# Supplementary material for: DYRK1A Overexpression Alters Cognition and Neural-Related Proteomic Pathways in the Hippocampus That Are Rescued by Green Tea Extract and/or Environmental Enrichment
Source: Front Mol Neurosci. 2019 Nov 15;12:272. doi: 10.3389/fnmol.2019.00272 (PMC6873902; doi:10.3389/fnmol.2019.00272)
Supplement: Supplementary file 1 [file Data_Sheet_1.zip]

Archive with 49 entries (48 files):
- TableS7_myresults_TG_TG_greenteaEE.xlsx
- __MACOSX/
- __MACOSX/._TableS7_myresults_TG_TG_greenteaEE.xlsx
- TableS21_rescued_proteins.xlsx
- __MACOSX/._TableS21_rescued_proteins.xlsx
- TableS17_myresults_P_TG_TGgreenteaEE.xlsx
- __MACOSX/._TableS17_myresults_P_TG_TGgreenteaEE.xlsx
- TableS2_myresults_WT_WT_greentea.xlsx
- __MACOSX/._TableS2_myresults_WT_WT_greentea.xlsx
- TableS1_myresults_WT_TG.xlsx
- __MACOSX/._TableS1_myresults_WT_TG.xlsx
- TableS5_myresults_TG_TG_greentea.xlsx
- __MACOSX/._TableS5_myresults_TG_TG_greentea.xlsx
- TableS3_myresults_WT_WT_EE.xlsx
- __MACOSX/._TableS3_myresults_WT_WT_EE.xlsx
- TableS19_myresults_P_int_EE.xlsx
- __MACOSX/._TableS19_myresults_P_int_EE.xlsx
- TableS4_myresults_WT_WT_greenteaEE.xlsx
- __MACOSX/._TableS4_myresults_WT_WT_greenteaEE.xlsx
- tableS20_myresults_P_int_greenteaEE.xlsx
- __MACOSX/._tableS20_myresults_P_int_greenteaEE.xlsx
- TableS22_go.analysis.rescued.xlsx
- __MACOSX/._TableS22_go.analysis.rescued.xlsx
- TableS15_myresults_P_TG_TGgreentea.xlsx
- __MACOSX/._TableS15_myresults_P_TG_TGgreentea.xlsx
- TableS11_myresults_P_WT_TG.xlsx
- __MACOSX/._TableS11_myresults_P_WT_TG.xlsx
- TableS23_go.analysis.treatment.xlsx
- __MACOSX/._TableS23_go.analysis.treatment.xlsx
- TableS18_myresults_P_int_greentea.xlsx
- __MACOSX/._TableS18_myresults_P_int_greentea.xlsx
- TableS6_myresults_TG_TG_EE.xlsx
- __MACOSX/._TableS6_myresults_TG_TG_EE.xlsx
- TableS10_myresults_WT_NT-WT_greenteaEE__-__TG_NT-TG_greenteaEE.xlsx
- __MACOSX/._TableS10_myresults_WT_NT-WT_greenteaEE__-__TG_NT-TG_greenteaEE.xlsx
- TableS8_myresults_WT_NT-WT_greentea__-__TG_NT-TG_greentea.xlsx
- __MACOSX/._TableS8_myresults_WT_NT-WT_greentea__-__TG_NT-TG_greentea.xlsx
- TableS13_myresults_P_WT_WTEE.xlsx
- __MACOSX/._TableS13_myresults_P_WT_WTEE.xlsx
- TableS14_myresults_P_WT_WTgreenteaEE.xlsx
- __MACOSX/._TableS14_myresults_P_WT_WTgreenteaEE.xlsx
- TableS12_myresults_P_WT_WTgreentea.xlsx
- __MACOSX/._TableS12_myresults_P_WT_WTgreentea.xlsx
- TableS16_myresults_P_TG_TGEE.xlsx
- __MACOSX/._TableS16_myresults_P_TG_TGEE.xlsx
- TableS9_myresults_WT_NT-WT_EE__-__TG_NT-TG_EE.xlsx
- __MACOSX/._TableS9_myresults_WT_NT-WT_EE__-__TG_NT-TG_EE.xlsx
- __MACOSX/Supplementary_Tables_Captions.pdf
- Supplementary_Tables_Captions.pdf
