# Supplementary material for: DYRK1A Overexpression Alters Cognition and Neural-Related Proteomic Pathways in the Hippocampus That Are Rescued by Green Tea Extract and/or Environmental Enrichment
Source: Front Mol Neurosci. 2019 Nov 15;12:272. doi: 10.3389/fnmol.2019.00272 (PMC6873902; doi:10.3389/fnmol.2019.00272)
Supplement: Supplementary file 1 [file Data_Sheet_1.zip › TableS7_myresults_TG_TG_greenteaEE.xlsx]

## Sheet: TableS7_myresults_TG_TG_EGCGEE
Protein	Label	log2FC	SE	Tvalue	DF	pvalue	adj.pvalue
A2A432	TG_NT-TG_EGCGEE	0.34686	0.283288	1.22441	5	0.275337	0.557581
A2A5R2	TG_NT-TG_EGCGEE	0.806535	0.298135	2.70526	7	0.0304066	0.164994
A2A690	TG_NT-TG_EGCGEE	0.598221	0.286334	2.08924	7	0.0750541	0.283025
A2A699	TG_NT-TG_EGCGEE	-0.0634171	0.188276	-0.33683	7	0.746118	0.889197
A2AAJ9	TG_NT-TG_EGCGEE	-0.964782	0.149905	-6.43594	5	0.00134584	0.0220422
A2ADY9	TG_NT-TG_EGCGEE	0.315067	0.133139	2.36646	7	0.0498651	0.217785
A2AG50	TG_NT-TG_EGCGEE	-0.0760773	0.126463	-0.601576	20	0.554215	0.786798
A2AGT5	TG_NT-TG_EGCGEE	-0.195139	0.0886581	-2.20103	24	0.0375953	0.18825
A2AJA9	TG_NT-TG_EGCGEE	0.0836856	0.219233	0.38172	6	0.715822	0.873547
A2AJI0	TG_NT-TG_EGCGEE	0.433221	0.161985	2.67445	4	0.0555483	0.234227
A2ALS5	TG_NT-TG_EGCGEE	0.0141742	0.0915458	0.154831	43	0.877679	0.950199
A2ALU4	TG_NT-TG_EGCGEE	-0.35858	0.161102	-2.22579	13	0.0443433	0.202801
A2AN08	TG_NT-TG_EGCGEE	-0.363925	0.0959882	-3.79135	6	0.00905902	0.0763391
A2AQ25	TG_NT-TG_EGCGEE	-0.115647	0.486793	-0.237569	6	0.82012	0.929149
A2ASS6	TG_NT-TG_EGCGEE	-0.219808	0.0782696	-2.80834	5	0.0376217	0.18825
A2ASZ8	TG_NT-TG_EGCGEE	0.65843	0.474694	1.38706	7	0.207982	0.488749
A2AWA9	TG_NT-TG_EGCGEE	0.206854	0.103618	1.99631	20	0.0596956	0.245172
A2CG49	TG_NT-TG_EGCGEE	-0.075601	0.0817469	-0.924818	10	0.376838	0.658125
A2RT62	TG_NT-TG_EGCGEE	-0.142009	0.0362686	-3.91548	4	0.0173135	0.116552
A6H5Z3	TG_NT-TG_EGCGEE	0.325126	0.0678278	4.79341	18	0.000145475	0.00439042
A6H630	TG_NT-TG_EGCGEE	-0.16716	0.012071	-13.8481	4	0.000157633	0.00470447
B0F2B4	TG_NT-TG_EGCGEE	0.0944156	0.231324	0.408154	7	0.695357	0.867449
B0V2N1	TG_NT-TG_EGCGEE	0.0514737	0.0838432	0.613928	61	0.541546	0.782289
B1AXH1	TG_NT-TG_EGCGEE	0.200457	0.224655	0.892289	6	0.406598	0.684287
B1AXV0	TG_NT-TG_EGCGEE	0.46578	0.239651	1.94358	17	0.0686908	0.268174
B1AZP2	TG_NT-TG_EGCGEE	0.438353	0.17428	2.51523	6	0.0455801	0.204549
B2RSH2	TG_NT-TG_EGCGEE	0.145024	0.0735394	1.97206	51	0.054038	0.230391
B2RUJ5	TG_NT-TG_EGCGEE	0.216499	0.0455798	4.74988	4	0.0089717	0.0762594
B2RUR8	TG_NT-TG_EGCGEE	-0.322536	0.320403	-1.00666	6	0.352956	0.640849
B2RX88	TG_NT-TG_EGCGEE	-0.157933	0.214376	-0.73671	7	0.485251	0.741644
B2RXS4	TG_NT-TG_EGCGEE	0.156878	0.066937	2.34366	13	0.0356445	0.182017
B9EJA2	TG_NT-TG_EGCGEE	-0.127498	0.0860531	-1.48162	28	0.149608	0.407204
B9EKR1	TG_NT-TG_EGCGEE	0.0716303	0.0826393	0.866783	106	0.388019	0.66858
D3YVF0	TG_NT-TG_EGCGEE	0.0102337	0.0729235	0.140335	81	0.888744	0.95296
D3YXK2	TG_NT-TG_EGCGEE	-0.054781	0.0339588	-1.61316	9	0.141168	0.393882
D3YZU1	TG_NT-TG_EGCGEE	0.244481	0.134259	1.82096	7	0.111412	0.347564
D3Z7P3	TG_NT-TG_EGCGEE	-0.299532	0.0467705	-6.40429	151	1.81136e-09	4.05442e-07
E9PUL5	TG_NT-TG_EGCGEE	-0.0143632	0.0816249	-0.175965	23	0.861861	0.944881
E9Q401	TG_NT-TG_EGCGEE	0.0378944	0.0520879	0.727508	195	0.467788	0.727657
E9Q555	TG_NT-TG_EGCGEE	0.130547	0.0895408	1.45796	7	0.188209	0.462092
E9Q8I9	TG_NT-TG_EGCGEE	0.0304833	0.10562	0.288612	7	0.781238	0.91235
F6SEU4	TG_NT-TG_EGCGEE	0.402598	0.0643367	6.25767	203	2.27854e-09	4.70782e-07
F6W8I0	TG_NT-TG_EGCGEE	0.0186977	0.534988	0.0349497	4	0.973794	0.9878
F6ZDS4	TG_NT-TG_EGCGEE	-0.57206	0.545755	-1.0482	7	0.329384	0.617141
F8VPU2	TG_NT-TG_EGCGEE	0.121952	0.0964914	1.26387	47	0.21251	0.493774
G3XA57	TG_NT-TG_EGCGEE	0.0798807	0.144514	0.552755	8	0.595534	0.809926
G5E829	TG_NT-TG_EGCGEE	0.117037	0.0495925	2.35997	188	0.0193012	0.124195
G5E8K5	TG_NT-TG_EGCGEE	0.00939766	0.0668318	0.140617	82	0.888518	0.95296
O08529	TG_NT-TG_EGCGEE	-0.0535781	0.0839175	-0.638462	50	0.526087	0.770905
O08532	TG_NT-TG_EGCGEE	0.231072	0.0811059	2.84901	98	0.00534519	0.0539744
O08539	TG_NT-TG_EGCGEE	0.1099	0.0496173	2.21495	105	0.0289234	0.161514
O08547	TG_NT-TG_EGCGEE	-0.0469694	0.0582817	-0.805903	31	0.426438	0.696869
O08553	TG_NT-TG_EGCGEE	0.0899822	0.0326453	2.75636	190	0.00641434	0.0613128
O08576	TG_NT-TG_EGCGEE	1.4769	0.721315	2.04751	7	0.0798237	0.292168
O08583	TG_NT-TG_EGCGEE	0.12206	0.0943826	1.29325	5	0.252448	0.532274
O08585	TG_NT-TG_EGCGEE	0.102908	0.12509	0.822668	38	0.415829	0.690161
O08586	TG_NT-TG_EGCGEE	-0.0080263	0.141753	-0.0566219	8	0.956235	0.983549
O08599	TG_NT-TG_EGCGEE	0.150551	0.0506118	2.97462	219	0.00326238	0.0396505
O08638	TG_NT-TG_EGCGEE	0.170281	0.0884335	1.92553	52	0.0596398	0.245172
O08663	TG_NT-TG_EGCGEE	-0.676768	0.177437	-3.81412	5	0.0124476	0.0936533
O08688	TG_NT-TG_EGCGEE	0.122638	0.0949079	1.29218	7	0.237315	0.516971
O08709	TG_NT-TG_EGCGEE	-0.009849	0.0449147	-0.219282	115	0.826819	0.931103
O08749	TG_NT-TG_EGCGEE	0.0727321	0.0809213	0.8988	85	0.371298	0.657374
O08756	TG_NT-TG_EGCGEE	0.0464936	0.0643269	0.722771	53	0.472998	0.731839
O08759	TG_NT-TG_EGCGEE	-0.0148368	0.125377	-0.118338	11	0.907934	0.96274
O08788	TG_NT-TG_EGCGEE	0.0050136	0.0493562	0.10158	191	0.919197	0.96557
O08795	TG_NT-TG_EGCGEE	-0.0455055	0.111668	-0.407509	40	0.685807	0.862231
O08807	TG_NT-TG_EGCGEE	-0.0619157	0.149306	-0.414691	7	0.690782	0.865097
O08810	TG_NT-TG_EGCGEE	-0.26632	0.0888615	-2.99702	8	0.0171494	0.116359
O08848	TG_NT-TG_EGCGEE	0.322674	0.223873	1.44132	5	0.209059	0.489602
O08914	TG_NT-TG_EGCGEE	-0.0154556	0.0774081	-0.199664	45	0.842643	0.937165
O08915	TG_NT-TG_EGCGEE	-0.121516	0.183328	-0.662836	15	0.517492	0.762471
O08917	TG_NT-TG_EGCGEE	0.0965823	0.0809541	1.19305	66	0.237121	0.516971
O08919	TG_NT-TG_EGCGEE	-0.20385	0.0968546	-2.10471	38	0.0419854	0.198195
O08989	TG_NT-TG_EGCGEE	0.0484996	0.112291	0.431908	7	0.6788	0.859216
O08992	TG_NT-TG_EGCGEE	-0.10908	0.19691	-0.553959	4	0.609115	0.813971
O08997	TG_NT-TG_EGCGEE	-0.017964	0.0564219	-0.318386	11	0.756155	0.8971
O09061	TG_NT-TG_EGCGEE	0.70866	0.11569	6.1255	33	6.67163e-07	6.24894e-05
O09111	TG_NT-TG_EGCGEE	-0.188965	0.170246	-1.10996	8	0.299264	0.583601
O09114	TG_NT-TG_EGCGEE	0.180591	0.0558197	3.23525	4	0.0318168	0.16856
O09117	TG_NT-TG_EGCGEE	0.0984817	0.212762	0.462872	6	0.659769	0.846764
O09126	TG_NT-TG_EGCGEE	-0.270177	0.10845	-2.49125	2	0.130353	0.37412
O09131	TG_NT-TG_EGCGEE	-0.183693	0.0997632	-1.84129	20	0.0804618	0.293642
O09167	TG_NT-TG_EGCGEE	-0.210508	0.0971569	-2.16668	8	0.0621391	0.252123
O09172	TG_NT-TG_EGCGEE	0.119053	0.224847	0.529485	7	0.61284	0.817681
O35083	TG_NT-TG_EGCGEE	0.201833	0.15427	1.30831	6	0.23865	0.518012
O35089	TG_NT-TG_EGCGEE	0.348306	0.156022	2.23242	7	0.0607535	0.246874
O35098	TG_NT-TG_EGCGEE	-0.0653609	0.0647647	-1.0092	137	0.314656	0.603689
O35114	TG_NT-TG_EGCGEE	0.0957536	0.0888308	1.07793	5	0.330299	0.617815
O35127	TG_NT-TG_EGCGEE	-0.902769	0.22324	-4.04393	5	0.0098843	0.0814465
O35129	TG_NT-TG_EGCGEE	-0.0286384	0.0603571	-0.474482	77	0.636499	0.833969
O35136	TG_NT-TG_EGCGEE	-0.0923235	0.0824929	-1.11917	40	0.269744	0.551394
O35215	TG_NT-TG_EGCGEE	0.170841	0.108762	1.57077	22	0.130508	0.37412
O35226	TG_NT-TG_EGCGEE	0.295357	0.0883976	3.34123	13	0.00530949	0.0539744
O35228	TG_NT-TG_EGCGEE	-0.111491	0.500191	-0.222898	6	0.831009	0.932269
O35239	TG_NT-TG_EGCGEE	-0.058742	0.0864914	-0.679165	17	0.506176	0.756726
O35286	TG_NT-TG_EGCGEE	-0.143944	0.877224	-0.164091	5	0.876087	0.949241
O35295	TG_NT-TG_EGCGEE	-0.23354	0.0881809	-2.64842	53	0.0106304	0.0853281
O35343	TG_NT-TG_EGCGEE	0.0308831	0.100508	0.307269	14	0.763162	0.901166
O35344	TG_NT-TG_EGCGEE	0.129571	0.0816571	1.58677	20	0.128248	0.37055
O35345	TG_NT-TG_EGCGEE	0.129489	0.121997	1.06141	9	0.316153	0.605265
O35381	TG_NT-TG_EGCGEE	-0.367493	0.099495	-3.69358	29	0.000912981	0.0181327
O35382	TG_NT-TG_EGCGEE	-0.0630352	0.0838059	-0.752157	47	0.455707	0.717906
O35393	TG_NT-TG_EGCGEE	-0.0918053	0.293212	-0.313102	6	0.764801	0.901166
O35405	TG_NT-TG_EGCGEE	-0.119818	0.273908	-0.437439	7	0.674971	0.856133
O35449	TG_NT-TG_EGCGEE	0.0636966	0.17147	0.371474	4	0.729124	0.881321
O35459	TG_NT-TG_EGCGEE	0.350351	0.122995	2.84849	7	0.0247418	0.145738
O35465	TG_NT-TG_EGCGEE	-0.0104497	0.0910478	-0.114771	7	0.911849	0.96274
O35495	TG_NT-TG_EGCGEE	0.24046	0.15931	1.50938	7	0.174945	0.445827
O35526	TG_NT-TG_EGCGEE	-0.0529335	0.0520461	-1.01705	74	0.312443	0.601
O35551	TG_NT-TG_EGCGEE	-0.129416	0.10968	-1.17994	16	0.25527	0.535708
O35593	TG_NT-TG_EGCGEE	-0.0638895	0.101902	-0.626972	19	0.538139	0.780055
O35609	TG_NT-TG_EGCGEE	0.123156	0.0930907	1.32297	12	0.210502	0.491232
O35621	TG_NT-TG_EGCGEE	0.0709672	0.200788	0.353444	7	0.734161	0.882168
O35633	TG_NT-TG_EGCGEE	-0.0985413	0.0926642	-1.06342	49	0.292802	0.577659
O35639	TG_NT-TG_EGCGEE	0.0341629	0.264706	0.12906	5	0.902341	0.960574
O35643	TG_NT-TG_EGCGEE	0.120423	0.0781326	1.54126	90	0.126763	0.369916
O35658	TG_NT-TG_EGCGEE	0.1079	0.0917726	1.17574	21	0.252858	0.532274
O35678	TG_NT-TG_EGCGEE	0.147491	0.0900228	1.63837	68	0.105963	0.340859
O35681	TG_NT-TG_EGCGEE	-0.055	0.37243	-0.147679	7	0.88676	0.952735
O35682	TG_NT-TG_EGCGEE	0.188434	0.471013	0.400062	4	0.709555	0.871597
O35685	TG_NT-TG_EGCGEE	-0.184123	0.0745532	-2.46969	59	0.0164354	0.113194
O35737	TG_NT-TG_EGCGEE	-0.206239	0.0602862	-3.42099	8	0.00907465	0.0763391
O35841	TG_NT-TG_EGCGEE	-0.302596	0.222299	-1.36121	9	0.20655	0.487912
O35857	TG_NT-TG_EGCGEE	-0.00447837	0.078296	-0.057198	25	0.954842	0.983549
O35864	TG_NT-TG_EGCGEE	-0.343768	0.0436458	-7.87632	19	2.11071e-07	2.26775e-05
O35874	TG_NT-TG_EGCGEE	-0.0197899	0.118291	-0.167299	8	0.871287	0.947328
O35887	TG_NT-TG_EGCGEE	-0.355692	0.15467	-2.29968	14	0.0373732	0.188012
O35900	TG_NT-TG_EGCGEE	-0.512241	0.111545	-4.59224	6	0.00372227	0.0431752
O35927	TG_NT-TG_EGCGEE	0.101731	0.0889741	1.14338	75	0.256519	0.53703
O35945	TG_NT-TG_EGCGEE	-0.800673	0.322082	-2.48593	4	0.0677793	0.265774
O35954	TG_NT-TG_EGCGEE	0.281464	0.141263	1.99249	14	0.0661879	0.261827
O35988	TG_NT-TG_EGCGEE	-0.0112714	0.252828	-0.0445814	6	0.965888	0.985037
O54724	TG_NT-TG_EGCGEE	-0.0202972	0.0416373	-0.487477	4	0.651431	0.842507
O54734	TG_NT-TG_EGCGEE	-0.113315	0.130371	-0.869177	6	0.418158	0.690161
O54774	TG_NT-TG_EGCGEE	0.110285	0.0572951	1.92486	107	0.0569018	0.238066
O54781	TG_NT-TG_EGCGEE	-0.0440361	0.0792289	-0.555809	17	0.585583	0.808261
O54829	TG_NT-TG_EGCGEE	-0.0965326	0.0664396	-1.45294	47	0.152885	0.411061
O54833	TG_NT-TG_EGCGEE	0.262309	0.0987504	2.65628	28	0.0128954	0.0962144
O54865	TG_NT-TG_EGCGEE	-0.0361844	0.0710719	-0.509124	19	0.616527	0.819798
O54901	TG_NT-TG_EGCGEE	0.0731072	0.0891097	0.820418	30	0.418449	0.690161
O54916	TG_NT-TG_EGCGEE	0.0856875	0.328715	0.260675	3	0.811213	0.924764
O54931	TG_NT-TG_EGCGEE	0.00190978	0.173875	0.0109836	6	0.991593	0.996415
O54946	TG_NT-TG_EGCGEE	0.299282	0.187578	1.59551	7	0.154629	0.414503
O54962	TG_NT-TG_EGCGEE	0.326188	0.20887	1.56168	5	0.17912	0.451216
O54983	TG_NT-TG_EGCGEE	0.112563	0.0904583	1.24437	111	0.215985	0.498356
O54984	TG_NT-TG_EGCGEE	-0.0521076	0.100498	-0.518495	39	0.607043	0.813151
O54988	TG_NT-TG_EGCGEE	-0.129248	0.0886443	-1.45805	49	0.151206	0.408592
O54991	TG_NT-TG_EGCGEE	0.0948082	0.0751837	1.26102	100	0.210235	0.491036
O55013	TG_NT-TG_EGCGEE	0.14642	0.286577	0.510929	7	0.625116	0.826566
O55022	TG_NT-TG_EGCGEE	0.296625	0.13081	2.2676	35	0.0296342	0.163109
O55023	TG_NT-TG_EGCGEE	-0.0200813	0.0629254	-0.319128	52	0.750908	0.892056
O55026	TG_NT-TG_EGCGEE	0.313932	0.184529	1.70126	7	0.132685	0.378737
O55029	TG_NT-TG_EGCGEE	-0.196428	0.0490451	-4.00506	14	0.00130307	0.0220128
O55033	TG_NT-TG_EGCGEE	0.170781	0.081932	2.08442	6	0.08223	0.29542
O55042	TG_NT-TG_EGCGEE	-0.0368325	0.0655128	-0.562218	16	0.581759	0.806714
O55091	TG_NT-TG_EGCGEE	-0.183742	0.0491178	-3.74084	46	0.000507336	0.0115483
O55100	TG_NT-TG_EGCGEE	-0.142825	0.0416922	-3.4257	6	0.0140452	0.101685
O55106	TG_NT-TG_EGCGEE	-0.110512	0.26041	-0.424375	9	0.681256	0.860703
O55125	TG_NT-TG_EGCGEE	0.164706	0.101291	1.62607	73	0.108244	0.342756
O55126	TG_NT-TG_EGCGEE	0.119593	0.0715901	1.67052	41	0.102435	0.335946
O55131	TG_NT-TG_EGCGEE	0.0222251	0.101868	0.218175	83	0.827828	0.931133
O55135	TG_NT-TG_EGCGEE	0.2518	0.285799	0.881038	7	0.407528	0.684565
O55142	TG_NT-TG_EGCGEE	0.327858	0.243748	1.34507	4	0.249802	0.530409
O55143	TG_NT-TG_EGCGEE	-0.0580908	0.0490054	-1.1854	187	0.237365	0.516971
O55234	TG_NT-TG_EGCGEE	-0.0908069	0.0858862	-1.05729	32	0.298294	0.583471
O70133	TG_NT-TG_EGCGEE	-0.133873	0.0653984	-2.04703	58	0.0451947	0.20368
O70161	TG_NT-TG_EGCGEE	0.0376904	0.0807067	0.467005	85	0.641692	0.837782
O70172	TG_NT-TG_EGCGEE	0.0387807	0.0434461	0.892618	20	0.382676	0.663954
O70194	TG_NT-TG_EGCGEE	-0.287337	0.0731563	-3.92772	14	0.00151675	0.0239381
O70251	TG_NT-TG_EGCGEE	-0.0526974	0.0715439	-0.736574	21	0.469531	0.728617
O70252	TG_NT-TG_EGCGEE	0.0921485	0.0623012	1.47908	42	0.146581	0.402984
O70274	TG_NT-TG_EGCGEE	0.178079	0.101303	1.75788	3	0.177013	0.448777
O70293	TG_NT-TG_EGCGEE	-0.172471	0.220525	-0.782092	5	0.469559	0.728617
O70310	TG_NT-TG_EGCGEE	-0.0985947	0.114892	-0.858148	32	0.397193	0.676512
O70311	TG_NT-TG_EGCGEE	0.411891	0.137072	3.00492	5	0.0299295	0.163351
O70318	TG_NT-TG_EGCGEE	0.0104738	0.0458939	0.228218	126	0.819847	0.929149
O70325	TG_NT-TG_EGCGEE	0.208173	0.100163	2.07834	36	0.0448665	0.20327
O70433	TG_NT-TG_EGCGEE	-0.151253	0.177752	-0.850919	3	0.457341	0.719215
O70435	TG_NT-TG_EGCGEE	-0.0676614	0.083195	-0.813287	34	0.421712	0.692467
O70439	TG_NT-TG_EGCGEE	-0.525358	0.119413	-4.39949	10	0.00133614	0.0220422
O70443	TG_NT-TG_EGCGEE	0.110941	0.0673331	1.64765	60	0.104653	0.338844
O70456	TG_NT-TG_EGCGEE	1.34612	0.773736	1.73976	4	0.156881	0.416941
O70492	TG_NT-TG_EGCGEE	-0.0358256	0.0646145	-0.554451	8	0.594426	0.809498
O70493	TG_NT-TG_EGCGEE	0.0209154	0.11755	0.177928	14	0.861328	0.944683
O70503	TG_NT-TG_EGCGEE	-0.0478135	0.109837	-0.435314	23	0.667393	0.851848
O70589	TG_NT-TG_EGCGEE	0.226406	0.0917876	2.46663	56	0.0167251	0.114573
O70591	TG_NT-TG_EGCGEE	0.438471	0.0887784	4.93894	14	0.000217887	0.00616047
O88342	TG_NT-TG_EGCGEE	-0.00502647	0.0694828	-0.0723412	133	0.942439	0.975112
O88343	TG_NT-TG_EGCGEE	0.142917	0.116593	1.22578	91	0.223445	0.502657
O88384	TG_NT-TG_EGCGEE	-0.223891	0.422321	-0.530145	5	0.618701	0.821875
O88441	TG_NT-TG_EGCGEE	-0.398137	0.13129	-3.0325	27	0.00530489	0.0539744
O88447	TG_NT-TG_EGCGEE	0.10872	0.0573376	1.89614	43	0.0646739	0.259531
O88448	TG_NT-TG_EGCGEE	0.0301707	0.12095	0.249448	17	0.806003	0.923395
O88456	TG_NT-TG_EGCGEE	0.408966	0.07348	5.56568	25	8.69113e-06	0.000530554
O88485	TG_NT-TG_EGCGEE	0.200127	0.10129	1.97579	48	0.0539424	0.230391
O88487	TG_NT-TG_EGCGEE	0.00990381	0.120149	0.0824293	44	0.934679	0.974203
O88507	TG_NT-TG_EGCGEE	-0.0637136	0.0650521	-0.979424	13	0.345247	0.632614
O88531	TG_NT-TG_EGCGEE	-0.287526	0.110149	-2.61035	32	0.0136476	0.099466
O88532	TG_NT-TG_EGCGEE	0.147287	0.163095	0.903071	5	0.407887	0.684741
O88533	TG_NT-TG_EGCGEE	0.0456193	0.0683062	0.667865	5	0.533805	0.77597
O88543	TG_NT-TG_EGCGEE	-0.0961526	0.0939578	-1.02336	28	0.314899	0.603724
O88544	TG_NT-TG_EGCGEE	0.0491243	0.0826243	0.594551	49	0.554879	0.786909
O88545	TG_NT-TG_EGCGEE	-0.135052	0.161178	-0.837908	17	0.413709	0.689468
O88569	TG_NT-TG_EGCGEE	0.0159932	0.0657067	0.243403	100	0.808192	0.923395
O88587	TG_NT-TG_EGCGEE	0.0792825	0.112771	0.703039	13	0.49443	0.749562
O88643	TG_NT-TG_EGCGEE	0.0196331	0.0984679	0.199386	30	0.843306	0.937165
O88685	TG_NT-TG_EGCGEE	-0.042996	0.0866741	-0.496066	40	0.622563	0.825372
O88696	TG_NT-TG_EGCGEE	0.0888322	0.139366	0.637404	7	0.544138	0.782622
O88704	TG_NT-TG_EGCGEE	0.0307151	0.0650902	0.471885	34	0.640023	0.836574
O88712	TG_NT-TG_EGCGEE	0.0310239	0.100425	0.308927	55	0.758545	0.898833
O88737	TG_NT-TG_EGCGEE	-0.00538717	0.0326908	-0.164792	488	0.869176	0.947328
O88741	TG_NT-TG_EGCGEE	-0.104289	0.128905	-0.809038	30	0.424863	0.695843
O88745	TG_NT-TG_EGCGEE	0.161767	0.267975	0.603664	7	0.565108	0.794701
O88746	TG_NT-TG_EGCGEE	0.226467	0.28268	0.801142	7	0.449383	0.712486
O88844	TG_NT-TG_EGCGEE	-0.161917	0.0619246	-2.61475	63	0.0111585	0.0881523
O88845	TG_NT-TG_EGCGEE	-0.0980933	0.407845	-0.240516	7	0.816822	0.928082
O88848	TG_NT-TG_EGCGEE	-0.251672	0.404114	-0.622775	7	0.553172	0.786798
O88851	TG_NT-TG_EGCGEE	-0.175427	0.14884	-1.17862	24	0.250102	0.530627
O88935	TG_NT-TG_EGCGEE	-0.000680398	0.0315741	-0.0215492	260	0.982824	0.992058
O88952	TG_NT-TG_EGCGEE	-0.214411	0.0544492	-3.93781	3	0.0291787	0.162381
O88958	TG_NT-TG_EGCGEE	-0.329345	0.0729295	-4.51593	5	0.00630641	0.0604965
O88986	TG_NT-TG_EGCGEE	0.21163	0.108976	1.94198	7	0.0932622	0.318214
O88998	TG_NT-TG_EGCGEE	0.277201	0.287315	0.964797	7	0.366786	0.653741
O89023	TG_NT-TG_EGCGEE	-0.0762801	0.0522594	-1.45964	12	0.170066	0.438084
O89051	TG_NT-TG_EGCGEE	0.608196	0.282294	2.15448	3	0.1202	0.361921
O89053	TG_NT-TG_EGCGEE	0.101455	0.0552985	1.83468	93	0.0697499	0.269722
O89079	TG_NT-TG_EGCGEE	-0.149559	0.158117	-0.945875	9	0.368913	0.656075
O89086	TG_NT-TG_EGCGEE	0.204833	0.168336	1.21681	15	0.242475	0.523965
O89112	TG_NT-TG_EGCGEE	0.213811	0.0753867	2.83619	45	0.00681912	0.0633777
O89116	TG_NT-TG_EGCGEE	-0.0637806	0.382262	-0.16685	7	0.872205	0.947328
P00397	TG_NT-TG_EGCGEE	-0.182368	0.037744	-4.83172	4	0.00845072	0.0732214
P00405	TG_NT-TG_EGCGEE	0.140151	0.0783006	1.78991	32	0.0829353	0.297019
P00416	TG_NT-TG_EGCGEE	0.0936439	0.719325	0.130183	6	0.900677	0.960388
P00493	TG_NT-TG_EGCGEE	-0.174542	0.0850527	-2.05216	68	0.0440065	0.202691
P00848	TG_NT-TG_EGCGEE	0.193987	0.606905	0.319632	7	0.758575	0.898833
P00920	TG_NT-TG_EGCGEE	0.243532	0.121754	2.0002	58	0.0501679	0.218599
P01027	TG_NT-TG_EGCGEE	-0.130156	0.0817381	-1.59235	3	0.20955	0.489861
P01831	TG_NT-TG_EGCGEE	0.148673	0.0959837	1.54894	24	0.134483	0.380234
P01898	TG_NT-TG_EGCGEE	0.298758	0.303419	0.984637	7	0.357604	0.643907
P01942	TG_NT-TG_EGCGEE	0.553005	0.0756881	7.30637	38	9.50463e-09	1.82353e-06
P02088	TG_NT-TG_EGCGEE	0.467788	0.0560674	8.34331	45	1.09676e-10	5.89181e-08
P02104	TG_NT-TG_EGCGEE	-0.245425	0.391522	-0.62685	5	0.558264	0.789256
P02798	TG_NT-TG_EGCGEE	-0.188102	0.306688	-0.613334	7	0.559049	0.789903
P02802	TG_NT-TG_EGCGEE	1.2998	1.00514	1.29315	4	0.265588	0.548083
P03888	TG_NT-TG_EGCGEE	-0.0113724	0.30615	-0.0371465	7	0.971405	0.987583
P03899	TG_NT-TG_EGCGEE	-0.119171	0.265734	-0.448459	6	0.669562	0.852748
P03911	TG_NT-TG_EGCGEE	0.316662	0.140071	2.26072	8	0.0536621	0.229883
P03921	TG_NT-TG_EGCGEE	-0.48289	0.0755016	-6.39576	8	0.000210081	0.00600294
P03930	TG_NT-TG_EGCGEE	-0.514962	0.134883	-3.81784	7	0.00656062	0.0622174
P03995	TG_NT-TG_EGCGEE	0.32829	0.0458298	7.16323	147	3.51408e-11	3.14627e-08
P04370	TG_NT-TG_EGCGEE	0.0763566	0.0957476	0.797479	52	0.4288	0.699305
P04627	TG_NT-TG_EGCGEE	0.14341	0.0544534	2.63363	6	0.0388701	0.191218
P04919	TG_NT-TG_EGCGEE	0.409534	0.0587715	6.96824	4	0.00222979	0.030714
P04925	TG_NT-TG_EGCGEE	-0.0749022	0.1572	-0.476478	8	0.646476	0.839724
P05063	TG_NT-TG_EGCGEE	-0.0457832	0.0449772	-1.01792	131	0.310592	0.598888
P05064	TG_NT-TG_EGCGEE	0.0538707	0.054079	0.996147	169	0.320603	0.609872
P05132	TG_NT-TG_EGCGEE	0.123577	0.0690166	1.79054	30	0.0834636	0.298116
P05201	TG_NT-TG_EGCGEE	0.0161897	0.0455713	0.35526	147	0.722904	0.876227
P05202	TG_NT-TG_EGCGEE	0.095689	0.0452579	2.11431	181	0.0358585	0.182763
P05532	TG_NT-TG_EGCGEE	0.0290566	0.0778915	0.373039	13	0.715131	0.873547
P06151	TG_NT-TG_EGCGEE	0.00174248	0.044553	0.0391103	116	0.96887	0.985484
P06728	TG_NT-TG_EGCGEE	0.772621	0.150454	5.13527	3	0.014304	0.102729
P06745	TG_NT-TG_EGCGEE	0.162091	0.0694144	2.33512	101	0.0215152	0.132546
P06797	TG_NT-TG_EGCGEE	0.368314	0.439967	0.837141	4	0.449614	0.712486
P06801	TG_NT-TG_EGCGEE	0.262865	0.0799862	3.28638	69	0.00159763	0.0248049
P06837	TG_NT-TG_EGCGEE	-0.0109135	0.0824936	-0.132295	51	0.895272	0.956143
P07091	TG_NT-TG_EGCGEE	0.500971	0.186545	2.68552	7	0.031288	0.167077
P07309	TG_NT-TG_EGCGEE	0.368401	0.158363	2.32631	14	0.0355305	0.181781
P07356	TG_NT-TG_EGCGEE	-0.134743	0.0637787	-2.11266	43	0.0404743	0.195529
P07724	TG_NT-TG_EGCGEE	0.321473	0.0580764	5.53535	209	9.25208e-08	1.38062e-05
P07759	TG_NT-TG_EGCGEE	0.154957	0.020856	7.42983	11	1.30992e-05	0.000754409
P07901	TG_NT-TG_EGCGEE	-0.0659188	0.0455078	-1.44852	145	0.149632	0.407204
P08003	TG_NT-TG_EGCGEE	-0.102696	0.0883862	-1.1619	42	0.251837	0.532274
P08030	TG_NT-TG_EGCGEE	-0.205284	0.0656107	-3.12882	6	0.0203551	0.129252
P08113	TG_NT-TG_EGCGEE	-0.0549629	0.0639167	-0.859915	165	0.391084	0.671644
P08226	TG_NT-TG_EGCGEE	0.0564661	0.0587294	0.961462	70	0.339629	0.630003
P08228	TG_NT-TG_EGCGEE	0.221436	0.0369391	5.99461	21	5.98302e-06	0.000391961
P08249	TG_NT-TG_EGCGEE	0.00738927	0.0384806	0.192026	107	0.848086	0.938977
P08414	TG_NT-TG_EGCGEE	-0.0525828	0.130953	-0.40154	17	0.693025	0.866994
P08551	TG_NT-TG_EGCGEE	0.228154	0.0637318	3.57991	162	0.000453861	0.0109415
P08553	TG_NT-TG_EGCGEE	0.016537	0.0610955	0.270675	162	0.786985	0.916533
P08752	TG_NT-TG_EGCGEE	0.0160675	0.0895259	0.179473	55	0.858226	0.942435
P09103	TG_NT-TG_EGCGEE	-0.00919744	0.0602414	-0.152676	75	0.879064	0.951315
P09240	TG_NT-TG_EGCGEE	-0.316136	0.154054	-2.05212	7	0.0792823	0.291316
P09405	TG_NT-TG_EGCGEE	0.00336692	0.0692269	0.048636	36	0.961478	0.983957
P09411	TG_NT-TG_EGCGEE	0.12406	0.0485079	2.55752	134	0.0116552	0.0902185
P09470	TG_NT-TG_EGCGEE	0.00842472	0.157937	0.0533422	8	0.958767	0.98367
P09528	TG_NT-TG_EGCGEE	0.169562	0.1108	1.53035	52	0.131992	0.37716
P09671	TG_NT-TG_EGCGEE	0.00344951	0.0787102	0.0438254	54	0.965205	0.985037
P09813	TG_NT-TG_EGCGEE	0.802678	0.0102979	77.9459	4	1.62369e-07	1.98237e-05
P0C028	TG_NT-TG_EGCGEE	0.0716418	0.0325303	2.20231	6	0.0698796	0.269722
P0C0A3	TG_NT-TG_EGCGEE	0.144839	0.144842	0.999977	4	0.373911	0.658125
P0C7L0	TG_NT-TG_EGCGEE	-0.00181159	0.0724067	-0.0250196	33	0.98019	0.990516
P10126	TG_NT-TG_EGCGEE	-0.113467	0.0709491	-1.59927	64	0.114687	0.35267
P10518	TG_NT-TG_EGCGEE	-0.270005	0.115885	-2.32994	42	0.0246888	0.145738
P10605	TG_NT-TG_EGCGEE	0.0802066	0.0923431	0.868572	40	0.390263	0.670663
P10630	TG_NT-TG_EGCGEE	-0.164611	0.113466	-1.45075	47	0.153491	0.412135
P10637	TG_NT-TG_EGCGEE	-0.101567	0.0625316	-1.62425	98	0.107535	0.342756
P10639	TG_NT-TG_EGCGEE	0.559412	0.0942337	5.93643	16	2.08923e-05	0.0010203
P10649	TG_NT-TG_EGCGEE	-0.0866109	0.115049	-0.752814	52	0.454956	0.717843
P10711	TG_NT-TG_EGCGEE	-0.392818	0.0877843	-4.47481	6	0.00421569	0.046813
P10852	TG_NT-TG_EGCGEE	0.108081	0.0516505	2.09254	82	0.0394819	0.192279
P10922	TG_NT-TG_EGCGEE	0.229758	0.0455959	5.03901	6	0.00235915	0.0314435
P11031	TG_NT-TG_EGCGEE	-0.122116	0.0886419	-1.37763	14	0.189942	0.465786
P11352	TG_NT-TG_EGCGEE	-0.220496	0.20915	-1.05425	10	0.316574	0.605639
P11404	TG_NT-TG_EGCGEE	0.111196	0.111171	1.00022	37	0.3237	0.612294
P11499	TG_NT-TG_EGCGEE	-0.0445963	0.0659536	-0.676176	148	0.499984	0.751268
P11531	TG_NT-TG_EGCGEE	1.00053	0.237854	4.2065	12	0.00121776	0.0212396
P11627	TG_NT-TG_EGCGEE	0.0604296	0.088497	0.682843	68	0.497026	0.751268
P11798	TG_NT-TG_EGCGEE	0.106414	0.0651823	1.63256	106	0.105528	0.339865
P11881	TG_NT-TG_EGCGEE	0.0908438	0.0944528	0.96179	28	0.344388	0.632614
P11983	TG_NT-TG_EGCGEE	-0.0160921	0.0491127	-0.327656	151	0.743625	0.888118
P12023	TG_NT-TG_EGCGEE	-0.156638	0.110041	-1.42345	52	0.160578	0.423251
P12367	TG_NT-TG_EGCGEE	0.0725348	0.0613995	1.18136	47	0.243404	0.525043
P12382	TG_NT-TG_EGCGEE	0.0588005	0.0630169	0.933091	126	0.352558	0.64071
P12657	TG_NT-TG_EGCGEE	0.0182096	0.281862	0.0646045	5	0.950992	0.98079
P12658	TG_NT-TG_EGCGEE	-0.172032	0.0634307	-2.71212	57	0.00882244	0.0754684
P12787	TG_NT-TG_EGCGEE	-0.0252961	0.034197	-0.739717	55	0.462617	0.724923
P12815	TG_NT-TG_EGCGEE	0.0849069	0.0579289	1.46571	16	0.162103	0.425204
P12849	TG_NT-TG_EGCGEE	-0.131193	0.0811929	-1.61582	14	0.128437	0.37055
P12960	TG_NT-TG_EGCGEE	0.260323	0.044662	5.82872	242	1.77494e-08	2.97969e-06
P12961	TG_NT-TG_EGCGEE	-0.202314	0.0915458	-2.20998	26	0.0361146	0.183719
P12970	TG_NT-TG_EGCGEE	-0.230251	0.110456	-2.08455	21	0.0495058	0.217164
P13020	TG_NT-TG_EGCGEE	-0.110112	0.084172	-1.30818	44	0.197605	0.473898
P13595	TG_NT-TG_EGCGEE	-0.0888394	0.0558624	-1.59033	171	0.113608	0.351915
P13634	TG_NT-TG_EGCGEE	0.472113	0.0894907	5.27556	14	0.000117263	0.00379481
P13707	TG_NT-TG_EGCGEE	-0.119365	0.0866792	-1.37709	40	0.176142	0.447603
P14094	TG_NT-TG_EGCGEE	0.00212734	0.0840081	0.025323	90	0.979853	0.990516
P14106	TG_NT-TG_EGCGEE	-0.0122936	0.418897	-0.0293476	3	0.978431	0.990228
P14115	TG_NT-TG_EGCGEE	0.012568	0.0970276	0.12953	8	0.900136	0.960193
P14131	TG_NT-TG_EGCGEE	0.298657	0.0681412	4.38292	22	0.000236768	0.00648937
P14148	TG_NT-TG_EGCGEE	-0.0110752	0.0983078	-0.112659	27	0.911135	0.96274
P14152	TG_NT-TG_EGCGEE	-0.155312	0.0307512	-5.05061	76	2.94135e-06	0.00022326
P14206	TG_NT-TG_EGCGEE	0.0277939	0.0657907	0.42246	52	0.674431	0.856133
P14211	TG_NT-TG_EGCGEE	-0.14999	0.0585344	-2.56243	92	0.0120184	0.091793
P14231	TG_NT-TG_EGCGEE	0.038686	0.0762797	0.50716	51	0.614229	0.818362
P14576	TG_NT-TG_EGCGEE	-0.250853	0.372645	-0.673169	7	0.522436	0.767242
P14685	TG_NT-TG_EGCGEE	-0.114989	0.0740681	-1.55247	48	0.127119	0.369916
P14733	TG_NT-TG_EGCGEE	-0.128264	0.077427	-1.65658	42	0.105058	0.339535
P14824	TG_NT-TG_EGCGEE	-0.00613242	0.0598092	-0.102533	161	0.918461	0.965175
P14869	TG_NT-TG_EGCGEE	0.152601	0.118329	1.28963	31	0.206718	0.487912
P14873	TG_NT-TG_EGCGEE	-0.0221059	0.0371025	-0.595805	460	0.551599	0.786798
P15105	TG_NT-TG_EGCGEE	0.0745058	0.0747227	0.997097	109	0.320926	0.610054
P15116	TG_NT-TG_EGCGEE	0.226813	0.0940457	2.41173	46	0.0199253	0.127124
P15209	TG_NT-TG_EGCGEE	0.0222315	0.105101	0.211526	27	0.834065	0.932681
P15327	TG_NT-TG_EGCGEE	0.121707	0.281737	0.431989	6	0.680842	0.860689
P15508	TG_NT-TG_EGCGEE	0.155885	0.0949847	1.64116	100	0.103906	0.338292
P15532	TG_NT-TG_EGCGEE	-0.0303307	0.0386951	-0.783839	23	0.441132	0.707382
P15864	TG_NT-TG_EGCGEE	0.125024	0.191013	0.65453	7	0.533678	0.77597
P16014	TG_NT-TG_EGCGEE	0.047569	0.0868171	0.547922	27	0.588247	0.809318
P16045	TG_NT-TG_EGCGEE	0.151668	0.187139	0.810455	11	0.434863	0.701526
P16054	TG_NT-TG_EGCGEE	-0.0110651	0.0757412	-0.14609	111	0.884115	0.951797
P16125	TG_NT-TG_EGCGEE	0.00978449	0.0878863	0.111331	121	0.911538	0.96274
P16330	TG_NT-TG_EGCGEE	0.0326794	0.0410111	0.796842	192	0.426527	0.696869
P16332	TG_NT-TG_EGCGEE	0.10458	0.381673	0.274003	7	0.791992	0.916935
P16388	TG_NT-TG_EGCGEE	-0.090646	0.142608	-0.635629	8	0.542769	0.782408
P16460	TG_NT-TG_EGCGEE	0.0743179	0.0857995	0.86618	33	0.392645	0.673701
P16546	TG_NT-TG_EGCGEE	0.126463	0.0281704	4.48921	1014	7.96815e-06	0.000497731
P16858	TG_NT-TG_EGCGEE	0.113975	0.0503965	2.26156	135	0.0253232	0.146907
P17156	TG_NT-TG_EGCGEE	0.168685	0.0795107	2.12154	58	0.0381604	0.18964
P17182	TG_NT-TG_EGCGEE	0.0964469	0.0593009	1.6264	101	0.106981	0.342756
P17183	TG_NT-TG_EGCGEE	0.0782321	0.0428907	1.82399	88	0.0715485	0.273759
P17225	TG_NT-TG_EGCGEE	0.408072	0.341967	1.19331	4	0.298687	0.583471
P17426	TG_NT-TG_EGCGEE	0.108135	0.0464054	2.33022	230	0.0206608	0.129891
P17427	TG_NT-TG_EGCGEE	0.140215	0.0337932	4.14921	204	4.89656e-05	0.00189881
P17710	TG_NT-TG_EGCGEE	0.0407606	0.0414822	0.982605	253	0.326741	0.615014
P17742	TG_NT-TG_EGCGEE	0.0423388	0.0442271	0.957304	54	0.34268	0.632605
P17751	TG_NT-TG_EGCGEE	0.0874075	0.0625706	1.39694	94	0.16572	0.430904
P17809	TG_NT-TG_EGCGEE	0.226978	0.102511	2.21419	16	0.0416823	0.197458
P18052	TG_NT-TG_EGCGEE	0.302186	0.0759617	3.97814	28	0.000445559	0.0108797
P18242	TG_NT-TG_EGCGEE	0.0393671	0.0733606	0.536624	69	0.593253	0.809318
P18572	TG_NT-TG_EGCGEE	-0.141841	0.0577703	-2.45525	44	0.0181005	0.120162
P18760	TG_NT-TG_EGCGEE	0.328351	0.0745973	4.40165	56	4.87949e-05	0.00189881
P18872	TG_NT-TG_EGCGEE	-0.0110939	0.0462299	-0.239972	120	0.810762	0.924716
P19096	TG_NT-TG_EGCGEE	0.0854623	0.0426555	2.00355	320	0.0459614	0.205411
P19157	TG_NT-TG_EGCGEE	0.136895	0.0673883	2.03144	78	0.0456161	0.204549
P19246	TG_NT-TG_EGCGEE	0.0802954	0.0624556	1.28564	155	0.200486	0.478246
P19253	TG_NT-TG_EGCGEE	-0.0851763	0.0729172	-1.16812	18	0.257997	0.538864
P19536	TG_NT-TG_EGCGEE	0.0456269	0.116323	0.392245	22	0.698652	0.868786
P19783	TG_NT-TG_EGCGEE	0.216175	0.069407	3.1146	38	0.00349541	0.0417274
P20029	TG_NT-TG_EGCGEE	-0.0983402	0.0553016	-1.77825	159	0.0772735	0.286865
P20060	TG_NT-TG_EGCGEE	0.0539899	0.0888838	0.607421	7	0.562749	0.793082
P20108	TG_NT-TG_EGCGEE	0.0139946	0.0961137	0.145605	51	0.884807	0.951843
P20152	TG_NT-TG_EGCGEE	0.0595551	0.0522125	1.14063	113	0.256435	0.53703
P20357	TG_NT-TG_EGCGEE	0.0111816	0.0339543	0.329313	537	0.742047	0.887417
P20444	TG_NT-TG_EGCGEE	-0.0125676	0.10274	-0.122324	39	0.903271	0.960866
P20917	TG_NT-TG_EGCGEE	0.0001195	0.0750058	0.00159321	63	0.998734	0.999106
P21107	TG_NT-TG_EGCGEE	0.20011	0.0901443	2.21989	32	0.0336339	0.176103
P21126	TG_NT-TG_EGCGEE	0.332942	0.0499601	6.66416	7	0.00028675	0.00762584
P21278	TG_NT-TG_EGCGEE	0.172886	0.0800887	2.15868	24	0.0410919	0.196594
P21279	TG_NT-TG_EGCGEE	0.171309	0.0878361	1.95032	60	0.0558138	0.23461
P21447	TG_NT-TG_EGCGEE	0.254363	0.169971	1.49651	6	0.185159	0.460497
P21460	TG_NT-TG_EGCGEE	-0.254221	0.0963858	-2.63754	23	0.0147162	0.104848
P21614	TG_NT-TG_EGCGEE	0.308432	0.265743	1.16064	7	0.283836	0.566042
P21619	TG_NT-TG_EGCGEE	-0.0532933	0.0993296	-0.53653	54	0.593796	0.809498
P22005	TG_NT-TG_EGCGEE	0.167871	0.332638	0.504665	6	0.631788	0.830479
P22315	TG_NT-TG_EGCGEE	0.010447	0.0933993	0.111853	19	0.912113	0.96274
P22599	TG_NT-TG_EGCGEE	0.216652	0.142823	1.51692	15	0.150078	0.407592
P22723	TG_NT-TG_EGCGEE	-0.254788	0.0519433	-4.90512	14	0.000232068	0.00642614
P22892	TG_NT-TG_EGCGEE	0.146137	0.0912951	1.60071	20	0.12512	0.368577
P22907	TG_NT-TG_EGCGEE	0.449513	0.329244	1.36529	6	0.221134	0.501421
P23116	TG_NT-TG_EGCGEE	-0.0851672	0.0780007	-1.09188	42	0.281111	0.56264
P23198	TG_NT-TG_EGCGEE	0.0246188	0.11638	0.211538	8	0.837757	0.934475
P23242	TG_NT-TG_EGCGEE	0.0458549	0.169852	0.26997	41	0.788537	0.916533
P23492	TG_NT-TG_EGCGEE	0.244918	0.0944428	2.5933	12	0.0235146	0.140446
P23506	TG_NT-TG_EGCGEE	0.0109389	0.0428424	0.255329	61	0.799328	0.920199
P23818	TG_NT-TG_EGCGEE	0.0901114	0.0736305	1.22383	80	0.224608	0.504429
P23819	TG_NT-TG_EGCGEE	0.172177	0.0604672	2.84745	116	0.00521413	0.053866
P23927	TG_NT-TG_EGCGEE	-0.020485	0.0830665	-0.246609	28	0.80701	0.923395
P23953	TG_NT-TG_EGCGEE	-0.0232549	0.359976	-0.0646012	7	0.950298	0.980599
P24270	TG_NT-TG_EGCGEE	0.22804	0.0366637	6.21977	15	1.64103e-05	0.000871699
P24288	TG_NT-TG_EGCGEE	-0.110914	0.0883065	-1.25601	49	0.215069	0.497254
P24369	TG_NT-TG_EGCGEE	0.373317	0.0647309	5.76721	12	8.91934e-05	0.00307145
P24472	TG_NT-TG_EGCGEE	0.239535	0.106968	2.23933	12	0.0448515	0.20327
P24527	TG_NT-TG_EGCGEE	0.157366	0.0787152	1.99918	75	0.049212	0.216339
P24547	TG_NT-TG_EGCGEE	-0.130346	0.441638	-0.295142	4	0.782571	0.91351
P24549	TG_NT-TG_EGCGEE	-0.0978095	0.325231	-0.300738	7	0.77235	0.907097
P24668	TG_NT-TG_EGCGEE	0.107397	0.0488775	2.19727	17	0.0421505	0.198355
P25444	TG_NT-TG_EGCGEE	-0.0727975	0.0917422	-0.793501	30	0.433718	0.700942
P26039	TG_NT-TG_EGCGEE	0.267665	0.165899	1.61342	21	0.12158	0.364265
P26040	TG_NT-TG_EGCGEE	-0.190206	0.0616185	-3.08684	41	0.00361923	0.0424647
P26041	TG_NT-TG_EGCGEE	0.643853	0.701911	0.917286	5	0.401074	0.677964
P26043	TG_NT-TG_EGCGEE	-0.0136365	0.113831	-0.119796	14	0.906347	0.961852
P26048	TG_NT-TG_EGCGEE	0.702144	0.359166	1.95493	5	0.107987	0.342756
P26231	TG_NT-TG_EGCGEE	0.107714	0.209637	0.513814	6	0.625749	0.82674
P26350	TG_NT-TG_EGCGEE	-0.178593	0.115419	-1.54734	8	0.16037	0.423238
P26369	TG_NT-TG_EGCGEE	-0.313368	0.156139	-2.00698	11	0.069962	0.269722
P26443	TG_NT-TG_EGCGEE	-0.0337962	0.0509412	-0.663435	139	0.508151	0.757853
P26516	TG_NT-TG_EGCGEE	0.0612761	0.0408138	1.50136	37	0.141749	0.394548
P26638	TG_NT-TG_EGCGEE	-0.0326062	0.0613617	-0.531377	113	0.596201	0.810012
P26645	TG_NT-TG_EGCGEE	-0.00903993	0.0572264	-0.157968	77	0.874896	0.949241
P26883	TG_NT-TG_EGCGEE	0.0336508	0.18954	0.17754	24	0.860574	0.944326
P27048	TG_NT-TG_EGCGEE	-0.261626	0.115002	-2.27497	23	0.0325482	0.171085
P27546	TG_NT-TG_EGCGEE	0.105061	0.0678476	1.54849	91	0.124975	0.368577
P27601	TG_NT-TG_EGCGEE	0.130424	0.14605	0.893007	14	0.386946	0.667955
P27612	TG_NT-TG_EGCGEE	0.234091	0.135533	1.7272	21	0.0988138	0.328889
P27659	TG_NT-TG_EGCGEE	-0.0325106	0.0828739	-0.39229	52	0.696447	0.867449
P27671	TG_NT-TG_EGCGEE	0.111515	0.222012	0.502293	12	0.624551	0.826442
P27773	TG_NT-TG_EGCGEE	-0.184401	0.0646412	-2.85269	125	0.00507483	0.0530389
P28028	TG_NT-TG_EGCGEE	-0.000992753	0.0829609	-0.0119665	12	0.990649	0.996047
P28271	TG_NT-TG_EGCGEE	0.0200639	0.0488291	0.4109	22	0.685121	0.862231
P28352	TG_NT-TG_EGCGEE	-0.171307	0.0737289	-2.32348	12	0.0385235	0.190235
P28474	TG_NT-TG_EGCGEE	0.186051	0.0580189	3.20674	60	0.00215389	0.03006
P28650	TG_NT-TG_EGCGEE	0.0348853	0.062991	0.553815	7	0.596944	0.810086
P28652	TG_NT-TG_EGCGEE	0.105208	0.047349	2.22197	62	0.0299438	0.163351
P28656	TG_NT-TG_EGCGEE	0.0166684	0.0455447	0.365978	32	0.71679	0.873547
P28658	TG_NT-TG_EGCGEE	0.0733881	0.108488	0.676465	35	0.503192	0.754647
P28660	TG_NT-TG_EGCGEE	0.120359	0.0519064	2.31878	205	0.0213924	0.132546
P28661	TG_NT-TG_EGCGEE	0.00563791	0.104265	0.0540729	35	0.957185	0.983549
P28663	TG_NT-TG_EGCGEE	0.132974	0.11909	1.11658	106	0.266697	0.548505
P28665	TG_NT-TG_EGCGEE	0.237896	0.147649	1.61123	7	0.151166	0.408592
P28667	TG_NT-TG_EGCGEE	1.17289	1.0482	1.11896	6	0.305945	0.591626
P28738	TG_NT-TG_EGCGEE	0.0965568	0.101228	0.953857	74	0.343262	0.632614
P28740	TG_NT-TG_EGCGEE	0.0534904	0.0607034	0.881176	59	0.381798	0.662903
P28741	TG_NT-TG_EGCGEE	-0.35475	0.554643	-0.639601	3	0.567925	0.797411
P28798	TG_NT-TG_EGCGEE	-0.142296	0.0510421	-2.78782	22	0.010728	0.0854172
P28867	TG_NT-TG_EGCGEE	-0.652766	0.318607	-2.04881	4	0.109839	0.344657
P29341	TG_NT-TG_EGCGEE	0.124619	0.062614	1.99028	91	0.0495613	0.217164
P29595	TG_NT-TG_EGCGEE	-0.103109	0.073004	-1.41238	7	0.200717	0.478374
P29699	TG_NT-TG_EGCGEE	0.453416	0.104959	4.31991	16	0.000528282	0.0119241
P29758	TG_NT-TG_EGCGEE	0.00733328	0.0925246	0.0792577	42	0.937204	0.974203
P30275	TG_NT-TG_EGCGEE	-0.0121787	0.0303395	-0.401414	94	0.689027	0.864421
P30416	TG_NT-TG_EGCGEE	-0.234403	0.0920606	-2.54618	44	0.0144678	0.103628
P30999	TG_NT-TG_EGCGEE	-0.0464906	0.29976	-0.155093	6	0.881834	0.951352
P31230	TG_NT-TG_EGCGEE	0.0339321	0.166271	0.204077	14	0.84123	0.936405
P31324	TG_NT-TG_EGCGEE	0.083881	0.0739347	1.13453	43	0.262858	0.544781
P31648	TG_NT-TG_EGCGEE	-0.0736351	0.0634863	-1.15986	35	0.253958	0.534167
P31650	TG_NT-TG_EGCGEE	0.170903	0.0885533	1.92995	24	0.0655143	0.260698
P31786	TG_NT-TG_EGCGEE	0.101524	0.160239	0.633576	16	0.53531	0.777633
P31938	TG_NT-TG_EGCGEE	0.0577865	0.071393	0.809414	46	0.422444	0.692726
P32020	TG_NT-TG_EGCGEE	0.000493642	0.054633	0.00903562	13	0.992928	0.997011
P32037	TG_NT-TG_EGCGEE	0.172149	0.0162607	10.5869	29	1.78182e-11	2.39298e-08
P32067	TG_NT-TG_EGCGEE	0.0391143	0.0845099	0.462837	33	0.646519	0.839724
P32233	TG_NT-TG_EGCGEE	-0.188322	0.0861082	-2.18703	7	0.0649625	0.259531
P32848	TG_NT-TG_EGCGEE	0.15977	0.0819514	1.94957	30	0.0606289	0.246874
P32883	TG_NT-TG_EGCGEE	-0.426904	0.176973	-2.41225	5	0.0606951	0.246874
P32921	TG_NT-TG_EGCGEE	-0.0961255	0.0665342	-1.44475	43	0.155776	0.415792
P33173	TG_NT-TG_EGCGEE	0.13433	0.101099	1.3287	42	0.191121	0.466627
P34022	TG_NT-TG_EGCGEE	-0.114119	0.0974077	-1.17156	30	0.250595	0.531254
P34152	TG_NT-TG_EGCGEE	0.101284	0.0986961	1.02622	1	0.491762	0.7471
P34884	TG_NT-TG_EGCGEE	0.0126234	0.0647838	0.194854	24	0.847147	0.938788
P34914	TG_NT-TG_EGCGEE	-0.24615	0.13361	-1.8423	25	0.0773233	0.286865
P35123	TG_NT-TG_EGCGEE	0.415114	0.130757	3.17469	6	0.0192043	0.124195
P35235	TG_NT-TG_EGCGEE	-0.00619192	0.0595762	-0.103933	32	0.917871	0.964932
P35276	TG_NT-TG_EGCGEE	-0.132032	0.139924	-0.943593	7	0.376797	0.658125
P35278	TG_NT-TG_EGCGEE	0.313675	0.0785357	3.99404	14	0.00133152	0.0220422
P35279	TG_NT-TG_EGCGEE	0.818732	0.80852	1.01263	6	0.350316	0.638798
P35282	TG_NT-TG_EGCGEE	-0.249635	0.0173718	-14.3701	21	2.45337e-12	6.58975e-09
P35283	TG_NT-TG_EGCGEE	0.163138	0.122202	1.33499	1	0.409285	0.685586
P35293	TG_NT-TG_EGCGEE	0.00434661	0.0830183	0.0523573	45	0.958476	0.98367
P35436	TG_NT-TG_EGCGEE	-0.110001	0.110128	-0.998845	4	0.374397	0.658125
P35438	TG_NT-TG_EGCGEE	0.170179	0.106035	1.60493	28	0.11973	0.361344
P35486	TG_NT-TG_EGCGEE	-0.099653	0.0638006	-1.56194	114	0.121073	0.363761
P35505	TG_NT-TG_EGCGEE	-0.126166	0.133137	-0.947642	18	0.355862	0.642996
P35564	TG_NT-TG_EGCGEE	-0.067367	0.0437241	-1.54073	152	0.125462	0.368577
P35585	TG_NT-TG_EGCGEE	0.0133457	0.088948	0.150039	21	0.882166	0.951352
P35700	TG_NT-TG_EGCGEE	0.119635	0.0721763	1.65754	68	0.102017	0.335806
P35762	TG_NT-TG_EGCGEE	-0.119489	0.0198329	-6.02482	16	1.76739e-05	0.000912926
P35802	TG_NT-TG_EGCGEE	-0.0343964	0.0368962	-0.932248	43	0.356414	0.642996
P35803	TG_NT-TG_EGCGEE	-0.0259184	0.0798315	-0.324664	48	0.746846	0.889197
P35979	TG_NT-TG_EGCGEE	-0.0270636	0.0880687	-0.3073	28	0.760889	0.900682
P35980	TG_NT-TG_EGCGEE	-0.0798519	0.0838987	-0.951765	31	0.348578	0.636493
P36536	TG_NT-TG_EGCGEE	-0.104375	0.108159	-0.965011	13	0.352148	0.640626
P36916	TG_NT-TG_EGCGEE	-0.21813	0.0488697	-4.46351	32	9.37589e-05	0.0031878
P36993	TG_NT-TG_EGCGEE	0.0472156	0.485054	0.097341	4	0.927138	0.968985
P37040	TG_NT-TG_EGCGEE	0.067775	0.102059	0.664078	27	0.512272	0.761884
P37804	TG_NT-TG_EGCGEE	-0.0735575	0.0951637	-0.772958	35	0.444737	0.710203
P38060	TG_NT-TG_EGCGEE	-0.0712544	0.0527329	-1.35123	4	0.24799	0.529723
P38585	TG_NT-TG_EGCGEE	0.222517	0.171199	1.29975	7	0.234848	0.515565
P38647	TG_NT-TG_EGCGEE	-0.0392677	0.0568509	-0.690714	116	0.491125	0.746978
P39053	TG_NT-TG_EGCGEE	0.0824243	0.0456108	1.80712	246	0.0719651	0.274962
P39054	TG_NT-TG_EGCGEE	0.107498	0.0671807	1.60013	13	0.133581	0.37888
P39447	TG_NT-TG_EGCGEE	-0.0155148	0.0423529	-0.366322	5	0.729115	0.881321
P40124	TG_NT-TG_EGCGEE	-0.0986062	0.0582351	-1.69324	91	0.0938299	0.318618
P40142	TG_NT-TG_EGCGEE	0.101831	0.0553471	1.83987	176	0.0674722	0.265582
P40237	TG_NT-TG_EGCGEE	-0.147371	0.117147	-1.258	12	0.232321	0.512327
P40240	TG_NT-TG_EGCGEE	0.421534	0.278308	1.51463	6	0.180641	0.451216
P40336	TG_NT-TG_EGCGEE	-0.00777103	0.0572785	-0.135671	22	0.893315	0.955085
P41105	TG_NT-TG_EGCGEE	0.211137	0.361685	0.583761	8	0.575466	0.800053
P41216	TG_NT-TG_EGCGEE	-0.0308752	0.158964	-0.194228	14	0.848788	0.93898
P41242	TG_NT-TG_EGCGEE	-0.641336	0.14972	-4.28356	7	0.0036394	0.0425018
P42125	TG_NT-TG_EGCGEE	0.0745875	0.140608	0.530464	25	0.600471	0.811075
P42208	TG_NT-TG_EGCGEE	-0.0455547	0.0591737	-0.769848	60	0.444411	0.710203
P42669	TG_NT-TG_EGCGEE	-0.131629	0.051372	-2.56227	50	0.0134585	0.0984999
P42859	TG_NT-TG_EGCGEE	0.071487	0.0832642	0.858556	20	0.400758	0.677914
P42932	TG_NT-TG_EGCGEE	-0.0229525	0.0597875	-0.383901	146	0.701611	0.870431
P43006	TG_NT-TG_EGCGEE	0.11818	0.0530474	2.22781	100	0.0281338	0.158091
P43024	TG_NT-TG_EGCGEE	-0.57472	0.208169	-2.76083	29	0.00989331	0.0814465
P43274	TG_NT-TG_EGCGEE	-0.268281	0.0989177	-2.71216	5	0.0421671	0.198355
P43406	TG_NT-TG_EGCGEE	0.403422	0.269486	1.49701	4	0.208737	0.489602
P45376	TG_NT-TG_EGCGEE	-0.0397338	0.0608105	-0.653403	77	0.515443	0.762471
P45377	TG_NT-TG_EGCGEE	0.330843	0.0444155	7.44881	7	0.000143363	0.00437583
P45591	TG_NT-TG_EGCGEE	-0.284084	0.0792002	-3.58691	22	0.00164247	0.0253544
P45878	TG_NT-TG_EGCGEE	-0.054945	0.0697273	-0.787997	23	0.438745	0.70567
P45952	TG_NT-TG_EGCGEE	-0.0851019	0.0486583	-1.74897	16	0.0994504	0.329782
P46061	TG_NT-TG_EGCGEE	-0.329316	0.0761432	-4.32495	4	0.0123989	0.0935492
P46096	TG_NT-TG_EGCGEE	0.0871164	0.0656817	1.32634	101	0.187718	0.462089
P46097	TG_NT-TG_EGCGEE	-0.121384	0.0934211	-1.29932	40	0.201275	0.479277
P46460	TG_NT-TG_EGCGEE	0.0831335	0.0502991	1.65278	304	0.0994072	0.329782
P46467	TG_NT-TG_EGCGEE	0.00270831	0.391712	0.00691404	7	0.994676	0.997648
P46471	TG_NT-TG_EGCGEE	0.101822	0.0695258	1.46452	57	0.148545	0.405891
P46638	TG_NT-TG_EGCGEE	0.0102639	0.0613038	0.167426	61	0.867589	0.947328
P46660	TG_NT-TG_EGCGEE	0.082267	0.049803	1.65185	158	0.100551	0.332203
P46664	TG_NT-TG_EGCGEE	-0.0810906	0.0460167	-1.7622	18	0.0950084	0.320997
P46737	TG_NT-TG_EGCGEE	0.401269	0.560073	0.716459	7	0.496909	0.751268
P46935	TG_NT-TG_EGCGEE	-0.169829	0.127382	-1.33322	17	0.20005	0.477631
P47199	TG_NT-TG_EGCGEE	0.0381814	0.10086	0.37856	33	0.707439	0.871597
P47708	TG_NT-TG_EGCGEE	0.0397005	0.0562632	0.705621	126	0.481726	0.739888
P47738	TG_NT-TG_EGCGEE	0.113384	0.045978	2.46605	127	0.0149953	0.105993
P47740	TG_NT-TG_EGCGEE	-0.143107	0.0777129	-1.84149	8	0.10281	0.336356
P47746	TG_NT-TG_EGCGEE	-0.238571	0.117166	-2.03618	8	0.076124	0.284776
P47753	TG_NT-TG_EGCGEE	0.135996	0.148356	0.916686	19	0.370797	0.657314
P47754	TG_NT-TG_EGCGEE	0.246434	0.0936525	2.63136	62	0.0107164	0.0854172
P47757	TG_NT-TG_EGCGEE	0.0599235	0.0982813	0.609715	65	0.544176	0.782622
P47791	TG_NT-TG_EGCGEE	-0.180229	0.0525499	-3.42968	43	0.00134477	0.0220422
P47802	TG_NT-TG_EGCGEE	0.238181	0.124167	1.91823	6	0.10352	0.337553
P47809	TG_NT-TG_EGCGEE	0.0718093	0.0742105	0.967645	47	0.338175	0.629043
P47857	TG_NT-TG_EGCGEE	-0.0768717	0.0676901	-1.13564	150	0.257918	0.538864
P47911	TG_NT-TG_EGCGEE	-0.0646969	0.0623113	-1.03828	57	0.303522	0.589061
P47915	TG_NT-TG_EGCGEE	-0.344509	0.254455	-1.35391	7	0.217847	0.498906
P47941	TG_NT-TG_EGCGEE	0.163122	0.129528	1.25936	23	0.220532	0.501421
P47955	TG_NT-TG_EGCGEE	-0.0123136	0.0989307	-0.124467	16	0.902496	0.960574
P47962	TG_NT-TG_EGCGEE	0.177899	0.110204	1.61427	36	0.115202	0.353636
P47963	TG_NT-TG_EGCGEE	-0.0238926	0.0443236	-0.539049	37	0.593082	0.809318
P48024	TG_NT-TG_EGCGEE	-0.140717	0.117708	-1.19548	8	0.266132	0.548083
P48036	TG_NT-TG_EGCGEE	0.0625384	0.0506666	1.23431	70	0.221215	0.501421
P48318	TG_NT-TG_EGCGEE	0.19333	0.0786594	2.45781	40	0.0184078	0.120341
P48320	TG_NT-TG_EGCGEE	0.0629672	0.0451886	1.39343	69	0.167962	0.435468
P48428	TG_NT-TG_EGCGEE	0.17144	0.138111	1.24132	18	0.230421	0.509953
P48453	TG_NT-TG_EGCGEE	0.16933	0.0561517	3.01558	77	0.00347335	0.0416492
P48542	TG_NT-TG_EGCGEE	-0.0028494	0.0604668	-0.0471233	7	0.963731	0.985001
P48678	TG_NT-TG_EGCGEE	-0.244853	0.0629121	-3.89199	71	0.000221971	0.00621055
P48722	TG_NT-TG_EGCGEE	-0.0895589	0.0492067	-1.82005	171	0.0704993	0.271291
P48758	TG_NT-TG_EGCGEE	0.00042705	0.0371598	0.0114922	91	0.990856	0.996047
P48771	TG_NT-TG_EGCGEE	0.0696811	0.0505857	1.37749	7	0.21079	0.491478
P48774	TG_NT-TG_EGCGEE	0.0518279	0.0634213	0.8172	81	0.416211	0.690161
P48962	TG_NT-TG_EGCGEE	0.113791	0.062742	1.81363	51	0.0756206	0.283532
P49312	TG_NT-TG_EGCGEE	0.282789	0.137245	2.06048	60	0.0436968	0.202362
P49442	TG_NT-TG_EGCGEE	-0.183173	0.102545	-1.78627	22	0.0878461	0.307232
P49443	TG_NT-TG_EGCGEE	-0.0697711	0.067634	-1.0316	37	0.308957	0.596592
P49615	TG_NT-TG_EGCGEE	-0.132585	0.130934	-1.01261	27	0.320237	0.609608
P49722	TG_NT-TG_EGCGEE	-0.0411348	0.121587	-0.338315	40	0.736895	0.883279
P49813	TG_NT-TG_EGCGEE	-0.205553	0.327985	-0.626717	6	0.553927	0.786798
P49817	TG_NT-TG_EGCGEE	0.175346	0.276957	0.633117	6	0.550011	0.786529
P49962	TG_NT-TG_EGCGEE	-0.353559	0.220023	-1.60692	5	0.168983	0.437159
P50114	TG_NT-TG_EGCGEE	0.00630377	0.0690105	0.0913451	8	0.929464	0.970661
P50153	TG_NT-TG_EGCGEE	0.475266	0.403191	1.17876	7	0.277004	0.557962
P50171	TG_NT-TG_EGCGEE	0.132764	0.117603	1.12892	16	0.275575	0.557581
P50247	TG_NT-TG_EGCGEE	-0.0685099	0.0589115	-1.16293	75	0.248545	0.529723
P50396	TG_NT-TG_EGCGEE	0.0691718	0.0480487	1.43962	114	0.152716	0.411016
P50429	TG_NT-TG_EGCGEE	0.057282	0.15942	0.359316	7	0.729953	0.881371
P50516	TG_NT-TG_EGCGEE	0.00387375	0.0513535	0.075433	226	0.939937	0.974203
P50518	TG_NT-TG_EGCGEE	-0.0333949	0.0603618	-0.553246	47	0.582717	0.806907
P50543	TG_NT-TG_EGCGEE	0.139253	0.303374	0.459016	7	0.660136	0.846764
P50544	TG_NT-TG_EGCGEE	-0.0155823	0.103409	-0.150686	47	0.880869	0.951352
P50571	TG_NT-TG_EGCGEE	-0.960353	0.364486	-2.63481	5	0.0462642	0.205891
P50580	TG_NT-TG_EGCGEE	0.099523	0.093551	1.06384	3	0.365439	0.652205
P51150	TG_NT-TG_EGCGEE	0.0233389	0.0683674	0.341375	67	0.733889	0.882168
P51174	TG_NT-TG_EGCGEE	0.257188	0.204676	1.25656	34	0.217478	0.498906
P51410	TG_NT-TG_EGCGEE	0.111419	0.132219	0.842687	32	0.405658	0.683133
P51660	TG_NT-TG_EGCGEE	-0.0484743	0.0922237	-0.525616	40	0.602057	0.811505
P51830	TG_NT-TG_EGCGEE	0.247011	0.104973	2.3531	25	0.02679	0.153756
P51855	TG_NT-TG_EGCGEE	0.205879	0.0566807	3.63227	14	0.00271878	0.0347508
P51859	TG_NT-TG_EGCGEE	0.083718	0.180853	0.462905	24	0.647602	0.840725
P51863	TG_NT-TG_EGCGEE	0.416035	0.0714411	5.82346	78	1.22302e-07	1.70011e-05
P51880	TG_NT-TG_EGCGEE	-0.111573	0.0811206	-1.37539	13	0.192247	0.467732
P51881	TG_NT-TG_EGCGEE	-0.0560545	0.0573501	-0.977409	70	0.331732	0.620065
P51906	TG_NT-TG_EGCGEE	0.392632	0.193857	2.02537	5	0.0986917	0.328889
P52196	TG_NT-TG_EGCGEE	-0.219937	0.038583	-5.70035	39	1.35029e-06	0.000106673
P52480	TG_NT-TG_EGCGEE	0.100508	0.0389482	2.58054	251	0.0104334	0.0846651
P52503	TG_NT-TG_EGCGEE	0.0381177	0.103277	0.369082	21	0.715762	0.873547
P52760	TG_NT-TG_EGCGEE	0.00929637	0.0818442	0.113586	19	0.910757	0.96274
P53026	TG_NT-TG_EGCGEE	0.119347	0.097608	1.22272	16	0.239142	0.518012
P53395	TG_NT-TG_EGCGEE	0.296389	0.0794062	3.73257	18	0.00152398	0.0239381
P53702	TG_NT-TG_EGCGEE	0.0485065	0.212605	0.228153	4	0.830716	0.932269
P53810	TG_NT-TG_EGCGEE	0.0328179	0.0834028	0.393487	82	0.694981	0.867449
P53811	TG_NT-TG_EGCGEE	-0.112967	0.29281	-0.385803	4	0.719283	0.874282
P53986	TG_NT-TG_EGCGEE	-0.0996668	0.155489	-0.640991	7	0.541937	0.782289
P53994	TG_NT-TG_EGCGEE	-0.0539769	0.0547903	-0.985154	23	0.334799	0.624927
P53996	TG_NT-TG_EGCGEE	-0.220324	0.37446	-0.588378	8	0.572511	0.800049
P54071	TG_NT-TG_EGCGEE	-0.206806	0.0485576	-4.25898	83	5.38248e-05	0.00198046
P54227	TG_NT-TG_EGCGEE	-0.181108	0.137152	-1.32049	7	0.228206	0.508341
P54285	TG_NT-TG_EGCGEE	-0.611169	0.494951	-1.23481	3	0.304798	0.590379
P54728	TG_NT-TG_EGCGEE	-0.157566	0.0804574	-1.95838	37	0.0577563	0.24089
P54729	TG_NT-TG_EGCGEE	-0.233882	0.325794	-0.717882	6	0.499814	0.751268
P54763	TG_NT-TG_EGCGEE	0.923405	0.229583	4.0221	4	0.0158368	0.110146
P54775	TG_NT-TG_EGCGEE	0.098679	0.064256	1.53571	60	0.129865	0.373467
P54822	TG_NT-TG_EGCGEE	0.0413575	0.185421	0.223047	12	0.827251	0.931103
P54823	TG_NT-TG_EGCGEE	-0.270301	0.0750122	-3.60342	30	0.00112086	0.0208442
P54923	TG_NT-TG_EGCGEE	-0.15661	0.18522	-0.845535	7	0.425767	0.696703
P55012	TG_NT-TG_EGCGEE	0.0540274	0.0896866	0.602402	30	0.551433	0.786798
P55066	TG_NT-TG_EGCGEE	0.0608822	0.0475249	1.28106	114	0.202773	0.481563
P55088	TG_NT-TG_EGCGEE	0.164253	0.0978737	1.67822	32	0.103046	0.336719
P55096	TG_NT-TG_EGCGEE	-0.179113	0.0971379	-1.8439	6	0.114755	0.35267
P55258	TG_NT-TG_EGCGEE	-0.335187	0.129261	-2.5931	6	0.0410409	0.196594
P55264	TG_NT-TG_EGCGEE	-0.0609274	0.100131	-0.608478	52	0.545519	0.783564
P55302	TG_NT-TG_EGCGEE	-0.149788	0.0808023	-1.85376	26	0.0751522	0.283025
P56135	TG_NT-TG_EGCGEE	0.0880504	0.0518102	1.69948	8	0.127653	0.369916
P56212	TG_NT-TG_EGCGEE	-0.258999	0.0905543	-2.86015	3	0.0645691	0.259531
P56213	TG_NT-TG_EGCGEE	-0.355918	0.0837264	-4.25096	4	0.013148	0.097405
P56371	TG_NT-TG_EGCGEE	-0.079722	0.209574	-0.3804	5	0.719273	0.874282
P56375	TG_NT-TG_EGCGEE	0.29908	0.163217	1.83241	7	0.109558	0.344581
P56376	TG_NT-TG_EGCGEE	-0.0502544	0.0607774	-0.826859	30	0.414845	0.690161
P56379	TG_NT-TG_EGCGEE	-0.414754	0.16414	-2.52683	7	0.0394149	0.192279
P56380	TG_NT-TG_EGCGEE	0.584324	0.0687714	8.49661	14	6.74681e-07	6.24894e-05
P56387	TG_NT-TG_EGCGEE	-0.226706	0.135216	-1.67662	6	0.144631	0.399669
P56391	TG_NT-TG_EGCGEE	0.0419127	0.190671	0.219817	31	0.827454	0.931103
P56395	TG_NT-TG_EGCGEE	-0.0211836	0.107745	-0.196608	20	0.846119	0.938734
P56399	TG_NT-TG_EGCGEE	-0.0412466	0.0585329	-0.704675	157	0.482057	0.739888
P56480	TG_NT-TG_EGCGEE	0.0999827	0.0360562	2.77297	192	0.00610232	0.0591727
P56564	TG_NT-TG_EGCGEE	0.124395	0.0768157	1.61939	64	0.110281	0.345263
P56565	TG_NT-TG_EGCGEE	0.134604	0.161145	0.8353	7	0.431132	0.700444
P56695	TG_NT-TG_EGCGEE	-0.333351	0.0940758	-3.54343	13	0.00360148	0.0424647
P56716	TG_NT-TG_EGCGEE	-1.0557	0.553979	-1.90567	4	0.12939	0.3725
P56812	TG_NT-TG_EGCGEE	0.256574	0.0403112	6.36482	5	0.00141535	0.0229013
P56959	TG_NT-TG_EGCGEE	-0.0690097	0.0926349	-0.744964	44	0.460254	0.722949
P57716	TG_NT-TG_EGCGEE	-0.205852	0.290372	-0.708924	5	0.510048	0.759418
P57746	TG_NT-TG_EGCGEE	0.0658604	0.0666356	0.988366	73	0.326238	0.61493
P57759	TG_NT-TG_EGCGEE	-0.158326	0.178813	-0.885431	8	0.401754	0.678686
P57776	TG_NT-TG_EGCGEE	0.0337012	0.072856	0.462572	52	0.645601	0.839724
P57780	TG_NT-TG_EGCGEE	0.0904254	0.0743966	1.21545	68	0.228397	0.508341
P58021	TG_NT-TG_EGCGEE	0.385554	0.107796	3.57671	7	0.00901569	0.0763391
P58044	TG_NT-TG_EGCGEE	-0.133549	0.177807	-0.751089	13	0.465979	0.727263
P58252	TG_NT-TG_EGCGEE	-0.048132	0.0425198	-1.13199	191	0.259057	0.540239
P58281	TG_NT-TG_EGCGEE	0.00659783	0.0598391	0.110259	171	0.912333	0.96274
P58389	TG_NT-TG_EGCGEE	0.244155	0.0858581	2.8437	63	0.00600552	0.0585749
P58404	TG_NT-TG_EGCGEE	0.305162	0.0713018	4.27986	38	0.000122048	0.00385673
P58771	TG_NT-TG_EGCGEE	0.0460535	0.145647	0.3162	7	0.761071	0.900682
P58854	TG_NT-TG_EGCGEE	0.0858227	0.428616	0.200232	3	0.854104	0.94088
P58871	TG_NT-TG_EGCGEE	0.25138	0.102288	2.45758	34	0.0192428	0.124195
P59016	TG_NT-TG_EGCGEE	0.0812773	0.0172896	4.70093	2	0.0423946	0.198897
P59017	TG_NT-TG_EGCGEE	0.109241	0.0885571	1.23356	23	0.229823	0.509749
P59108	TG_NT-TG_EGCGEE	-0.331718	0.611469	-0.542494	4	0.616289	0.819798
P59279	TG_NT-TG_EGCGEE	-0.0580805	0.218277	-0.266087	6	0.79908	0.920199
P59325	TG_NT-TG_EGCGEE	0.137871	0.121009	1.13934	23	0.266288	0.548083
P59326	TG_NT-TG_EGCGEE	0.0184362	0.211614	0.0871218	7	0.933015	0.973612
P59764	TG_NT-TG_EGCGEE	0.273817	0.108667	2.51978	30	0.0172999	0.116552
P59999	TG_NT-TG_EGCGEE	0.0432285	0.0411035	1.0517	60	0.297156	0.583451
P60122	TG_NT-TG_EGCGEE	-0.0142912	0.0728316	-0.196222	25	0.846023	0.938734
P60202	TG_NT-TG_EGCGEE	0.125002	0.0417765	2.99217	53	0.0041986	0.046813
P60229	TG_NT-TG_EGCGEE	0.37945	0.354705	1.06976	7	0.320221	0.609608
P60335	TG_NT-TG_EGCGEE	-0.155162	0.0915383	-1.69505	52	0.0960462	0.323689
P60469	TG_NT-TG_EGCGEE	-0.0782346	0.0957214	-0.817316	44	0.418152	0.690161
P60487	TG_NT-TG_EGCGEE	0.0427532	0.0592111	0.722047	90	0.472137	0.730928
P60521	TG_NT-TG_EGCGEE	0.174329	0.109451	1.59275	11	0.139522	0.389966
P60603	TG_NT-TG_EGCGEE	-0.620558	0.408915	-1.51757	7	0.172912	0.441904
P60670	TG_NT-TG_EGCGEE	0.342189	0.152768	2.23993	7	0.0600838	0.246014
P60710	TG_NT-TG_EGCGEE	0.0341321	0.256193	0.133228	7	0.897762	0.958041
P60761	TG_NT-TG_EGCGEE	0.332663	0.558837	0.595278	4	0.583701	0.806907
P60766	TG_NT-TG_EGCGEE	-0.0348937	0.0731472	-0.477033	45	0.635647	0.833259
P60824	TG_NT-TG_EGCGEE	-0.403157	0.105703	-3.81404	13	0.00214927	0.03006
P60840	TG_NT-TG_EGCGEE	0.0625229	0.118331	0.528373	19	0.603358	0.811527
P60843	TG_NT-TG_EGCGEE	0.134392	0.136958	0.981268	25	0.335862	0.626042
P60867	TG_NT-TG_EGCGEE	-0.336532	0.131647	-2.55632	15	0.0219213	0.134124
P60879	TG_NT-TG_EGCGEE	-0.0305777	0.036144	-0.845998	112	0.399358	0.67747
P60904	TG_NT-TG_EGCGEE	0.318977	0.025009	12.7545	16	8.46299e-10	2.27316e-07
P61021	TG_NT-TG_EGCGEE	0.19054	0.139565	1.36524	4	0.243918	0.525393
P61022	TG_NT-TG_EGCGEE	0.309533	0.048613	6.36728	4	0.00311956	0.0384364
P61027	TG_NT-TG_EGCGEE	0.0489877	0.0542583	0.90286	44	0.371516	0.657374
P61028	TG_NT-TG_EGCGEE	-0.0552922	0.154745	-0.357312	8	0.730101	0.881371
P61082	TG_NT-TG_EGCGEE	-0.120297	0.0599558	-2.00642	29	0.0542163	0.230784
P61087	TG_NT-TG_EGCGEE	0.14309	0.126956	1.12708	16	0.276329	0.557581
P61089	TG_NT-TG_EGCGEE	-0.23167	0.0522723	-4.43198	37	8.02589e-05	0.00283652
P61161	TG_NT-TG_EGCGEE	-0.102078	0.0557848	-1.82986	80	0.0709966	0.272814
P61164	TG_NT-TG_EGCGEE	0.174047	0.0711388	2.44658	32	0.0200976	0.12792
P61202	TG_NT-TG_EGCGEE	-0.302984	0.139245	-2.1759	32	0.0370576	0.187099
P61211	TG_NT-TG_EGCGEE	-0.0787976	0.170855	-0.461196	7	0.658646	0.84647
P61222	TG_NT-TG_EGCGEE	0.0435339	0.0846017	0.514575	34	0.610179	0.814988
P61226	TG_NT-TG_EGCGEE	0.213508	0.0752024	2.83912	35	0.00748385	0.0686062
P61255	TG_NT-TG_EGCGEE	-0.278005	0.0916204	-3.03431	14	0.00892326	0.0760885
P61264	TG_NT-TG_EGCGEE	0.103953	0.100896	1.0303	85	0.305793	0.591626
P61294	TG_NT-TG_EGCGEE	0.13073	0.285737	0.45752	6	0.663397	0.84817
P61329	TG_NT-TG_EGCGEE	0.0703194	0.100442	0.700099	4	0.522445	0.767242
P61358	TG_NT-TG_EGCGEE	-0.153989	0.132557	-1.16168	22	0.257815	0.538864
P61750	TG_NT-TG_EGCGEE	-0.321517	0.202258	-1.58964	6	0.163019	0.426773
P61759	TG_NT-TG_EGCGEE	0.0659139	0.0360021	1.83084	21	0.0813533	0.29542
P61922	TG_NT-TG_EGCGEE	-0.0150911	0.0435529	-0.3465	167	0.729403	0.881321
P61957	TG_NT-TG_EGCGEE	0.187414	0.337922	0.554607	5	0.603057	0.811527
P61961	TG_NT-TG_EGCGEE	-0.107252	0.219872	-0.487793	7	0.640603	0.836897
P61971	TG_NT-TG_EGCGEE	0.211638	0.0888766	2.38125	42	0.0218634	0.134124
P61979	TG_NT-TG_EGCGEE	-0.0767726	0.0556979	-1.37838	116	0.17074	0.438439
P61982	TG_NT-TG_EGCGEE	0.0846006	0.0548725	1.54176	61	0.128303	0.37055
P62046	TG_NT-TG_EGCGEE	0.655657	0.301264	2.17635	3	0.117751	0.358188
P62069	TG_NT-TG_EGCGEE	0.445785	0.157161	2.83648	3	0.0658371	0.261209
P62071	TG_NT-TG_EGCGEE	-0.40314	0.375531	-1.07352	4	0.343484	0.632614
P62073	TG_NT-TG_EGCGEE	-0.148215	0.133198	-1.11275	7	0.302565	0.587629
P62075	TG_NT-TG_EGCGEE	-0.0231065	0.0679169	-0.340217	14	0.738744	0.884648
P62077	TG_NT-TG_EGCGEE	0.110618	0.32405	0.341361	5	0.74671	0.889197
P62082	TG_NT-TG_EGCGEE	0.040273	0.0606633	0.663877	23	0.51337	0.762251
P62137	TG_NT-TG_EGCGEE	0.0330246	0.125022	0.264151	7	0.799272	0.920199
P62141	TG_NT-TG_EGCGEE	-0.251699	0.0977391	-2.57522	22	0.0172664	0.116552
P62192	TG_NT-TG_EGCGEE	-0.0976733	0.035286	-2.76804	46	0.00809936	0.0717983
P62196	TG_NT-TG_EGCGEE	0.152317	0.104562	1.45671	60	0.150409	0.407839
P62204	TG_NT-TG_EGCGEE	-0.109838	0.0802772	-1.36824	43	0.178345	0.45022
P62242	TG_NT-TG_EGCGEE	0.101027	0.0686644	1.47132	61	0.146344	0.402984
P62245	TG_NT-TG_EGCGEE	-0.0841592	0.0933966	-0.901095	22	0.377297	0.658125
P62259	TG_NT-TG_EGCGEE	0.0153153	0.0409023	0.374435	100	0.708873	0.871597
P62264	TG_NT-TG_EGCGEE	0.0313889	0.102825	0.305266	36	0.761922	0.900682
P62267	TG_NT-TG_EGCGEE	-0.0606939	0.156527	-0.387755	7	0.709719	0.871597
P62270	TG_NT-TG_EGCGEE	-0.132757	0.0625289	-2.12313	32	0.0415728	0.197458
P62274	TG_NT-TG_EGCGEE	0.124369	0.316096	0.393452	7	0.705694	0.871597
P62281	TG_NT-TG_EGCGEE	-0.777808	0.376171	-2.0677	8	0.0724878	0.276243
P62301	TG_NT-TG_EGCGEE	0.134006	0.069666	1.92355	8	0.0906183	0.313257
P62305	TG_NT-TG_EGCGEE	0.0631834	0.108255	0.583656	5	0.584788	0.807994
P62307	TG_NT-TG_EGCGEE	0.0399672	0.235479	0.169728	7	0.870025	0.947328
P62315	TG_NT-TG_EGCGEE	0.13442	0.12076	1.11312	8	0.297984	0.583471
P62317	TG_NT-TG_EGCGEE	0.147804	0.127103	1.16287	12	0.267486	0.549707
P62320	TG_NT-TG_EGCGEE	0.0180006	0.120094	0.149888	14	0.882991	0.951352
P62331	TG_NT-TG_EGCGEE	0.0533926	0.0136177	3.92081	19	0.00091811	0.0181327
P62334	TG_NT-TG_EGCGEE	0.00449904	0.0671134	0.0670364	58	0.946783	0.977724
P62482	TG_NT-TG_EGCGEE	0.0516226	0.0581756	0.887358	86	0.377361	0.658125
P62484	TG_NT-TG_EGCGEE	-0.0448152	0.0717309	-0.624769	16	0.540931	0.782289
P62500	TG_NT-TG_EGCGEE	0.0340187	0.265505	0.128128	7	0.901651	0.960574
P62627	TG_NT-TG_EGCGEE	0.393485	0.115251	3.41417	13	0.004615	0.0503584
P62631	TG_NT-TG_EGCGEE	0.0190352	0.0311007	0.612051	55	0.543026	0.782408
P62702	TG_NT-TG_EGCGEE	0.0714696	0.0600638	1.1899	105	0.236771	0.516971
P62717	TG_NT-TG_EGCGEE	0.26759	0.0166212	16.0993	14	1.98956e-10	8.9066e-08
P62743	TG_NT-TG_EGCGEE	0.0177608	0.0401858	0.441966	32	0.661486	0.84728
P62746	TG_NT-TG_EGCGEE	-0.101275	0.0867245	-1.16778	44	0.249186	0.529723
P62748	TG_NT-TG_EGCGEE	-0.097784	0.180656	-0.541271	28	0.592602	0.809318
P62751	TG_NT-TG_EGCGEE	-0.173018	0.145775	-1.18689	22	0.24793	0.529723
P62754	TG_NT-TG_EGCGEE	-0.0702075	0.0611479	-1.14816	15	0.268885	0.550897
P62761	TG_NT-TG_EGCGEE	-0.0738131	0.033748	-2.18718	78	0.0317252	0.168407
P62774	TG_NT-TG_EGCGEE	-0.281739	0.117826	-2.39114	21	0.0262382	0.151888
P62806	TG_NT-TG_EGCGEE	-0.0811513	0.176759	-0.459107	26	0.649973	0.841768
P62812	TG_NT-TG_EGCGEE	-0.695886	0.235915	-2.94973	5	0.0318952	0.168643
P62814	TG_NT-TG_EGCGEE	0.136817	0.0575567	2.37709	180	0.018499	0.120448
P62821	TG_NT-TG_EGCGEE	0.28112	0.126427	2.22357	10	0.0503884	0.218599
P62823	TG_NT-TG_EGCGEE	0.264181	0.15532	1.70088	16	0.108317	0.342756
P62827	TG_NT-TG_EGCGEE	-0.101652	0.0446208	-2.27814	43	0.0277467	0.157459
P62830	TG_NT-TG_EGCGEE	-0.284705	0.0943767	-3.01669	13	0.00991549	0.0814465
P62835	TG_NT-TG_EGCGEE	0.382947	0.380293	1.00698	4	0.370915	0.657314
P62838	TG_NT-TG_EGCGEE	-0.331982	0.0479739	-6.92006	4	0.00228848	0.031131
P62843	TG_NT-TG_EGCGEE	-0.112362	0.20603	-0.54537	7	0.602435	0.811505
P62849	TG_NT-TG_EGCGEE	0.0252399	0.0960565	0.262761	8	0.799375	0.920199
P62852	TG_NT-TG_EGCGEE	-0.18921	0.331757	-0.570326	6	0.58916	0.809318
P62855	TG_NT-TG_EGCGEE	-0.0897609	0.167742	-0.535115	15	0.600415	0.811075
P62858	TG_NT-TG_EGCGEE	0.0364811	0.0641758	0.568456	8	0.585324	0.808261
P62869	TG_NT-TG_EGCGEE	-0.0227627	0.107623	-0.211504	39	0.833596	0.932681
P62874	TG_NT-TG_EGCGEE	-0.00124443	0.0536255	-0.023206	46	0.981586	0.991554
P62878	TG_NT-TG_EGCGEE	0.661901	0.163173	4.05643	7	0.00483135	0.0517012
P62880	TG_NT-TG_EGCGEE	-0.00770084	0.095882	-0.0803158	31	0.936502	0.974203
P62881	TG_NT-TG_EGCGEE	0.0554171	0.071952	0.770196	31	0.447014	0.710881
P62889	TG_NT-TG_EGCGEE	0.449988	0.0662542	6.79184	12	1.92519e-05	0.000957606
P62897	TG_NT-TG_EGCGEE	-0.186606	0.0575052	-3.24504	38	0.00245228	0.0324474
P62900	TG_NT-TG_EGCGEE	-0.0353789	0.137148	-0.257961	7	0.803856	0.922717
P62908	TG_NT-TG_EGCGEE	0.0258844	0.063838	0.40547	73	0.686318	0.862231
P62911	TG_NT-TG_EGCGEE	-0.190797	0.0716631	-2.66242	12	0.0206988	0.129891
P62918	TG_NT-TG_EGCGEE	-0.353486	0.0548136	-6.44886	30	4.00507e-07	3.9843e-05
P62960	TG_NT-TG_EGCGEE	0.136281	0.0746297	1.82609	5	0.127407	0.369916
P62962	TG_NT-TG_EGCGEE	-0.0530835	0.102081	-0.520016	44	0.605659	0.813151
P62983	TG_NT-TG_EGCGEE	0.0987437	0.0554392	1.78112	40	0.0824883	0.295812
P62996	TG_NT-TG_EGCGEE	0.000847674	0.0134507	0.0630207	1	0.959933	0.983739
P63001	TG_NT-TG_EGCGEE	-0.131295	0.0848769	-1.54689	32	0.131723	0.376793
P63005	TG_NT-TG_EGCGEE	0.0474385	0.051956	0.913052	86	0.363768	0.649655
P63011	TG_NT-TG_EGCGEE	0.164278	0.0687328	2.39009	38	0.0219077	0.134124
P63017	TG_NT-TG_EGCGEE	0.0798804	0.0445522	1.79296	134	0.0752344	0.283025
P63024	TG_NT-TG_EGCGEE	0.477281	0.242146	1.97105	7	0.0893529	0.31008
P63028	TG_NT-TG_EGCGEE	-0.107217	0.367279	-0.291923	8	0.777773	0.910282
P63030	TG_NT-TG_EGCGEE	0.233473	0.270302	0.863747	7	0.416339	0.690161
P63037	TG_NT-TG_EGCGEE	-0.189376	0.101915	-1.85817	36	0.0713379	0.273343
P63038	TG_NT-TG_EGCGEE	-0.0550831	0.0482164	-1.14242	176	0.254833	0.535588
P63040	TG_NT-TG_EGCGEE	0.144088	0.0476368	3.02471	14	0.00909475	0.0763391
P63044	TG_NT-TG_EGCGEE	0.146354	0.0338281	4.32639	7	0.00345305	0.0415915
P63046	TG_NT-TG_EGCGEE	0.385909	0.0733763	5.25932	28	1.36534e-05	0.000764021
P63054	TG_NT-TG_EGCGEE	-0.293733	0.0899787	-3.26448	16	0.00487033	0.0517064
P63073	TG_NT-TG_EGCGEE	-0.311239	0.183797	-1.69339	13	0.114192	0.352145
P63082	TG_NT-TG_EGCGEE	0.421493	0.16289	2.58759	8	0.0322336	0.169764
P63085	TG_NT-TG_EGCGEE	-0.0378315	0.08444	-0.448028	96	0.655143	0.844392
P63087	TG_NT-TG_EGCGEE	0.350358	0.0666893	5.25358	7	0.00118159	0.0210857
P63089	TG_NT-TG_EGCGEE	-0.200681	0.288817	-0.694839	7	0.509555	0.759418
P63094	TG_NT-TG_EGCGEE	0.202933	0.0968072	2.09626	18	0.0504585	0.218599
P63101	TG_NT-TG_EGCGEE	0.111383	0.0432746	2.57387	75	0.0120295	0.091793
P63141	TG_NT-TG_EGCGEE	-0.389919	0.096685	-4.03289	12	0.00166057	0.0254874
P63158	TG_NT-TG_EGCGEE	-0.460364	0.104128	-4.42115	31	0.000111953	0.00366713
P63168	TG_NT-TG_EGCGEE	-0.246115	0.304478	-0.808316	7	0.445506	0.710587
P63213	TG_NT-TG_EGCGEE	0.11188	0.202212	0.55328	7	0.597291	0.810086
P63216	TG_NT-TG_EGCGEE	0.0175013	0.0502244	0.348463	14	0.732677	0.882168
P63242	TG_NT-TG_EGCGEE	0.205764	0.158534	1.29791	8	0.230485	0.509953
P63254	TG_NT-TG_EGCGEE	0.225439	0.199728	1.12873	7	0.296205	0.582862
P63260	TG_NT-TG_EGCGEE	0.272854	0.126627	2.15478	7	0.0681309	0.266763
P63268	TG_NT-TG_EGCGEE	0.0850316	0.48513	0.175276	7	0.865825	0.947298
P63276	TG_NT-TG_EGCGEE	0.375352	0.109271	3.43506	22	0.0023647	0.0314435
P63280	TG_NT-TG_EGCGEE	0.766002	0.214656	3.56851	5	0.016069	0.111241
P63318	TG_NT-TG_EGCGEE	-0.0270925	0.0700785	-0.386602	235	0.6994	0.869315
P63321	TG_NT-TG_EGCGEE	0.331908	0.0787864	4.21276	9	0.00226354	0.0310197
P63323	TG_NT-TG_EGCGEE	-0.179292	0.120337	-1.48992	41	0.143899	0.398143
P63325	TG_NT-TG_EGCGEE	0.168036	0.0879436	1.91072	14	0.0767371	0.285875
P63328	TG_NT-TG_EGCGEE	0.156423	0.0461713	3.3879	117	0.000960177	0.0184217
P63330	TG_NT-TG_EGCGEE	0.0129299	0.0525784	0.245917	53	0.806696	0.923395
P67778	TG_NT-TG_EGCGEE	-0.0795447	0.0492857	-1.61395	84	0.110289	0.345263
P67871	TG_NT-TG_EGCGEE	0.174556	0.120653	1.44676	30	0.158333	0.418996
P67984	TG_NT-TG_EGCGEE	0.159426	0.0227512	7.00735	15	4.22794e-06	0.000291186
P68037	TG_NT-TG_EGCGEE	0.100663	0.100736	0.999272	30	0.325655	0.614694
P68040	TG_NT-TG_EGCGEE	0.190658	0.0660908	2.88479	71	0.00518254	0.0537464
P68181	TG_NT-TG_EGCGEE	0.176638	0.0619712	2.85032	16	0.0115733	0.0898505
P68254	TG_NT-TG_EGCGEE	0.0258419	0.0787929	0.327973	47	0.744389	0.888635
P68368	TG_NT-TG_EGCGEE	0.184853	0.0472008	3.91632	47	0.000289611	0.00762641
P68369	TG_NT-TG_EGCGEE	0.0460047	0.105136	0.437573	7	0.674879	0.856133
P68372	TG_NT-TG_EGCGEE	0.0648341	0.14727	0.44024	7	0.673037	0.855913
P68404	TG_NT-TG_EGCGEE	0.0606463	0.0782139	0.77539	76	0.440515	0.707382
P68433	TG_NT-TG_EGCGEE	0.226085	0.243033	0.930266	6	0.38813	0.66858
P68510	TG_NT-TG_EGCGEE	-0.0325645	0.0757067	-0.430141	51	0.668905	0.852315
P69566	TG_NT-TG_EGCGEE	0.171733	0.0676852	2.53723	5	0.052069	0.224851
P70122	TG_NT-TG_EGCGEE	-0.267005	0.293002	-0.911271	4	0.413703	0.689468
P70168	TG_NT-TG_EGCGEE	0.0410679	0.0486152	0.844754	152	0.399576	0.67747
P70175	TG_NT-TG_EGCGEE	0.139974	0.068243	2.05111	57	0.0448625	0.20327
P70188	TG_NT-TG_EGCGEE	0.629767	0.595949	1.05675	5	0.338988	0.629334
P70195	TG_NT-TG_EGCGEE	0.0813918	0.0844676	0.963586	23	0.345276	0.632614
P70202	TG_NT-TG_EGCGEE	-0.150919	0.0699079	-2.15883	15	0.0474731	0.210071
P70205	TG_NT-TG_EGCGEE	-0.322676	0.07905	-4.08193	5	0.00952186	0.0791818
P70206	TG_NT-TG_EGCGEE	-0.163163	0.0700464	-2.32936	32	0.0263118	0.151986
P70232	TG_NT-TG_EGCGEE	0.24569	0.0667184	3.6825	38	0.000715334	0.0150138
P70236	TG_NT-TG_EGCGEE	0.0424285	0.0752448	0.563873	3	0.612243	0.817339
P70290	TG_NT-TG_EGCGEE	-0.0170119	0.177766	-0.0956984	7	0.926442	0.968985
P70296	TG_NT-TG_EGCGEE	-0.0448359	0.0508421	-0.881866	93	0.380123	0.661276
P70297	TG_NT-TG_EGCGEE	-0.0719636	0.0526257	-1.36746	20	0.186653	0.462089
P70302	TG_NT-TG_EGCGEE	0.211578	0.294231	0.719088	4	0.511856	0.761687
P70333	TG_NT-TG_EGCGEE	-0.141575	0.0909242	-1.55706	21	0.134399	0.380234
P70336	TG_NT-TG_EGCGEE	-0.0956669	0.0610774	-1.56632	71	0.12172	0.364265
P70349	TG_NT-TG_EGCGEE	0.0360775	0.0851258	0.423814	24	0.675476	0.856133
P70362	TG_NT-TG_EGCGEE	-0.0312219	0.203671	-0.153296	7	0.88249	0.951352
P70372	TG_NT-TG_EGCGEE	0.220386	0.100389	2.19531	32	0.03551	0.181781
P70392	TG_NT-TG_EGCGEE	-0.614871	0.308362	-1.994	4	0.116916	0.357264
P70398	TG_NT-TG_EGCGEE	-0.0436151	0.082902	-0.526105	65	0.600606	0.811075
P70399	TG_NT-TG_EGCGEE	0.643522	0.537521	1.1972	6	0.276377	0.557581
P70404	TG_NT-TG_EGCGEE	0.0171689	0.0762672	0.225115	68	0.822565	0.929383
P70414	TG_NT-TG_EGCGEE	0.0618612	0.0728636	0.849	52	0.399773	0.67747
P70429	TG_NT-TG_EGCGEE	-0.0059163	0.0917486	-0.0644838	4	0.951679	0.980894
P70441	TG_NT-TG_EGCGEE	-0.283283	0.0951188	-2.9782	39	0.00496584	0.0523068
P70663	TG_NT-TG_EGCGEE	-0.258209	0.0767621	-3.36375	33	0.00196052	0.0286193
P70698	TG_NT-TG_EGCGEE	0.235321	0.0837509	2.80977	6	0.0307655	0.166301
P70699	TG_NT-TG_EGCGEE	-0.0907164	0.14035	-0.646359	16	0.52721	0.771709
P70704	TG_NT-TG_EGCGEE	0.118402	0.0631252	1.87567	66	0.0651242	0.259531
P80313	TG_NT-TG_EGCGEE	-0.0290444	0.0644988	-0.450309	89	0.653583	0.843748
P80314	TG_NT-TG_EGCGEE	0.0923796	0.0546445	1.69056	175	0.0927017	0.317193
P80315	TG_NT-TG_EGCGEE	0.0389138	0.0641227	0.606865	123	0.545059	0.783322
P80316	TG_NT-TG_EGCGEE	-0.128697	0.0814897	-1.5793	113	0.117062	0.357306
P80317	TG_NT-TG_EGCGEE	0.0704953	0.0594373	1.18604	84	0.238949	0.518012
P80318	TG_NT-TG_EGCGEE	-0.127131	0.0582818	-2.18131	120	0.0311101	0.167077
P80560	TG_NT-TG_EGCGEE	0.132148	0.181874	0.726591	5	0.500054	0.751268
P83510	TG_NT-TG_EGCGEE	0.214839	0.131934	1.62838	14	0.125732	0.368577
P83887	TG_NT-TG_EGCGEE	0.00464052	0.381243	0.0121721	6	0.990683	0.996047
P83940	TG_NT-TG_EGCGEE	0.0161939	0.0862795	0.187691	16	0.853478	0.940682
P84075	TG_NT-TG_EGCGEE	0.175779	0.171881	1.02268	32	0.314129	0.603281
P84084	TG_NT-TG_EGCGEE	-0.146542	0.140535	-1.04274	26	0.306668	0.592598
P84086	TG_NT-TG_EGCGEE	-0.0490262	0.0652938	-0.750855	32	0.458226	0.720185
P84089	TG_NT-TG_EGCGEE	-0.103995	0.125828	-0.826487	22	0.417402	0.690161
P84091	TG_NT-TG_EGCGEE	-0.00875657	0.0652172	-0.134268	157	0.893363	0.955085
P84096	TG_NT-TG_EGCGEE	0.137062	0.0772065	1.77526	27	0.08713	0.305524
P84099	TG_NT-TG_EGCGEE	0.0457908	0.104673	0.437467	18	0.666977	0.851848
P84104	TG_NT-TG_EGCGEE	-0.20812	0.139774	-1.48898	7	0.180101	0.451216
P84228	TG_NT-TG_EGCGEE	0.671009	0.397329	1.6888	7	0.13511	0.381203
P84244	TG_NT-TG_EGCGEE	0.46603	0.275589	1.69103	7	0.134673	0.380369
P85094	TG_NT-TG_EGCGEE	0.0588631	0.198882	0.295969	15	0.771311	0.906384
P97300	TG_NT-TG_EGCGEE	0.0583638	0.0474749	1.22936	67	0.223236	0.502609
P97315	TG_NT-TG_EGCGEE	0.20757	0.0878692	2.36226	39	0.0232495	0.139879
P97351	TG_NT-TG_EGCGEE	-0.0399514	0.0872656	-0.457814	42	0.649446	0.841768
P97352	TG_NT-TG_EGCGEE	0.00471295	0.112498	0.0418937	14	0.967175	0.985037
P97355	TG_NT-TG_EGCGEE	0.245054	0.147432	1.66215	26	0.108494	0.342842
P97360	TG_NT-TG_EGCGEE	0.210108	0.295277	0.711564	3	0.528075	0.772554
P97370	TG_NT-TG_EGCGEE	0.196819	0.0560029	3.51444	29	0.00146763	0.0236051
P97371	TG_NT-TG_EGCGEE	-0.118207	0.12455	-0.949071	15	0.357626	0.643907
P97372	TG_NT-TG_EGCGEE	0.0897484	0.160415	0.559474	7	0.593279	0.809318
P97379	TG_NT-TG_EGCGEE	-0.291024	0.10403	-2.79749	39	0.00795876	0.0707887
P97384	TG_NT-TG_EGCGEE	0.111147	0.100954	1.10097	19	0.284663	0.566346
P97390	TG_NT-TG_EGCGEE	0.400054	0.499258	0.801296	4	0.467857	0.727657
P97411	TG_NT-TG_EGCGEE	-0.500145	0.45533	-1.09842	3	0.352273	0.640626
P97427	TG_NT-TG_EGCGEE	0.0647135	0.0416175	1.55496	173	0.121783	0.364265
P97434	TG_NT-TG_EGCGEE	0.196667	0.159032	1.23665	4	0.283864	0.566042
P97441	TG_NT-TG_EGCGEE	0.156415	0.0734713	2.12892	10	0.0591285	0.244714
P97447	TG_NT-TG_EGCGEE	-0.173416	0.0641382	-2.70378	29	0.011347	0.0892197
P97450	TG_NT-TG_EGCGEE	-0.047661	0.0754581	-0.631621	43	0.530978	0.775113
P97461	TG_NT-TG_EGCGEE	-0.154693	0.11082	-1.39589	24	0.175528	0.446699
P97492	TG_NT-TG_EGCGEE	-0.00697069	0.128668	-0.0541757	29	0.957167	0.983549
P97493	TG_NT-TG_EGCGEE	0.403794	0.123026	3.28219	8	0.0111513	0.0881523
P97494	TG_NT-TG_EGCGEE	0.013664	0.121245	0.112697	5	0.914655	0.96274
P97765	TG_NT-TG_EGCGEE	-0.094499	0.0266967	-3.53973	8	0.00762288	0.0694836
P97797	TG_NT-TG_EGCGEE	-0.066148	0.0799815	-0.827042	67	0.411149	0.687638
P97798	TG_NT-TG_EGCGEE	0.385349	0.253288	1.52139	7	0.171972	0.44034
P97807	TG_NT-TG_EGCGEE	-0.179439	0.0877026	-2.04599	70	0.0445156	0.203003
P97822	TG_NT-TG_EGCGEE	-0.167036	0.101099	-1.6522	6	0.149581	0.407204
P97823	TG_NT-TG_EGCGEE	0.196864	0.171773	1.14607	13	0.272425	0.554764
P97825	TG_NT-TG_EGCGEE	-0.330732	0.126593	-2.61257	20	0.0166673	0.114497
P97855	TG_NT-TG_EGCGEE	-0.346505	0.0127485	-27.1801	3	0.000109297	0.00362434
P98086	TG_NT-TG_EGCGEE	0.179136	0.338909	0.528567	5	0.619718	0.822533
P98192	TG_NT-TG_EGCGEE	0.302998	0.295446	1.02556	3	0.380568	0.661277
P99024	TG_NT-TG_EGCGEE	0.280268	0.0982368	2.85298	24	0.00877609	0.0753118
P99026	TG_NT-TG_EGCGEE	0.211018	0.104311	2.02298	37	0.0503463	0.218599
P99027	TG_NT-TG_EGCGEE	-0.0493809	0.136655	-0.361354	15	0.722874	0.876227
P99028	TG_NT-TG_EGCGEE	-0.0230433	0.055983	-0.411613	21	0.684794	0.862231
P99029	TG_NT-TG_EGCGEE	-0.0733166	0.0524119	-1.39885	76	0.165925	0.431019
Q00493	TG_NT-TG_EGCGEE	0.140096	0.0821533	1.7053	72	0.0924505	0.316737
Q00612	TG_NT-TG_EGCGEE	0.303903	0.0648042	4.68955	18	0.000182583	0.0053892
Q00623	TG_NT-TG_EGCGEE	0.283064	0.06863	4.12449	53	0.000131643	0.00411155
Q00896	TG_NT-TG_EGCGEE	0.651411	0.361657	1.80118	7	0.114686	0.35267
Q00898	TG_NT-TG_EGCGEE	0.631555	0.183943	3.43343	4	0.0264524	0.152471
Q00915	TG_NT-TG_EGCGEE	0.0249232	0.302738	0.0823258	4	0.938343	0.974203
Q00PI9	TG_NT-TG_EGCGEE	-0.00236288	0.0858551	-0.0275217	48	0.978158	0.990228
Q01063	TG_NT-TG_EGCGEE	-0.0283981	0.339355	-0.0836827	7	0.935652	0.974203
Q01065	TG_NT-TG_EGCGEE	0.00237755	0.0837872	0.028376	8	0.978057	0.990228
Q01097	TG_NT-TG_EGCGEE	0.0254835	0.111898	0.227738	10	0.824439	0.929872
Q01405	TG_NT-TG_EGCGEE	0.0316136	0.0862824	0.366396	55	0.715475	0.873547
Q01730	TG_NT-TG_EGCGEE	0.0624588	0.171371	0.364466	4	0.733961	0.882168
Q01768	TG_NT-TG_EGCGEE	0.202092	0.0499255	4.04786	13	0.00138192	0.0224959
Q01853	TG_NT-TG_EGCGEE	-0.0297784	0.0445393	-0.668586	285	0.504301	0.755467
Q02053	TG_NT-TG_EGCGEE	0.150581	0.0551953	2.72815	251	0.00681898	0.0633777
Q02248	TG_NT-TG_EGCGEE	-0.0514256	0.0524912	-0.9797	124	0.329142	0.617141
Q02357	TG_NT-TG_EGCGEE	-0.293008	0.115624	-2.53415	4	0.0643796	0.259531
Q02819	TG_NT-TG_EGCGEE	-0.0191452	0.188849	-0.101378	8	0.921745	0.96749
Q03137	TG_NT-TG_EGCGEE	0.265687	0.0991888	2.6786	32	0.0115742	0.0898505
Q03141	TG_NT-TG_EGCGEE	0.140878	0.0972875	1.44806	5	0.207263	0.488094
Q03157	TG_NT-TG_EGCGEE	0.749656	0.306077	2.44924	7	0.0441563	0.202741
Q03173	TG_NT-TG_EGCGEE	-0.090094	0.207093	-0.435041	23	0.667588	0.851848
Q03265	TG_NT-TG_EGCGEE	0.0364328	0.0527458	0.690724	192	0.490573	0.746743
Q03517	TG_NT-TG_EGCGEE	0.0023526	0.104622	0.0224868	35	0.982187	0.991788
Q03734	TG_NT-TG_EGCGEE	-0.243951	0.556561	-0.43832	7	0.674363	0.856133
Q03958	TG_NT-TG_EGCGEE	-0.0964912	0.0778096	-1.24009	5	0.269962	0.55142
Q04447	TG_NT-TG_EGCGEE	0.049896	0.0380952	1.30977	134	0.192514	0.467843
Q04690	TG_NT-TG_EGCGEE	0.041938	0.0654106	0.64115	13	0.532566	0.77597
Q04750	TG_NT-TG_EGCGEE	-0.198591	0.345624	-0.574586	7	0.583557	0.806907
Q05512	TG_NT-TG_EGCGEE	-0.387185	0.0928766	-4.16881	24	0.000343647	0.00879082
Q05816	TG_NT-TG_EGCGEE	-0.185556	0.0482253	-3.8477	47	0.000358477	0.00908367
Q05920	TG_NT-TG_EGCGEE	-0.118282	0.0645603	-1.83212	132	0.0691877	0.269331
Q05A62	TG_NT-TG_EGCGEE	0.21224	0.249652	0.850143	5	0.434057	0.701068
Q05D44	TG_NT-TG_EGCGEE	0.166173	0.102856	1.61559	5	0.167105	0.433666
Q06138	TG_NT-TG_EGCGEE	0.0747076	0.0920623	0.81149	41	0.421771	0.692467
Q06185	TG_NT-TG_EGCGEE	0.283721	0.0742266	3.82236	19	0.00114958	0.0210052
Q06335	TG_NT-TG_EGCGEE	0.024491	0.0701526	0.349111	10	0.734245	0.882168
Q06890	TG_NT-TG_EGCGEE	-0.0917077	0.150793	-0.608169	30	0.547652	0.784898
Q07076	TG_NT-TG_EGCGEE	0.173902	0.0674633	2.57772	48	0.0130713	0.0972565
Q07813	TG_NT-TG_EGCGEE	0.481017	0.115875	4.15119	6	0.00600312	0.0585749
Q08274	TG_NT-TG_EGCGEE	0.345132	0.203817	1.69334	4	0.165642	0.430904
Q08331	TG_NT-TG_EGCGEE	-0.0270179	0.0548063	-0.492971	42	0.624601	0.826442
Q08460	TG_NT-TG_EGCGEE	0.215862	0.247661	0.871603	15	0.397161	0.676512
Q08642	TG_NT-TG_EGCGEE	-0.237102	0.081227	-2.91901	42	0.00562236	0.0557257
Q0GNC1	TG_NT-TG_EGCGEE	0.172993	0.274191	0.630923	6	0.551352	0.786798
Q0KL02	TG_NT-TG_EGCGEE	0.0865944	0.125963	0.68746	20	0.499688	0.751268
Q0VBF8	TG_NT-TG_EGCGEE	-0.0716753	0.140364	-0.510638	7	0.62531	0.826566
Q0VE82	TG_NT-TG_EGCGEE	-0.198414	0.0910229	-2.17983	20	0.0413928	0.197129
Q0VGY8	TG_NT-TG_EGCGEE	0.356392	0.278864	1.27801	6	0.248459	0.529723
Q11011	TG_NT-TG_EGCGEE	0.0263479	0.0403117	0.653604	187	0.51417	0.762471
Q11136	TG_NT-TG_EGCGEE	-0.248789	0.0797164	-3.12092	6	0.0205607	0.129891
Q148V7	TG_NT-TG_EGCGEE	0.256215	0.0854559	2.99821	54	0.00409933	0.0466201
Q14BB9	TG_NT-TG_EGCGEE	-0.0801714	0.0833319	-0.962073	6	0.373166	0.658125
Q14BI2	TG_NT-TG_EGCGEE	-0.0310187	0.143223	-0.216577	20	0.830732	0.932269
Q14C51	TG_NT-TG_EGCGEE	-0.129863	0.191212	-0.679157	7	0.518856	0.763643
Q2M3X8	TG_NT-TG_EGCGEE	0.620561	0.202292	3.06765	4	0.0373785	0.188012
Q2NL51	TG_NT-TG_EGCGEE	0.115169	0.0838029	1.37428	7	0.211737	0.492703
Q2PFD7	TG_NT-TG_EGCGEE	-0.027819	0.0768133	-0.362164	67	0.71837	0.874282
Q2TPA8	TG_NT-TG_EGCGEE	0.140418	0.152743	0.919307	8	0.384816	0.665989
Q3B7Z2	TG_NT-TG_EGCGEE	-0.21096	0.0594673	-3.54749	31	0.00126142	0.021712
Q3KNM2	TG_NT-TG_EGCGEE	0.460889	0.0886295	5.20017	4	0.00651538	0.0620579
Q3TBL6	TG_NT-TG_EGCGEE	-0.393957	0.117327	-3.35776	7	0.0121214	0.0920921
Q3TBW2	TG_NT-TG_EGCGEE	0.981613	0.131626	7.45758	4	0.00172748	0.0260207
Q3TC72	TG_NT-TG_EGCGEE	0.0267008	0.0883638	0.302169	31	0.764541	0.901166
Q3TCH7	TG_NT-TG_EGCGEE	0.053768	0.347648	0.154662	7	0.881453	0.951352
Q3TCJ1	TG_NT-TG_EGCGEE	0.0371131	0.171477	0.216432	5	0.837204	0.934246
Q3TDD9	TG_NT-TG_EGCGEE	0.412422	0.105612	3.90507	16	0.00126023	0.021712
Q3TDK6	TG_NT-TG_EGCGEE	0.0937775	0.0864426	1.08485	38	0.284822	0.566346
Q3TDN2	TG_NT-TG_EGCGEE	0.245707	0.53524	0.45906	6	0.662352	0.847583
Q3TDQ1	TG_NT-TG_EGCGEE	0.248503	0.166601	1.49161	7	0.179429	0.451216
Q3TEA8	TG_NT-TG_EGCGEE	0.151706	0.0674074	2.25058	12	0.0439509	0.202691
Q3TES0	TG_NT-TG_EGCGEE	-0.0222562	0.050653	-0.439385	4	0.683077	0.862192
Q3THE2	TG_NT-TG_EGCGEE	0.237995	0.177996	1.33708	5	0.238799	0.518012
Q3THK7	TG_NT-TG_EGCGEE	0.189714	0.11202	1.69356	41	0.0979338	0.32677
Q3THS6	TG_NT-TG_EGCGEE	0.256328	0.162607	1.57637	8	0.153591	0.412135
Q3TLH4	TG_NT-TG_EGCGEE	-0.147397	0.0981434	-1.50185	16	0.152612	0.411016
Q3TMH2	TG_NT-TG_EGCGEE	0.0493586	0.0917823	0.537778	17	0.5977	0.810086
Q3TPX4	TG_NT-TG_EGCGEE	0.0915724	0.0379604	2.41231	6	0.0524085	0.225862
Q3TVA9	TG_NT-TG_EGCGEE	0.814053	0.189898	4.28679	3	0.0233305	0.139879
Q3TWI9	TG_NT-TG_EGCGEE	0.086693	0.330244	0.262512	7	0.800485	0.920815
Q3TXS7	TG_NT-TG_EGCGEE	0.176147	0.0832327	2.11632	75	0.037636	0.18825
Q3TXX4	TG_NT-TG_EGCGEE	0.157912	0.0729849	2.16363	27	0.039508	0.192279
Q3TY60	TG_NT-TG_EGCGEE	0.0371659	0.120587	0.308209	7	0.766893	0.901871
Q3U0V1	TG_NT-TG_EGCGEE	-0.256535	0.10101	-2.5397	41	0.0149815	0.105993
Q3U1J4	TG_NT-TG_EGCGEE	-0.0557339	0.0780969	-0.713651	63	0.478079	0.736729
Q3U5Q7	TG_NT-TG_EGCGEE	0.832534	0.170373	4.88653	5	0.00452717	0.049836
Q3UEB3	TG_NT-TG_EGCGEE	-0.0665555	0.840062	-0.0792268	5	0.939925	0.974203
Q3UFS0	TG_NT-TG_EGCGEE	0.401717	0.2622	1.5321	3	0.223018	0.502609
Q3UGC7	TG_NT-TG_EGCGEE	-0.224257	0.173437	-1.29302	11	0.222502	0.502219
Q3UGR5	TG_NT-TG_EGCGEE	0.168785	0.0368119	4.58506	38	4.80851e-05	0.00189881
Q3UGS4	TG_NT-TG_EGCGEE	-0.128727	0.292659	-0.439854	6	0.675444	0.856133
Q3UGY8	TG_NT-TG_EGCGEE	0.478991	0.280915	1.70511	4	0.163373	0.427285
Q3UH60	TG_NT-TG_EGCGEE	-0.0615678	0.256894	-0.239663	4	0.822372	0.929383
Q3UH66	TG_NT-TG_EGCGEE	0.234718	0.105181	2.23157	14	0.0425043	0.198897
Q3UH99	TG_NT-TG_EGCGEE	0.0595955	0.0973496	0.61218	3	0.583695	0.806907
Q3UHB1	TG_NT-TG_EGCGEE	0.104963	0.09384	1.11854	95	0.266159	0.548083
Q3UHB8	TG_NT-TG_EGCGEE	0.190672	0.213003	0.895161	12	0.388304	0.66858
Q3UHD6	TG_NT-TG_EGCGEE	0.0929445	0.271094	0.34285	16	0.736174	0.883279
Q3UHD9	TG_NT-TG_EGCGEE	0.0470277	0.09923	0.473927	52	0.637536	0.83492
Q3UHJ0	TG_NT-TG_EGCGEE	-0.00670168	0.0485795	-0.137953	200	0.890416	0.954266
Q3UHK1	TG_NT-TG_EGCGEE	-0.0988565	0.069952	-1.4132	5	0.216717	0.498906
Q3UHL1	TG_NT-TG_EGCGEE	0.0566455	0.0634863	0.892247	137	0.373825	0.658125
Q3UHR0	TG_NT-TG_EGCGEE	0.336383	0.414192	0.812144	4	0.462275	0.724852
Q3UHX2	TG_NT-TG_EGCGEE	-0.143076	0.109026	-1.31232	16	0.207928	0.488749
Q3UI43	TG_NT-TG_EGCGEE	-0.472784	0.152578	-3.09864	4	0.036269	0.18404
Q3UIU2	TG_NT-TG_EGCGEE	-0.274665	0.102788	-2.67214	14	0.0182234	0.120266
Q3UJD6	TG_NT-TG_EGCGEE	0.166353	0.055802	2.98112	6	0.0246009	0.145546
Q3ULD5	TG_NT-TG_EGCGEE	-0.0619046	0.0799658	-0.774139	32	0.444531	0.710203
Q3ULJ0	TG_NT-TG_EGCGEE	0.0944146	0.116327	0.811631	56	0.42044	0.69142
Q3UM45	TG_NT-TG_EGCGEE	0.0394873	0.0812103	0.486236	96	0.627908	0.828259
Q3UMR5	TG_NT-TG_EGCGEE	0.112085	0.0332016	3.37588	37	0.00174078	0.0260207
Q3UN04	TG_NT-TG_EGCGEE	0.234474	0.0424451	5.52417	4	0.00524443	0.0539714
Q3UNH4	TG_NT-TG_EGCGEE	-0.115416	0.0745291	-1.54861	57	0.127011	0.369916
Q3UPH1	TG_NT-TG_EGCGEE	0.310518	0.219429	1.41512	7	0.199945	0.477631
Q3UPL0	TG_NT-TG_EGCGEE	0.0363712	0.0924712	0.393324	71	0.695259	0.867449
Q3UQ44	TG_NT-TG_EGCGEE	0.022205	0.0848475	0.261704	40	0.794892	0.918314
Q3UQ84	TG_NT-TG_EGCGEE	-0.396825	0.218935	-1.81252	7	0.112797	0.35107
Q3URD3	TG_NT-TG_EGCGEE	-0.403807	0.308732	-1.30795	5	0.247791	0.529723
Q3URS9	TG_NT-TG_EGCGEE	0.00527439	0.281604	0.0187298	6	0.985664	0.993748
Q3UTH8	TG_NT-TG_EGCGEE	0.000452368	0.232613	0.00194472	6	0.998511	0.999106
Q3UTQ8	TG_NT-TG_EGCGEE	-0.107958	0.199835	-0.540235	7	0.605788	0.813151
Q3UUG6	TG_NT-TG_EGCGEE	0.326101	0.108847	2.99597	29	0.00555474	0.0552594
Q3UUI3	TG_NT-TG_EGCGEE	0.221111	0.0862468	2.5637	13	0.0235736	0.140446
Q3UV17	TG_NT-TG_EGCGEE	-0.510208	0.696579	-0.732449	5	0.496771	0.751268
Q3UVL4	TG_NT-TG_EGCGEE	-0.108101	0.186164	-0.580677	6	0.582595	0.806907
Q3UVX5	TG_NT-TG_EGCGEE	0.10237	0.0939045	1.09015	40	0.282171	0.563503
Q3UX10	TG_NT-TG_EGCGEE	-0.088906	0.306734	-0.289847	5	0.783569	0.913763
Q3UYC0	TG_NT-TG_EGCGEE	-0.0420366	0.0965319	-0.435469	32	0.666145	0.851221
Q3UYG8	TG_NT-TG_EGCGEE	0.311148	0.0319252	9.74615	3	0.00229484	0.031131
Q3V1L4	TG_NT-TG_EGCGEE	-0.0346455	0.12621	-0.274506	8	0.790651	0.916569
Q3V3V9	TG_NT-TG_EGCGEE	0.322371	0.220663	1.46092	5	0.203874	0.483324
Q4ACU6	TG_NT-TG_EGCGEE	0.411848	0.122601	3.35927	6	0.0152435	0.106971
Q4JIM5	TG_NT-TG_EGCGEE	-0.258115	0.311016	-0.82991	5	0.444394	0.710203
Q4KML4	TG_NT-TG_EGCGEE	-0.0553581	0.0954365	-0.580052	7	0.580063	0.804777
Q4KMM3	TG_NT-TG_EGCGEE	-0.0115031	0.0419387	-0.274283	201	0.784149	0.913763
Q4KUS2	TG_NT-TG_EGCGEE	0.113245	0.104801	1.08057	47	0.285404	0.567009
Q4V9Z5	TG_NT-TG_EGCGEE	-0.394744	0.105607	-3.73786	12	0.00283301	0.035229
Q4VAA2	TG_NT-TG_EGCGEE	-0.320932	0.0396723	-8.08956	19	1.41996e-07	1.8162e-05
Q4VAE3	TG_NT-TG_EGCGEE	0.15756	0.104049	1.51429	7	0.173723	0.443556
Q501J6	TG_NT-TG_EGCGEE	-0.118912	0.136002	-0.874339	8	0.407415	0.684565
Q505D7	TG_NT-TG_EGCGEE	0.232197	0.261472	0.888038	8	0.400431	0.677914
Q505F5	TG_NT-TG_EGCGEE	0.176944	0.134175	1.31875	12	0.211866	0.492703
Q52KR3	TG_NT-TG_EGCGEE	-0.0959483	0.487431	-0.196845	3	0.85653	0.942379
Q569Z6	TG_NT-TG_EGCGEE	-0.174071	0.240705	-0.723173	7	0.493024	0.748431
Q56A07	TG_NT-TG_EGCGEE	0.0222845	0.136097	0.16374	29	0.871072	0.947328
Q58A65	TG_NT-TG_EGCGEE	0.61249	0.159283	3.84531	3	0.0310383	0.167072
Q59J78	TG_NT-TG_EGCGEE	-0.000578717	0.176561	-0.00327771	5	0.997512	0.998891
Q5DQR4	TG_NT-TG_EGCGEE	0.081771	0.0867729	0.942356	39	0.351811	0.640626
Q5DTL9	TG_NT-TG_EGCGEE	0.179831	0.0771025	2.33236	19	0.0308332	0.166301
Q5DU25	TG_NT-TG_EGCGEE	0.0033483	0.102333	0.0327195	22	0.974193	0.9878
Q5EBJ4	TG_NT-TG_EGCGEE	-0.00427715	0.0938589	-0.04557	13	0.964346	0.985037
Q5F285	TG_NT-TG_EGCGEE	0.499992	0.379189	1.31858	7	0.22881	0.508341
Q5FWK3	TG_NT-TG_EGCGEE	0.126092	0.0854115	1.47629	41	0.147505	0.405086
Q5HZI2	TG_NT-TG_EGCGEE	0.0991725	0.202445	0.489873	4	0.649876	0.841768
Q5M8N0	TG_NT-TG_EGCGEE	-0.405834	0.144519	-2.80817	27	0.00914451	0.0765176
Q5M8N4	TG_NT-TG_EGCGEE	0.325607	0.359039	0.906885	3	0.431323	0.700444
Q5PR73	TG_NT-TG_EGCGEE	0.0311948	0.0970512	0.321426	40	0.749561	0.891639
Q5RJI5	TG_NT-TG_EGCGEE	0.230183	0.126819	1.81506	33	0.0786134	0.290049
Q5SP85	TG_NT-TG_EGCGEE	0.0219059	0.419212	0.0522549	7	0.959786	0.983739
Q5SQX6	TG_NT-TG_EGCGEE	0.0757377	0.0868382	0.872171	135	0.384664	0.665989
Q5SRX1	TG_NT-TG_EGCGEE	0.170022	0.050118	3.39243	72	0.00112877	0.0208442
Q5SSL4	TG_NT-TG_EGCGEE	-0.0829997	0.0613885	-1.35204	78	0.18027	0.451216
Q5SSM3	TG_NT-TG_EGCGEE	-0.166948	0.149015	-1.12035	22	0.274647	0.557581
Q5SUF2	TG_NT-TG_EGCGEE	0.0773039	0.258771	0.298735	7	0.773816	0.907628
Q5SUR0	TG_NT-TG_EGCGEE	0.188357	0.123618	1.5237	3	0.22497	0.504821
Q5SV85	TG_NT-TG_EGCGEE	-0.214632	0.162233	-1.32299	3	0.277639	0.558606
Q5SVL6	TG_NT-TG_EGCGEE	-0.181667	0.121271	-1.49803	11	0.162261	0.425204
Q5SW19	TG_NT-TG_EGCGEE	-0.0359666	0.163597	-0.21985	7	0.832262	0.932269
Q5SWU9	TG_NT-TG_EGCGEE	0.376725	0.164773	2.28633	4	0.0841971	0.299938
Q5SXY1	TG_NT-TG_EGCGEE	-0.452933	0.169304	-2.67526	5	0.0440698	0.202691
Q5U3K5	TG_NT-TG_EGCGEE	0.104419	0.241772	0.43189	13	0.672898	0.855913
Q5U458	TG_NT-TG_EGCGEE	-0.00166245	0.088275	-0.0188326	14	0.98524	0.993748
Q5U4E0	TG_NT-TG_EGCGEE	-0.196448	0.149006	-1.31839	6	0.235463	0.515868
Q5XG69	TG_NT-TG_EGCGEE	-0.225705	0.161813	-1.39485	14	0.184798	0.460278
Q5XJY5	TG_NT-TG_EGCGEE	-0.0638606	0.120247	-0.531077	25	0.600052	0.811075
Q60597	TG_NT-TG_EGCGEE	0.0333841	0.057902	0.576562	243	0.564769	0.794641
Q60598	TG_NT-TG_EGCGEE	0.0751627	0.0927213	0.810631	67	0.420448	0.69142
Q60605	TG_NT-TG_EGCGEE	-0.052548	0.0490313	-1.07172	43	0.289823	0.573665
Q60625	TG_NT-TG_EGCGEE	0.123444	0.0660793	1.86812	94	0.0648602	0.259531
Q60631	TG_NT-TG_EGCGEE	-0.0578408	0.102522	-0.56418	68	0.574488	0.800049
Q60634	TG_NT-TG_EGCGEE	-0.0933896	0.116095	-0.804425	40	0.425907	0.696703
Q60668	TG_NT-TG_EGCGEE	-0.0341281	0.0833654	-0.409379	46	0.684161	0.862231
Q60676	TG_NT-TG_EGCGEE	-0.295998	0.0815889	-3.62792	52	0.000651557	0.0141136
Q60692	TG_NT-TG_EGCGEE	-0.00686034	0.158441	-0.0432991	23	0.965837	0.985037
Q60714	TG_NT-TG_EGCGEE	-0.000348553	0.370833	-0.000939918	6	0.999281	0.999281
Q60737	TG_NT-TG_EGCGEE	-0.116115	0.0769622	-1.50873	73	0.135685	0.382023
Q60738	TG_NT-TG_EGCGEE	-0.266913	0.17689	-1.50892	3	0.228453	0.508341
Q60749	TG_NT-TG_EGCGEE	0.196551	0.0912837	2.15319	7	0.0682912	0.267002
Q60759	TG_NT-TG_EGCGEE	0.413408	0.182269	2.26813	5	0.072609	0.276243
Q60771	TG_NT-TG_EGCGEE	-0.018702	0.131178	-0.142569	16	0.88841	0.95296
Q60780	TG_NT-TG_EGCGEE	-0.207415	0.107217	-1.93454	21	0.0666331	0.262963
Q60817	TG_NT-TG_EGCGEE	-0.455594	0.180885	-2.51869	16	0.0227998	0.137961
Q60829	TG_NT-TG_EGCGEE	0.0476631	0.11563	0.412205	23	0.684006	0.862231
Q60854	TG_NT-TG_EGCGEE	-0.224372	0.165332	-1.3571	24	0.187376	0.462089
Q60864	TG_NT-TG_EGCGEE	-0.00888901	0.0725178	-0.122577	125	0.902639	0.960574
Q60865	TG_NT-TG_EGCGEE	-0.0816918	0.113377	-0.720532	14	0.483056	0.740998
Q60870	TG_NT-TG_EGCGEE	-0.4454	0.290339	-1.53407	7	0.168884	0.437159
Q60875	TG_NT-TG_EGCGEE	0.281364	0.0897416	3.13527	27	0.00411354	0.0466201
Q60899	TG_NT-TG_EGCGEE	-0.0760552	0.146843	-0.517934	6	0.62304	0.825597
Q60900	TG_NT-TG_EGCGEE	-0.0138094	0.0438635	-0.314827	7	0.76207	0.900682
Q60902	TG_NT-TG_EGCGEE	-0.0545261	0.0619937	-0.879541	27	0.386869	0.667955
Q60930	TG_NT-TG_EGCGEE	-0.0041007	0.0561439	-0.0730392	71	0.94198	0.975013
Q60931	TG_NT-TG_EGCGEE	-0.0414274	0.0618513	-0.669791	47	0.506268	0.756726
Q60932	TG_NT-TG_EGCGEE	0.0281225	0.0620363	0.453324	84	0.651485	0.842507
Q60960	TG_NT-TG_EGCGEE	-0.260978	0.0608191	-4.29106	8	0.00264758	0.0341894
Q60967	TG_NT-TG_EGCGEE	0.246065	0.246134	0.999722	6	0.356042	0.642996
Q60972	TG_NT-TG_EGCGEE	0.0124362	0.10094	0.123204	11	0.904168	0.961439
Q60973	TG_NT-TG_EGCGEE	0.246507	0.174671	1.41126	8	0.195853	0.472201
Q60996	TG_NT-TG_EGCGEE	0.0644004	0.0974025	0.661178	25	0.514546	0.762471
Q61016	TG_NT-TG_EGCGEE	0.397361	0.0891741	4.45602	8	0.00212227	0.0300022
Q61024	TG_NT-TG_EGCGEE	-0.133619	0.235737	-0.566814	7	0.588546	0.809318
Q61029	TG_NT-TG_EGCGEE	-0.150127	0.348338	-0.43098	5	0.68443	0.862231
Q61035	TG_NT-TG_EGCGEE	-0.480121	0.113582	-4.22709	19	0.000456236	0.0109415
Q61036	TG_NT-TG_EGCGEE	0.37657	0.333024	1.13076	8	0.290914	0.575401
Q61037	TG_NT-TG_EGCGEE	0.260602	0.224294	1.16188	4	0.309888	0.597959
Q61074	TG_NT-TG_EGCGEE	0.0316665	0.287982	0.10996	7	0.915527	0.963222
Q61081	TG_NT-TG_EGCGEE	-0.146341	0.111982	-1.30683	34	0.20004	0.477631
Q61097	TG_NT-TG_EGCGEE	0.127912	0.150468	0.850099	7	0.42339	0.693853
Q61102	TG_NT-TG_EGCGEE	-0.0395023	0.102207	-0.386494	26	0.702276	0.870431
Q61137	TG_NT-TG_EGCGEE	-0.108841	0.266035	-0.409122	23	0.686235	0.862231
Q61151	TG_NT-TG_EGCGEE	-0.0408738	0.0768032	-0.532189	60	0.59656	0.810086
Q61165	TG_NT-TG_EGCGEE	0.185666	0.260412	0.712972	7	0.498934	0.751268
Q61166	TG_NT-TG_EGCGEE	-0.00300041	0.0879428	-0.0341177	49	0.972922	0.9878
Q61171	TG_NT-TG_EGCGEE	0.112517	0.0312206	3.60393	72	0.000573667	0.0126301
Q61187	TG_NT-TG_EGCGEE	0.0746575	0.188137	0.396826	7	0.703316	0.870556
Q61189	TG_NT-TG_EGCGEE	0.210847	0.305924	0.689212	7	0.51288	0.761945
Q61191	TG_NT-TG_EGCGEE	0.069599	0.707872	0.0983214	5	0.925497	0.968778
Q61205	TG_NT-TG_EGCGEE	-0.0833527	0.144939	-0.575087	11	0.576806	0.801501
Q61206	TG_NT-TG_EGCGEE	0.110302	0.0688691	1.60162	48	0.115801	0.35461
Q61207	TG_NT-TG_EGCGEE	-0.0326376	0.0633859	-0.514902	72	0.608198	0.813151
Q61234	TG_NT-TG_EGCGEE	0.0995989	0.10779	0.924011	16	0.369207	0.656075
Q61239	TG_NT-TG_EGCGEE	0.320898	0.141248	2.27188	3	0.107738	0.342756
Q61282	TG_NT-TG_EGCGEE	-0.40468	0.116345	-3.47827	5	0.0176915	0.118502
Q61290	TG_NT-TG_EGCGEE	0.116158	0.0333563	3.48235	4	0.025298	0.146907
Q61301	TG_NT-TG_EGCGEE	0.0369506	0.0566891	0.651812	112	0.515858	0.762471
Q61316	TG_NT-TG_EGCGEE	-0.0488728	0.0482748	-1.01239	199	0.312583	0.601
Q61330	TG_NT-TG_EGCGEE	0.705899	0.0855601	8.25033	4	0.00117729	0.0210857
Q61335	TG_NT-TG_EGCGEE	-0.47809	0.227189	-2.10437	7	0.0733963	0.27845
Q61361	TG_NT-TG_EGCGEE	-0.0245752	0.0524544	-0.468507	164	0.640044	0.836574
Q61387	TG_NT-TG_EGCGEE	-0.0496545	0.089866	-0.55254	20	0.586702	0.809318
Q61411	TG_NT-TG_EGCGEE	-0.155107	0.0903805	-1.71616	8	0.124469	0.368253
Q61425	TG_NT-TG_EGCGEE	0.101845	0.0824463	1.2353	37	0.224507	0.504429
Q61481	TG_NT-TG_EGCGEE	0.0934216	0.0684813	1.36419	44	0.179445	0.451216
Q61490	TG_NT-TG_EGCGEE	0.243876	0.0739783	3.29659	73	0.00151317	0.0239381
Q61543	TG_NT-TG_EGCGEE	0.025009	0.116122	0.215369	17	0.832042	0.932269
Q61545	TG_NT-TG_EGCGEE	-0.255317	0.0455754	-5.60207	5	0.00250412	0.0329709
Q61548	TG_NT-TG_EGCGEE	0.0923262	0.0386093	2.3913	140	0.0181182	0.120162
Q61553	TG_NT-TG_EGCGEE	0.0506209	0.0622216	0.81356	105	0.417738	0.690161
Q61584	TG_NT-TG_EGCGEE	-0.136684	0.131145	-1.04223	5	0.345052	0.632614
Q61595	TG_NT-TG_EGCGEE	-0.158934	0.0917627	-1.73201	25	0.0955941	0.32257
Q61598	TG_NT-TG_EGCGEE	0.169339	0.0536905	3.15398	121	0.00203173	0.0294985
Q61599	TG_NT-TG_EGCGEE	-0.25075	0.106224	-2.36058	4	0.0776137	0.287545
Q61644	TG_NT-TG_EGCGEE	0.0179266	0.0551758	0.3249	108	0.745885	0.889197
Q61655	TG_NT-TG_EGCGEE	0.177973	0.147969	1.20277	7	0.268164	0.549838
Q61656	TG_NT-TG_EGCGEE	0.0772343	0.0842074	0.917191	60	0.362715	0.648636
Q61696	TG_NT-TG_EGCGEE	0.202947	0.0834045	2.43329	24	0.0227826	0.137961
Q61699	TG_NT-TG_EGCGEE	-0.115349	0.0529744	-2.17744	175	0.0307864	0.166301
Q61701	TG_NT-TG_EGCGEE	0.202242	0.278104	0.727217	7	0.490693	0.746743
Q61735	TG_NT-TG_EGCGEE	0.027771	0.236617	0.117367	7	0.909866	0.96274
Q61753	TG_NT-TG_EGCGEE	0.0204333	0.0379402	0.538566	59	0.592213	0.809318
Q61768	TG_NT-TG_EGCGEE	-0.184755	0.125676	-1.47008	35	0.150472	0.407839
Q61792	TG_NT-TG_EGCGEE	-0.203335	0.0641173	-3.17129	43	0.00279815	0.035229
Q61831	TG_NT-TG_EGCGEE	0.168817	0.203006	0.831583	7	0.433092	0.700775
Q61838	TG_NT-TG_EGCGEE	0.384084	0.0716176	5.36298	125	3.81726e-07	3.94352e-05
Q61879	TG_NT-TG_EGCGEE	0.0337967	0.0500619	0.675099	247	0.500244	0.751268
Q61885	TG_NT-TG_EGCGEE	-0.00192272	0.0470459	-0.0408691	53	0.967554	0.985037
Q61937	TG_NT-TG_EGCGEE	-0.0113992	0.0708109	-0.160981	38	0.872962	0.947767
Q61990	TG_NT-TG_EGCGEE	0.00349361	0.102123	0.0342099	29	0.972944	0.9878
Q62048	TG_NT-TG_EGCGEE	0.0440097	0.0684744	0.642718	24	0.526501	0.771091
Q62059	TG_NT-TG_EGCGEE	0.43722	0.0933135	4.6855	50	2.18075e-05	0.00104598
Q62083	TG_NT-TG_EGCGEE	0.0331764	0.0524825	0.632142	6	0.550607	0.786665
Q62093	TG_NT-TG_EGCGEE	0.189677	0.766082	0.247594	7	0.811554	0.924764
Q62108	TG_NT-TG_EGCGEE	0.151207	0.061362	2.46419	130	0.0150383	0.106018
Q62165	TG_NT-TG_EGCGEE	0.120846	0.143482	0.84224	12	0.416124	0.690161
Q62167	TG_NT-TG_EGCGEE	0.12275	0.0803175	1.52831	46	0.133284	0.37888
Q62186	TG_NT-TG_EGCGEE	0.109003	0.263493	0.413686	6	0.693484	0.866994
Q62188	TG_NT-TG_EGCGEE	-0.212821	0.0683952	-3.11164	123	0.00231352	0.0312201
Q62205	TG_NT-TG_EGCGEE	0.148955	0.0925271	1.60985	7	0.151465	0.40888
Q62241	TG_NT-TG_EGCGEE	-0.22503	0.214567	-1.04876	7	0.329141	0.617141
Q62261	TG_NT-TG_EGCGEE	0.0933528	0.0302232	3.08878	763	0.0020827	0.0299151
Q62277	TG_NT-TG_EGCGEE	0.103351	0.0651752	1.58575	28	0.124027	0.368253
Q62283	TG_NT-TG_EGCGEE	-0.0635596	0.189945	-0.334621	14	0.742871	0.88781
Q62318	TG_NT-TG_EGCGEE	-0.0322023	0.0512518	-0.628315	35	0.533876	0.77597
Q62348	TG_NT-TG_EGCGEE	0.0462341	0.126859	0.364452	20	0.719346	0.874282
Q62376	TG_NT-TG_EGCGEE	0.0515097	0.366734	0.140455	7	0.892256	0.954821
Q62393	TG_NT-TG_EGCGEE	0.0220814	0.0946202	0.233369	10	0.820183	0.929149
Q62417	TG_NT-TG_EGCGEE	-0.077074	0.0884281	-0.871601	37	0.389047	0.66943
Q62418	TG_NT-TG_EGCGEE	0.00684683	0.072414	0.0945512	60	0.924986	0.968621
Q62419	TG_NT-TG_EGCGEE	0.258839	0.146252	1.76981	20	0.0920036	0.316012
Q62420	TG_NT-TG_EGCGEE	0.0103563	0.0477004	0.217111	37	0.829315	0.932025
Q62421	TG_NT-TG_EGCGEE	-0.0926057	0.0611506	-1.51439	17	0.148298	0.40563
Q62425	TG_NT-TG_EGCGEE	0.0135209	0.0634291	0.213165	39	0.832309	0.932269
Q62426	TG_NT-TG_EGCGEE	-0.319739	0.114516	-2.79209	24	0.0101131	0.0828166
Q62433	TG_NT-TG_EGCGEE	0.100593	0.101554	0.990536	58	0.326027	0.61493
Q62442	TG_NT-TG_EGCGEE	0.0645664	0.2467	0.261721	10	0.798849	0.920199
Q62443	TG_NT-TG_EGCGEE	-0.00838538	0.105874	-0.0792014	50	0.937189	0.974203
Q62446	TG_NT-TG_EGCGEE	-0.298577	0.148418	-2.01174	18	0.0594627	0.244964
Q62448	TG_NT-TG_EGCGEE	-0.0838787	0.16348	-0.513084	7	0.623684	0.826043
Q62465	TG_NT-TG_EGCGEE	-0.208842	0.0580266	-3.59908	28	0.0012172	0.0212396
Q62523	TG_NT-TG_EGCGEE	0.061266	0.0903849	0.677835	19	0.506048	0.756726
Q63810	TG_NT-TG_EGCGEE	0.193483	0.051625	3.74785	47	0.000487552	0.0113875
Q63836	TG_NT-TG_EGCGEE	0.076851	0.256739	0.299336	4	0.779593	0.911477
Q63844	TG_NT-TG_EGCGEE	0.143727	0.100046	1.43661	29	0.161531	0.424117
Q63912	TG_NT-TG_EGCGEE	-0.0606415	0.0568341	-1.06699	21	0.29809	0.583471
Q63932	TG_NT-TG_EGCGEE	0.275412	0.0562859	4.89309	6	0.00272987	0.0347508
Q64010	TG_NT-TG_EGCGEE	-0.243008	0.106113	-2.29009	36	0.0279811	0.158091
Q64012	TG_NT-TG_EGCGEE	-0.392033	0.119008	-3.29419	4	0.0300971	0.163645
Q640R3	TG_NT-TG_EGCGEE	0.0177012	0.0629767	0.281076	50	0.779812	0.911477
Q64105	TG_NT-TG_EGCGEE	0.130694	0.0834093	1.56689	46	0.123993	0.368253
Q64133	TG_NT-TG_EGCGEE	-0.130476	0.0843552	-1.54674	27	0.133567	0.37888
Q641K1	TG_NT-TG_EGCGEE	0.421413	0.203808	2.06769	3	0.13053	0.37412
Q641P0	TG_NT-TG_EGCGEE	0.0807421	0.0723743	1.11562	57	0.269267	0.551258
Q64213	TG_NT-TG_EGCGEE	0.271145	0.163603	1.65733	17	0.11579	0.35461
Q64310	TG_NT-TG_EGCGEE	0.140685	0.090022	1.56278	6	0.169133	0.437159
Q64331	TG_NT-TG_EGCGEE	0.224494	0.138231	1.62405	10	0.135428	0.3817
Q64332	TG_NT-TG_EGCGEE	0.207749	0.0483628	4.29563	139	3.25171e-05	0.00145568
Q64433	TG_NT-TG_EGCGEE	0.0693281	0.0656525	1.05599	30	0.299405	0.583601
Q64471	TG_NT-TG_EGCGEE	0.604012	0.217478	2.77734	7	0.0274028	0.155941
Q64487	TG_NT-TG_EGCGEE	-0.220907	0.0901447	-2.45059	48	0.0179573	0.119984
Q64514	TG_NT-TG_EGCGEE	-0.0142048	0.0614209	-0.231269	86	0.817655	0.928635
Q64516	TG_NT-TG_EGCGEE	-0.0705322	0.11093	-0.635828	32	0.52941	0.774085
Q64519	TG_NT-TG_EGCGEE	-0.323314	0.230703	-1.40143	7	0.203831	0.483324
Q64520	TG_NT-TG_EGCGEE	-0.207405	0.0620791	-3.34098	13	0.00531202	0.0539744
Q64521	TG_NT-TG_EGCGEE	0.253491	0.0470987	5.38212	195	2.09957e-07	2.26775e-05
Q64674	TG_NT-TG_EGCGEE	-0.109442	0.0278808	-3.92534	21	0.000776522	0.0160441
Q64727	TG_NT-TG_EGCGEE	-0.0846281	0.0667065	-1.26866	106	0.20734	0.488094
Q64737	TG_NT-TG_EGCGEE	-0.0247553	0.0968583	-0.255583	18	0.801171	0.921209
Q68ED7	TG_NT-TG_EGCGEE	0.17834	0.175962	1.01351	8	0.340483	0.630715
Q68FD5	TG_NT-TG_EGCGEE	0.0944426	0.0265346	3.55923	656	0.000398801	0.010011
Q68FE6	TG_NT-TG_EGCGEE	-0.15736	0.250061	-0.629286	11	0.54201	0.782289
Q68FF6	TG_NT-TG_EGCGEE	-0.0123898	0.0551518	-0.224648	82	0.822812	0.929383
Q68FH0	TG_NT-TG_EGCGEE	0.648077	0.500666	1.29443	5	0.252072	0.532274
Q68FL4	TG_NT-TG_EGCGEE	-0.173234	0.109603	-1.58055	27	0.125625	0.368577
Q68FL6	TG_NT-TG_EGCGEE	0.203986	0.0321758	6.33974	6	0.000721066	0.0150138
Q68FM6	TG_NT-TG_EGCGEE	0.490357	0.120495	4.06952	5	0.00963851	0.0799044
Q69Z98	TG_NT-TG_EGCGEE	-0.0304282	0.205715	-0.147915	12	0.884867	0.951843
Q69ZK9	TG_NT-TG_EGCGEE	0.0199126	0.100219	0.198691	25	0.844111	0.937669
Q69ZW3	TG_NT-TG_EGCGEE	0.132112	0.136332	0.96905	6	0.369944	0.656755
Q6A065	TG_NT-TG_EGCGEE	-0.00432992	0.0991772	-0.0436584	19	0.965632	0.985037
Q6A0A9	TG_NT-TG_EGCGEE	-0.0343184	0.113054	-0.303556	26	0.763882	0.901166
Q6A4J8	TG_NT-TG_EGCGEE	0.135763	0.0911877	1.48883	44	0.143666	0.398143
Q6DFW4	TG_NT-TG_EGCGEE	-0.250229	0.0758438	-3.29927	5	0.0214927	0.132546
Q6GQS1	TG_NT-TG_EGCGEE	0.25673	0.164773	1.55808	16	0.138772	0.388273
Q6GQT9	TG_NT-TG_EGCGEE	0.182763	0.0847392	2.15677	13	0.0503299	0.218599
Q6IRU2	TG_NT-TG_EGCGEE	-0.266401	0.112647	-2.36493	10	0.0396189	0.192434
Q6IRU5	TG_NT-TG_EGCGEE	-0.0924952	0.0746882	-1.23842	44	0.222128	0.501858
Q6KAR6	TG_NT-TG_EGCGEE	0.263343	0.120084	2.19299	7	0.0643942	0.259531
Q6NS52	TG_NT-TG_EGCGEE	0.0689545	0.0983053	0.701432	47	0.486492	0.742453
Q6NV83	TG_NT-TG_EGCGEE	0.140088	0.346166	0.404684	4	0.706416	0.871597
Q6NVE8	TG_NT-TG_EGCGEE	-0.0666481	0.0966113	-0.689858	18	0.499082	0.751268
Q6NVE9	TG_NT-TG_EGCGEE	0.0257409	0.263364	0.0977388	7	0.924879	0.968621
Q6NVF0	TG_NT-TG_EGCGEE	-0.580367	0.0857176	-6.77068	2	0.0211252	0.131653
Q6NVF9	TG_NT-TG_EGCGEE	-0.799051	0.233166	-3.42696	3	0.0416306	0.197458
Q6NVG1	TG_NT-TG_EGCGEE	0.172895	0.235327	0.734703	6	0.490227	0.746743
Q6NXK7	TG_NT-TG_EGCGEE	-0.124651	0.153712	-0.810937	14	0.430973	0.700444
Q6NZC7	TG_NT-TG_EGCGEE	0.0201864	0.115196	0.175235	7	0.865856	0.947298
Q6NZJ6	TG_NT-TG_EGCGEE	0.00759325	0.134291	0.0565431	21	0.955444	0.983549
Q6NZL0	TG_NT-TG_EGCGEE	-0.0396372	0.0696962	-0.568715	50	0.572096	0.800049
Q6P069	TG_NT-TG_EGCGEE	0.227524	0.117189	1.94152	6	0.100231	0.331553
Q6P1B1	TG_NT-TG_EGCGEE	-0.0396107	0.109911	-0.360387	38	0.720553	0.874562
Q6P1D5	TG_NT-TG_EGCGEE	-0.496076	0.305737	-1.62256	5	0.165611	0.430904
Q6P1F6	TG_NT-TG_EGCGEE	0.154851	0.0986901	1.56907	38	0.124923	0.368577
Q6P2B1	TG_NT-TG_EGCGEE	0.439097	0.178664	2.45767	17	0.0250192	0.14667
Q6P3A8	TG_NT-TG_EGCGEE	0.302658	0.0975896	3.10133	14	0.00781168	0.0707887
Q6P4U0	TG_NT-TG_EGCGEE	-0.338982	0.452686	-0.748826	7	0.478364	0.736746
Q6P542	TG_NT-TG_EGCGEE	-0.227105	0.0978929	-2.31993	6	0.0594546	0.244964
Q6P5E4	TG_NT-TG_EGCGEE	-0.276828	0.0848384	-3.26301	29	0.00282359	0.035229
Q6P5F6	TG_NT-TG_EGCGEE	0.539277	0.141032	3.82378	14	0.00186138	0.0273205
Q6P5F7	TG_NT-TG_EGCGEE	-0.182811	0.0749713	-2.43841	8	0.040665	0.196007
Q6P5F9	TG_NT-TG_EGCGEE	-0.11354	0.0639623	-1.7751	49	0.0820923	0.29542
Q6P8X1	TG_NT-TG_EGCGEE	-0.213972	0.067656	-3.16264	7	0.0158698	0.110146
Q6P9K8	TG_NT-TG_EGCGEE	-0.089457	0.117596	-0.760717	75	0.449211	0.712486
Q6P9K9	TG_NT-TG_EGCGEE	0.0535646	0.0728147	0.735629	32	0.467314	0.727657
Q6P9R2	TG_NT-TG_EGCGEE	-0.217872	0.198318	-1.0986	5	0.322006	0.611243
Q6P9S0	TG_NT-TG_EGCGEE	-0.16553	0.242374	-0.682952	6	0.520121	0.765085
Q6PA06	TG_NT-TG_EGCGEE	0.434316	0.215302	2.01724	4	0.113855	0.351915
Q6PAJ1	TG_NT-TG_EGCGEE	0.490552	0.356828	1.37476	7	0.211596	0.492703
Q6PAM0	TG_NT-TG_EGCGEE	0.19639	0.225406	0.871272	4	0.432776	0.700775
Q6PAR5	TG_NT-TG_EGCGEE	-0.0950325	0.135769	-0.699955	5	0.515175	0.762471
Q6PB44	TG_NT-TG_EGCGEE	0.0503104	0.198102	0.253962	12	0.803824	0.922717
Q6PB66	TG_NT-TG_EGCGEE	0.0645136	0.0715007	0.902279	90	0.369317	0.656075
Q6PCP5	TG_NT-TG_EGCGEE	-0.21175	0.0230688	-9.17907	31	2.37917e-10	9.12922e-08
Q6PD26	TG_NT-TG_EGCGEE	-0.129078	0.30562	-0.422347	5	0.690318	0.865097
Q6PDG5	TG_NT-TG_EGCGEE	0.0166949	0.199114	0.0838459	5	0.936432	0.974203
Q6PDL0	TG_NT-TG_EGCGEE	0.061212	0.0784772	0.779998	56	0.438677	0.70567
Q6PDM2	TG_NT-TG_EGCGEE	-0.0252574	0.117656	-0.214673	20	0.832196	0.932269
Q6PDN3	TG_NT-TG_EGCGEE	-0.029597	0.115793	-0.255602	6	0.806795	0.923395
Q6PE01	TG_NT-TG_EGCGEE	0.186432	0.0544438	3.4243	4	0.0266747	0.153422
Q6PE13	TG_NT-TG_EGCGEE	0.0449763	0.253706	0.177277	4	0.867905	0.947328
Q6PE15	TG_NT-TG_EGCGEE	-0.0863384	0.0593558	-1.45459	6	0.196018	0.472201
Q6PEB6	TG_NT-TG_EGCGEE	-0.546307	0.112619	-4.85095	7	0.0018543	0.0273205
Q6PER3	TG_NT-TG_EGCGEE	0.171	0.0766638	2.23051	40	0.0313885	0.167281
Q6PF93	TG_NT-TG_EGCGEE	-0.307343	0.259546	-1.18416	7	0.274996	0.557581
Q6PFD5	TG_NT-TG_EGCGEE	-0.00554254	0.207733	-0.0266811	7	0.979459	0.990516
Q6PFE7	TG_NT-TG_EGCGEE	-0.263953	0.481804	-0.547844	5	0.607358	0.813151
Q6PGF7	TG_NT-TG_EGCGEE	0.215887	0.100138	2.1559	4	0.0973352	0.326395
Q6PGN3	TG_NT-TG_EGCGEE	0.0618328	0.126089	0.490391	25	0.628134	0.828259
Q6PH08	TG_NT-TG_EGCGEE	0.0590171	0.143275	0.411917	34	0.682986	0.862192
Q6PHN9	TG_NT-TG_EGCGEE	-0.00385555	0.147527	-0.0261345	33	0.979307	0.990516
Q6PHU5	TG_NT-TG_EGCGEE	0.236758	0.134919	1.75482	22	0.0932088	0.318214
Q6PHZ2	TG_NT-TG_EGCGEE	0.0807479	0.101405	0.796293	24	0.433668	0.700942
Q6PHZ8	TG_NT-TG_EGCGEE	-0.386749	0.0842505	-4.59047	6	0.00372921	0.0431752
Q6PIC6	TG_NT-TG_EGCGEE	0.109144	0.0566112	1.92796	201	0.0552695	0.233804
Q6PIE5	TG_NT-TG_EGCGEE	0.101411	0.050335	2.01471	164	0.0455689	0.204549
Q6PNC0	TG_NT-TG_EGCGEE	-0.163348	0.137478	-1.18817	4	0.30049	0.584444
Q6R891	TG_NT-TG_EGCGEE	0.21847	0.0715997	3.05128	73	0.00317607	0.038954
Q6URW6	TG_NT-TG_EGCGEE	0.0954304	0.154921	0.615996	16	0.546562	0.784222
Q6VNS1	TG_NT-TG_EGCGEE	0.794092	0.0785452	10.11	3	0.00206124	0.0297661
Q6W8Q3	TG_NT-TG_EGCGEE	-0.122124	0.181838	-0.671613	7	0.523369	0.76776
Q6WVG3	TG_NT-TG_EGCGEE	-0.119924	0.0834028	-1.43789	62	0.155493	0.415792
Q6X893	TG_NT-TG_EGCGEE	0.250992	0.0735471	3.41267	20	0.00275954	0.0349629
Q6ZPE2	TG_NT-TG_EGCGEE	-0.0255149	0.0740107	-0.344746	82	0.731168	0.882168
Q6ZPJ3	TG_NT-TG_EGCGEE	-0.0222921	0.0809209	-0.27548	53	0.784019	0.913763
Q6ZPQ6	TG_NT-TG_EGCGEE	-0.0131488	0.165315	-0.0795376	11	0.938034	0.974203
Q6ZPU9	TG_NT-TG_EGCGEE	0.412659	0.386321	1.06817	4	0.34562	0.632812
Q6ZQ18	TG_NT-TG_EGCGEE	-0.635233	0.356157	-1.78357	7	0.117678	0.358188
Q6ZQ38	TG_NT-TG_EGCGEE	0.170453	0.0411128	4.14599	274	4.51562e-05	0.00183772
Q6ZQ58	TG_NT-TG_EGCGEE	0.30086	0.22831	1.31777	7	0.229069	0.508496
Q6ZQH8	TG_NT-TG_EGCGEE	-0.105881	0.190152	-0.556821	6	0.59779	0.810086
Q6ZQI3	TG_NT-TG_EGCGEE	-0.0733301	0.268854	-0.272751	5	0.795951	0.918775
Q6ZQK5	TG_NT-TG_EGCGEE	-0.12991	0.096729	-1.34303	5	0.237	0.516971
Q6ZWN5	TG_NT-TG_EGCGEE	0.141189	0.0813317	1.73597	34	0.0916251	0.315115
Q6ZWR6	TG_NT-TG_EGCGEE	-0.167872	0.153688	-1.09229	13	0.294533	0.580423
Q6ZWU9	TG_NT-TG_EGCGEE	-0.132124	0.145195	-0.90998	18	0.374858	0.658125
Q6ZWV3	TG_NT-TG_EGCGEE	-0.0885298	0.0618951	-1.43032	36	0.161248	0.423789
Q6ZWV7	TG_NT-TG_EGCGEE	0.14609	0.160886	0.908031	5	0.405499	0.683133
Q6ZWX6	TG_NT-TG_EGCGEE	-0.179485	0.0516816	-3.47291	22	0.00215994	0.03006
Q6ZWY8	TG_NT-TG_EGCGEE	-0.118273	0.153573	-0.770143	7	0.466406	0.727369
Q71LX4	TG_NT-TG_EGCGEE	-0.12732	0.0940804	-1.35331	61	0.18095	0.451284
Q71M36	TG_NT-TG_EGCGEE	-0.084236	0.105231	-0.80049	28	0.430167	0.700444
Q765H6	TG_NT-TG_EGCGEE	-0.159197	0.506729	-0.314166	6	0.764032	0.901166
Q76MZ3	TG_NT-TG_EGCGEE	-0.0196209	0.0490632	-0.39991	175	0.68971	0.864875
Q78IK2	TG_NT-TG_EGCGEE	-0.0717706	0.126888	-0.565622	8	0.58716	0.809318
Q78JW9	TG_NT-TG_EGCGEE	0.0968926	0.486261	0.19926	5	0.849909	0.93906
Q78PY7	TG_NT-TG_EGCGEE	0.0111179	0.0827299	0.134387	57	0.89357	0.955085
Q78YZ6	TG_NT-TG_EGCGEE	-0.616211	0.193103	-3.19111	7	0.0152532	0.106971
Q78ZA7	TG_NT-TG_EGCGEE	-0.378575	0.077478	-4.88623	33	2.57832e-05	0.00119403
Q791T5	TG_NT-TG_EGCGEE	-0.0124774	0.114348	-0.109118	19	0.914253	0.96274
Q791V5	TG_NT-TG_EGCGEE	0.00757726	0.092166	0.0822131	42	0.934868	0.974203
Q7M6Y3	TG_NT-TG_EGCGEE	0.117798	0.0855306	1.37726	26	0.180174	0.451216
Q7TMB8	TG_NT-TG_EGCGEE	0.0619237	0.0858494	0.721306	33	0.475801	0.734906
Q7TME0	TG_NT-TG_EGCGEE	0.00497451	0.0809652	0.0614401	60	0.951213	0.98079
Q7TMF3	TG_NT-TG_EGCGEE	-0.0162248	0.100341	-0.161696	53	0.87216	0.947328
Q7TMK9	TG_NT-TG_EGCGEE	-0.00997013	0.0898979	-0.110905	63	0.912044	0.96274
Q7TMM9	TG_NT-TG_EGCGEE	0.335074	0.205338	1.63181	8	0.141363	0.393882
Q7TMY8	TG_NT-TG_EGCGEE	0.122095	0.0698519	1.74791	15	0.100912	0.332983
Q7TN98	TG_NT-TG_EGCGEE	-0.0349193	0.0824395	-0.423575	4	0.69366	0.866994
Q7TNG5	TG_NT-TG_EGCGEE	-0.231505	0.526354	-0.439826	7	0.673322	0.855913
Q7TNS2	TG_NT-TG_EGCGEE	-0.0684431	0.230061	-0.2975	7	0.77472	0.908292
Q7TPD3	TG_NT-TG_EGCGEE	-0.330006	0.489042	-0.674801	4	0.536796	0.779232
Q7TPM6	TG_NT-TG_EGCGEE	-0.180838	0.201573	-0.897133	13	0.385961	0.667111
Q7TPR4	TG_NT-TG_EGCGEE	0.398872	0.055622	7.17111	126	5.58842e-11	3.75262e-08
Q7TPS5	TG_NT-TG_EGCGEE	0.35533	0.213912	1.6611	5	0.157585	0.417429
Q7TQ95	TG_NT-TG_EGCGEE	-0.0466944	0.0915204	-0.510207	35	0.613109	0.817681
Q7TQD2	TG_NT-TG_EGCGEE	0.0145103	0.032788	0.44255	53	0.659892	0.846764
Q7TQF7	TG_NT-TG_EGCGEE	-0.0464864	0.0463528	-1.00288	117	0.317988	0.607911
Q7TQI3	TG_NT-TG_EGCGEE	-0.07368	0.0672342	-1.09587	78	0.276507	0.557581
Q7TSH2	TG_NT-TG_EGCGEE	-0.0100621	0.29099	-0.034579	6	0.973537	0.9878
Q7TSJ2	TG_NT-TG_EGCGEE	-0.162644	0.0452432	-3.59489	205	0.000406543	0.0101109
Q7TSS2	TG_NT-TG_EGCGEE	0.668322	0.284768	2.3469	5	0.0658134	0.261209
Q7TT50	TG_NT-TG_EGCGEE	0.268607	0.0795187	3.37791	11	0.00616532	0.0595686
Q80SU3	TG_NT-TG_EGCGEE	-0.138195	0.182975	-0.755269	5	0.484125	0.741644
Q80SW1	TG_NT-TG_EGCGEE	-0.108081	0.0662751	-1.6308	76	0.10707	0.342756
Q80T41	TG_NT-TG_EGCGEE	0.244107	0.161099	1.51526	6	0.180486	0.451216
Q80TA6	TG_NT-TG_EGCGEE	-0.0627777	0.105746	-0.593666	6	0.574418	0.800049
Q80TB8	TG_NT-TG_EGCGEE	-0.103414	0.0799463	-1.29354	28	0.206393	0.487912
Q80TE7	TG_NT-TG_EGCGEE	-0.0188299	0.0979923	-0.192157	22	0.849382	0.93906
Q80TJ1	TG_NT-TG_EGCGEE	0.177404	0.0528756	3.35512	249	0.000917135	0.0181327
Q80TK0	TG_NT-TG_EGCGEE	-0.208723	0.218476	-0.955357	6	0.376288	0.658125
Q80TL0	TG_NT-TG_EGCGEE	0.280302	0.0862824	3.24866	44	0.00222386	0.030714
Q80TL4	TG_NT-TG_EGCGEE	-0.0308929	0.0633387	-0.487742	66	0.627349	0.828111
Q80TM9	TG_NT-TG_EGCGEE	0.0399796	0.131457	0.304127	16	0.764951	0.901166
Q80TQ2	TG_NT-TG_EGCGEE	0.314115	0.141222	2.22426	4	0.0901841	0.312431
Q80TR1	TG_NT-TG_EGCGEE	0.297937	0.204796	1.4548	13	0.169443	0.437198
Q80TS3	TG_NT-TG_EGCGEE	0.370106	0.302768	1.22241	4	0.288657	0.572201
Q80TV8	TG_NT-TG_EGCGEE	0.375494	0.201478	1.8637	7	0.104642	0.338844
Q80TY0	TG_NT-TG_EGCGEE	0.0653027	0.0984489	0.663316	3	0.554545	0.78685
Q80TZ3	TG_NT-TG_EGCGEE	0.0215256	0.0578485	0.372104	176	0.710263	0.871597
Q80U23	TG_NT-TG_EGCGEE	0.0509405	0.105336	0.483601	47	0.630914	0.830272
Q80U28	TG_NT-TG_EGCGEE	0.0434142	0.0708418	0.612832	79	0.541747	0.782289
Q80U40	TG_NT-TG_EGCGEE	0.216317	0.0706641	3.06121	5	0.0280634	0.158091
Q80U49	TG_NT-TG_EGCGEE	0.0950196	0.163119	0.582517	10	0.573117	0.800049
Q80U56	TG_NT-TG_EGCGEE	0.179063	0.379382	0.471987	6	0.653612	0.843748
Q80U63	TG_NT-TG_EGCGEE	0.0869194	0.0891343	0.975151	35	0.336178	0.626195
Q80UG2	TG_NT-TG_EGCGEE	0.126698	0.0882014	1.43646	62	0.155898	0.415792
Q80UG5	TG_NT-TG_EGCGEE	0.17604	0.122721	1.43447	54	0.157205	0.417245
Q80UJ7	TG_NT-TG_EGCGEE	-0.0784639	0.124415	-0.630662	12	0.540087	0.781613
Q80UK0	TG_NT-TG_EGCGEE	-0.042254	0.0702921	-0.60112	5	0.57397	0.800049
Q80UP3	TG_NT-TG_EGCGEE	0.267424	0.0873247	3.06241	15	0.00790091	0.0707887
Q80UU9	TG_NT-TG_EGCGEE	0.0501404	0.0705715	0.710491	7	0.500379	0.751268
Q80UV9	TG_NT-TG_EGCGEE	-0.0105528	0.211562	-0.0498805	7	0.961611	0.983957
Q80UW2	TG_NT-TG_EGCGEE	0.152007	0.0803248	1.8924	44	0.0650283	0.259531
Q80UY2	TG_NT-TG_EGCGEE	0.165591	0.0226515	7.31036	13	5.9139e-06	0.000391961
Q80V42	TG_NT-TG_EGCGEE	0.283204	0.486291	0.582376	4	0.591562	0.809318
Q80VD1	TG_NT-TG_EGCGEE	0.223277	0.117681	1.89731	12	0.0821053	0.29542
Q80VL1	TG_NT-TG_EGCGEE	-0.744111	0.151339	-4.91686	4	0.00794728	0.0707887
Q80VP0	TG_NT-TG_EGCGEE	0.0293614	0.0620867	0.472909	52	0.638257	0.83505
Q80VP1	TG_NT-TG_EGCGEE	-0.127639	0.103129	-1.23767	23	0.228324	0.508341
Q80VP9	TG_NT-TG_EGCGEE	0.022682	0.0888558	0.255268	15	0.801983	0.921749
Q80VQ0	TG_NT-TG_EGCGEE	-0.984635	0.235051	-4.18902	3	0.0248033	0.14578
Q80W21	TG_NT-TG_EGCGEE	0.0778149	0.140331	0.55451	15	0.587403	0.809318
Q80W47	TG_NT-TG_EGCGEE	0.567775	0.135626	4.18634	11	0.0015202	0.0239381
Q80W54	TG_NT-TG_EGCGEE	-0.188971	0.223	-0.847402	6	0.429272	0.69965
Q80WC7	TG_NT-TG_EGCGEE	0.552205	0.409953	1.347	6	0.226627	0.506459
Q80WJ7	TG_NT-TG_EGCGEE	-0.396762	0.254957	-1.55619	11	0.147948	0.405086
Q80WM4	TG_NT-TG_EGCGEE	0.465127	0.0638777	7.28152	18	9.11236e-07	7.64868e-05
Q80WQ2	TG_NT-TG_EGCGEE	0.168909	0.0277446	6.08801	5	0.00172951	0.0260207
Q80X50	TG_NT-TG_EGCGEE	-0.134037	0.148071	-0.905222	17	0.377999	0.658433
Q80X80	TG_NT-TG_EGCGEE	0.0539007	0.105864	0.509151	40	0.613444	0.817722
Q80XI3	TG_NT-TG_EGCGEE	0.0373457	0.112274	0.332628	10	0.746283	0.889197
Q80XI4	TG_NT-TG_EGCGEE	-0.0848703	0.0623498	-1.3612	56	0.178904	0.451208
Q80XN0	TG_NT-TG_EGCGEE	0.211027	0.0612379	3.44601	73	0.000946998	0.0184062
Q80XQ2	TG_NT-TG_EGCGEE	0.285503	0.436144	0.654607	6	0.536991	0.779232
Q80XU3	TG_NT-TG_EGCGEE	-0.0457326	0.176001	-0.259843	7	0.802462	0.921904
Q80Y14	TG_NT-TG_EGCGEE	0.162054	0.104282	1.554	7	0.164131	0.428849
Q80Y17	TG_NT-TG_EGCGEE	-0.128597	0.315766	-0.407255	7	0.695986	0.867449
Q80Y86	TG_NT-TG_EGCGEE	0.020306	0.13005	0.15614	7	0.88033	0.951352
Q80YA9	TG_NT-TG_EGCGEE	0.205749	0.0803875	2.55947	54	0.0133166	0.0979958
Q80YD1	TG_NT-TG_EGCGEE	0.258996	0.263621	0.982456	5	0.370993	0.657314
Q80YN3	TG_NT-TG_EGCGEE	-0.422255	0.0926307	-4.55848	36	5.74111e-05	0.00208387
Q80YX1	TG_NT-TG_EGCGEE	-0.34632	0.124531	-2.78099	20	0.0115314	0.0898505
Q80Z24	TG_NT-TG_EGCGEE	0.166119	0.160843	1.0328	23	0.312435	0.601
Q80Z38	TG_NT-TG_EGCGEE	0.00969481	0.125166	0.0774555	12	0.939538	0.974203
Q80ZF8	TG_NT-TG_EGCGEE	0.519442	0.551156	0.942461	4	0.39932	0.67747
Q80ZI1	TG_NT-TG_EGCGEE	0.110009	0.280302	0.392467	7	0.70639	0.871597
Q80ZJ1	TG_NT-TG_EGCGEE	-0.131836	0.0933064	-1.41293	10	0.188036	0.462089
Q810J8	TG_NT-TG_EGCGEE	0.149596	0.735845	0.203298	5	0.846917	0.938788
Q810U3	TG_NT-TG_EGCGEE	0.120895	0.0491018	2.46212	197	0.0146711	0.104805
Q810U4	TG_NT-TG_EGCGEE	0.0061989	0.0544763	0.113791	159	0.909547	0.96274
Q811D0	TG_NT-TG_EGCGEE	-0.028988	0.0830707	-0.348955	39	0.729	0.881321
Q812A2	TG_NT-TG_EGCGEE	0.071098	0.108956	0.652538	59	0.516589	0.762471
Q8BFQ4	TG_NT-TG_EGCGEE	1.05582	0.25079	4.20998	5	0.00840837	0.0732214
Q8BFQ8	TG_NT-TG_EGCGEE	0.132446	0.113802	1.16383	24	0.255933	0.53664
Q8BFR5	TG_NT-TG_EGCGEE	-0.0658003	0.0531099	-1.23895	134	0.217531	0.498906
Q8BFT9	TG_NT-TG_EGCGEE	0.0415021	0.417601	0.0993822	6	0.924072	0.968419
Q8BFU3	TG_NT-TG_EGCGEE	0.13656	0.244316	0.558948	4	0.60601	0.813151
Q8BFY6	TG_NT-TG_EGCGEE	0.00872466	0.101215	0.0861993	12	0.93273	0.973612
Q8BFY9	TG_NT-TG_EGCGEE	0.164439	0.104018	1.58087	14	0.136231	0.383096
Q8BFZ3	TG_NT-TG_EGCGEE	-1.67641	1.03029	-1.62713	7	0.147734	0.405086
Q8BFZ9	TG_NT-TG_EGCGEE	0.0711059	0.0951834	0.747041	15	0.466588	0.727369
Q8BG02	TG_NT-TG_EGCGEE	0.332236	0.404006	0.822353	4	0.457071	0.719211
Q8BG05	TG_NT-TG_EGCGEE	0.0653902	0.09241	0.707609	60	0.481928	0.739888
Q8BG18	TG_NT-TG_EGCGEE	-0.0221891	0.299228	-0.0741547	5	0.943763	0.976106
Q8BG32	TG_NT-TG_EGCGEE	-0.0418457	0.0796254	-0.525533	58	0.601216	0.811491
Q8BG39	TG_NT-TG_EGCGEE	0.242992	0.0834346	2.91237	72	0.00477332	0.0512845
Q8BG51	TG_NT-TG_EGCGEE	0.0759716	0.0673574	1.12789	40	0.266088	0.548083
Q8BG67	TG_NT-TG_EGCGEE	0.375315	0.211637	1.77339	5	0.136351	0.383096
Q8BG73	TG_NT-TG_EGCGEE	0.418604	0.0835079	5.01275	12	0.00030278	0.0078958
Q8BG92	TG_NT-TG_EGCGEE	-0.534951	0.205347	-2.6051	7	0.0351631	0.181631
Q8BGB5	TG_NT-TG_EGCGEE	0.0859318	0.177788	0.483339	7	0.643606	0.838374
Q8BGB7	TG_NT-TG_EGCGEE	0.296756	0.325891	0.910598	7	0.392783	0.673701
Q8BGC4	TG_NT-TG_EGCGEE	-0.0845044	0.307278	-0.27501	5	0.794311	0.918314
Q8BGD9	TG_NT-TG_EGCGEE	-0.161918	0.104017	-1.55665	46	0.126407	0.369858
Q8BGH2	TG_NT-TG_EGCGEE	-0.0434397	0.0770085	-0.56409	51	0.575165	0.800049
Q8BGH4	TG_NT-TG_EGCGEE	-0.199006	0.0863783	-2.30388	3	0.104615	0.338844
Q8BGN3	TG_NT-TG_EGCGEE	0.485587	0.285969	1.69804	7	0.133308	0.37888
Q8BGN8	TG_NT-TG_EGCGEE	0.187422	0.108728	1.72377	8	0.123039	0.366796
Q8BGQ1	TG_NT-TG_EGCGEE	-0.265914	0.317789	-0.836761	5	0.440873	0.707382
Q8BGQ7	TG_NT-TG_EGCGEE	0.00860953	0.0584696	0.147248	72	0.883348	0.951352
Q8BGR6	TG_NT-TG_EGCGEE	0.143858	0.300008	0.479516	5	0.651811	0.842524
Q8BGS2	TG_NT-TG_EGCGEE	-0.0819416	0.0953175	-0.85967	7	0.418436	0.690161
Q8BGT8	TG_NT-TG_EGCGEE	-0.0234426	0.0584596	-0.401006	35	0.690854	0.865097
Q8BGU5	TG_NT-TG_EGCGEE	0.306786	0.203574	1.507	8	0.170237	0.438084
Q8BGX2	TG_NT-TG_EGCGEE	-0.207847	0.203197	-1.02289	7	0.340405	0.630715
Q8BGZ1	TG_NT-TG_EGCGEE	0.0077974	0.0493877	0.157881	64	0.875047	0.949241
Q8BH04	TG_NT-TG_EGCGEE	0.0556779	0.120434	0.462312	42	0.646244	0.839724
Q8BH44	TG_NT-TG_EGCGEE	0.242941	0.102624	2.36729	41	0.0227203	0.137961
Q8BH55	TG_NT-TG_EGCGEE	-0.483045	0.352816	-1.36911	4	0.242805	0.524256
Q8BH57	TG_NT-TG_EGCGEE	-0.0566429	0.224073	-0.252787	5	0.810496	0.924716
Q8BH58	TG_NT-TG_EGCGEE	-0.0270341	0.111809	-0.241789	17	0.811836	0.924764
Q8BH59	TG_NT-TG_EGCGEE	-0.0613055	0.0430295	-1.42473	195	0.155833	0.415792
Q8BH66	TG_NT-TG_EGCGEE	0.104722	0.0638246	1.64077	116	0.103553	0.337553
Q8BH82	TG_NT-TG_EGCGEE	-0.103313	0.257578	-0.401093	5	0.704918	0.871597
Q8BH95	TG_NT-TG_EGCGEE	-0.371495	0.121544	-3.05646	26	0.00512932	0.0534006
Q8BHB9	TG_NT-TG_EGCGEE	0.40296	0.20579	1.95811	5	0.107547	0.342756
Q8BHC1	TG_NT-TG_EGCGEE	-0.149655	0.124415	-1.20286	7	0.268131	0.549838
Q8BHE3	TG_NT-TG_EGCGEE	-0.172425	0.0810857	-2.12645	42	0.0393852	0.192279
Q8BHG1	TG_NT-TG_EGCGEE	-0.0365975	0.0259736	-1.40903	5	0.217877	0.498906
Q8BHH2	TG_NT-TG_EGCGEE	0.358085	0.246501	1.45267	6	0.19653	0.472586
Q8BHL3	TG_NT-TG_EGCGEE	-0.2889	0.427848	-0.67524	3	0.547909	0.784898
Q8BHL5	TG_NT-TG_EGCGEE	0.264619	0.0801544	3.30136	17	0.0042177	0.046813
Q8BHN3	TG_NT-TG_EGCGEE	-0.0211959	0.0562917	-0.376537	92	0.707385	0.871597
Q8BHW2	TG_NT-TG_EGCGEE	-0.056513	0.103134	-0.547959	11	0.594665	0.809498
Q8BHZ0	TG_NT-TG_EGCGEE	-0.192781	0.0622234	-3.09821	26	0.00463088	0.0503584
Q8BI08	TG_NT-TG_EGCGEE	-0.0103726	0.200551	-0.0517202	6	0.960431	0.983874
Q8BIF0	TG_NT-TG_EGCGEE	-0.0953134	0.092523	-1.03016	16	0.318257	0.607994
Q8BIG7	TG_NT-TG_EGCGEE	-0.174707	0.106496	-1.6405	18	0.11826	0.3587
Q8BIJ6	TG_NT-TG_EGCGEE	-0.19966	0.063356	-3.1514	55	0.0026293	0.0341174
Q8BIW1	TG_NT-TG_EGCGEE	0.157681	0.13767	1.14536	12	0.274389	0.557581
Q8BIZ1	TG_NT-TG_EGCGEE	0.261964	0.091794	2.85383	41	0.00674329	0.0633777
Q8BJI1	TG_NT-TG_EGCGEE	-0.140747	0.115289	-1.22082	22	0.235076	0.515565
Q8BJU0	TG_NT-TG_EGCGEE	0.0507624	0.0848459	0.598289	34	0.553612	0.786798
Q8BJW6	TG_NT-TG_EGCGEE	-0.0476546	0.338812	-0.140652	7	0.892107	0.954821
Q8BJY1	TG_NT-TG_EGCGEE	-0.0138982	0.0730386	-0.190286	50	0.849855	0.93906
Q8BK08	TG_NT-TG_EGCGEE	-0.234661	0.499514	-0.46978	6	0.6551	0.844392
Q8BK30	TG_NT-TG_EGCGEE	0.405365	0.400811	1.01136	8	0.341451	0.631707
Q8BK63	TG_NT-TG_EGCGEE	0.238996	0.580777	0.41151	4	0.701793	0.870431
Q8BK64	TG_NT-TG_EGCGEE	0.170212	0.109192	1.55884	50	0.125342	0.368577
Q8BK72	TG_NT-TG_EGCGEE	-0.341311	0.424023	-0.804935	4	0.465978	0.727263
Q8BKC5	TG_NT-TG_EGCGEE	0.141871	0.0898121	1.57964	74	0.118454	0.3587
Q8BKX1	TG_NT-TG_EGCGEE	0.110353	0.0945697	1.1669	77	0.246854	0.529301
Q8BKZ9	TG_NT-TG_EGCGEE	-0.0362179	0.0815303	-0.444227	65	0.658354	0.84647
Q8BL65	TG_NT-TG_EGCGEE	0.155551	0.0800082	1.94418	35	0.0599459	0.245824
Q8BL66	TG_NT-TG_EGCGEE	0.0173199	0.0727368	0.238117	59	0.812616	0.924867
Q8BL86	TG_NT-TG_EGCGEE	0.445773	0.0478824	9.30975	3	0.00262365	0.0341174
Q8BL97	TG_NT-TG_EGCGEE	-0.348399	0.0259616	-13.4198	7	2.99232e-06	0.00022326
Q8BLE7	TG_NT-TG_EGCGEE	-0.187187	0.343442	-0.545032	6	0.605382	0.813151
Q8BLF1	TG_NT-TG_EGCGEE	0.0138999	0.120039	0.115795	18	0.909097	0.96274
Q8BLJ3	TG_NT-TG_EGCGEE	0.0251107	0.089389	0.280914	5	0.790029	0.916533
Q8BLK3	TG_NT-TG_EGCGEE	-0.0159079	0.21137	-0.0752608	29	0.940524	0.974257
Q8BLQ9	TG_NT-TG_EGCGEE	0.0797168	0.0674535	1.1818	64	0.241657	0.522617
Q8BLR2	TG_NT-TG_EGCGEE	-0.0755936	0.0542946	-1.39229	37	0.172148	0.44037
Q8BLY2	TG_NT-TG_EGCGEE	0.464818	0.446293	1.04151	4	0.356448	0.642996
Q8BMF3	TG_NT-TG_EGCGEE	0.257009	0.0882103	2.9136	94	0.00446442	0.0493474
Q8BMF4	TG_NT-TG_EGCGEE	0.0190964	0.0558881	0.34169	121	0.733177	0.882168
Q8BMG7	TG_NT-TG_EGCGEE	0.0573997	0.129223	0.444192	8	0.668674	0.852315
Q8BMI3	TG_NT-TG_EGCGEE	0.299066	0.270979	1.10365	5	0.320007	0.609608
Q8BMJ2	TG_NT-TG_EGCGEE	-0.154003	0.104426	-1.47476	4	0.214297	0.496637
Q8BMJ3	TG_NT-TG_EGCGEE	0.213173	0.16768	1.27131	7	0.244231	0.525644
Q8BMK4	TG_NT-TG_EGCGEE	-0.0836808	0.322764	-0.259263	4	0.808228	0.923395
Q8BMS1	TG_NT-TG_EGCGEE	-0.00415033	0.060086	-0.0690731	123	0.945044	0.977054
Q8BMS4	TG_NT-TG_EGCGEE	0.133294	0.188274	0.707978	8	0.499063	0.751268
Q8BNU0	TG_NT-TG_EGCGEE	0.197622	0.24192	0.816892	7	0.440902	0.707382
Q8BNW9	TG_NT-TG_EGCGEE	-0.0140732	0.0820432	-0.171535	54	0.864445	0.946555
Q8BNY6	TG_NT-TG_EGCGEE	0.250263	0.0191672	13.0568	16	6.0013e-10	2.01494e-07
Q8BP47	TG_NT-TG_EGCGEE	0.147224	0.0732733	2.00924	72	0.0482614	0.212857
Q8BP67	TG_NT-TG_EGCGEE	-0.0780701	0.0866942	-0.900523	20	0.378558	0.658981
Q8BP92	TG_NT-TG_EGCGEE	0.0748712	0.193996	0.385942	33	0.702017	0.870431
Q8BPM0	TG_NT-TG_EGCGEE	0.417651	0.150931	2.76717	3	0.0697332	0.269722
Q8BPN8	TG_NT-TG_EGCGEE	0.0797712	0.0365902	2.18012	423	0.0297989	0.163347
Q8BQP9	TG_NT-TG_EGCGEE	-0.623196	0.320066	-1.94709	5	0.109076	0.343872
Q8BR63	TG_NT-TG_EGCGEE	0.00305449	0.355117	0.00860137	4	0.993549	0.997262
Q8BR90	TG_NT-TG_EGCGEE	0.287069	0.231128	1.24203	6	0.260569	0.542549
Q8BR92	TG_NT-TG_EGCGEE	-0.401068	0.0830921	-4.82679	5	0.0047699	0.0512845
Q8BRK8	TG_NT-TG_EGCGEE	-0.040252	0.27023	-0.148954	7	0.88579	0.952455
Q8BRT1	TG_NT-TG_EGCGEE	-0.00863967	0.0604977	-0.14281	93	0.886749	0.952735
Q8BRV5	TG_NT-TG_EGCGEE	-0.180599	0.127558	-1.41582	7	0.199749	0.477631
Q8BSS9	TG_NT-TG_EGCGEE	-0.144539	0.0834822	-1.73138	9	0.11743	0.358023
Q8BSY0	TG_NT-TG_EGCGEE	-0.537981	0.177759	-3.02646	5	0.0291995	0.162381
Q8BSZ2	TG_NT-TG_EGCGEE	-0.0331247	0.0105438	-3.14164	4	0.0347927	0.180761
Q8BTG7	TG_NT-TG_EGCGEE	-0.0234635	0.102017	-0.229995	43	0.819186	0.929149
Q8BTI8	TG_NT-TG_EGCGEE	-0.0957195	0.010379	-9.22241	2	0.011554	0.0898505
Q8BTM8	TG_NT-TG_EGCGEE	-0.827953	0.440837	-1.87814	12	0.0848695	0.301933
Q8BTX9	TG_NT-TG_EGCGEE	0.0373295	0.163303	0.228591	5	0.828242	0.931209
Q8BTY2	TG_NT-TG_EGCGEE	-0.0747779	0.197762	-0.37812	7	0.716547	0.873547
Q8BTZ7	TG_NT-TG_EGCGEE	-0.199742	0.094259	-2.11908	6	0.0783833	0.289997
Q8BU30	TG_NT-TG_EGCGEE	0.156906	0.180482	0.86937	8	0.409969	0.686091
Q8BUK6	TG_NT-TG_EGCGEE	-0.108687	0.147954	-0.734603	10	0.479453	0.73736
Q8BUV3	TG_NT-TG_EGCGEE	0.0439698	0.0567871	0.774293	145	0.440018	0.707294
Q8BV13	TG_NT-TG_EGCGEE	-0.126013	0.246454	-0.511303	6	0.627404	0.828111
Q8BVE3	TG_NT-TG_EGCGEE	0.211045	0.0725673	2.90826	144	0.0042109	0.046813
Q8BVI4	TG_NT-TG_EGCGEE	0.22387	0.0858566	2.60749	52	0.0118759	0.0914004
Q8BVI5	TG_NT-TG_EGCGEE	-0.309437	0.42553	-0.727181	6	0.494499	0.749562
Q8BVL3	TG_NT-TG_EGCGEE	0.0986629	0.277506	0.355534	5	0.736697	0.883279
Q8BVQ5	TG_NT-TG_EGCGEE	0.156467	0.0896572	1.74517	33	0.090263	0.312431
Q8BVU5	TG_NT-TG_EGCGEE	0.0117104	0.269097	0.0435176	7	0.966504	0.985037
Q8BW75	TG_NT-TG_EGCGEE	0.0537873	0.074345	0.723483	80	0.471493	0.730774
Q8BW96	TG_NT-TG_EGCGEE	0.0103999	0.0861766	0.120682	20	0.905147	0.961852
Q8BWF0	TG_NT-TG_EGCGEE	0.0159796	0.0867832	0.184133	83	0.854358	0.94088
Q8BWG8	TG_NT-TG_EGCGEE	-0.0859274	0.0695696	-1.23513	31	0.226062	0.506003
Q8BWM0	TG_NT-TG_EGCGEE	0.0825867	0.118658	0.696007	5	0.517443	0.762471
Q8BWQ6	TG_NT-TG_EGCGEE	0.499312	0.132074	3.78056	6	0.00917435	0.0765289
Q8BWT1	TG_NT-TG_EGCGEE	-0.277897	0.0642841	-4.32295	70	4.99923e-05	0.00189881
Q8BWY3	TG_NT-TG_EGCGEE	0.235858	0.0863533	2.73132	7	0.029283	0.162478
Q8BX10	TG_NT-TG_EGCGEE	0.0446092	0.0927231	0.481101	14	0.637877	0.83496
Q8BX70	TG_NT-TG_EGCGEE	0.175747	0.0314098	5.59528	4	0.00500739	0.0525385
Q8BX94	TG_NT-TG_EGCGEE	0.241534	0.076553	3.15512	5	0.0252332	0.146907
Q8BXR1	TG_NT-TG_EGCGEE	1.14941	0.268212	4.28547	17	0.000500389	0.0114876
Q8BXR9	TG_NT-TG_EGCGEE	-0.171218	0.282942	-0.605135	5	0.571501	0.800049
Q8BXV2	TG_NT-TG_EGCGEE	0.189344	0.198016	0.956208	4	0.393116	0.673842
Q8BXZ1	TG_NT-TG_EGCGEE	0.0689722	0.129088	0.534303	16	0.600478	0.811075
Q8BY89	TG_NT-TG_EGCGEE	0.407321	0.242901	1.6769	7	0.137465	0.385015
Q8BYI9	TG_NT-TG_EGCGEE	0.129467	0.039797	3.25318	215	0.00132524	0.0220422
Q8BYK6	TG_NT-TG_EGCGEE	-0.208174	0.12411	-1.67733	7	0.137378	0.385015
Q8BYL4	TG_NT-TG_EGCGEE	0.159917	0.344001	0.464875	6	0.658413	0.84647
Q8BYM5	TG_NT-TG_EGCGEE	-0.386068	0.0563094	-6.85619	21	8.89672e-07	7.64868e-05
Q8BYR5	TG_NT-TG_EGCGEE	0.29035	0.405275	0.716429	5	0.505786	0.756726
Q8BZ98	TG_NT-TG_EGCGEE	-0.0123241	0.0605336	-0.203591	83	0.839171	0.93558
Q8BZA9	TG_NT-TG_EGCGEE	-0.183686	0.26701	-0.687939	6	0.51719	0.762471
Q8BZI0	TG_NT-TG_EGCGEE	0.270291	0.112336	2.4061	7	0.0470425	0.208617
Q8C052	TG_NT-TG_EGCGEE	-0.0193112	0.0769906	-0.250826	22	0.804276	0.922805
Q8C0C7	TG_NT-TG_EGCGEE	0.155644	0.0887359	1.75402	45	0.0862357	0.304719
Q8C0D4	TG_NT-TG_EGCGEE	-0.283004	0.183232	-1.54451	4	0.197348	0.473706
Q8C0D5	TG_NT-TG_EGCGEE	0.0222183	0.313545	0.0708616	6	0.945811	0.977129
Q8C0E2	TG_NT-TG_EGCGEE	0.0311841	0.115327	0.270396	48	0.788015	0.916533
Q8C0L0	TG_NT-TG_EGCGEE	0.306576	0.0714344	4.29171	15	0.000642429	0.014029
Q8C0M9	TG_NT-TG_EGCGEE	0.10454	0.0753584	1.38724	54	0.171069	0.438865
Q8C0T5	TG_NT-TG_EGCGEE	-0.00257902	0.157397	-0.0163855	4	0.987712	0.994526
Q8C163	TG_NT-TG_EGCGEE	0.19194	0.125375	1.53092	19	0.14227	0.395586
Q8C166	TG_NT-TG_EGCGEE	0.229043	0.105278	2.17561	16	0.0449183	0.20327
Q8C167	TG_NT-TG_EGCGEE	-0.00183807	0.0901019	-0.0203999	43	0.983819	0.992689
Q8C1A5	TG_NT-TG_EGCGEE	0.178137	0.104196	1.70963	17	0.105523	0.339865
Q8C1B1	TG_NT-TG_EGCGEE	0.232621	0.221925	1.0482	5	0.342549	0.632605
Q8C1B7	TG_NT-TG_EGCGEE	0.0639167	0.0697006	0.917017	74	0.362113	0.647991
Q8C2Q3	TG_NT-TG_EGCGEE	-0.287075	0.153365	-1.87184	14	0.0822688	0.29542
Q8C3Q5	TG_NT-TG_EGCGEE	0.072159	0.124191	0.58103	4	0.592386	0.809318
Q8C3W1	TG_NT-TG_EGCGEE	-0.0425488	0.122306	-0.347888	7	0.738151	0.884333
Q8C419	TG_NT-TG_EGCGEE	-0.00464393	0.0919477	-0.0505062	86	0.959836	0.983739
Q8C437	TG_NT-TG_EGCGEE	-0.0556142	0.12276	-0.453033	13	0.657994	0.84647
Q8C460	TG_NT-TG_EGCGEE	0.0517033	0.514681	0.100457	7	0.922798	0.968217
Q8C522	TG_NT-TG_EGCGEE	-0.171994	0.0829895	-2.07247	42	0.0443959	0.202801
Q8C5H8	TG_NT-TG_EGCGEE	0.443173	0.262735	1.68677	3	0.190234	0.465786
Q8C5Q4	TG_NT-TG_EGCGEE	0.135176	0.127726	1.05833	3	0.367581	0.654723
Q8C5W0	TG_NT-TG_EGCGEE	-0.317256	0.0933316	-3.39924	10	0.00677976	0.0633777
Q8C6B2	TG_NT-TG_EGCGEE	-0.154779	0.285042	-0.543004	6	0.606694	0.813151
Q8C6E0	TG_NT-TG_EGCGEE	-0.341781	0.143631	-2.37957	3	0.0976557	0.326612
Q8C6G8	TG_NT-TG_EGCGEE	-0.111842	0.073187	-1.52817	5	0.18701	0.462089
Q8C6I2	TG_NT-TG_EGCGEE	-0.17798	0.206629	-0.861349	6	0.422128	0.692631
Q8C729	TG_NT-TG_EGCGEE	-0.443709	0.0341642	-12.9876	4	0.0002028	0.00585722
Q8C7M3	TG_NT-TG_EGCGEE	-0.126204	0.0824087	-1.53144	3	0.223171	0.502609
Q8C7R4	TG_NT-TG_EGCGEE	0.0532757	0.192098	0.277336	7	0.789534	0.916533
Q8C7X2	TG_NT-TG_EGCGEE	-0.425405	0.0830216	-5.12402	4	0.00686694	0.063602
Q8C854	TG_NT-TG_EGCGEE	-0.188969	0.0720822	-2.62158	42	0.0121372	0.0920921
Q8C878	TG_NT-TG_EGCGEE	0.251243	0.159653	1.57368	9	0.150012	0.407592
Q8C8N2	TG_NT-TG_EGCGEE	-0.184026	0.0693725	-2.65272	58	0.0102827	0.083695
Q8C8R3	TG_NT-TG_EGCGEE	0.00250687	0.0383829	0.0653123	488	0.947952	0.978555
Q8C8T8	TG_NT-TG_EGCGEE	-0.299359	0.356232	-0.840348	7	0.42848	0.699208
Q8C9S4	TG_NT-TG_EGCGEE	0.343538	0.177152	1.93923	4	0.124488	0.368253
Q8CAA7	TG_NT-TG_EGCGEE	0.118144	0.0949776	1.24391	67	0.217867	0.498906
Q8CAK1	TG_NT-TG_EGCGEE	-0.451805	0.0918548	-4.91868	4	0.00793687	0.0707887
Q8CAQ8	TG_NT-TG_EGCGEE	-0.10255	0.0820479	-1.24988	157	0.213202	0.494954
Q8CAY6	TG_NT-TG_EGCGEE	-0.0431809	0.07413	-0.582502	38	0.563669	0.793509
Q8CBE3	TG_NT-TG_EGCGEE	0.0423023	0.0775106	0.545761	39	0.588338	0.809318
Q8CBW3	TG_NT-TG_EGCGEE	-0.120881	0.0721683	-1.67498	22	0.108096	0.342756
Q8CBY8	TG_NT-TG_EGCGEE	0.106935	0.0739955	1.44516	27	0.159921	0.422784
Q8CC21	TG_NT-TG_EGCGEE	-0.153453	0.781208	-0.196431	5	0.852007	0.939832
Q8CC35	TG_NT-TG_EGCGEE	0.246112	0.0919609	2.67627	28	0.0123009	0.093071
Q8CCB4	TG_NT-TG_EGCGEE	-0.065002	0.103493	-0.628081	2	0.594109	0.809498
Q8CCJ3	TG_NT-TG_EGCGEE	0.459153	0.202961	2.26227	4	0.0864627	0.304719
Q8CCJ4	TG_NT-TG_EGCGEE	0.149389	0.297112	0.502804	6	0.633021	0.83144
Q8CCN5	TG_NT-TG_EGCGEE	-0.0329913	0.121261	-0.272069	7	0.793419	0.917834
Q8CCT4	TG_NT-TG_EGCGEE	-0.163041	0.158549	-1.02834	7	0.338008	0.629043
Q8CDA1	TG_NT-TG_EGCGEE	0.187045	0.216407	0.864321	6	0.420618	0.69142
Q8CDG3	TG_NT-TG_EGCGEE	0.0954252	0.0690248	1.38248	8	0.204191	0.483648
Q8CDN6	TG_NT-TG_EGCGEE	-0.0380825	0.0795564	-0.478685	37	0.634979	0.83279
Q8CEI1	TG_NT-TG_EGCGEE	-0.41725	0.281246	-1.48358	3	0.234564	0.515565
Q8CFI0	TG_NT-TG_EGCGEE	-0.161185	0.131785	-1.22309	19	0.236248	0.516745
Q8CFV4	TG_NT-TG_EGCGEE	0.633772	0.0539745	11.7421	12	6.15826e-08	9.73005e-06
Q8CFV9	TG_NT-TG_EGCGEE	0.129531	0.136658	0.947846	4	0.39688	0.676512
Q8CG72	TG_NT-TG_EGCGEE	-0.0561142	0.0602211	-0.931804	5	0.394209	0.674853
Q8CG76	TG_NT-TG_EGCGEE	-0.187444	0.0897861	-2.08767	21	0.049196	0.216339
Q8CGA0	TG_NT-TG_EGCGEE	0.121692	0.0954792	1.27454	11	0.228738	0.508341
Q8CGC7	TG_NT-TG_EGCGEE	-0.215166	0.0791517	-2.7184	74	0.00816684	0.0718994
Q8CGF6	TG_NT-TG_EGCGEE	0.0996248	0.106479	0.935626	44	0.354573	0.6422
Q8CGK3	TG_NT-TG_EGCGEE	-0.0152742	0.0544779	-0.280374	57	0.780206	0.911541
Q8CGP2	TG_NT-TG_EGCGEE	0.276006	0.0778394	3.54584	16	0.00269005	0.0345716
Q8CGP6	TG_NT-TG_EGCGEE	0.286495	0.190747	1.50196	7	0.176804	0.448777
Q8CGY8	TG_NT-TG_EGCGEE	-0.037835	0.0965439	-0.391894	54	0.696679	0.867449
Q8CH72	TG_NT-TG_EGCGEE	0.162502	0.171563	0.94719	7	0.375084	0.658125
Q8CHC4	TG_NT-TG_EGCGEE	0.0679704	0.0442445	1.53625	306	0.125511	0.368577
Q8CHG7	TG_NT-TG_EGCGEE	0.052469	0.0588025	0.892292	95	0.374491	0.658125
Q8CHH9	TG_NT-TG_EGCGEE	0.167604	0.0935071	1.79242	83	0.0767087	0.285875
Q8CHK3	TG_NT-TG_EGCGEE	-0.223111	0.0985715	-2.26345	5	0.0730358	0.277474
Q8CHP8	TG_NT-TG_EGCGEE	0.0886029	0.0986651	0.898017	27	0.377115	0.658125
Q8CHT0	TG_NT-TG_EGCGEE	0.286907	0.23018	1.24645	7	0.252692	0.532274
Q8CHT1	TG_NT-TG_EGCGEE	0.238682	0.0529352	4.50895	4	0.0107487	0.0854172
Q8CHU3	TG_NT-TG_EGCGEE	-0.197315	0.110325	-1.78848	30	0.0838024	0.298929
Q8CHX7	TG_NT-TG_EGCGEE	0.244661	0.133098	1.8382	15	0.0859174	0.304451
Q8CI32	TG_NT-TG_EGCGEE	-0.153845	0.208893	-0.736475	7	0.485385	0.741644
Q8CI71	TG_NT-TG_EGCGEE	-0.0276275	0.253998	-0.108771	8	0.916063	0.963409
Q8CI94	TG_NT-TG_EGCGEE	-0.0339338	0.05497	-0.617314	171	0.537848	0.780055
Q8CIB5	TG_NT-TG_EGCGEE	0.0718567	0.0840103	0.855332	20	0.402498	0.679516
Q8CIE6	TG_NT-TG_EGCGEE	0.504141	0.130767	3.85527	17	0.00126909	0.021712
Q8CIG8	TG_NT-TG_EGCGEE	0.102901	0.141823	0.725558	10	0.484743	0.741644
Q8CIN4	TG_NT-TG_EGCGEE	-0.143893	0.0243363	-5.91267	14	3.78406e-05	0.0016255
Q8CIQ7	TG_NT-TG_EGCGEE	0.0112447	0.0733023	0.153401	6	0.883111	0.951352
Q8CJ19	TG_NT-TG_EGCGEE	-0.0471868	0.331049	-0.142537	7	0.890672	0.954266
Q8CJ67	TG_NT-TG_EGCGEE	0.501585	0.479523	1.04601	5	0.343465	0.632614
Q8CJH3	TG_NT-TG_EGCGEE	-0.248194	0.0429031	-5.78499	6	0.00116706	0.0210857
Q8JZK9	TG_NT-TG_EGCGEE	0.0116211	0.652238	0.0178173	3	0.986903	0.994307
Q8JZN5	TG_NT-TG_EGCGEE	0.0212201	0.0943188	0.224983	26	0.823752	0.929872
Q8JZP2	TG_NT-TG_EGCGEE	-0.390077	0.179267	-2.17595	15	0.0459538	0.205411
Q8JZQ2	TG_NT-TG_EGCGEE	0.217071	0.121911	1.78056	26	0.0866736	0.304719
Q8JZQ9	TG_NT-TG_EGCGEE	-0.0290566	0.0951521	-0.30537	30	0.762193	0.900682
Q8JZS0	TG_NT-TG_EGCGEE	0.0261127	0.0535644	0.487501	20	0.631204	0.830272
Q8JZU2	TG_NT-TG_EGCGEE	0.625621	0.143543	4.35842	5	0.00730112	0.0671603
Q8JZW5	TG_NT-TG_EGCGEE	-0.316618	0.203251	-1.55777	6	0.170298	0.438084
Q8K010	TG_NT-TG_EGCGEE	-0.426189	0.459428	-0.927652	7	0.384458	0.665989
Q8K019	TG_NT-TG_EGCGEE	-0.306684	0.0341227	-8.98768	7	4.30387e-05	0.00180628
Q8K021	TG_NT-TG_EGCGEE	0.0547454	0.0637649	0.85855	61	0.39395	0.67484
Q8K097	TG_NT-TG_EGCGEE	-0.119997	0.235412	-0.509731	6	0.628441	0.828259
Q8K0E8	TG_NT-TG_EGCGEE	0.0768657	0.0137857	5.57573	1	0.112976	0.351219
Q8K0G5	TG_NT-TG_EGCGEE	0.391629	0.212659	1.84158	18	0.0820767	0.29542
Q8K0S0	TG_NT-TG_EGCGEE	0.126071	0.098398	1.28123	57	0.2053	0.485846
Q8K0T0	TG_NT-TG_EGCGEE	0.0669138	0.0638441	1.04808	126	0.296607	0.583227
Q8K0U4	TG_NT-TG_EGCGEE	-0.0103382	0.060079	-0.172077	174	0.863577	0.945991
Q8K183	TG_NT-TG_EGCGEE	-0.14022	0.0835197	-1.67888	68	0.0977648	0.326612
Q8K1A6	TG_NT-TG_EGCGEE	-0.00506987	0.116533	-0.043506	4	0.967383	0.985037
Q8K1L5	TG_NT-TG_EGCGEE	0.233376	0.0809012	2.88471	13	0.0127774	0.0955995
Q8K1M6	TG_NT-TG_EGCGEE	0.0229363	0.0446654	0.513513	249	0.608048	0.813151
Q8K1Z0	TG_NT-TG_EGCGEE	-0.188965	0.0658819	-2.86824	27	0.00791589	0.0707887
Q8K212	TG_NT-TG_EGCGEE	0.0694263	0.0974065	0.712748	55	0.479015	0.737326
Q8K221	TG_NT-TG_EGCGEE	0.0310791	0.136102	0.228351	29	0.820976	0.9292
Q8K274	TG_NT-TG_EGCGEE	0.308041	0.166283	1.85251	20	0.0787699	0.290228
Q8K2B3	TG_NT-TG_EGCGEE	0.00895281	0.0530562	0.168742	187	0.866182	0.947298
Q8K2C6	TG_NT-TG_EGCGEE	0.460818	0.379584	1.21401	6	0.270357	0.551808
Q8K2C9	TG_NT-TG_EGCGEE	0.132093	0.102091	1.29387	16	0.214075	0.496552
Q8K2K6	TG_NT-TG_EGCGEE	0.195289	0.102303	1.90894	22	0.0694005	0.269722
Q8K2P7	TG_NT-TG_EGCGEE	0.322873	0.268869	1.20086	6	0.275059	0.557581
Q8K2T1	TG_NT-TG_EGCGEE	-0.106971	0.161881	-0.660802	6	0.533275	0.77597
Q8K310	TG_NT-TG_EGCGEE	-0.0448761	0.0611949	-0.73333	117	0.464824	0.726304
Q8K341	TG_NT-TG_EGCGEE	-0.154768	0.15565	-0.994339	8	0.349178	0.637155
Q8K354	TG_NT-TG_EGCGEE	-0.0795074	0.0706942	-1.12467	26	0.271007	0.552714
Q8K386	TG_NT-TG_EGCGEE	-0.00532934	0.33804	-0.0157654	7	0.987861	0.994526
Q8K394	TG_NT-TG_EGCGEE	-0.301906	0.114969	-2.62598	4	0.058432	0.243331
Q8K3A0	TG_NT-TG_EGCGEE	0.30071	0.250981	1.19814	4	0.297	0.583451
Q8K3E5	TG_NT-TG_EGCGEE	0.153804	0.176625	0.870796	3	0.447946	0.7111
Q8K3H0	TG_NT-TG_EGCGEE	0.0980941	0.200344	0.489628	14	0.63198	0.830479
Q8K3J1	TG_NT-TG_EGCGEE	-0.193473	0.0963958	-2.00707	32	0.0532517	0.228489
Q8K3W0	TG_NT-TG_EGCGEE	-0.0334632	0.211401	-0.158293	6	0.87942	0.951317
Q8K400	TG_NT-TG_EGCGEE	0.230608	0.0831652	2.7729	24	0.0105732	0.0852845
Q8K406	TG_NT-TG_EGCGEE	-0.177549	0.277926	-0.638837	7	0.543258	0.782408
Q8K4G5	TG_NT-TG_EGCGEE	0.28083	0.0823221	3.41136	16	0.00357346	0.0424647
Q8K4P8	TG_NT-TG_EGCGEE	0.668508	0.709003	0.942885	7	0.377135	0.658125
Q8K4Q0	TG_NT-TG_EGCGEE	0.381822	0.133468	2.86079	13	0.0133774	0.0981742
Q8K4R4	TG_NT-TG_EGCGEE	0.250334	0.110885	2.25761	6	0.0647608	0.259531
Q8K4X7	TG_NT-TG_EGCGEE	-0.223711	0.32878	-0.680427	6	0.52161	0.766856
Q8K4Z3	TG_NT-TG_EGCGEE	-0.0146863	0.0880049	-0.166881	43	0.868246	0.947328
Q8K4Z5	TG_NT-TG_EGCGEE	0.0636695	0.0748496	0.850632	8	0.419703	0.691185
Q8K5B2	TG_NT-TG_EGCGEE	0.324361	0.0301585	10.7552	5	0.000120448	0.00385146
Q8QZR5	TG_NT-TG_EGCGEE	-0.293029	0.28327	-1.03445	4	0.359364	0.645222
Q8QZS1	TG_NT-TG_EGCGEE	0.0711262	0.104149	0.682927	60	0.497281	0.751268
Q8QZT1	TG_NT-TG_EGCGEE	0.0362119	0.0642652	0.563476	63	0.575111	0.800049
Q8QZT2	TG_NT-TG_EGCGEE	0.255134	0.135282	1.88594	5	0.117973	0.358457
Q8QZV4	TG_NT-TG_EGCGEE	-0.380853	0.195134	-1.95175	4	0.12271	0.366225
Q8QZY1	TG_NT-TG_EGCGEE	0.143548	0.173291	0.828366	19	0.417748	0.690161
Q8QZY9	TG_NT-TG_EGCGEE	0.00151785	0.106003	0.014319	3	0.989475	0.995777
Q8R001	TG_NT-TG_EGCGEE	-0.0492435	0.0935854	-0.526188	29	0.602759	0.811527
Q8R007	TG_NT-TG_EGCGEE	0.336616	0.115328	2.91878	8	0.0193274	0.124195
Q8R010	TG_NT-TG_EGCGEE	-0.19386	0.0862058	-2.2488	15	0.0399801	0.193839
Q8R016	TG_NT-TG_EGCGEE	0.0986186	0.0936513	1.05304	43	0.298204	0.583471
Q8R050	TG_NT-TG_EGCGEE	-0.139491	0.0502728	-2.77467	39	0.00843845	0.0732214
Q8R071	TG_NT-TG_EGCGEE	0.2988	0.103733	2.88046	59	0.00552714	0.0551892
Q8R081	TG_NT-TG_EGCGEE	0.113522	0.0768718	1.47677	84	0.143478	0.398121
Q8R0A5	TG_NT-TG_EGCGEE	-0.256318	0.0819998	-3.12584	24	0.00459338	0.0503584
Q8R0A7	TG_NT-TG_EGCGEE	0.0634053	0.0581146	1.09104	57	0.279847	0.561366
Q8R0F8	TG_NT-TG_EGCGEE	-0.0950466	0.0751248	-1.26518	31	0.215234	0.497254
Q8R0P4	TG_NT-TG_EGCGEE	0.0634117	0.317901	0.19947	7	0.847566	0.938788
Q8R0S2	TG_NT-TG_EGCGEE	-0.100519	0.0840555	-1.19586	49	0.237507	0.516971
Q8R0S4	TG_NT-TG_EGCGEE	-0.0221299	0.0684083	-0.323497	16	0.750509	0.891976
Q8R0W0	TG_NT-TG_EGCGEE	-0.0972142	0.270956	-0.358782	5	0.73441	0.882168
Q8R0Y6	TG_NT-TG_EGCGEE	-0.257457	0.0617489	-4.16941	158	5.0192e-05	0.00189881
Q8R105	TG_NT-TG_EGCGEE	0.486711	0.0825165	5.89835	4	0.00413309	0.0466449
Q8R123	TG_NT-TG_EGCGEE	0.157463	0.0820296	1.91959	8	0.0911735	0.314771
Q8R127	TG_NT-TG_EGCGEE	0.0470465	0.099051	0.474972	11	0.644097	0.838607
Q8R146	TG_NT-TG_EGCGEE	0.231245	0.211874	1.09142	7	0.311222	0.599672
Q8R151	TG_NT-TG_EGCGEE	-0.109514	0.172421	-0.635158	5	0.553251	0.786798
Q8R164	TG_NT-TG_EGCGEE	0.0601394	0.0825978	0.728099	41	0.470691	0.729952
Q8R191	TG_NT-TG_EGCGEE	0.0387834	0.100241	0.386901	7	0.710323	0.871597
Q8R1B4	TG_NT-TG_EGCGEE	-0.118876	0.206218	-0.576458	15	0.572855	0.800049
Q8R1B5	TG_NT-TG_EGCGEE	-0.0289415	0.237077	-0.122076	3	0.910557	0.96274
Q8R1G2	TG_NT-TG_EGCGEE	-0.192518	0.154721	-1.24429	8	0.248611	0.529723
Q8R1H0	TG_NT-TG_EGCGEE	0.102359	0.708076	0.144559	4	0.89205	0.954821
Q8R1I1	TG_NT-TG_EGCGEE	-0.396037	0.437385	-0.905467	7	0.395314	0.676124
Q8R1N4	TG_NT-TG_EGCGEE	-0.0511419	0.106087	-0.482075	8	0.642665	0.838368
Q8R1Q8	TG_NT-TG_EGCGEE	0.0772458	0.0628677	1.2287	115	0.221691	0.501858
Q8R1T1	TG_NT-TG_EGCGEE	0.152143	0.0583619	2.6069	7	0.0350712	0.181505
Q8R2R9	TG_NT-TG_EGCGEE	0.121584	0.0535418	2.27082	42	0.0283473	0.158704
Q8R2Y0	TG_NT-TG_EGCGEE	-0.226889	0.0320895	-7.07052	25	2.06777e-07	2.26775e-05
Q8R2Y8	TG_NT-TG_EGCGEE	-0.208589	0.173566	-1.20178	6	0.274724	0.557581
Q8R307	TG_NT-TG_EGCGEE	-0.266512	0.139074	-1.91634	4	0.127809	0.369931
Q8R317	TG_NT-TG_EGCGEE	-0.181667	0.0407357	-4.45964	19	0.000268712	0.0072905
Q8R326	TG_NT-TG_EGCGEE	0.0416268	0.0763015	0.545556	29	0.589543	0.809318
Q8R361	TG_NT-TG_EGCGEE	-0.202898	0.0698433	-2.90505	4	0.0438953	0.202691
Q8R366	TG_NT-TG_EGCGEE	0.0208853	0.056261	0.371222	79	0.711466	0.872204
Q8R3P0	TG_NT-TG_EGCGEE	0.0598423	0.115581	0.517751	35	0.607889	0.813151
Q8R3Q6	TG_NT-TG_EGCGEE	-0.328076	0.292661	-1.12101	7	0.299264	0.583601
Q8R3S6	TG_NT-TG_EGCGEE	0.328708	0.14257	2.3056	26	0.0293665	0.162478
Q8R3T5	TG_NT-TG_EGCGEE	-0.075131	0.136085	-0.552089	7	0.598064	0.810086
Q8R3V5	TG_NT-TG_EGCGEE	0.0823294	0.0677105	1.2159	40	0.231149	0.511001
Q8R3Z5	TG_NT-TG_EGCGEE	0.0913031	0.1373	0.664988	4	0.542438	0.782408
Q8R464	TG_NT-TG_EGCGEE	-0.193876	0.114086	-1.69938	30	0.0995956	0.329857
Q8R4K2	TG_NT-TG_EGCGEE	0.0221127	0.0507742	0.435511	4	0.685662	0.862231
Q8R4N0	TG_NT-TG_EGCGEE	0.972505	0.214558	4.53259	6	0.00396426	0.0456996
Q8R4U7	TG_NT-TG_EGCGEE	-0.43808	0.235112	-1.86328	7	0.104706	0.338844
Q8R550	TG_NT-TG_EGCGEE	1.27156	0.809783	1.57025	4	0.191446	0.466627
Q8R555	TG_NT-TG_EGCGEE	-0.318651	0.244381	-1.30391	4	0.262238	0.544337
Q8R570	TG_NT-TG_EGCGEE	-0.230728	0.0344147	-6.70435	91	1.66125e-09	4.05442e-07
Q8R574	TG_NT-TG_EGCGEE	-0.296826	0.147051	-2.01853	24	0.0548445	0.232721
Q8R5C5	TG_NT-TG_EGCGEE	0.387515	0.0704203	5.50289	28	7.02871e-06	0.000449503
Q8R5H1	TG_NT-TG_EGCGEE	-0.0222687	0.0831399	-0.267846	21	0.791431	0.916849
Q8R5H6	TG_NT-TG_EGCGEE	-0.00476098	0.0534506	-0.0890725	71	0.929275	0.970661
Q8R5J9	TG_NT-TG_EGCGEE	0.0906246	0.0972311	0.932053	32	0.358288	0.644151
Q8R5M8	TG_NT-TG_EGCGEE	-0.0761247	0.0657882	-1.15712	34	0.255289	0.535708
Q8VBV7	TG_NT-TG_EGCGEE	0.0381133	0.0892153	0.427205	14	0.675727	0.856133
Q8VBW6	TG_NT-TG_EGCGEE	0.193055	0.170103	1.13493	4	0.319801	0.609608
Q8VBY2	TG_NT-TG_EGCGEE	-0.204063	0.113005	-1.80578	13	0.0941505	0.319303
Q8VBZ3	TG_NT-TG_EGCGEE	-0.108012	0.213003	-0.50709	13	0.620584	0.823155
Q8VC30	TG_NT-TG_EGCGEE	0.115342	0.20089	0.574156	5	0.590725	0.809318
Q8VCC9	TG_NT-TG_EGCGEE	-0.519274	0.362349	-1.43307	6	0.201818	0.480144
Q8VCD6	TG_NT-TG_EGCGEE	0.182675	0.173601	1.05227	7	0.32764	0.615844
Q8VCI5	TG_NT-TG_EGCGEE	-0.33344	0.110108	-3.0283	8	0.0163516	0.112906
Q8VCM7	TG_NT-TG_EGCGEE	-0.296446	0.329415	-0.899916	5	0.409412	0.685586
Q8VCM8	TG_NT-TG_EGCGEE	0.190421	0.156475	1.21694	5	0.277928	0.558768
Q8VCR7	TG_NT-TG_EGCGEE	-0.236023	0.245292	-0.962214	6	0.373101	0.658125
Q8VCT3	TG_NT-TG_EGCGEE	-0.124992	0.112157	-1.11443	37	0.272281	0.554764
Q8VCW8	TG_NT-TG_EGCGEE	0.0692778	0.0561582	1.23362	60	0.222155	0.501858
Q8VCX5	TG_NT-TG_EGCGEE	0.0860008	0.0978181	0.879191	8	0.404931	0.68288
Q8VCY8	TG_NT-TG_EGCGEE	-0.162661	0.202591	-0.802903	6	0.452654	0.715406
Q8VD04	TG_NT-TG_EGCGEE	0.151911	0.165692	0.916832	17	0.372055	0.657893
Q8VD33	TG_NT-TG_EGCGEE	-0.172697	0.0743339	-2.32326	11	0.0403454	0.195257
Q8VD37	TG_NT-TG_EGCGEE	-0.0733722	0.066841	-1.09771	75	0.275842	0.557581
Q8VDD5	TG_NT-TG_EGCGEE	0.0296449	0.0493557	0.600638	165	0.548905	0.785487
Q8VDJ3	TG_NT-TG_EGCGEE	-0.155974	0.0798385	-1.95362	46	0.0568434	0.238066
Q8VDK1	TG_NT-TG_EGCGEE	0.049616	0.147029	0.337457	17	0.739903	0.885641
Q8VDM4	TG_NT-TG_EGCGEE	0.116753	0.0872402	1.33829	74	0.184899	0.460278
Q8VDM6	TG_NT-TG_EGCGEE	-0.386446	0.118604	-3.25829	10	0.00859892	0.0742659
Q8VDN2	TG_NT-TG_EGCGEE	0.100262	0.0593865	1.68829	144	0.0935198	0.318277
Q8VDP4	TG_NT-TG_EGCGEE	0.119211	0.0712883	1.67224	12	0.120326	0.361921
Q8VDP6	TG_NT-TG_EGCGEE	0.140382	0.303977	0.461819	6	0.660482	0.846804
Q8VDQ1	TG_NT-TG_EGCGEE	0.0383066	0.261667	0.146394	7	0.887737	0.95296
Q8VDQ8	TG_NT-TG_EGCGEE	-0.00136525	0.0471818	-0.0289359	124	0.976962	0.989861
Q8VDT1	TG_NT-TG_EGCGEE	-0.231716	0.357196	-0.648708	3	0.562758	0.793082
Q8VE33	TG_NT-TG_EGCGEE	0.0397945	0.111406	0.357203	61	0.722172	0.876131
Q8VE47	TG_NT-TG_EGCGEE	0.0184288	0.112117	0.164371	27	0.870663	0.947328
Q8VE70	TG_NT-TG_EGCGEE	0.158975	0.043184	3.68134	4	0.021179	0.131683
Q8VE88	TG_NT-TG_EGCGEE	-0.705052	0.220094	-3.20341	6	0.0185202	0.120448
Q8VE97	TG_NT-TG_EGCGEE	-0.153208	0.151237	-1.01303	15	0.327107	0.615272
Q8VEA4	TG_NT-TG_EGCGEE	-0.269846	0.1791	-1.50668	7	0.17562	0.446699
Q8VED9	TG_NT-TG_EGCGEE	-0.0784781	0.0737334	-1.06435	30	0.295662	0.58222
Q8VEH3	TG_NT-TG_EGCGEE	0.49064	0.48654	1.00843	6	0.352172	0.640626
Q8VEH5	TG_NT-TG_EGCGEE	0.0710092	0.116455	0.609758	26	0.547314	0.784883
Q8VEJ9	TG_NT-TG_EGCGEE	-0.111933	0.23361	-0.479144	6	0.648799	0.841768
Q8VEK0	TG_NT-TG_EGCGEE	-0.190569	0.0483772	-3.93924	6	0.00763129	0.0694836
Q8VEK3	TG_NT-TG_EGCGEE	0.0628654	0.0567307	1.10814	141	0.269689	0.551394
Q8VEM8	TG_NT-TG_EGCGEE	0.0286908	0.063784	0.449811	76	0.654127	0.843893
Q8VHH5	TG_NT-TG_EGCGEE	0.193693	0.084597	2.2896	41	0.0272641	0.155811
Q8VHI6	TG_NT-TG_EGCGEE	-0.200444	0.127807	-1.56834	42	0.124306	0.368253
Q8VHL1	TG_NT-TG_EGCGEE	0.033389	0.0155961	2.14086	28	0.0411339	0.196594
Q8VHQ9	TG_NT-TG_EGCGEE	-0.00843833	0.0780272	-0.108146	26	0.91471	0.96274
Q8VHW2	TG_NT-TG_EGCGEE	0.0281259	0.0971355	0.289553	37	0.773775	0.907628
Q8VIJ6	TG_NT-TG_EGCGEE	-0.127047	0.0707167	-1.79657	92	0.0756861	0.283532
Q8VIM9	TG_NT-TG_EGCGEE	0.533469	0.121389	4.39469	19	0.000311455	0.00804392
Q8WTY4	TG_NT-TG_EGCGEE	-0.0437332	0.24409	-0.179169	7	0.862881	0.945613
Q91V09	TG_NT-TG_EGCGEE	0.0560543	0.0934506	0.599828	17	0.556532	0.788421
Q91V12	TG_NT-TG_EGCGEE	-0.090556	0.0829887	-1.09119	76	0.278639	0.559778
Q91V14	TG_NT-TG_EGCGEE	0.166201	0.0513908	3.23406	127	0.00155567	0.0242938
Q91V41	TG_NT-TG_EGCGEE	0.148256	0.0567915	2.61053	61	0.0113601	0.0892197
Q91V57	TG_NT-TG_EGCGEE	0.427212	0.314944	1.35647	5	0.232983	0.513365
Q91V61	TG_NT-TG_EGCGEE	-0.092017	0.0548681	-1.67706	77	0.0975862	0.326612
Q91V64	TG_NT-TG_EGCGEE	-0.0232315	0.119442	-0.1945	14	0.848578	0.93898
Q91V76	TG_NT-TG_EGCGEE	0.0313946	0.0874804	0.358876	8	0.728975	0.881321
Q91V92	TG_NT-TG_EGCGEE	-0.0414672	0.0685458	-0.604956	107	0.546489	0.784222
Q91VD9	TG_NT-TG_EGCGEE	0.0528469	0.0455885	1.15922	214	0.24766	0.529723
Q91VE0	TG_NT-TG_EGCGEE	-0.00417851	0.223485	-0.0186971	4	0.985978	0.993748
Q91VF2	TG_NT-TG_EGCGEE	0.109203	0.178633	0.61133	6	0.56341	0.793509
Q91VI7	TG_NT-TG_EGCGEE	-0.163296	0.0702291	-2.32519	58	0.023582	0.140446
Q91VK4	TG_NT-TG_EGCGEE	0.410416	0.231482	1.77299	3	0.174341	0.44471
Q91VM5	TG_NT-TG_EGCGEE	0.0690011	0.132649	0.520176	25	0.607517	0.813151
Q91VM9	TG_NT-TG_EGCGEE	-0.116049	0.132432	-0.876292	45	0.385525	0.666787
Q91VN4	TG_NT-TG_EGCGEE	-0.186588	0.0926707	-2.01345	41	0.0506634	0.219133
Q91VR2	TG_NT-TG_EGCGEE	0.0361677	0.0822433	0.439765	56	0.6618	0.84728
Q91VR5	TG_NT-TG_EGCGEE	-0.0467649	0.0665313	-0.702901	98	0.483784	0.741644
Q91VR7	TG_NT-TG_EGCGEE	0.282782	0.0981223	2.88193	8	0.0204507	0.129554
Q91VR8	TG_NT-TG_EGCGEE	0.249886	0.0236165	10.581	16	1.24493e-08	2.22925e-06
Q91VT4	TG_NT-TG_EGCGEE	0.424298	0.136172	3.1159	6	0.0206926	0.129891
Q91VW3	TG_NT-TG_EGCGEE	-0.0643697	0.051646	-1.24637	31	0.221967	0.501858
Q91VZ6	TG_NT-TG_EGCGEE	-0.071931	0.118461	-0.607214	21	0.550219	0.786529
Q91W43	TG_NT-TG_EGCGEE	0.117985	0.116505	1.0127	5	0.357673	0.643907
Q91W50	TG_NT-TG_EGCGEE	0.324307	0.169305	1.91552	11	0.0817717	0.29542
Q91W69	TG_NT-TG_EGCGEE	0.00750001	0.176941	0.0423871	7	0.967374	0.985037
Q91W86	TG_NT-TG_EGCGEE	0.0296982	0.0351058	0.845961	4	0.445213	0.710542
Q91W90	TG_NT-TG_EGCGEE	0.190236	0.109443	1.73822	12	0.10774	0.342756
Q91WC3	TG_NT-TG_EGCGEE	-0.11824	0.0681523	-1.73494	133	0.0850672	0.302236
Q91WD5	TG_NT-TG_EGCGEE	-0.0333331	0.0858065	-0.388468	96	0.69853	0.868786
Q91WG4	TG_NT-TG_EGCGEE	0.0436981	0.197412	0.221355	6	0.832157	0.932269
Q91WG5	TG_NT-TG_EGCGEE	0.116148	0.0938748	1.23726	6	0.262213	0.544337
Q91WG7	TG_NT-TG_EGCGEE	-0.082573	0.0946755	-0.872169	33	0.389418	0.66964
Q91WJ8	TG_NT-TG_EGCGEE	-0.170495	0.0797125	-2.13887	11	0.0557147	0.234561
Q91WK2	TG_NT-TG_EGCGEE	0.0042359	0.121224	0.0349427	21	0.972455	0.9878
Q91WK5	TG_NT-TG_EGCGEE	-0.0450339	0.129586	-0.347521	13	0.733762	0.882168
Q91WQ3	TG_NT-TG_EGCGEE	-0.135829	0.109594	-1.23938	51	0.220879	0.501421
Q91WS0	TG_NT-TG_EGCGEE	0.210879	0.085094	2.47819	34	0.0183293	0.120341
Q91WV0	TG_NT-TG_EGCGEE	0.214405	0.26178	0.819027	6	0.444077	0.710203
Q91X72	TG_NT-TG_EGCGEE	0.0676606	0.094786	0.713825	39	0.479586	0.73736
Q91X97	TG_NT-TG_EGCGEE	-0.0351369	0.0586709	-0.598881	29	0.553902	0.786798
Q91XD7	TG_NT-TG_EGCGEE	-0.317467	0.204198	-1.5547	5	0.180736	0.451216
Q91XF0	TG_NT-TG_EGCGEE	0.170934	0.320956	0.532577	5	0.617135	0.8202
Q91XL9	TG_NT-TG_EGCGEE	0.127606	0.136557	0.934451	28	0.358061	0.644151
Q91XM9	TG_NT-TG_EGCGEE	0.13108	0.0688567	1.90366	118	0.0593897	0.244964
Q91XU3	TG_NT-TG_EGCGEE	0.135073	0.0875318	1.54313	30	0.133283	0.37888
Q91XV3	TG_NT-TG_EGCGEE	0.0954754	0.0650579	1.46755	55	0.147923	0.405086
Q91YD9	TG_NT-TG_EGCGEE	-0.0316009	0.105351	-0.299957	27	0.766507	0.901813
Q91YE6	TG_NT-TG_EGCGEE	0.10965	0.128387	0.854057	8	0.417912	0.690161
Q91YE8	TG_NT-TG_EGCGEE	0.557853	0.380167	1.46739	6	0.192641	0.467843
Q91YI0	TG_NT-TG_EGCGEE	0.34171	0.271683	1.25775	7	0.248814	0.529723
Q91YJ2	TG_NT-TG_EGCGEE	0.245206	0.316609	0.774475	7	0.464001	0.725863
Q91YL2	TG_NT-TG_EGCGEE	0.606925	0.535004	1.13443	6	0.299894	0.583707
Q91YM2	TG_NT-TG_EGCGEE	-0.0484868	0.0580068	-0.835882	7	0.430826	0.700444
Q91YM4	TG_NT-TG_EGCGEE	0.46263	0.130546	3.5438	3	0.0382596	0.18964
Q91YP0	TG_NT-TG_EGCGEE	-0.260981	0.302936	-0.861506	4	0.437541	0.705268
Q91YP2	TG_NT-TG_EGCGEE	0.0636205	0.0488144	1.30331	5	0.249252	0.529723
Q91YQ5	TG_NT-TG_EGCGEE	-0.103745	0.0974431	-1.06467	49	0.292244	0.577183
Q91YR1	TG_NT-TG_EGCGEE	-0.0496731	0.0375903	-1.32143	24	0.198817	0.47638
Q91YT0	TG_NT-TG_EGCGEE	-0.0218535	0.0475014	-0.46006	113	0.646357	0.839724
Q91Z31	TG_NT-TG_EGCGEE	0.0453622	0.132797	0.34159	35	0.734702	0.882168
Q91Z38	TG_NT-TG_EGCGEE	-0.198273	0.173108	-1.14537	7	0.2897	0.573665
Q91Z53	TG_NT-TG_EGCGEE	-0.142966	0.0742781	-1.92474	45	0.0605979	0.246874
Q91Z61	TG_NT-TG_EGCGEE	-0.446364	0.248824	-1.7939	7	0.115915	0.35461
Q91Z67	TG_NT-TG_EGCGEE	-0.0563225	0.121398	-0.46395	9	0.653701	0.843748
Q91ZA3	TG_NT-TG_EGCGEE	0.138743	0.077738	1.78475	72	0.0785148	0.290049
Q91ZJ5	TG_NT-TG_EGCGEE	0.190521	0.0800444	2.38019	77	0.0197778	0.126484
Q91ZP9	TG_NT-TG_EGCGEE	-0.0598153	0.119628	-0.500009	40	0.619809	0.822533
Q91ZR1	TG_NT-TG_EGCGEE	0.1106	0.0608334	1.81808	6	0.118937	0.359757
Q91ZU6	TG_NT-TG_EGCGEE	1.16672	0.35936	3.24666	3	0.04761	0.21033
Q91ZX7	TG_NT-TG_EGCGEE	0.285525	0.0920335	3.1024	66	0.00282434	0.035229
Q91ZZ3	TG_NT-TG_EGCGEE	0.183314	0.0739947	2.47739	8	0.0382669	0.18964
Q920E5	TG_NT-TG_EGCGEE	0.129845	0.0530894	2.44579	13	0.029445	0.162478
Q920I9	TG_NT-TG_EGCGEE	0.0584614	0.0559819	1.04429	168	0.297851	0.583471
Q920P5	TG_NT-TG_EGCGEE	0.17364	0.124447	1.3953	41	0.170439	0.438084
Q920Q4	TG_NT-TG_EGCGEE	-0.0437434	0.0234791	-1.86307	12	0.0871007	0.305524
Q921F2	TG_NT-TG_EGCGEE	0.0535702	0.0578306	0.926329	48	0.358909	0.644837
Q921F4	TG_NT-TG_EGCGEE	-0.021377	0.0955357	-0.223759	27	0.824629	0.929872
Q921G7	TG_NT-TG_EGCGEE	-0.206268	0.113442	-1.81827	24	0.0815268	0.29542
Q921H8	TG_NT-TG_EGCGEE	0.0237106	0.107998	0.219547	45	0.827217	0.931103
Q921I1	TG_NT-TG_EGCGEE	0.254349	0.0504944	5.03718	177	1.1582e-06	9.42703e-05
Q921J2	TG_NT-TG_EGCGEE	0.0767365	0.216465	0.354498	7	0.733405	0.882168
Q921M3	TG_NT-TG_EGCGEE	-0.0417122	0.281711	-0.148068	5	0.888075	0.95296
Q921M7	TG_NT-TG_EGCGEE	-0.0329043	0.0680787	-0.483327	59	0.630652	0.830272
Q921Q7	TG_NT-TG_EGCGEE	0.367709	0.157792	2.33034	7	0.0525874	0.226
Q921W4	TG_NT-TG_EGCGEE	0.230477	0.195239	1.18048	3	0.322882	0.611943
Q921Z5	TG_NT-TG_EGCGEE	1.09803	0.208245	5.27277	4	0.00620048	0.0596935
Q922B1	TG_NT-TG_EGCGEE	0.0528018	0.170682	0.309358	7	0.766054	0.901675
Q922B2	TG_NT-TG_EGCGEE	-0.0100795	0.0516379	-0.195195	76	0.845761	0.938734
Q922D8	TG_NT-TG_EGCGEE	-0.0682189	0.0734026	-0.92938	64	0.356184	0.642996
Q922E4	TG_NT-TG_EGCGEE	-0.0996071	0.0949109	-1.04948	23	0.30486	0.590379
Q922F4	TG_NT-TG_EGCGEE	-0.146902	0.475611	-0.30887	3	0.777628	0.910282
Q922H2	TG_NT-TG_EGCGEE	0.213935	0.137939	1.55094	24	0.134004	0.379679
Q922J3	TG_NT-TG_EGCGEE	-0.00824269	0.108729	-0.0758096	28	0.94011	0.974203
Q922J6	TG_NT-TG_EGCGEE	-0.0461659	0.339473	-0.135993	8	0.895187	0.956143
Q922P9	TG_NT-TG_EGCGEE	0.12413	0.251892	0.492791	5	0.643037	0.838374
Q922Q1	TG_NT-TG_EGCGEE	-0.000892642	0.162083	-0.00550731	4	0.99587	0.998472
Q922Q4	TG_NT-TG_EGCGEE	-0.409246	0.246666	-1.65911	3	0.195676	0.472201
Q922Q8	TG_NT-TG_EGCGEE	0.0365412	0.0241257	1.51461	15	0.150656	0.407925
Q922Q9	TG_NT-TG_EGCGEE	-0.0759308	0.283619	-0.267721	5	0.799607	0.920199
Q922R1	TG_NT-TG_EGCGEE	0.643164	0.397667	1.61734	6	0.156932	0.416941
Q922R5	TG_NT-TG_EGCGEE	0.0611857	0.128761	0.475189	7	0.649121	0.841768
Q922R8	TG_NT-TG_EGCGEE	-0.213377	0.077582	-2.75034	43	0.00867497	0.0746826
Q922S4	TG_NT-TG_EGCGEE	0.0565248	0.082129	0.688245	84	0.493195	0.748431
Q922Y1	TG_NT-TG_EGCGEE	0.0669828	0.110549	0.605912	9	0.559542	0.790184
Q923D2	TG_NT-TG_EGCGEE	0.0928288	0.122235	0.759432	25	0.454696	0.717843
Q923D4	TG_NT-TG_EGCGEE	1.07103	0.439681	2.43591	7	0.0450282	0.20327
Q923G2	TG_NT-TG_EGCGEE	-0.345489	0.3698	-0.934259	3	0.419089	0.690596
Q923T9	TG_NT-TG_EGCGEE	0.166531	0.146015	1.14051	24	0.265329	0.548083
Q924C1	TG_NT-TG_EGCGEE	-0.221943	0.356528	-0.622513	5	0.560891	0.791673
Q924L1	TG_NT-TG_EGCGEE	-0.302983	0.104256	-2.90614	11	0.0142874	0.102729
Q924M7	TG_NT-TG_EGCGEE	0.157562	0.0874888	1.80094	56	0.0770978	0.286821
Q924N4	TG_NT-TG_EGCGEE	-0.257425	0.626364	-0.410982	3	0.708679	0.871597
Q924S8	TG_NT-TG_EGCGEE	-0.0245621	0.207597	-0.118316	3	0.913295	0.96274
Q925E7	TG_NT-TG_EGCGEE	0.20187	0.505699	0.399191	4	0.710148	0.871597
Q925I1	TG_NT-TG_EGCGEE	0.237358	0.0813996	2.91596	4	0.0434185	0.201538
Q925N0	TG_NT-TG_EGCGEE	0.190785	0.112142	1.70128	30	0.0992338	0.329782
Q93092	TG_NT-TG_EGCGEE	-0.104177	0.076276	-1.36578	60	0.177105	0.448777
Q99020	TG_NT-TG_EGCGEE	0.0355933	0.0761098	0.467657	30	0.643409	0.838374
Q99104	TG_NT-TG_EGCGEE	0.0796194	0.0606709	1.31232	203	0.190895	0.466627
Q99J08	TG_NT-TG_EGCGEE	-0.0591778	0.108538	-0.545225	28	0.589916	0.809318
Q99J09	TG_NT-TG_EGCGEE	-0.91833	0.0557282	-16.4787	6	3.18302e-06	0.00023107
Q99J39	TG_NT-TG_EGCGEE	0.436082	0.318359	1.36978	6	0.219804	0.501183
Q99J85	TG_NT-TG_EGCGEE	-0.143166	0.106385	-1.34573	32	0.187847	0.462089
Q99J99	TG_NT-TG_EGCGEE	-0.583824	0.0758109	-7.70106	46	8.18638e-10	2.27316e-07
Q99JB2	TG_NT-TG_EGCGEE	-0.138345	0.108741	-1.27224	18	0.219478	0.501183
Q99JF8	TG_NT-TG_EGCGEE	0.0805054	0.0955201	0.842811	15	0.412572	0.688731
Q99JG2	TG_NT-TG_EGCGEE	0.0548378	0.0805545	0.680754	14	0.507131	0.756752
Q99JI4	TG_NT-TG_EGCGEE	-0.0949069	0.0834115	-1.13782	34	0.263152	0.54497
Q99JI6	TG_NT-TG_EGCGEE	0.515938	0.230055	2.24267	5	0.0749631	0.283025
Q99JP0	TG_NT-TG_EGCGEE	0.000547017	0.190148	0.0028768	8	0.997775	0.998891
[truncated: 687 more rows]

## Sheet: inTG.EGCGEE_notinTG
	Sequence	Leading.razor.protein	Unique..Groups.	WT_NT.1.1	WT_NT.2.1	WT_NT.3.1	WT_NT.4.1	WT_NT.5.1	COUNT.WT_NT	WT_EGCG.1.1	WT_EGCG.2.1	WT_EGCG.3.1	WT_EGCG.4.1	WT_EGCG.5.1	COUNT_WT_EGCG	WT_EGCG_EE.1.1	WT_EGCG_EE.2.1	WT_EGCG_EE.3.1	WT_EGCG_EE.4.1	WT_EGCG_EE.5.1	COUNT_WT_EGCG_EE	WT_EE.1.1	WT_EE.2.1	WT_EE.3.1	WT_EE.4.1	COUNT_WT_EE	TG_NT.1.1	TG_NT.2.1	TG_NT.3.1	TG_NT.4.1	TG_NT.5.1	COUNT_TG_NT	TG_EGCG.1.1	TG_EGCG.2.1	TG_EGCG.3.1	TG_EGCG.4.1	TG_EGCG.5.1	COUNT_TG_EGCG	TG_EGCG_EE.1.1	TG_EGCG_EE.2.1	TG_EGCG_EE.3.1	TG_EGCG_EE.4.1	COUNT_TG_EGCG_EE	TG_EE.1.1	TG_EE.2.1	TG_EE.3.1	TG_EE.4.1	TG_EE.5.1	COUNT_TG_EE
Q9R0Q3	HEQEYMEVR	Q9R0Q3	yes	769980	1258200	1108300	706390	715270	5	NA	1473000	NA	2498300	NA	2	NA	1494800	NA	980500	434790	3	985020	NA	1241900	NA	2	NA	1593600	NA	NA	NA	1	1471000	NA	1387100	1186600	716140	4	1007200	NA	1569500	998280	3	1168100	1319100	1279500	1258800	800840	5
Q9Z0J0	EVNVSPCPTDPCQLHK	Q9Z0J0	yes	632080	810900	NA	860550	372610	4	NA	NA	NA	723960	NA	1	NA	1525200	852800	NA	831680	3	794990	NA	NA	NA	1	NA	NA	NA	NA	NA	0	NA	1114100	715280	NA	538280	3	1101800	NA	1042500	1150400	3	NA	NA	1152600	NA	759140	2
Q3TZZ7	LEWLTLMPDAANLDK	Q3TZZ7	yes	366930	381630	874550	NA	213390	4	NA	889120	577090	NA	392310	3	NA	NA	913270	428830	NA	2	NA	NA	613410	NA	1	NA	NA	539960	NA	NA	1	NA	602280	NA	831080	NA	2	NA	540580	467560	348120	3	438790	NA	NA	359700	263960	3
P59281	ELEEPLIPHEFYEQCIAHYESPEAAVAVVHALPR	P59281	yes	NA	1017600	NA	829260	813550	3	NA	NA	NA	1111400	NA	1	NA	NA	3265400	NA	831830	2	NA	NA	1761200	NA	1	NA	NA	NA	791180	NA	1	864650	NA	NA	NA	890780	2	839740	NA	NA	1141600	2	NA	NA	1051400	NA	NA	1
Q9CQ02	FCGDLDCPDWVLAEISTLAK	Q9CQ02	yes	231700	NA	333740	585260	NA	3	NA	NA	345100	NA	169720	2	NA	NA	NA	NA	NA	0	NA	NA	NA	NA	0	NA	NA	357170	NA	NA	1	NA	620100	376410	NA	NA	2	468970	568090	394210	304460	4	NA	NA	349280	NA	NA	1
Q8K0Z7	FICDASSLHQVR	Q8K0Z7	yes	374130	NA	882780	NA	266670	3	NA	NA	NA	909310	NA	1	574260	481010	NA	576040	NA	3	429940	648290	NA	NA	2	NA	NA	NA	256320	NA	1	NA	374450	739670	NA	NA	2	NA	565050	NA	362310	2	281690	598850	NA	NA	325700	3
Q80Y55	GLSDFLGVISDTFAPSPDK	Q80Y55	yes	263970	264490	706410	NA	NA	3	NA	462840	705850	NA	260540	3	629820	325120	NA	NA	528200	3	NA	NA	360080	184860	2	NA	NA	NA	NA	NA	0	218880	321880	NA	NA	NA	2	518900	NA	637610	NA	2	547950	NA	NA	NA	255700	2
Q80U87	INDQFAGSSQQDSQELLLFLMDGLHEDLNK	Q80U87	yes	NA	258530	NA	564290	339690	3	NA	NA	NA	NA	485620	1	NA	NA	574560	NA	NA	1	NA	620850	NA	542690	2	NA	496210	NA	NA	NA	1	NA	NA	493620	587120	544250	3	NA	NA	690190	424820	2	NA	NA	NA	642180	355350	2
Q8BZN6	LLDPLDYETVIEELEK	Q8BZN6	yes	NA	250360	421960	545860	NA	3	NA	602420	NA	NA	290070	2	NA	699490	1013600	NA	555070	3	NA	289120	NA	383020	2	NA	NA	NA	424150	NA	1	320350	905470	NA	NA	355110	3	NA	578060	698440	667040	3	840070	NA	456280	467220	648240	4
O88271	PQALVTSPATPLPAGSGIK	O88271	yes	NA	961450	NA	785340	659280	3	NA	NA	NA	98440	NA	1	487530	515230	NA	NA	NA	2	80501	NA	138130	119340	3	NA	NA	885270	NA	NA	1	NA	NA	154300	121900	NA	2	NA	187690	237770	NA	2	NA	NA	111530	108560	131630	3
Q9EST5	SLDLFGCEVTNR	Q9EST5	yes	1136500	1598300	1579000	NA	NA	3	1320400	1106900	1427800	NA	NA	3	NA	NA	1286100	NA	836930	2	1109800	847910	945150	821060	4	NA	NA	1710800	NA	NA	1	NA	NA	NA	1036400	NA	1	NA	1576400	1182900	NA	2	NA	1125600	945850	1206300	NA	3
Q9DBB8	WGIVSAGLIANDFTTVLSSLPSSEHQVVAVAAR	Q9DBB8	yes	NA	802910	413270	752990	NA	3	NA	577730	460960	NA	NA	2	NA	551290	NA	327640	NA	2	454970	354680	NA	NA	2	NA	NA	533460	NA	NA	1	NA	NA	309930	NA	NA	1	NA	491810	NA	479650	2	638670	NA	397370	398830	NA	3
P97393	AFFADLPDPLIPYSLHPELLEAAK	P97393	yes	894280	469170	NA	NA	NA	2	747300	NA	NA	316550	NA	2	NA	1360300	NA	NA	522530	2	NA	NA	NA	160590	1	NA	NA	267630	NA	NA	1	NA	NA	NA	324330	231450	2	NA	286290	366320	293370	3	NA	NA	NA	276970	218100	2
Q8BJ42	CSACEGLALTPDTR	Q8BJ42	yes	604210	NA	NA	405610	NA	2	NA	NA	568920	NA	NA	1	NA	NA	NA	497820	520460	2	NA	1199500	669860	NA	2	NA	NA	NA	557690	NA	1	NA	NA	NA	759650	NA	1	NA	623460	496730	NA	2	NA	NA	NA	NA	434640	1
Q9DAU1	ELGGLGEDANAEEEEGVQK	Q9DAU1	yes	NA	NA	654890	NA	632650	2	NA	NA	1323300	NA	834870	2	518670	NA	NA	NA	NA	1	1102400	841920	NA	NA	2	NA	NA	726040	NA	NA	1	NA	NA	1327400	NA	NA	1	NA	NA	1344300	1159100	2	532660	463220	NA	NA	NA	2
Q61578	EMIQLPGTRPILDPSDFLGLQDR	Q61578	yes	605210	NA	NA	NA	441360	2	918540	690890	988850	NA	NA	3	NA	NA	828550	574910	NA	2	563470	632780	520900	NA	3	993400	NA	NA	NA	NA	1	442400	NA	NA	NA	NA	1	995310	824800	NA	NA	2	NA	486260	NA	333980	482750	3
Q9CQ19	FTDEEVDEMYR	Q9CQ19	yes	NA	NA	NA	593680	669770	2	1278500	NA	NA	NA	602190	2	661510	714290	NA	NA	936520	3	535750	NA	NA	328400	2	2495200	NA	NA	NA	NA	1	NA	NA	NA	NA	NA	0	823440	NA	NA	757120	2	NA	428910	454150	NA	617260	3
Q3U0K8	GEGETASAAAGTEEGTSR	Q3U0K8	yes	112360	NA	NA	NA	156350	2	NA	NA	NA	NA	172690	1	NA	NA	NA	NA	NA	0	NA	NA	NA	NA	0	NA	NA	108630	NA	NA	1	NA	NA	NA	NA	NA	0	NA	NA	314250	195050	2	NA	NA	NA	373700	NA	1
O88444	HDNVSILFADIVGFTGLASQCTAQELVK	O88444	yes	NA	NA	356350	NA	219860	2	NA	253560	NA	NA	NA	1	101190	284220	284180	NA	NA	3	343090	197510	181420	NA	3	NA	NA	416690	NA	NA	1	253730	272630	601450	NA	NA	3	NA	341970	367330	NA	2	237740	NA	236430	337880	244090	4
Q61646	HGLTTGATLISDQWLLTTAK	Q61646	yes	NA	3044600	NA	NA	3037200	2	NA	NA	NA	NA	NA	0	NA	NA	3070500	NA	497040	2	NA	NA	NA	NA	0	NA	NA	NA	NA	NA	0	NA	NA	NA	NA	NA	0	NA	1223300	NA	770750	2	NA	1171900	NA	NA	NA	1
Q3UNZ8	IPENVSLQDAAVLPVSYGTAILAVDHR	Q3UNZ8	yes	827790	NA	NA	740400	NA	2	NA	NA	1137000	1024300	NA	2	NA	NA	1163400	NA	NA	1	1017800	NA	611330	NA	2	1513400	NA	NA	NA	NA	1	NA	NA	1281600	NA	NA	1	1324300	1150900	800630	801520	4	1032400	1108200	1174700	951940	803300	5
Q9EP89	WAGGGFLSTVGDLLK	Q9EP89	yes	NA	350540	NA	NA	657960	2	NA	NA	754180	706670	244810	3	NA	NA	NA	489870	NA	1	NA	NA	444840	NA	1	NA	545150	NA	NA	NA	1	NA	NA	577880	NA	NA	1	459050	NA	542130	445130	3	NA	NA	NA	NA	15388000	1
Q9WTQ8	YLVQDTDEFILPTGANK	Q9WTQ8	yes	NA	1750400	1976600	NA	NA	2	NA	2876000	2497000	2017100	725840	4	NA	2285800	2157700	1611900	916460	4	1907700	NA	1669500	NA	2	NA	1197000	NA	NA	NA	1	987870	NA	1901500	1294800	NA	3	NA	1302200	1924900	1528200	3	1234900	NA	1676100	1404200	NA	3
Q4QQM5	YSSIDTLAEDLTHLLIR	Q4QQM5	yes	NA	167750	228320	NA	NA	2	350420	187250	194070	NA	NA	3	135530	157790	NA	NA	NA	2	163000	171850	NA	NA	2	NA	603140	NA	NA	NA	1	NA	194440	NA	NA	NA	1	218570	200700	NA	NA	2	223110	164760	NA	NA	NA	2
P56546	AAGELGIAVCNIPSAAVEETADSTVCHILNLYR	P56546	yes	NA	219680	NA	NA	NA	1	NA	552260	NA	356790	NA	2	NA	NA	636400	350250	NA	2	634380	NA	NA	NA	1	NA	NA	NA	NA	NA	0	NA	NA	505300	NA	414260	2	494530	NA	471630	358320	3	421720	NA	644430	520350	244100	4
P39688	AQFETLQQLVQHYSER	P39688	yes	1622500	NA	NA	NA	NA	1	142500	NA	NA	NA	NA	1	NA	NA	1721700	NA	NA	1	NA	NA	NA	NA	0	NA	1243300	NA	NA	NA	1	NA	117690	NA	NA	NA	1	NA	NA	804310	1064800	2	NA	NA	NA	NA	766130	1
P28184	DPETCPCPTGGSCTCSDK	P28184	yes	1507900	NA	NA	NA	NA	1	NA	NA	NA	2383300	NA	1	NA	NA	NA	NA	1537000	1	NA	NA	1009300	NA	1	NA	NA	NA	NA	NA	0	NA	NA	NA	988470	1624000	2	NA	1389000	1420100	1427600	3	NA	NA	1636800	1472600	1013200	3
Q9D0B5	EWVTYEISEEK	Q9D0B5	yes	NA	NA	NA	NA	535940	1	NA	NA	NA	NA	449770	1	NA	NA	NA	NA	NA	0	1183100	NA	NA	768780	2	NA	NA	NA	NA	NA	0	NA	NA	NA	599190	681500	2	NA	859300	1082400	NA	2	698270	NA	1336300	NA	NA	2
Q9CY16	FLGGTTDTTILEADAVLLGLQEIR	Q9CY16	yes	NA	NA	322300	NA	NA	1	NA	443610	238100	341140	NA	3	NA	NA	200140	197530	NA	2	163780	NA	NA	NA	1	195910	NA	NA	NA	NA	1	NA	246520	NA	NA	NA	1	286140	388510	215120	340540	4	NA	NA	NA	NA	251960	1
Q99LI2	FLSGEEWKPGALDDALSDILINFK	Q99LI2	yes	NA	NA	NA	NA	172550	1	NA	NA	NA	451000	273370	2	NA	NA	NA	NA	NA	0	NA	NA	NA	NA	0	NA	NA	NA	NA	NA	0	NA	NA	NA	NA	NA	0	NA	NA	309100	229200	2	NA	NA	NA	NA	319500	1
Q61337	GLGPSLTEDQPGPYLAPGLLGSNIHQQGR	Q61337	yes	1604400	NA	NA	NA	NA	1	NA	NA	NA	NA	NA	0	NA	2366700	2584500	NA	2581100	3	2367100	NA	NA	1173000	2	NA	NA	NA	NA	NA	0	NA	NA	NA	2079100	NA	1	NA	NA	2718500	1886300	2	NA	1545600	NA	1794500	1496100	3
Q9EP53	GPMLVNTLVDYYLETNSQPVLHILTTLQEPHDK	Q9EP53	yes	NA	NA	714780	NA	NA	1	424350	424410	373520	NA	NA	3	454370	313720	NA	NA	NA	2	NA	NA	474320	NA	1	NA	NA	NA	NA	354380	1	NA	NA	NA	NA	NA	0	445420	NA	593820	NA	2	NA	541980	NA	392120	348540	3
A2RSJ4	GSTVSLQPSPVTVHIDR	A2RSJ4	yes	NA	NA	NA	NA	562400	1	NA	NA	NA	NA	363300	1	449740	903410	NA	NA	NA	2	NA	NA	NA	718150	1	NA	NA	NA	NA	415010	1	NA	NA	127550	NA	NA	1	NA	NA	1196400	661600	2	840880	NA	NA	NA	NA	1
Q8R3F5	KPLVAVHSNVSGQK	Q8R3F5	yes	NA	NA	NA	NA	382870	1	NA	NA	NA	NA	332560	1	196700	305570	NA	164410	NA	3	NA	NA	NA	NA	0	NA	NA	NA	157860	NA	1	NA	NA	NA	NA	138800	1	NA	110690	128440	135500	3	290240	NA	125360	133370	378470	4
Q8VI36	MDDLDALLADLESTTSHISK	Q8VI36	yes	NA	NA	NA	355920	NA	1	NA	NA	NA	373060	226520	2	NA	NA	NA	258790	NA	1	NA	NA	339410	NA	1	NA	NA	NA	NA	NA	0	NA	NA	NA	NA	NA	0	171660	399110	NA	NA	2	NA	NA	245130	225580	NA	2
Q9D3V5	MPMDIIKGNLDGISK	Q9D3V5	yes	3412300	NA	NA	NA	NA	1	NA	NA	NA	7465400	NA	1	NA	NA	NA	NA	4282300	1	NA	NA	5028300	3965600	2	NA	NA	NA	NA	NA	0	NA	NA	4668700	3672800	3603000	3	NA	NA	6073300	3711600	2	NA	NA	NA	8889400	3998200	2
Q9QYR7	SDTAFLFLVGQDDHNWK	Q9QYR7	yes	1042600	NA	NA	NA	NA	1	NA	NA	NA	2194300	NA	1	NA	NA	NA	NA	NA	0	NA	NA	911680	NA	1	NA	NA	2051500	NA	NA	1	NA	NA	NA	NA	NA	0	NA	NA	4212200	1370100	2	NA	NA	NA	1747600	570360	2
Q8R3Q2	DQGSQLQETVEPDPLLITLESQDCVEQLLK	Q8R3Q2	yes	NA	NA	NA	NA	NA	0	NA	1047100	NA	936550	NA	2	499900	752670	NA	1085100	790300	4	NA	NA	541770	445610	2	NA	NA	NA	589580	NA	1	733780	NA	NA	NA	NA	1	794650	NA	3577300	504930	3	921900	NA	NA	737410	456040	3
Q3TW96	FVFDVFQFAK	Q3TW96	yes	NA	NA	NA	NA	NA	0	NA	NA	NA	NA	NA	0	NA	NA	NA	NA	NA	0	NA	NA	NA	NA	0	NA	252960	NA	NA	NA	1	NA	321650	NA	NA	267940	2	340830	296380	NA	423130	3	NA	455200	NA	NA	NA	1
Q9QX60	LHFEALQHVPVLVLDVTEDFSENAAR	Q9QX60	yes	NA	NA	NA	NA	NA	0	NA	1101800	NA	NA	1782300	2	1427400	2217900	NA	996960	NA	3	NA	NA	2224000	1209500	2	NA	568010	NA	NA	NA	1	1648300	NA	2271400	NA	NA	2	NA	NA	2389800	1348700	2	1072300	NA	3334200	NA	1641100	3
P61205	NWYIQATCATSGDGLYEGLDWLANQLK	P61205	yes	NA	NA	NA	NA	NA	0	NA	NA	281810	635160	NA	2	NA	512430	786990	NA	418460	3	NA	NA	NA	NA	0	516960	NA	NA	NA	NA	1	NA	NA	410490	307790	NA	2	668910	NA	300560	1252200	3	445560	481030	357380	NA	NA	3
Q05909	RPVPISYHQLEAFYSIFTTEQQDHVK	Q05909	yes	NA	NA	NA	NA	NA	0	NA	NA	NA	2095300	NA	1	NA	NA	NA	NA	NA	0	NA	NA	2673000	NA	1	NA	991450	NA	NA	NA	1	NA	NA	NA	883310	NA	1	NA	NA	1763600	735510	2	NA	NA	NA	NA	NA	0
O89029	SPCECESLVEFQGR	O89029	yes	NA	NA	NA	NA	NA	0	NA	NA	NA	NA	NA	0	323820	NA	1237200	NA	NA	2	NA	NA	467450	NA	1	NA	NA	658990	NA	NA	1	NA	NA	623950	742120	847700	3	NA	1594600	1345600	808570	3	NA	NA	773630	632610	563110	3
Q6ZPZ3	TVLWNPEDLIPLPIPK	Q6ZPZ3	yes	NA	NA	NA	NA	NA	0	NA	NA	NA	NA	128510	1	NA	NA	337000	NA	NA	1	NA	NA	NA	NA	0	NA	NA	NA	NA	NA	0	NA	NA	NA	199480	NA	1	NA	215310	234330	NA	2	NA	NA	243160	NA	NA	1
P16254	VLLESEQFLTELTR	P16254	yes	NA	NA	NA	NA	NA	0	NA	NA	NA	NA	NA	0	NA	1103000	NA	NA	1266900	2	NA	NA	NA	784460	1	NA	1329800	NA	NA	NA	1	933420	NA	NA	NA	NA	1	NA	1713600	1123200	859150	3	1024200	NA	NA	950880	1079600	3
P70280	VMETQAQVDELK	P70280	yes	NA	NA	NA	NA	NA	0	1020500	NA	NA	2861700	NA	2	NA	NA	NA	277450	NA	1	NA	NA	NA	NA	0	NA	NA	NA	NA	NA	0	NA	3042500	NA	NA	NA	1	1765800	NA	NA	1425900	2	1691500	598310	NA	NA	1522800	3
O08967	YCLCNPGVFQSTDTCYVLSFAIIMLNTSLHNHNVR	O08967	yes	NA	NA	NA	NA	NA	0	NA	NA	NA	461740	NA	1	NA	NA	NA	NA	NA	0	NA	NA	NA	NA	0	NA	NA	NA	NA	NA	0	NA	NA	NA	NA	NA	0	NA	406220	401790	NA	2	NA	NA	NA	421300	NA	1

## Sheet: inTG_notinTG.EGCGEE
	Sequence	Leading.razor.protein	Unique..Groups.	WT_NT.1.1	WT_NT.2.1	WT_NT.3.1	WT_NT.4.1	WT_NT.5.1	COUNT.WT_NT	WT_EGCG.1.1	WT_EGCG.2.1	WT_EGCG.3.1	WT_EGCG.4.1	WT_EGCG.5.1	COUNT_WT_EGCG	WT_EGCG_EE.1.1	WT_EGCG_EE.2.1	WT_EGCG_EE.3.1	WT_EGCG_EE.4.1	WT_EGCG_EE.5.1	COUNT_WT_EGCG_EE	WT_EE.1.1	WT_EE.2.1	WT_EE.3.1	WT_EE.4.1	COUNT_WT_EE	TG_NT.1.1	TG_NT.2.1	TG_NT.3.1	TG_NT.4.1	TG_NT.5.1	COUNT_TG_NT	TG_EGCG.1.1	TG_EGCG.2.1	TG_EGCG.3.1	TG_EGCG.4.1	TG_EGCG.5.1	COUNT_TG_EGCG	TG_EGCG_EE.1.1	TG_EGCG_EE.2.1	TG_EGCG_EE.3.1	TG_EGCG_EE.4.1	COUNT_TG_EGCG_EE	TG_EE.1.1	TG_EE.2.1	TG_EE.3.1	TG_EE.4.1	TG_EE.5.1	COUNT_TG_EE
Q8R313	AESCEALGTVPEHER	Q8R313	yes	609240	963410	1008700	886200	835150	5	NA	1243200	816390	NA	515570	3	NA	1488600	1336100	932100	926000	4	1171800	1461400	NA	542700	3	804300	747890	1280900	610170	487570	5	NA	718280	1420000	NA	NA	2	1697100	NA	NA	NA	1	NA	2068000	1500900	NA	NA	2
Q9D486	DQWFHSLQWK	Q9D486	yes	1313000	1816000	1487500	1220300	1103500	5	2127100	NA	2251600	NA	NA	2	1235400	1782800	NA	1474500	NA	3	1535500	NA	NA	NA	1	NA	2197400	NA	1578400	1329600	3	1561300	1637700	1467900	NA	NA	3	NA	NA	NA	NA	0	1583400	1726500	NA	NA	NA	2
Q91VC7	IQGLLEACANPTEDFVQELLAK	Q91VC7	yes	198950	304660	1219100	335390	393410	5	2246000	NA	835310	1106400	305880	4	NA	322230	1509500	255220	475200	4	520270	691320	NA	NA	2	NA	NA	467870	258760	384690	3	NA	250770	NA	527180	NA	2	NA	NA	NA	717590	1	530570	559510	NA	NA	NA	2
P46414	VLAQESQDVSGSR	P46414	yes	462870	769620	384690	470000	519700	5	945340	667580	554020	772380	440290	5	645730	538950	435400	680140	NA	4	728910	562030	NA	NA	2	620740	672270	NA	NA	448660	3	833500	631120	NA	NA	NA	2	538750	NA	NA	NA	1	452330	567850	503090	NA	NA	3
Q8C7D2	WLYSLYDAETLMDR	Q8C7D2	yes	519160	683910	877490	601880	335470	5	694030	NA	645160	1076800	256230	4	521080	674840	NA	300830	332140	4	710280	364040	550300	438230	4	1160500	NA	721300	399180	518490	4	322480	755390	598860	NA	NA	3	NA	NA	563540	NA	1	NA	726950	423550	554930	391420	4
P55821	ALEENNNFSK	P55821	yes	NA	2157000	3624400	1900200	2542400	4	3828300	2263200	2255300	NA	NA	3	NA	3135700	3407900	NA	NA	2	3838600	2223000	NA	NA	2	3621700	2352900	1986100	NA	NA	3	2335300	2801000	NA	NA	NA	2	NA	NA	NA	NA	0	NA	2324500	4098200	NA	NA	2
Q9JM96	EADDESLDEQASASK	Q9JM96	yes	NA	813490	694190	1014100	746000	4	NA	872810	923560	NA	NA	2	478130	831520	NA	NA	723920	3	NA	NA	NA	672540	1	1004300	NA	NA	528220	443290	3	NA	1169700	NA	1211700	786960	3	NA	1768900	NA	NA	1	503050	778160	NA	1205000	NA	3
Q9QXG2	EGTVEQVPCSR	Q9QXG2	yes	241220	628970	630770	NA	696250	4	1101800	609380	409540	NA	437550	4	NA	NA	515040	571240	441420	3	735520	NA	NA	673210	2	596430	NA	565880	380710	387190	4	490080	979370	NA	NA	341540	3	NA	NA	NA	NA	0	367380	690410	NA	NA	254990	3
P11438	EIYTMDSTTDIK	P11438	yes	NA	1733400	1289400	1112200	837880	4	1701300	1575800	1332800	2385900	1125600	5	1324200	NA	2116300	NA	986280	3	1934600	860360	NA	NA	2	NA	1020300	1387600	565760	920940	4	NA	1541100	2479500	1499800	1542200	4	NA	NA	1663100	NA	1	NA	1824700	2147100	1668800	1449800	4
Q3TYX3	EQLDTFIDQLYK	Q3TYX3	yes	622020	406720	NA	701650	424260	4	983000	NA	801650	NA	NA	2	416400	657220	787750	530360	716390	5	1071100	1058800	NA	456960	3	NA	NA	1126200	591900	406900	3	NA	1149600	NA	637360	376800	3	NA	NA	725690	NA	1	546640	NA	582230	NA	198960	3
Q99LD9	FVAPEEVLPFTEGDILEK	Q99LD9	yes	NA	740370	1314900	841880	655930	4	1388500	1043700	1597400	NA	426800	4	1205400	1845800	764240	NA	NA	3	1566800	852410	NA	NA	2	NA	893860	1091600	585100	NA	3	788340	1419100	1200000	829820	NA	4	NA	NA	NA	NA	0	861870	1205000	988530	NA	834230	4
Q8VHK5	GSISDGSNILDEVTFPAR	Q8VHK5	yes	NA	3345400	2559300	2270000	1700200	4	4315600	2541400	2529200	NA	NA	3	NA	NA	3235600	NA	NA	1	2743600	NA	NA	2521200	2	2452200	3807800	2199000	1499400	NA	4	2281300	2559100	4106200	NA	NA	3	NA	NA	NA	NA	0	2687800	2382400	NA	2162200	2109800	4
Q8C7K6	IAVIGAGIGGSAVAHFLQQHFGPR	Q8C7K6	yes	NA	712540	2060500	996240	410720	4	2812400	1664900	1541000	NA	389320	4	NA	NA	NA	529930	537560	2	2014400	1124800	NA	NA	2	1837700	674000	1517300	NA	1186100	4	739370	NA	1145200	NA	NA	2	NA	NA	1311700	NA	1	1161200	1422700	1038700	NA	NA	3
Q6PD03	KLEELQLK	Q6PD03	yes	NA	739170	705380	839060	608650	4	1116600	661760	935320	NA	368870	4	NA	729570	1081100	910210	970130	4	938180	1012600	514830	NA	3	936410	906830	676100	457330	579930	5	794150	739190	1381900	866940	592620	5	NA	NA	NA	908120	1	683140	983940	998500	NA	665000	4
Q99KP3	LYDIEQQQITDALENIR	Q99KP3	yes	843260	NA	1273500	1023800	743200	4	NA	NA	NA	898880	NA	1	NA	NA	NA	NA	NA	0	942400	NA	NA	NA	1	1767400	NA	1522900	515420	NA	3	487880	NA	981760	1010200	NA	3	NA	1293600	NA	NA	1	NA	NA	1460500	615270	NA	2
P21300	MPLVGLGTWK	P21300	yes	1118900	1373000	1745600	1457400	NA	4	3012500	1646400	1590500	2070100	983700	5	1292300	NA	NA	1287500	1185200	3	1514000	1243000	NA	4759200	3	1491800	1129600	NA	573200	NA	3	780230	972310	NA	NA	NA	2	NA	NA	NA	1290800	1	1650500	1683600	NA	NA	NA	2
Q810B6	RLESIATTLVSHK	Q810B6	yes	502430	NA	345590	497000	313750	4	NA	NA	779530	1120200	325910	3	564310	615830	937590	541960	732340	5	546470	619360	NA	560310	3	1225400	537090	551010	294940	410160	5	438580	592610	536200	657400	946550	5	NA	NA	1669100	NA	1	354770	724100	1338400	NA	NA	3
Q6WQJ1	SELPEDQVEVTTLASTR	Q6WQJ1	yes	841060	NA	957260	811770	599210	4	NA	NA	NA	1376200	504900	2	NA	NA	924150	856560	745790	3	NA	NA	668560	719760	2	NA	NA	1083300	467490	485740	3	NA	1280300	1324600	894140	1429400	4	NA	NA	NA	836780	1	NA	NA	1376900	673060	535370	3
Q3UJU9	SLQGLAGEIVGEVR	Q3UJU9	yes	410130	1141100	NA	676980	452880	4	1045400	818630	826720	508780	NA	4	NA	1265200	565270	572790	NA	3	1767900	NA	NA	NA	1	1058400	NA	659200	485910	NA	3	NA	736620	NA	NA	NA	1	1206500	NA	NA	NA	1	NA	744830	867460	NA	NA	2
Q9JKX6	TLHHECVILVK	Q9JKX6	yes	599090	NA	364860	409700	337290	4	1241100	NA	NA	2916500	NA	2	NA	NA	NA	1044500	928830	2	690990	NA	NA	NA	1	NA	842890	529860	452310	460690	4	464090	NA	801410	NA	NA	2	NA	NA	3917100	NA	1	NA	NA	957280	NA	NA	1
Q6PDI6	AVDSGGQGAAAAAAR	Q6PDI6	yes	NA	1221000	726540	NA	1528500	3	782880	2312900	1167100	NA	NA	3	1203900	1387100	NA	957000	512540	4	791260	NA	NA	982110	2	808930	NA	405460	1046400	NA	3	1463200	NA	453320	NA	1262300	3	1054600	NA	NA	NA	1	1095700	NA	884130	NA	NA	2
Q8BYH7	DSDVFLHWAPVEEAGDPTQILFK	Q8BYH7	yes	NA	616380	863740	668600	NA	3	1334500	831220	951120	NA	NA	3	NA	1008700	951330	444970	NA	3	557620	652700	546750	NA	3	NA	493460	931840	415080	471640	4	NA	1455300	1497700	NA	NA	2	732100	NA	NA	NA	1	955550	712730	866190	601780	338560	5
Q9Z315	EAAGTTAAAGTGGTTEQPPR	Q9Z315	yes	255270	298520	NA	297400	NA	3	NA	NA	NA	503570	155910	2	NA	NA	NA	NA	211950	1	NA	NA	482160	179760	2	NA	516660	250570	209620	205220	4	NA	NA	426270	275440	118300	3	NA	278710	NA	NA	1	254850	NA	NA	NA	NA	1
P51655	FWSSLPSTVCNDER	P51655	yes	991320	866910	NA	NA	377930	3	NA	446910	663240	NA	289540	3	NA	718770	788770	604780	NA	3	2016200	782250	1233800	NA	3	1043200	904260	977350	1017900	NA	4	705650	NA	NA	1014700	NA	2	NA	861620	NA	NA	1	NA	159750	NA	263190	184190	3
Q8C4M7	GHTDTDGSESMHIWCLEGKR	Q8C4M7	yes	3867700	4950800	NA	NA	2245600	3	4882900	NA	1789000	3620300	1653800	4	NA	2143600	2017800	NA	NA	2	NA	NA	3896300	2391300	2	NA	2870100	NA	2518900	2393100	3	2772700	NA	NA	2955300	NA	2	951810	NA	NA	NA	1	NA	2004700	2827800	NA	NA	2
Q9Z2I2	GVEIETISPGDGR	Q9Z2I2	yes	1236900	NA	1442400	2394800	NA	3	2231800	1172800	1728600	2084000	611860	5	988320	1157900	NA	986200	NA	3	1156100	NA	NA	NA	1	1226500	1324200	1327500	866970	629870	5	9348600	1270100	NA	NA	981340	3	1050400	NA	NA	NA	1	1437300	1063200	NA	1294400	1316900	4
Q9JIK9	HEEEAFTAFTAKPEDR	Q9JIK9	yes	NA	1039500	NA	770540	766780	3	NA	740060	1084700	NA	397890	3	783850	833940	908580	812610	719730	5	NA	NA	NA	596460	1	865910	1193400	784270	311440	NA	4	808040	967250	892870	424670	NA	4	723380	NA	NA	NA	1	1305100	NA	NA	NA	NA	1
Q6PDQ2	HHYEQQQEDLAR	Q6PDQ2	yes	NA	209810	NA	143920	212320	3	NA	234910	NA	NA	218480	2	NA	218670	NA	290930	NA	2	218660	144180	259170	NA	3	191150	271670	NA	172240	NA	3	148610	NA	NA	NA	NA	1	NA	NA	NA	NA	0	NA	NA	NA	NA	115220	1
Q9QZN4	HILFQHGGQDTQFWK	Q9QZN4	yes	NA	1096400	1303300	961350	NA	3	1047100	519190	815060	NA	509210	4	NA	384770	2164700	644420	NA	3	1786800	1295200	NA	NA	2	1232300	814750	1218500	474050	NA	4	768540	899100	NA	NA	NA	2	1168100	NA	NA	NA	1	618960	1273400	NA	NA	NA	2
Q3UTJ2	KGDTVYILR	Q3UTJ2	yes	696360	899070	876230	NA	NA	3	NA	1647400	NA	NA	601130	2	894820	1484100	NA	825870	NA	3	NA	631100	NA	NA	1	NA	3090700	751940	444180	NA	3	1216300	NA	NA	NA	NA	1	NA	NA	NA	NA	0	1045700	NA	NA	NA	NA	1
Q9CWM4	LADIQIEQLNR	Q9CWM4	yes	1899600	2398400	3301500	NA	NA	3	3750900	2488300	2917200	NA	NA	3	NA	1100900	6203700	NA	NA	2	5581300	6821000	NA	NA	2	2052500	2818000	4925100	986120	NA	4	1577700	2773800	669640	NA	NA	3	2036400	NA	NA	NA	1	NA	3055300	907260	NA	3306700	3
Q8R0H9	LASDTEDNDEALAEILQANDNLTQVINLYK	Q8R0H9	yes	NA	661340	NA	946510	689090	3	1046700	1016900	951530	NA	900230	4	NA	1018100	1248400	1181500	NA	3	988410	838780	NA	NA	2	948090	762660	563100	NA	NA	3	582400	963270	1007800	NA	NA	3	NA	NA	NA	NA	0	888600	865440	1367500	NA	1381400	4
Q91WE1	LHGDLAYTHR	Q91WE1	yes	200620	203090	NA	170830	NA	3	220590	277370	260340	210000	NA	4	336320	NA	322110	NA	301660	3	202450	240630	191100	314920	4	203460	179230	NA	177470	NA	3	NA	NA	184400	NA	202990	2	NA	NA	NA	829080	1	205680	104970	433370	NA	157330	4
Q6P8J7	LIDDHFLFDK	Q6P8J7	yes	NA	NA	1861500	920830	882080	3	3199800	NA	1496300	NA	894880	3	2466700	1121200	1798900	905080	NA	4	1659100	1897100	NA	1326800	3	1468200	620830	1154500	669670	992760	5	1250700	1262100	1721000	1219000	1068600	5	1401500	NA	NA	NA	1	1226300	910770	1166600	NA	942100	4
Q3UU96	NLELLSEIEQLIK	Q3UU96	yes	NA	122550	101570	154560	NA	3	201400	162530	NA	234830	145790	4	NA	246200	269830	166430	109370	4	148550	191890	177740	164480	4	NA	224360	182540	126710	189500	4	NA	203220	NA	NA	NA	1	NA	241080	NA	NA	1	155280	NA	232800	NA	NA	2
Q9Z1S3	NYDLDQDGYISQEEFEK	Q9Z1S3	yes	NA	NA	1055800	756290	657630	3	NA	808780	405730	1420000	547550	4	666080	1260400	1277000	740290	718370	5	2043200	944650	NA	473880	3	992060	1109500	1254200	566690	442830	5	NA	847780	1295300	872330	918250	4	756700	NA	NA	NA	1	620700	635920	1067700	NA	571890	4
Q8C1Q6	RLEDTSETNLHK	Q8C1Q6	yes	163550	184500	97605	NA	NA	3	151870	134130	79651	NA	NA	3	NA	NA	217320	139590	107910	3	NA	NA	NA	243620	1	124640	NA	116510	177830	NA	3	149200	130550	242420	131760	145330	5	NA	NA	180380	NA	1	NA	162530	NA	182490	212300	3
Q9JHU2	SGPQCSSPTCQEETEDVR	Q9JHU2	yes	356450	NA	612370	NA	417070	3	NA	NA	NA	NA	205500	1	NA	421550	939840	270330	454340	4	298830	NA	452990	NA	2	NA	582850	253140	230630	NA	3	NA	NA	541830	409540	NA	2	NA	536460	NA	NA	1	NA	NA	NA	433280	424530	2
Q8BYN5	AVAGDYSDPVTLETR	Q8BYN5	yes	543280	NA	1200500	NA	NA	2	NA	NA	862610	NA	765900	2	NA	851840	1285200	951860	936320	4	1609200	1199800	NA	804960	3	892540	880570	NA	489660	857270	4	NA	1131300	1034700	NA	NA	2	NA	NA	817150	NA	1	NA	938500	1119000	NA	757600	3
Q6DFV3	DQRPVNHLHQHSVLSQQTQFR	Q6DFV3	yes	627860	NA	NA	NA	243950	2	NA	1077000	NA	NA	458120	2	NA	723380	794320	527270	549620	4	100800	136270	NA	NA	2	1280500	572330	NA	556600	NA	3	NA	NA	995900	855480	477380	3	NA	NA	889800	NA	1	NA	NA	875680	802010	NA	2
Q8C2E7	EDNTLLYEITAYLEAAGIHNPLNK	Q8C2E7	yes	NA	NA	325410	279490	NA	2	362570	NA	NA	442660	200520	3	199220	297780	448240	365900	304010	5	NA	NA	NA	312240	1	271450	426640	343410	NA	NA	3	NA	NA	468810	424470	NA	2	NA	NA	488450	NA	1	380320	NA	276460	446190	NA	3
Q9QZ08	IAEGAHQGDPLSR	Q9QZ08	yes	NA	NA	NA	1065900	1173200	2	317300	1033200	1042400	1173600	NA	4	NA	836820	NA	344300	NA	2	810590	NA	NA	255020	2	NA	568850	685270	353820	857660	4	NA	525690	NA	NA	NA	1	NA	NA	NA	NA	0	NA	NA	NA	NA	411090	1
Q9Z0S6	ICVTDSTGVANCK	Q9Z0S6	yes	345010	NA	NA	NA	547000	2	250580	NA	NA	318750	237490	3	364220	237710	339880	272140	NA	4	1208200	1020600	626390	1132500	4	911060	NA	NA	712020	735420	3	NA	286990	NA	250690	NA	2	1187500	NA	NA	NA	1	NA	1372000	1027700	NA	NA	2
O35710	IPLIVCGDFNAEPTEEVYK	O35710	yes	930520	NA	NA	1753000	NA	2	NA	NA	NA	1598000	426820	2	NA	NA	1432600	NA	806950	2	NA	NA	1683000	NA	1	NA	1073800	1005100	782800	NA	3	NA	NA	2141300	1599500	1154100	3	NA	NA	NA	661980	1	NA	NA	NA	1644700	1105200	2
Q8R086	LCDSEAHVCFEGLDSDPTGTAYGASIPLAR	Q8R086	yes	1044800	NA	NA	1081000	NA	2	NA	1948000	NA	NA	NA	1	941260	NA	1773000	NA	1245700	3	NA	NA	1214300	910600	2	NA	1758200	NA	747420	1103600	3	1622100	1732400	NA	1363900	1751100	4	NA	NA	NA	NA	0	1696000	NA	NA	2266100	958300	3
Q8VI75	LLGLLLPLLAR	Q8VI75	yes	NA	134130	206410	NA	NA	2	179050	NA	234760	NA	109640	3	74389	159980	244030	NA	NA	3	219160	191710	NA	NA	2	174820	166500	180410	NA	NA	3	91921	258010	227280	NA	NA	3	189110	NA	NA	NA	1	NA	251120	NA	NA	NA	1
Q8BJ03	MGESWIPEDLLTFSPVLK	Q8BJ03	yes	302740	303120	NA	NA	NA	2	543970	482340	365310	461380	NA	4	376870	NA	NA	NA	NA	1	NA	NA	NA	248580	1	1068100	448950	NA	NA	297750	3	359510	500150	NA	250940	NA	3	610130	NA	NA	NA	1	511660	473900	NA	420350	279970	4
Q8BN59	NHDDEATAGTHLSR	Q8BN59	yes	NA	196430	NA	NA	218650	2	NA	183700	NA	NA	257560	2	256380	181990	NA	NA	NA	2	NA	NA	NA	NA	0	NA	179440	NA	140490	164340	3	312650	NA	NA	NA	179310	2	98219	NA	NA	NA	1	173560	NA	NA	NA	189710	2
Q9D883	NPQNSSQSADGLR	Q9D883	yes	NA	491440	NA	NA	753650	2	NA	NA	NA	NA	565760	1	NA	NA	NA	710390	572370	2	NA	NA	NA	642500	1	NA	449540	NA	615420	663700	3	499290	NA	NA	NA	840360	2	169160	NA	NA	NA	1	NA	739170	NA	NA	1199000	2
Q7TNC4	SHLLNCCPHDVLSGTR	Q7TNC4	yes	1605700	NA	NA	2774900	NA	2	1832300	NA	2056900	2859300	NA	3	NA	1545600	2010700	1323300	1547300	4	2570600	1461700	2448300	1568700	4	2351200	1406400	2024500	NA	NA	3	590380	907090	NA	643800	660460	4	NA	834870	NA	NA	1	891440	1383000	NA	1819500	1234000	4
Q9D404	DAGVSPEQISYVNAHATSTPLGDAAENR	Q9D404	yes	NA	NA	NA	1282700	NA	1	NA	507800	NA	NA	333600	2	NA	NA	NA	NA	NA	0	389930	NA	NA	220640	2	NA	558890	230300	208360	221740	4	NA	NA	1503900	NA	1240000	2	NA	NA	NA	491370	1	NA	NA	383530	NA	235500	2
Q8K215	DPVEIQALVNK	Q8K215	yes	NA	1625900	NA	NA	NA	1	2975000	1880800	1945200	NA	787900	4	1070700	1505100	NA	780960	NA	3	2697800	NA	NA	NA	1	1552600	1391900	5773400	NA	NA	3	874480	1517700	NA	NA	NA	2	2749300	NA	NA	NA	1	1189700	1722100	NA	NA	NA	2
Q3UTZ3	LPGTSGYFPCPLSALEEHNFLFQLR	Q3UTZ3	yes	NA	638230	NA	NA	NA	1	991410	NA	1410900	NA	692570	3	NA	1261100	NA	854430	NA	2	NA	838310	NA	NA	1	1273200	1063200	NA	560820	NA	3	672960	1027200	NA	NA	NA	2	NA	NA	NA	NA	0	963620	841310	716070	NA	NA	3
Q9QWR8	RFPHGIAFLADYAHSLGLK	Q9QWR8	yes	NA	NA	NA	518320	NA	1	NA	NA	142770	175440	NA	2	116010	102410	149230	139370	NA	4	101990	84426	160890	NA	3	191330	121290	NA	NA	56519	3	NA	NA	133080	87820	NA	2	NA	495520	NA	NA	1	97750	109400	NA	125950	103840	4
Q9EPR2	TLGLSQNVQACETTVELLFDSVIHLGCK	Q9EPR2	yes	NA	NA	429200	NA	NA	1	NA	452760	432570	568930	NA	3	NA	NA	NA	NA	NA	0	531210	379370	NA	267330	3	488070	557370	482580	NA	NA	3	295580	NA	NA	NA	NA	1	NA	443750	NA	NA	1	NA	NA	361320	NA	NA	1
Q9D1H7	AEVDVADELLENLAK	Q9D1H7	yes	NA	NA	NA	NA	NA	0	1374600	1410200	NA	NA	NA	2	605840	1097800	994140	1258200	733460	5	1417100	NA	NA	NA	1	760830	1105300	1237000	NA	NA	3	NA	1208800	NA	NA	NA	1	NA	1532800	NA	NA	1	805140	NA	NA	NA	NA	1
