# Supplementary material for: DYRK1A Overexpression Alters Cognition and Neural-Related Proteomic Pathways in the Hippocampus That Are Rescued by Green Tea Extract and/or Environmental Enrichment
Source: Front Mol Neurosci. 2019 Nov 15;12:272. doi: 10.3389/fnmol.2019.00272 (PMC6873902; doi:10.3389/fnmol.2019.00272)
Supplement: Supplementary file 1 [file Data_Sheet_1.zip › TableS21_rescued_proteins.xlsx]

## Sheet: Sheet1
ProteinID	Rescued Abunance by EGCG	Rescued Abunance by EE	Rescued Abunance by EGCG+EE	Rescued Phosphorylation by EGCG	Rescued Phosphorylation by EE	Rescued Phosphorylation by EGCG+EE	Name	Description	Notes
O55033	0.84	0.91	NA	NA	NA	NA	Nck2 Grb4	Cytoplasmic protein NCK2 (Growth factor receptor-bound protein 4) (NCK adaptor protein 2) (Nck-2) (SH2/SH3 adaptor protein NCK-beta)
O88952	0.57	NA	0.62	NA	NA	NA	Lin7c Mals3 Veli3	Protein lin-7 homolog C (Lin-7C) (mLin7C) (Mammalian lin-seven protein 3) (MALS-3) (Vertebrate lin-7 homolog 3) (Veli-3)	The tripartite complex composed of LIN7 (LIN7A, LIN7B or LIN7C), CASK and APBA1 may have the potential to couple synaptic vesicle exocytosis to cell adhesion in brain. Ensures the proper localization of GRIN2B (subunit 2B of the NMDA receptor) to neuronal postsynaptic density and may function in localizing synaptic vesicles at synapses where it is recruited by beta-catenin and cadherin.
P01942	1.2	NA	1.46	NA	NA	NA	Hba Hba-a1	Hemoglobin subunit alpha (Alpha-globin) (Hemoglobin alpha chain)
P02088	1.2	1.33	1.15	NA	NA	S88(1)	Hbb-b1	Hemoglobin subunit beta-1 (Beta-1-globin) (Hemoglobin beta-1 chain) (Hemoglobin beta-major chain)
P04925	1	NA	NA	NA	NA	NA	Prnp Prn-p Prp	Major prion protein (PrP) (PrP27-30) (PrP33-35C) (CD antigen CD230)	May play a role in neuronal development and synaptic plasticity and promote myelin homeostasis through acting as an agonist for ADGRG6 receptor.
P10639	0.66	NA	1.39	NA	NA	NA	Txn Txn1	Thioredoxin (Trx) (ATL-derived factor) (ADF)
P28665	0.51	NA	0.62	NA	NA	NA	Mug1 Mug-1	Murinoglobulin-1 (MuG1)
Q00898	1.04	0.76	0.66	NA	NA	NA	Serpina1e Dom5 Spi1-5	Alpha-1-antitrypsin 1-5 (Alpha-1 protease inhibitor 5) (Serine protease inhibitor 1-5) (Serine protease inhibitor A1e) (Serpin A1e)
Q03141	0.54	NA	NA	NA	NA	NA	Mark3 Emk2 Mpk10	MAP/microtubule affinity-regulating kinase 3 (EC 2.7.11.1) (ELKL motif kinase 2) (EMK-2) (MPK-10)	The protein encoded by this gene is activated by phosphorylation and in turn is involved in the phosphorylation of tau proteins MAP2 and MAP4
Q60973	0.97	1.02	0.57	NA	NA	NA	Rbbp7 Rbap46	Histone-binding protein RBBP7 (Histone acetyltransferase type B subunit 2) (Nucleosome-remodeling factor subunit RBAP46) (Retinoblastoma-binding protein 7) (RBBP-7) (Retinoblastoma-binding protein p46)
Q61838	0.62	1.12	0.77	NA	NA	NA	Pzp A2m	Pregnancy zone protein (Alpha-2-macroglobulin) (Alpha-2-M) [Cleaved into: Alpha-2-macroglobulin 165 kDa subunit; Alpha-2-macroglobulin 35 kDa subunit]
Q6PHZ8	0.59	1.43	0.99	NA	NA	NA	Kcnip4 Calp Kchip4	Kv channel-interacting protein 4 (KChIP4) (A-type potassium channel modulatory protein 4) (Calsenilin-like protein) (Potassium channel-interacting protein 4)	They may regulate A-type currents, and hence neuronal excitability, in response to changes in intracellular calcium.
Q8BHB9	0.76	NA	0.51	NA	NA	NA	Clic6	Chloride intracellular channel protein 6
Q8CIE6	1	0.69	1.36	NA	NA	NA	Copa	Coatomer subunit alpha (Alpha-coat protein) (Alpha-COP) [Cleaved into: Xenin (Xenopsin-related peptide); Proxenin]
Q8K019	0.61	NA	0.81	NA	NA	NA	Bclaf1 Btf Kiaa0164	Bcl-2-associated transcription factor 1 (Btf)	Diseases associated with BCLAF1 include Giant Axonal Neuropathy
Q8K0G5	0.6	NA	0.91	NA	NA	NA	Eipr1 Tssc1	EARP-interacting protein (Endosome-associated recycling protein-interacting protein)
Q8R0S4	0.65	NA	NA	NA	T407(1)	NA	Cacnb4 Cacnlb4	Voltage-dependent L-type calcium channel subunit beta-4 (CAB4) (Calcium channel voltage-dependent subunit beta 4)
Q99J99	0.85	0.83	0.76	NA	NA	NA	Mpst	3-mercaptopyruvate sulfurtransferase (MST) (EC 2.8.1.2)
Q99LG2	0.66	NA	0.74	NA	NA	NA	Tnpo2	Transportin-2 (Karyopherin beta-2b)
Q9CPU4	1.07	NA	NA	NA	NA	NA	Mgst3	Microsomal glutathione S-transferase 3 (Microsomal GST-3) (EC 2.5.1.18) (Microsomal GST-III)
Q9D023	0.65	1.16	0.62	NA	NA	NA	Mpc2 Brp44	Mitochondrial pyruvate carrier 2 (Brain protein 44)
Q9D061	0.65	0.87	0.5	NA	NA	NA	Acbd6	Acyl-CoA-binding domain-containing protein 6
Q9D6S7	0.56	NA	NA	NA	NA	NA	Mrrf	Ribosome-recycling factor, mitochondrial (RRF) (Ribosome-releasing factor, mitochondrial)
Q9D8B3	1.05	NA	NA	NA	NA	NA	Chmp4b	Charged multivesicular body protein 4b (Chromatin-modifying protein 4b) (CHMP4b)
P58854	1	NA	NA	NA	NA	NA	Tubgcp3 Gcp3	Gamma-tubulin complex component 3 (GCP-3)
Q9EPR2	1	1	1	NA	NA	NA	Pla2g12a Pla2g12	Group XIIA secretory phospholipase A2 (GXII sPLA2) (sPLA2-XII) (EC 3.1.1.4) (Phosphatidylcholine 2-acylhydrolase 12A)
Q9D1H7	1	1	1	NA	NA	NA	Get4	Golgi to ER traffic protein 4 homolog
Q9R0Q3	1	1	1	NA	NA	NA	Tmed2 Rnp24 Sid394	Transmembrane emp24 domain-containing protein 2 (COPI-coated vesicle membrane protein p24) (Membrane protein p24A) (Sid 394) (p24 family protein beta-1) (p24beta1)	Involved in vesicular protein trafficking. Diseases associated with TMED2 include Charcot-Marie-Tooth Disease, Axonal, Type 2L.
Q9Z0J0	1	NA	1	NA	NA	NA	Npc2	NPC intracellular cholesterol transporter 2 (Epididymal secretory protein E1) (mE1) (Niemann Pick type C2 protein homolog)
Q80U87	1	NA	1	NA	NA	NA	Usp8 Kiaa0055 Ubpy	Ubiquitin carboxyl-terminal hydrolase 8 (EC 3.4.19.12) (Deubiquitinating enzyme 8) (Ubiquitin isopeptidase Y) (mUBPy) (Ubiquitin thioesterase 8) (Ubiquitin-specific-processing protease 8)
Q8BZN6	1	1	1	NA	NA	NA	Dock10 Kiaa0694 Ziz3	Dedicator of cytokinesis protein 10 (Zizimin-3)	Essential for dendritic spine morphogenesis in Purkinje cells and in hippocampal neurons, via a CDC42-mediated pathway
P98203	1	NA	NA	NA	NA	NA	Arvcf	Armadillo repeat protein deleted in velo-cardio-facial syndrome homolog
Q9CPT3	1	NA	NA	NA	NA	NA	Nanp Hdhd4	N-acylneuraminate-9-phosphatase (EC 3.1.3.29) (Haloacid dehalogenase-like hydrolase domain-containing protein 4) (Neu5Ac-9-Pase)
A2AAJ9	NA	0.88	1.17	NA	NA	NA	Obscn Gm878	Obscurin (EC 2.7.11.1) (Obscurin-RhoGEF) (Obscurin-myosin light chain kinase) (Obscurin-MLCK)
P23198	NA	0.57	NA	NA	NA	NA	Cbx3	Chromobox protein homolog 3 (Heterochromatin protein 1 homolog gamma) (HP1 gamma) (M32) (Modifier 2 protein)
P61255	NA	0.72	0.88	NA	NA	NA	Rpl26	60S ribosomal protein L26 (Silica-induced gene 20 protein) (SIG-20)
Q11136	NA	0.89	0.77	NA	NA	NA	Pepd Pep4	Xaa-Pro dipeptidase (X-Pro dipeptidase) (EC 3.4.13.9) (Imidodipeptidase) (Peptidase 4) (Peptidase D) (Proline dipeptidase) (Prolidase)
Q3UHK1	NA	0.77	NA	NA	NA	NA	Slc2a13	Proton myo-inositol cotransporter (H(+)-myo-inositol cotransporter) (Hmit) (H(+)-myo-inositol symporter) (Solute carrier family 2 member 13)
Q61411	NA	0.76	NA	NA	NA	NA	Hras Hras1	GTPase HRas (H-Ras-1) (Transforming protein p21) (c-H-ras) (p21ras) [Cleaved into: GTPase HRas, N-terminally processed]
Q8BFQ4	NA	0.91	1.07	NA	NA	NA	Wdr82 Cdw5	WD repeat-containing protein 82
Q99M71	NA	0.69	NA	NA	NA	NA	Epdr1 Epdr2 Merp1 Merp2	Mammalian ependymin-related protein 1 (MERP-1)
Q9CXW4	NA	0.74	0.63	NA	NA	NA	Rpl11	60S ribosomal protein L11
Q9D7B6	NA	0.55	NA	NA	NA	NA	Acad8	Isobutyryl-CoA dehydrogenase, mitochondrial (EC 1.3.99.-) (Acyl-CoA dehydrogenase family member 8) (ACAD-8)
Q9ERI6	NA	0.58	NA	NA	NA	NA	Rdh14	Retinol dehydrogenase 14 (EC 1.1.1.-) (Alcohol dehydrogenase PAN2)
P97360	NA	1	NA	NA	NA	NA	Etv6 Tel Tel1	Transcription factor ETV6 (ETS translocation variant 6) (ETS-related protein Tel1) (Tel)
Q9DCT1	NA	1	0.57	NA	NA	NA	Akr1e2 Akr1cl2 Akr1e1	1,5-anhydro-D-fructose reductase (AF reductase) (EC 1.1.1.263) (Aldo-keto reductase family 1 member C-like protein 2) (Aldo-keto reductase family 1 member E1) (Aldo-keto reductase family 1 member E2)
Q3TZZ7	NA	1	1	NA	NA	NA	Esyt2 D12Ertd551e Fam62b	Extended synaptotagmin-2 (E-Syt2)
Q8K0Z7	NA	1	1	NA	NA	NA	Taco1 Ccdc44	Translational activator of cytochrome c oxidase 1 (Coiled-coil domain-containing protein 44) (Translational activator of mitochondrially-encoded cytochrome c oxidase 1)
Q9ERR7	NA	1	NA	NA	NA	NA	Selenof Sep15	Selenoprotein F (15 kDa selenoprotein)
O88271	NA	1	1	NA	NA	NA	Cfdp1 Bcnt Cfdp Cp27	Craniofacial development protein 1 (27 kDa craniofacial protein) (Bucentaur) (Protein Cp27)
Q9QYI4	NA	1	NA	NA	NA	NA	Dnajb12	DnaJ homolog subfamily B member 12 (mDj10)
Q9EST5	NA	1	1	NA	NA	NA	Anp32b Pal31	Acidic leucine-rich nuclear phosphoprotein 32 family member B (Proliferation-related acidic leucine-rich protein PAL31)
Q9DBB8	NA	1	1	NA	NA	NA	Dhdh	Trans-1,2-dihydrobenzene-1,2-diol dehydrogenase (EC 1.3.1.20) (D-xylose 1-dehydrogenase) (D-xylose-NADP dehydrogenase) (EC 1.1.1.179) (Dimeric dihydrodiol dehydrogenase)
Q80YA9	NA	NA	0.56	NA	NA	NA	Cnksr2 Kiaa0902	Connector enhancer of kinase suppressor of ras 2 (Connector enhancer of KSR 2) (CNK homolog protein 2) (CNK2)	Diseases associated with CNKSR2 include Mental Retardation, X-Linked, Syndromic, Houge Type and Undetermined Early-Onset Epileptic Encephalopathy. It may also play a role in ternary complex assembly of synaptic proteins at the postsynaptic membrane and coupling of signal transduction to membrane/cytoskeletal remodeling
Q8BMI3	NA	NA	0.85	NA	NA	NA	Gga3 Kiaa0154	ADP-ribosylation factor-binding protein GGA3 (Golgi-localized, gamma ear-containing, ARF-binding protein 3)
Q8C0D4	NA	NA	0.67	NA	NA	NA	Arhgap12	Rho GTPase-activating protein 12 (Rho-type GTPase-activating protein 12)
Q9D2M8	NA	NA	0.67	NA	NA	NA	Ube2v2 Mms2 Uev2	Ubiquitin-conjugating enzyme E2 variant 2 (Ubc-like protein MMS2)
Q9JLB0	NA	NA	0.74	NA	NA	NA	Mpp6 Dlgh4 Pals2	MAGUK p55 subfamily member 6 (Dlgh4 protein) (P55T protein) (Protein associated with Lin-7 2)
Q9D404	NA	NA	1	NA	NA	NA	Oxsm	3-oxoacyl-[acyl-carrier-protein] synthase, mitochondrial (EC 2.3.1.41) (Beta-ketoacyl-ACP synthase)
Q8K215	NA	NA	1	NA	NA	NA	Lyrm4 Isd11	LYR motif-containing protein 4
Q3UTZ3	NA	NA	1	NA	NA	NA	NA	Uncharacterized protein C7orf43 homolog
Q9QWR8	NA	NA	1	NA	NA	NA	Naga	Alpha-N-acetylgalactosaminidase (EC 3.2.1.49) (Alpha-galactosidase B)
P59281	NA	NA	1	NA	NA	NA	Arhgap39 D15Wsu169e Kiaa1688	Rho GTPase-activating protein 39
Q9CQ02	NA	NA	1	NA	NA	NA	Commd4	COMM domain-containing protein 4
Q80Y55	NA	NA	1	NA	NA	NA	Bsdc1	BSD domain-containing protein 1
A2AAE1	NA	NA	NA	S2603(1)	NA	NA	Kiaa1109 Fsa Kiaa1371	Uncharacterized protein KIAA1109 (Fragile site-associated protein homolog)
A2AJA9	NA	NA	NA	S854(0.78)	S854(0.6)	NA	Ajm1 Gm996	Apical junction component 1 homolog
A2AN08	NA	NA	NA	S178(1)	S178(1)	S178(1)	Ubr4 Kiaa0462 Zubr1	E3 ubiquitin-protein ligase UBR4 (EC 2.3.2.27) (N-recognin-4) (RING-type E3 ubiquitin transferase UBR4) (Zinc finger UBR1-type protein 1) (p600)
A2BH40	NA	NA	NA	S365(1)	S365(1)	S365(1)	Arid1a Baf250 Baf250a Osa1 Smarcf1	AT-rich interactive domain-containing protein 1A (ARID domain-containing protein 1A) (BRG1-associated factor 250) (BAF250) (BRG1-associated factor 250a) (BAF250A) (Osa homolog 1) (SWI-like protein) (SWI/SNF complex protein p270) (SWI/SNF-related, matrix-associated, actin-dependent regulator of chromatin subfamily F member 1)
O08582	NA	NA	NA	S25(1)	S25(1)	S25(1)	Gtpbp1 Gtpbp	GTP-binding protein 1 (G-protein 1) (GP-1) (GP1)
O08586	NA	NA	NA	S385(1)	NA	NA	Pten Mmac1	Phosphatidylinositol 3,4,5-trisphosphate 3-phosphatase and dual-specificity protein phosphatase PTEN (EC 3.1.3.16) (EC 3.1.3.48) (EC 3.1.3.67) (Mutated in multiple advanced cancers 1) (Phosphatase and tensin homolog)
O35526	NA	NA	NA	T10(1)	NA	NA	Stx1a	Syntaxin-1A (Neuron-specific antigen HPC-1)	Syntaxins are nervous system-specific proteins implicated in the docking of synaptic vesicles with the presynaptic plasma membrane. Syntaxins bind synaptotagmin in a calcium-dependent fashion and interact with voltage dependent calcium and potassium channels via the C-terminal H3 domain. This gene product is a key molecule in ion channel regulation and synaptic exocytosis
O35691	NA	NA	NA	S100(1)	NA	NA	Pnn	Pinin
O55028	NA	NA	NA	S31(1)	NA	NA	Bckdk	[3-methyl-2-oxobutanoate dehydrogenase [lipoamide]] kinase, mitochondrial (EC 2.7.11.4) (Branched-chain alpha-ketoacid dehydrogenase kinase) (BCKD-kinase) (BCKDHKIN)
O88737	NA	NA	NA	S1233(1), T2595(1)	S1233(1), T2595(1)	S1233(1)	Bsn Kiaa0434	Protein bassoon	The protein encoded by this gene is thought to be a scaffolding protein involved in organizing the presynaptic cytoskeleton. The gene is expressed primarily in neurons in the brain. A similar gene product in rodents is concentrated in the active zone of axon terminals and tightly associated with cytoskeletal structures, and is essential for regulating neurotransmitter release from a subset of syn…
P06837	NA	NA	NA	S193(1.19)	S193(0.5)	S193(0.56), T172(0.77)	Gap43 Basp2	Neuromodulin (Axonal membrane protein GAP-43) (Calmodulin-binding protein P-57) (Growth-associated protein 43)	The protein encoded by this gene has been termed a 'growth' or 'plasticity' protein because it is expressed at high levels in neuronal growth cones during development and axonal regeneration. This protein is considered a crucial component of an effective regenerative response in the nervous system
P08553	NA	NA	NA	S720(1)	NA	NA	Nefm Nef3 Nfm	Neurofilament medium polypeptide (NF-M) (160 kDa neurofilament protein) (Neurofilament 3) (Neurofilament triplet M protein)	Neurofilaments are type IV intermediate filament heteropolymers composed of light, medium, and heavy chains. Neurofilaments comprise the axoskeleton and functionally maintain neuronal caliber. They may also play a role in intracellular transport to axons and dendrites. This protein is commonly used as a biomarker of neuronal damage
P14873	NA	NA	NA	T1329(1)	T1329(1)	T1202(1), S1382(1)	Map1b Mtap1b Mtap5	Microtubule-associated protein 1B (MAP-1B) (MAP1(X)) (MAP1.2) [Cleaved into: MAP1B heavy chain; MAP1 light chain LC1]	The proteins of this family are thought to be involved in microtubule assembly, which is an essential step in neurogenesis. The product of this gene is a precursor polypeptide that presumably undergoes proteolytic processing to generate the final MAP1B heavy chain and LC1 light chain
P17182	NA	NA	NA	S419(1)	NA	NA	Eno1 Eno-1	Alpha-enolase (EC 4.2.1.11) (2-phospho-D-glycerate hydro-lyase) (Enolase 1) (Non-neural enolase) (NNE)
P23242	NA	NA	NA	S328(0.56)	NA	NA	Gja1 Cxn-43	Gap junction alpha-1 protein (Connexin-43) (Cx43) (Gap junction 43 kDa heart protein)
P26645	NA	NA	NA	S246(1)	NA	NA	Marcks Macs	Myristoylated alanine-rich C-kinase substrate (MARCKS)
P27546	NA	NA	NA	S1046(0.64)	NA	NA	Map4 Mtap4	Microtubule-associated protein 4 (MAP-4)
P43006	NA	NA	NA	S530(0.61)	NA	NA	Slc1a2 Eaat2 Glt1	Excitatory amino acid transporter 2 (GLT-1) (Sodium-dependent glutamate/aspartate transporter 2) (Solute carrier family 1 member 2)	The membrane-bound protein is the principal transporter that clears the excitatory neurotransmitter glutamate from the extracellular space at synapses in the central nervous system. Glutamate clearance is necessary for proper synaptic activation and to prevent neuronal damage from excessive activation of glutamate receptors. Improper regulation of this gene is thought to be associated with severa…
P52479	NA	NA	NA	S570(1)	S570(1)	S570(1)	Usp10 Kiaa0190 Ode-1 Uchrp	Ubiquitin carboxyl-terminal hydrolase 10 (EC 3.4.19.12) (Deubiquitinating enzyme 10) (Ubiquitin thioesterase 10) (Ubiquitin-specific-processing protease 10)
P54728	NA	NA	NA	T159(1)	NA	NA	Rad23b Mhr23b	UV excision repair protein RAD23 homolog B (HR23B) (mHR23B) (XP-C repair-complementing complex 58 kDa protein) (p58)
P70399	NA	NA	NA	S268(1)	S268(1)	NA	Tp53bp1 Trp53bp1	TP53-binding protein 1 (53BP1) (p53-binding protein 1) (p53BP1)
P97379	NA	NA	NA	S225(1)	NA	NA	G3bp2	Ras GTPase-activating protein-binding protein 2 (G3BP-2) (GAP SH3 domain-binding protein 2)
Q05A62	NA	NA	NA	S56(1)	NA	NA	Dnal1 Dnalc1	Dynein light chain 1, axonemal
Q14CH0	NA	NA	NA	S777(1)	NA	NA	Fam171b	Protein FAM171B
Q3THG9	NA	NA	NA	S88(1)	S88(1)	S88(1)	Aarsd1 Alax	Alanyl-tRNA editing protein Aarsd1 (Alanyl-tRNA deacylase alaX) (AlaX) (AlaXp-II) (Alanyl-tRNA synthetase domain-containing protein 1)
Q3UNH4	NA	NA	NA	S679(0.53)	S679(0.74)	S679(0.67)	Gprin1	G protein-regulated inducer of neurite outgrowth 1 (GRIN1)	GPRIN1 (G Protein Regulated Inducer Of Neurite Outgrowth 1) is a Protein Coding gene. Diseases associated with GPRIN1 include Pustulosis Of Palm And Sole. Among its related pathways are MECP2 and Associated Rett Syndrome. Gene Ontology (GO) annotations related to this gene include phosphoprotein binding
Q3URK3	NA	NA	NA	S1977(1)	NA	NA	Tet1 Cxxc6 Kiaa1676	Methylcytosine dioxygenase TET1 (EC 1.14.11.n2) (CXXC-type zinc finger protein 6) (Ten-eleven translocation 1 gene protein homolog)
Q4JIM5	NA	NA	NA	S936(1)	NA	S936(1)	Abl2 Arg	Tyrosine-protein kinase ABL2 (EC 2.7.10.2) (Abelson murine leukemia viral oncogene homolog 2) (Abelson tyrosine-protein kinase 2) (Abelson-related gene protein) (Tyrosine-protein kinase ARG)	it plays a role in cytoskeletal rearrangements through its C-terminal F-actin- and microtubule-binding sequences. Among its related pathways are Presynaptic function of Kainate receptors
Q56A07	NA	NA	NA	S192(1.15)	S192(0.86)	NA	Scn2b Gm183	Sodium channel subunit beta-2
Q60829	NA	NA	NA	S97(0.9)	NA	S97(0.67)	Ppp1r1b	Protein phosphatase 1 regulatory subunit 1B (DARPP-32) (Dopamine- and cAMP-regulated neuronal phosphoprotein)	Dopaminergic and glutamatergic receptor stimulation regulates its phosphorylation and function as a kinase or phosphatase inhibitor. As a target for dopamine, this gene may serve as a therapeutic target for neurologic and psychiatric disorders
Q61699	NA	NA	NA	T503(0.63)	T503(0.69)	S810(0.81)	Hsph1 Hsp105 Hsp110 Kiaa0201	Heat shock protein 105 kDa (42 degrees C-HSP) (Heat shock 110 kDa protein) (Heat shock-related 100 kDa protein E7I) (HSP-E7I)
Q62172	NA	NA	NA	S48(1)	S48(1)	NA	Ralbp1 Rip1	RalA-binding protein 1 (RalBP1) (Dinitrophenyl S-glutathione ATPase) (DNP-SG ATPase) (Ral-interacting protein 1)
Q62433	NA	NA	NA	T335(1)	NA	T335(1)	Ndrg1 Ndr1 Ndrl Tdd5	Protein NDRG1 (N-myc downstream-regulated gene 1 protein) (Protein Ndr1)	Diseases associated with NDRG1 include Charcot-Marie-Tooth Disease, Type 4D and Neuropathy, Congenital Hypomyelinating Or Amyelinating, Autosomal Recessive
Q640R3	NA	NA	NA	S320(1), T378(1)	S320(1), T378(1)	S320(1)	Hepacam	Hepatocyte cell adhesion molecule (Protein hepaCAM)		Hepatic and Glial Cell Adhesion Molecule
Q66L44	NA	NA	NA	S478(1)	NA	NA	Cbarp Barp Dos R29144/1	Voltage-dependent calcium channel beta subunit-associated regulatory protein (Downstream of Stk11 protein)	Negatively regulates voltage-gated calcium channels by preventing the interaction between their alpha and beta subunits. Thereby, negatively regulates calcium channels activity at the plasma membrane and indirectly inhibits calcium-regulated exocytosi
Q68FL4	NA	NA	NA	T113(1)	T113(1)	T113(1)	Ahcyl2	Putative adenosylhomocysteinase 3 (AdoHcyase 3) (EC 3.3.1.1) (Long-IRBIT) (S-adenosyl-L-homocysteine hydrolase 3) (S-adenosylhomocysteine hydrolase-like protein 2)
Q6P5F6	NA	NA	NA	S593(1)	NA	NA	Slc39a10 Kiaa1265 Zip10	Zinc transporter ZIP10 (Solute carrier family 39 member 10) (Zrt- and Irt-like protein 10) (ZIP-10)
Q6PD24	NA	NA	NA	S552(1), S552(1)	NA	NA	Ankrd13d	Ankyrin repeat domain-containing protein 13D
Q6PIC6	NA	NA	NA	S56(1)	NA	NA	Atp1a3	Sodium/potassium-transporting ATPase subunit alpha-3 (Na(+)/K(+) ATPase alpha-3 subunit) (EC 3.6.3.9) (Na(+)/K(+) ATPase alpha(III) subunit) (Sodium pump subunit alpha-3)	The protein encoded by this gene belongs to the family of P-type cation transport ATPases, and to the subfamily of Na+/K+ -ATPases. Na+/K+ -ATPase is an integral membrane protein responsible for establishing and maintaining the electrochemical gradients of Na and K ions across the plasma membrane. These gradients are essential for osmoregulation, for sodium-coupled transport of a variety of organ…
Q6ZPJ3	NA	NA	NA	S836(1)	NA	S836(1)	Ube2o Kiaa1734	(E3-independent) E2 ubiquitin-conjugating enzyme UBE2O (EC 2.3.2.24) (E2/E3 hybrid ubiquitin-protein ligase UBE2O) (Ubiquitin carrier protein O) (Ubiquitin-conjugating enzyme E2 O) (Ubiquitin-conjugating enzyme E2 of 230 kDa) (Ubiquitin-conjugating enzyme E2-230K) (Ubiquitin-protein ligase O)
Q7TME0	NA	NA	NA	T36(1)	NA	NA	Plppr4 D3Bwg0562e Kiaa0455 Lppr4 Php1 Prg1	Phospholipid phosphatase-related protein type 4 (EC 3.1.3.4) (Brain-specific phosphatidic acid phosphatase-like protein 1) (Lipid phosphate phosphatase-related protein type 4) (Plasticity-related gene 1 protein) (PRG-1)	It is located in the membranes of outgrowing axons and has been shown to be important for axonal outgrowth during development and regenerative sprouting
Q7TNK1	NA	NA	NA	Y168/S169/S172(1)	Y168/S169/S172(1)	NA	Rfx4	Transcription factor RFX4 (Regulatory factor X 4)
Q7TSK3	NA	NA	NA	S802(1)	S802(1)	NA	Pcdh8 Papc	Protocadherin-8 (Arcadlin) (Paraxial protocadherin)	This gene encodes a member of the Slitrk family of structurally related transmembrane proteins that are involved in controlling neurite outgrowth
Q80WG5	NA	NA	NA	S217(1)	S217(1)	S217(1)	Lrrc8a Lrrc8	Volume-regulated anion channel subunit LRRC8A (Leucine-rich repeat-containing protein 8A)
Q80X80	NA	NA	NA	T621(1)	NA	NA	C2cd2l Tmem24	Phospholipid transfer protein C2CD2L (C2 domain-containing protein 2-like) (Transmembrane protein 24)
Q80XU3	NA	NA	NA	S214(1)	S214(1)	S214(1)	Nucks1 Nucks	Nuclear ubiquitous casein and cyclin-dependent kinase substrate 1 (JC7)
Q80Y24	NA	NA	NA	T535(1)	T535(1)	NA	Prickle2	Prickle-like protein 2
Q80Y56	NA	NA	NA	S216(1)	NA	NA	Rbsn Zfyve20	Rabenosyn-5 (FYVE finger-containing Rab5 effector protein rabenosyn-5) (RAB effector RBSN) (Zinc finger FYVE domain-containing protein 20)
Q80YV2	NA	NA	NA	S393/S394(1)	S393/S394(1)	S393/S394(1)	Zc3hc1 Nipa	Nuclear-interacting partner of ALK (Nuclear-interacting partner of anaplastic lymphoma kinase) (mNIPA) (Zinc finger C3HC-type protein 1)
Q810B9	NA	NA	NA	S730(1)	S730(1)	S730(1)	Slitrk3	SLIT and NTRK-like protein 3	This gene encodes a member of the Slitrk family of structurally related transmembrane proteins that are involved in controlling neurite outgrowth
Q8BGC0	NA	NA	NA	S724(1)	S724(1)	NA	Htatsf1	HIV Tat-specific factor 1 homolog
Q8BGD9	NA	NA	NA	S462(1)	NA	NA	Eif4b	Eukaryotic translation initiation factor 4B (eIF-4B)
Q8BKC8	NA	NA	NA	S268(1)	S268(1)	NA	Pi4kb Pik4cb	Phosphatidylinositol 4-kinase beta (PI4K-beta) (PI4Kbeta) (PtdIns 4-kinase beta) (EC 2.7.1.67)
Q8BL97	NA	NA	NA	S208(1)	NA	S208(1)	Srsf7 Sfrs7	Serine/arginine-rich splicing factor 7 (Splicing factor, arginine/serine-rich 7)
Q8BP27	NA	NA	NA	S67(0.88)	S67(0.57)	NA	Sfr1 Mei5 Meir5	Swi5-dependent recombination DNA repair protein 1 homolog (Meiosis protein 5 homolog)
Q8BTI8	NA	NA	NA	S1269(0.64)	S1269(0.68)	NA	Srrm2 Kiaa0324	Serine/arginine repetitive matrix protein 2
Q8BUN5	NA	NA	NA	S2/S3/T8(1)	S2/S3/T8(1)	S2/S3/T8(1)	Smad3 Madh3	Mothers against decapentaplegic homolog 3 (MAD homolog 3) (Mad3) (Mothers against DPP homolog 3) (mMad3) (SMAD family member 3) (SMAD 3) (Smad3)
Q8C729	NA	NA	NA	T306(1.34)	T306(1.17)	T306(1.04)	Fam126b D1Ertd53e	Protein FAM126B
Q8C8R3	NA	NA	NA	S3686(0.68), T3052(1)	S3686(0.57), T3052(1)	S2755(1), T3739(1)	Ank2 AnkB	Ankyrin-2 (ANK-2) (Ankyrin-B) (Brain ankyrin)
Q8CHC4	NA	NA	NA	S1053(1)	S1053(1)	S1053(1)	Synj1 Kiaa0910	Synaptojanin-1 (EC 3.1.3.36) (Synaptic inositol 1,4,5-trisphosphate 5-phosphatase 1)	This gene encodes a phosphoinositide phosphatase that regulates levels of membrane phosphatidylinositol-4,5-bisphosphate. As such, expression of this enzyme may affect synaptic transmission and membrane trafficking
Q8K212	NA	NA	NA	S28(1.17)	S28(1.15)	S28(0.62)	Pacs1	Phosphofurin acidic cluster sorting protein 1 (PACS-1)
Q8K310	NA	NA	NA	S188(1)	S188(1)	NA	Matr3	Matrin-3
Q8QZV4	NA	NA	NA	S17(1)	S17(1)	NA	Stk32c Pkek MNCb-1563	Serine/threonine-protein kinase 32C (EC 2.7.11.1)	The protein encoded by this gene is a member of the serine/threonine protein kinase family. It is thought that this family member is functional in brain due to its high expression levels there. Diseases associated with STK32C include Trigeminal Nerve Disease
Q8R2S9	NA	NA	NA	Y319(1)	NA	Y319(1)	Actr8 Arp8	Actin-related protein 8
Q8VD37	NA	NA	NA	S87(1)	S87(1)	S87(1)	Sgip1	SH3-containing GRB2-like protein 3-interacting protein 1 (Endophilin-3-interacting protein)	SGIP1 functions as an endocytic protein that affects signaling by receptors in neuronal systems involved in energy homeostasis via its interaction with endophilins
Q99J21	NA	NA	NA	T34(1)	NA	T34(1)	Mcoln1	Mucolipin-1 (Mucolipidin) (Transient receptor potential-mucolipin 1) (TRPML1)
Q99JP6	NA	NA	NA	S159(1)	NA	NA	Homer3	Homer protein homolog 3 (Homer-3)	This gene encodes a member of the HOMER family of postsynaptic density scaffolding proteins
Q9D6Z1	NA	NA	NA	S513(1)	NA	NA	Nop56 Nol5a	Nucleolar protein 56 (Nucleolar protein 5A)	The encoded protein binds numerous other proteins including group I metabotropic glutamate receptors, inositol 1,4,5-trisphosphate receptors and amyloid precursor proteins and has been implicated in diverse biological functions such as neuronal signaling, T-cell activation and trafficking of amyloid beta peptides
Q9ES28	NA	NA	NA	S228(1)	NA	S228(1)	Arhgef7 Kiaa0142 Pak3bp	Rho guanine nucleotide exchange factor 7 (Beta-Pix) (PAK-interacting exchange factor beta) (p85SPR)	Downstream of NMDA receptors and CaMKK-CaMK1 signaling cascade, promotes the formation of spines and synapses in hippocampal neurons
Q9ES97	NA	NA	NA	T671(1)	T671(1)	NA	Rtn3	Reticulon-3	An increase in the expression of any reticulon protein substantially reduces the production of amyloid-beta, suggesting that reticulon proteins are negative modulators of BACE1 in cells
Q9ESJ4	NA	NA	NA	S122(1)	NA	NA	Nckipsd Spin90 Wasbp	NCK-interacting protein with SH3 domain (54 kDa VacA-interacting protein) (VIP54) (90 kDa N-WASP-interacting protein) (90 kDa SH3 protein interacting with Nck) (SH3 adapter protein SPIN90) (WASP-interacting SH3-domain protein) (WISH) (Wiskott-Aldrich syndrome protein-binding protein) (N-WASP-binding protein)
Q9JJY3	NA	NA	NA	S292(1), S289(1)	S292(1)	NA	Smpd3	Sphingomyelin phosphodiesterase 3 (EC 3.1.4.12) (Neutral sphingomyelinase 2) (nSMase-2) (nSMase2) (Neutral sphingomyelinase II)
Q9JMH9	NA	NA	NA	S2003(1)	S2003(1)	S2003(1)	Myo18a Myspdz	Unconventional myosin-XVIIIa (Molecule associated with JAK3 N-terminus) (MAJN) (Myosin containing a PDZ domain) (Surfactant protein receptor SP-R210) (SP-R210)
Q9QWI6	NA	NA	NA	S47(0.68)	S47(1.14)	T86/S87(1)	Srcin1 Kiaa1684 P140	SRC kinase signaling inhibitor 1 (SNAP-25-interacting protein) (SNIP) (p130Cas-associated protein) (p140Cap)	Regulates dendritic spine morphology. Involved in calcium-dependent exocytosis. May play a role in neurotransmitter release or synapse maintenance
Q9QYB8	NA	NA	NA	S688(1), S702(1)	S702(1)	NA	Add2	Beta-adducin (Add97) (Erythrocyte adducin subunit beta)	Membrane skeletal proteins involved in the assembly of spectrin-actin network. The expression of adducin beta is restricted to brain and hematopoietic tissues
Q9QYF9	NA	NA	NA	S335(1)	NA	NA	Ndrg3 Ndr3	Protein NDRG3 (N-myc downstream-regulated gene 3 protein) (Protein Ndr3)	Diseases associated with NDRG3 include Charcot-Marie-Tooth Disease, Type 4D and Neuropathy, Congenital Hypomyelinating Or Amyelinating, Autosomal Recessive
Q9QYR6	NA	NA	NA	S460(1)	NA	NA	Map1a Mtap1 Mtap1a	Microtubule-associated protein 1A (MAP-1A) [Cleaved into: MAP1A heavy chain; MAP1 light chain LC2]	The proteins of this family are thought to be involved in microtubule assembly, which is an essential step in neurogenesis. Expression of this gene is almost exclusively in the brain. Studies of the rat microtubule-associated protein 1A gene suggested a role in early events of spinal cord development
Q9R0K7	NA	NA	NA	T1117/S1118(0.98)	T1117/S1118(0.86)	T1117/S1118(0.79)	Atp2b2 Pmca2	Plasma membrane calcium-transporting ATPase 2 (PMCA2) (EC 3.6.3.8) (Plasma membrane calcium ATPase isoform 2) (Plasma membrane calcium pump isoform 2)
Q9WV34	NA	NA	NA	S42(1)	NA	NA	Mpp2 Dlgh2	MAGUK p55 subfamily member 2 (Discs large homolog 2) (Protein MPP2)	Postsynaptic MAGUK scaffold protein that links CADM1 cell adhesion molecules to core components of the postsynaptic density. In CA1 pyramidal neurons, required for synaptic KCNN2-containing channel function and long-term potentiation expression
Q9Z1E4	NA	NA	NA	Y405/S407/S412/T426(1)	NA	NA	Gys1 Gys Gys3	Glycogen [starch] synthase, muscle (EC 2.4.1.11)
Q9Z2E9	NA	NA	NA	S314(1)	S314(1)	S314(1)	Bscl2 Gng3lg MNCb-2630	Seipin (Bernardinelli-Seip congenital lipodystrophy type 2 protein homolog)
E9Q5K9	NA	NA	NA	NA	S309(1)	NA	Ythdc1 Kiaa1966	YTH domain-containing protein 1
O70161	NA	NA	NA	NA	S554(1)	S554(1)	Pip5k1c Kiaa0589	Phosphatidylinositol 4-phosphate 5-kinase type-1 gamma (PIP5K1-gamma) (PtdIns(4)P-5-kinase 1 gamma) (EC 2.7.1.68) (Phosphatidylinositol 4-phosphate 5-kinase type I gamma) (PIP5KIgamma)	This enzyme is found at synapses and has been found to play roles in endocytosis and cell migration
O88935	NA	NA	NA	NA	S664(1)	S664(1)	Syn1 Syn-1	Synapsin-1 (Synapsin I)	Synapsins encode neuronal phosphoproteins which associate with the cytoplasmic surface of synaptic vesicles. Family members are characterized by common protein domains, and they are implicated in synaptogenesis and the modulation of neurotransmitter release, suggesting a potential role in several neuropsychiatric diseases. This member of the synapsin family plays a role in regulation of axonogene…
P63011	NA	NA	NA	NA	S190(1)	NA	Rab3a	Ras-related protein Rab-3A	Involved in exocytosis by regulating a late step in synaptic vesicle fusion. Could play a role in neurotransmitter release by regulating membrane flow in the nerve terminal
Q03517	NA	NA	NA	NA	S555(1)	S555(1)	Scg2 Chgc Scg-2	Secretogranin-2 (Chromogranin-C) (Secretogranin II) (SgII) [Cleaved into: Secretoneurin (SN); Manserin]	It is involved in the packaging or sorting of peptide hormones and neuropeptides into secretory vesicles
Q3UTJ2	NA	NA	NA	NA	S382(1)	NA	Sorbs2 Argbp2 Kiaa0777	Sorbin and SH3 domain-containing protein 2 (Arg-binding protein 2) (ArgBP2) (Arg/Abl-interacting protein 2)
Q4ACU6	NA	NA	NA	NA	T1234(1)	T1234(1)	Shank3 Kiaa1650 Prosap2	SH3 and multiple ankyrin repeat domains protein 3 (Shank3) (Proline-rich synapse-associated protein 2) (ProSAP2) (SPANK-2)	Shank proteins are multidomain scaffold proteins of the postsynaptic density that connect neurotransmitter receptors, ion channels, and other membrane proteins to the actin cytoskeleton and G-protein-coupled signaling pathways. Shank proteins also play a role in synapse formation and dendritic spine maturation. Mutations in this gene are a cause of autism spectrum disorder (ASD)
Q62093	NA	NA	NA	NA	T25(0.53)	T25(1.14), T22(1.13)	Srsf2 Pr264 Sfrs10 Sfrs2	Serine/arginine-rich splicing factor 2 (Protein PR264) (Putative myelin regulatory factor 1) (MRF-1) (Splicing component, 35 kDa) (Splicing factor SC35) (SC-35) (Splicing factor, arginine/serine-rich 2)
Q69ZF3	NA	NA	NA	NA	S893(1)	NA	Gba2 Kiaa1605	Non-lysosomal glucosylceramidase (NLGase) (EC 3.2.1.45) (Beta-glucocerebrosidase 2) (Beta-glucosidase 2) (Glucosylceramidase 2)	Plays a role in central nervous system development. Required for proper formation of motor neuron axons
Q69ZH9	NA	NA	NA	NA	S619(0.61)	NA	Arhgap23 Kiaa1501 MNCb-1301	Rho GTPase-activating protein 23 (Rho-type GTPase-activating protein 23)
Q6WVG3	NA	NA	NA	NA	S202(1)	S202(1)	Kctd12 Pfet1	BTB/POZ domain-containing protein KCTD12 (Pfetin) (Predominantly fetal expressed T1 domain)
Q8BGV8	NA	NA	NA	NA	T61(1)	T61(1)	Mief1 Mid51 Smcr7l	Mitochondrial dynamics protein MID51 (Mitochondrial dynamics protein of 51 kDa homolog) (Mitochondrial elongation factor 1) (Smith-Magenis syndrome chromosomal region candidate gene 7 protein-like)
Q8BH66	NA	NA	NA	NA	S18(0.78)	NA	Atl1 Spg3a	Atlastin-1 (EC 3.6.5.-) (Spastic paraplegia 3A homolog)	This protein may be involved in axonal maintenance as evidenced by the fact that defects in this gene are a cause of spastic paraplegia type 3. May regulate axonal development
Q8BIE6	NA	NA	NA	NA	S785(1)	NA	Frmd4a Frmd4 Kiaa1294	FERM domain-containing protein 4A	Polymorphisms in this gene are associated with Alzheimer's disease, and also with nicotine dependenc
Q8BLQ9	NA	NA	NA	NA	S423(0.55)	NA	Cadm2 Igsf4d Necl3	Cell adhesion molecule 2 (Immunoglobulin superfamily member 4D) (IgSF4D) (Nectin-like protein 3) (NECL-3) (Synaptic cell adhesion molecule 2) (SynCAM 2)	This gene encodes a member of the synaptic cell adhesion molecule 1 (SynCAM) family which belongs to the immunoglobulin (Ig) superfamily. Important for synapse organization, providing regulated trans-synaptic adhesion. Preferentially binds to oligodendrocytes
Q99NF2	NA	NA	NA	NA	S206(1)	S206(1)	Nsmf Jac Nelf	NMDA receptor synaptonuclear signaling and neuronal migration factor (Juxtasynaptic attractor of caldendrin on dendritic boutons protein) (Jacob protein) (Nasal embryonic luteinizing hormone-releasing hormone factor) (Nasal embryonic LHRH factor)	Couples NMDA-sensitive glutamate receptor signaling to the nucleus and triggers long-lasting changes in the cytoarchitecture of dendrites and spine synapse processes. Stimulates outgrowth of olfactory axons and migration of gonadotropin-releasing hormone (GnRH) and luteinizing-hormone-releasing hormone (LHRH) neuronal cells
Q9D3A8	NA	NA	NA	NA	T260(1)	T260(1)	Nos1ap Capon Kiaa0464	Carboxyl-terminal PDZ ligand of neuronal nitric oxide synthase protein (C-terminal PDZ ligand of neuronal nitric oxide synthase protein) (Nitric oxide synthase 1 adaptor protein)	The complex formed with NOS1 and synapsins is necessary for specific NO and synapsin functions at a presynaptic level
Q9EPJ9	NA	NA	NA	NA	S129(1)	S129(1)	Arfgap1 Arf1gap	ADP-ribosylation factor GTPase-activating protein 1 (ARF GAP 1) (ADP-ribosylation factor 1 GTPase-activating protein) (ARF1 GAP) (ARF1-directed GTPase-activating protein)
Q9EQF6	NA	NA	NA	NA	T514(0.54)	NA	Dpysl5 Crmp5	Dihydropyrimidinase-related protein 5 (DRP-5) (Collapsin response mediator protein 5) (CRMP-5)	This gene encodes a member of the CRMP (collapsing response mediator protein) family thought to be involved in neural development. May have a function in neuronal differentiation and/or axon growth
Q9Z1T1	NA	NA	NA	NA	S276(1.1)	NA	Ap3b1	AP-3 complex subunit beta-1 (Adaptor protein complex AP-3 subunit beta-1) (Adaptor-related protein complex 3 subunit beta-1) (Beta-3A-adaptin) (Clathrin assembly protein complex 3 beta-1 large chain)
Q9Z2H5	NA	NA	NA	NA	T475(0.84)	T475(0.72)	Epb41l1 Epb4 Epb4.1l1 Kiaa0338	Band 4.1-like protein 1 (Neuronal protein 4.1) (4.1N)	The encoded protein binds and stabilizes D2 and D3 dopamine receptors at the neuronal plasma membrane. Diseases associated with EPB41L1 include Mental Retardation, Autosomal Dominant 11 and Autosomal Dominant Non-Syndromic Intellectual Disability. Among its related pathways are Glutamate Binding, Activation of AMPA Receptors and Synaptic Plasticity and Transmission across Chemical Synapses
P20357	NA	NA	NA	NA	NA	S283(0.62), S1139(1)	Map2 Mtap2	Microtubule-associated protein 2 (MAP-2)	The proteins of this family are thought to be involved in microtubule assembly, which is an essential step in neurogenesis. The products of similar genes in rat and mouse are neuron-specific cytoskeletal proteins that are enriched in dentrites, implicating a role in determining and stabilizing dentritic shape during neuron development
Q04690	NA	NA	NA	NA	NA	S866(1)	Nf1	Neurofibromin (Neurofibromatosis-related protein NF-1)
Q3V0I2	NA	NA	NA	NA	NA	S68(1)	Prr7	Proline-rich protein 7 (Synaptic proline-rich membrane protein)	Acts as a synapse-to-nucleus messenger to promote NMDA receptor-mediated excitotoxicity in neurons in a JUN-dependent manner
Q3V3V9	NA	NA	NA	NA	NA	S1281(1)	Carmil2 Lrrc16c Rltpr	Capping protein, Arp2/3 and myosin-I linker protein 2 (Capping protein regulator and myosin 1 linker 2) (F-actin-uncapping protein RLTPR) (Leucine-rich repeat-containing protein 16C) (RGD, leucine-rich repeat, tropomodulin and proline-rich-containing protein)
Q60855	NA	NA	NA	NA	NA	S6(1)	Ripk1 Rinp Rip	Receptor-interacting serine/threonine-protein kinase 1 (EC 2.7.11.1) (Cell death protein RIP) (Receptor-interacting protein 1) (RIP-1) (Serine/threonine-protein kinase RIP)
Q8BLF1	NA	NA	NA	NA	NA	Y147(1)	Nceh1 Aadacl1 Kiaa1363	Neutral cholesterol ester hydrolase 1 (NCEH) (EC 3.1.1.-) (Arylacetamide deacetylase-like 1) (Chlorpyrifos oxon-binding protein) (CPO-BP)
Q8BYI9	NA	NA	NA	NA	NA	S723(1)	Tnr	Tenascin-R (TN-R) (Janusin) (Neural recognition molecule J1-160/180) (Restrictin)	The encoded protein is restricted to the central nervous system. The protein may play a role in neurite outgrowth, neural cell adhesion and modulation of sodium channel function. It is a constituent of perineuronal nets. Binding to membrane surface sulfatides results in a oligodendrocyte adhesion and differentiation. Interaction with CNTN1 induces a repulsion of neurons and an inhibition of neuri…
Q8JZP2	NA	NA	NA	NA	NA	S538(1)	Syn3	Synapsin-3 (Synapsin III)	Synapsins encode neuronal phosphoproteins which associate with the cytoplasmic surface of synaptic vesicles. Family members are characterized by common protein domains, and they are implicated in synaptogenesis and the modulation of neurotransmitter release, suggesting a potential role in several neuropsychiatric diseases. May be involved in the regulation of neurotransmitter release and synaptog…
Q8VDN4	NA	NA	NA	NA	NA	S194(0.56)	Ccdc92 D5Bwg0834e	Coiled-coil domain-containing protein 92
Q8VDZ4	NA	NA	NA	NA	NA	S694(0.87)	Zdhhc5 Kiaa1748	Palmitoyltransferase ZDHHC5 (EC 2.3.1.225) (Zinc finger DHHC domain-containing protein 5) (DHHC-5)
Q91WG7	NA	NA	NA	NA	NA	S107(1)	Dgkg Dagk3	Diacylglycerol kinase gamma (DAG kinase gamma) (EC 2.7.1.107) (88 kDa diacylglycerol kinase) (Diglyceride kinase gamma) (DGK-gamma)
Q9R0P5	NA	NA	NA	NA	NA	S3(1)	Dstn Dsn Sid23	Destrin (Actin-depolymerizing factor) (ADF) (Sid 23)
Q9WTK8	NA	NA	NA	NA	NA	S11(1)	Spo11	Meiotic recombination protein SPO11 (EC 5.99.1.3)
Q9Z0H8	NA	NA	NA	NA	NA	S295(1.36)	Clip2 Cyln2 Kiaa0291	CAP-Gly domain-containing linker protein 2 (Cytoplasmic linker protein 115) (CLIP-115) (Cytoplasmic linker protein 2)	Seems to link microtubules to dendritic lamellar body (DLB), a membranous organelle predominantly present in bulbous dendritic appendages of neurons linked by dendrodendritic gap junctions. May operate in the control of brain-specific organelle translocations
