# Supplementary material for: DYRK1A Overexpression Alters Cognition and Neural-Related Proteomic Pathways in the Hippocampus That Are Rescued by Green Tea Extract and/or Environmental Enrichment
Source: Front Mol Neurosci. 2019 Nov 15;12:272. doi: 10.3389/fnmol.2019.00272 (PMC6873902; doi:10.3389/fnmol.2019.00272)
Supplement: Supplementary file 1 [file Data_Sheet_1.zip › TableS17_myresults_P_TG_TGgreenteaEE.xlsx]

## Sheet: myresults_P_TG_TGEGCGEE_IDT
Protein	Label	log2FC	SE	Tvalue	DF	pvalue
A2A5R2_PMQSKPQS(1)PVIQAT(0.246)AGS(0.754)PK	TG_NT-TG_EGCGEE	-1.05561	0.379603	-2.78083	5	0.0388638
A2A5R2_PQSPVIQATAGS(1)PK	TG_NT-TG_EGCGEE	-0.439016	0.34174	-1.28465	8	0.234862
A2AG50_PTYLGS(1)PVK	TG_NT-TG_EGCGEE	0.441845	0.551391	0.801328	7	0.449283
A2AG50_VATS(0.001)AAS(0.001)GGHGS(0.999)PLR	TG_NT-TG_EGCGEE	-0.348903	0.38755	-0.900277	5	0.409237
A2AHC3_APVHFVEPLS(1)PTGVPGHR	TG_NT-TG_EGCGEE	-0.251739	0.293036	-0.859072	8	0.415298
A2AJA9_ASQGLATAPAS(1)PPVLQR	TG_NT-TG_EGCGEE	0.0861174	0.257361	0.334617	7	0.747717
A2AJA9_GRS(1)YENLLGR	TG_NT-TG_EGCGEE	-0.0842219	0.156934	-0.536669	8	0.606094
A2AJA9_VALAAGS(0.956)PT(0.044)RPPPAR	TG_NT-TG_EGCGEE	-0.588895	0.602852	-0.976849	8	0.357254
A2ALU4_DS(0.001)CS(0.04)S(0.958)PPS(0.001)LNYGK	TG_NT-TG_EGCGEE	-0.34635	0.183787	-1.88452	5	0.118189
A2AN08_HVT(0.003)LPS(0.72)S(0.277)PR	TG_NT-TG_EGCGEE	-0.371023	0.34757	-1.06748	5	0.334562
A2AP18_GT(0.006)KPGS(0.991)LDS(0.003)HAAGQPLPR	TG_NT-TG_EGCGEE	0.42778	0.763204	0.560506	8	0.590482
A2AP18_VAS(1)VEEGDETLDSPGSQSR	TG_NT-TG_EGCGEE	0.195714	0.456405	0.428817	8	0.67937
A2AQ25_IGGKS(1)PPPPPPPPR	TG_NT-TG_EGCGEE	0.319635	0.555881	0.575006	5	0.590192
A2AQ25_PSIAST(0.001)PLS(0.999)PQAGR	TG_NT-TG_EGCGEE	-0.145235	0.309741	-0.468892	7	0.653399
A2AWL7_S(0.19)S(0.214)Y(0.752)KS(0.846)ILPY(0.998)PVSPK	TG_NT-TG_EGCGEE	-0.491785	0.969983	-0.507004	6	0.630242
A2AWL7_S(0.821)S(0.833)Y(0.501)KS(0.336)ILPY(0.494)PVS(0.015)PK	TG_NT-TG_EGCGEE	-0.424518	1.19234	-0.356037	6	0.733997
A2AX52_GEPGFPGY(1)PGVQGEDGNPGRGGEK	TG_NT-TG_EGCGEE	0.584145	0.543981	1.07383	7	0.318514
B1AY13_VSDQNS(1)PVLPK	TG_NT-TG_EGCGEE	-0.1406	0.18773	-0.748949	7	0.478294
B1AZA5_GGPAEAPS(1)PR	TG_NT-TG_EGCGEE	0.329375	0.374467	0.879584	7	0.408263
B2RQC6_IHRAS(1)DPGLPAEEPK	TG_NT-TG_EGCGEE	-0.0644334	0.294531	-0.218766	8	0.83231
B2RUJ5_AAEDMPEAEQDLERAPT(1)PGGGHPDS(1)PGLPAPAGQQQR	TG_NT-TG_EGCGEE	-0.265423	0.42261	-0.628056	8	0.547474
B9EKR1_EVSADVS(1)EEENFLTDFK	TG_NT-TG_EGCGEE	0.591922	0.63988	0.925051	8	0.381996
D3YVF0_ASLLESSAAGS(1)PR	TG_NT-TG_EGCGEE	0.0649372	0.286788	0.226429	6	0.828385
D3YVF0_SSAIQMGT(1)PELEK	TG_NT-TG_EGCGEE	-0.108921	0.195885	-0.556049	7	0.595496
D3YXK2_APTAALS(1)PEPQDSK	TG_NT-TG_EGCGEE	-0.0406669	0.193845	-0.209791	8	0.839075
D3YZU1_EQDVVPFQES(1)PK	TG_NT-TG_EGCGEE	0.122415	0.415998	0.294269	6	0.778468
D3YZU1_S(1)IGAAEDDRPYLAPPAMK	TG_NT-TG_EGCGEE	-0.25785	0.274255	-0.940183	4	0.400356
D3Z0R2_FVALLSLQDT(1)EMQR	TG_NT-TG_EGCGEE	-0.0694831	0.804087	-0.0864124	8	0.933262
E9PUL5_AS(0.999)PS(0.001)PSPSEAR	TG_NT-TG_EGCGEE	-0.878917	0.821821	-1.06948	8	0.316059
E9Q1P8_RKPS(1)PEPEGEVGPPK	TG_NT-TG_EGCGEE	-0.0964787	0.184878	-0.521852	7	0.617874
E9Q5K9_GIS(1)PIVFDR	TG_NT-TG_EGCGEE	0.0290745	0.554048	0.0524765	6	0.959853
E9Q8I9_RRS(1)LDSLDK	TG_NT-TG_EGCGEE	0.208183	0.236265	0.881141	5	0.418577
F6SEU4_EGS(0.009)IGGS(0.031)GGS(0.959)GGGGGGGLKPS(0.001)ITK	TG_NT-TG_EGCGEE	0.547222	0.29545	1.85216	6	0.113449
F6SEU4_EGS(1)IGGSGGSGGGGGGGLKPSITK	TG_NT-TG_EGCGEE	-0.0899184	0.574644	-0.156477	8	0.879534
F6SEU4_EYEEEIHS(1)LK	TG_NT-TG_EGCGEE	0.516783	0.549821	0.939911	7	0.378556
F6SEU4_TVS(1)VPVEGR	TG_NT-TG_EGCGEE	0.277782	0.47645	0.583025	8	0.575938
F8VPU2_ACTLELGPHQS(1)PALPK	TG_NT-TG_EGCGEE	0.196742	0.327448	0.600834	8	0.564581
G3X9K3_TTIPHALLTWRPTS(0.001)GEAEPPS(0.982)PS(0.017)AVSEK	TG_NT-TG_EGCGEE	0.0860813	0.238795	0.360482	6	0.730837
G5E829_AQDGAAMEMQPLKS(1)EEGGDGDEK	TG_NT-TG_EGCGEE	0.0835689	0.401332	0.208229	6	0.841939
G5E829_SATSSSPGS(1)PLHSLETSL	TG_NT-TG_EGCGEE	-0.206358	0.256286	-0.805186	8	0.443983
O08539_GNKS(1)PS(0.98)PPPDGS(0.02)PAATPEIR	TG_NT-TG_EGCGEE	0.327885	0.493092	0.664956	7	0.527371
O08539_GNKS(1)PS(1)PPPDGSPAATPEIR	TG_NT-TG_EGCGEE	-0.185189	0.288631	-0.641612	8	0.53907
O08539_S(0.255)PS(0.745)PPPDGS(1)PAATPEIR	TG_NT-TG_EGCGEE	0.066268	0.267174	0.248033	7	0.811227
O08539_VNHEPEPASGAS(1)PGATIPK	TG_NT-TG_EGCGEE	0.00821895	0.289672	0.0283733	7	0.978156
O08547_NLGS(1)INTELQDVQR	TG_NT-TG_EGCGEE	0.569605	0.301504	1.88921	5	0.117479
O08553_ANIT(0.001)S(0.999)LG	TG_NT-TG_EGCGEE	-0.0107532	0.213965	-0.0502569	5	0.961864
O08553_GLYDGPVCEVSVT(1)PK	TG_NT-TG_EGCGEE	0.133124	0.293808	0.453098	8	0.662514
O08553_NLHQSGFS(1)LSGAQIDDNIPR	TG_NT-TG_EGCGEE	-0.92819	0.474613	-1.95567	7	0.0914003
O08553_T(0.042)VT(0.958)PAS(0.001)S(0.999)AKT(0.239)S(0.761)PAK	TG_NT-TG_EGCGEE	-0.0100308	0.415675	-0.0241312	8	0.981339
O08553_T(0.055)VT(0.945)PAS(0.5)S(0.5)AKT(0.001)S(1)PAK	TG_NT-TG_EGCGEE	0.0299427	0.402233	0.0744412	8	0.942487
O08553_TVT(1)PASS(0.954)AKT(0.266)S(0.78)PAK	TG_NT-TG_EGCGEE	0.808081	0.957911	0.843587	8	0.423405
O08599_S(0.014)S(0.985)AS(0.001)FSTTAVSAR	TG_NT-TG_EGCGEE	-0.143482	0.277224	-0.517567	5	0.626836
O08638_VIENTDGS(1)EEEMDAR	TG_NT-TG_EGCGEE	-0.042472	0.384256	-0.110531	7	0.915091
O08648_PHS(0.994)PVT(0.006)AIHR	TG_NT-TG_EGCGEE	-0.0485734	0.308206	-0.1576	5	0.880938
O08919_AEAAAAPAVAPGPAQPGHVS(0.009)PT(0.04)PAT(0.688)T(0.688)S(0.575)PGEK	TG_NT-TG_EGCGEE	0.267458	0.936207	0.285682	4	0.789305
O08919_AEAAAAPAVAPGPAQPGHVS(0.018)PT(0.027)PAT(0.938)T(0.509)S(0.509)PGEK	TG_NT-TG_EGCGEE	0.216238	0.221461	0.976416	4	0.384146
O08919_KAEAAAAPAVAPGPAQPGHVS(0.1)PT(0.161)PAT(0.355)T(0.41)S(0.975)PGEK	TG_NT-TG_EGCGEE	-0.398188	0.790009	-0.50403	6	0.632209
O08919_KAEAAAAPAVAPGPAQPGHVS(0.887)PT(0.738)PAT(0.15)T(0.126)S(0.099)PGEK	TG_NT-TG_EGCGEE	0.0330256	0.342332	0.0964724	8	0.925518
O35136_ITNHEDGS(1)PVNEPNETTPLTEPEK	TG_NT-TG_EGCGEE	0.0238241	0.799844	0.0297859	8	0.976967
O35188_S(0.024)LGS(0.976)EEINPVHTDNFQER	TG_NT-TG_EGCGEE	-0.393704	0.424111	-0.928306	7	0.384142
O35295_DSLGDFIEHYAQLGPS(0.003)S(0.997)PEQLAAGAEEGGGPR	TG_NT-TG_EGCGEE	-0.109189	0.291652	-0.37438	8	0.71785
O35344_RNVPQEES(1)LEDSDVDADFK	TG_NT-TG_EGCGEE	-0.6202	0.251409	-2.4669	6	0.0486617
O35344_RNVPQEESLEDS(1)DVDADFK	TG_NT-TG_EGCGEE	0.281426	0.472779	0.595259	5	0.577587
O35526_HSAILAS(1)PNPDEK	TG_NT-TG_EGCGEE	-0.0810598	0.103668	-0.781919	8	0.456778
O35526_TAKDS(1)DDDDDVTVTVDR	TG_NT-TG_EGCGEE	0.05763	0.471644	0.12219	7	0.906183
O35607_LNINS(0.169)S(0.831)PDEHEPLLR	TG_NT-TG_EGCGEE	-0.0079799	0.314167	-0.0254002	6	0.980559
O35607_LNINS(0.868)S(0.132)PDEHEPLLR	TG_NT-TG_EGCGEE	-0.214897	0.323126	-0.665056	7	0.527311
O35609_KLS(1)PTEPR	TG_NT-TG_EGCGEE	-0.131703	0.293785	-0.448296	8	0.665832
O35691_EAGIVHS(1)DAEK	TG_NT-TG_EGCGEE	0.00176372	0.560397	0.00314727	5	0.997611
O35927_ALQS(1)PEHHIDPIYEDR	TG_NT-TG_EGCGEE	-1.00933	0.674233	-1.49701	7	0.178055
O35927_GGS(1)PLTTT(0.002)QGGS(0.997)PT(0.001)K	TG_NT-TG_EGCGEE	0.363851	0.82386	0.441642	5	0.677194
O35954_S(0.014)S(0.014)T(0.014)EARPGT(0.226)S(0.226)T(0.226)AGT(0.281)PDGPEAPPGPDAS(0.999)PDAS(0.001)FGK	TG_NT-TG_EGCGEE	0.436641	0.573682	0.76112	7	0.471442
O54774_HSSLPTES(1)DEDIAPAQR	TG_NT-TG_EGCGEE	0.556762	0.545653	1.02036	8	0.337421
O54774_VDIITEEMPENALPS(1)DEDDKDPNDPYR	TG_NT-TG_EGCGEE	0.282408	0.443544	0.636708	6	0.547822
O54829_S(0.069)HS(0.069)PT(0.748)HT(0.057)PT(0.057)PETKPPTEDELHQQIK	TG_NT-TG_EGCGEE	0.524286	1.13947	0.460112	4	0.669335
O54829_S(0.21)HS(0.731)PT(0.053)HT(0.004)PT(0.002)PETKPPTEDELHQQIK	TG_NT-TG_EGCGEE	0.0568198	1.02126	0.0556368	6	0.957438
O55003_NSTLS(1)EEDYIER	TG_NT-TG_EGCGEE	0.326629	0.233776	1.39719	6	0.211844
O55022_EGEEPT(0.999)VYS(0.001)DDEEPKDETARK	TG_NT-TG_EGCGEE	-0.222435	1.49694	-0.148593	8	0.885552
O55022_EGEEPTVYS(1)DDEEPKDETAR	TG_NT-TG_EGCGEE	0.678496	0.800128	0.847984	8	0.421092
O55131_S(1)PLAQMEEERR	TG_NT-TG_EGCGEE	-0.61448	1.04147	-0.590013	6	0.576711
O55131_STLINSLFLT(0.006)DLYS(0.994)PEYPGPSHR	TG_NT-TG_EGCGEE	0.456666	0.257402	1.77413	7	0.119314
O55143_EFDELSPS(1)AQR	TG_NT-TG_EGCGEE	0.431949	0.263767	1.63761	8	0.140138
O70166_DAS(1)LEELQK	TG_NT-TG_EGCGEE	0.620584	0.454714	1.36478	6	0.221285
O70310_S(0.002)GLS(0.998)PANDTGAK	TG_NT-TG_EGCGEE	0.121213	0.22321	0.543043	6	0.606669
O70439_EFGSLPT(0.657)T(0.333)PS(0.01)EQR	TG_NT-TG_EGCGEE	0.105817	0.212496	0.49797	7	0.633766
O88447_KYDDDIS(1)PSEDK	TG_NT-TG_EGCGEE	0.279852	0.457704	0.611426	8	0.557888
O88447_VDS(1)PTVTTTLK	TG_NT-TG_EGCGEE	-0.116573	0.301926	-0.386097	6	0.712744
O88448_VDS(1)PTVNTTLR	TG_NT-TG_EGCGEE	0.696059	0.346646	2.00798	5	0.100906
O88485_ETQTPLATHQS(1)EEDEEDEEMVEPK	TG_NT-TG_EGCGEE	-0.376101	0.556409	-0.675944	6	0.52426
O88532_RRDS(1)DGVDGFEAEGK	TG_NT-TG_EGCGEE	-0.0984464	0.453835	-0.216921	5	0.836843
O88587_AVYQGPGS(0.011)S(0.989)PVK	TG_NT-TG_EGCGEE	-0.180063	0.283177	-0.635867	8	0.542621
O88643_SVIEPLPVT(0.997)PT(0.003)R	TG_NT-TG_EGCGEE	0.366604	0.391652	0.936044	6	0.385378
O88703_GAASGPSAAEEAGS(1)EEAGPAGEPR	TG_NT-TG_EGCGEE	0.0789164	0.70291	0.112271	4	0.916017
O88703_PLVGPLALGS(1)PR	TG_NT-TG_EGCGEE	-0.0728248	0.199591	-0.36487	8	0.724666
O88703_RAPPGPLPPAASPGPPAAS(0.999)PPAAPS(0.199)S(0.802)PR	TG_NT-TG_EGCGEE	0.377731	0.095448	3.95745	4	0.0167133
O88703_RAPPGPLPPAASPGPPAAS(1)PPAAPS(0.302)S(0.698)PR	TG_NT-TG_EGCGEE	0.01872	0.206281	0.09075	5	0.931215
O88737_FS(1)PIEEAK	TG_NT-TG_EGCGEE	-0.436806	1.17995	-0.37019	7	0.722188
O88737_GYSYFT(0.002)GS(0.041)S(0.956)PPLSPSTPSESPTFSPGK	TG_NT-TG_EGCGEE	0.288028	0.505792	0.569459	8	0.584676
O88737_HSYS(1)LGFADGR	TG_NT-TG_EGCGEE	-0.0105414	0.331242	-0.0318238	5	0.975844
O88737_IS(0.996)KFS(0.004)PIEEAK	TG_NT-TG_EGCGEE	-0.0455001	0.172821	-0.263278	7	0.799918
O88737_LHS(0.004)S(0.994)PVS(0.001)STLTSK	TG_NT-TG_EGCGEE	0.355652	0.283523	1.2544	5	0.265142
O88737_S(0.008)LS(0.992)DPKPLSPTAEESAK	TG_NT-TG_EGCGEE	0.103134	0.929482	0.110959	7	0.914764
O88737_S(0.012)QGS(0.985)FEY(0.003)QDTQDHDYGGR	TG_NT-TG_EGCGEE	0.556406	0.631941	0.880472	6	0.412478
O88737_S(0.034)LS(0.966)DPKPLS(0.999)PT(0.001)AEESAK	TG_NT-TG_EGCGEE	0.492923	0.522741	0.942958	8	0.373303
O88737_S(0.859)LS(0.141)DPKPLS(0.837)PT(0.163)AEESAK	TG_NT-TG_EGCGEE	0.265952	0.270212	0.984234	8	0.353827
O88737_SQAS(1)EEESPVSPLGR	TG_NT-TG_EGCGEE	0.570615	0.547438	1.04234	8	0.327727
O88737_SQASEEESPVS(1)PLGRPR	TG_NT-TG_EGCGEE	0.199582	0.490476	0.406914	7	0.696225
O88746_AADRLPNLAS(0.076)PS(0.916)AEGPPRPS(0.004)PGT(0.005)APR	TG_NT-TG_EGCGEE	0.366877	0.106333	3.45025	6	0.0136289
O88935_ASTAAPVASPAAPS(0.999)PGS(0.001)SGGGGFFSSLSNAVK	TG_NT-TG_EGCGEE	-0.804597	0.505366	-1.59211	8	0.150026
O88935_DAS(1)PGRGSHSQSSSPGALTLGR	TG_NT-TG_EGCGEE	-1.03049	0.809184	-1.27349	8	0.238597
O88935_GSHSQSS(0.043)S(0.957)PGALTLGR	TG_NT-TG_EGCGEE	0.342501	1.29472	0.264536	6	0.800219
O88935_LPS(0.066)PT(0.809)AAPQQS(0.107)AS(0.018)QATPVTQGQGR	TG_NT-TG_EGCGEE	-0.456708	1.23106	-0.370989	4	0.729459
O88935_PQLAQKPS(1)QDVPPPITAAAGGPPHPQLNK	TG_NT-TG_EGCGEE	0.517762	0.716225	0.722905	5	0.502128
O88935_PQPPPPPPS(0.019)AAS(0.981)PGATPGSATASAER	TG_NT-TG_EGCGEE	-0.190556	1.19594	-0.159337	5	0.87964
O88935_PQPPPPPPS(0.996)AAS(0.004)PGATPGSATASAER	TG_NT-TG_EGCGEE	-0.884068	0.5287	-1.67215	5	0.155355
O88935_QS(0.001)RPVAGGPGAPPAARPPAS(0.999)PS(1)PQR	TG_NT-TG_EGCGEE	-0.352409	1.09587	-0.321579	8	0.756013
O88935_S(0.133)QS(0.859)LT(0.007)NAFNLPEPAPPRPSLSQDEVK	TG_NT-TG_EGCGEE	1.02547	0.973704	1.05317	5	0.340476
P05063_GILAADESVGS(1)MAK	TG_NT-TG_EGCGEE	0.716386	0.309555	2.31424	7	0.0538492
P05064_GILAADES(0.95)T(0.049)GS(0.001)IAK	TG_NT-TG_EGCGEE	0.391906	0.560926	0.698677	8	0.504554
P05064_GILAADESTGS(1)IAK	TG_NT-TG_EGCGEE	0.0145742	0.296756	0.0491117	6	0.962424
P05480_S(1)LEPSENVHGAGGAFPASQTPSK	TG_NT-TG_EGCGEE	-0.235527	0.287817	-0.818322	8	0.436867
P06837_AAQPPTET(0.001)AES(0.022)S(0.978)QAEEEK	TG_NT-TG_EGCGEE	-0.254241	0.198961	-1.27785	5	0.257414
P06837_KEGDGSATTDAAPAT(0.986)S(0.014)PK	TG_NT-TG_EGCGEE	1.01005	1.5862	0.636771	7	0.544527
P06837_KEGDGSATTDAAPATS(1)PK	TG_NT-TG_EGCGEE	-0.605704	0.650796	-0.930713	8	0.379232
P06837_QADVPAAVTDAAAT(0.002)T(0.998)PAAEDAAT(0.001)K	TG_NT-TG_EGCGEE	0.350201	0.234009	1.49653	6	0.185155
P07901_ES(1)DDKPEIEDVGSDEEEEEKK	TG_NT-TG_EGCGEE	-0.981693	0.789715	-1.2431	5	0.268943
P07901_EVS(1)DDEAEEKEEKEEEK	TG_NT-TG_EGCGEE	0.428326	1.1536	0.371295	7	0.7214
P07901_PEIEDVGS(1)DEEEEEKK	TG_NT-TG_EGCGEE	1.26844	1.47266	0.861331	8	0.414125
P08551_DEPPS(1)EGEAEEEEK	TG_NT-TG_EGCGEE	-0.354033	0.397045	-0.89167	8	0.398595
P08553_EEEPEAEKS(1)PVKS(1)PEAKEEEEEGEK	TG_NT-TG_EGCGEE	0.426393	0.581864	0.732806	8	0.484592
P08553_S(1)PEAKEEEEEGEKEEEEEGQEEEEEEDEGVK	TG_NT-TG_EGCGEE	0.964345	0.971929	0.992197	8	0.350159
P08553_S(1)PMPKS(1)PVEEVKPKPEAK	TG_NT-TG_EGCGEE	2.05895	1.47692	1.39409	5	0.222073
P08553_S(1)PVEEVKPKPEAK	TG_NT-TG_EGCGEE	-0.273416	0.331792	-0.82406	8	0.433784
P09411_ALES(1)PERPFLAILGGAK	TG_NT-TG_EGCGEE	-0.486526	0.267996	-1.81542	8	0.106999
P0C7L0_AQLVS(1)PPAPPTK	TG_NT-TG_EGCGEE	-0.16328	0.164716	-0.991283	8	0.350579
P0C7L0_GGNT(1)PPALGDLFAGGFPVLRPAGQR	TG_NT-TG_EGCGEE	-0.222649	0.201259	-1.10628	8	0.300758
P10637_HLSNVS(0.001)S(0.003)T(0.025)GS(0.97)IDMVDS(0.002)PQLATLADEVSASLAK	TG_NT-TG_EGCGEE	0.297003	0.816219	0.363877	6	0.728428
P10637_IGS(1)LDNITHVPGGGNK	TG_NT-TG_EGCGEE	0.885907	0.239106	3.70508	6	0.0100279
P10637_SGYSSPGS(0.997)PGT(0.003)PGSR	TG_NT-TG_EGCGEE	-0.161943	0.14378	-1.12633	8	0.292677
P10637_SPVVS(1)GDT(0.999)S(0.001)PR	TG_NT-TG_EGCGEE	2.29996	1.10011	2.09066	6	0.0815234
P10637_SPVVSGDT(0.034)S(0.966)PR	TG_NT-TG_EGCGEE	-1.71587	1.44593	-1.18669	7	0.274059
P10637_SRT(1)PSLPTPPTR	TG_NT-TG_EGCGEE	0.666766	0.491236	1.35732	8	0.211728
P10637_T(1)PPGSGEPPK	TG_NT-TG_EGCGEE	-0.206161	0.20923	-0.985333	8	0.353319
P10637_TDHGAEIVYKS(1)PVVS(0.008)GDT(0.908)S(0.084)PR	TG_NT-TG_EGCGEE	0.509812	0.445486	1.1444	8	0.285543
P10637_TPS(1)LPTPPTR	TG_NT-TG_EGCGEE	-0.06942	0.176883	-0.392464	8	0.704965
P10637_VAVVRT(1)PPKS(0.607)PS(0.368)AS(0.025)K	TG_NT-TG_EGCGEE	0.072825	0.270216	0.269506	8	0.794361
P10637_VAVVRT(1)PPKS(0.988)PS(0.011)AS(0.001)K	TG_NT-TG_EGCGEE	0.250313	0.587987	0.425712	7	0.683101
P11499_EIS(1)DDEAEEEKGEKEEEDKEDEEK	TG_NT-TG_EGCGEE	1.0686	1.32123	0.808791	8	0.442022
P11499_PKIEDVGS(1)DEEDDSGK	TG_NT-TG_EGCGEE	-0.0848004	1.24023	-0.0683749	8	0.947165
P11798_ES(0.001)S(0.003)ES(0.995)T(0.001)NTTIEDEDTK	TG_NT-TG_EGCGEE	-0.121485	0.516398	-0.235254	6	0.821835
P11798_ESSES(0.001)TNT(0.96)T(0.038)IEDEDTK	TG_NT-TG_EGCGEE	-0.126326	0.194516	-0.649437	4	0.551463
P11798_KNDGVKES(0.986)S(0.014)ESTNTTIEDEDTK	TG_NT-TG_EGCGEE	0.708174	0.667816	1.06043	8	0.319911
P11798_S(0.973)T(0.027)VASCMHR	TG_NT-TG_EGCGEE	0.226187	0.85556	0.264373	8	0.798176
P12367_RVS(1)VCAETFNPDEEEEDNDPR	TG_NT-TG_EGCGEE	0.539725	0.645503	0.83613	8	0.427348
P12961_SVPHFS(1)EEEK	TG_NT-TG_EGCGEE	-0.0972648	0.347083	-0.280235	8	0.786407
P13595_ASPAPTPTPAGAAS(1)PLAAVAAPATDAPQAK	TG_NT-TG_EGCGEE	0.0540376	0.400668	0.134869	6	0.897126
P13595_DES(1)KEPIVEVR	TG_NT-TG_EGCGEE	-0.0158755	0.404385	-0.0392583	8	0.969646
P13595_GVTAS(0.002)S(0.001)S(0.02)S(0.977)PAS(0.001)APK	TG_NT-TG_EGCGEE	-0.00609234	0.367904	-0.0165596	8	0.987193
P13595_NPPEAATAPAS(1)PK	TG_NT-TG_EGCGEE	-0.155636	0.176321	-0.882688	7	0.406694
P14152_KLS(1)SAMSAAK	TG_NT-TG_EGCGEE	-0.116667	0.324867	-0.359123	8	0.728797
P14873_ADS(0.985)RES(0.015)LKPATKPVASK	TG_NT-TG_EGCGEE	-1.65028	1.42721	-1.1563	7	0.285493
P14873_AS(0.793)LS(0.207)PMDEPVPDSES(1)PVEK	TG_NT-TG_EGCGEE	-0.439589	0.473016	-0.929332	7	0.383645
P14873_ASLS(1)PMDEPVPDSESPVEK	TG_NT-TG_EGCGEE	1.01717	0.47536	2.13978	8	0.0647988
P14873_DLTGQVPT(1)PPVK	TG_NT-TG_EGCGEE	0.254039	0.276238	0.919638	7	0.388354
P14873_DVMSDETNNEETES(0.998)PS(0.001)QEFVNITK	TG_NT-TG_EGCGEE	0.439848	0.563579	0.780456	8	0.457591
P14873_DVSDERLS(1)PAK	TG_NT-TG_EGCGEE	-0.17883	0.333969	-0.535469	7	0.608909
P14873_DYNASAST(0.001)IS(0.969)PPS(0.026)S(0.004)MEEDK	TG_NT-TG_EGCGEE	-0.585705	0.678752	-0.862914	5	0.427626
P14873_ES(0.202)S(0.798)PLYSPGFSDSTSAAK	TG_NT-TG_EGCGEE	0.0693597	0.164732	0.421046	4	0.69536
P14873_ETAAAHQASS(0.006)S(0.994)PPIDAATAEPYGFR	TG_NT-TG_EGCGEE	-0.482432	1.47186	-0.327772	4	0.759523
P14873_GEAEQS(1)EEEGEEEDKAEDAR	TG_NT-TG_EGCGEE	0.210052	0.629124	0.333879	7	0.74825
P14873_IAELEEERS(0.998)QGS(0.001)TSNSDWMK	TG_NT-TG_EGCGEE	0.40036	0.631638	0.633845	6	0.549567
P14873_LGGDVS(1)PTQIDVSQFGSFK	TG_NT-TG_EGCGEE	-0.0336553	0.221114	-0.152208	8	0.882791
P14873_MSISEGTVS(1)DK	TG_NT-TG_EGCGEE	0.0938283	0.212844	0.440831	7	0.672629
P14873_PLAAS(1)PKPGALK	TG_NT-TG_EGCGEE	-1.12673	1.0489	-1.0742	8	0.31406
P14873_QGFPDRES(0.996)PVS(0.004)DLTSTGLYQDK	TG_NT-TG_EGCGEE	0.0890751	0.288927	0.308296	7	0.766829
P14873_RES(1)VVSGDDRAEEDMDDVLEK	TG_NT-TG_EGCGEE	0.414112	0.690349	0.599859	8	0.565199
P14873_RESVVS(1)GDDRAEEDMDDVLEK	TG_NT-TG_EGCGEE	0.528444	1.07822	0.490109	8	0.637214
P14873_S(0.5)VS(0.5)PGVTQAVVEEHCAS(1)PEEK	TG_NT-TG_EGCGEE	0.11841	1.12897	0.104882	8	0.919051
P14873_S(0.922)S(0.078)HLPTEVTEK	TG_NT-TG_EGCGEE	0.441262	0.28108	1.56988	5	0.177238
P14873_S(1)PCDSGYSYETIEK	TG_NT-TG_EGCGEE	0.429288	0.533314	0.804944	7	0.447326
P14873_S(1)PDTSAYCYETMEK	TG_NT-TG_EGCGEE	0.502578	0.626926	0.801655	7	0.449105
P14873_SDIS(1)PLTPR	TG_NT-TG_EGCGEE	0.0363234	0.21013	0.172861	8	0.867054
P14873_SPSLS(1)PSPPS(1)PIEK	TG_NT-TG_EGCGEE	0.646398	1.0086	0.64089	8	0.539515
P14873_T(0.005)T(0.005)RS(0.248)PDT(0.623)S(0.118)AYCYETMEK	TG_NT-TG_EGCGEE	-0.336558	0.244356	-1.37733	4	0.240459
P14873_T(1)PEDGGYTCEITEK	TG_NT-TG_EGCGEE	0.996956	0.759963	1.31185	8	0.225963
P14873_T(1)PEEGGYSYEISEK	TG_NT-TG_EGCGEE	-0.826837	1.22585	-0.674502	8	0.519005
P14873_TLEVVS(0.98)PS(0.018)QS(0.001)VT(0.001)GSAGHTPYYQSPTDEK	TG_NT-TG_EGCGEE	0.531365	0.785441	0.676518	7	0.520432
P14873_VLS(1)PLRS(1)PPLLGSESPYEDFLSADSK	TG_NT-TG_EGCGEE	-0.326601	0.215538	-1.51529	8	0.168166
P14873_VQSLEGEKLS(1)PK	TG_NT-TG_EGCGEE	0.770645	0.636961	1.20988	8	0.26086
P16014_ADAHS(1)MELEEK	TG_NT-TG_EGCGEE	-0.125034	0.208493	-0.599704	8	0.565298
P16014_EGVDDQESLRPSNQQAS(1)K	TG_NT-TG_EGCGEE	0.741242	0.573813	1.29178	6	0.243957
P16014_SSYEGHPLS(1)EER	TG_NT-TG_EGCGEE	0.605526	0.467846	1.29428	6	0.243147
P16014_WAS(0.034)S(0.966)REDAGAPVEDSQGQTK	TG_NT-TG_EGCGEE	0.246158	0.516448	0.476636	8	0.646368
P16014_WAS(0.748)S(0.252)REDAGAPVEDSQGQTK	TG_NT-TG_EGCGEE	-0.444425	0.317137	-1.40137	7	0.203849
P16014_WT(0.004)EGGGHS(0.99)REGVDDQES(0.003)LRPS(0.003)NQQASK	TG_NT-TG_EGCGEE	-0.300259	0.487893	-0.61542	6	0.56088
P16054_EEPILT(1)LVDEAIIK	TG_NT-TG_EGCGEE	-0.325792	0.385081	-0.846036	8	0.422116
P16054_GFS(1)YFGEDLMP	TG_NT-TG_EGCGEE	-0.10142	0.415171	-0.244286	7	0.814015
P16054_LAAGAES(1)PQPASGNSPSEDDR	TG_NT-TG_EGCGEE	-0.135794	0.357971	-0.379345	8	0.714303
P16054_LAAGAESPQPASGNS(1)PSEDDR	TG_NT-TG_EGCGEE	0.439663	0.495456	0.887392	8	0.400759
P16054_S(1)APTSPCDQELK	TG_NT-TG_EGCGEE	0.463998	0.27518	1.68616	7	0.135628
P16054_SAPT(0.001)S(0.999)PCDQELK	TG_NT-TG_EGCGEE	0.158157	0.457052	0.346039	7	0.739481
P16546_KLDPAQS(0.007)AS(0.993)RENLLEEQGSIALR	TG_NT-TG_EGCGEE	0.150584	1.3908	0.108271	7	0.916819
P16546_KLDPAQS(0.891)AS(0.109)RENLLEEQGSIALR	TG_NT-TG_EGCGEE	-1.31834	1.38228	-0.95374	8	0.36814
P16546_WRS(1)LQQLAEER	TG_NT-TG_EGCGEE	-0.344783	0.731839	-0.471119	6	0.654197
P17182_YDLDFKS(1)PDDPSR	TG_NT-TG_EGCGEE	0.58907	0.702827	0.838145	8	0.42628
P17183_YDLDFKS(1)PADPSR	TG_NT-TG_EGCGEE	0.0437912	0.2038	0.214873	4	0.840377
P19246_EDIKPPAEAKS(1)PEK	TG_NT-TG_EGCGEE	0.549039	0.349418	1.57129	8	0.154757
P19246_EEEEGAAAT(0.001)S(0.999)PPAEEAASPEK	TG_NT-TG_EGCGEE	-0.0565103	0.413799	-0.136565	8	0.894749
P19246_HPTDIRPPEQVKS(1)PAK	TG_NT-TG_EGCGEE	0.990989	0.992415	0.998563	7	0.351266
P19246_IGFGPS(1)PFSLTEGLPK	TG_NT-TG_EGCGEE	-0.00250406	0.287091	-0.00872218	7	0.993284
P19246_S(0.023)PGEAKS(0.977)PAEPKS(1)PAEPKS(1)PAEAK	TG_NT-TG_EGCGEE	0.573123	0.949988	0.603295	6	0.568402
P19246_S(0.955)PS(0.045)EAKS(1)PAEAKS(1)PAEAK	TG_NT-TG_EGCGEE	1.09812	1.16968	0.938822	6	0.38406
P19246_S(1)PAAVKS(1)PAEAKS(1)PAAVK	TG_NT-TG_EGCGEE	0.46152	0.552101	0.835933	5	0.441297
P19246_S(1)PAEAKS(0.999)PAT(0.001)VK	TG_NT-TG_EGCGEE	-0.515674	0.647393	-0.79654	8	0.448709
P19246_S(1)PAEAKS(1)PAEAKS(1)PAEAKS(1)PAEAK	TG_NT-TG_EGCGEE	1.09812	1.16968	0.938822	6	0.38406
P19246_S(1)PAEAKS(1)PAEVKS(1)PGEAK	TG_NT-TG_EGCGEE	0.366509	0.52431	0.699031	8	0.504345
P19246_S(1)PAEAKS(1)PATVK	TG_NT-TG_EGCGEE	-0.515674	0.647393	-0.79654	8	0.448709
P19246_S(1)PAEPKS(1)PAEPKS(1)PAEAK	TG_NT-TG_EGCGEE	0.670823	0.786672	0.852736	7	0.422021
P19246_S(1)PAEPKS(1)PATVK	TG_NT-TG_EGCGEE	-0.09365	0.401283	-0.233377	8	0.82133
P19246_S(1)PAEVKS(1)PAEAKS(1)PAEVK	TG_NT-TG_EGCGEE	0.959456	1.25721	0.763164	7	0.470298
P19246_S(1)PAEVKS(1)PGEAK	TG_NT-TG_EGCGEE	-0.400827	0.991045	-0.404449	8	0.69648
P19246_S(1)PEAQT(1)PVQEEAK	TG_NT-TG_EGCGEE	0.0286696	0.226369	0.12665	8	0.902343
P19246_S(1)PGEAKS(1)PAAVKS(1)PAEAK	TG_NT-TG_EGCGEE	-0.631354	0.543394	-1.16187	8	0.278777
P19246_S(1)PGEAKS(1)PAEAKS(1)PAEAK	TG_NT-TG_EGCGEE	0.818008	0.81048	1.00929	7	0.346444
P19246_S(1)PGEAKS(1)PAEPKS(1)PAEAK	TG_NT-TG_EGCGEE	-0.0702741	0.765516	-0.0917996	7	0.929429
P19246_S(1)PIEVKS(1)PEK	TG_NT-TG_EGCGEE	0.61924	0.53661	1.15398	8	0.281814
P20065_NPLPS(0.004)KET(0.996)IEQEK	TG_NT-TG_EGCGEE	-0.0514967	0.208892	-0.246523	5	0.815079
P20357_APHWTSASLTEAAAHPHS(1)PEMK	TG_NT-TG_EGCGEE	-0.564554	0.437825	-1.28945	8	0.233269
P20357_DGS(1)PDAPAT(1)PEKEEVAFSEYK	TG_NT-TG_EGCGEE	0.286677	0.457142	0.627108	8	0.548064
P20357_EAS(1)PPTSADK	TG_NT-TG_EGCGEE	-1.87901	1.18501	-1.58565	4	0.188002
P20357_EES(0.996)YES(0.003)S(0.001)GEHESLTMESLKPDEGKK	TG_NT-TG_EGCGEE	1.05594	0.573492	1.84124	8	0.102849
P20357_GSAQESLDTIS(1)PK	TG_NT-TG_EGCGEE	0.0502073	0.172544	0.290983	8	0.778466
P20357_KDEWGLAAPIS(1)PGPLTPMR	TG_NT-TG_EGCGEE	1.27777	0.957887	1.33395	4	0.253105
P20357_KET(0.002)S(0.998)PETSLIQDEVALK	TG_NT-TG_EGCGEE	-0.0460302	0.381919	-0.120523	7	0.907455
P20357_LAS(0.999)VS(0.001)ADAEVAR	TG_NT-TG_EGCGEE	1.29863	0.779309	1.66639	4	0.170965
P20357_LDTVLEKS(1)EEHIDSK	TG_NT-TG_EGCGEE	0.182378	0.465285	0.39197	5	0.71123
P20357_SGTSTPTTPGSTAITPGT(1)PPSYSSR	TG_NT-TG_EGCGEE	0.312743	0.19299	1.62051	8	0.143781
P20357_TGVIQT(0.001)S(0.005)T(0.015)EQS(0.612)FS(0.367)K	TG_NT-TG_EGCGEE	-0.0230079	0.450225	-0.0511031	6	0.960902
P20357_VAIIRT(1)PPKS(1)PAT(1)PK	TG_NT-TG_EGCGEE	0.166118	0.308435	0.538585	8	0.604831
P20357_VDHGAEIITQS(1)PSR	TG_NT-TG_EGCGEE	0.200427	0.448773	0.44661	8	0.666999
P20357_VTDGIS(0.001)KS(0.999)PEK	TG_NT-TG_EGCGEE	-0.198218	0.306963	-0.64574	8	0.536526
P21619_RLETEDTSGS(1)PSR	TG_NT-TG_EGCGEE	-0.0119059	0.924422	-0.0128792	8	0.99004
P23242_MGQAGS(0.023)T(0.031)IS(0.929)NS(0.017)HAQPFDFPDDSQNAK	TG_NT-TG_EGCGEE	0.808828	0.231835	3.48881	5	0.0174928
P26361_Y(1)KS(1)VVKACQLQQDIT(1)K	TG_NT-TG_EGCGEE	-0.128209	0.654133	-0.195998	5	0.852329
P26645_AEDGAAPS(0.016)PS(0.019)S(0.023)ET(0.943)PK	TG_NT-TG_EGCGEE	-1.94342	1.21376	-1.60115	6	0.160462
P26645_AEDGAAPS(0.984)PS(0.013)S(0.003)ETPK	TG_NT-TG_EGCGEE	-1.09749	1.13491	-0.967024	7	0.365746
P26645_EAAEAEPAEPS(0.013)S(0.987)PAAEAEGASASSTSSPK	TG_NT-TG_EGCGEE	-0.089545	0.582549	-0.153712	8	0.881643
P26645_EAEAAEPEQPEQPEQPAAEEPQAEEQS(1)EAAGEK	TG_NT-TG_EGCGEE	0.114315	0.194451	0.587882	5	0.582159
P26645_EEPASGSAAT(0.999)PAAAEK	TG_NT-TG_EGCGEE	-0.117494	0.309676	-0.379408	7	0.715632
P26645_GEATAERPGEAAVAS(0.001)S(0.996)PS(0.003)K	TG_NT-TG_EGCGEE	-0.154159	0.558618	-0.275966	8	0.789569
P26645_GEATAERPGEAAVASS(0.002)PS(0.998)K	TG_NT-TG_EGCGEE	-1.51258	1.17488	-1.28744	8	0.233936
P26645_KES(1)GEGAEAEGATAEGAK	TG_NT-TG_EGCGEE	-0.023427	0.345146	-0.0678756	8	0.94755
P26645_LSGFS(1)FKK	TG_NT-TG_EGCGEE	-0.177648	0.234246	-0.75838	8	0.469974
P26883_GVQVETIS(1)PGDGR	TG_NT-TG_EGCGEE	0.0979975	0.152161	0.644037	7	0.540072
P27546_AAVGVTGNDITTPPNKEPPPS(1)PEKK	TG_NT-TG_EGCGEE	0.0189929	0.672728	0.0282327	8	0.978168
P27546_DMS(1)PSAETEAPLAK	TG_NT-TG_EGCGEE	-0.726646	0.762755	-0.95266	8	0.368655
P27546_LATTVS(1)APDLK	TG_NT-TG_EGCGEE	0.102634	0.219623	0.46732	7	0.654469
P27546_RNT(0.059)T(0.941)PTGAAPPAGMTSTR	TG_NT-TG_EGCGEE	-0.579357	0.391978	-1.47803	7	0.182925
P27546_VGS(1)LDNVGHLPAGGAVK	TG_NT-TG_EGCGEE	0.260181	0.217739	1.19492	7	0.271027
P28028_RDS(0.04)S(0.959)DDWEIPDGQITVGQR	TG_NT-TG_EGCGEE	0.410122	0.395517	1.03693	6	0.339741
P28028_RDS(0.999)S(0.001)DDWEIPDGQITVGQR	TG_NT-TG_EGCGEE	0.415906	0.313473	1.32677	4	0.255259
P28028_S(0.055)S(0.012)S(0.929)APNVHINT(0.004)IEPVNIDEK	TG_NT-TG_EGCGEE	0.095648	0.565165	0.169239	8	0.869809
P28028_SAS(1)EPSLNR	TG_NT-TG_EGCGEE	0.0131442	0.179193	0.0733525	7	0.943578
P28661_VARPQILEPRPQS(1)PDLCDDDVEFR	TG_NT-TG_EGCGEE	0.273421	0.736277	0.371356	8	0.720014
P28667_AAAT(1)PESQEPQAK	TG_NT-TG_EGCGEE	-0.536046	0.624163	-0.858824	8	0.415428
P28667_GDVTAEEAAGAS(1)PAK	TG_NT-TG_EGCGEE	0.145489	0.298051	0.488135	8	0.638551
P28667_LSGLS(1)FK	TG_NT-TG_EGCGEE	-0.619247	0.361593	-1.71255	7	0.130524
P28738_PIRPGHYPAS(0.984)S(0.016)PTAVHAVR	TG_NT-TG_EGCGEE	0.70696	0.641335	1.10232	8	0.302375
P28867_NLIDSMDQEAFHGFS(1)FVNPK	TG_NT-TG_EGCGEE	0.309871	0.803414	0.385693	4	0.719359
P28867_PQLS(0.997)FS(0.003)DK	TG_NT-TG_EGCGEE	0.747585	0.418829	1.78494	8	0.112102
P31324_RAS(1)VCAEAYNPDEEEDDAESR	TG_NT-TG_EGCGEE	0.319658	0.481836	0.663416	8	0.525716
P31650_AAEEARGS(0.998)ET(0.002)LGGGGGGAAGTR	TG_NT-TG_EGCGEE	-0.0843977	0.421237	-0.200357	7	0.846898
P33173_DVLS(1)PLRPSR	TG_NT-TG_EGCGEE	-0.19558	0.356039	-0.549321	8	0.59778
P33173_S(0.983)DS(0.017)LILDHQWELEK	TG_NT-TG_EGCGEE	0.233321	0.322155	0.724252	8	0.489547
P33175_PVRPGHYPAS(0.001)S(0.998)PT(0.001)NPY(0.001)GTR	TG_NT-TG_EGCGEE	0.0668866	0.418262	0.159915	8	0.876912
P35486_YGMGT(0.204)S(0.796)VER	TG_NT-TG_EGCGEE	0.195651	0.648547	0.301676	8	0.770592
P35486_YHGHS(0.999)MS(0.001)DPGVSYR	TG_NT-TG_EGCGEE	-1.47494	0.666361	-2.21342	8	0.0577721
P35486_YHGHSMS(1)DPGVSYR	TG_NT-TG_EGCGEE	-1.43711	1.50859	-0.952623	6	0.377564
P35564_SDAEEDGVTGS(1)QDEEDSKPK	TG_NT-TG_EGCGEE	0.198464	0.443613	0.447382	6	0.670297
P35802_EEQELHDIHS(0.974)T(0.026)RS(1)K	TG_NT-TG_EGCGEE	1.76091	1.07021	1.64539	7	0.143886
P35802_EEQELHDIHS(0.999)T(0.248)RS(0.753)K	TG_NT-TG_EGCGEE	0.076582	0.789296	0.0970257	8	0.925093
P35802_S(1)KEEQELHDIHSTR	TG_NT-TG_EGCGEE	-0.665215	1.63767	-0.406196	7	0.696729
P35802_SKEEQELHDIHS(0.857)T(0.98)RS(0.163)K	TG_NT-TG_EGCGEE	-1.02901	1.39816	-0.735976	8	0.482764
P35803_EEQELQDIQS(1)R	TG_NT-TG_EGCGEE	0.456966	0.416822	1.09631	8	0.304845
P36916_REEQT(0.001)DT(0.02)S(0.956)DGES(0.012)VT(0.012)HHIR	TG_NT-TG_EGCGEE	-0.592123	0.4857	-1.21911	7	0.262284
P40124_LEAVSHTSDMHCGYGDS(0.998)PS(0.002)K	TG_NT-TG_EGCGEE	0.460034	0.292803	1.57114	8	0.154793
P40124_PFSAPKPQT(0.004)S(0.984)PS(0.012)PK	TG_NT-TG_EGCGEE	-0.222646	0.36618	-0.608023	4	0.576004
P42208_IYHLPDAES(1)DEDEDFK	TG_NT-TG_EGCGEE	-0.340782	0.349205	-0.975881	7	0.361634
P43006_MHDS(0.083)HLS(0.934)S(0.983)DEPK	TG_NT-TG_EGCGEE	0.995446	1.66644	0.597349	6	0.572113
P43006_MHDSHLS(0.995)S(0.005)DEPK	TG_NT-TG_EGCGEE	0.0297668	0.716145	0.0415654	8	0.967864
P43006_NHRES(0.953)NS(0.047)NQCVYAAHNSVVIDECK	TG_NT-TG_EGCGEE	0.913586	0.610003	1.49768	4	0.208572
P46096_DQALKDDDAETGLT(1)DGEEK	TG_NT-TG_EGCGEE	-0.193532	0.35734	-0.541592	7	0.604901
P46097_GGQDDDDAET(0.037)GLT(0.963)EGEGEGEEEKEPENLGK	TG_NT-TG_EGCGEE	-0.0485684	0.246435	-0.197084	6	0.850269
P46460_ENRQS(1)IINPDWNFEK	TG_NT-TG_EGCGEE	0.00174286	0.494513	0.0035244	8	0.997274
P47708_WHQLQNENHVS(0.03)S(0.97)D	TG_NT-TG_EGCGEE	0.297031	0.368141	0.806841	5	0.456406
P47746_S(1)IIIHTSEDGK	TG_NT-TG_EGCGEE	0.0677871	0.299692	0.226189	8	0.826726
P47809_LKIS(1)PEQHWDFTAEDLK	TG_NT-TG_EGCGEE	-0.180999	0.425954	-0.424926	8	0.682089
P47856_VDS(0.982)T(0.017)TCLFPVEEK	TG_NT-TG_EGCGEE	0.0391456	0.216125	0.181125	4	0.865077
P48437_DRAS(1)PESLDLTR	TG_NT-TG_EGCGEE	-0.00180794	0.221709	-0.00815456	6	0.993758
P48453_ICS(1)FEEAK	TG_NT-TG_EGCGEE	0.219212	0.43317	0.506065	7	0.628356
P48678_LRLS(1)PSPTSQR	TG_NT-TG_EGCGEE	-0.088665	0.0983555	-0.901475	5	0.408658
P48722_LHGRS(1)FDDPIVQTER	TG_NT-TG_EGCGEE	-0.146952	0.283946	-0.517536	7	0.62073
P49312_SES(1)PKEPEQLRK	TG_NT-TG_EGCGEE	-0.0303729	0.349257	-0.0869643	8	0.932837
P51830_GQGTAS(1)PGSVSDLAQTVK	TG_NT-TG_EGCGEE	-0.0862155	0.208854	-0.412802	7	0.692102
P51859_RAGDVLEDS(1)PK	TG_NT-TG_EGCGEE	-0.412468	0.586234	-0.703589	8	0.50165
P52479_LLS(0.999)PT(0.001)HEK	TG_NT-TG_EGCGEE	-0.0125823	0.235709	-0.0533806	8	0.958738
P53986_AAQS(1)PQQHSSGDPTEEESPV	TG_NT-TG_EGCGEE	-0.487855	0.321595	-1.51699	6	0.180061
P53986_EDEAS(0.99)T(0.01)DVDEKPK	TG_NT-TG_EGCGEE	-0.328812	0.656467	-0.500881	7	0.631818
P54227_ESVPDFPLS(1)PPK	TG_NT-TG_EGCGEE	-0.17571	0.323418	-0.543291	8	0.601735
P54227_RAS(1)GQAFELILSPR	TG_NT-TG_EGCGEE	-0.566667	0.331357	-1.71014	6	0.138093
P54227_RASGQAFELILS(1)PR	TG_NT-TG_EGCGEE	-0.755284	0.700361	-1.07842	7	0.316599
P54285_VEEHS(1)PLER	TG_NT-TG_EGCGEE	0.193071	0.356371	0.54177	8	0.602735
P54728_PAQTPVLTS(1)PAPADSTPGDSSR	TG_NT-TG_EGCGEE	0.113414	0.315154	0.359867	8	0.728262
P55012_GEGTPAAGDGLGRPLGPT(0.001)PS(0.996)QS(0.003)R	TG_NT-TG_EGCGEE	-0.690517	0.427125	-1.61666	8	0.144614
P55012_GEGTPAAGDGLGRPLGPT(0.04)PS(0.09)QS(0.871)R	TG_NT-TG_EGCGEE	-0.0199668	0.310014	-0.0644062	6	0.950739
P55088_GSYMEVEDNRS(1)QVETEDLILK	TG_NT-TG_EGCGEE	0.12238	0.50264	0.243475	8	0.813764
P56399_GTGLQPGEEELPDIAPPLVT(1)PDEPK	TG_NT-TG_EGCGEE	0.225138	0.454873	0.494948	8	0.633943
P56399_SAAES(1)ISESVPVGPK	TG_NT-TG_EGCGEE	0.237607	0.524473	0.453039	5	0.669503
P56399_SAAESIS(0.971)ES(0.029)VPVGPK	TG_NT-TG_EGCGEE	-0.197197	0.370628	-0.532062	8	0.609138
P56564_NRDVEMGNS(1)VIEENEMK	TG_NT-TG_EGCGEE	0.349569	0.424375	0.823727	8	0.433963
P56695_LNATAS(1)LEQDK	TG_NT-TG_EGCGEE	0.0799823	0.315965	0.253136	8	0.806546
P57776_ATAPQTQHVS(1)PMR	TG_NT-TG_EGCGEE	-0.402005	0.530345	-0.758006	8	0.470185
P57776_KGATPAEDDEDKDIDLFGS(1)DEEEEDK	TG_NT-TG_EGCGEE	-0.0844572	0.846148	-0.0998138	7	0.923291
P58404_AS(1)PGPGGLSGGESLLVK	TG_NT-TG_EGCGEE	-0.398102	0.333809	-1.19261	7	0.271877
P58871_ENY(0.001)EDQEPLVGHES(0.986)PIT(0.013)LAAR	TG_NT-TG_EGCGEE	0.131821	0.219352	0.600955	7	0.566812
P58871_GEGVS(0.002)QVGPGT(0.998)PPAPES(0.988)PRKPIS(0.012)GVQGNDPGISLPQR	TG_NT-TG_EGCGEE	0.367509	0.376132	0.977074	6	0.366267
P58871_GEGVS(0.077)QVGPGT(0.925)PPAPES(0.998)PRK	TG_NT-TG_EGCGEE	0.367509	0.376132	0.977074	6	0.366267
P58871_MQAESQS(0.999)PTNVDLEDK	TG_NT-TG_EGCGEE	-0.0726824	0.256803	-0.283028	7	0.785343
P58871_RDS(0.999)LGS(0.001)FSTR	TG_NT-TG_EGCGEE	0.0147539	0.462727	0.0318846	5	0.975798
P59281_KPS(0.994)S(0.006)ETDIENWASK	TG_NT-TG_EGCGEE	0.523541	0.510173	1.0262	5	0.351855
P59648_SELPS(0.825)S(0.175)APGGGGV	TG_NT-TG_EGCGEE	0.428749	0.321571	1.33329	8	0.219151
P59808_S(0.002)HS(0.998)LDDLQGDADVGK	TG_NT-TG_EGCGEE	0.714969	0.306884	2.32977	6	0.0586595
P60469_GEGPAVPGDT(0.999)PPPT(0.001)PR	TG_NT-TG_EGCGEE	-0.11834	0.138781	-0.852712	8	0.418615
P60469_RGS(1)ALGPDEAGGELER	TG_NT-TG_EGCGEE	-0.331196	0.500805	-0.661328	8	0.526986
P60469_VSSSGLDS(1)LGR	TG_NT-TG_EGCGEE	0.0690009	0.291551	0.236668	5	0.822304
P60904_S(0.001)LS(0.993)T(0.006)SGESLYHVLGLDK	TG_NT-TG_EGCGEE	-0.437059	0.960099	-0.455223	8	0.661049
P61028_GAMGIMLVY(0.998)DIT(0.994)NEKS(0.008)FDNIKNWIR	TG_NT-TG_EGCGEE	0.470303	0.643603	0.730735	6	0.492477
P61264_SAKDS(1)DDEEEVVHVDR	TG_NT-TG_EGCGEE	0.643116	0.712742	0.902312	8	0.393247
P61329_EPS(1)LHEIGEK	TG_NT-TG_EGCGEE	-0.117409	0.466589	-0.251632	8	0.807669
P61807_LMTANS(1)PEVHG	TG_NT-TG_EGCGEE	0.450054	0.172137	2.61451	7	0.0346848
P61979_DYDDMS(1)PR	TG_NT-TG_EGCGEE	0.208925	0.447304	0.467077	7	0.654635
P62071_FQEQECPPS(1)PEPTRK	TG_NT-TG_EGCGEE	0.206482	0.420076	0.491535	8	0.636249
P62259_AAFDDAIAELDTLS(0.999)EES(0.001)YK	TG_NT-TG_EGCGEE	-0.15997	0.158087	-1.01191	7	0.345271
P62482_MYPESTTGS(1)PAR	TG_NT-TG_EGCGEE	-0.444411	0.637457	-0.697162	6	0.511796
P62482_RS(0.002)S(0.998)LVITTK	TG_NT-TG_EGCGEE	-0.102127	0.225686	-0.452518	8	0.662915
P62484_NMAPSQQS(1)PVR	TG_NT-TG_EGCGEE	-0.322142	0.493353	-0.652964	8	0.532091
P62484_TTPPTQKPPS(1)PPMSGK	TG_NT-TG_EGCGEE	0.228591	0.296224	0.771681	8	0.462486
P62996_RPHT(1)PTPGIYMGR	TG_NT-TG_EGCGEE	0.0711842	0.348973	0.203982	8	0.843461
P63011_MS(1)ESLDTADPAVTGAK	TG_NT-TG_EGCGEE	-0.178486	0.198373	-0.899751	8	0.394529
P63046_AESEAET(0.001)PGT(0.999)PGEFESK	TG_NT-TG_EGCGEE	-0.181736	0.234394	-0.775343	6	0.467585
P63085_VADPDHDHTGFLT(1)EYVATR	TG_NT-TG_EGCGEE	-0.186237	0.431482	-0.431622	8	0.677413
P63101_TAFDEAIAELDTLS(1)EESYK	TG_NT-TG_EGCGEE	0.0547383	0.411284	0.133091	7	0.897867
P63115_RDS(0.995)DMAS(0.005)HIQQPGGHGNPGPAPSPSPGPGPGPGASER	TG_NT-TG_EGCGEE	-2.59931	0.906081	-2.86874	6	0.0284739
P63141_IPS(0.012)S(0.988)PDLKK	TG_NT-TG_EGCGEE	-0.459745	0.479139	-0.959525	7	0.369256
P63141_IPS(0.998)S(0.002)PDLKK	TG_NT-TG_EGCGEE	0.0396913	0.414195	0.0958275	7	0.926343
P63166_S(1)DQEAKPSTEDLGDK	TG_NT-TG_EGCGEE	0.0485044	0.155732	0.31146	7	0.764522
P63216_GET(1)PVNSTMSIGQAR	TG_NT-TG_EGCGEE	-0.137737	0.330124	-0.417228	8	0.687483
P63318_AAPALT(1)PPDR	TG_NT-TG_EGCGEE	-0.118735	0.143179	-0.829275	8	0.430995
P63318_LVLASIDQADFQGFT(0.997)Y(0.003)VNPDFVHPDAR	TG_NT-TG_EGCGEE	0.918032	0.683867	1.34241	8	0.216308
P63318_MGPSS(0.018)S(0.978)PIPS(0.003)PSPSPTDSK	TG_NT-TG_EGCGEE	0.037213	0.308148	0.120763	6	0.907821
P63318_MGPSSSPIPSPS(0.009)PS(0.979)PT(0.012)DSK	TG_NT-TG_EGCGEE	-0.133828	0.542359	-0.246752	7	0.81218
P63318_MGPSSSPIPSPSPS(0.005)PT(0.994)DS(0.001)K	TG_NT-TG_EGCGEE	0.132201	0.168829	0.783048	7	0.459267
P63328_ITS(1)FEEAK	TG_NT-TG_EGCGEE	0.403554	0.334784	1.20542	7	0.267205
P68181_T(0.047)WT(0.953)LCGTPEYLAPEIILSK	TG_NT-TG_EGCGEE	0.145761	0.749562	0.194462	5	0.853469
P70182_KIPLKPS(0.087)PT(0.913)K	TG_NT-TG_EGCGEE	-0.0649474	0.322696	-0.201265	7	0.846215
P70182_KIPLKPS(0.994)PT(0.006)K	TG_NT-TG_EGCGEE	-0.158947	0.894757	-0.177642	8	0.863419
P70288_MLPHAPGVQMQAIPEDAVHEDS(1)GDEDGEDPDK	TG_NT-TG_EGCGEE	0.516483	0.712248	0.725145	6	0.495659
P70296_VLTPT(0.002)QVMNRPS(0.249)S(0.744)IS(0.005)WDGLDPGK	TG_NT-TG_EGCGEE	0.365348	0.565609	0.645937	6	0.54222
P70333_HTGPNS(1)PDTANDGFVR	TG_NT-TG_EGCGEE	-0.0277906	0.105221	-0.264115	8	0.798368
P70399_LPT(0.002)S(0.003)EEERS(0.995)PAK	TG_NT-TG_EGCGEE	0.252566	0.652899	0.386838	7	0.710367
P70399_MESLGS(1)PR	TG_NT-TG_EGCGEE	-0.294017	0.442835	-0.663942	5	0.536113
P70399_S(0.001)EDRPS(0.971)S(0.027)PQVSVAAVETK	TG_NT-TG_EGCGEE	0.399179	0.444247	0.898552	6	0.403507
P70399_STPFIVPS(0.017)S(0.022)PT(0.961)EQGGRK	TG_NT-TG_EGCGEE	-0.691081	0.22738	-3.03932	5	0.028773
P70414_GMIIEHEGDRPAS(0.022)KT(0.978)EIEMDGK	TG_NT-TG_EGCGEE	-0.0200249	0.427416	-0.0468511	5	0.964446
P70414_GMIIEHEGDRPAS(1)K	TG_NT-TG_EGCGEE	-0.48096	1.09847	-0.437845	7	0.674691
P70441_EALVEPASES(1)PRPALAR	TG_NT-TG_EGCGEE	0.0818738	0.567701	0.14422	7	0.889391
P70441_SASSDTSEELNSQDS(1)PK	TG_NT-TG_EGCGEE	0.277154	0.323162	0.857631	5	0.430277
P70663_KAESSPNAEPS(0.016)DEGNS(0.961)REHS(0.017)AGS(0.003)CT(0.003)NFQCK	TG_NT-TG_EGCGEE	-0.0385014	0.8081	-0.0476443	5	0.963844
P70663_PS(0.011)ALNS(0.989)EEETHEQS(0.995)T(0.005)EQDK	TG_NT-TG_EGCGEE	0.0221	0.886259	0.0249363	7	0.980802
P70663_PSALNS(1)EEETHEQSTEQDK	TG_NT-TG_EGCGEE	0.165893	0.649809	0.255295	8	0.804936
P70698_SGSS(0.086)S(0.911)PDS(0.001)EIT(0.001)ELK	TG_NT-TG_EGCGEE	0.646365	0.339525	1.90373	5	0.115309
P80560_ADSVAGAIQSDPAEGS(1)QESHGR	TG_NT-TG_EGCGEE	0.583503	0.56227	1.03776	8	0.329727
P81122_RVS(1)GDGAQDLDR	TG_NT-TG_EGCGEE	0.427944	0.201905	2.11953	4	0.101395
P83510_SEGS(1)PVLPHEPSK	TG_NT-TG_EGCGEE	-0.0645879	0.0928949	-0.695279	8	0.50657
P83510_TTS(0.003)IS(0.997)PALAR	TG_NT-TG_EGCGEE	0.229885	0.366829	0.62668	6	0.553949
P84086_AALEQPCEGS(0.997)LT(0.003)RPK	TG_NT-TG_EGCGEE	0.340659	0.722356	0.471595	8	0.64981
P97379_S(0.004)AT(0.996)PPPAEPASLPQEPPK	TG_NT-TG_EGCGEE	-0.0677838	0.212584	-0.318857	6	0.760643
P97379_S(0.794)AT(0.206)PPPAEPASLPQEPPK	TG_NT-TG_EGCGEE	-0.452176	0.820761	-0.550923	5	0.605398
P97427_GMYDGPVYEVPAT(1)PK	TG_NT-TG_EGCGEE	-0.203828	0.154722	-1.31738	8	0.224189
P97427_S(1)IPHITSDR	TG_NT-TG_EGCGEE	-0.0916447	0.201795	-0.454148	8	0.66179
P97427_VFGLHSVS(1)R	TG_NT-TG_EGCGEE	-0.101988	0.211038	-0.483267	6	0.646035
P97445_GADYTEPDS(1)PREPPGGAHDPAPR	TG_NT-TG_EGCGEE	0.14801	0.273977	0.540228	8	0.603749
P97492_PLREPGSSHLGS(0.999)PDT(0.001)AR	TG_NT-TG_EGCGEE	0.474044	0.924488	0.512763	7	0.623897
P97492_S(1)LGSGESESESRPGK	TG_NT-TG_EGCGEE	0.112039	0.414991	0.26998	6	0.796221
P97798_LELKPIDKS(1)PDPNPVMTDTPIPR	TG_NT-TG_EGCGEE	-0.199179	0.195815	-1.01718	7	0.342929
P97825_S(0.009)NS(0.99)S(0.001)EASSGDFLDLK	TG_NT-TG_EGCGEE	0.210125	0.244417	0.859698	7	0.418422
P97855_S(0.083)T(0.083)S(0.834)PAPADVAPAQEDLR	TG_NT-TG_EGCGEE	-0.167724	0.15926	-1.05314	5	0.340484
P97868_VEGTEIVKPS(1)PK	TG_NT-TG_EGCGEE	0.207476	0.192939	1.07535	6	0.323548
P98084_S(0.012)AS(0.988)QDCIETTPGAQEGKK	TG_NT-TG_EGCGEE	-0.154875	0.848517	-0.182524	5	0.862341
Q00PI9_S(1)GDETPGSEAPGDK	TG_NT-TG_EGCGEE	0.0542346	0.397769	0.136347	6	0.896007
Q01768_VMLGET(1)NPADSKPGTIR	TG_NT-TG_EGCGEE	0.281069	0.395467	0.710727	8	0.497448
Q02053_ATLPS(1)PDK	TG_NT-TG_EGCGEE	-0.158628	0.174629	-0.908374	8	0.390224
Q02248_RLS(1)VELTSSLFR	TG_NT-TG_EGCGEE	-0.612179	0.235149	-2.60337	6	0.0404789
Q02248_RT(0.005)S(0.995)MGGTQQQFVEGVR	TG_NT-TG_EGCGEE	0.0507352	0.267876	0.189398	7	0.855156
Q02357_RRT(0.544)LT(0.667)PLT(0.789)LRY(1)S(1)ILS(1)ES(1)R	TG_NT-TG_EGCGEE	-0.00862347	0.206621	-0.0417357	6	0.968064
Q03173_NS(0.001)RPS(0.049)S(0.933)PVNT(0.015)PS(0.001)S(0.001)QPPAAK	TG_NT-TG_EGCGEE	0.483431	0.73553	0.657255	7	0.532025
Q03173_S(1)PVISRPK	TG_NT-TG_EGCGEE	-0.391509	0.246494	-1.58831	7	0.15624
Q03517_EHLGPGS(0.015)S(0.985)QEMER	TG_NT-TG_EGCGEE	0.538444	1.24163	0.433658	5	0.68261
Q03517_IETQTQEEVRDS(1)K	TG_NT-TG_EGCGEE	0.0947598	0.217077	0.436526	8	0.673997
Q03517_VPS(0.002)PVS(0.994)S(0.004)EDDLQEEEQLEQAIK	TG_NT-TG_EGCGEE	0.0944026	0.23631	0.399487	7	0.701443
Q04690_S(1)FDHLISDTK	TG_NT-TG_EGCGEE	-0.0749412	0.105789	-0.708401	7	0.501598
Q05D44_SVPTVDS(1)GNEDDDSSFK	TG_NT-TG_EGCGEE	0.253381	0.302927	0.836441	7	0.430532
Q05D44_TARPNSEAPLS(0.027)GS(0.973)EDADDSNK	TG_NT-TG_EGCGEE	0.0488067	0.344506	0.141672	6	0.891976
Q08460_GGYS(0.016)T(0.979)PQT(0.005)LANR	TG_NT-TG_EGCGEE	0.349541	0.384841	0.908273	5	0.405383
Q08460_RLEDEQPPTLS(1)PK	TG_NT-TG_EGCGEE	-0.196276	0.153155	-1.28155	7	0.240815
Q0P678_SFSSSPSPS(0.003)PT(0.003)PS(0.994)PHRPPVR	TG_NT-TG_EGCGEE	0.192225	0.312555	0.615012	6	0.561132
Q148V7_AGS(0.991)IS(0.009)T(0.001)LDSLDFAR	TG_NT-TG_EGCGEE	-0.277285	0.419087	-0.661639	7	0.529372
Q148V7_S(0.213)S(0.787)PEIQEPIK	TG_NT-TG_EGCGEE	-0.068581	0.180863	-0.379186	7	0.71579
Q148V7_S(0.676)S(0.324)PEIQEPIK	TG_NT-TG_EGCGEE	-0.068581	0.180863	-0.379186	7	0.71579
Q14CH0_STVEDFEANT(0.042)S(0.945)PT(0.012)K	TG_NT-TG_EGCGEE	0.338157	0.196829	1.71802	7	0.129489
Q2KN98_RS(0.001)S(0.994)T(0.003)SSEPTPTVK	TG_NT-TG_EGCGEE	-0.388709	0.473029	-0.821744	4	0.45738
Q2PFD7_DHRPET(1)PGIK	TG_NT-TG_EGCGEE	0.243315	0.225342	1.07976	6	0.32173
Q2PFD7_IGS(0.986)T(0.014)TNPFLDIPHDPNAAVYK	TG_NT-TG_EGCGEE	0.0145682	0.415334	0.0350759	8	0.972879
Q2PFD7_S(0.001)HS(0.017)S(0.981)PSLNPDASPVTAK	TG_NT-TG_EGCGEE	0.623653	0.475792	1.31077	4	0.260126
Q2PFD7_S(0.031)HS(0.968)S(0.001)PSLNPDAS(1)PVTAK	TG_NT-TG_EGCGEE	0.0668421	0.421706	0.158504	8	0.877988
Q2PFD7_SHS(1)SPSLNPDASPVTAK	TG_NT-TG_EGCGEE	-0.109048	0.23125	-0.47156	8	0.649834
Q3TES0_VQTPQS(1)PHQHPVAPGAIADK	TG_NT-TG_EGCGEE	-0.13816	0.266034	-0.519331	6	0.622123
Q3TVA9_GLS(1)LTETELEELR	TG_NT-TG_EGCGEE	-0.227858	0.312935	-0.728131	7	0.490167
Q3TWL2_RIINLGPVHPGPLS(1)PEPQPMGVR	TG_NT-TG_EGCGEE	-0.0212232	0.71889	-0.0295222	5	0.97759
Q3TWW8_SHS(1)PLPAPPSK	TG_NT-TG_EGCGEE	-0.0671241	0.136026	-0.493464	8	0.634945
Q3TXS7_T(0.003)VGT(0.997)PIASVPGSTNTGTVPGSEK	TG_NT-TG_EGCGEE	0.122945	0.394068	0.311989	5	0.76764
Q3TXS7_T(0.936)VGT(0.064)PIASVPGSTNTGTVPGSEK	TG_NT-TG_EGCGEE	0.504324	0.719412	0.701023	4	0.521926
Q3TXS7_TASAVAGKT(1)PDAS(1)PEPK	TG_NT-TG_EGCGEE	-0.221202	0.723656	-0.305673	7	0.768744
Q3U0M1_FNFESVPES(1)PGEK	TG_NT-TG_EGCGEE	-0.304189	0.163743	-1.85773	6	0.112578
Q3UDE2_MEIQSGPQPGS(1)PGR	TG_NT-TG_EGCGEE	-0.619428	0.622829	-0.994538	6	0.358362
Q3UH68_TINHQMES(1)PGER	TG_NT-TG_EGCGEE	0.319581	0.212557	1.5035	5	0.193033
Q3UH99_ET(0.002)IS(0.915)AIDT(0.02)S(0.063)PK	TG_NT-TG_EGCGEE	-0.0906588	0.367155	-0.246923	5	0.814786
Q3UH99_LHSQDPLLS(1)PER	TG_NT-TG_EGCGEE	0.230973	0.153937	1.50044	4	0.207892
Q3UHB8_S(0.006)FS(0.994)LGDLSHSPQTAQHVER	TG_NT-TG_EGCGEE	0.335533	0.248478	1.35036	8	0.213857
Q3UHB8_SHS(1)LDSLSR	TG_NT-TG_EGCGEE	0.0785139	0.173536	0.452435	8	0.662972
Q3UHC7_LPS(1)PTPENK	TG_NT-TG_EGCGEE	-0.0563343	0.369127	-0.152615	4	0.886091
Q3UHD1_NENVATLSVS(0.004)S(0.996)LER	TG_NT-TG_EGCGEE	0.41891	0.460429	0.909826	5	0.404638
Q3UHD6_SES(1)GYGFNVR	TG_NT-TG_EGCGEE	-0.030945	0.37226	-0.0831275	8	0.935793
Q3UHD9_GAGSRLS(0.999)WPES(0.001)EGK	TG_NT-TG_EGCGEE	-0.0273089	0.346808	-0.0787436	8	0.939171
Q3UHD9_LRT(0.002)DS(0.992)QS(0.006)EAVAIQAIR	TG_NT-TG_EGCGEE	0.377535	0.341994	1.10392	4	0.331568
Q3UHD9_LSTPSKT(0.999)EGSAVQAEAK	TG_NT-TG_EGCGEE	-0.210113	0.324448	-0.647601	6	0.541215
Q3UHJ0_ILS(1)DVTHSAVFGVPASK	TG_NT-TG_EGCGEE	0.157825	0.415766	0.379601	7	0.715495
Q3UHJ0_VGSLT(1)PPSSPK	TG_NT-TG_EGCGEE	0.362522	0.369056	0.982296	7	0.358678
Q3UHJ0_VQT(0.001)T(0.999)PPPTIQGQK	TG_NT-TG_EGCGEE	-0.141545	0.164873	-0.85851	8	0.415591
Q3UHK3_T(0.047)GAY(0.989)LQFLS(0.964)ILS(1)RMLIR	TG_NT-TG_EGCGEE	0.449305	1.14031	0.394021	8	0.70386
Q3UHK3_T(0.136)GAY(0.98)LQFLS(0.884)ILS(1)RMLIR	TG_NT-TG_EGCGEE	0.449305	1.14031	0.394021	8	0.70386
Q3UHK3_T(0.224)GAY(0.792)LQFLS(0.984)ILS(1)RMLIR	TG_NT-TG_EGCGEE	0.538715	1.12614	0.478374	8	0.645184
Q3UHL1_AT(0.989)PAT(0.011)EESTVPATQSSALPAAK	TG_NT-TG_EGCGEE	-1.34758	1.13654	-1.18568	6	0.280571
Q3UHQ6_DPEEQELLNDY(1)RY(1)R	TG_NT-TG_EGCGEE	0.442641	0.449513	0.984712	6	0.362793
Q3UJU9_S(0.02)HS(0.979)LPNS(0.001)LDYAQASER	TG_NT-TG_EGCGEE	0.0763676	0.441965	0.172791	5	0.869593
Q3ULB5_S(1)LVGTPYWMAPEVISR	TG_NT-TG_EGCGEE	-0.158383	0.404127	-0.391915	5	0.711268
Q3UMB5_VAS(1)PANVGTLHTLSR	TG_NT-TG_EGCGEE	-0.20086	0.268569	-0.74789	5	0.488189
Q3UMU9_GGS(0.996)S(0.004)GEELEDEEPVK	TG_NT-TG_EGCGEE	-0.270947	0.609	-0.444905	7	0.66982
Q3UN16_RLS(0.999)LGS(0.001)PDSR	TG_NT-TG_EGCGEE	-0.263254	0.246145	-1.06951	7	0.320326
Q3UNH4_APSPAPRPPS(1)RR	TG_NT-TG_EGCGEE	-1.20215	1.03085	-1.16617	6	0.287798
Q3UNH4_ERPGS(0.235)T(0.765)GEGDLVSLR	TG_NT-TG_EGCGEE	0.350976	0.370959	0.946131	8	0.371778
Q3UNH4_ERPGS(0.999)T(0.001)GEGDLVSLR	TG_NT-TG_EGCGEE	0.0105956	0.845418	0.0125329	8	0.990307
Q3UNH4_NSELVS(1)PVKPER	TG_NT-TG_EGCGEE	0.0811424	0.332326	0.244165	8	0.813248
Q3UNH4_S(0.006)VAT(0.006)GPMT(0.989)PQAAAPPAVPPVFPEVR	TG_NT-TG_EGCGEE	-0.105804	0.988842	-0.106998	5	0.918951
Q3UNH4_S(0.995)PS(0.005)AEAAAPPPGPR	TG_NT-TG_EGCGEE	-0.299299	0.184449	-1.62266	8	0.143318
Q3UNH4_SIGSLPEREPSAST(0.011)S(0.989)QK	TG_NT-TG_EGCGEE	0.324029	0.200835	1.61341	6	0.157782
Q3UNH4_VITQIPGAT(0.042)S(0.958)PGK	TG_NT-TG_EGCGEE	0.370498	0.568438	0.651782	8	0.532815
Q3USB7_KLPSESDLLEGEVT(1)DEDEEAEMSR	TG_NT-TG_EGCGEE	0.0329176	0.510104	0.0645312	6	0.950644
Q3UTJ2_RRGS(1)LPDNSILHR	TG_NT-TG_EGCGEE	-0.167188	0.233218	-0.716874	5	0.505534
Q3UVX5_PRS(1)PS(1)PISTLSHLAGSAGR	TG_NT-TG_EGCGEE	0.454574	0.247596	1.83595	8	0.103688
Q3UYG8_GLS(1)PPHK	TG_NT-TG_EGCGEE	-0.0414109	0.312998	-0.132304	4	0.901132
Q3V3V9_KAGS(1)DGDIMDSSTETPPISIK	TG_NT-TG_EGCGEE	-0.46268	0.353301	-1.30959	4	0.260487
Q3V3V9_PLPPY(0.012)PT(0.049)EPS(0.685)S(0.256)PERS(0.854)PPS(0.104)PAT(0.039)DQR	TG_NT-TG_EGCGEE	0.199518	0.292454	0.682221	7	0.517031
Q4ACU6_AHS(1)PQGEGEIPLHR	TG_NT-TG_EGCGEE	0.164248	0.322467	0.50935	7	0.626167
Q4KMM3_RDS(0.999)ET(0.001)EVEELRK	TG_NT-TG_EGCGEE	0.195751	0.349457	0.560159	8	0.590708
Q4KMM3_S(0.068)T(0.075)EES(0.353)LS(0.49)EDAFT(0.011)ES(0.015)ELS(0.985)PIREELLS(0.001)S(0.001)EPR	TG_NT-TG_EGCGEE	0.0596665	0.644869	0.0925249	5	0.929874
Q4KMM3_TTT(1)PDVAHPK	TG_NT-TG_EGCGEE	-0.52761	0.381905	-1.38152	8	0.204473
Q4KMM3_VVSST(0.001)S(0.999)EEEEAFTEK	TG_NT-TG_EGCGEE	0.0305092	0.126927	0.240367	6	0.818048
Q4VA53_AES(1)PETSAVESTQSTPQK	TG_NT-TG_EGCGEE	0.263252	0.1912	1.37684	6	0.217728
Q52KI8_APKPEPVPEPKEPS(1)PEK	TG_NT-TG_EGCGEE	-0.222093	0.137379	-1.61665	8	0.144617
Q52KI8_RYS(1)PPIQR	TG_NT-TG_EGCGEE	-0.225822	0.221174	-1.02101	7	0.341231
Q52KI8_S(1)PELPEPSVR	TG_NT-TG_EGCGEE	-0.0696855	0.172514	-0.40394	8	0.696839
Q52KI8_TAS(1)PPPPPK	TG_NT-TG_EGCGEE	-0.0846825	0.301861	-0.280535	7	0.787177
Q569Z6_ASVSDLS(1)PR	TG_NT-TG_EGCGEE	-0.171963	0.18559	-0.926572	8	0.381252
Q569Z6_FSGEEGEIEDDES(0.996)GT(0.004)ENREEK	TG_NT-TG_EGCGEE	-0.0438454	0.393081	-0.111543	7	0.914317
Q569Z6_IDIS(0.996)PS(0.003)T(0.001)FR	TG_NT-TG_EGCGEE	0.413489	0.480051	0.861344	7	0.417574
Q56A07_EQKLS(0.851)T(0.149)DDLKTEEEGK	TG_NT-TG_EGCGEE	-0.806691	1.0784	-0.748045	5	0.488103
Q5DQR4_SLSGSTNTVS(0.008)S(0.989)EGVT(0.003)K	TG_NT-TG_EGCGEE	-0.0729669	0.116633	-0.625614	4	0.565491
Q5DTL9_DSGLEDGRES(0.095)PS(0.905)FDT(0.001)PSQR	TG_NT-TG_EGCGEE	-1.63147	1.44	-1.13296	5	0.308615
Q5DTL9_ERDSGLEDGRES(1)PSFDTPSQR	TG_NT-TG_EGCGEE	0.117696	0.31531	0.373269	8	0.718645
Q5DTL9_NDVS(0.999)RENST(0.001)VDFSK	TG_NT-TG_EGCGEE	-0.0134847	0.350812	-0.0384385	8	0.97028
Q5DTY9_LLAPEDVKQS(1)PDEFCHSDFEDASQGSDTR	TG_NT-TG_EGCGEE	-0.0117401	0.363692	-0.0322804	7	0.97515
Q5DTY9_T(0.001)LT(0.071)S(0.925)GS(0.004)RESNISSK	TG_NT-TG_EGCGEE	0.042241	0.366725	0.115185	5	0.912782
Q5DU25_AQNPAYFEGKPAS(1)LDEGAMAGAR	TG_NT-TG_EGCGEE	0.417918	0.441891	0.945749	8	0.371962
Q5F2E8_ASDPQS(0.999)PPQVS(0.001)R	TG_NT-TG_EGCGEE	-0.0149767	0.237557	-0.0630448	7	0.951493
Q5FWK3_S(0.001)S(0.006)S(0.994)PEPVTHLK	TG_NT-TG_EGCGEE	-0.17551	0.127378	-1.37787	7	0.210679
Q5PR73_GTFRES(1)YIPTVEDTYR	TG_NT-TG_EGCGEE	-1.07628	0.482428	-2.23096	5	0.0760736
Q5RJI5_SSGGTPLHS(1)PLHTPR	TG_NT-TG_EGCGEE	-0.0141719	0.373787	-0.0379145	8	0.970685
Q5SP85_HALGGS(1)LEHLPR	TG_NT-TG_EGCGEE	0.0617071	0.287799	0.21441	6	0.837328
Q5SP85_HVLSGS(1)PEHFQK	TG_NT-TG_EGCGEE	0.00614125	0.377993	0.016247	7	0.987491
Q5SRT8_DEPWWEGRVASDVHCT(1)LR	TG_NT-TG_EGCGEE	1.04297	0.865015	1.20572	7	0.267095
Q5SRX1_AAETVPDLPS(1)PPTEAPAPASNTSTR	TG_NT-TG_EGCGEE	0.0835541	0.493925	0.169163	6	0.871227
Q5SRX1_GIEFPMADLDALS(1)PIHTPQR	TG_NT-TG_EGCGEE	-0.329557	0.219201	-1.50345	8	0.171131
Q5SSH7_GDQEEELDRPVS(0.367)S(0.633)PGEAEQK	TG_NT-TG_EGCGEE	0.137433	0.217966	0.630525	5	0.556042
Q5U3K5_FPVREDLS(0.976)DVT(0.024)DEDTGPAQPPPPSK	TG_NT-TG_EGCGEE	0.324804	0.113381	2.86471	4	0.0457118
Q5U3K5_NISLS(0.003)S(0.997)EEEAEGLAGHPR	TG_NT-TG_EGCGEE	-1.02433	0.187661	-5.45843	6	0.00157489
Q60598_KQT(0.982)PPAS(0.019)PS(0.998)PQPIEDRPPS(0.496)S(0.414)PIY(0.09)EDAAPFK	TG_NT-TG_EGCGEE	-1.25027	1.09015	-1.14688	5	0.303334
Q60598_KQT(1)PPASPSPQPIEDRPPSSPIYEDAAPFK	TG_NT-TG_EGCGEE	0.209028	0.316864	0.659678	8	0.527991
Q60771_FYYSSGS(0.001)S(0.132)S(0.846)PT(0.021)HAK	TG_NT-TG_EGCGEE	2.41164	2.4082	1.00143	7	0.349973
Q60829_ATLSEPGEEPQHPS(1)PP	TG_NT-TG_EGCGEE	-0.172538	0.147699	-1.16817	7	0.280979
Q60829_AVQHLQTISNLSENQAS(1)EEEDELGELR	TG_NT-TG_EGCGEE	0.408773	0.267774	1.52656	6	0.177724
Q60875_EAQELGS(1)PEDR	TG_NT-TG_EGCGEE	0.3025	0.21633	1.39833	6	0.211517
Q60875_LQDS(0.053)S(0.946)DPDTGSEEEVS(0.077)S(0.067)RLS(0.822)PPHS(0.034)PR	TG_NT-TG_EGCGEE	-0.108059	0.279982	-0.385951	5	0.715409
Q60875_LQDS(0.17)S(0.827)DPDT(0.001)GS(0.001)EEEVS(0.001)S(0.001)RLS(0.968)PPHS(0.032)PR	TG_NT-TG_EGCGEE	0.850452	0.628445	1.35326	5	0.233936
Q60902_STPSHGSVSS(0.001)LNS(0.002)T(0.002)GS(0.246)LS(0.749)PK	TG_NT-TG_EGCGEE	-0.221906	0.236807	-0.937077	5	0.391739
Q60902_TVFAGAVPVLPAS(1)PPPK	TG_NT-TG_EGCGEE	-0.0765541	0.284807	-0.268793	8	0.794891
Q60932_LTFDSS(0.004)FS(0.992)PNT(0.003)GKK	TG_NT-TG_EGCGEE	0.509539	0.377019	1.35149	8	0.213508
Q61029_GPPDFSSDEEREPT(0.999)PVLGSGASVGR	TG_NT-TG_EGCGEE	0.0278251	0.257313	0.108137	5	0.918092
Q61036_T(0.004)AS(0.004)EPPLAPPVS(0.993)EEEDEEEEEEEDDNEPPPVIAPRPEHTK	TG_NT-TG_EGCGEE	0.615045	0.610946	1.00671	6	0.352934
Q61070_FPS(1)PHPS(1)PAK	TG_NT-TG_EGCGEE	-0.0433746	0.276191	-0.157046	6	0.88036
Q61097_AAEPHFGT(1)LPK	TG_NT-TG_EGCGEE	0.0353721	0.344095	0.102797	6	0.921473
Q61097_RTES(1)VPSDINNPVDR	TG_NT-TG_EGCGEE	-0.214724	0.395882	-0.542393	8	0.602325
Q61165_IGS(1)DPLAYEPK	TG_NT-TG_EGCGEE	-0.11641	0.303298	-0.383815	8	0.711115
Q61165_LDS(1)PTLSR	TG_NT-TG_EGCGEE	0.0646395	0.144371	0.447732	8	0.666222
Q61206_PLHELIMQLLEET(1)PEEK	TG_NT-TG_EGCGEE	0.99151	0.973833	1.01815	5	0.355315
Q61290_FGEAVVVGRPGS(1)GDGDSDQSR	TG_NT-TG_EGCGEE	0.0752889	0.470181	0.160127	6	0.878036
Q61290_HLLS(1)PDVSR	TG_NT-TG_EGCGEE	-0.203459	0.399766	-0.508946	8	0.624526
Q61290_HMQMS(0.195)S(0.805)QEALNK	TG_NT-TG_EGCGEE	0.053342	0.610075	0.0874351	5	0.933719
Q61301_HIS(1)PVQALSEFK	TG_NT-TG_EGCGEE	-0.369409	0.313767	-1.17734	7	0.277536
Q61301_TPEELEDDS(1)DFEQEDYDVR	TG_NT-TG_EGCGEE	0.814442	0.815591	0.998592	6	0.356547
Q61316_MQVDQEEPHTEEQQQQPQT(1)PAENK	TG_NT-TG_EGCGEE	-0.0839391	0.231929	-0.361918	8	0.726787
Q61337_RMS(1)DEFEGSFK	TG_NT-TG_EGCGEE	0.538705	0.237976	2.26369	4	0.0863274
Q61548_KPGNNEGS(1)GAPS(1)PLSK	TG_NT-TG_EGCGEE	0.834127	0.447432	1.86426	8	0.0992795
Q61548_PDAAPSIDLFGTDAFS(0.02)S(0.98)PPR	TG_NT-TG_EGCGEE	-0.0786092	0.504306	-0.155876	7	0.880531
Q61548_S(0.417)S(0.583)PATTVT(0.308)S(0.683)PNS(0.009)TPAK	TG_NT-TG_EGCGEE	-0.407404	0.357484	-1.13964	4	0.318047
Q61548_T(0.016)IDT(0.068)S(0.916)PPVDIFATASAAAPVSSAK	TG_NT-TG_EGCGEE	0.166152	0.605366	0.274466	4	0.797318
Q61644_AEGATLSNATGAVESTSQAGDRGS(0.991)VS(0.007)S(0.001)YDR	TG_NT-TG_EGCGEE	0.27126	1.10353	0.24581	7	0.812881
Q61644_GSVS(0.066)S(0.934)YDR	TG_NT-TG_EGCGEE	0.128272	0.430575	0.297908	6	0.77582
Q61687_YVES(1)DDEKPTDENVNEK	TG_NT-TG_EGCGEE	-0.228241	0.454736	-0.501919	6	0.633607
Q61699_IES(1)PKLER	TG_NT-TG_EGCGEE	-0.322419	0.130698	-2.46689	8	0.0388984
Q61699_NIQQDNSEAGTQPQVQTDGQQTS(0.007)QS(0.004)PPS(0.988)PELTSEESK	TG_NT-TG_EGCGEE	-0.0879577	0.272861	-0.322354	6	0.758121
Q61699_VPT(1)EEEDGSSLEADMECPNQRPTESSDVDK	TG_NT-TG_EGCGEE	0.178421	0.358864	0.497184	8	0.632434
Q61701_NCPS(1)PMQTGAATDDSK	TG_NT-TG_EGCGEE	-0.186931	0.314492	-0.594392	8	0.568674
Q61768_PIRPGQHPAAS(1)PTHPGTVR	TG_NT-TG_EGCGEE	0.103953	0.55813	0.186252	8	0.856884
Q61845_MAT(1)S(1)DVKPKS(0.036)IS(0.965)R	TG_NT-TG_EGCGEE	-1.48505	0.746319	-1.98984	4	0.117472
Q61845_MAT(1)S(1)DVKPKS(0.369)IS(0.631)R	TG_NT-TG_EGCGEE	-1.48505	0.746319	-1.98984	4	0.117472
Q62048_QPS(1)EEEIIK	TG_NT-TG_EGCGEE	0.127315	0.165584	0.768882	8	0.464055
Q62093_VDNLT(0.011)Y(0.004)RT(0.822)S(0.163)PDTLRR	TG_NT-TG_EGCGEE	-0.882819	0.366715	-2.40737	4	0.0737644
Q62093_VDNLT(0.97)Y(0.002)RT(0.014)S(0.014)PDTLR	TG_NT-TG_EGCGEE	-0.771313	0.115211	-6.69478	4	0.00258952
Q62188_GGT(0.015)PAGS(0.178)T(0.718)RGS(0.085)PT(0.003)RPNPPVR	TG_NT-TG_EGCGEE	-0.434013	0.877198	-0.494771	5	0.641733
Q62188_GGT(0.883)PAGS(0.946)T(0.171)RGS(0.5)PT(0.5)RPNPPVR	TG_NT-TG_EGCGEE	0.0516723	0.663386	0.0778918	7	0.940094
Q62188_GMYDGPVFDLT(0.001)T(0.003)T(0.997)PK	TG_NT-TG_EGCGEE	-0.00661755	0.321123	-0.0206075	8	0.984063
Q62188_GS(0.999)PT(0.001)RPNPPVR	TG_NT-TG_EGCGEE	-0.292342	0.162752	-1.79625	8	0.110183
Q62261_AQTLPTSVVTITS(0.001)ES(0.012)S(0.987)PGK	TG_NT-TG_EGCGEE	-0.481668	0.461976	-1.04263	8	0.327602
Q62261_ES(0.022)S(0.977)PVPS(0.001)PTLDRK	TG_NT-TG_EGCGEE	1.02799	0.51198	2.00788	8	0.079539
Q62261_ES(0.5)S(0.5)PVPS(0.999)PT(0.001)LDRK	TG_NT-TG_EGCGEE	0.519684	0.671071	0.77441	7	0.464037
Q62261_ES(0.891)S(0.109)PVPSPTLDR	TG_NT-TG_EGCGEE	0.629336	0.778101	0.808809	5	0.455372
Q62261_TLET(1)PAAQMEGFLNR	TG_NT-TG_EGCGEE	-0.0635911	0.160259	-0.396803	6	0.705242
Q62277_LHQVY(1)FDAPSCVK	TG_NT-TG_EGCGEE	0.390108	0.393054	0.992505	7	0.354012
Q62313_T(0.005)ES(0.995)GETLAGDSDFSLKPEK	TG_NT-TG_EGCGEE	0.397687	0.451492	0.880828	6	0.4123
Q62318_S(1)GEGEVSGLLR	TG_NT-TG_EGCGEE	0.224851	0.343275	0.655016	6	0.536746
Q62376_YDERPGPS(1)PLPHR	TG_NT-TG_EGCGEE	-0.153287	0.15211	-1.00774	8	0.343085
Q62415_EPEQEGPSVPGEGSTVES(0.001)LPRPLS(0.887)PT(0.112)K	TG_NT-TG_EGCGEE	-0.348717	0.286875	-1.21557	4	0.290983
Q62417_RSAT(1)LPLPAR	TG_NT-TG_EGCGEE	0.028767	0.131626	0.218551	6	0.834244
Q62418_AMS(0.992)T(0.007)TSVTSSQPGK	TG_NT-TG_EGCGEE	1.08759	0.327283	3.32308	6	0.0159432
Q62433_S(1)RELHDVDLAEVKPLVEK	TG_NT-TG_EGCGEE	-0.151741	0.334932	-0.453052	8	0.662547
Q62433_T(0.002)AS(0.998)GSSVTSLEGTR	TG_NT-TG_EGCGEE	0.00281181	0.216659	0.012978	7	0.990007
Q62448_T(0.046)QT(0.953)PPLGQTPQLGLK	TG_NT-TG_EGCGEE	-0.155561	0.334066	-0.465658	5	0.661039
Q63844_IADPEHDHTGFLT(0.999)EY(0.001)VATR	TG_NT-TG_EGCGEE	-0.631054	0.318293	-1.98262	8	0.0827127
Q64012_GRLS(1)PVPVPR	TG_NT-TG_EGCGEE	-0.384831	0.115027	-3.34556	8	0.0101469
Q640R3_S(1)PGLPIR	TG_NT-TG_EGCGEE	0.272973	0.969704	0.281501	6	0.787782
Q640R3_T(0.003)HT(0.263)S(0.734)PPRAPS(0.884)S(0.116)PGR	TG_NT-TG_EGCGEE	0.0362089	0.202639	0.178687	6	0.864065
Q640R3_T(0.013)HT(0.929)S(0.067)PPRAPS(0.66)S(0.331)PGR	TG_NT-TG_EGCGEE	0.334406	0.382105	0.875167	7	0.410504
Q640R3_THT(0.001)S(0.983)PPRAPS(0.015)S(0.001)PGR	TG_NT-TG_EGCGEE	-0.00616979	0.989496	-0.00623529	8	0.995178
Q64322_GPT(0.007)S(0.986)PS(0.003)T(0.003)PR	TG_NT-TG_EGCGEE	-0.223486	0.225976	-0.988983	7	0.355617
Q64332_MNQLLS(0.933)RT(0.163)PALS(0.893)PQRPLT(0.003)T(0.007)QQPQS(0.001)GTLK	TG_NT-TG_EGCGEE	1.13669	0.723706	1.57066	5	0.177062
Q64332_T(1)PALS(1)PQRPLTTQQPQSGTLK	TG_NT-TG_EGCGEE	0.714764	0.613782	1.16452	8	0.277761
Q66L44_GAGDEVSELPAPARS(1)PPR	TG_NT-TG_EGCGEE	-0.109839	0.181797	-0.604185	8	0.562459
Q66L44_HAS(1)LDGASPYFK	TG_NT-TG_EGCGEE	0.0730751	0.331571	0.22039	8	0.831088
Q68ED2_TELCENVDPNS(1)PAAK	TG_NT-TG_EGCGEE	-0.0381673	0.327022	-0.116712	6	0.910897
Q68EF6_AEGRAS(1)PLYATYK	TG_NT-TG_EGCGEE	0.733785	0.355321	2.06513	4	0.107823
Q68FF6_HGS(0.057)GADS(0.536)DY(0.408)ENTQSGDPLLGLEGK	TG_NT-TG_EGCGEE	0.076661	0.462287	0.16583	5	0.874788
Q68FF6_HGS(1)GADSDYENTQSGDPLLGLEGK	TG_NT-TG_EGCGEE	0.129341	0.551011	0.234735	6	0.82222
Q68FF6_S(0.007)LS(0.021)S(0.969)PT(0.002)DNLELSAR	TG_NT-TG_EGCGEE	0.205702	0.27013	0.761494	7	0.471233
Q68FH0_AASPYSQRPAS(0.998)PT(0.002)AVR	TG_NT-TG_EGCGEE	-0.0296444	0.228204	-0.129903	8	0.89985
Q68FH0_LLGLNELDDLLGKES(1)PSK	TG_NT-TG_EGCGEE	0.217108	0.564598	0.384535	5	0.716394
Q68FH0_PSPIYISSYS(0.016)S(0.984)PAR	TG_NT-TG_EGCGEE	0.627435	0.37128	1.68992	7	0.13489
Q68FH0_S(0.004)AVS(0.996)PDLHITPIYEGR	TG_NT-TG_EGCGEE	0.566917	0.409005	1.38609	8	0.203129
Q68FH0_VASPSQGQVGSS(0.003)S(0.997)PK	TG_NT-TG_EGCGEE	0.275116	0.328193	0.838275	7	0.429567
Q68FH0_VGS(1)PLTLTDAQTR	TG_NT-TG_EGCGEE	-0.0868992	0.110933	-0.783348	8	0.455985
Q68FL4_HRDGGEALVS(1)PDGTVTEAPR	TG_NT-TG_EGCGEE	-0.32459	0.255894	-1.26846	8	0.240299
Q68FM6_GS(1)PLNSPLDR	TG_NT-TG_EGCGEE	-0.19709	0.267874	-0.735756	4	0.502693
Q69ZH9_ARS(1)DDYLSR	TG_NT-TG_EGCGEE	0.321368	0.250472	1.28305	6	0.246805
Q69ZK9_RLS(1)PPGGSGSGVPGGGPLLPTAGR	TG_NT-TG_EGCGEE	0.523055	0.764417	0.684253	6	0.519355
Q6DFV7_HS(0.006)GS(0.994)PENLGESTLNIHEDLDK	TG_NT-TG_EGCGEE	-0.0872682	0.225895	-0.386321	7	0.710733
Q6NS52_ANS(0.998)VT(0.002)MDGQGLQITPVPGTHPLLVFVNPK	TG_NT-TG_EGCGEE	-0.135472	0.221538	-0.611506	8	0.557837
Q6NS52_FPHS(0.813)S(0.187)PNVK	TG_NT-TG_EGCGEE	-0.332166	0.948629	-0.350153	4	0.743884
Q6NS60_RHS(0.998)T(0.002)EGEEGDVSDVGSR	TG_NT-TG_EGCGEE	-0.255989	0.35752	-0.716014	7	0.497167
Q6NVE8_EAENTANQAGNES(1)PVQELR	TG_NT-TG_EGCGEE	-0.512273	0.50116	-1.02217	4	0.364486
Q6NXN1_ILGS(0.009)AS(0.991)PEEEQEKPILDRPTR	TG_NT-TG_EGCGEE	0.245985	0.198605	1.23856	6	0.261765
Q6NZC7_KLS(1)VGAYVSSVR	TG_NT-TG_EGCGEE	-0.365115	0.189982	-1.92183	8	0.0908581
Q6P4S6_RAS(1)DGGANIQLHAQQLLK	TG_NT-TG_EGCGEE	0.027937	0.256834	0.108775	8	0.91606
Q6P542_SKPAAADS(1)EGEEEEEDTAK	TG_NT-TG_EGCGEE	-0.00326124	0.297854	-0.0109491	5	0.991687
Q6P5E6_LQPAS(0.494)S(0.494)S(0.013)KLPAFS(0.038)PLMPPAVIS(0.981)QT(0.981)LLLDNPHKEPIR	TG_NT-TG_EGCGEE	0.122738	0.253085	0.484968	4	0.653061
Q6P9K8_AAASVVSGPPVAS(0.001)DCAS(0.997)PGDS(0.002)AR	TG_NT-TG_EGCGEE	0.290877	0.2645	1.09972	5	0.321562
Q6P9K8_AQPGS(1)PQALGGPHGPATAK	TG_NT-TG_EGCGEE	-0.163072	0.452772	-0.360163	8	0.728049
Q6P9K8_PASSPPS(0.001)QS(0.001)AS(0.001)PVKPPS(0.994)PGT(0.002)PALHVPAKPPR	TG_NT-TG_EGCGEE	-0.325213	0.531315	-0.61209	5	0.56724
Q6P9K8_RAHGT(1)PPPVSPKPPPPPTAPK	TG_NT-TG_EGCGEE	0.0443674	0.305478	0.145239	8	0.888115
Q6P9K8_RAS(1)DLAGSVDTGSAGSVK	TG_NT-TG_EGCGEE	0.268584	0.138114	1.94466	5	0.109416
Q6P9K8_RGS(1)GEPAEQSHFMEDGTAR	TG_NT-TG_EGCGEE	-0.027639	0.382325	-0.0722919	7	0.944392
Q6P9K8_SVSESS(0.001)PGDS(0.999)PVKPPEGSSGAAR	TG_NT-TG_EGCGEE	0.730914	0.33406	2.18797	6	0.071274
Q6P9K8_VPLPGPGS(1)PEVK	TG_NT-TG_EGCGEE	-0.288784	0.152665	-1.89162	8	0.0951879
Q6P9Q6_RLS(0.985)LT(0.015)PDPEK	TG_NT-TG_EGCGEE	-0.0290629	0.159604	-0.182093	7	0.860671
Q6P9R4_RAETFGGYDSVGS(0.016)PS(0.984)K	TG_NT-TG_EGCGEE	-0.283917	0.276624	-1.02636	4	0.362732
Q6P9S0_GLS(1)LEHQK	TG_NT-TG_EGCGEE	0.0359435	0.323654	0.111055	5	0.915893
Q6P9S0_TPTVPDS(1)PGYVGPTR	TG_NT-TG_EGCGEE	0.289318	0.260332	1.11134	5	0.316982
Q6PAJ1_ASAPRPPPAPADGADPAPVEESEARPDGEGS(0.905)PS(0.095)K	TG_NT-TG_EGCGEE	0.018831	0.255251	0.0737746	7	0.943254
Q6PAV2_IY(0.119)S(0.882)FGLGGNGQLGT(0.962)GS(0.038)T(0.54)S(0.458)NR	TG_NT-TG_EGCGEE	-0.514626	1.12855	-0.456006	5	0.667508
Q6PAV2_IY(0.439)S(0.561)FGLGGNGQLGT(0.904)GS(0.096)T(0.755)S(0.244)NR	TG_NT-TG_EGCGEE	-0.448671	0.835473	-0.537027	6	0.610569
Q6PAV2_IY(0.445)S(0.555)FGLGGNGQLGT(0.123)GS(0.877)T(0.123)S(0.877)NR	TG_NT-TG_EGCGEE	-0.514626	1.12855	-0.456006	5	0.667508
Q6PAV2_IY(0.452)S(0.548)FGLGGNGQLGT(0.09)GS(0.91)T(0.5)S(0.5)NR	TG_NT-TG_EGCGEE	-0.514626	1.12855	-0.456006	5	0.667508
Q6PB70_RRPGPS(0.005)PDGLLEEGS(0.969)PT(0.026)MVEK	TG_NT-TG_EGCGEE	-0.406978	0.432142	-0.94177	4	0.399634
Q6PCP5_NDSIVT(0.996)PS(0.004)PPQAR	TG_NT-TG_EGCGEE	-0.102179	0.348225	-0.293429	5	0.780984
Q6PCP5_PLALKT(1)PPR	TG_NT-TG_EGCGEE	-0.0820111	0.412855	-0.198644	6	0.849101
Q6PDG5_DMDEPS(1)PVPNVEEVTLPK	TG_NT-TG_EGCGEE	-0.259725	0.439812	-0.590536	7	0.573395
Q6PDG5_TLT(0.001)DEVNS(0.994)PDS(0.006)DRR	TG_NT-TG_EGCGEE	0.375149	0.588888	0.637047	6	0.547615
Q6PDL0_EFQDYIEPEEGCQGS(1)PQR	TG_NT-TG_EGCGEE	0.447733	0.369499	1.21173	8	0.260188
Q6PE13_GLAS(0.003)S(0.996)PT(0.001)GGALRPR	TG_NT-TG_EGCGEE	0.711225	0.959	0.741632	7	0.482445
Q6PE13_GSVGPAPS(0.001)LS(0.005)ELDLRPPS(0.958)PINLS(0.035)R	TG_NT-TG_EGCGEE	-0.482056	0.43086	-1.11882	5	0.314066
Q6PE13_RGS(1)QPDAELDGAGTSLLR	TG_NT-TG_EGCGEE	0.927731	0.59609	1.55636	8	0.158234
Q6PER3_LIGTAVPQRT(0.031)S(0.964)PT(0.005)GPK	TG_NT-TG_EGCGEE	-1.37113	0.999236	-1.37218	4	0.241927
Q6PER3_LIGTAVPQRT(0.93)S(0.069)PT(0.001)GPK	TG_NT-TG_EGCGEE	-0.214141	0.487156	-0.439574	6	0.675636
Q6PFD9_YGLQDS(1)DEEEEEHPPK	TG_NT-TG_EGCGEE	0.508516	0.178079	2.85557	4	0.0461354
Q6PFR5_RAHT(1)PTPGIYMGR	TG_NT-TG_EGCGEE	-0.383617	0.50091	-0.76584	6	0.472813
Q6PGE7_TGMYVATLAGSQS(1)PK	TG_NT-TG_EGCGEE	0.127396	0.478395	0.266298	7	0.797683
Q6PGF7_GSNPFEDEDDEELAT(1)PEAEEEK	TG_NT-TG_EGCGEE	0.0912313	0.16911	0.539481	6	0.608977
Q6PGL7_VDNARVS(1)PEVGSADVASIAQK	TG_NT-TG_EGCGEE	0.277713	0.295137	0.940964	4	0.4
Q6PIC6_RDVAGDAS(0.973)ES(0.027)ALLK	TG_NT-TG_EGCGEE	-0.276208	0.289316	-0.95469	7	0.371532
Q6PIC6_S(1)PDCTHDNPLETR	TG_NT-TG_EGCGEE	0.31489	1.12665	0.279492	7	0.787945
Q6PIE5_AGQENIS(1)VSK	TG_NT-TG_EGCGEE	0.0262623	0.179977	0.145921	7	0.888097
Q6R891_AS(0.038)S(0.962)LNENVDHSALLK	TG_NT-TG_EGCGEE	0.00544164	0.487376	0.0111652	8	0.991365
Q6WVG3_S(0.95)PS(0.05)GGAAGPLLTPSQSLDGSR	TG_NT-TG_EGCGEE	0.00501879	0.181344	0.0276755	7	0.978693
Q6ZPJ3_EEKPEVQS(1)PVK	TG_NT-TG_EGCGEE	-0.288828	0.606358	-0.476332	8	0.646576
Q6ZPS6_GVAPADS(1)PDAPRR	TG_NT-TG_EGCGEE	-0.26561	0.386689	-0.686881	6	0.51781
Q6ZQ58_ESPRPPAAAEAPAGS(1)DGEDGGRR	TG_NT-TG_EGCGEE	0.0738951	0.294584	0.250845	8	0.808256
Q6ZQK5_KS(0.005)S(0.995)PSTGSLDSGNESK	TG_NT-TG_EGCGEE	0.364921	0.622426	0.586287	5	0.58315
Q6ZQK5_YSALLS(0.002)PS(0.998)EQEK	TG_NT-TG_EGCGEE	0.293008	0.193941	1.51082	6	0.181583
Q6ZWR6_T(1)ENLGESKHHISEKK	TG_NT-TG_EGCGEE	-0.527129	0.517911	-1.0178	7	0.342655
Q6ZWU9_DLLHPS(1)PEEEK	TG_NT-TG_EGCGEE	0.118014	0.221796	0.532083	7	0.611132
Q78ZA7_EFITGDVEPTDAESAWHS(1)ENEEEDK	TG_NT-TG_EGCGEE	-0.918899	0.747086	-1.22998	7	0.258435
Q7M750_S(0.998)PT(0.002)HEMNPR	TG_NT-TG_EGCGEE	-0.308676	1.83605	-0.16812	5	0.873078
Q7TMB8_SGDGES(0.001)T(0.999)PVEHVR	TG_NT-TG_EGCGEE	0.57732	0.553942	1.0422	4	0.356162
Q7TME0_DALRS(1)LTDLNQDPSR	TG_NT-TG_EGCGEE	0.0855311	0.242806	0.35226	6	0.736686
Q7TME0_DAS(0.011)S(0.989)LTNLK	TG_NT-TG_EGCGEE	0.47114	0.378687	1.24414	4	0.281373
Q7TME0_MSLQVMDTEPEGQS(1)PPR	TG_NT-TG_EGCGEE	0.367741	0.35709	1.02983	5	0.350308
Q7TME0_PGSSQLVHIPEETQENIST(0.008)S(0.991)PK	TG_NT-TG_EGCGEE	-0.34165	0.606328	-0.563474	8	0.588553
Q7TME0_TVHT(0.005)S(0.995)PGGGLGAR	TG_NT-TG_EGCGEE	0.0810631	0.464835	0.174391	7	0.866495
Q7TMY8_GSGTAS(1)DDEFENLR	TG_NT-TG_EGCGEE	0.43134	0.161284	2.67441	7	0.0317958
Q7TPB0_S(0.003)VS(0.913)T(0.084)DELGPPGR	TG_NT-TG_EGCGEE	-0.0331754	0.299015	-0.110949	5	0.915973
Q7TPH6_LISGDAEPT(1)PEQEEK	TG_NT-TG_EGCGEE	-0.166862	0.2096	-0.796099	6	0.456308
Q7TQ95_ADS(1)VPNLEPSEESLVTK	TG_NT-TG_EGCGEE	0.0312175	0.207036	0.150783	5	0.886041
Q7TQD2_AVS(0.007)S(0.99)PT(0.003)VSR	TG_NT-TG_EGCGEE	-0.502013	0.466222	-1.07677	8	0.31298
Q7TQD2_RLS(0.994)LES(0.994)EGANEGAT(0.012)AAPELSALEEAFR	TG_NT-TG_EGCGEE	-1.00948	1.50663	-0.670025	4	0.539536
Q7TQD2_RLS(1)LESEGANEGATAAPELSALEEAFRR	TG_NT-TG_EGCGEE	-0.435146	0.777376	-0.559762	8	0.590966
Q7TQD2_T(1)PPKS(1)PGDPAR	TG_NT-TG_EGCGEE	0.3903	2.96879	0.131468	5	0.900532
Q7TQF7_AALPAGEGGS(1)PEGAK	TG_NT-TG_EGCGEE	-0.449666	0.490844	-0.916107	5	0.401636
Q7TQF7_AFSIQGAPS(0.024)DS(0.976)GPLR	TG_NT-TG_EGCGEE	0.365477	0.38605	0.946709	4	0.397394
Q7TQF7_T(0.045)PS(0.938)PPEEPS(0.019)PLPS(0.923)PT(0.045)AS(0.029)PNHTLAPASPAPVRPR	TG_NT-TG_EGCGEE	-0.616959	1.00426	-0.614341	5	0.565865
Q7TQF7_T(0.152)PS(0.848)PPEEPS(0.008)PLPS(0.953)PT(0.033)AS(0.007)PNHTLAPASPAPVRPR	TG_NT-TG_EGCGEE	0.0769111	0.587408	0.130933	7	0.899512
Q7TQG1_S(1)PAEEELTPSAVVR	TG_NT-TG_EGCGEE	0.172997	0.395996	0.436866	5	0.680431
Q7TQH0_EVDGLLTSDPMGS(1)PVSSK	TG_NT-TG_EGCGEE	0.232134	0.389808	0.59551	7	0.570246
Q7TSH8_VEPPHS(0.982)S(0.017)HEDLT(0.001)DDLSTR	TG_NT-TG_EGCGEE	0.725846	0.709951	1.02239	6	0.346037
Q7TSJ2_AQS(1)PLLPEPLK	TG_NT-TG_EGCGEE	-0.368942	0.245636	-1.50199	8	0.1715
Q7TSJ2_GQS(1)PTAPGPTK	TG_NT-TG_EGCGEE	-0.695259	0.56335	-1.23415	8	0.252169
Q7TSJ2_GTQLPTVSPSPPVMIPTVPHT(0.061)EY(0.001)IEGS(0.938)P	TG_NT-TG_EGCGEE	-0.51701	0.555231	-0.931161	5	0.394511
Q80T41_DLEEVTMQLQDT(1)PEK	TG_NT-TG_EGCGEE	0.465916	0.594149	0.784174	8	0.455527
Q80T41_DPIEDINS(1)PEHIQR	TG_NT-TG_EGCGEE	-0.3239	0.637559	-0.508032	8	0.625139
Q80TE7_LET(0.001)T(0.999)PTTSPLPER	TG_NT-TG_EGCGEE	0.228671	0.239192	0.956012	6	0.375982
Q80TE7_LETTPTT(0.01)S(0.99)PLPERK	TG_NT-TG_EGCGEE	-0.269271	0.639224	-0.421247	7	0.686208
Q80TE7_S(1)MDGYPEQFCVR	TG_NT-TG_EGCGEE	-0.192455	0.472356	-0.407435	6	0.697826
Q80TJ1_AGGGRPS(0.008)S(0.983)PS(0.005)PS(0.005)VVSEK	TG_NT-TG_EGCGEE	0.528273	0.409992	1.2885	7	0.238523
Q80TJ1_AGGGRPSSPSPSVVS(1)EK	TG_NT-TG_EGCGEE	0.193815	0.251313	0.771209	8	0.462751
Q80TL0_RPWPQHQCS(1)APADLGYEGR	TG_NT-TG_EGCGEE	0.274006	0.683393	0.40095	8	0.698952
Q80TL0_VDS(0.999)FT(0.001)DR	TG_NT-TG_EGCGEE	-0.0501868	0.631423	-0.0794821	6	0.939234
Q80TL4_RGT(1)VEGSVQEVQEEK	TG_NT-TG_EGCGEE	0.0949933	0.191545	0.495932	8	0.633279
Q80TL4_RLTEAPSCSVSISHVGPIADS(0.086)S(0.907)PAAS(0.004)S(0.002)S(0.002)K	TG_NT-TG_EGCGEE	0.165167	0.355794	0.464221	7	0.656581
Q80TM6_S(0.037)AS(0.926)T(0.037)DLGTADVVLGR	TG_NT-TG_EGCGEE	-0.335734	0.313875	-1.06964	6	0.325913
Q80TS7_LRPGS(1)PEPPPR	TG_NT-TG_EGCGEE	-0.0543844	0.315432	-0.172413	8	0.867395
Q80TY0_RT(0.031)VS(0.963)DNS(0.006)LSSSK	TG_NT-TG_EGCGEE	-0.168467	0.395979	-0.425443	4	0.692405
Q80TZ3_GAS(0.087)S(0.853)PDMEPS(0.06)YGGGLFDMVK	TG_NT-TG_EGCGEE	-0.121885	0.299923	-0.406386	7	0.696596
Q80TZ3_GAS(0.827)S(0.173)PDMEPSYGGGLFDMVK	TG_NT-TG_EGCGEE	-0.180353	0.577056	-0.31254	8	0.762622
Q80TZ3_PQS(0.002)S(0.002)MPHS(0.026)S(0.969)PQNRPNY(0.001)NVSFSAMPAGQSER	TG_NT-TG_EGCGEE	-0.00962879	0.575559	-0.0167294	6	0.987195
Q80TZ3_RTATSASAS(1)PTLR	TG_NT-TG_EGCGEE	1.63674	0.927889	1.76394	7	0.121104
Q80TZ3_TATSAS(0.935)AS(0.054)PT(0.011)LR	TG_NT-TG_EGCGEE	-0.846939	0.786456	-1.07691	5	0.330715
Q80U23_RTS(1)PPVSVR	TG_NT-TG_EGCGEE	-0.243049	0.217229	-1.11886	8	0.295667
Q80U28_LLRPNS(1)LK	TG_NT-TG_EGCGEE	0.271896	0.309769	0.87774	8	0.405673
Q80U28_S(1)PTENVNTPVGK	TG_NT-TG_EGCGEE	0.174694	0.381992	0.457323	8	0.659602
Q80U40_DHLS(1)PDFYDESETDPGAEELPAR	TG_NT-TG_EGCGEE	0.00351575	0.246539	0.0142604	6	0.989085
Q80U49_EIHDVAGDGDSLGS(1)PGPTR	TG_NT-TG_EGCGEE	-0.541545	0.356772	-1.5179	6	0.179837
Q80U49_HEDGTQS(0.991)DS(0.009)EDPLAK	TG_NT-TG_EGCGEE	-0.420066	0.385735	-1.089	6	0.317948
Q80UJ7_FSVTHHYLVQES(1)PDK	TG_NT-TG_EGCGEE	0.0231174	0.385266	0.0600038	7	0.95383
Q80UU9_PGEEPSEYT(1)DEEDTK	TG_NT-TG_EGCGEE	-0.0799838	0.397105	-0.201417	7	0.8461
Q80VC9_DLPDGHAVS(1)PR	TG_NT-TG_EGCGEE	0.20361	0.246443	0.826195	6	0.440302
Q80VC9_FS(1)PSQVPVQTR	TG_NT-TG_EGCGEE	-0.228912	0.286506	-0.798979	5	0.460554
Q80VC9_SSILLSEGT(1)PPEEPTTK	TG_NT-TG_EGCGEE	0.0865961	0.152027	0.56961	8	0.584577
Q80VP1_T(1)PESFLGPNAALVDLDSLVSR	TG_NT-TG_EGCGEE	-0.337111	0.23432	-1.43868	8	0.18819
Q80VP1_TALPT(0.003)S(0.987)GS(0.009)STGELELLAGEVPAR	TG_NT-TG_EGCGEE	0.196111	0.293258	0.668732	5	0.533296
Q80WJ7_SQEPISNDQKVS(1)DDDK	TG_NT-TG_EGCGEE	0.282892	0.470611	0.601116	7	0.56671
Q80X50_RYPSS(0.001)IS(0.001)S(0.003)S(0.995)PQK	TG_NT-TG_EGCGEE	-0.29418	0.242349	-1.21387	5	0.279002
Q80X80_EAGLS(0.986)QS(0.014)HDDLSNTTATPSVR	TG_NT-TG_EGCGEE	0.544142	0.205474	2.64823	7	0.0330266
Q80X80_NLGT(1)PTSSTPRPSITPTK	TG_NT-TG_EGCGEE	-0.041166	0.2758	-0.14926	8	0.885042
Q80X80_NLGTPTSSTPRPS(0.001)IT(0.993)PT(0.006)K	TG_NT-TG_EGCGEE	0.461386	0.328463	1.40468	6	0.209713
Q80X80_SDISERPS(1)VDDVESETGSTGALETR	TG_NT-TG_EGCGEE	-0.531643	0.240349	-2.21196	6	0.0689566
Q80X80_SLSPAAT(0.002)VT(0.002)AELHY(0.005)EQGS(0.99)PR	TG_NT-TG_EGCGEE	0.205679	0.364977	0.563539	6	0.593488
Q80XI3_T(0.026)S(0.026)S(0.94)PT(0.004)S(0.002)LPPLAR	TG_NT-TG_EGCGEE	-0.11176	0.17276	-0.646909	8	0.535807
Q80XU3_ATVT(0.001)PS(0.999)PVK	TG_NT-TG_EGCGEE	-0.144431	0.155486	-0.928901	6	0.388783
Q80Z38_RAPS(1)PVVS(0.921)PT(0.079)ELSK	TG_NT-TG_EGCGEE	0.0200682	0.352174	0.0569837	5	0.956765
Q80ZF8_IS(1)LNDDEEEK	TG_NT-TG_EGCGEE	0.501856	0.155489	3.2276	7	0.0144999
Q80ZF8_SETGSTISMS(0.008)S(0.991)LER	TG_NT-TG_EGCGEE	0.170074	0.470168	0.36173	8	0.726922
Q810U4_EDDGTFGEYS(1)DAEDHK	TG_NT-TG_EGCGEE	0.0702528	0.459158	0.153004	7	0.882712
Q811D0_NLSEIENVHGFVS(0.007)HS(0.021)HIS(0.972)PIK	TG_NT-TG_EGCGEE	0.353192	0.445149	0.793425	7	0.45358
Q811P8_DVINRS(0.988)PT(0.012)QLQLGK	TG_NT-TG_EGCGEE	-1.37434	0.638789	-2.15148	7	0.0684639
Q811P8_S(0.01)AKS(0.989)EES(0.001)LTSLHAVDGDSK	TG_NT-TG_EGCGEE	0.531528	0.484702	1.09661	8	0.304722
Q812A2_LRS(1)DGAAIPR	TG_NT-TG_EGCGEE	0.416544	0.398295	1.04582	7	0.330409
Q812A2_NDLQS(1)PTEHISDYGFGGVMGR	TG_NT-TG_EGCGEE	0.670217	0.447425	1.49794	6	0.184798
Q812A2_S(1)LEAEALAEDIEK	TG_NT-TG_EGCGEE	-0.0395632	0.285461	-0.138594	6	0.894305
Q812A2_SGGDT(0.006)HS(0.992)PPRGLGPS(0.002)IDTPPR	TG_NT-TG_EGCGEE	-0.204978	0.175639	-1.16704	7	0.281408
Q8BFT9_SEDDAAS(1)GEHDIQIEGVR	TG_NT-TG_EGCGEE	0.109262	0.369004	0.296101	8	0.774694
Q8BGD9_S(1)LENETLNK	TG_NT-TG_EGCGEE	0.395385	0.254581	1.55309	8	0.159006
Q8BGU5_RSAS(1)ADNLILPR	TG_NT-TG_EGCGEE	-0.0342432	0.222589	-0.153841	8	0.881545
Q8BH50_RDS(0.99)S(0.01)ESQLASTESDKPTTGR	TG_NT-TG_EGCGEE	-0.14829	0.198536	-0.746916	8	0.47649
Q8BH66_S(0.952)S(0.048)DWSSEEEEPVRK	TG_NT-TG_EGCGEE	0.312353	0.242505	1.28803	5	0.254122
Q8BH66_SSDWS(0.002)S(0.998)EEEEPVRK	TG_NT-TG_EGCGEE	-0.422978	0.666591	-0.634538	4	0.560208
Q8BH66_SSDWS(0.994)S(0.006)EEEEPVRK	TG_NT-TG_EGCGEE	0.35659	0.370592	0.962217	7	0.367993
Q8BIE6_AAGALGSAS(0.001)S(0.045)GS(0.953)MPNLAAR	TG_NT-TG_EGCGEE	-0.0595707	0.232731	-0.255963	6	0.806529
Q8BIK4_LPVHVYEVDEEADKDEDAAS(0.928)LGS(0.072)QK	TG_NT-TG_EGCGEE	-0.316018	0.178802	-1.76742	5	0.137404
Q8BJ42_IIES(1)PERK	TG_NT-TG_EGCGEE	-0.357257	0.512194	-0.697502	6	0.511597
Q8BJH1_NTT(1)PPSLAR	TG_NT-TG_EGCGEE	-0.124078	0.243534	-0.509488	4	0.637232
Q8BJI1_DIS(1)NLEENDETR	TG_NT-TG_EGCGEE	0.47873	0.44707	1.07082	5	0.333196
Q8BJU0_APDRT(1)PPSEEDSAEAER	TG_NT-TG_EGCGEE	0.353199	0.628922	0.561594	8	0.589775
Q8BLQ9_GAEDAPDADTAIINAEGS(1)QVNAEEK	TG_NT-TG_EGCGEE	0.205231	0.544596	0.37685	4	0.725424
Q8BMG7_GGFS(1)PFGNTQGPSR	TG_NT-TG_EGCGEE	-0.204461	0.159627	-1.28087	6	0.247519
Q8BNW9_ASAAEGSEAS(1)PPSLR	TG_NT-TG_EGCGEE	-0.0258273	0.179848	-0.143607	8	0.889363
Q8BP27_ENPPS(1)PPT(0.759)S(0.241)PAAPQPR	TG_NT-TG_EGCGEE	-0.234588	0.375134	-0.625344	8	0.549164
Q8BP27_ENPPS(1)PPT(0.894)S(0.106)PAAPQPR	TG_NT-TG_EGCGEE	-0.261863	0.129716	-2.01874	4	0.113661
Q8BPN8_ESEAGTGSSEHEDGEREGS(1)PR	TG_NT-TG_EGCGEE	0.313794	0.529347	0.592795	4	0.585209
Q8BPN8_FGNVDADS(1)PVEETIQDHSALK	TG_NT-TG_EGCGEE	-0.216864	0.347589	-0.623908	7	0.552469
Q8BPN8_LDHELS(1)LDR	TG_NT-TG_EGCGEE	0.0934888	0.504231	0.185409	8	0.857523
Q8BPN8_NLAS(1)PEGTLATLGLK	TG_NT-TG_EGCGEE	-0.23016	0.332613	-0.691974	8	0.508535
Q8BPN8_RKQS(1)EVEADLGYPGGK	TG_NT-TG_EGCGEE	-0.0434449	0.192439	-0.225759	7	0.827839
Q8BPN8_RQS(1)ESIAAPPVASEDMDK	TG_NT-TG_EGCGEE	0.0223961	0.702326	0.0318885	6	0.975595
Q8BPN8_THPRPS(0.998)IS(0.002)MPLPTVLLDR	TG_NT-TG_EGCGEE	-0.8787	0.230796	-3.80726	5	0.0125351
Q8BRT1_S(1)FDDEESVDGNRPSSAASAFK	TG_NT-TG_EGCGEE	0.80557	0.306232	2.63059	5	0.0465003
Q8BRV5_RDES(1)DEEPPRVER	TG_NT-TG_EGCGEE	-0.104072	0.497748	-0.209086	7	0.840336
Q8BSS9_MVS(0.021)S(0.017)EGS(0.946)T(0.016)ESEHLEGMEAGQK	TG_NT-TG_EGCGEE	0.914023	0.511349	1.78747	4	0.148387
Q8BSS9_VASVS(1)LEGLNLAR	TG_NT-TG_EGCGEE	-0.105908	0.39645	-0.26714	6	0.798306
Q8BTG7_RLS(1)GGAVPSASMTR	TG_NT-TG_EGCGEE	0.165992	0.173732	0.955449	8	0.367327
Q8BTI8_AAETPAVAS(0.001)CWS(0.002)GPQVS(0.997)PEHK	TG_NT-TG_EGCGEE	0.280933	0.172223	1.63122	7	0.146865
Q8BTI8_DKFS(0.99)PT(0.01)QDRPESSTVLK	TG_NT-TG_EGCGEE	-0.116714	0.18387	-0.634762	8	0.543306
Q8BTI8_NSGPVSEVNTGFS(1)PEVK	TG_NT-TG_EGCGEE	-0.132078	0.184669	-0.715217	8	0.494816
Q8BTI8_RS(0.009)S(0.985)S(0.006)ELSPEVVEK	TG_NT-TG_EGCGEE	-0.209365	0.175725	-1.19144	8	0.267626
Q8BTI8_RSPSVS(0.924)S(0.075)PEPTEK	TG_NT-TG_EGCGEE	-0.372389	0.249961	-1.48979	7	0.179893
Q8BTI8_RVPS(0.998)PT(0.002)PVPK	TG_NT-TG_EGCGEE	-0.227452	0.132923	-1.71115	8	0.125417
Q8BTI8_S(0.013)S(0.016)S(0.971)PVT(0.007)ELT(0.255)ARS(0.739)PVK	TG_NT-TG_EGCGEE	0.396735	0.470903	0.842499	6	0.431804
Q8BTI8_S(0.11)S(0.137)S(0.752)PVT(0.001)ELT(0.004)ARS(0.995)PVK	TG_NT-TG_EGCGEE	0.38734	0.557069	0.695318	5	0.517839
Q8BTI8_SEQPLSQVLPS(0.001)LS(0.999)PEHK	TG_NT-TG_EGCGEE	0.221531	0.221346	1.00083	7	0.350241
Q8BTM8_RAPS(1)VANIGSHCDLSLK	TG_NT-TG_EGCGEE	0.334794	0.340607	0.982934	8	0.354429
Q8BUR4_LTKVLRT(1)Y(1)VAS(1)AEK	TG_NT-TG_EGCGEE	-0.337226	0.666833	-0.505713	5	0.634558
Q8BUV3_AS(0.009)HS(0.99)AVDIT(0.001)K	TG_NT-TG_EGCGEE	-0.458133	0.406449	-1.12716	7	0.296825
Q8BW96_GDVMS(0.064)T(0.916)ACGT(0.02)PGYVAPEVLAQK	TG_NT-TG_EGCGEE	-0.0229378	0.521758	-0.0439626	7	0.966162
Q8BWG8_DDKDEEDDGTGS(1)PHLNNR	TG_NT-TG_EGCGEE	0.241441	0.485756	0.497041	8	0.63253
Q8BWS5_SVST(0.047)S(0.941)PS(0.012)ILPAYLK	TG_NT-TG_EGCGEE	0.119431	0.328253	0.363839	6	0.728455
Q8BY02_EKILHMAEGIDIGEMPS(0.787)Y(0.23)DLMLPKPS(0.984)K	TG_NT-TG_EGCGEE	0.133891	0.54539	0.245496	5	0.815831
Q8BY02_EKILHMAEGIDIGEMPS(0.965)Y(0.287)DLMLPKPS(0.748)K	TG_NT-TG_EGCGEE	0.133891	0.54539	0.245496	5	0.815831
Q8BZ98_RS(1)PPPSPTTQR	TG_NT-TG_EGCGEE	1.21553	2.86772	0.423868	6	0.686438
Q8BZN6_DMS(0.008)QS(0.964)PT(0.02)S(0.007)S(0.001)FVR	TG_NT-TG_EGCGEE	-0.476787	0.290553	-1.64096	5	0.161729
Q8C052_PVVTTHDLEAPS(0.906)RANS(0.093)QDS(0.271)LAS(0.729)R	TG_NT-TG_EGCGEE	0.113871	0.720453	0.158055	7	0.878876
Q8C079_AAS(1)PPASASDLIEQQQK	TG_NT-TG_EGCGEE	-0.086793	0.161901	-0.536087	8	0.606478
Q8C0E2_S(0.001)MS(0.999)HQAAIASQR	TG_NT-TG_EGCGEE	-0.0846012	0.63346	-0.133554	8	0.897054
Q8C0L9_LTLEGLEEDEDDDDDKVS(0.953)PT(0.047)VLHK	TG_NT-TG_EGCGEE	-0.250469	0.220063	-1.13817	5	0.30663
Q8C0P7_EEEFLS(0.001)HY(0.998)KEHHS(0.63)IDY(0.322)VFVS(0.437)EKT(0.611)K	TG_NT-TG_EGCGEE	1.46287	2.17006	0.674118	4	0.537187
Q8C0T5_TLS(1)DESIYSSQR	TG_NT-TG_EGCGEE	0.0463173	0.477749	0.096949	5	0.926533
Q8C1B1_LDGES(1)DKEQFDDDQK	TG_NT-TG_EGCGEE	-0.189876	0.357912	-0.530509	7	0.612166
Q8C1B1_RFS(0.998)PS(0.002)QVPIQTR	TG_NT-TG_EGCGEE	-0.0620057	0.24678	-0.25126	8	0.807947
Q8C1Y8_HIEPELAGRDS(1)PVR	TG_NT-TG_EGCGEE	-0.221985	0.377944	-0.587348	6	0.578387
Q8C3Q5_EHLLS(1)PPR	TG_NT-TG_EGCGEE	-0.0710951	0.444457	-0.159959	6	0.878162
Q8C3Q5_LVSQEHLLLS(0.027)S(0.973)PEALR	TG_NT-TG_EGCGEE	-0.255853	0.265149	-0.964939	5	0.378893
Q8C437_NHS(1)LEEEFER	TG_NT-TG_EGCGEE	0.276116	0.375574	0.735184	8	0.48322
Q8C437_S(1)PVDSSVLEGVK	TG_NT-TG_EGCGEE	0.0599783	0.256648	0.233698	8	0.821088
Q8C729_HLS(1)LPAGQVVPK	TG_NT-TG_EGCGEE	-0.227166	0.36911	-0.615443	6	0.560865
Q8C729_VEVT(0.971)PT(0.029)VPR	TG_NT-TG_EGCGEE	0.412311	0.140696	2.93051	6	0.0262696
Q8C8R3_AEGFES(0.994)ES(0.005)EDGAT(0.001)KPK	TG_NT-TG_EGCGEE	-0.132307	0.536719	-0.24651	5	0.815088
Q8C8R3_ARS(1)YIETETESR	TG_NT-TG_EGCGEE	-0.0332257	0.121945	-0.272466	8	0.792164
Q8C8R3_ES(0.003)ES(0.997)DQEPEEEIGMTSEK	TG_NT-TG_EGCGEE	-0.839258	0.494139	-1.69843	7	0.133233
Q8C8R3_GSPIVQEPEEAS(0.041)EPKEES(0.07)S(0.889)PRK	TG_NT-TG_EGCGEE	-0.0203703	0.239232	-0.085149	7	0.934527
Q8C8R3_HEGLAET(1)PETSPESLSFSPK	TG_NT-TG_EGCGEE	-0.0290626	0.24304	-0.11958	7	0.908176
Q8C8R3_IVDEQGDMDFQIS(1)PDRK	TG_NT-TG_EGCGEE	-0.0676852	0.41252	-0.164077	8	0.87374
Q8C8R3_KT(0.003)S(0.924)T(0.048)DFS(0.025)EVIK	TG_NT-TG_EGCGEE	0.477641	0.255853	1.86685	5	0.120901
Q8C8R3_LSPVS(0.996)PS(0.004)AK	TG_NT-TG_EGCGEE	0.136038	0.171681	0.792387	6	0.45831
Q8C8R3_PCLQTPVTS(0.004)ERGS(0.996)PIVQEPEEASEPK	TG_NT-TG_EGCGEE	0.320994	0.269662	1.19036	5	0.287335
Q8C8R3_RFT(1)PEEEMFK	TG_NT-TG_EGCGEE	0.133636	0.291377	0.458636	8	0.658698
Q8C8R3_S(1)PQGLELPLPNR	TG_NT-TG_EGCGEE	0.558434	0.499624	1.11771	8	0.29613
Q8C8R3_SHLVNEVPVLAS(1)PDLLSEVSEMK	TG_NT-TG_EGCGEE	-0.577844	0.339559	-1.70175	6	0.139702
Q8C8R3_SPLS(1)PDTPSSEEVSYEVTPK	TG_NT-TG_EGCGEE	0.0450231	0.412051	0.109266	5	0.917241
Q8C8R3_T(0.001)ERHS(0.999)PVFSGKPEK	TG_NT-TG_EGCGEE	0.2542	0.884406	0.287424	7	0.78211
Q8C8R3_T(0.019)EGDS(0.98)PAAALSPQMHQEPVQQDFSGK	TG_NT-TG_EGCGEE	0.4191	0.261681	1.60157	7	0.153285
Q8C8R3_TEGDSPAAALS(1)PQMHQEPVQQDFSGK	TG_NT-TG_EGCGEE	0.346403	0.365314	0.948234	8	0.37077
Q8C8R3_TPEDIS(0.005)T(0.981)PPEGT(0.014)K	TG_NT-TG_EGCGEE	-0.114256	0.179091	-0.637977	7	0.543786
Q8C8R3_TPTEEGT(1)PTSEQNPFLFQEGK	TG_NT-TG_EGCGEE	-0.17842	0.29474	-0.605347	7	0.564051
Q8C8R3_TQSESETQESLT(1)PSEVTK	TG_NT-TG_EGCGEE	0.224411	0.122581	1.83071	6	0.116873
Q8C8R3_VGT(1)PTDIHSEK	TG_NT-TG_EGCGEE	-0.0735627	0.260349	-0.282554	7	0.785691
Q8CAA7_AVAGVMIT(0.001)AS(0.999)HNR	TG_NT-TG_EGCGEE	0.29494	0.402439	0.73288	8	0.484549
Q8CBH5_VAILT(1)DDEEEQK	TG_NT-TG_EGCGEE	-0.17296	0.213439	-0.810348	5	0.454564
Q8CBW3_TNPPT(0.001)QKPPS(0.999)PPVSGR	TG_NT-TG_EGCGEE	-0.261376	0.332396	-0.78634	5	0.467282
Q8CC35_VAS(1)EEEEVPLVVYLK	TG_NT-TG_EGCGEE	-0.0719195	0.276136	-0.26045	7	0.802012
Q8CDG3_DGPS(0.049)S(0.951)APATPTK	TG_NT-TG_EGCGEE	0.0417219	0.415338	0.100453	6	0.923257
Q8CG79_IPRPLS(0.013)PT(0.987)K	TG_NT-TG_EGCGEE	-0.187449	0.161024	-1.16411	7	0.282519
Q8CGA3_RLS(1)VGSSMR	TG_NT-TG_EGCGEE	-0.188485	0.152669	-1.2346	7	0.256813
Q8CH25_DVQDAIAQS(1)PEK	TG_NT-TG_EGCGEE	0.785472	0.338235	2.32227	6	0.0592648
Q8CHC4_EFGGVGAPPS(1)PGVAR	TG_NT-TG_EGCGEE	0.195665	0.570889	0.342738	6	0.743484
Q8CHC4_TPGPPSSQGS(1)PVDTQPAAQK	TG_NT-TG_EGCGEE	0.720255	0.607192	1.18621	8	0.269573
Q8CHG7_RSS(1)FLNAK	TG_NT-TG_EGCGEE	0.283487	0.280138	1.01196	8	0.341183
Q8CHG7_SET(0.025)S(0.975)PVAPR	TG_NT-TG_EGCGEE	0.323698	0.342748	0.944419	6	0.381415
Q8CHH9_AATDLERVS(1)NAEPEPR	TG_NT-TG_EGCGEE	0.359148	0.287921	1.24738	7	0.25237
Q8CHT1_FVS(1)FTSR	TG_NT-TG_EGCGEE	0.267824	0.206212	1.29878	4	0.26383
Q8CHW4_AGS(1)PQLDDIR	TG_NT-TG_EGCGEE	0.0580238	0.141815	0.409152	7	0.694657
Q8CHX7_PVTWNSAAQT(1)PERK	TG_NT-TG_EGCGEE	-0.51248	0.3701	-1.38471	8	0.203534
Q8CI71_FLEQS(0.599)RS(0.394)PS(0.007)VS(0.998)PS(0.002)K	TG_NT-TG_EGCGEE	0.20022	0.186049	1.07617	5	0.331015
Q8CIN4_YLS(1)FTPPEK	TG_NT-TG_EGCGEE	-0.273049	0.175288	-1.55771	8	0.157916
Q8CIP4_RS(0.992)PT(0.005)S(0.002)T(0.001)GDTELK	TG_NT-TG_EGCGEE	-0.263669	0.318069	-0.828967	7	0.434476
Q8CJ19_GRS(1)EEELEASK	TG_NT-TG_EGCGEE	-0.12677	0.302507	-0.419064	5	0.692564
Q8CJ19_VKS(1)PEEPLFPTPLLLR	TG_NT-TG_EGCGEE	-0.113945	0.335595	-0.339532	7	0.744168
Q8JZQ9_PAAQS(0.002)EEET(0.02)AT(0.245)S(0.733)PAAS(0.993)PT(0.006)PQSAER	TG_NT-TG_EGCGEE	-0.182259	0.279927	-0.651094	5	0.543719
Q8JZQ9_PAAQSEEETAT(0.002)S(0.998)PAAS(0.803)PT(0.193)PQS(0.004)AER	TG_NT-TG_EGCGEE	-0.674978	0.263875	-2.55795	5	0.050773
Q8JZR0_NIFKLAQGEYIAPEKIENVY(1)S(1)RS(1)R	TG_NT-TG_EGCGEE	-0.358706	0.273378	-1.31212	6	0.23744
Q8JZW5_LGNPYCS(0.937)PT(0.063)LVR	TG_NT-TG_EGCGEE	-0.338938	0.186676	-1.81565	6	0.119337
Q8K012_TIS(1)DGTISAAK	TG_NT-TG_EGCGEE	-0.442616	0.300966	-1.47065	6	0.191789
Q8K019_ELFDYS(1)PPLHK	TG_NT-TG_EGCGEE	-0.119882	0.232448	-0.515737	8	0.619985
Q8K019_EVQS(1)PEQVK	TG_NT-TG_EGCGEE	-0.0129824	0.298988	-0.0434211	7	0.966578
Q8K019_IDIS(1)PSALR	TG_NT-TG_EGCGEE	-0.0311807	0.136716	-0.228069	8	0.825314
Q8K019_KAEGEPQEES(1)PLK	TG_NT-TG_EGCGEE	0.0483782	0.20211	0.239365	8	0.816841
Q8K019_SIFREES(1)PLR	TG_NT-TG_EGCGEE	-0.107381	0.311575	-0.344641	7	0.740487
Q8K0T0_GS(0.001)VS(0.999)EDELIAAIK	TG_NT-TG_EGCGEE	0.0484709	0.479354	0.101117	6	0.922752
Q8K0T0_REQDS(1)PPMKPGALDAIR	TG_NT-TG_EGCGEE	0.0531158	0.348553	0.15239	8	0.882653
Q8K0T0_SPPVAMETASTGMAAVPDALDHS(0.958)PS(0.038)S(0.003)T(0.001)LK	TG_NT-TG_EGCGEE	-0.211436	0.441973	-0.47839	8	0.645173
Q8K0U4_ETAPTSTYS(0.003)S(0.997)PAR	TG_NT-TG_EGCGEE	-0.0839552	0.258401	-0.324903	8	0.753588
Q8K1M6_SKPIPIMPAS(1)PQK	TG_NT-TG_EGCGEE	0.152638	0.413992	0.368699	8	0.721918
Q8K212_GSGVAQS(1)PQQQPQQQPPQPQQPTPPK	TG_NT-TG_EGCGEE	0.264451	0.223628	1.18255	5	0.290153
Q8K221_HPS(0.001)HS(0.004)T(0.012)S(0.972)PS(0.012)GPGDEVAR	TG_NT-TG_EGCGEE	-1.45952	1.15765	-1.26076	8	0.242921
Q8K298_DSNLSAAS(1)PKPGK	TG_NT-TG_EGCGEE	-0.256464	0.382851	-0.669879	7	0.524409
Q8K2C9_WLDES(1)DAEMELR	TG_NT-TG_EGCGEE	-0.315278	0.721843	-0.436768	6	0.677559
Q8K2F8_S(0.5)S(0.5)PQLDPLRK	TG_NT-TG_EGCGEE	-0.224582	0.146342	-1.53464	5	0.185461
Q8K2F8_S(0.953)S(0.047)PQLDPLRK	TG_NT-TG_EGCGEE	0.0801867	0.35742	0.224349	7	0.828894
Q8K2F8_S(0.954)PT(0.046)MEQAVQTASAHLPAPAPVGR	TG_NT-TG_EGCGEE	-0.105643	0.398223	-0.265286	5	0.801379
Q8K2K6_GTPSQS(1)PVVGR	TG_NT-TG_EGCGEE	-0.229882	0.368651	-0.623577	7	0.552674
Q8K3X4_PAPEEGPPELNRQS(0.991)PNS(0.004)S(0.003)S(0.001)AATSVASR	TG_NT-TG_EGCGEE	0.0532421	0.543982	0.0978749	4	0.92674
Q8K400_KLS(1)LPTDLKPDLDVK	TG_NT-TG_EGCGEE	-0.0426528	0.216757	-0.196777	8	0.848909
Q8K400_RRPVS(0.044)VS(0.937)PS(0.015)S(0.001)S(0.002)QEISENQYAVICSEK	TG_NT-TG_EGCGEE	-0.558088	0.415762	-1.34233	4	0.250613
Q8K4G5_T(0.025)LS(0.974)PTPSAEGYQDVR	TG_NT-TG_EGCGEE	0.414816	0.445469	0.931189	6	0.387689
Q8K4I3_EIKPSERPLS(1)PK	TG_NT-TG_EGCGEE	0.119059	0.298176	0.399291	8	0.700126
Q8K4I3_KAS(1)EEEYVIRK	TG_NT-TG_EGCGEE	0.168588	0.458443	0.367739	7	0.723935
Q8K4Q0_ILDTSSLTQSAPAS(0.999)PT(0.001)NK	TG_NT-TG_EGCGEE	0.1188	0.408281	0.290976	7	0.779502
Q8K4Z3_GS(1)ETMAGAAVK	TG_NT-TG_EGCGEE	1.28738	1.6033	0.802954	4	0.467
Q8QZV4_GSSAAAPPS(0.176)S(0.824)PPPGR	TG_NT-TG_EGCGEE	-0.137066	0.236165	-0.580381	5	0.58683
Q8R0A5_EGKPEDEVEPEDEEKS(1)DEDEKPDK	TG_NT-TG_EGCGEE	-0.219675	0.397389	-0.552796	7	0.597605
Q8R0A7_TVTMIS(1)PEDEQK	TG_NT-TG_EGCGEE	0.527292	0.387894	1.35937	8	0.211105
Q8R0S2_MQFS(1)FEGPEK	TG_NT-TG_EGCGEE	0.175553	0.425432	0.412647	8	0.690703
Q8R146_ALDVSAS(1)DEEMARPK	TG_NT-TG_EGCGEE	0.0225013	0.476962	0.0471762	5	0.964199
Q8R1F6_T(0.16)GS(0.84)QEGTSMEGSRPAAPAEPGTLK	TG_NT-TG_EGCGEE	0.377399	0.542201	0.696049	8	0.506113
Q8R1Q8_DFQEYVEPGEDFPAS(1)PQRR	TG_NT-TG_EGCGEE	0.150552	0.273873	0.549716	8	0.597522
Q8R1Q8_KPAS(0.001)VS(0.988)PT(0.009)T(0.002)PTSPTEGEAS	TG_NT-TG_EGCGEE	0.17692	0.167124	1.05862	7	0.324932
Q8R1Q8_KPASVSPTTPT(0.033)S(0.965)PT(0.002)EGEAS	TG_NT-TG_EGCGEE	-0.769632	0.311782	-2.46849	4	0.0690585
Q8R361_PLTAAPVEAS(1)PDRK	TG_NT-TG_EGCGEE	-0.066307	0.333689	-0.198709	8	0.847447
Q8R361_RTYS(1)DEASQLR	TG_NT-TG_EGCGEE	0.422159	0.350498	1.20445	6	0.273766
Q8R361_S(0.997)PS(0.003)HSSWLSTEGGR	TG_NT-TG_EGCGEE	0.0036842	0.342309	0.0107628	4	0.991928
Q8R3I2_RT(0.002)S(0.988)T(0.011)QENVHLSQAK	TG_NT-TG_EGCGEE	-0.236646	0.36735	-0.644197	7	0.539974
Q8R3Q2_AAGAVEAVCTGHT(0.003)GKVS(0.997)PPPR	TG_NT-TG_EGCGEE	0.13521	0.21912	0.617059	8	0.554348
Q8R464_GSYLTHEAS(1)GLDEQGEAR	TG_NT-TG_EGCGEE	0.432248	0.25354	1.70485	7	0.131995
Q8R4A3_T(0.024)DQLES(0.975)KRLALPES(0.001)CSAGAAMEPQSK	TG_NT-TG_EGCGEE	0.329692	0.429474	0.767663	6	0.471807
Q8R4E6_HSAPS(1)PPVS(0.044)VGS(0.956)EEHPHSVLK	TG_NT-TG_EGCGEE	-1.07052	0.574597	-1.86307	5	0.12149
Q8R4Y8_GPY(0.001)HS(0.005)PNPS(0.991)PGS(0.003)S(0.001)S(0.011)S(0.408)RPS(0.581)VVGR	TG_NT-TG_EGCGEE	-0.439023	0.838039	-0.523869	5	0.622752
Q8R574_LGIAVIHGEAQDAESDLVDGRHS(1)PPMVR	TG_NT-TG_EGCGEE	0.0982477	0.632515	0.155329	7	0.880946
Q8VBT0_KVEEEQEADEEDVS(1)EEEAEDREGASK	TG_NT-TG_EGCGEE	-0.104658	0.245429	-0.42643	7	0.682602
Q8VCI5_AKPS(0.999)PEHAPT(0.001)ISAPDASGPQK	TG_NT-TG_EGCGEE	0.655146	0.877643	0.746483	8	0.476737
Q8VD33_S(0.002)RS(0.993)FS(0.002)S(0.002)S(0.001)ADEHS	TG_NT-TG_EGCGEE	-0.23827	0.337556	-0.705869	6	0.506738
Q8VD37_ASIGNIALS(0.993)PS(0.007)PVR	TG_NT-TG_EGCGEE	-0.0448535	0.315196	-0.142304	7	0.890849
Q8VD37_DDYLETLS(0.002)S(0.998)PK	TG_NT-TG_EGCGEE	0.116079	0.327277	0.354681	8	0.731997
Q8VD37_DT(0.007)DS(0.021)T(0.194)GS(0.699)PDRDGMQPS(0.077)PHEPPY(0.001)HS(0.001)K	TG_NT-TG_EGCGEE	-0.334361	0.282119	-1.18518	4	0.301547
Q8VD37_HVPS(1)PLNLEEVQK	TG_NT-TG_EGCGEE	-0.308475	0.260407	-1.18459	7	0.274836
Q8VD37_LPPGKPGVGDVS(0.006)RPFS(0.993)PPIHS(0.617)S(0.192)S(0.192)PPPIAPLAR	TG_NT-TG_EGCGEE	-0.525835	0.342043	-1.53733	8	0.162767
Q8VD37_LPPGKPGVGDVS(0.974)RPFS(0.028)PPIHS(0.333)S(0.333)S(0.333)PPPIAPLAR	TG_NT-TG_EGCGEE	-1.67897	0.499686	-3.36004	7	0.0120836
Q8VD37_LPS(1)ISDLDSIFGPVLSPK	TG_NT-TG_EGCGEE	0.587798	0.518582	1.13347	8	0.289838
Q8VD37_LPSISDLDSIFGPVLS(1)PK	TG_NT-TG_EGCGEE	0.264079	0.459443	0.574781	7	0.583432
Q8VD37_NLS(1)SEEVARPR	TG_NT-TG_EGCGEE	0.191483	0.756807	0.253014	8	0.806637
Q8VD37_PFPT(0.001)GT(0.999)PPPLPPK	TG_NT-TG_EGCGEE	-0.841364	0.451481	-1.86357	6	0.11167
Q8VD37_PFSPPIHS(0.012)S(0.042)S(0.945)PPPIAPLAR	TG_NT-TG_EGCGEE	-0.800892	0.832569	-0.961952	5	0.380253
Q8VD37_PFSPPIHS(0.792)S(0.128)S(0.08)PPPIAPLAR	TG_NT-TG_EGCGEE	0.460149	0.820631	0.560725	4	0.604906
Q8VD37_RS(0.081)T(0.919)PT(1)PELTSK	TG_NT-TG_EGCGEE	0.440327	0.209439	2.10241	4	0.103371
Q8VD37_RST(1)PT(0.997)PELT(0.002)S(0.001)K	TG_NT-TG_EGCGEE	-0.381987	0.434191	-0.879767	8	0.404637
Q8VD37_T(0.011)VPAT(0.965)PPRT(0.781)GS(0.239)PLT(0.003)VATGNDQAATEAK	TG_NT-TG_EGCGEE	-0.19775	0.153279	-1.29013	4	0.266537
Q8VD37_T(0.041)VPAT(0.925)PPRT(0.874)GS(0.152)PLT(0.006)VAT(0.002)GNDQAAT(0.001)EAK	TG_NT-TG_EGCGEE	-0.268417	0.444442	-0.60394	8	0.562613
Q8VD37_T(0.122)GS(0.877)PLTVATGNDQAATEAK	TG_NT-TG_EGCGEE	-0.145744	0.638164	-0.228381	6	0.826935
Q8VD37_WVHFS(0.003)DAS(0.997)PEHVT(1)PELTPR	TG_NT-TG_EGCGEE	-0.406802	0.492063	-0.826727	7	0.435663
Q8VD37_WVHFSDAS(1)PEHVTPELTPR	TG_NT-TG_EGCGEE	-0.278172	0.463888	-0.599653	8	0.56533
Q8VD37_Y(0.001)NS(0.999)PELDEEGYSIRPEEPGSTK	TG_NT-TG_EGCGEE	0.194772	0.219493	0.887373	7	0.404334
Q8VDD5_GTGDCS(1)DEEVDGK	TG_NT-TG_EGCGEE	0.743874	0.64606	1.1514	6	0.293374
Q8VDF3_VQAS(1)MRS(0.993)PNMET(0.008)FKQQK	TG_NT-TG_EGCGEE	0.0296615	0.301915	0.0982445	5	0.925555
Q8VDM4_TPVQSQQPSAT(0.012)T(0.984)PS(0.004)GADEK	TG_NT-TG_EGCGEE	-0.0505059	0.308718	-0.163599	8	0.874104
Q8VDN2_S(1)PDFTNENPLETR	TG_NT-TG_EGCGEE	0.0339194	0.343554	0.098731	8	0.923781
Q8VDN2_YEPAAVS(1)EHGDKK	TG_NT-TG_EGCGEE	-1.62189	1.52681	-1.06227	4	0.347991
Q8VDN4_S(0.029)LS(0.971)APLHPEFEEVYR	TG_NT-TG_EGCGEE	-1.03981	0.599168	-1.73542	8	0.120883
Q8VDN4_S(0.921)LS(0.079)APLHPEFEEVYR	TG_NT-TG_EGCGEE	-0.291629	0.230739	-1.26389	7	0.246729
Q8VDQ8_EHANIDAQSGSQAPNPSTT(0.001)IS(0.997)PGKS(0.003)PPPAK	TG_NT-TG_EGCGEE	-0.120009	0.69773	-0.172	8	0.867709
Q8VDQ8_REHANIDAQSGSQAPNPS(0.001)T(0.001)T(0.01)IS(0.01)PGKS(0.977)PPPAK	TG_NT-TG_EGCGEE	0.0296155	0.833714	0.0355223	8	0.972534
Q8VDZ4_GDS(1)LKEPTSIADSSR	TG_NT-TG_EGCGEE	-0.0850353	0.295384	-0.28788	8	0.780755
Q8VDZ4_SIGSASPGPGQPPLS(0.038)S(0.847)PT(0.116)R	TG_NT-TG_EGCGEE	-0.499808	0.252732	-1.97762	4	0.119126
Q8VE52_AS(1)PVPEDHAEAAGAEQGGESTEGNAK	TG_NT-TG_EGCGEE	-0.0451183	0.328834	-0.137207	7	0.89473
Q8VED9_LDDGHLNNSLGS(1)PVQADVYFPR	TG_NT-TG_EGCGEE	-0.223369	0.267982	-0.833521	8	0.428733
Q8VEK3_S(0.015)S(0.059)S(0.926)PVNVK	TG_NT-TG_EGCGEE	0.424545	0.39624	1.07143	7	0.31952
Q8VEK3_S(1)PQPPVEEEDEHFDDTVVCLDTYNCDLHFK	TG_NT-TG_EGCGEE	0.0717225	0.523503	0.137005	6	0.895508
Q8VEL9_GHAGGQRPEPS(0.021)S(0.978)PDGPAPPT(0.001)R	TG_NT-TG_EGCGEE	0.384309	0.244496	1.57184	6	0.167047
Q8VEL9_GHAGGQRPEPS(0.981)S(0.019)PDGPAPPTR	TG_NT-TG_EGCGEE	2.83731	0.997869	2.84336	8	0.0216994
Q8VH51_DKS(1)PVREPIDNLTPEER	TG_NT-TG_EGCGEE	-0.190476	0.17178	-1.10884	8	0.299719
Q8VH51_YRS(0.999)PYSGPK	TG_NT-TG_EGCGEE	-0.0955544	0.306608	-0.31165	6	0.765852
Q8VHI6_LSQSVHHGASSEGSLS(1)PDTR	TG_NT-TG_EGCGEE	-0.365293	0.348868	-1.04708	8	0.325664
Q8VHN7_T(0.813)DLHPIS(0.187)GY(1)LEFRQGES(1)NK	TG_NT-TG_EGCGEE	1.2548	0.836289	1.50044	5	0.193793
Q8VHN7_T(0.865)DLHPIS(0.135)GY(1)LEFRQGES(1)NK	TG_NT-TG_EGCGEE	1.2548	0.836289	1.50044	5	0.193793
Q8VHQ9_S(0.983)IS(0.017)HPESGDPPTMAEGEGYR	TG_NT-TG_EGCGEE	-0.126506	0.288703	-0.438188	5	0.679534
Q91V14_EIQSITDES(0.001)RGS(0.999)IR	TG_NT-TG_EGCGEE	-0.520747	0.660622	-0.788268	7	0.4564
Q91V14_NKGPS(1)PVSSEGIK	TG_NT-TG_EGCGEE	0.0361809	0.287454	0.125867	6	0.903949
Q91V92_TAS(1)FSESR	TG_NT-TG_EGCGEE	-0.0710087	0.440234	-0.161297	7	0.876416
Q91W92_RSDS(1)LLSFR	TG_NT-TG_EGCGEE	0.157848	0.314729	0.501537	6	0.63386
Q91WG5_IYAS(0.003)S(0.158)S(0.835)PPDT(0.005)GQR	TG_NT-TG_EGCGEE	-0.207452	0.12365	-1.67774	6	0.144407
Q91WG5_PS(0.021)S(0.979)PVSAPVRPK	TG_NT-TG_EGCGEE	0.438698	0.443691	0.988748	6	0.360968
Q91XF0_GLAT(0.001)GDS(0.999)PLGPMTHHGEEDWVYER	TG_NT-TG_EGCGEE	-0.825144	0.641264	-1.28675	5	0.254534
Q91XM9_AIS(1)LEGEPR	TG_NT-TG_EGCGEE	0.140637	0.203117	0.692393	8	0.508286
Q91XM9_HYS(1)PVECDK	TG_NT-TG_EGCGEE	0.869001	0.753811	1.15281	8	0.282268
Q91XM9_NLSQIENVHGY(0.001)VLQS(0.016)HIS(0.983)PLK	TG_NT-TG_EGCGEE	0.288837	0.612486	0.471581	7	0.651571
Q91XM9_YQDEDGPHDHS(1)LPR	TG_NT-TG_EGCGEE	0.110206	0.992669	0.11102	7	0.914716
Q91XV3_AEGAGT(0.002)EEEGT(0.999)PKES(1)EPQAAADATEVK	TG_NT-TG_EGCGEE	-0.0951609	0.215667	-0.44124	7	0.672347
Q91XV3_KAEGAGT(0.038)EEEGT(0.962)PKES(1)EPQAAADATEVK	TG_NT-TG_EGCGEE	0.573621	0.742878	0.77216	8	0.462218
Q91XV3_S(1)EGAAEEQPEPAPAPEQEAAAPGPAAGGEAPK	TG_NT-TG_EGCGEE	-0.0315997	0.39163	-0.0806878	8	0.937672
Q91XV3_SDAAPAAS(0.997)DS(0.002)KPSS(0.001)AEPAPSSK	TG_NT-TG_EGCGEE	0.205652	0.507495	0.405229	8	0.695929
Q91YM2_AGS(1)PLCNSNLQDSEEDVEPPSYHLFR	TG_NT-TG_EGCGEE	-0.208342	0.260038	-0.8012	4	0.467907
Q91YM2_TSFSVGS(1)DDELGPIR	TG_NT-TG_EGCGEE	0.344586	0.397837	0.866148	7	0.415107
Q920I9_TYQVPPVQPAS(0.995)PGS(0.005)HNALK	TG_NT-TG_EGCGEE	0.294395	0.513103	0.573754	8	0.581901
Q921C1_DTTDELS(1)VVEAK	TG_NT-TG_EGCGEE	0.419654	0.310577	1.35121	4	0.247997
Q921U8_PCS(0.009)EEPS(0.496)T(0.496)PPPVAVGT(0.034)GEPGGS(0.966)MK	TG_NT-TG_EGCGEE	0.632502	0.590166	1.07173	4	0.344197
Q922S4_RPEAVQNT(0.002)S(0.998)VDASEDQK	TG_NT-TG_EGCGEE	0.0723913	0.23334	0.31024	7	0.765412
Q924K8_HAELS(0.879)GS(0.121)PLK	TG_NT-TG_EGCGEE	-0.380901	0.221683	-1.71823	6	0.136559
Q925T6_RQS(1)IPEEFK	TG_NT-TG_EGCGEE	-0.0450657	0.138102	-0.326322	8	0.752554
Q99104_AIS(1)PTSATSSGR	TG_NT-TG_EGCGEE	-0.149989	0.177514	-0.84494	8	0.422692
Q99104_KIGELEVGQMENIS(1)PGQIIDEPIRPVNIPR	TG_NT-TG_EGCGEE	0.218576	0.627705	0.348214	7	0.737917
Q99J09_KDT(1)PPPLVPPAAR	TG_NT-TG_EGCGEE	-0.347496	0.257414	-1.34995	6	0.225732
Q99J27_RDS(1)VGGEGDREVLLGDAGPGDLPK	TG_NT-TG_EGCGEE	-0.0851927	0.21776	-0.391223	5	0.711748
Q99JG2_PRES(1)PPLLPLGTPC	TG_NT-TG_EGCGEE	-0.0153606	0.34598	-0.0443973	8	0.965676
Q99K01_VQGTGVT(0.999)PPPTPLGTR	TG_NT-TG_EGCGEE	-0.214769	0.268273	-0.800562	5	0.459717
Q99KX1_LAIQGPEDS(0.997)PS(0.003)R	TG_NT-TG_EGCGEE	0.485903	0.525925	0.923902	5	0.397934
Q99KY4_EPET(0.001)GLDNT(0.12)S(0.879)PK	TG_NT-TG_EGCGEE	0.483235	0.189379	2.55169	5	0.051161
Q99L43_EDAPPEDKES(1)ESEAK	TG_NT-TG_EGCGEE	1.11231	1.08021	1.02971	8	0.333268
Q99L43_LDGET(0.004)AS(0.98)DS(0.016)ESR	TG_NT-TG_EGCGEE	-0.543865	0.762337	-0.713418	6	0.50238
Q99L43_VVREDAPPEDKES(0.132)ES(0.868)EAK	TG_NT-TG_EGCGEE	0.634113	1.06311	0.596472	7	0.569639
Q99LH9_GLS(0.001)DHAS(0.999)LDGQELGAQSR	TG_NT-TG_EGCGEE	-0.532421	0.370798	-1.43588	5	0.210521
Q99M51_RKPS(0.976)VPDT(0.023)AS(0.001)PADDSFVDPGER	TG_NT-TG_EGCGEE	0.0926461	0.153306	0.60432	8	0.562373
Q99NE5_ET(0.117)S(0.871)PIS(0.007)S(0.005)HPVTWQPSK	TG_NT-TG_EGCGEE	-0.330831	0.666545	-0.496338	5	0.640703
Q99NE5_GRS(1)QDYPDRLEK	TG_NT-TG_EGCGEE	-0.593386	1.13971	-0.520648	7	0.61867
Q99NE5_LQTHDESSLPLPQPS(1)PFMPR	TG_NT-TG_EGCGEE	0.116925	0.22456	0.520687	8	0.616685
Q99NE5_MERPSISVIS(1)PTSPGALK	TG_NT-TG_EGCGEE	-0.127073	0.508819	-0.249742	7	0.809957
Q99NE5_S(0.803)RS(0.195)QT(0.002)PLSTAAVSSQDTASHGAPLDR	TG_NT-TG_EGCGEE	0.453045	0.420163	1.07826	5	0.330166
Q99NE5_S(1)LDEIHPTR	TG_NT-TG_EGCGEE	0.111386	0.791061	0.140806	7	0.891989
Q99P72_EDGVMS(1)PEK	TG_NT-TG_EGCGEE	0.109311	0.201501	0.542483	8	0.602266
Q99P72_LPEDDEPPARPPAPAGAS(1)PLAEPAAPPSTPAAPK	TG_NT-TG_EGCGEE	-0.207156	0.350086	-0.591731	8	0.57037
Q99P72_LS(0.5)AS(0.5)PQEVGKPYLESFQPNLHITK	TG_NT-TG_EGCGEE	0.0763349	0.391612	0.194925	5	0.853125
Q99P72_LSAS(1)PQEVGK	TG_NT-TG_EGCGEE	0.23042	0.414029	0.556531	8	0.59307
Q99P72_MEDIDQSSLVSSSADS(1)PPRPPPAFK	TG_NT-TG_EGCGEE	-0.219597	0.610487	-0.359707	8	0.728376
Q99P72_RGS(0.959)GS(0.02)VDET(0.02)LFALPAASEPVIPSSAEK	TG_NT-TG_EGCGEE	-0.96169	0.785153	-1.22484	7	0.260247
Q99PD7_KAS(1)VIMVDELLSAYPHQLSFSEAGLR	TG_NT-TG_EGCGEE	-0.277575	0.686254	-0.404479	5	0.702583
Q99PL6_GKS(1)PQLALR	TG_NT-TG_EGCGEE	-0.331549	0.323848	-1.02378	7	0.340011
Q9CPQ3_AAAVAAAGAGEPLS(1)PEELLPK	TG_NT-TG_EGCGEE	0.152067	0.437487	0.347592	7	0.738364
Q9CQC6_QY(0.144)S(0.856)PLLAAFT(0.446)T(0.553)QGQS(0.5)ELT(0.5)LLLK	TG_NT-TG_EGCGEE	-0.454258	0.300405	-1.51215	4	0.205035
Q9CQC6_QY(0.455)S(0.544)PLLAAFT(0.06)T(0.081)QGQS(0.873)ELT(0.987)LLLK	TG_NT-TG_EGCGEE	-1.11107	1.1065	-1.00413	7	0.348756
Q9CQC6_QY(0.825)S(0.175)PLLAAFT(0.482)T(0.482)QGQS(0.306)ELT(0.73)LLLK	TG_NT-TG_EGCGEE	-0.851559	1.23101	-0.691756	6	0.514953
Q9CQG9_RRES(0.999)QT(0.001)ALVVNQR	TG_NT-TG_EGCGEE	-0.130158	0.212874	-0.611434	7	0.560237
Q9CQJ6_LTVENS(1)PK	TG_NT-TG_EGCGEE	-0.631666	0.540639	-1.16837	5	0.295331
Q9CQS4_SFGSGTELGHWVT(0.008)T(0.992)PPDIPGSR	TG_NT-TG_EGCGEE	-0.0849636	0.407851	-0.20832	7	0.840911
Q9CQS8_PGPTPSGTNVGSSGRS(0.999)PSK	TG_NT-TG_EGCGEE	-0.11796	0.594401	-0.198451	8	0.847642
Q9CR73_GGGERYNIPDPQS(1)R	TG_NT-TG_EGCGEE	1.6862	0.413064	4.08217	4	0.0150716
Q9CR86_GNVVPS(0.999)PLPT(0.001)R	TG_NT-TG_EGCGEE	-0.266275	0.258592	-1.02971	4	0.361335
Q9CR86_TFS(1)ATVR	TG_NT-TG_EGCGEE	-0.454744	0.539622	-0.842708	8	0.423868
Q9CT10_S(0.012)PS(0.975)ES(0.012)AEETHTLEEK	TG_NT-TG_EGCGEE	0.247936	0.333878	0.742594	6	0.485773
Q9CW46_AADVSVTHRPPLS(1)PEAEAEAETPETVDR	TG_NT-TG_EGCGEE	0.0182779	0.146487	0.124775	8	0.90378
Q9CWZ7_KKS(1)PAT(1)PQAKPDGAAGMAAEEEEDEYSGGLC	TG_NT-TG_EGCGEE	0.663769	0.581555	1.14137	8	0.286728
Q9CY58_S(0.004)KS(0.996)EEAHAEDSVMDHHFR	TG_NT-TG_EGCGEE	-0.0795435	0.34524	-0.230401	7	0.824369
Q9CYZ2_HSIS(1)MPVMR	TG_NT-TG_EGCGEE	-0.379516	0.348563	-1.0888	4	0.337447
Q9CYZ2_MDSASQDINLNS(1)PNK	TG_NT-TG_EGCGEE	0.358347	0.302854	1.18323	7	0.275339
Q9CZ00_TPVAEEEEEVGIPIPAPGFLQVT(1)ER	TG_NT-TG_EGCGEE	-0.405221	0.292202	-1.38678	8	0.202924
Q9CZ44_S(1)PNELVDDLFK	TG_NT-TG_EGCGEE	0.126692	0.41444	0.305693	8	0.767641
Q9CZH7_VAEPEES(1)EAEEPAAEGR	TG_NT-TG_EGCGEE	-0.120352	0.197397	-0.609698	6	0.564422
Q9CZW5_AS(1)PALGSGHHDGSGDSLEMSSLDR	TG_NT-TG_EGCGEE	-0.172702	0.201341	-0.857757	8	0.415983
Q9D0L8_ASVASDPES(1)PPGGNEPAAASGQR	TG_NT-TG_EGCGEE	0.132259	0.256821	0.514984	8	0.620488
Q9D0L8_GDVS(1)EDEPSLGR	TG_NT-TG_EGCGEE	-0.332448	0.619517	-0.536624	4	0.619982
Q9D0V7_KLS(1)GDQITLPTTVDYSSVPK	TG_NT-TG_EGCGEE	0.395798	0.490788	0.806453	8	0.443293
Q9D1E6_YEIS(1)PEAYER	TG_NT-TG_EGCGEE	-0.232203	0.378662	-0.61322	6	0.56224
Q9D1L0_RAPAAQPPAAAAPS(0.043)AVGS(0.957)PAAAPR	TG_NT-TG_EGCGEE	-0.247988	0.175596	-1.41227	6	0.207577
Q9D1N4_WGY(0.322)GVY(0.729)S(0.945)GPIGT(0.871)AT(0.132)LIIAVK	TG_NT-TG_EGCGEE	-0.113268	0.264336	-0.4285	5	0.68612
Q9D1T0_S(1)DAGISSADAPR	TG_NT-TG_EGCGEE	0.0984164	0.282245	0.348691	8	0.73632
Q9D219_PTAAPRPLDRES(1)PGVENK	TG_NT-TG_EGCGEE	-0.296207	0.261326	-1.13348	5	0.308419
Q9D394_SALT(1)PPTDMPTPTTDK	TG_NT-TG_EGCGEE	0.70165	0.76808	0.913511	6	0.396197
Q9D415_SLDSLDPAGLLT(0.011)S(0.989)PK	TG_NT-TG_EGCGEE	-0.68102	0.29797	-2.28553	4	0.0842712
Q9D4C9_RSQS(1)VVEAGTLK	TG_NT-TG_EGCGEE	-0.0636185	0.26715	-0.238137	8	0.817761
Q9D6Z1_EEVAS(1)EPEEAASPTTPK	TG_NT-TG_EGCGEE	-0.197856	0.373663	-0.529504	7	0.612827
Q9D7P6_RAAS(1)ALLLR	TG_NT-TG_EGCGEE	-0.222939	0.274629	-0.811784	8	0.440399
Q9D7V2_AHRPSAPS(1)PPPR	TG_NT-TG_EGCGEE	-0.995318	0.972273	-1.0237	8	0.335932
Q9D8Y0_RADLNQGIGEPQS(1)PSR	TG_NT-TG_EGCGEE	-0.0291499	0.77258	-0.0377305	7	0.970956
Q9D920_GLLSGQT(0.224)S(0.77)PT(0.007)NAK	TG_NT-TG_EGCGEE	0.0342724	0.27726	0.123611	4	0.907585
Q9DBC7_T(0.846)DS(0.141)REDEIS(0.013)PPPPNPVVK	TG_NT-TG_EGCGEE	-0.377162	0.371698	-1.0147	4	0.367637
Q9DBS2_DT(0.005)VDS(0.995)AGTSPTAVLAAGEDAGAGRPGAGTPLR	TG_NT-TG_EGCGEE	0.186821	0.316811	0.589691	8	0.571672
Q9DBS2_DTVDSAGT(0.009)S(0.917)PT(0.073)AVLAAGEDAGAGRPGAGT(0.001)PLR	TG_NT-TG_EGCGEE	0.150082	0.330772	0.453731	7	0.663755
Q9DBS2_DTVDSAGTSPTAVLAAGEDAGAGRPGAGT(1)PLR	TG_NT-TG_EGCGEE	-0.373306	0.292002	-1.27844	7	0.241849
Q9DC11_RGS(1)GHPAYAEVEPVGEK	TG_NT-TG_EGCGEE	-0.355374	0.293058	-1.21264	8	0.259858
Q9DCB4_SES(1)LDEEEK	TG_NT-TG_EGCGEE	0.299724	0.499185	0.600427	5	0.574397
Q9DCB8_MAAS(1)RALS(1)LTAEAVR	TG_NT-TG_EGCGEE	0.319066	0.779349	0.409401	6	0.696459
Q9DD18_S(0.005)AS(0.023)S(0.972)GAEGDVSSEREP	TG_NT-TG_EGCGEE	-0.0777057	0.234052	-0.332002	4	0.756556
Q9EPJ9_S(0.957)PS(0.037)S(0.006)DSWTCADASTGR	TG_NT-TG_EGCGEE	0.322746	0.496831	0.649609	7	0.536671
Q9EPN1_RQFS(1)PGPR	TG_NT-TG_EGCGEE	-0.0176117	0.380921	-0.0462344	8	0.964257
Q9EPN1_TPLENVPGNLS(1)PIKDPDR	TG_NT-TG_EGCGEE	0.300568	0.298795	1.00594	8	0.3439
Q9EQF6_EMGT(1)PLADT(0.978)PT(0.022)RPVTR	TG_NT-TG_EGCGEE	0.40028	0.454249	0.881192	8	0.40391
Q9EQH3_RES(1)PESEGPIYEGLIL	TG_NT-TG_EGCGEE	-0.549995	0.460478	-1.1944	7	0.271218
Q9ERT9_STLSMS(1)PR	TG_NT-TG_EGCGEE	0.142319	0.387759	0.36703	8	0.723115
Q9ES28_KPS(1)DEEFAVR	TG_NT-TG_EGCGEE	0.0024867	0.501261	0.00496088	8	0.996163
Q9ES28_MS(1)GFIYQGK	TG_NT-TG_EGCGEE	0.0242909	0.360841	0.0673175	8	0.947981
Q9ES97_DS(1)PESPFEVIIDK	TG_NT-TG_EGCGEE	-0.122932	0.317026	-0.387767	7	0.70971
Q9ES97_ETTGGAPTMS(1)PDLEQEQLTIR	TG_NT-TG_EGCGEE	0.34436	0.339523	1.01425	7	0.344233
Q9ESJ4_RGTSASSATVMTPS(0.043)T(0.116)S(0.841)DHHLDAAVSR	TG_NT-TG_EGCGEE	0.220042	0.448401	0.490727	5	0.644397
Q9ESN6_SADVS(0.994)PT(0.003)T(0.003)EGVK	TG_NT-TG_EGCGEE	-0.0259253	0.162392	-0.159647	8	0.877117
Q9ESN9_TGS(0.012)S(0.987)PTQGIVNK	TG_NT-TG_EGCGEE	0.11325	0.516951	0.219072	7	0.832844
Q9ET77_SLPVALES(1)DEETGDELK	TG_NT-TG_EGCGEE	-0.249858	0.322612	-0.774484	5	0.473658
Q9JHU2_MELS(0.997)PS(0.003)RAS(1)PGK	TG_NT-TG_EGCGEE	0.400059	0.397172	1.00727	8	0.343297
Q9JHU2_SGPQCS(0.01)S(0.989)PT(0.001)CQEETEDVR	TG_NT-TG_EGCGEE	-0.13884	0.678648	-0.204584	4	0.847886
Q9JI99_RNS(1)LTGEEGELVK	TG_NT-TG_EGCGEE	0.178371	0.235947	0.755982	8	0.471331
Q9JIA7_SELVLAPAPAPAAT(0.906)HS(0.094)PLHR	TG_NT-TG_EGCGEE	-0.460117	0.457097	-1.00661	6	0.35298
Q9JIS5_GGLS(1)DGEGPPGGRGEAQR	TG_NT-TG_EGCGEE	0.28882	0.261824	1.10311	8	0.302056
Q9JIS5_VFS(0.999)VT(0.001)HIK	TG_NT-TG_EGCGEE	-0.0567718	0.290008	-0.19576	8	0.849679
Q9JIX8_SLS(1)PLSGTTDTK	TG_NT-TG_EGCGEE	-0.0844706	0.211131	-0.400087	7	0.70102
Q9JJG0_LDNT(0.006)PAS(0.996)PPRS(0.983)PT(0.015)EPSDTPIAK	TG_NT-TG_EGCGEE	-0.194485	0.300405	-0.647412	6	0.541329
Q9JJV5_DLS(1)PISK	TG_NT-TG_EGCGEE	-0.250745	0.30177	-0.830914	4	0.452742
Q9JKC6_PAPTVPAAPS(0.009)S(0.991)PDATSEPK	TG_NT-TG_EGCGEE	-1.43707	1.59579	-0.900539	8	0.394134
Q9JKF6_AGIPQHHPPMAQNLQYPDDS(1)DDEK	TG_NT-TG_EGCGEE	0.941553	0.363598	2.58954	6	0.0412373
Q9JL04_GATADDS(0.004)GGGS(0.996)PVLAAK	TG_NT-TG_EGCGEE	-0.131693	0.267129	-0.492994	7	0.637104
Q9JL04_LPEEEPS(1)PK	TG_NT-TG_EGCGEE	0.142412	0.285837	0.498229	5	0.639461
Q9JL04_SIQT(0.01)S(0.955)PT(0.036)EEGR	TG_NT-TG_EGCGEE	-0.0398947	0.249937	-0.159619	7	0.877689
Q9JL26_EAAADTSGREEPPTPKS(1)PPK	TG_NT-TG_EGCGEE	-0.119964	0.22969	-0.522285	6	0.620186
Q9JL26_SKPLDQS(1)VEDLSK	TG_NT-TG_EGCGEE	0.202873	0.414003	0.490028	5	0.644857
Q9JLM8_ISQHGGS(0.966)S(0.03)T(0.003)SLSSTK	TG_NT-TG_EGCGEE	-0.188458	1.03106	-0.182781	8	0.859517
Q9JLM8_REES(1)EEGFQIPATITER	TG_NT-TG_EGCGEE	-0.34086	0.364287	-0.935689	7	0.380581
Q9JLM8_SPSPSPT(0.01)S(0.988)PGS(0.003)LRK	TG_NT-TG_EGCGEE	-0.248966	0.447052	-0.556906	8	0.592826
Q9JM52_LDS(0.002)S(0.998)PVLSPGNK	TG_NT-TG_EGCGEE	-0.0352582	0.217683	-0.161971	7	0.875905
Q9JM52_SDSVLPASHGHLPQAGS(1)LER	TG_NT-TG_EGCGEE	-0.0669994	0.380172	-0.176234	8	0.864489
Q9JME5_AFYGS(1)EEDEAK	TG_NT-TG_EGCGEE	-0.0181017	0.0987385	-0.183329	7	0.859737
Q9JME5_GPGS(1)EEAATAALPAR	TG_NT-TG_EGCGEE	0.235532	0.250986	0.938428	7	0.379267
Q9JMH9_PLAPDPS(1)DDEHDPVDSISRPR	TG_NT-TG_EGCGEE	-0.335427	0.407216	-0.823707	7	0.437266
Q9QUN9_PAFVGSHDHS(1)EESQLPR	TG_NT-TG_EGCGEE	-0.198059	0.191487	-1.03432	8	0.331237
Q9QVP9_RNS(1)LPQIPTLNLEAR	TG_NT-TG_EGCGEE	0.16062	0.316096	0.508137	8	0.625069
Q9QWI6_AVS(1)EVVRPASTPPIMASAIKDEDDEER	TG_NT-TG_EGCGEE	0.172195	0.380566	0.45247	7	0.664619
Q9QWI6_DSGSSSVFAES(1)PGGK	TG_NT-TG_EGCGEE	0.0932103	0.0583308	1.59796	6	0.161167
Q9QWI6_FRQS(1)LPLSR	TG_NT-TG_EGCGEE	-0.145848	0.174817	-0.834293	7	0.431662
Q9QWI6_FSNVGLVHT(0.886)S(0.114)ERR	TG_NT-TG_EGCGEE	-0.221513	0.380883	-0.581576	6	0.582027
Q9QWI6_GEPDPERS(0.011)S(0.989)PPMLSADDAEYPR	TG_NT-TG_EGCGEE	0.245061	0.363553	0.674074	8	0.519263
Q9QWI6_GEPDPERS(0.717)S(0.269)PPMLS(0.014)ADDAEYPR	TG_NT-TG_EGCGEE	-0.202207	0.584557	-0.345915	4	0.746834
Q9QWI6_GLDFEIPPPS(1)PPLNLHELSGPAEGTPLTPK	TG_NT-TG_EGCGEE	-0.554737	0.376837	-1.47208	7	0.184477
Q9QWI6_KAES(1)EELEVQKPQVK	TG_NT-TG_EGCGEE	0.160024	0.847591	0.188799	7	0.855607
Q9QWI6_LADVSAPSGGPPPPHSPYSGPPS(0.998)RGS(0.002)PVR	TG_NT-TG_EGCGEE	-0.226965	0.145337	-1.56164	8	0.156997
Q9QWI6_LSYAGGRPPSYAGS(1)PVHHAAER	TG_NT-TG_EGCGEE	-0.393378	0.373704	-1.05265	6	0.333037
Q9QWI6_RFS(1)NVGLVHTSER	TG_NT-TG_EGCGEE	-0.286149	0.223117	-1.28251	7	0.240499
Q9QWI6_RGS(1)DELTVPR	TG_NT-TG_EGCGEE	0.115406	0.402676	0.286597	8	0.781703
Q9QWI6_S(1)PNTAILIK	TG_NT-TG_EGCGEE	0.0945339	0.169377	0.558126	8	0.592031
Q9QXG4_VRGWS(1)PPPEVR	TG_NT-TG_EGCGEE	-0.396144	0.275364	-1.43862	8	0.188207
Q9QXL2_KLS(0.99)S(0.009)SESPAPDTGSSAASGEADTSRPGTQQK	TG_NT-TG_EGCGEE	0.210374	0.414955	0.506982	7	0.627744
Q9QXL2_LIS(0.001)ES(0.034)S(0.966)PMNEFETLTAK	TG_NT-TG_EGCGEE	-1.38971	0.652159	-2.13093	6	0.0771098
Q9QXS1_AQLEPVAS(1)PAK	TG_NT-TG_EGCGEE	-0.176295	0.121489	-1.45113	8	0.184799
Q9QXS6_ASDSGPSSSSSSSS(0.006)S(0.994)PPR	TG_NT-TG_EGCGEE	-0.152066	0.491905	-0.309136	6	0.767672
Q9QXS6_LS(0.001)S(0.999)PVLHR	TG_NT-TG_EGCGEE	-0.199675	0.215365	-0.927145	8	0.380972
Q9QXV0_ILT(0.007)GS(0.982)S(0.011)EPEAAPAPR	TG_NT-TG_EGCGEE	-0.310258	0.296942	-1.04485	5	0.343954
Q9QXW9_NHPGSDT(0.004)S(0.996)PEAEASSGGGGVALK	TG_NT-TG_EGCGEE	-0.038796	0.32322	-0.120029	8	0.907419
Q9QXZ0_DTQDIVHDLES(1)PGIDPSIIK	TG_NT-TG_EGCGEE	-0.571481	0.422272	-1.35335	7	0.218018
Q9QXZ0_LLDAEDVDVPS(1)PDEK	TG_NT-TG_EGCGEE	-0.0625273	0.226487	-0.276075	6	0.791753
Q9QXZ0_RQGS(0.996)FS(0.004)EDVISHK	TG_NT-TG_EGCGEE	0.0350442	0.239667	0.14622	8	0.887365
Q9QYB5_SDVEIPATVTAFSFEDDSAPLS(1)PLK	TG_NT-TG_EGCGEE	-0.0171455	0.53149	-0.0322593	7	0.975166
Q9QYB5_SSDTSPAVVT(0.935)T(0.049)PPPPS(0.016)MPHK	TG_NT-TG_EGCGEE	-0.525438	0.435338	-1.20697	8	0.261919
Q9QYB5_TEEVLS(1)PDGSPSK	TG_NT-TG_EGCGEE	-0.0827959	0.170895	-0.484483	7	0.642834
Q9QYB5_TEEVLSPDGS(0.994)PS(0.006)KS(1)PSK	TG_NT-TG_EGCGEE	-0.553722	0.367926	-1.50498	7	0.176044
Q9QYB5_TEEVLSPDGS(0.996)PS(0.004)KS(1)PSK	TG_NT-TG_EGCGEE	-0.609356	0.754008	-0.808155	8	0.442368
Q9QYB8_DIATEKPGS(1)PVK	TG_NT-TG_EGCGEE	-0.180934	0.121236	-1.49242	8	0.173936
Q9QYB8_DKTESVTS(0.005)GPLS(0.995)PEGS(1)PSK	TG_NT-TG_EGCGEE	1.22444	0.611047	2.00384	8	0.0800381
Q9QYB8_DKTESVTSGPLS(1)PEGS(0.902)PS(0.098)K	TG_NT-TG_EGCGEE	0.404017	0.614572	0.657396	8	0.529383
Q9QYB8_SEDTVPEAAS(1)PPPSQGQHYFDR	TG_NT-TG_EGCGEE	-0.0337013	0.210951	-0.159759	8	0.877031
Q9QYB8_TESVTSGPLSPEGS(0.834)PS(0.166)KS(0.999)PS(0.001)K	TG_NT-TG_EGCGEE	1.06074	0.541145	1.96017	6	0.0976718
Q9QYC0_AAVVTS(1)PPPTTAPHK	TG_NT-TG_EGCGEE	-0.196997	0.196679	-1.00162	8	0.345858
Q9QYC0_EKS(0.971)PPDQS(0.042)AVPNT(0.473)PPS(0.52)T(0.993)PVKLEEDLPQEPTSR	TG_NT-TG_EGCGEE	0.669809	0.563408	1.18885	8	0.268587
Q9QYC0_EKS(1)PPDQS(0.998)AVPNT(0.002)PPSTPVK	TG_NT-TG_EGCGEE	0.719433	0.690201	1.04235	8	0.327721
Q9QYC0_EKS(1)PPDQS(1)AVPNTPPSTPVK	TG_NT-TG_EGCGEE	1.13338	0.752611	1.50593	8	0.170505
Q9QYC0_KYSDVEVPAS(0.007)VT(0.016)GHS(0.012)FAS(0.081)DGDS(0.664)GT(0.269)CS(0.951)PLR	TG_NT-TG_EGCGEE	-0.379978	1.38978	-0.273408	6	0.793707
Q9QYC0_S(0.96)RS(0.022)PGTPAGEGS(0.003)GS(0.016)PPK	TG_NT-TG_EGCGEE	1.59293	1.56408	1.01844	8	0.338275
Q9QYC0_S(0.989)PGT(0.011)PAGEGSGSPPK	TG_NT-TG_EGCGEE	1.35741	1.19406	1.1368	8	0.288525
Q9QYC0_SPGT(1)PAGEGSGSPPK	TG_NT-TG_EGCGEE	0.079535	0.641803	0.123924	8	0.904432
Q9QYC0_SPPDQSAVPNT(0.067)PPS(0.967)T(0.967)PVKLEEDLPQEPTSR	TG_NT-TG_EGCGEE	1.01075	0.537016	1.88216	8	0.0965834
Q9QYC0_SPPDQSAVPNT(1)PPS(0.757)T(0.243)PVK	TG_NT-TG_EGCGEE	1.68049	0.854652	1.96629	8	0.0848291
Q9QYE3_GVDKPPS(0.999)PS(0.001)PIEMK	TG_NT-TG_EGCGEE	0.16856	0.326057	0.516965	8	0.619165
Q9QYF9_SVTSNQSDGTQESCES(1)PDVLDR	TG_NT-TG_EGCGEE	0.819379	0.610926	1.34121	6	0.22839
Q9QYG0_T(0.001)AS(0.999)LTSAASIDGSR	TG_NT-TG_EGCGEE	-0.0642324	0.285642	-0.22487	8	0.827718
Q9QYG0_T(0.013)LS(0.013)QS(0.013)S(0.013)ES(0.051)GT(0.879)LPS(0.019)GPPGHTMEVSC	TG_NT-TG_EGCGEE	0.142468	0.445771	0.3196	5	0.762193
Q9QYG0_T(0.952)LS(0.042)QS(0.004)S(0.001)ESGTLPSGPPGHTMEVSC	TG_NT-TG_EGCGEE	0.0903577	0.982851	0.0919344	5	0.93032
Q9QYG0_TASLTS(0.002)AAS(0.998)IDGSR	TG_NT-TG_EGCGEE	0.0426553	0.54534	0.0782179	7	0.939844
Q9QYR6_AELEEMEEVHPS(1)DEEEEETK	TG_NT-TG_EGCGEE	0.885143	1.29762	0.682129	8	0.514418
Q9QYR6_ALGLEES(1)PEEEGK	TG_NT-TG_EGCGEE	-0.076726	0.171588	-0.447153	7	0.668273
Q9QYR6_EAELTPENIAAAREES(1)EPEVK	TG_NT-TG_EGCGEE	-0.184008	0.537476	-0.342355	5	0.746006
Q9QYR6_ELSSEPRT(1)PPAQK	TG_NT-TG_EGCGEE	-0.74755	0.896324	-0.834017	7	0.431808
Q9QYR6_EMTLDQKS(1)PEK	TG_NT-TG_EGCGEE	-0.375063	0.538818	-0.696084	8	0.506092
Q9QYR6_ET(0.028)S(0.945)PT(0.028)RGEPVPAWEGK	TG_NT-TG_EGCGEE	-0.456061	0.60717	-0.751125	8	0.474091
Q9QYR6_GEPVPAWEGKS(1)PEQEVR	TG_NT-TG_EGCGEE	-0.104582	0.883782	-0.118335	8	0.90872
Q9QYR6_KHS(0.99)PGEIT(0.01)GPGGHFMT(0.003)S(0.001)DS(0.131)S(0.78)LT(0.085)K	TG_NT-TG_EGCGEE	-0.284819	0.506142	-0.562725	7	0.59118
Q9QYR6_KHS(1)PGEITGPGGHFMT(0.006)S(0.004)DS(0.599)S(0.361)LT(0.029)K	TG_NT-TG_EGCGEE	-0.274161	0.671542	-0.408256	8	0.693795
Q9QYR6_MAS(0.792)PPPS(0.174)GPPS(0.033)AAHT(0.001)PFHQS(1)PVEEK	TG_NT-TG_EGCGEE	-0.221906	0.240534	-0.922555	8	0.383219
Q9QYR6_MAS(1)PPPSGPPSAAHTPFHQSPVEEK	TG_NT-TG_EGCGEE	-0.188107	0.143802	-1.3081	8	0.227173
Q9QYR6_NRAPDS(1)GAEVER	TG_NT-TG_EGCGEE	-0.678096	0.643981	-1.05298	4	0.351755
Q9QYR6_PASPALS(1)EGSSSEATTPVISSVAER	TG_NT-TG_EGCGEE	-0.325984	0.22174	-1.47012	6	0.191928
Q9QYR6_S(1)PPCEDFSVTGESEK	TG_NT-TG_EGCGEE	0.75984	0.539364	1.40877	8	0.196563
Q9QYR6_SPFEIIS(1)PPAS(1)PPEMTGQR	TG_NT-TG_EGCGEE	0.153331	1.34819	0.113731	5	0.913877
Q9QYR6_TEATQGLDYVPSAGT(0.001)IS(0.975)PT(0.11)S(0.259)S(0.655)LEEDK	TG_NT-TG_EGCGEE	-0.112271	0.804843	-0.139494	7	0.892988
Q9QYR6_VPSAPGQES(1)PVPDTK	TG_NT-TG_EGCGEE	0.281476	0.426763	0.659561	8	0.528062
Q9QYR6_WLAES(1)PVGLPPEEEDK	TG_NT-TG_EGCGEE	-0.196299	0.530814	-0.369808	8	0.721124
Q9QYX7_DSFSQESSPS(0.013)S(0.974)PS(0.013)DLAK	TG_NT-TG_EGCGEE	0.473881	0.399034	1.18757	4	0.300703
Q9QYX7_ENPELVDDLS(1)PR	TG_NT-TG_EGCGEE	0.315606	0.335591	0.940448	5	0.390166
Q9QYX7_IVDSGVQT(1)DDEETADR	TG_NT-TG_EGCGEE	0.187751	0.237801	0.789528	5	0.465578
Q9QYX7_PLPDDIS(1)PQK	TG_NT-TG_EGCGEE	0.324106	0.182354	1.77734	6	0.125839
Q9QYX7_PLS(1)PTADESSR	TG_NT-TG_EGCGEE	0.0109298	0.549258	0.0198992	7	0.984679
Q9QYX7_RASYDSVEDSSESENS(1)PVAR	TG_NT-TG_EGCGEE	0.236843	0.445286	0.531889	8	0.609252
Q9QYX7_S(0.002)S(0.002)MAS(0.068)S(0.91)PIS(0.014)S(0.005)ISADSFYADIDHHTSR	TG_NT-TG_EGCGEE	-0.244579	0.672844	-0.3635	4	0.734628
Q9QYX7_S(0.02)MS(0.98)DPKPLS(0.766)PT(0.233)ADESSR	TG_NT-TG_EGCGEE	-0.0135731	0.343501	-0.039514	7	0.969584
Q9QZM0_GPAAAPGAAS(1)PPAEPK	TG_NT-TG_EGCGEE	-0.350043	0.126748	-2.76173	8	0.0246089
Q9QZQ1_LPYLVELS(1)PGRR	TG_NT-TG_EGCGEE	-0.167789	0.339826	-0.49375	8	0.634752
Q9R020_YNLDAS(1)EEEDSNKK	TG_NT-TG_EGCGEE	-0.243291	0.387436	-0.627951	6	0.55317
Q9R0A0_DS(0.068)HS(0.932)PEGSTATYHLLGPQEEGEGVLDVK	TG_NT-TG_EGCGEE	-0.192681	0.434928	-0.443017	6	0.673279
Q9R0K7_T(0.5)S(0.5)IHNFMAHPEFR	TG_NT-TG_EGCGEE	0.589297	0.263777	2.23407	7	0.0606055
Q9R0L6_RVTNAIS(0.998)PES(0.002)SPGVGR	TG_NT-TG_EGCGEE	0.370469	0.19203	1.92922	8	0.0898289
Q9R0N9_KLHFS(1)VY(1)DFDRFS(1)R	TG_NT-TG_EGCGEE	-0.364914	0.676894	-0.539101	6	0.609223
Q9R0P4_RS(0.028)AS(0.972)PDDDLGSSNWEAADLGNEERK	TG_NT-TG_EGCGEE	0.00747446	0.487803	0.0153227	6	0.988272
Q9R0P4_RS(0.768)AS(0.232)PDDDLGSSNWEAADLGNEER	TG_NT-TG_EGCGEE	0.0408851	0.940945	0.0434511	4	0.967424
Q9R1Q8_RGFS(1)EEQLR	TG_NT-TG_EGCGEE	-0.415174	0.302672	-1.3717	8	0.207392
Q9R1R2_REDS(1)PGPEVQPMDK	TG_NT-TG_EGCGEE	-0.230187	0.307819	-0.747799	8	0.475986
Q9WTK7_IDS(0.991)T(0.009)EVIYQPR	TG_NT-TG_EGCGEE	-0.198164	0.309438	-0.640402	6	0.545576
Q9WTQ5_GPSEAPQEAEAEEGAT(0.001)S(0.999)DGEK	TG_NT-TG_EGCGEE	-0.197682	0.274705	-0.719615	5	0.503984
Q9WTQ5_RPS(0.999)ES(0.001)DKEEELDK	TG_NT-TG_EGCGEE	0.246707	0.383896	0.642641	8	0.538435
Q9WV02_DVYLS(1)PR	TG_NT-TG_EGCGEE	-0.473977	0.342563	-1.38362	7	0.208988
Q9WV18_RHPPT(1)PPDPSGGLPR	TG_NT-TG_EGCGEE	0.0270863	0.157828	0.171619	8	0.867999
Q9WV34_GIMES(1)PIVR	TG_NT-TG_EGCGEE	0.528252	0.408825	1.29212	4	0.265911
Q9WV60_IQAAAS(1)PPANATAASDTNAGDR	TG_NT-TG_EGCGEE	-0.431388	0.11782	-3.6614	6	0.0105618
Q9WV69_GNS(1)LPCVLEQK	TG_NT-TG_EGCGEE	0.10818	0.364857	0.296501	7	0.775452
Q9WV69_HLS(1)AEDFSR	TG_NT-TG_EGCGEE	0.324038	0.474986	0.682207	7	0.517039
Q9WV69_S(0.002)S(0.985)S(0.013)LPSYGR	TG_NT-TG_EGCGEE	0.155495	0.244198	0.636759	6	0.547791
Q9WV92_GIS(0.994)QT(0.006)NLITTVT(1)PEK	TG_NT-TG_EGCGEE	-0.147369	0.379897	-0.387919	7	0.709603
Q9WV92_GIS(0.998)QT(0.002)NLITTVTPEK	TG_NT-TG_EGCGEE	0.376333	0.236158	1.59357	8	0.149699
Q9WV92_KAEEAT(1)PVTALR	TG_NT-TG_EGCGEE	-0.920774	0.900163	-1.0229	7	0.3404
Q9WV92_VESTSVGSIS(1)PGGAK	TG_NT-TG_EGCGEE	-0.0867116	0.321482	-0.269725	8	0.794199
Q9WVB4_AGYKEPGIARCS(1)S(1)PESMADR	TG_NT-TG_EGCGEE	-0.849402	0.869997	-0.976327	6	0.366608
Q9WVF8_RGS(1)MFYDEDGDLAHEFYEETIVTK	TG_NT-TG_EGCGEE	-0.969691	0.662391	-1.46392	5	0.203091
Q9Z0H8_IGFPS(0.029)T(0.303)S(0.669)PAK	TG_NT-TG_EGCGEE	-0.495117	0.281809	-1.75692	4	0.153768
Q9Z0H8_VLLLEANRHS(1)PGPER	TG_NT-TG_EGCGEE	0.198391	0.333655	0.594598	6	0.573834
Q9Z0J4_VTQPLGT(0.977)PT(0.023)K	TG_NT-TG_EGCGEE	0.0919604	0.15633	0.588245	5	0.581933
Q9Z0P4_ENS(0.001)AAPS(0.999)PGRPQS(0.001)AS(0.999)PAK	TG_NT-TG_EGCGEE	0.419412	0.320973	1.30669	8	0.227628
Q9Z0P4_ENSAAPS(0.001)PGRPQS(0.999)AS(1)PAK	TG_NT-TG_EGCGEE	0.256874	0.470142	0.546375	6	0.604515
Q9Z0P4_ENSAAPSPGRPQSAS(1)PAK	TG_NT-TG_EGCGEE	-0.211123	0.656914	-0.321386	8	0.756154
Q9Z0P4_SETLVNAQQT(1)PLGT(1)PK	TG_NT-TG_EGCGEE	0.422399	0.39878	1.05923	8	0.320426
Q9Z0P4_T(0.546)S(0.199)T(0.254)PVRS(0.999)PGGSTMMK	TG_NT-TG_EGCGEE	0.461472	0.553605	0.833577	8	0.428704
Q9Z0P4_T(0.862)S(0.061)T(0.077)PVRS(0.958)PGGS(0.03)T(0.012)MMK	TG_NT-TG_EGCGEE	-0.673804	0.445482	-1.51253	7	0.174161
Q9Z0R4_LPEEPS(0.001)S(0.999)EDEQQPEK	TG_NT-TG_EGCGEE	-0.0627202	0.327177	-0.191701	7	0.853419
Q9Z0R4_S(0.054)T(0.791)S(0.155)IDTGPTESPASLK	TG_NT-TG_EGCGEE	0.0378121	0.249936	0.151287	4	0.887073
Q9Z0U1_SYHEAY(0.001)EPDY(0.023)GGGY(0.107)S(0.847)PS(0.012)Y(0.01)DRR	TG_NT-TG_EGCGEE	-0.164515	0.483779	-0.340063	5	0.74763
Q9Z0U1_VQVAPLQGS(0.993)PPLS(0.007)HDDR	TG_NT-TG_EGCGEE	-0.0821399	0.20767	-0.395531	8	0.702789
Q9Z140_PSTPAMTPSPS(1)P	TG_NT-TG_EGCGEE	-0.224532	0.627243	-0.357967	8	0.729629
Q9Z140_SCS(0.001)S(0.999)PVFSR	TG_NT-TG_EGCGEE	-0.0222728	0.24484	-0.0909688	7	0.930066
Q9Z1E4_KLY(1)ES(1)LLVGS(1)LPDMNKMLDKEDFT(1)MMK	TG_NT-TG_EGCGEE	-0.238592	0.195048	-1.22325	5	0.275738
Q9Z1X2_VAGGS(0.001)GS(0.003)ES(0.996)PLLK	TG_NT-TG_EGCGEE	-0.217969	0.575472	-0.378764	7	0.716089
Q9Z239_TGEPDEEEGTFRS(0.001)S(0.999)IR	TG_NT-TG_EGCGEE	0.186328	0.385733	0.483049	8	0.642003
Q9Z2A0_ANS(1)FVGTAQYVSPELLTEK	TG_NT-TG_EGCGEE	-0.0333167	0.45617	-0.0730356	8	0.943571
Q9Z2C4_GS(0.037)S(0.904)PT(0.044)HS(0.003)AT(0.013)PVHTSV	TG_NT-TG_EGCGEE	0.0634258	1.68191	0.0377106	8	0.970842
Q9Z2D6_AETSESSGSAPAVPEASAS(1)PK	TG_NT-TG_EGCGEE	-0.0620425	0.176951	-0.35062	8	0.734927
Q9Z2H5_DYSEADGLS(0.534)ERT(0.483)T(0.983)PSK	TG_NT-TG_EGCGEE	0.372769	0.151426	2.46173	6	0.0490046
Q9Z2H5_DYSEADGLS(1)ER	TG_NT-TG_EGCGEE	0.0354969	0.0878412	0.404103	6	0.700146
Q9Z2H5_ELKPEQET(0.015)T(0.985)PR	TG_NT-TG_EGCGEE	0.0856983	2.08428	0.0411166	4	0.969173
Q9Z2H5_GPSSQEDESGGLEDS(1)PDR	TG_NT-TG_EGCGEE	0.0795169	0.412162	0.192927	7	0.852495
Q9Z2H5_HLTQQDTRPAEQS(1)LDMDDK	TG_NT-TG_EGCGEE	0.286251	0.404309	0.708001	6	0.505504
Q9Z2H5_HQAS(1)INELK	TG_NT-TG_EGCGEE	0.054827	0.366187	0.149724	8	0.884688
Q9Z2H5_LVS(1)PEPPPK	TG_NT-TG_EGCGEE	-0.225572	0.122203	-1.84588	8	0.102119
Q9Z2H5_RLPSS(0.001)PAS(0.054)PS(0.945)PKGT(1)PEK	TG_NT-TG_EGCGEE	0.283749	0.545142	0.520505	8	0.616806
Q9Z2H5_RLPSS(0.001)PAS(0.992)PS(0.007)PK	TG_NT-TG_EGCGEE	0.111367	0.733424	0.151845	5	0.885246
Q9Z2H5_RLPSSPASPS(1)PK	TG_NT-TG_EGCGEE	0.00142223	0.326433	0.00435687	8	0.99663
Q9Z2H5_RSEAEEGEVRT(1)PTK	TG_NT-TG_EGCGEE	1.62997	2.11539	0.770529	8	0.463132
Q9Z2H5_S(1)LPELDRDK	TG_NT-TG_EGCGEE	-0.0316882	0.533584	-0.0593874	8	0.9541
Q9Z2H5_SLS(1)PIIGK	TG_NT-TG_EGCGEE	0.68191	0.351277	1.94123	6	0.100271
Q9Z2Q6_MES(1)PIPILPLPTPDAETEK	TG_NT-TG_EGCGEE	-0.109946	0.396422	-0.277346	7	0.789527
Q9Z2Q6_MESPIPILPLPT(1)PDAETEK	TG_NT-TG_EGCGEE	0.359502	0.535611	0.6712	5	0.531848
Q9Z351_RS(0.988)PS(0.012)ADQSLDDSPSK	TG_NT-TG_EGCGEE	0.350905	0.47072	0.745464	6	0.48416

## Sheet: present in TGEGCGEE not in TG
	Leading.proteins	Gene.names	Protein.names	Phospho..STY..Probabilities	WT_NT.1.1	WT_NT.2.1	WT_NT.3.1	WT_NT.4.1	WT_NT.5.1	COUNT_WT	WT_EGCG.1.1	WT_EGCG.2.1	WT_EGCG.3.1	WT_EGCG.4.1	WT_EGCG.5.1	COUNT.WT_EGCG	WT_EGCG_EE.1.1	WT_EGCG_EE.2.1	WT_EGCG_EE.3.1	WT_EGCG_EE.4.1	COUNT_WT_EGCG_EE	WT_EE.1.1	WT_EE.2.1	WT_EE.3.1	WT_EE.4.1	WT_EE.5.1	COUNT_WT_EE	TG_NT.1.1	TG_NT.2.1	TG_NT.3.1	TG_NT.4.1	TG_NT.5.1	COUNT_TG	TG_EGCG.1.1	TG_EGCG.2.1	TG_EGCG.3.1	TG_EGCG.4.1	COUNT.TG_EGCG	TG_EGCG_EE.1.1	TG_EGCG_EE.2.1	TG_EGCG_EE.3.1	TG_EGCG_EE.4.1	TG_EGCG_EE.5.1	X	TG_EE.1.1	TG_EE.2.1	TG_EE.3.1	TG_EE.4.1	TG_EE.5.1
4	A2A690	Tanc2	Protein TANC2	A2A690_PSQGLPVIQS(1)PPSSPAHR	374050	NA	NA	NA	NA	1	NA	345660	255090	NA	NA	2	445490	NA	NA	215560	2	529410	172370	133170	NA	NA	3	233010	NA	NA	NA	NA	1	157690	318760	206610	250880	4	281380	117660	NA	227290	NA	3	NA	NA	189260	NA	NA
24	A2AN08	Ubr4	E3 ubiquitin-protein ligase UBR4	A2AN08_ELAS(1)PVSPELR	425800	NA	221650	139970	238900	4	434820	369550	308530	424930	254070	5	394190	NA	229790	250900	3	436460	353310	270420	NA	271330	4	NA	162230	NA	NA	NA	1	NA	274240	268150	286550	3	387460	217480	NA	197760	NA	3	171460	232670	210880	198210	183600
142	O35615	Zfpm1	Zinc finger protein ZFPM1	O35615_LS(0.002)LT(0.002)EGLS(0.994)WGPFY(0.002)GS(0.002)IQT(0.203)RALS(0.794)PER	NA	537040	256180	NA	NA	2	NA	871880	NA	323640	NA	2	191580	197720	752390	706920	4	NA	1412800	736860	645050	877130	4	527570	NA	NA	NA	NA	1	399450	NA	NA	NA	1	641910	268170	NA	NA	261070	3	800240	226220	NA	NA	98122
187	O70161	Pip5k1c	Phosphatidylinositol 4-phosphate 5-kinase type-1 gamma	O70161_RT(0.061)QS(0.888)S(0.051)GQDGRPQEEPHAEDLQK	NA	1086800	355190	2775100	4896800	4	20500000	NA	1582900	NA	1374000	3	3458800	212030	3174500	3220000	4	NA	NA	4297600	3141400	4766300	3	NA	NA	NA	NA	3505400	1	2257400	NA	NA	NA	1	NA	961930	1852100	2444200	3705300	4	1173000	NA	2939400	2644900	NA
352	P10637	Mapt	Microtubule-associated protein tau	P10637_VAVVRT(0.978)PPKS(0.042)PS(0.98)ASK	NA	12876000	NA	NA	NA	1	NA	NA	NA	NA	NA	0	NA	NA	14471000	7328200	2	NA	NA	NA	5922000	10653000	2	8206200	NA	NA	NA	NA	1	NA	NA	NA	NA	0	NA	NA	4548500	5966800	4985200	3	5953300	NA	NA	NA	NA
366	P11881	Itpr1	Inositol 1,4,5-trisphosphate receptor type 1	P11881_RDS(1)VLAASR	NA	345310	NA	NA	786370	2	186440	NA	NA	NA	NA	1	308000	NA	239630	539390	3	NA	258080	NA	NA	632200	2	NA	NA	NA	NA	NA	0	174450	NA	NA	NA	1	NA	229650	NA	401070	315820	3	NA	90737	NA	423920	NA
382	P14873	Map1b	Microtubule-associated protein 1B;MAP1B heavy chain;MAP1 light chain LC1	P14873_AS(0.385)LS(0.615)PMDEPVPDS(0.761)ES(0.239)PVEK	3518700	NA	NA	576950	462560	3	NA	NA	NA	619290	NA	1	NA	NA	NA	354870	1	562080	NA	NA	NA	NA	1	NA	907560	NA	NA	NA	1	NA	NA	NA	508260	1	2769600	NA	NA	194850	209380	3	NA	NA	NA	1658700	NA
423	P14873	Map1b	Microtubule-associated protein 1B;MAP1B heavy chain;MAP1 light chain LC1	P14873_SPSLS(0.01)PS(0.957)PPS(0.034)PIEK	NA	3805600	NA	NA	NA	1	NA	4239700	2379300	2431600	NA	3	NA	NA	2637300	4043900	2	3604100	4821700	NA	NA	NA	2	3291200	NA	NA	NA	NA	1	3860500	2884900	NA	NA	2	3477400	NA	NA	2923900	2216400	3	NA	NA	2657100	NA	NA
506	P20065	Tmsb4x	Thymosin beta-4;Hematopoietic system regulatory peptide	P20065_NPLPS(0.976)KET(0.024)IEQEK	NA	NA	NA	NA	2333100	1	NA	1559400	NA	NA	NA	1	1009300	212480	1278400	NA	3	913890	2889900	NA	NA	NA	2	NA	NA	NA	1584200	NA	1	NA	474540	289880	736910	3	958270	499650	721730	NA	NA	3	940490	NA	NA	NA	1019100
512	P20357	Map2	Microtubule-associated protein 2	P20357_ASQPSPPAQEAGYSTLAQSYTPDHPS(0.009)ELPEEPS(0.085)S(0.905)PQER	NA	NA	1426200	NA	10610000	2	11384000	NA	NA	4384500	3526900	3	11915000	828870	NA	8133300	3	NA	NA	NA	3236500	NA	1	1069900	NA	NA	NA	NA	1	10585000	NA	6351500	NA	2	5299100	NA	743330	5592600	NA	3	2927500	NA	1908100	759670	NA
520	P20357	Map2	Microtubule-associated protein 2	P20357_EES(0.014)Y(0.005)ES(0.773)S(0.192)GEHES(0.014)LT(0.002)MESLKPDEGK	1333000	NA	879600	1535700	1524200	4	NA	1013500	1947300	757480	NA	3	NA	NA	NA	1662300	1	NA	NA	NA	1440000	618260	2	NA	NA	NA	NA	NA	0	NA	1032400	NA	NA	1	1101700	365930	856260	2043000	NA	4	1153000	NA	NA	1019000	NA
589	P28661	38231	Septin-4	P28661_LDPY(0.007)DS(0.76)S(0.233)EDDK	NA	1602300	380710	NA	NA	2	2602300	NA	496290	590170	725350	4	NA	NA	NA	NA	0	1819200	1812200	NA	1052600	1524200	4	1135900	NA	NA	NA	NA	1	NA	2048700	1407100	NA	2	949420	775740	NA	849610	NA	3	634520	1049400	NA	1230200	NA
675	P52479	Usp10	Ubiquitin carboxyl-terminal hydrolase 10	P52479_SDLIEDEELEDTGKGS(1)EDEWEQVGPK	582540	516470	NA	601870	537110	4	1069700	722470	NA	430500	NA	3	934640	276530	317790	391050	4	698610	726390	749370	349960	525000	5	NA	NA	NA	NA	422660	1	711650	459420	313740	468120	4	363400	216680	454680	261680	NA	4	551240	407690	558140	326160	367800
877	Q03517	Scg2	Secretogranin-2;Secretoneurin	Q03517_EHLGPGS(0.993)S(0.007)QEMER	NA	NA	610640	1445700	1351100	3	1864500	1257200	NA	474080	NA	3	726270	NA	NA	NA	1	NA	468220	NA	NA	NA	1	NA	NA	NA	NA	NA	0	2959600	NA	NA	NA	1	478720	411820	593100	NA	488020	4	361770	831220	NA	864010	NA
932	Q3THG9	Aarsd1	Alanyl-tRNA editing protein Aarsd1	Q3THG9_RGAQADHFTESPLS(0.992)PGS(0.008)QVQVR	NA	308790	222070	104250	NA	3	1353900	195320	NA	NA	NA	2	353070	NA	NA	195470	2	544020	177590	283130	NA	133110	4	189300	NA	NA	NA	NA	1	617930	275920	NA	NA	2	519250	134540	113580	151990	NA	4	386010	169670	219510	NA	154620
978	Q3UHJ0	Aak1	AP2-associated protein kinase 1	Q3UHJ0_REQGS(0.005)S(0.011)GLGS(0.012)GS(0.155)S(0.796)GGGGS(0.007)S(0.009)S(0.005)GLGSGYIGR	NA	482600	179790	NA	NA	2	835080	550030	NA	NA	414790	3	1185100	NA	NA	NA	1	505410	590170	791160	478090	NA	4	639190	NA	NA	NA	NA	1	620370	497890	NA	NA	2	507620	323580	345520	NA	NA	3	345890	NA	647010	NA	NA
994	Q3UMT1	Ppp1r12c	Protein phosphatase 1 regulatory subunit 12C	Q3UMT1_RGPAEGEEAGPAERS(0.972)PECS(0.014)T(0.014)VDGGSQVR	NA	NA	NA	NA	NA	0	956070	533950	NA	NA	NA	2	NA	NA	290530	NA	1	531430	335910	NA	426900	510740	4	NA	NA	351980	NA	NA	1	NA	NA	490450	520110	2	546030	NA	417180	NA	481480	3	245880	260460	498680	503120	787650
1033	Q4JIM5	Abl2	Abelson tyrosine-protein kinase 2	Q4JIM5_VPVLIS(0.998)PT(0.002)LK	NA	175030	69202	NA	174640	3	324550	167010	129070	NA	NA	3	NA	NA	153040	175020	2	NA	369380	155820	158970	112880	4	219990	NA	NA	NA	NA	1	296940	110230	NA	85688	3	118830	NA	NA	229110	174530	3	171760	NA	NA	NA	62419
1151	Q60855	Ripk1	Receptor-interacting serine/threonine-protein kinase 1	Q60855_QPDMS(0.81)LDNIKMAS(0.095)S(0.095)DLLEKTDLDSGGFGK	NA	2451000	2526100	2377100	3961000	4	1366600	NA	1653700	NA	NA	2	NA	843060	NA	NA	1	NA	NA	NA	NA	NA	0	2927800	NA	NA	NA	NA	1	NA	3091200	NA	NA	1	3722400	607990	1995000	NA	NA	3	1229500	NA	2774700	NA	NA
1244	Q62172	Ralbp1	RalA-binding protein 1	Q62172_T(0.053)GEPS(0.947)PPHDVLHEPPDT(0.203)VS(0.797)DDDK	287970	NA	NA	317510	NA	2	NA	1144200	257980	425530	NA	3	NA	NA	NA	418970	1	563590	642420	524310	471430	499860	5	NA	NA	NA	NA	741660	1	498390	NA	NA	404010	2	951240	227920	NA	492300	NA	3	NA	NA	416270	291720	632680
1324	Q68FH0	Pkp4	Plakophilin-4	Q68FH0_AQSPSYVT(0.001)S(0.003)T(0.003)GVS(0.941)PS(0.052)R	NA	327170	NA	NA	NA	1	789160	456070	NA	NA	NA	2	669690	NA	NA	NA	1	564780	387170	NA	NA	NA	2	328590	NA	NA	NA	NA	1	456300	455970	NA	NA	2	377940	204920	233320	NA	NA	3	200080	NA	394040	NA	NA
1386	Q6P5E8	Dgkq	Diacylglycerol kinase theta	Q6P5E8_LGS(1)PAGSPVLGISGR	NA	282710	NA	NA	NA	1	571090	254980	118450	150450	NA	4	270270	87318	160940	319290	4	203690	185510	200260	108840	NA	4	247710	NA	NA	NA	NA	1	151810	NA	NA	213840	2	142140	122110	119620	277280	NA	4	172960	NA	NA	228980	136480
1456	Q6PGL7	Fam21	WASH complex subunit FAM21	Q6PGL7_ARPAQAPVSEELPPS(1)PKPGK	NA	239170	NA	NA	254670	2	493560	169780	359540	NA	225510	4	507830	201870	211030	NA	3	NA	524230	NA	337120	NA	2	NA	NA	NA	NA	278440	1	361920	NA	283850	NA	2	461810	NA	NA	400220	305240	3	298630	NA	523050	134200	437960
1475	Q6WVG3	Kctd12	BTB/POZ domain-containing protein KCTD12	Q6WVG3_SPSGGAAGPLLT(0.002)PS(0.92)QS(0.071)LDGS(0.007)RR	NA	NA	NA	371540	NA	1	NA	526070	NA	NA	NA	1	NA	NA	NA	NA	0	NA	NA	544830	731140	NA	2	NA	NA	NA	292900	NA	1	NA	NA	NA	452620	1	NA	NA	212510	225000	122040	3	NA	207560	345010	249490	298620
1481	Q6ZPE2	Sbf1	Myotubularin-related protein 5	Q6ZPE2_LGLGTLS(0.029)S(0.131)S(0.654)LS(0.185)R	NA	NA	NA	NA	NA	0	NA	NA	145320	NA	NA	1	NA	NA	NA	NA	0	159430	NA	NA	NA	NA	1	299390	NA	NA	NA	NA	1	235570	NA	NA	NA	1	NA	NA	79222	187880	149660	3	151030	NA	NA	NA	NA
1484	Q6ZPJ3	Ube2o	E2/E3 hybrid ubiquitin-protein ligase UBE2O	Q6ZPJ3_NMTVEQLLTGSPT(0.019)S(0.964)PT(0.017)VEPEKPTR	475720	413510	NA	NA	385040	3	1408300	NA	NA	371820	422670	3	1042500	NA	NA	637310	2	684200	NA	584600	NA	371040	3	NA	NA	NA	520310	NA	1	NA	466220	539940	NA	2	NA	NA	443530	562790	476840	3	NA	NA	585290	NA	NA
1628	Q80WG5	Lrrc8a	Volume-regulated anion channel subunit LRRC8A	Q80WG5_S(1)RIEQGIVDR	228660	226730	102400	NA	NA	3	436650	NA	267050	NA	NA	2	275410	NA	NA	NA	1	191200	NA	NA	NA	NA	1	NA	NA	432490	NA	NA	1	294840	296210	436270	NA	3	311860	162950	166470	NA	NA	3	110180	280400	NA	NA	337630
1651	Q80XU3	Nucks1	Nuclear ubiquitous casein and cyclin-dependent kinase substrate 1	Q80XU3_TPSPKEEDEEAES(1)PPEK	237930	266680	NA	350820	548510	4	351970	449230	258020	NA	NA	3	261860	NA	NA	179540	2	313760	386320	NA	241020	NA	3	NA	NA	NA	NA	283630	1	324870	NA	289350	309760	3	319680	201680	178490	NA	NA	3	NA	148440	NA	213450	211030
1657	Q80YA9	Cnksr2	Connector enhancer of kinase suppressor of ras 2	Q80YA9_GS(0.945)ES(0.055)PNSFLDQEYR	NA	NA	NA	NA	793350	1	NA	NA	NA	NA	331500	1	NA	NA	NA	NA	0	NA	361070	NA	348370	NA	2	NA	NA	NA	1101700	NA	1	NA	631430	NA	506590	2	634540	252930	430080	267300	NA	4	NA	NA	NA	NA	NA
1832	Q8BUN5	Smad3	Mothers against decapentaplegic homolog 3	Q8BUN5_MS(1)S(1)ILPFT(1)PPIVK	417670	393510	406870	NA	1613500	4	NA	NA	377520	465860	NA	2	1024000	72252	944180	988980	4	NA	871230	NA	NA	1041900	2	604050	NA	NA	NA	NA	1	390550	380530	528000	NA	3	467190	NA	534020	NA	270470	3	135310	1170300	536170	NA	NA
1833	Q8BUN5	Smad3	Mothers against decapentaplegic homolog 3	Q8BUN5_MS(1)S(1)ILPFT(1)PPIVK	417670	393510	406870	NA	1613500	4	NA	NA	377520	465860	NA	2	1024000	72252	944180	988980	4	NA	871230	NA	NA	1041900	2	604050	NA	NA	NA	NA	1	390550	380530	528000	NA	3	467190	NA	534020	NA	270470	3	135310	1170300	536170	NA	NA
1929	Q8C8R3	Ank2	Ankyrin-2	Q8C8R3_T(0.019)PEDIS(0.889)T(0.076)PPEGT(0.016)KPCLQTPVTSER	NA	NA	NA	1011900	1137600	2	NA	1895900	NA	NA	NA	1	2382200	NA	NA	NA	1	1787800	NA	NA	940430	1322800	3	NA	911020	NA	NA	NA	1	576700	NA	1631800	NA	2	1974500	NA	1105300	295260	NA	3	927650	NA	1230500	NA	1316500
1993	Q8JZP2	Syn3	Synapsin-3	Q8JZP2_S(0.002)PS(0.002)QQRLS(0.996)PQGQQPVSPQSGSPQQQR	906530	NA	NA	NA	NA	1	1089100	641190	NA	NA	NA	2	627120	NA	NA	NA	1	NA	361770	NA	NA	NA	1	385190	NA	NA	NA	NA	1	NA	713220	NA	NA	1	715210	NA	545210	NA	612050	3	NA	NA	500570	NA	NA
1998	Q8JZP2	Syn3	Synapsin-3	Q8JZP2_S(0.971)QS(0.029)LTNSLSTSDTSHR	189900	NA	155790	234760	NA	3	NA	384220	118890	321580	145550	4	705650	NA	369390	NA	2	335700	541130	NA	NA	NA	2	NA	NA	NA	NA	306880	1	NA	NA	NA	NA	0	NA	206270	172530	NA	323460	3	NA	NA	374260	NA	374400
2185	Q8VE33	Gdap1l1	Ganglioside-induced differentiation-associated protein 1-like 1	Q8VE33_PVETPDAPEAS(0.045)S(0.955)PAHWPK	NA	208380	NA	284940	NA	2	NA	NA	NA	147760	NA	1	275150	NA	NA	NA	1	NA	NA	NA	416820	NA	1	418160	NA	NA	NA	NA	1	NA	304820	NA	NA	1	258780	225330	NA	617570	NA	3	244980	NA	NA	NA	NA
2207	Q8VHW2	Cacng8	Voltage-dependent calcium channel gamma-8 subunit	Q8VHW2_AGGGAGGSGGS(0.083)GPS(0.917)AILR	NA	317320	NA	NA	521330	2	NA	424910	NA	NA	NA	1	457380	NA	NA	493840	2	NA	480160	NA	NA	NA	1	NA	NA	NA	NA	NA	0	NA	405860	NA	NA	1	NA	NA	399770	247970	279180	3	NA	NA	348730	NA	NA
2398	Q9D4J7	Phf6	PHD finger protein 6	Q9D4J7_TAHNSEADLEESFNEHELEPS(0.831)S(0.169)PK	NA	268960	NA	NA	NA	1	NA	NA	NA	NA	NA	0	667660	NA	256640	NA	2	NA	NA	NA	299570	263000	2	NA	NA	NA	NA	NA	0	560220	NA	330290	NA	2	492060	179170	283840	NA	NA	3	NA	NA	450550	NA	NA
2466	Q9ES28	Arhgef7	Rho guanine nucleotide exchange factor 7	Q9ES28_EIKPSEKPVS(1)PK	93077	779830	521570	NA	1883000	4	NA	1695300	597320	413970	1101900	4	NA	190770	556180	582840	3	1580700	764160	673690	1139100	1207500	5	NA	NA	252080	NA	NA	1	646450	1116600	1288700	73971	4	374840	195230	871130	NA	340910	4	NA	405000	NA	1394900	NA
2534	Q9JMH9	Myo18a	Unconventional myosin-XVIIIa	Q9JMH9_SSS(0.999)PTSHWK	389840	979890	148510	294000	614670	5	627730	818220	NA	378410	233460	4	699880	170520	421270	805720	4	822910	602160	NA	NA	NA	2	NA	NA	598610	NA	NA	1	655960	1055300	780420	NA	3	528230	NA	625360	NA	436840	3	647880	250660	NA	401730	890980
2608	Q9QYB8	Add2	Beta-adducin	Q9QYB8_RVT(0.005)MILQS(0.895)PS(0.099)FREELEGLIQEQMK	NA	NA	NA	NA	NA	0	NA	NA	NA	NA	NA	0	NA	NA	NA	329180	1	NA	343340	NA	NA	NA	1	NA	NA	NA	NA	464650	1	NA	282320	199850	460760	3	NA	NA	304600	228480	182910	3	NA	NA	222210	240240	NA
2633	Q9QYG0	Ndrg2	Protein NDRG2	Q9QYG0_TASLT(0.009)S(0.728)AAS(0.262)IDGSR	NA	NA	NA	942870	NA	1	NA	2109500	NA	NA	136430	2	NA	NA	NA	1523600	1	245380	NA	258420	810580	143960	4	NA	NA	976030	NA	NA	1	180960	NA	NA	1212400	2	286220	121570	121750	135440	NA	4	144140	NA	NA	NA	162360
2714	Q9QYX7	Pclo	Protein piccolo	Q9QYX7_T(0.001)TET(0.002)LT(0.003)DS(0.082)PS(0.575)S(0.337)AAATSK	NA	NA	NA	NA	498240	1	NA	246490	NA	NA	NA	1	473420	NA	NA	NA	1	284750	NA	306540	NA	NA	2	NA	NA	NA	279030	NA	1	NA	NA	NA	NA	0	222230	181190	119370	NA	NA	3	NA	NA	NA	NA	NA
2748	Q9WTK8	Spo11	Meiotic recombination protein SPO11	Q9WTK8_MAFAPMGPEAS(1)FFDALDRHR	584430	403890	546490	2197300	4934400	5	367420	1376400	NA	863800	NA	3	708900	NA	2012800	699240	3	NA	NA	5151200	NA	1845100	2	NA	NA	NA	NA	1523700	1	NA	NA	NA	1544200	1	1082100	NA	756630	NA	738000	3	NA	NA	1152500	NA	1238100
2839	Q9Z2E9	Bscl2	Seipin	Q9Z2E9_HQPGQESTQQSDVTEDGES(0.005)PEDPS(0.728)GT(0.19)EGQLS(0.076)EEEKPEK	428110	399640	NA	815100	NA	3	NA	NA	NA	442200	332670	2	722620	NA	441680	1114800	3	735040	582230	588090	NA	517120	4	677210	NA	NA	NA	NA	1	832880	880190	NA	564640	3	885360	NA	431640	712240	NA	3	543430	NA	1489100	473310	NA
2879	A2AP18	Plch2	1-phosphatidylinositol 4,5-bisphosphate phosphodiesterase eta-2	A2AP18_KVAS(0.016)VEEGDET(0.984)LDSPGSQSR	857000	677700	NA	NA	NA	2	1006900	1745500	NA	627780	NA	3	1195100	NA	NA	NA	1	NA	1117600	NA	679130	NA	2	NA	NA	NA	717990	NA	1	NA	981750	NA	NA	1	632230	NA	NA	627410	433640	3	595010	NA	NA	825000	775340
2909	O35874	Slc1a4	Neutral amino acid transporter A	O35874_S(0.045)EEET(0.764)S(0.183)PLVT(0.008)HQNPAGPVAIAPELESK	NA	824250	375530	NA	NA	2	NA	NA	NA	NA	NA	0	NA	NA	NA	NA	0	NA	NA	NA	NA	NA	0	NA	NA	NA	NA	NA	0	881260	NA	NA	NA	1	NA	798190	527100	762700	NA	3	NA	NA	NA	NA	NA
3031	P27546	Map4	Microtubule-associated protein 4	P27546_AAVGVTGNDIT(0.002)T(0.998)PPNK	1652200	NA	NA	NA	NA	1	942570	1267500	NA	NA	NA	2	1921700	323750	NA	NA	2	2951800	566380	NA	NA	NA	2	NA	443180	NA	NA	NA	1	1191100	NA	1176500	1422000	3	495290	332740	869600	NA	NA	3	NA	NA	1086600	359470	NA
3196	Q61768	Kif5b	Kinesin-1 heavy chain	Q61768_PIRPGQHPAAS(0.04)PT(0.957)HPGT(0.004)VR	3574000	1586300	NA	NA	NA	2	NA	NA	836900	3283000	NA	2	1527200	NA	3846300	NA	2	967510	2183700	1273000	NA	NA	3	NA	NA	NA	NA	NA	0	1453200	1421700	1039500	NA	3	1160800	NA	866490	940120	NA	3	1162300	1327800	NA	NA	NA
3203	Q62172	Ralbp1	RalA-binding protein 1	Q62172_T(0.026)GEPS(0.974)PPHDVLHEPPDT(0.831)VS(0.169)DDDK	NA	430200	NA	317510	NA	2	NA	457460	NA	NA	NA	1	NA	NA	NA	418970	1	NA	NA	524310	471430	NA	2	NA	NA	NA	NA	304180	1	NA	NA	NA	NA	0	501460	227920	NA	492300	NA	3	NA	NA	416270	NA	431120
3230	Q68FL4	Ahcyl2	Putative adenosylhomocysteinase 3	Q68FL4_DGGEALVS(0.045)PDGT(0.94)VT(0.015)EAPR	NA	979390	321760	NA	771280	3	401230	NA	NA	790590	NA	2	589920	NA	367580	380050	3	NA	272620	279640	222360	NA	3	NA	NA	326830	NA	NA	1	NA	737930	NA	518120	2	358890	151680	198410	NA	220770	4	NA	494690	367540	244520	476810
3346	Q8BUN5	Smad3	Mothers against decapentaplegic homolog 3	Q8BUN5_MS(1)S(1)ILPFT(1)PPIVK	417670	393510	406870	NA	1613500	4	NA	NA	377520	465860	NA	2	1024000	72252	944180	988980	4	NA	871230	NA	NA	1041900	2	604050	NA	NA	NA	NA	1	390550	380530	528000	NA	3	467190	NA	534020	NA	270470	3	135310	1170300	536170	NA	NA
3414	Q8VC31	Ccdc9	Coiled-coil domain-containing protein 9	Q8VC31_QGRRAGLGSGGDMTMS(0.227)MT(0.773)GRER	NA	NA	NA	NA	NA	0	NA	439070	NA	176790	165260	3	NA	NA	NA	NA	0	NA	NA	NA	NA	298950	1	NA	NA	NA	NA	300660	1	314810	283870	NA	213130	3	414280	238400	163990	NA	NA	3	235410	139000	NA	223280	207710
3448	Q99J21	Mcoln1	Mucolipin-1	Q99J21_LLTPNPGYGTQVGTSPAPT(0.063)T(0.887)PT(0.05)EEEDLRR	576990	567500	232850	284420	NA	4	824680	NA	NA	NA	381310	2	865660	NA	304930	337490	3	NA	635260	437180	405410	NA	3	NA	147310	NA	NA	NA	1	485540	NA	431430	NA	2	513700	400450	NA	432010	258500	4	467740	NA	NA	317200	NA
3466	Q9CQ22	Lamtor1	Ragulator complex protein LAMTOR1	Q9CQ22_LLLDPS(0.096)S(0.096)T(0.096)PT(0.712)K	NA	1153300	NA	NA	NA	1	NA	1543500	NA	NA	644660	2	NA	NA	NA	911430	1	NA	1380000	NA	NA	NA	1	NA	NA	NA	NA	NA	0	NA	NA	NA	NA	0	1218200	NA	740350	NA	635950	3	NA	NA	NA	NA	NA
3479	Q9CZV8	Fbxl20	F-box/LRR-repeat protein 20	Q9CZV8_VHAYFAPVT(1)PPPSVGGSR	359810	NA	NA	196120	NA	2	NA	533350	164480	NA	NA	2	NA	NA	NA	NA	0	161050	NA	NA	NA	NA	1	NA	NA	NA	NA	NA	0	NA	NA	NA	127590	1	233500	288180	NA	NA	169800	3	217990	NA	NA	141150	NA
3503	Q9ESN9	Mapk8ip3	C-Jun-amino-terminal kinase-interacting protein 3	Q9ESN9_ANKT(0.018)S(0.054)PT(0.652)S(0.224)GEGT(0.052)RPGGIIHVYGDDSSDK	NA	NA	346120	NA	1298300	2	NA	NA	NA	NA	NA	0	1154300	NA	NA	NA	1	NA	NA	NA	1013000	NA	1	NA	NA	NA	NA	NA	0	NA	NA	1209100	NA	1	NA	393810	610720	474840	719320	4	NA	NA	NA	1029800	NA
3655	Q8CGT6	Piwil4	Piwi-like protein 4	Q8CGT6_AIQVHGDPDVQLVMCILPS(0.995)NQKNY(0.952)Y(0.952)DS(0.101)IKK	NA	NA	NA	NA	NA	0	NA	670940	NA	NA	899740	2	NA	NA	NA	NA	0	NA	NA	NA	NA	NA	0	NA	NA	NA	NA	708360	1	NA	765130	376450	NA	2	NA	NA	867610	628150	557480	3	NA	NA	NA	NA	696290
3656	Q8CGT6	Piwil4	Piwi-like protein 4	Q8CGT6_AIQVHGDPDVQLVMCILPS(0.995)NQKNY(0.952)Y(0.952)DS(0.101)IKK	NA	NA	NA	NA	NA	0	NA	670940	NA	NA	899740	2	NA	NA	NA	NA	0	NA	NA	NA	NA	NA	0	NA	NA	NA	NA	708360	1	NA	765130	376450	NA	2	NA	NA	867610	628150	557480	3	NA	NA	NA	NA	696290
[truncated: 1 more columns]

## Sheet: absent in TGEGCGEE
	Leading.proteins	Gene.names	Protein.names	Phospho..STY..Probabilities	WT_NT.1.1	WT_NT.2.1	WT_NT.3.1	WT_NT.4.1	WT_NT.5.1	COUNT_WT	WT_EGCG.1.1	WT_EGCG.2.1	WT_EGCG.3.1	WT_EGCG.4.1	WT_EGCG.5.1	COUNT.WT_EGCG	WT_EGCG_EE.1.1	WT_EGCG_EE.2.1	WT_EGCG_EE.3.1	WT_EGCG_EE.4.1	COUNT_WT_EGCG_EE	WT_EE.1.1	WT_EE.2.1	WT_EE.3.1	WT_EE.4.1	WT_EE.5.1	COUNT_WT_EE	TG_NT.1.1	TG_NT.2.1	TG_NT.3.1	TG_NT.4.1	TG_NT.5.1	COUNT_TG	TG_EGCG.1.1	TG_EGCG.2.1	TG_EGCG.3.1	TG_EGCG.4.1	COUNT.TG_EGCG	TG_EGCG_EE.1.1	TG_EGCG_EE.2.1	TG_EGCG_EE.3.1	TG_EGCG_EE.4.1	TG_EGCG_EE.5.1	X	TG_EE.1.1	TG_EE.2.1	TG_EE.3.1	TG_EE.4.1	TG_EE.5.1
38	A2BH40	Arid1a	AT-rich interactive domain-containing protein 1A	A2BH40_SHHAPMS(0.997)PGS(0.002)S(0.001)GGGGQPLAR	NA	445870	NA	NA	NA	1	637610	527570	NA	NA	NA	2	NA	NA	NA	NA	0	1144600	NA	NA	NA	NA	1	418220	103950	169720	NA	NA	3	397380	NA	NA	NA	1	410610	NA	NA	NA	NA	1	299790	NA	NA	NA	NA
39	A2RSJ4	Uhrf1bp1l	UHRF1-binding protein 1-like	A2RSJ4_DGS(0.088)T(0.15)RLS(0.762)LDDDGNHNPPSNPVTGK	NA	351800	NA	NA	273430	2	389250	286660	NA	NA	NA	2	454470	NA	NA	NA	1	NA	NA	301500	174290	NA	2	429720	NA	343600	NA	311700	3	478740	NA	NA	320110	2	NA	NA	NA	NA	NA	0	NA	NA	NA	203180	264860
81	F6SEU4	Syngap1	Ras/Rap GTPase-activating protein SynGAP	F6SEU4_S(0.993)S(0.978)PAY(0.064)CT(0.488)S(0.488)S(0.995)S(0.995)DIT(0.999)EPEQK	348880	309060	NA	NA	NA	2	NA	NA	NA	NA	NA	0	NA	NA	NA	NA	0	486160	330650	NA	231250	NA	3	162580	149340	NA	NA	190050	3	289510	NA	NA	NA	1	393520	NA	NA	NA	NA	1	NA	NA	283960	135800	269590
111	O08582	Gtpbp1	GTP-binding protein 1	O08582_S(0.479)RS(0.479)PVDS(0.04)PVPAS(0.003)MFAPEPS(0.111)S(0.889)PGAAR	NA	NA	NA	NA	NA	0	NA	377970	NA	NA	NA	1	NA	NA	230940	286890	2	NA	NA	NA	300390	338150	2	329680	NA	259550	NA	301870	3	NA	NA	NA	442140	1	284900	NA	NA	NA	NA	1	244600	NA	NA	NA	NA
112	O08585	Clta	Clathrin light chain A	O08585_LQS(1)EPESIRK	627460	365100	148440	728440	900180	5	834860	505850	543820	280310	287410	5	586780	87686	303030	284690	4	515060	662720	425140	221000	332680	5	376150	165590	322880	386120	293120	5	507680	527530	NA	480030	3	NA	215620	NA	NA	NA	1	235140	420470	312180	NA	NA
127	O35188	Cx3cl1	Fractalkine;Processed fractalkine	O35188_S(0.877)LGS(0.123)EEINPVHTDNFQER	424750	257570	219820	261440	NA	4	NA	NA	NA	362720	NA	1	521890	NA	NA	NA	1	546450	NA	NA	NA	NA	1	316570	NA	NA	329660	237410	3	467350	296380	NA	324930	3	NA	201830	NA	NA	NA	1	249640	329200	NA	242920	NA
161	O54774	Ap3d1	AP-3 complex subunit delta-1	O54774_HS(0.003)S(0.997)LPT(0.091)ES(0.909)DEDIAPAQR	581170	346680	288190	1181200	NA	4	664450	1093800	213290	NA	NA	3	853190	NA	353540	NA	2	847230	1479700	365240	211400	579890	5	136160	181480	219030	NA	244340	4	250560	597410	452960	553200	4	661340	NA	NA	NA	NA	1	195420	458760	NA	209250	474170
259	O88737	Bsn	Protein bassoon	O88737_S(0.967)QGS(0.033)FEYQDTQDHDYGGR	NA	NA	NA	NA	1192000	1	NA	NA	NA	NA	NA	0	625280	NA	724750	NA	2	NA	1154500	588410	NA	1488200	3	465650	NA	1033800	1344300	533920	4	NA	NA	NA	757150	1	440890	NA	NA	NA	NA	1	462450	NA	NA	NA	NA
279	O88935	Syn1	Synapsin-1	O88935_LPS(0.009)PT(0.068)AAPQQS(0.835)AS(0.089)QATPVTQGQGR	NA	NA	NA	522160	3067000	2	4559600	NA	NA	NA	1381900	2	NA	364440	NA	NA	1	NA	7606000	196060	NA	2369200	3	NA	190460	1349200	2094900	1474100	4	NA	812020	NA	NA	1	NA	NA	NA	NA	NA	0	2797700	612600	NA	747830	NA
286	O88935	Syn1	Synapsin-1	O88935_S(0.931)QS(0.064)LT(0.005)NAFNLPEPAPPRPSLSQDEVK	NA	223770	NA	NA	NA	1	618500	595650	NA	NA	NA	2	NA	NA	436350	NA	1	NA	NA	317570	334200	595820	3	NA	NA	295770	538890	285170	3	569310	NA	NA	365560	2	NA	NA	200670	NA	NA	1	247630	NA	NA	NA	NA
291	O89079	Cope	Coatomer subunit epsilon	O89079_APPVPGAVS(0.144)GGS(0.856)GEVDELFDVK	NA	244600	NA	176920	NA	2	225410	223720	NA	NA	NA	2	305750	NA	NA	177510	2	326820	157110	111410	NA	NA	3	181090	NA	NA	202770	134740	3	335120	NA	NA	176880	2	290300	NA	NA	NA	NA	1	NA	NA	201730	NA	NA
293	P02088	Hbb-b1;Hbb-b2	Hemoglobin subunit beta-1;Hemoglobin subunit beta-2	P02088_GTFAS(0.998)LS(0.002)ELHCDK	NA	NA	NA	NA	400940	1	NA	NA	NA	NA	181870	1	NA	NA	233740	NA	1	NA	NA	NA	168730	194080	2	287910	NA	107380	319740	NA	3	NA	NA	191020	161900	2	NA	NA	123140	NA	NA	1	NA	NA	116330	177740	166690
362	P11798	Camk2b;Camk2a;Camk2d;Camk2g	Calcium/calmodulin-dependent protein kinase type II subunit beta;Calcium/calmodulin-dependent protein kinase type II subunit alpha;Calcium/calmodulin-dependent protein kinase type II subunit delta;Calcium/calmodulin-dependent protein kinase type II subunit gamma	P11798_KNDGVKES(0.061)S(0.928)ES(0.008)T(0.001)NTT(0.001)IEDEDTK	5217500	NA	NA	NA	6075600	2	3118300	5044500	2319000	305530	1991700	5	9932400	891090	NA	4975900	3	NA	NA	NA	3033800	NA	1	6018900	NA	NA	5663200	2037100	3	10069000	NA	6613100	8034600	3	NA	NA	2685000	NA	NA	1	4569700	NA	3763400	NA	2022700
368	P12849	Prkar1b	cAMP-dependent protein kinase type I-beta regulatory subunit	P12849_ASPSCFHS(1)EDEDSLK	315640	257140	NA	303180	283120	4	340140	266470	NA	NA	176300	3	333050	NA	NA	264020	2	286900	299800	NA	NA	NA	2	228960	77866	NA	253440	161220	4	293100	315410	NA	413540	3	274720	NA	NA	NA	NA	1	171570	NA	NA	149620	NA
396	P14873	Map1b	Microtubule-associated protein 1B;MAP1B heavy chain;MAP1 light chain LC1	P14873_ESSPLYS(1)PGFSDSTSAAK	NA	539480	199000	NA	431670	3	954330	1249500	256910	237900	NA	4	1055700	103990	413220	NA	3	818820	834710	612730	NA	779280	4	NA	67299	NA	372360	280830	3	1259500	238240	NA	309030	3	NA	324500	NA	NA	NA	1	386990	313990	NA	NA	296150
414	P14873	Map1b	Microtubule-associated protein 1B;MAP1B heavy chain;MAP1 light chain LC1	P14873_SEQSS(0.001)MS(0.001)IEFGQES(0.998)PEHS(0.001)LAMDFSR	NA	265970	NA	370900	NA	2	1016800	1566500	599730	284880	209700	5	2027000	NA	190640	NA	2	718850	935930	167850	NA	724250	4	774290	NA	838870	531880	446520	4	1397700	NA	544630	499120	3	NA	NA	NA	NA	NA	0	NA	226430	567380	413210	NA
435	P14873	Map1b	Microtubule-associated protein 1B;MAP1B heavy chain;MAP1 light chain LC1	P14873_T(0.001)LEVVS(0.547)PS(0.156)QS(0.205)VT(0.203)GS(0.329)AGHT(0.495)PY(0.064)Y(0.063)QS(0.752)PT(0.185)DEK	NA	2301100	500550	367210	NA	3	NA	349820	NA	1805800	1501500	3	6240600	NA	284500	1348800	3	3376300	NA	2178300	1315900	NA	3	NA	320490	364290	NA	588700	3	NA	NA	4805500	3520500	2	NA	NA	NA	NA	898630	1	NA	NA	NA	347930	879240
458	P16330	Cnp	2,3-cyclic-nucleotide 3-phosphodiesterase	P16330_NQWQLS(1)ADDLKK	145540	212060	NA	420800	NA	3	917520	NA	NA	95378	NA	2	446010	NA	313870	NA	2	361500	261860	134450	333620	184340	5	NA	NA	191340	139940	341650	3	NA	NA	301320	165230	2	NA	NA	125690	NA	NA	1	211850	NA	452730	126420	216770
484	P19246	Nefh	Neurofilament heavy polypeptide	P19246_S(1)PAEAKS(1)PAEAKS(0.951)PAT(0.049)VK	332940	829590	NA	663210	NA	3	3678700	525050	NA	156310	NA	3	842010	NA	352160	267910	3	771750	852560	NA	NA	769830	3	145360	NA	353630	NA	189590	3	619510	350180	526300	213010	4	NA	NA	NA	NA	NA	0	116910	154260	402640	407100	378410
590	P28661	38231	Septin-4	P28661_LDPY(0.008)DS(0.387)S(0.604)EDDK	1594200	NA	NA	1218200	1381000	3	NA	1788900	NA	590170	NA	2	1995200	198590	921060	NA	3	NA	NA	1329200	NA	NA	1	NA	336330	950260	1194900	NA	3	1583300	NA	NA	NA	1	NA	NA	NA	NA	NA	0	NA	NA	NA	NA	NA
602	P29699	Ahsg	Alpha-2-HS-glycoprotein	P29699_VMHTQCHSTPDS(1)AEDVRK	NA	NA	80490	NA	NA	1	11266000	NA	NA	NA	NA	1	5674700	166660	NA	NA	2	NA	NA	NA	29084000	NA	1	3115400	63350	39074000	1607300	NA	4	46772000	19523000	2607400	NA	3	37393000	NA	NA	NA	NA	1	2838000	8635100	761830	25526000	NA
615	P33173	Kif1a	Kinesin-like protein KIF1A	P33173_S(0.002)GT(0.039)S(0.958)QEELR	758230	334810	NA	623530	973500	4	766500	382590	311440	201830	305560	5	1143200	NA	NA	383110	2	NA	579720	566230	474640	684670	4	367060	134100	584780	NA	500620	4	561840	NA	567290	269530	3	NA	384910	NA	NA	NA	1	463630	382990	NA	NA	524600
721	P58871	Tnks1bp1	182 kDa tankyrase-1-binding protein	P58871_S(0.998)PPS(0.002)GSQSLLEGIMTASSSK	NA	146910	NA	NA	121870	2	NA	149350	NA	NA	NA	1	187680	NA	NA	NA	1	157180	203660	NA	252960	90400	4	112990	NA	NA	111430	117650	3	132000	NA	206530	183390	3	139350	NA	NA	NA	NA	1	110960	NA	152980	NA	NA
837	P97427	Crmp1	Dihydropyrimidinase-related protein 1	P97427_NLHQS(0.001)NFS(0.066)LS(0.933)GAQIDDNNPR	938570	771470	525160	391480	1018000	5	505760	751020	456730	747440	748700	5	NA	304540	890320	NA	2	671250	899210	1003400	NA	1056500	4	1014600	385730	NA	1267300	1112500	4	334550	653670	NA	NA	2	380180	NA	NA	NA	NA	1	475640	1054100	NA	729170	NA
883	Q03717	Kcnb1	Potassium voltage-gated channel subfamily B member 1	Q03717_NHFESSPLPT(0.009)S(0.991)PK	NA	377800	NA	275400	NA	2	562950	NA	302510	183530	NA	3	NA	NA	332250	509000	2	NA	NA	NA	NA	342560	1	402600	NA	207870	NA	299350	3	587570	NA	163710	318780	3	NA	NA	NA	385820	NA	1	NA	251870	373190	NA	306640
886	Q04690	Nf1	Neurofibromin	Q04690_SSSGLAT(0.001)YS(0.999)PPMGAVSER	NA	NA	NA	182890	NA	1	534130	334220	NA	NA	NA	2	434120	NA	204870	NA	2	270430	NA	NA	198460	NA	2	437400	NA	255660	NA	213360	3	270410	206090	263200	296540	4	NA	276980	NA	NA	NA	1	NA	NA	231420	NA	252650
924	Q2PFD7	Psd3	PH and SEC7 domain-containing protein 3	Q2PFD7_S(0.013)HS(0.052)S(0.052)PS(0.883)LNPDAS(0.754)PVT(0.246)AK	3492600	288980	717720	1763300	472280	5	1871900	377090	NA	1509900	NA	3	298970	NA	270990	1680200	3	249090	NA	340340	139250	NA	3	1131900	NA	1207300	1967000	220090	4	216080	NA	1380800	361800	3	NA	NA	NA	1317800	NA	1	1210100	NA	191380	NA	2136300
1006	Q3UQ44	Iqgap2	Ras GTPase-activating-like protein IQGAP2	Q3UQ44_YGS(1)IVDDER	NA	NA	NA	269380	466280	2	305200	317930	NA	NA	152030	3	216920	72759	NA	NA	2	201730	478820	312840	NA	NA	3	320770	138760	217070	348230	251620	5	481300	NA	NA	NA	1	NA	120200	NA	NA	NA	1	241170	169040	NA	143330	NA
1023	Q3V0I2	Prr7	Proline-rich protein 7	Q3V0I2_ALELEPLELEGS(0.005)LAGS(0.995)PPGLAPPPPPHR	NA	NA	NA	202670	NA	1	361220	438230	242450	NA	NA	3	NA	NA	NA	NA	0	209110	249220	185100	NA	NA	3	260490	NA	138000	NA	151980	3	196440	NA	NA	233110	2	NA	307630	NA	NA	NA	1	163570	NA	243080	NA	NA
1027	Q3V3V9	Rltpr	Leucine-rich repeat-containing protein 16C	Q3V3V9_PLPPY(0.047)PT(0.179)EPS(0.389)S(0.389)PERS(0.94)PPS(0.048)PAT(0.009)DQR	465960	NA	NA	NA	NA	1	NA	589630	NA	348400	NA	2	707650	NA	324100	NA	2	510980	554410	482060	251200	351220	5	420200	NA	483430	NA	430000	3	592030	430380	451630	425610	4	NA	269800	NA	NA	NA	1	NA	NA	NA	400760	408380
1055	Q52KI8	Srrm1	Serine/arginine repetitive matrix protein 1	Q52KI8_KPPAPPSPVQSQSPS(0.033)T(0.033)NWS(0.933)PAVPAK	571350	435660	NA	NA	443160	3	663540	544350	NA	299450	359850	4	769370	NA	325970	NA	2	NA	565950	417640	271360	NA	3	561160	196860	NA	NA	481120	3	675180	NA	326820	436870	3	NA	NA	NA	NA	265920	1	282410	NA	NA	NA	252990
1068	Q569Z6	Thrap3	Thyroid hormone receptor-associated protein 3	Q569Z6_MDS(1)FDEDLARPSGLLAQER	NA	NA	NA	91435	164770	2	NA	330800	NA	185480	196380	3	NA	NA	NA	168050	1	160370	193600	NA	176250	258260	4	114970	NA	107500	138470	143500	4	178100	NA	107000	189850	3	125720	NA	NA	NA	NA	1	NA	NA	187080	166460	194260
1119	Q5SW75	Ssh2	Protein phosphatase Slingshot homolog 2	Q5SW75_S(0.016)HS(0.984)DSDLSDHHEPICK	NA	196940	NA	495420	NA	2	320830	NA	NA	307860	NA	2	NA	NA	344630	NA	1	439980	NA	NA	360580	716770	3	NA	NA	496480	891620	580400	3	271080	NA	632270	1067600	3	NA	NA	NA	NA	NA	0	119260	NA	503680	526380	755860
1123	Q5SXY1	Specc1	Cytospin-B	Q5SXY1_KLGS(0.053)S(0.946)PT(0.001)SSCNPTPTK	364470	255990	103310	264420	617290	5	NA	NA	NA	NA	241010	1	659750	NA	382310	NA	2	488220	352710	402600	308350	549770	5	282270	139100	234680	420910	NA	4	NA	519560	333940	402900	3	NA	NA	308830	NA	NA	1	NA	NA	NA	295160	NA
1274	Q63943	Mef2d	Myocyte-specific enhancer factor 2D	Q63943_VIPAKS(1)PPPPTHNTQLGAPSR	431570	476970	167860	NA	NA	3	622330	449620	NA	168410	NA	3	NA	121180	NA	442230	2	NA	979400	370070	NA	NA	2	429320	NA	423480	398870	NA	3	506190	NA	NA	NA	1	NA	NA	NA	319570	NA	1	NA	343760	NA	NA	NA
1283	Q640R3	Hepacam	Hepatocyte cell adhesion molecule	Q640R3_DKDS(0.877)S(0.123)EPDENPATEPR	NA	289170	NA	NA	NA	1	NA	570110	NA	NA	260230	2	NA	NA	NA	NA	0	NA	618470	481860	NA	NA	2	340090	114560	466280	NA	NA	3	NA	NA	NA	NA	0	NA	NA	NA	435120	NA	1	183540	NA	NA	NA	NA
1317	Q68FE6	Fam65a	Protein FAM65A	Q68FE6_HTS(0.016)S(0.984)PEVVAEDR	NA	NA	237760	NA	1103700	2	1007200	NA	NA	NA	NA	1	NA	224860	NA	733730	2	NA	NA	738060	NA	NA	1	633780	155430	NA	884600	NA	3	762810	NA	719460	739500	3	NA	NA	NA	NA	427440	1	540610	573510	NA	NA	586590
1322	Q68FF6	Git1	ARF GTPase-activating protein GIT1	Q68FF6_SQSELDDQHDYDSVAS(0.997)DEDT(0.003)DQEPLPSAGATR	4665700	NA	778520	4050600	NA	3	3227400	4761000	1849500	2196500	1609500	5	NA	NA	2164200	NA	1	4817700	NA	NA	2762100	3017600	3	2589300	NA	2597300	1926100	3429700	4	3824200	NA	4245400	3324200	3	NA	NA	1945200	NA	NA	1	NA	2572400	2433900	2496400	2765500
1347	Q69ZH9	Arhgap23	Rho GTPase-activating protein 23	Q69ZH9_S(1)AEALGPGALVSPR	306050	266990	NA	163150	NA	3	400100	NA	NA	256410	178740	3	235050	NA	160800	NA	2	NA	306900	266990	198520	159270	4	NA	NA	210120	186100	193680	3	321130	283020	NA	NA	2	NA	NA	NA	222610	NA	1	NA	NA	155190	176030	148440
1376	Q6NZJ6	Eif4g1	Eukaryotic translation initiation factor 4 gamma 1	Q6NZJ6_AAS(0.999)LT(0.001)EDR	599540	439900	NA	411650	1065200	4	613720	430640	281500	NA	198200	4	850660	140900	241680	NA	3	277600	687280	571140	315240	703690	5	437920	NA	464020	NA	438580	3	354060	NA	NA	291750	2	NA	NA	NA	369410	NA	1	295190	472800	483180	233450	402290
1402	Q6P9K8	Caskin1	Caskin-1	Q6P9K8_S(0.771)VS(0.183)ES(0.045)S(0.001)PGDSPVKPPEGSSGAAR	219300	313140	NA	NA	NA	2	227930	222260	NA	NA	NA	2	NA	NA	127380	422350	2	248350	958100	NA	NA	234880	3	318840	79967	NA	210630	NA	3	472270	NA	NA	180260	2	NA	110950	NA	NA	NA	1	377700	NA	NA	NA	NA
1413	Q6PAJ1	Bcr	Breakpoint cluster region protein	Q6PAJ1_ASAPRPPPAPADGADPAPVEES(0.028)EARPDGEGS(0.298)PS(0.674)K	NA	1443200	383550	757300	NA	3	4012900	NA	NA	NA	2162800	2	NA	704930	759340	NA	2	NA	892390	735020	752220	NA	3	NA	454430	2758500	NA	1071600	3	NA	NA	765810	NA	1	NA	NA	NA	NA	568700	1	NA	NA	635630	824950	747480
1476	Q6WVG3	Kctd12	BTB/POZ domain-containing protein KCTD12	Q6WVG3_SPSGGAAGPLLT(0.001)PS(0.007)QS(0.986)LDGS(0.006)R	NA	NA	NA	NA	428430	1	NA	NA	NA	312080	NA	1	552010	NA	261690	NA	2	NA	506740	515100	NA	NA	2	396100	NA	271050	NA	282230	3	329400	NA	622800	NA	2	NA	474020	NA	NA	NA	1	NA	416750	NA	NA	NA
1658	Q80YA9	Cnksr2	Connector enhancer of kinase suppressor of ras 2	Q80YA9_GS(0.001)ES(0.999)PNSFLDQEYR	874860	623950	170180	799170	719790	5	409890	916890	358620	974470	653240	5	1546300	NA	429320	387200	3	727780	1077100	490590	767120	1285100	5	497390	327500	920860	440770	864480	5	1267100	NA	885220	457400	3	NA	NA	811420	NA	NA	1	545390	631420	1223300	931300	813040
1669	Q80YV2	Zc3hc1	Nuclear-interacting partner of ALK	Q80YV2_SMGTGDSAGVEVPS(0.5)S(0.5)PLRR	NA	NA	NA	NA	NA	0	NA	230680	NA	NA	NA	1	NA	NA	NA	NA	0	NA	450900	NA	NA	NA	1	215460	NA	164260	NA	207660	3	NA	NA	NA	NA	0	NA	NA	NA	NA	153600	1	NA	NA	NA	NA	NA
1670	Q80YV2	Zc3hc1	Nuclear-interacting partner of ALK	Q80YV2_SMGTGDSAGVEVPS(0.5)S(0.5)PLRR	NA	NA	NA	NA	NA	0	NA	230680	NA	NA	NA	1	NA	NA	NA	NA	0	NA	450900	NA	NA	NA	1	215460	NA	164260	NA	207660	3	NA	NA	NA	NA	0	NA	NA	NA	NA	153600	1	NA	NA	NA	NA	NA
1675	Q80Z38	Shank2	SH3 and multiple ankyrin repeat domains protein 2	Q80Z38_NS(0.057)PAFLS(0.797)T(0.146)DLGDEDVGLGPPAPR	258440	209480	NA	NA	NA	2	NA	307390	NA	NA	NA	1	309450	NA	181510	NA	2	NA	329720	167480	177790	237160	4	157960	NA	134970	NA	179460	3	356470	NA	NA	174180	2	215840	NA	NA	NA	NA	1	216390	NA	NA	NA	273400
1683	Q810B9	Slitrk3	SLIT and NTRK-like protein 3	Q810B9_LFEDSGGNS(0.003)GGS(0.044)GGGGRPT(0.111)LS(0.111)S(0.73)PEK	NA	NA	153080	NA	NA	1	NA	NA	262610	NA	NA	1	658330	NA	362640	NA	2	NA	460690	658540	NA	363400	3	373550	178080	472940	NA	392500	4	NA	NA	322800	NA	1	NA	NA	NA	348330	NA	1	NA	NA	NA	NA	NA
1710	Q8BG92	Clvs2	Clavesin-2	Q8BG92_RS(0.007)QS(0.993)VVDPTALK	319350	281990	NA	NA	NA	2	900950	436850	NA	NA	NA	2	NA	NA	NA	NA	0	NA	580090	NA	NA	NA	1	NA	130350	349260	697170	NA	3	642340	NA	NA	NA	1	441810	NA	NA	NA	NA	1	335770	NA	NA	NA	NA
1721	Q8BGT8	Phyhipl	Phytanoyl-CoA hydroxylase-interacting protein-like	Q8BGT8_LDHALSSPS(0.009)S(0.991)PCEEIK	628410	381330	266300	NA	1065600	4	1571700	1243000	516140	459090	584190	5	761100	NA	578180	NA	2	742800	673300	534800	808930	NA	4	543960	201610	588500	794490	566590	5	1351700	707570	409920	705260	4	NA	NA	397240	NA	NA	1	476620	566170	662930	814510	748240
1763	Q8BL97	Srsf7	Serine/arginine-rich splicing factor 7	Q8BL97_S(0.986)RS(0.012)GS(0.002)IIGSR	NA	NA	NA	356470	NA	1	NA	NA	NA	NA	NA	0	NA	NA	NA	NA	0	250480	NA	243040	439670	203390	4	244520	NA	201820	267860	NA	3	NA	NA	NA	198110	1	NA	NA	NA	NA	268870	1	286580	NA	198640	NA	185810
1764	Q8BLF1	Nceh1	Neutral cholesterol ester hydrolase 1	Q8BLF1_IS(0.662)Y(0.599)Y(0.599)DQLCT(0.07)T(0.07)MAEELNAVIVS(0.322)IEY(0.678)R	NA	NA	NA	NA	NA	0	917360	1559000	1442100	NA	3003300	4	NA	NA	1754800	2105900	2	NA	1463500	1794100	NA	1806100	3	1362000	NA	NA	3259200	2221000	3	1171000	NA	1855200	NA	2	NA	NA	NA	2065100	NA	1	NA	2107900	1753700	2975300	NA
1845	Q8BW96	Camk1d	Calcium/calmodulin-dependent protein kinase type 1D	Q8BW96_GDVMS(0.791)T(0.209)ACGTPGYVAPEVLAQK	426220	900670	240660	382720	NA	4	492070	NA	NA	362860	471680	3	NA	NA	675670	345180	2	1167600	NA	562100	NA	686300	3	1245100	451660	NA	NA	417470	3	517620	464960	NA	994540	3	895050	NA	NA	NA	NA	1	382340	NA	NA	NA	NA
1852	Q8BYI9	Tnr	Tenascin-R	Q8BYI9_ITFTPS(0.734)S(0.266)GISSEVTVPR	NA	NA	NA	NA	NA	0	NA	NA	NA	NA	NA	0	1033800	NA	464810	NA	2	NA	NA	NA	NA	NA	0	NA	616340	616150	575770	NA	3	NA	996290	590940	NA	2	1041700	NA	NA	NA	NA	1	673810	NA	NA	535630	NA
1878	Q8C3Q5	Shisa7	Protein shisa-7	Q8C3Q5_S(0.664)S(0.168)S(0.168)LTPGLGGPDSMAPR	421520	404760	NA	NA	NA	2	270180	NA	NA	NA	NA	1	463210	NA	401620	NA	2	328660	NA	673410	NA	NA	2	397920	111020	NA	NA	408340	3	482040	NA	NA	488540	2	NA	NA	NA	NA	228430	1	NA	NA	276410	342360	402470
1892	Q8C7M3	Trim9	E3 ubiquitin-protein ligase TRIM9	Q8C7M3_RAS(0.995)GS(0.005)GVSDYDYLDLDK	NA	268680	175750	371810	NA	3	NA	NA	152030	NA	194990	2	324010	NA	192940	392100	3	363340	309220	NA	280890	208700	4	311320	177110	227390	323960	NA	4	320990	NA	193900	NA	2	NA	NA	NA	NA	NA	0	260030	NA	NA	208040	NA
1904	Q8C8R3	Ank2	Ankyrin-2	Q8C8R3_ETTQPETCDGHGCETVSPSNSATPVS(0.006)LGVQS(0.994)PEHK	676560	NA	NA	NA	NA	1	NA	NA	NA	369580	322120	2	NA	NA	916350	469800	2	636590	NA	757180	871820	1025700	4	311060	NA	1032700	NA	481750	3	533880	NA	NA	493450	2	NA	NA	NA	NA	284680	1	207210	NA	374570	NA	338280
1912	Q8C8R3	Ank2	Ankyrin-2	Q8C8R3_LLRDPDGS(0.999)AEDDS(0.001)LEQTSLMESSGK	688430	723460	NA	607820	NA	3	822180	479380	NA	489020	221770	4	1128000	NA	449680	NA	2	646290	934090	NA	634840	608070	4	617280	NA	NA	399330	848240	3	770060	NA	443280	684740	3	447680	NA	NA	NA	NA	1	509630	220370	502290	695860	481820
1969	Q8CHC4	Synj1	Synaptojanin-1	Q8CHC4_T(0.586)S(0.637)PCQS(0.76)PT(0.017)VPEYSAPSLPIRPSR	NA	NA	NA	NA	NA	0	860760	473560	NA	NA	NA	2	408920	NA	261300	NA	2	382080	1077200	561950	335990	655320	5	487130	NA	286090	NA	348670	3	NA	NA	NA	NA	0	NA	NA	192970	NA	NA	1	NA	NA	NA	NA	255010
1970	Q8CHC4	Synj1	Synaptojanin-1	Q8CHC4_T(0.466)S(0.549)PCQS(0.965)PT(0.02)VPEYSAPSLPIRPSR	NA	601350	NA	NA	690850	2	1714500	473560	NA	503290	293410	4	875340	NA	724720	NA	2	382080	1954600	1228500	865390	1385100	5	487130	NA	286090	NA	348670	3	866770	NA	NA	393280	2	NA	NA	192970	NA	NA	1	736000	NA	NA	NA	682090
1978	Q8CHU3	Epn2	Epsin-2	Q8CHU3_GS(0.5)S(0.5)QPNLSTSYSEQEYGK	NA	405900	NA	NA	560210	2	637650	571280	NA	NA	289430	3	569990	NA	NA	NA	1	330410	487790	NA	NA	364000	3	351640	131810	425210	NA	NA	3	NA	338610	NA	NA	1	NA	NA	NA	NA	NA	0	229620	262240	NA	NA	421480
2073	Q8K4G5	Ablim1	Actin-binding LIM protein 1	Q8K4G5_Y(0.003)DS(0.995)PLHSAS(0.002)HAPSSK	NA	406990	NA	NA	769040	2	299670	216950	331900	NA	NA	3	NA	NA	324160	NA	1	196930	668150	NA	309660	681490	4	286510	NA	NA	879900	429550	3	437250	200540	NA	295250	3	NA	NA	155660	NA	NA	1	NA	NA	257420	262200	NA
2095	Q8R0S2	Iqsec1	IQ motif and SEC7 domain-containing protein 1	Q8R0S2_NSWDS(1)PAFSNDVIR	NA	172810	NA	108260	107620	3	293280	179620	NA	142810	NA	3	267350	NA	NA	NA	1	NA	209270	144180	184810	221360	4	150710	NA	140610	NA	118760	3	NA	NA	NA	132000	1	NA	222480	NA	NA	NA	1	208740	NA	158030	88540	190140
2113	Q8R3Y8	Irf2bp1	Interferon regulatory factor 2-binding protein 1	Q8R3Y8_AGGAS(1)PAASSTTQPPAQHR	1247100	1270600	NA	NA	NA	2	2338500	1648100	NA	NA	NA	2	1137600	NA	NA	NA	1	1738800	982840	730330	NA	4401800	4	283330	NA	794280	2768400	NA	3	2662900	768100	2676300	1311700	4	NA	NA	NA	NA	NA	0	738620	NA	NA	2476400	NA
2117	Q8R3Z5	Cacnb1	Voltage-dependent L-type calcium channel subunit beta-1	Q8R3Z5_S(0.991)GDNS(0.009)SSSLGDVVTGTR	187420	145820	131070	NA	NA	3	NA	203340	NA	NA	NA	1	311350	NA	NA	220470	2	NA	271810	NA	NA	NA	1	288700	71081	NA	NA	130130	3	268490	NA	NA	115250	2	NA	NA	NA	NA	NA	0	NA	NA	168420	NA	102090
2128	Q8R4Y8	Rttn	Rotatin	Q8R4Y8_GPY(0.004)HS(0.016)PNPS(0.978)PGS(0.002)SS(0.007)S(0.051)RPS(0.942)VVGR	NA	42683000	21308000	201990000	376420000	4	10256000	45477000	23501000	NA	NA	3	NA	21051000	98020000	142920000	3	NA	129400000	NA	125470000	NA	2	79649000	NA	214230000	261910000	NA	3	32119000	41547000	NA	60328000	3	NA	99117000	NA	NA	NA	1	112040000	54096000	20778000	187430000	NA
2167	Q8VD37	Sgip1	SH3-containing GRB2-like protein 3-interacting protein 1	Q8VD37_Y(0.999)NS(0.001)PELDEEGYS(1)IR	392110	NA	NA	NA	NA	1	242380	522350	NA	NA	NA	2	450380	NA	NA	NA	1	329650	248970	NA	NA	NA	2	212570	69567	NA	355620	NA	3	455620	NA	NA	NA	1	NA	NA	NA	NA	NA	0	NA	NA	285380	NA	NA
2183	Q8VE19	Mios	WD repeat-containing protein mio	Q8VE19_GFSQYGVS(0.007)GS(0.974)PT(0.019)K	713640	427960	186240	299060	579150	5	412030	556750	217800	326090	315430	5	571760	NA	272070	NA	2	459590	459470	367040	255220	NA	4	NA	201470	301790	450630	295660	4	507540	410480	NA	327150	3	NA	323790	NA	NA	NA	1	249010	224770	288340	NA	233860
2222	Q91WG7	Dgkg	Diacylglycerol kinase gamma	Q91WG7_EGASSSEPNVS(0.008)DYNS(0.992)DNAAK	NA	NA	NA	283400	NA	1	236280	233490	239130	NA	217800	4	389680	NA	NA	NA	1	315900	NA	NA	204510	228170	3	101630	NA	208240	NA	237900	3	NA	249930	139610	290030	3	NA	NA	136570	NA	NA	1	NA	NA	208340	250110	194190
2305	Q99NE5	Rims1	Regulating synaptic membrane exocytosis protein 1	Q99NE5_SASTNCLRPDT(0.003)S(0.003)LHS(0.994)PER	607080	540150	331300	748540	NA	4	1091300	705220	688990	NA	NA	3	1020200	NA	NA	NA	1	840180	NA	NA	NA	NA	1	637850	185220	NA	996660	NA	3	762910	799190	NA	NA	2	NA	NA	NA	NA	NA	0	NA	544310	495550	NA	NA
2309	Q99NF2	Nsmf	NMDA receptor synaptonuclear signaling and neuronal migration factor	Q99NF2_MYS(1)VDGVSDDVPIR	155920	NA	NA	NA	NA	1	NA	NA	NA	122790	NA	1	NA	NA	74403	191700	2	152960	120570	109010	121070	188180	5	127970	NA	131540	NA	129930	3	138690	NA	NA	153710	2	NA	126620	NA	NA	NA	1	NA	NA	NA	NA	NA
2318	Q99P72	Rtn4	Reticulon-4	Q99P72_RRGS(0.025)GS(0.926)VDET(0.049)LFALPAASEPVIPSSAEK	7723700	NA	NA	327270	366660	3	NA	17073000	NA	NA	NA	1	NA	NA	NA	NA	0	NA	359350	NA	11869000	NA	2	NA	NA	840170	307620	475640	3	13484000	NA	9510600	12164000	3	NA	NA	NA	NA	10443000	1	12847000	NA	NA	426920	374270
2361	Q9CT10	Ranbp3	Ran-binding protein 3	Q9CT10_S(0.999)PS(0.001)ESAEETHTLEEK	311300	336640	NA	NA	869450	3	421590	NA	276510	193740	NA	3	403810	137960	NA	NA	2	NA	609990	582150	401690	531490	4	273220	NA	295070	NA	281980	3	287210	NA	481560	NA	2	302560	NA	NA	NA	NA	1	217210	NA	384220	NA	NA
2446	Q9EPJ9	Arfgap1	ADP-ribosylation factor GTPase-activating protein 1	Q9EPJ9_EWSLES(0.058)S(0.747)PAQNWT(0.195)PPQPK	NA	193630	NA	NA	NA	1	NA	212970	NA	156700	164520	3	370900	NA	203320	NA	2	NA	311480	173970	149830	210660	4	231020	NA	192780	NA	230010	3	274500	185590	173810	237280	4	NA	NA	127730	NA	NA	1	NA	NA	NA	NA	NA
2547	Q9QWI6	Srcin1	SRC kinase signaling inhibitor 1	Q9QWI6_FSNVGLVHT(0.5)S(0.5)ERR	NA	NA	NA	545110	NA	1	NA	NA	350860	260780	NA	2	488460	NA	158680	578920	3	NA	NA	NA	413370	153070	2	NA	NA	231110	240840	292740	3	NA	NA	428550	273580	2	NA	NA	NA	NA	100990	1	NA	NA	206540	344340	331170
2720	Q9QZQ1	Mllt4	Afadin	Q9QZQ1_SSPNVANQPPS(1)PGGK	NA	NA	NA	582940	880090	2	NA	603560	279890	268070	NA	3	NA	NA	NA	NA	0	NA	NA	NA	322740	536800	2	NA	76424	397670	618350	432770	4	NA	NA	365690	619940	2	NA	NA	NA	NA	NA	0	NA	NA	NA	475410	326840
2721	Q9QZQ1	Mllt4	Afadin	Q9QZQ1_TS(0.001)S(0.999)VVTLEVAK	420150	371950	NA	288130	NA	3	464910	NA	NA	NA	NA	1	395940	NA	NA	NA	1	NA	NA	205520	NA	NA	1	251600	157500	209210	299480	NA	4	295400	NA	NA	NA	1	NA	NA	220890	NA	NA	1	254800	343170	231710	294590	NA
2736	Q9R0P5	Dstn	Destrin	Q9R0P5_AS(1)GVQVADEVCR	NA	NA	NA	NA	324010	1	439910	835930	NA	NA	226400	3	NA	NA	136410	514090	2	290810	NA	NA	308420	328860	3	99011	36566	163910	230580	252430	5	236210	NA	NA	238960	2	NA	68761	NA	NA	NA	1	109420	NA	251970	209010	271230
2773	Q9WV92	Epb41l3	Band 4.1-like protein 3;Band 4.1-like protein 3, N-terminally processed	Q9WV92_DS(0.818)VS(0.182)AAEVGTGQYATTK	299810	291910	185580	NA	NA	3	604020	247840	209210	260830	275240	5	372720	NA	NA	NA	1	517120	513400	284000	NA	255660	4	355910	110670	NA	443030	221430	4	500390	NA	NA	NA	1	283020	NA	NA	NA	NA	1	327440	NA	274680	NA	NA
2824	Q9Z1R2	Bag6	Large proline-rich protein BAG6	Q9Z1R2_AAGARPLT(0.005)S(0.963)PES(0.024)LS(0.008)R	510400	610040	299300	664450	952600	5	877360	594060	461710	341530	396120	5	732600	167870	428560	NA	3	483500	677960	416910	495910	405890	5	NA	220260	471350	529790	NA	3	NA	591300	NA	NA	1	NA	341850	NA	NA	NA	1	483480	NA	NA	NA	NA
2845	Q9Z2H5	Epb41l1	Band 4.1-like protein 1	Q9Z2H5_S(0.001)LPELDRDKS(0.997)DS(0.001)ETEGLVFAQDLK	637390	643500	NA	NA	NA	2	909820	3668800	401480	NA	NA	3	NA	NA	195150	NA	1	1502900	1536000	NA	NA	746280	3	498980	NA	996840	238500	NA	3	1123900	NA	NA	2059300	2	NA	NA	NA	349670	NA	1	NA	680740	NA	684650	1018000
2863	Q9Z2Q6	38596	Septin-5	Q9Z2Q6_FGIHVYQFPECDS(1)DEDEDFK	1510200	1398800	218380	7613700	3088600	5	2524500	12702000	746400	2836100	1590600	5	12266000	NA	2859500	1256100	3	10858000	9407300	4375500	4356400	6328000	5	653350	NA	4463700	611240	8804600	4	5562600	6753800	7045100	9929200	4	5289600	NA	NA	NA	NA	1	1048900	3940200	3170000	4165800	7940300
2866	Q9Z2R6	Unc119	Protein unc-119 homolog A	Q9Z2R6_SAEPTREPGAEAES(0.002)GS(0.95)ES(0.048)EPEPGPGPR	447790	245230	NA	NA	NA	2	397840	NA	NA	NA	NA	1	605180	NA	NA	NA	1	545270	405750	NA	NA	NA	2	241740	277280	377650	286150	199520	5	443780	395700	NA	NA	2	NA	NA	187590	NA	NA	1	NA	NA	NA	NA	225960
2882	B1AZP2	Dlgap4	Disks large-associated protein 4	B1AZP2_ANSWQLVET(1)PEK	NA	283460	125730	224030	NA	3	208120	276260	NA	188040	131950	4	415400	NA	NA	283500	2	354230	265450	NA	241370	182080	4	227920	128280	NA	202110	156770	4	NA	272580	142960	237350	3	NA	NA	165060	NA	NA	1	NA	NA	187930	NA	231580
2893	O08539	Bin1	Myc box-dependent-interacting protein 1	O08539_SPSPPPDGS(0.315)PAAT(0.685)PEIR	NA	326010	201270	NA	NA	2	NA	NA	NA	204980	NA	1	NA	NA	NA	NA	0	NA	NA	NA	NA	NA	0	429210	NA	NA	465600	348970	3	NA	446410	NA	NA	1	NA	NA	NA	NA	NA	0	NA	NA	340990	NA	448130
2931	O88485	Dync1i1	Cytoplasmic dynein 1 intermediate chain 1	O88485_ET(0.003)QT(0.003)PLAT(0.849)HQS(0.145)EEDEEDEEMVEPK	4020500	5575900	NA	NA	NA	2	NA	NA	5103300	4794100	5709500	3	NA	NA	NA	NA	0	9343100	6630000	NA	NA	8559400	3	961700	NA	6428100	6952600	NA	3	8788600	NA	NA	NA	1	NA	NA	NA	NA	NA	0	NA	NA	7412800	NA	NA
2990	P14873	Map1b	Microtubule-associated protein 1B;MAP1B heavy chain;MAP1 light chain LC1	P14873_DYNASAS(0.017)T(0.935)IS(0.037)PPS(0.009)S(0.002)MEEDK	NA	NA	NA	NA	NA	0	NA	801890	632450	NA	607700	3	NA	NA	459310	263850	2	278510	NA	943260	665490	NA	3	234480	NA	NA	426450	205730	3	NA	433170	1187200	273370	3	NA	NA	NA	NA	NA	0	571990	475950	463070	520180	875010
3015	P20357	Map2	Microtubule-associated protein 2	P20357_KET(0.807)S(0.191)PET(0.001)SLIQDEVALK	4412400	3405400	1930600	4582300	NA	4	5442400	NA	NA	NA	NA	1	NA	NA	NA	4008300	1	NA	NA	785490	NA	NA	1	NA	2155100	NA	2840300	3383500	3	NA	NA	NA	3735000	1	NA	NA	NA	NA	NA	0	2663600	906380	NA	NA	3138700
3073	P63260	Actg2;Acta1;Actc1;Acta2;Actg1;Actb	Actin, gamma-enteric smooth muscle;Actin, alpha skeletal muscle;Actin, alpha cardiac muscle 1;Actin, aortic smooth muscle;Actin, cytoplasmic 2;Actin, cytoplasmic 2, N-terminally processed;Actin, cytoplasmic 1;Actin, cytoplasmic 1, N-terminally processed	P63260_GYSFT(0.052)T(0.198)T(0.749)AER	311920	400440	NA	340990	485630	4	NA	365550	NA	185280	169160	3	304120	130800	203380	NA	3	431280	381230	NA	246460	NA	3	216290	131560	287980	252900	617270	5	276280	353970	NA	NA	2	NA	NA	NA	NA	NA	0	250110	399000	243060	NA	NA
3082	P62751	Rpl23a	60S ribosomal protein L23a	P62751_IRT(0.005)S(0.049)PT(0.947)FR	1668200	1317200	NA	1760200	2658800	4	NA	1620700	1526400	929520	921480	4	2007600	400590	NA	1969900	3	NA	NA	NA	NA	NA	0	1237800	502020	1057900	1550700	NA	4	1624300	1902000	NA	NA	2	1642100	NA	NA	NA	NA	1	951120	1666700	1369000	NA	NA
3108	P97823	Lypla1	Acyl-protein thioesterase 1	P97823_IILGGFSQGGALS(0.291)LY(0.475)T(0.395)ALT(0.923)T(0.916)QQK	1473900	1375900	488560	NA	NA	3	NA	NA	NA	NA	NA	0	1379000	365030	NA	NA	2	NA	1407900	1119100	NA	NA	2	1147600	473220	200430	NA	NA	3	781940	NA	NA	NA	1	835190	NA	NA	NA	NA	1	903570	NA	NA	NA	NA
3109	P97823	Lypla1	Acyl-protein thioesterase 1	P97823_IILGGFSQGGALS(0.291)LY(0.475)T(0.395)ALT(0.923)T(0.916)QQK	1473900	1375900	488560	NA	NA	3	NA	NA	NA	NA	NA	0	1379000	365030	NA	NA	2	NA	1407900	1119100	NA	NA	2	1147600	473220	200430	NA	NA	3	781940	NA	NA	NA	1	835190	NA	NA	NA	NA	1	903570	NA	NA	NA	NA
3115	Q02248	Ctnnb1	Catenin beta-1	Q02248_RTS(0.039)MGGT(0.96)QQQFVEGVR	1219100	NA	NA	NA	1730800	2	2567100	NA	NA	NA	NA	1	NA	NA	NA	NA	0	NA	NA	NA	NA	NA	0	1699300	941590	NA	3064300	NA	3	1203900	1108600	NA	NA	2	NA	NA	NA	NA	NA	0	NA	NA	1005000	NA	2126900
3154	Q4ACU6	Shank3	SH3 and multiple ankyrin repeat domains protein 3	Q4ACU6_LGAEEERPGT(1)PELAPAPMQAAAVAEPMPSPR	NA	293620	NA	NA	NA	1	468480	425570	NA	NA	NA	2	366600	155830	NA	296320	3	369070	625210	NA	242450	372780	4	392390	NA	NA	386900	281920	3	682980	NA	NA	286520	2	NA	NA	NA	NA	NA	0	299000	NA	NA	NA	NA
3216	Q62433	Ndrg1	Protein NDRG1	Q62433_TASGSSVT(0.577)S(0.423)LEGTR	NA	249950	NA	NA	NA	1	437040	237030	NA	NA	NA	2	263860	NA	NA	NA	1	NA	161100	NA	NA	NA	1	NA	81532	NA	381270	146850	3	NA	NA	NA	NA	0	NA	NA	137390	NA	NA	1	NA	NA	NA	212990	216610
3235	Q6NS60	Fbxo41	F-box only protein 41	Q6NS60_RHS(0.039)T(0.961)EGEEGDVSDVGSR	840230	2014000	NA	5746200	NA	3	3445500	1447300	NA	157740	918130	4	NA	480490	2705300	NA	2	594050	NA	3611200	NA	NA	2	1881500	458140	2692200	NA	235450	4	2530500	728790	440710	NA	3	NA	NA	NA	NA	NA	0	NA	1774800	2156300	NA	2809800
3325	Q8BGV8	Mief1	Mitochondrial dynamics protein MID51	Q8BGV8_AISAPT(0.008)S(0.004)PT(0.988)R	NA	NA	NA	749370	NA	1	NA	NA	NA	NA	NA	0	NA	NA	NA	NA	0	NA	NA	NA	NA	615660	1	376220	NA	NA	494190	454810	3	NA	625850	NA	362870	2	NA	NA	NA	NA	NA	0	NA	NA	NA	NA	NA
3362	Q8C8R3	Ank2	Ankyrin-2	Q8C8R3_T(1)PEDIS(0.242)T(0.728)PPEGT(0.031)KPCLQTPVTSER	NA	527550	NA	NA	NA	1	649210	593130	NA	427790	NA	3	689530	NA	NA	NA	1	568780	634700	365700	388150	469100	5	456580	NA	480460	NA	456710	3	576700	353090	285510	421030	4	NA	NA	NA	NA	NA	0	NA	NA	413380	1002300	267340
3442	Q91XV3	Basp1	Brain acid soluble protein 1	Q91XV3_PSSAEPAPS(0.009)S(0.009)KET(0.962)PAAS(0.018)EAPS(0.001)S(0.001)AAK	3311000	1272100	742200	1705400	3010300	5	3472900	NA	NA	776010	NA	2	NA	704240	825200	2793800	3	1167100	1733800	NA	956010	NA	3	1144300	871110	NA	2630700	1125300	4	1936800	1213300	1321400	NA	3	1134400	NA	NA	NA	NA	1	1056400	548050	1418900	1067300	NA
3483	Q9D3A8	Nos1ap	Carboxyl-terminal PDZ ligand of neuronal nitric oxide synthase protein	Q9D3A8_DGGSHIDSTVSPHPQEPMLT(0.594)AS(0.406)PR	NA	393260	NA	NA	NA	1	651770	580470	NA	NA	NA	2	468530	NA	352330	530690	3	367050	NA	NA	NA	605750	2	511390	NA	341610	301240	NA	3	670490	181740	NA	NA	2	NA	NA	NA	438660	NA	1	NA	NA	NA	NA	336210
3497	Q9ES34	Ube3b	Ubiquitin-protein ligase E3B	Q9ES34_LLEHAEPAPVQPQPS(0.005)S(0.066)PQT(0.928)VLPVK	489440	537180	218010	278180	349750	5	563320	739620	NA	NA	229710	3	569370	198870	NA	345940	3	609840	400480	383120	224070	331430	5	401370	NA	251790	NA	298180	3	NA	NA	NA	414050	1	504390	NA	NA	NA	NA	1	383320	NA	NA	287160	NA
3591	A2AWL7	Mga	MAX gene-associated protein	A2AWL7_S(0.19)S(0.214)Y(0.752)KS(0.846)ILPY(0.998)PVSPK	2830600	NA	3153100	NA	NA	2	NA	NA	NA	NA	NA	0	3293500	NA	NA	15807000	2	NA	28735000	25898000	NA	NA	2	1547700	4495900	18725000	NA	NA	3	NA	NA	11570000	NA	1	NA	NA	NA	NA	NA	0	NA	NA	NA	12928000	NA
3646	Q8BLF1	Nceh1	Neutral cholesterol ester hydrolase 1	Q8BLF1_IS(0.662)Y(0.599)Y(0.599)DQLCT(0.07)T(0.07)MAEELNAVIVS(0.322)IEY(0.678)R	NA	NA	NA	NA	NA	0	917360	1559000	1442100	NA	3003300	4	NA	NA	1754800	2105900	2	NA	1463500	1794100	NA	1806100	3	1362000	NA	NA	3259200	2221000	3	1171000	NA	1855200	NA	2	NA	NA	NA	2065100	NA	1	NA	2107900	1753700	2975300	NA
3647	Q8BLF1	Nceh1	Neutral cholesterol ester hydrolase 1	Q8BLF1_IS(0.662)Y(0.599)Y(0.599)DQLCT(0.07)T(0.07)MAEELNAVIVS(0.322)IEY(0.678)R	NA	NA	NA	NA	NA	0	917360	1559000	1442100	NA	3003300	4	NA	NA	1754800	2105900	2	NA	1463500	1794100	NA	1806100	3	1362000	NA	NA	3259200	2221000	3	1171000	NA	1855200	NA	2	NA	NA	NA	2065100	NA	1	NA	2107900	1753700	2975300	NA
3658	Q8JZW4	Cpne5	Copine-5	Q8JZW4_KKY(0.202)VNS(0.718)GT(0.561)VT(0.472)LLS(0.055)FAVES(0.892)ES(0.272)T(0.128)FLDY(0.701)IK	NA	NA	NA	344150	220350	2	NA	NA	NA	351660	NA	1	NA	NA	373690	NA	1	NA	NA	495970	556110	237300	3	NA	NA	410370	449600	379390	3	NA	NA	198730	304460	2	NA	NA	NA	NA	284690	1	NA	NA	317520	302490	NA
3659	Q8R2S9	Actr8	Actin-related protein 8	Q8R2S9_NTRLCLAYGGSDVS(0.004)RCFY(0.996)WLMQR	NA	NA	NA	NA	3154100	1	NA	NA	NA	1577300	1629200	2	NA	683470	2087200	2952700	3	2898900	NA	2291300	2353800	2939900	4	1241800	NA	1452800	NA	1380500	3	NA	NA	2657500	NA	1	NA	NA	NA	NA	1466500	1	1329600	1553500	2359300	1633400	2264600
3660	Q8VD37	Sgip1	SH3-containing GRB2-like protein 3-interacting protein 1	Q8VD37_Y(0.999)NS(0.001)PELDEEGYS(1)IR	392110	NA	NA	NA	NA	1	242380	522350	NA	NA	NA	2	450380	NA	NA	NA	1	329650	248970	NA	NA	NA	2	212570	69567	NA	355620	NA	3	455620	NA	NA	NA	1	442950	NA	NA	NA	NA	1	NA	NA	285380	NA	NA
[truncated: 1 more columns]
