# Supplementary material for: DYRK1A Overexpression Alters Cognition and Neural-Related Proteomic Pathways in the Hippocampus That Are Rescued by Green Tea Extract and/or Environmental Enrichment
Source: Front Mol Neurosci. 2019 Nov 15;12:272. doi: 10.3389/fnmol.2019.00272 (PMC6873902; doi:10.3389/fnmol.2019.00272)
Supplement: Supplementary file 1 [file Data_Sheet_1.zip › TableS2_myresults_WT_WT_greentea.xlsx]

## Sheet: TableS2_myresults_WT_WT_EGCG
Protein	Label	log2FC	SE	Tvalue	DF	pvalue	adj.pvalue
A2A432	WT_NT-WT_EGCG	0.0391016	0.110124	0.35507	7	0.732995	0.911713
A2A5R2	WT_NT-WT_EGCG	0.232628	0.594935	0.391014	6	0.709294	0.903926
A2A690	WT_NT-WT_EGCG	-0.349575	0.667658	-0.523583	7	0.61673	0.869044
A2A699	WT_NT-WT_EGCG	-0.0368115	0.284648	-0.129323	7	0.90074	0.973479
A2AAJ9	WT_NT-WT_EGCG	0.00739803	0.0664915	0.111263	9	0.91385	0.97734
A2ADY9	WT_NT-WT_EGCG	-0.380089	0.122817	-3.09475	7	0.0174503	0.144881
A2AG50	WT_NT-WT_EGCG	-0.230767	0.110044	-2.09704	35	0.0432834	0.240632
A2AGT5	WT_NT-WT_EGCG	0.131248	0.0868544	1.51113	40	0.138615	0.457515
A2AJA9	WT_NT-WT_EGCG	-0.153835	0.286073	-0.537747	5	0.613814	0.868121
A2AJI0	WT_NT-WT_EGCG	-0.369957	0.0710524	-5.20681	20	4.28039e-05	0.00255872
A2ALS5	WT_NT-WT_EGCG	-0.134292	0.0580595	-2.31301	55	0.0244886	0.179494
A2ALU4	WT_NT-WT_EGCG	0.212724	0.127013	1.67482	15	0.114685	0.417142
A2AN08	WT_NT-WT_EGCG	0.238659	0.0802262	2.97483	5	0.0309841	0.204173
A2AQ25	WT_NT-WT_EGCG	0.167653	0.0692092	2.42241	5	0.059939	0.291892
A2ASS6	WT_NT-WT_EGCG	-0.0112724	0.379941	-0.0296689	7	0.977159	0.998122
A2ASZ8	WT_NT-WT_EGCG	-0.224023	0.507525	-0.441403	8	0.670608	0.889936
A2AWA9	WT_NT-WT_EGCG	-0.180933	0.092186	-1.96269	15	0.0685043	0.315
A2CG49	WT_NT-WT_EGCG	-0.123078	0.18643	-0.660181	20	0.51667	0.818829
A2RT62	WT_NT-WT_EGCG	0.199805	0.0533429	3.74567	11	0.00323417	0.0483328
A6H5Z3	WT_NT-WT_EGCG	-0.228068	0.158032	-1.44317	13	0.172633	0.516769
A6H630	WT_NT-WT_EGCG	0.366204	0.0152709	23.9806	5	2.34934e-06	0.000394983
B0F2B4	WT_NT-WT_EGCG	0.18275	0.267728	0.682597	8	0.514138	0.815466
B0V2N1	WT_NT-WT_EGCG	0.232644	0.0595122	3.90918	77	0.000197867	0.00749664
B1AXV0	WT_NT-WT_EGCG	-0.193658	0.141175	-1.37176	17	0.187973	0.532637
B1AZP2	WT_NT-WT_EGCG	-0.0548411	0.0398418	-1.37647	14	0.190293	0.534973
B2RSH2	WT_NT-WT_EGCG	0.0449754	0.050094	0.897819	50	0.373585	0.724763
B2RUJ5	WT_NT-WT_EGCG	0.108751	0.212434	0.511927	5	0.630503	0.875065
B2RUR8	WT_NT-WT_EGCG	-0.266997	0.323364	-0.825687	8	0.432913	0.760637
B2RX88	WT_NT-WT_EGCG	-0.0154011	0.0674739	-0.228252	8	0.825176	0.943654
B2RXS4	WT_NT-WT_EGCG	-0.146646	0.150597	-0.97377	13	0.347943	0.702472
B2RY56	WT_NT-WT_EGCG	0.260462	0.302968	0.8597	5	0.429237	0.759138
B9EJA2	WT_NT-WT_EGCG	0.0227376	0.0664994	0.341922	50	0.733843	0.911713
B9EKR1	WT_NT-WT_EGCG	-0.00639087	0.0682714	-0.0936098	104	0.925599	0.981033
D3YVF0	WT_NT-WT_EGCG	0.233235	0.0640349	3.64231	79	0.000481235	0.0140709
D3YXK2	WT_NT-WT_EGCG	-0.38716	0.0809516	-4.78261	6	0.00305464	0.0470956
D3YZP9	WT_NT-WT_EGCG	0.472238	0.276264	1.70937	6	0.138239	0.456834
D3YZU1	WT_NT-WT_EGCG	0.183775	0.033482	5.48877	6	0.00153082	0.0311963
D3Z7P3	WT_NT-WT_EGCG	-0.0751469	0.0536523	-1.40063	151	0.163377	0.503419
E9PUL5	WT_NT-WT_EGCG	0.0399276	0.0526103	0.758932	26	0.454719	0.773956
E9Q401	WT_NT-WT_EGCG	-0.0563459	0.0545692	-1.03256	202	0.303045	0.663836
E9Q555	WT_NT-WT_EGCG	-0.0935685	0.150486	-0.621776	8	0.551392	0.836677
E9Q8I9	WT_NT-WT_EGCG	-0.0527829	0.106644	-0.494944	15	0.627811	0.874578
F6SEU4	WT_NT-WT_EGCG	0.211244	0.0474819	4.44894	233	1.3372e-05	0.00137783
F6ZDS4	WT_NT-WT_EGCG	-0.325365	0.0766521	-4.2447	7	0.00381805	0.054106
F8VPU2	WT_NT-WT_EGCG	-0.052129	0.0935824	-0.557038	43	0.580389	0.85128
G3XA57	WT_NT-WT_EGCG	0.387338	0.104629	3.70202	7	0.00763468	0.0862912
G5E829	WT_NT-WT_EGCG	0.142463	0.0477573	2.98306	211	0.00318984	0.0479368
G5E8K5	WT_NT-WT_EGCG	-0.0124148	0.068736	-0.180615	87	0.85709	0.957861
O08529	WT_NT-WT_EGCG	-0.223288	0.0829255	-2.69264	86	0.00852009	0.0924155
O08532	WT_NT-WT_EGCG	-0.00266766	0.0669456	-0.0398482	109	0.968287	0.995511
O08539	WT_NT-WT_EGCG	-0.0414469	0.0566836	-0.731197	129	0.465985	0.781409
O08547	WT_NT-WT_EGCG	-0.053136	0.0581566	-0.91367	38	0.366651	0.720118
O08553	WT_NT-WT_EGCG	0.0087077	0.034286	0.253972	219	0.799755	0.93618
O08576	WT_NT-WT_EGCG	0.0359298	0.0592841	0.606062	5	0.570932	0.847108
O08583	WT_NT-WT_EGCG	0.276693	0.274235	1.00896	7	0.346589	0.702472
O08585	WT_NT-WT_EGCG	-0.0772841	0.171243	-0.451314	45	0.653931	0.88012
O08586	WT_NT-WT_EGCG	-0.149902	0.16742	-0.895367	8	0.396731	0.737054
O08599	WT_NT-WT_EGCG	-0.0854798	0.0513674	-1.66409	251	0.0973432	0.385844
O08638	WT_NT-WT_EGCG	0.0898866	0.201755	0.445524	15	0.662304	0.884625
O08663	WT_NT-WT_EGCG	0.0528495	0.273548	0.1932	7	0.852289	0.955274
O08688	WT_NT-WT_EGCG	0.341027	0.0995668	3.42511	9	0.0075665	0.0862452
O08709	WT_NT-WT_EGCG	0.0665796	0.0483547	1.3769	139	0.170756	0.514949
O08749	WT_NT-WT_EGCG	-0.015151	0.0756503	-0.200277	109	0.841637	0.950463
O08756	WT_NT-WT_EGCG	0.0236134	0.0540711	0.436711	54	0.664062	0.885636
O08759	WT_NT-WT_EGCG	0.182572	0.0992976	1.83863	12	0.0908341	0.375213
O08788	WT_NT-WT_EGCG	-0.019022	0.0556707	-0.341688	215	0.73292	0.911713
O08795	WT_NT-WT_EGCG	-0.168501	0.101594	-1.65858	39	0.105223	0.39979
O08807	WT_NT-WT_EGCG	0.171075	0.167418	1.02184	8	0.33676	0.699184
O08810	WT_NT-WT_EGCG	0.238134	0.115928	2.05416	12	0.0624112	0.29621
O08848	WT_NT-WT_EGCG	-0.0483121	0.0792748	-0.609425	13	0.552745	0.837682
O08914	WT_NT-WT_EGCG	0.169229	0.088066	1.92161	44	0.0611462	0.29372
O08915	WT_NT-WT_EGCG	-0.0219089	0.0626555	-0.349673	29	0.729111	0.910966
O08917	WT_NT-WT_EGCG	-0.103884	0.0963004	-1.07874	61	0.284949	0.648095
O08919	WT_NT-WT_EGCG	0.0277329	0.0800128	0.346606	39	0.730751	0.911713
O08989	WT_NT-WT_EGCG	-0.181055	0.18152	-0.997441	6	0.357061	0.710425
O08997	WT_NT-WT_EGCG	-0.0876206	0.0524225	-1.67143	12	0.120488	0.431378
O09061	WT_NT-WT_EGCG	0.137758	0.129396	1.06463	50	0.29216	0.653835
O09111	WT_NT-WT_EGCG	0.205237	0.155569	1.31927	9	0.219655	0.569283
O09114	WT_NT-WT_EGCG	0.0597226	0.406428	0.146945	8	0.886811	0.967537
O09126	WT_NT-WT_EGCG	-0.0908759	0.323925	-0.280546	7	0.787169	0.930353
O09131	WT_NT-WT_EGCG	-0.000195829	0.128569	-0.00152314	24	0.998797	0.99954
O09167	WT_NT-WT_EGCG	-0.0364763	0.128049	-0.284863	9	0.782195	0.929705
O09172	WT_NT-WT_EGCG	-0.162288	0.213619	-0.759709	8	0.469222	0.782037
O35083	WT_NT-WT_EGCG	-0.00599305	0.251697	-0.0238105	7	0.981668	0.998122
O35089	WT_NT-WT_EGCG	0.102031	0.214752	0.47511	8	0.647409	0.877694
O35098	WT_NT-WT_EGCG	0.0436877	0.0682904	0.639734	153	0.523302	0.821458
O35114	WT_NT-WT_EGCG	-0.521243	0.133344	-3.90901	13	0.00179532	0.0337632
O35127	WT_NT-WT_EGCG	0.267786	0.183858	1.45648	8	0.183357	0.529246
O35129	WT_NT-WT_EGCG	-0.0829644	0.0367551	-2.25722	84	0.0265893	0.186784
O35136	WT_NT-WT_EGCG	-0.047477	0.0546756	-0.86834	65	0.388403	0.732603
O35215	WT_NT-WT_EGCG	-0.297714	0.0654526	-4.54854	24	0.000130902	0.00588671
O35226	WT_NT-WT_EGCG	0.100396	0.125866	0.797637	24	0.432903	0.760637
O35228	WT_NT-WT_EGCG	-0.208011	0.415869	-0.500184	8	0.630412	0.875065
O35239	WT_NT-WT_EGCG	0.0374254	0.0503784	0.742885	24	0.464761	0.781409
O35250	WT_NT-WT_EGCG	-0.419578	0.273462	-1.53432	7	0.168823	0.511678
O35286	WT_NT-WT_EGCG	-0.238886	0.346105	-0.690214	7	0.512287	0.815357
O35295	WT_NT-WT_EGCG	0.0943402	0.073696	1.28013	52	0.206182	0.554631
O35343	WT_NT-WT_EGCG	-0.252505	0.136085	-1.85549	17	0.08095	0.350993
O35344	WT_NT-WT_EGCG	-0.0611649	0.168892	-0.362155	28	0.719955	0.907455
O35345	WT_NT-WT_EGCG	-0.0920407	0.0900332	-1.0223	12	0.326808	0.685163
O35381	WT_NT-WT_EGCG	-0.00844513	0.081838	-0.103193	41	0.918313	0.97734
O35382	WT_NT-WT_EGCG	0.0588118	0.0812219	0.724088	64	0.471651	0.783817
O35393	WT_NT-WT_EGCG	0.111497	0.30805	0.361944	6	0.729799	0.911402
O35405	WT_NT-WT_EGCG	0.156415	0.156813	0.99746	8	0.347751	0.702472
O35459	WT_NT-WT_EGCG	-0.104541	0.153472	-0.681171	16	0.505503	0.809889
O35465	WT_NT-WT_EGCG	0.0504423	0.0940963	0.536071	13	0.600962	0.863314
O35495	WT_NT-WT_EGCG	0.251609	0.311261	0.808354	6	0.449741	0.772051
O35526	WT_NT-WT_EGCG	0.0648949	0.0611907	1.06054	82	0.292015	0.653835
O35551	WT_NT-WT_EGCG	0.0420878	0.124226	0.338801	18	0.73868	0.913585
O35593	WT_NT-WT_EGCG	0.140313	0.123744	1.1339	17	0.272575	0.637588
O35609	WT_NT-WT_EGCG	-0.0977937	0.041931	-2.33225	15	0.034031	0.213886
O35621	WT_NT-WT_EGCG	-0.0865479	0.195692	-0.442267	9	0.668733	0.889936
O35633	WT_NT-WT_EGCG	-0.326806	0.0719883	-4.53971	64	2.5454e-05	0.001906
O35639	WT_NT-WT_EGCG	-0.062446	0.150061	-0.416136	5	0.694569	0.898777
O35643	WT_NT-WT_EGCG	-0.129918	0.0663673	-1.95756	116	0.0526828	0.269029
O35658	WT_NT-WT_EGCG	-0.0115726	0.0800543	-0.144559	32	0.885966	0.967537
O35678	WT_NT-WT_EGCG	0.0357133	0.0909717	0.392576	60	0.696024	0.899282
O35681	WT_NT-WT_EGCG	-0.467936	0.422171	-1.10841	8	0.299894	0.663266
O35685	WT_NT-WT_EGCG	-0.0286416	0.059	-0.48545	62	0.629068	0.875065
O35737	WT_NT-WT_EGCG	0.0847838	0.231154	0.366785	9	0.722255	0.907719
O35841	WT_NT-WT_EGCG	-0.147307	0.200342	-0.735277	7	0.48607	0.796788
O35857	WT_NT-WT_EGCG	0.224631	0.0765796	2.93331	30	0.00636975	0.075817
O35864	WT_NT-WT_EGCG	-0.23084	0.0777539	-2.96886	24	0.00668155	0.0791778
O35874	WT_NT-WT_EGCG	-0.238047	0.0786819	-3.02543	9	0.0143525	0.12742
O35887	WT_NT-WT_EGCG	-0.0834515	0.107884	-0.77353	26	0.446186	0.769551
O35900	WT_NT-WT_EGCG	-0.064042	0.0809548	-0.791084	7	0.454859	0.773956
O35927	WT_NT-WT_EGCG	0.0360848	0.0845232	0.426921	92	0.670434	0.889936
O35945	WT_NT-WT_EGCG	-0.550258	0.524661	-1.04879	6	0.334673	0.698425
O35954	WT_NT-WT_EGCG	-0.0247069	0.0927838	-0.266284	19	0.792889	0.932786
O54692	WT_NT-WT_EGCG	0.340595	0.243213	1.4004	8	0.198965	0.547316
O54724	WT_NT-WT_EGCG	0.200161	0.224981	0.88968	8	0.3996	0.739464
O54734	WT_NT-WT_EGCG	-0.0532431	0.151312	-0.351876	13	0.73057	0.911713
O54774	WT_NT-WT_EGCG	0.0247031	0.0469344	0.526332	141	0.599485	0.863314
O54781	WT_NT-WT_EGCG	-0.00670753	0.0871111	-0.0769996	30	0.939135	0.987597
O54829	WT_NT-WT_EGCG	0.0821743	0.08996	0.913454	40	0.366477	0.720118
O54833	WT_NT-WT_EGCG	-0.119947	0.117168	-1.02372	28	0.314732	0.673129
O54865	WT_NT-WT_EGCG	0.0431668	0.135549	0.31846	22	0.75314	0.919535
O54901	WT_NT-WT_EGCG	-0.111137	0.0622033	-1.78668	33	0.0831794	0.355727
O54916	WT_NT-WT_EGCG	0.00265895	0.387509	0.00686163	4	0.994854	0.998194
O54931	WT_NT-WT_EGCG	-0.0669728	0.33465	-0.200128	7	0.847071	0.9526
O54946	WT_NT-WT_EGCG	-0.312837	0.380194	-0.822834	6	0.442069	0.766419
O54962	WT_NT-WT_EGCG	-0.263551	0.302883	-0.870142	7	0.413064	0.746806
O54983	WT_NT-WT_EGCG	0.112926	0.0663344	1.70238	133	0.091021	0.375213
O54984	WT_NT-WT_EGCG	-0.103332	0.0745511	-1.38606	44	0.172714	0.516769
O54988	WT_NT-WT_EGCG	-0.0203786	0.0679674	-0.29983	44	0.765719	0.921655
O54991	WT_NT-WT_EGCG	-0.0985315	0.0619346	-1.5909	131	0.114043	0.417142
O55013	WT_NT-WT_EGCG	-0.0550332	0.399678	-0.137694	8	0.893885	0.970751
O55022	WT_NT-WT_EGCG	-0.0990551	0.0775182	-1.27783	43	0.208165	0.557075
O55023	WT_NT-WT_EGCG	-0.103575	0.0719389	-1.43977	49	0.156291	0.49138
O55026	WT_NT-WT_EGCG	-0.254375	0.092566	-2.74804	15	0.014945	0.131379
O55029	WT_NT-WT_EGCG	0.0408941	0.117567	0.347838	11	0.734527	0.911713
O55033	WT_NT-WT_EGCG	-0.307715	0.0270408	-11.3797	4	0.000340096	0.010763
O55042	WT_NT-WT_EGCG	0.0804277	0.0623317	1.29032	18	0.21327	0.563
O55091	WT_NT-WT_EGCG	-0.0547311	0.0745128	-0.734519	53	0.46587	0.781409
O55100	WT_NT-WT_EGCG	-0.522273	0.388202	-1.34536	4	0.249715	0.611779
O55106	WT_NT-WT_EGCG	0.165727	0.0578047	2.86701	12	0.0141683	0.127043
O55125	WT_NT-WT_EGCG	0.032429	0.0892139	0.363497	79	0.717204	0.907042
O55126	WT_NT-WT_EGCG	-0.222945	0.0746704	-2.98572	48	0.00444302	0.059167
O55131	WT_NT-WT_EGCG	0.192868	0.0911079	2.11692	95	0.0368797	0.218397
O55135	WT_NT-WT_EGCG	-0.133889	0.261953	-0.51112	6	0.627524	0.874578
O55142	WT_NT-WT_EGCG	-0.0838791	0.231729	-0.361971	5	0.732169	0.911713
O55143	WT_NT-WT_EGCG	-0.0277907	0.0448529	-0.619596	230	0.536137	0.829557
O55234	WT_NT-WT_EGCG	0.0622164	0.145347	0.428056	49	0.670486	0.889936
O70133	WT_NT-WT_EGCG	-0.0751384	0.0668081	-1.12469	90	0.263711	0.624455
O70161	WT_NT-WT_EGCG	0.0874831	0.0663721	1.31807	99	0.190522	0.534973
O70172	WT_NT-WT_EGCG	0.037539	0.130896	0.286784	27	0.776467	0.926095
O70194	WT_NT-WT_EGCG	0.291092	0.0880881	3.30455	13	0.0056976	0.0697187
O70251	WT_NT-WT_EGCG	-0.112398	0.0723325	-1.55392	34	0.129465	0.443784
O70252	WT_NT-WT_EGCG	-0.0332737	0.0862608	-0.385734	50	0.70133	0.901036
O70274	WT_NT-WT_EGCG	0.198984	0.059553	3.34129	6	0.0155867	0.133956
O70293	WT_NT-WT_EGCG	0.0836622	0.243068	0.344193	6	0.742443	0.916648
O70305	WT_NT-WT_EGCG	-0.263646	0.212741	-1.23928	5	0.270236	0.635433
O70310	WT_NT-WT_EGCG	-0.0942807	0.106683	-0.883744	40	0.382115	0.72988
O70311	WT_NT-WT_EGCG	0.274958	0.341794	0.804456	7	0.447589	0.770789
O70318	WT_NT-WT_EGCG	-0.0362538	0.0552981	-0.655607	159	0.513025	0.815357
O70325	WT_NT-WT_EGCG	0.0707973	0.116601	0.607176	37	0.547443	0.835966
O70423	WT_NT-WT_EGCG	0.344892	0.351871	0.980164	7	0.359658	0.713333
O70433	WT_NT-WT_EGCG	0.261361	0.281271	0.929213	6	0.388634	0.732603
O70435	WT_NT-WT_EGCG	0.0721993	0.0786124	0.918422	42	0.363643	0.716629
O70439	WT_NT-WT_EGCG	-0.312511	0.0501798	-6.22781	14	2.2079e-05	0.00179977
O70443	WT_NT-WT_EGCG	0.0197897	0.0751191	0.263445	65	0.793041	0.932786
O70456	WT_NT-WT_EGCG	-0.531481	1.39514	-0.380952	7	0.714537	0.905376
O70492	WT_NT-WT_EGCG	-0.14489	0.0571891	-2.53352	7	0.0390314	0.224828
O70493	WT_NT-WT_EGCG	0.0178036	0.0346762	0.513423	14	0.615662	0.868121
O70503	WT_NT-WT_EGCG	-0.247588	0.102075	-2.42554	18	0.0260241	0.185276
O70589	WT_NT-WT_EGCG	-0.00743937	0.0952917	-0.0780695	67	0.938005	0.987567
O70591	WT_NT-WT_EGCG	-0.0107483	0.105525	-0.101855	16	0.920137	0.977941
O88342	WT_NT-WT_EGCG	0.0653797	0.0598894	1.09167	158	0.276638	0.642157
O88343	WT_NT-WT_EGCG	-0.212932	0.062246	-3.42082	115	0.000865043	0.0213483
O88384	WT_NT-WT_EGCG	-0.170715	0.186297	-0.916359	4	0.411327	0.746806
O88441	WT_NT-WT_EGCG	-0.259567	0.112838	-2.30035	33	0.0278877	0.190442
O88447	WT_NT-WT_EGCG	-0.0135988	0.086107	-0.157929	56	0.875081	0.965831
O88448	WT_NT-WT_EGCG	0.0994012	0.0589718	1.68557	20	0.107419	0.404932
O88456	WT_NT-WT_EGCG	-0.00166064	0.086512	-0.0191954	34	0.984797	0.998122
O88485	WT_NT-WT_EGCG	0.0601324	0.130127	0.462106	59	0.645705	0.877694
O88487	WT_NT-WT_EGCG	0.0666428	0.0865322	0.77015	43	0.445422	0.769053
O88507	WT_NT-WT_EGCG	0.274237	0.0908958	3.01705	17	0.00776699	0.0874192
O88531	WT_NT-WT_EGCG	-0.0523897	0.0645208	-0.811981	37	0.421996	0.752444
O88533	WT_NT-WT_EGCG	0.224691	0.132663	1.6937	7	0.134152	0.449861
O88543	WT_NT-WT_EGCG	-0.0651174	0.0913629	-0.712733	24	0.482883	0.794955
O88544	WT_NT-WT_EGCG	0.0178469	0.0597551	0.298668	56	0.766299	0.921655
O88545	WT_NT-WT_EGCG	-0.435377	0.148038	-2.94098	7	0.0216831	0.166223
O88569	WT_NT-WT_EGCG	-0.0405436	0.0684055	-0.592695	120	0.554501	0.837929
O88587	WT_NT-WT_EGCG	-0.202245	0.0883104	-2.29016	5	0.0706349	0.319224
O88643	WT_NT-WT_EGCG	-0.126096	0.0547746	-2.30209	39	0.0267549	0.186937
O88685	WT_NT-WT_EGCG	0.00196885	0.109157	0.0180369	41	0.985697	0.998122
O88696	WT_NT-WT_EGCG	-0.135927	0.0827823	-1.64198	13	0.124551	0.43512
O88704	WT_NT-WT_EGCG	-0.0893107	0.0864963	-1.03254	28	0.310657	0.670583
O88712	WT_NT-WT_EGCG	0.259095	0.0783547	3.30669	60	0.00159777	0.0320745
O88737	WT_NT-WT_EGCG	0.216921	0.0319563	6.78805	552	2.94156e-11	2.6376e-08
O88741	WT_NT-WT_EGCG	-0.111134	0.100996	-1.10038	38	0.27809	0.643217
O88745	WT_NT-WT_EGCG	0.594735	0.409142	1.45361	8	0.184129	0.529246
O88746	WT_NT-WT_EGCG	0.0358721	0.252092	0.142297	8	0.890363	0.969406
O88844	WT_NT-WT_EGCG	-0.041341	0.0796397	-0.519101	75	0.605219	0.864604
O88845	WT_NT-WT_EGCG	0.908055	0.523384	1.73497	8	0.120965	0.431378
O88848	WT_NT-WT_EGCG	0.359881	0.193128	1.86343	8	0.0994055	0.38923
O88851	WT_NT-WT_EGCG	0.142753	0.0923452	1.54586	38	0.130427	0.445239
O88935	WT_NT-WT_EGCG	0.0460542	0.0337724	1.36367	309	0.173665	0.516769
O88952	WT_NT-WT_EGCG	-0.0682023	0.0868951	-0.78488	8	0.455136	0.773956
O88958	WT_NT-WT_EGCG	0.775312	0.125404	6.1825	6	0.00082374	0.020709
O88986	WT_NT-WT_EGCG	-0.0012237	0.140071	-0.00873624	9	0.99322	0.998122
O88998	WT_NT-WT_EGCG	-0.138485	0.282005	-0.491071	8	0.636563	0.875695
O89023	WT_NT-WT_EGCG	0.0348599	0.0616462	0.565484	16	0.579589	0.85057
O89051	WT_NT-WT_EGCG	-0.0448783	0.336673	-0.133299	7	0.897708	0.972547
O89053	WT_NT-WT_EGCG	0.0228844	0.076941	0.297428	95	0.766789	0.921655
O89079	WT_NT-WT_EGCG	0.134	0.103969	1.28884	18	0.213772	0.563148
O89086	WT_NT-WT_EGCG	0.127756	0.140762	0.907604	18	0.376078	0.725198
O89112	WT_NT-WT_EGCG	-0.177824	0.107449	-1.65497	46	0.10474	0.399644
O89116	WT_NT-WT_EGCG	0.0660496	0.328906	0.200816	7	0.846553	0.9526
P00397	WT_NT-WT_EGCG	0.027354	0.103004	0.265562	6	0.799466	0.93618
P00405	WT_NT-WT_EGCG	0.0227964	0.0501697	0.454387	36	0.652278	0.87982
P00416	WT_NT-WT_EGCG	0.116416	0.373094	0.312029	8	0.762996	0.921655
P00493	WT_NT-WT_EGCG	0.0447595	0.0706081	0.633915	62	0.528468	0.824582
P00848	WT_NT-WT_EGCG	-0.0530863	0.347745	-0.152659	8	0.882448	0.966131
P00920	WT_NT-WT_EGCG	-0.142264	0.0831967	-1.70998	67	0.0918981	0.376265
P01027	WT_NT-WT_EGCG	0.217082	0.0969851	2.2383	6	0.0665019	0.308431
P01831	WT_NT-WT_EGCG	-0.0201164	0.0737311	-0.272835	27	0.787056	0.930353
P01898	WT_NT-WT_EGCG	-0.179286	0.536907	-0.333923	8	0.747022	0.917576
P01942	WT_NT-WT_EGCG	0.19459	0.0472961	4.11429	41	0.000182464	0.00711344
P02088	WT_NT-WT_EGCG	0.370826	0.112661	3.29152	44	0.00196923	0.035036
P02798	WT_NT-WT_EGCG	0.451688	0.574642	0.786033	8	0.454498	0.773956
P02802	WT_NT-WT_EGCG	0.776147	1.398	0.555185	6	0.598841	0.863314
P03888	WT_NT-WT_EGCG	-0.0644151	0.210783	-0.305599	8	0.767711	0.92235
P03899	WT_NT-WT_EGCG	-0.0450374	0.278913	-0.161475	8	0.875723	0.965845
P03911	WT_NT-WT_EGCG	-0.339037	0.218088	-1.55458	7	0.163994	0.503775
P03921	WT_NT-WT_EGCG	-0.623908	0.0644739	-9.6769	9	4.69999e-06	0.000604497
P03930	WT_NT-WT_EGCG	0.0819904	0.214567	0.38212	8	0.712323	0.904442
P03995	WT_NT-WT_EGCG	-0.238125	0.0452745	-5.25958	162	4.51141e-07	9.33516e-05
P04370	WT_NT-WT_EGCG	0.0382738	0.108991	0.351164	61	0.726675	0.909199
P04627	WT_NT-WT_EGCG	-0.139982	0.15985	-0.875709	9	0.403954	0.743365
P04925	WT_NT-WT_EGCG	0.159181	0.139153	1.14393	9	0.282166	0.646617
P05063	WT_NT-WT_EGCG	0.0894893	0.0447501	1.99976	158	0.0472404	0.253141
P05064	WT_NT-WT_EGCG	0.082493	0.0520554	1.58472	184	0.114748	0.417142
P05132	WT_NT-WT_EGCG	0.250918	0.0734381	3.41672	33	0.00169951	0.0331529
P05201	WT_NT-WT_EGCG	0.0269086	0.0438415	0.61377	165	0.540213	0.832705
P05202	WT_NT-WT_EGCG	0.0243572	0.0371385	0.655848	211	0.512636	0.815357
P05480	WT_NT-WT_EGCG	0.324221	0.0958605	3.38222	4	0.0277286	0.190281
P05532	WT_NT-WT_EGCG	-0.13178	0.108282	-1.21701	7	0.263035	0.624322
P06151	WT_NT-WT_EGCG	0.0652921	0.0411789	1.58557	146	0.115	0.417142
P06745	WT_NT-WT_EGCG	-0.194241	0.0920797	-2.10949	113	0.03711	0.218397
P06801	WT_NT-WT_EGCG	0.111791	0.0659216	1.69581	87	0.0934977	0.378209
P06837	WT_NT-WT_EGCG	0.0940482	0.057712	1.62961	61	0.108337	0.405887
P07091	WT_NT-WT_EGCG	-0.0233309	0.221882	-0.10515	8	0.918845	0.97734
P07309	WT_NT-WT_EGCG	-0.234354	0.0801933	-2.92237	17	0.00950101	0.0979222
P07356	WT_NT-WT_EGCG	-0.010502	0.101267	-0.103706	39	0.917934	0.97734
P07724	WT_NT-WT_EGCG	-0.0588091	0.0488273	-1.20443	227	0.229678	0.58067
P07759	WT_NT-WT_EGCG	0.104031	0.0488673	2.12885	10	0.0591358	0.289228
P07901	WT_NT-WT_EGCG	0.0256502	0.0499552	0.513464	163	0.608322	0.866271
P08003	WT_NT-WT_EGCG	-0.155266	0.112198	-1.38386	52	0.172314	0.51675
P08030	WT_NT-WT_EGCG	0.120288	0.161002	0.747123	9	0.474055	0.785654
P08113	WT_NT-WT_EGCG	-0.00872574	0.0572705	-0.15236	187	0.879067	0.966131
P08226	WT_NT-WT_EGCG	-0.00262939	0.0533349	-0.0492997	89	0.960791	0.994393
P08228	WT_NT-WT_EGCG	-0.197209	0.136019	-1.44986	25	0.159529	0.496682
P08249	WT_NT-WT_EGCG	0.00817673	0.0339821	0.240619	116	0.810275	0.939334
P08414	WT_NT-WT_EGCG	-0.0717477	0.0822045	-0.872795	16	0.395685	0.737054
P08551	WT_NT-WT_EGCG	-0.151778	0.0470039	-3.22906	191	0.00146213	0.0300238
P08553	WT_NT-WT_EGCG	-0.224902	0.058529	-3.84257	192	0.00016539	0.00664027
P08752	WT_NT-WT_EGCG	0.102911	0.0729762	1.4102	68	0.16304	0.502955
P09103	WT_NT-WT_EGCG	-0.0245121	0.0555448	-0.441303	97	0.659976	0.883904
P09240	WT_NT-WT_EGCG	-0.0142279	0.398048	-0.0357442	7	0.972484	0.996838
P09405	WT_NT-WT_EGCG	0.0455041	0.0670799	0.678357	61	0.500111	0.806534
P09411	WT_NT-WT_EGCG	0.0222096	0.0444454	0.499704	150	0.618015	0.869488
P09470	WT_NT-WT_EGCG	0.446426	0.0533587	8.36651	4	0.0011161	0.0241863
P09528	WT_NT-WT_EGCG	-0.233068	0.112314	-2.07514	58	0.0424188	0.237784
P09671	WT_NT-WT_EGCG	-0.0200174	0.0826032	-0.242332	68	0.809252	0.939334
P09813	WT_NT-WT_EGCG	0.324842	0.576261	0.563706	7	0.590547	0.858636
P0C028	WT_NT-WT_EGCG	-0.0493173	0.158622	-0.31091	9	0.762949	0.921655
P0C0A3	WT_NT-WT_EGCG	-0.137628	0.0860775	-1.59888	6	0.160963	0.498836
P0C7L0	WT_NT-WT_EGCG	0.286121	0.0673168	4.25037	32	0.000172473	0.00682284
P10126	WT_NT-WT_EGCG	0.00669068	0.0546133	0.12251	72	0.902836	0.973651
P10518	WT_NT-WT_EGCG	-0.265603	0.0839386	-3.16426	60	0.0024415	0.0410478
P10605	WT_NT-WT_EGCG	0.201723	0.121493	1.66036	42	0.104291	0.399224
P10630	WT_NT-WT_EGCG	-0.105932	0.0980281	-1.08062	45	0.285622	0.648095
P10637	WT_NT-WT_EGCG	0.0127799	0.0528089	0.242003	111	0.809224	0.939334
P10639	WT_NT-WT_EGCG	-0.158849	0.0953303	-1.6663	18	0.112959	0.416819
P10649	WT_NT-WT_EGCG	-0.00631795	0.144378	-0.0437598	61	0.965239	0.995254
P10711	WT_NT-WT_EGCG	0.32448	0.156346	2.0754	12	0.0601107	0.291892
P10852	WT_NT-WT_EGCG	-0.0877555	0.0525159	-1.67103	93	0.0980785	0.386368
P10922	WT_NT-WT_EGCG	0.0524442	0.109193	0.48029	9	0.64248	0.877049
P11031	WT_NT-WT_EGCG	-0.00530449	0.0747329	-0.0709793	17	0.944243	0.988967
P11352	WT_NT-WT_EGCG	0.000494272	0.0830884	0.00594876	14	0.995338	0.998306
P11404	WT_NT-WT_EGCG	0.162311	0.0920152	1.76395	44	0.084682	0.360435
P11438	WT_NT-WT_EGCG	-0.160448	0.177768	-0.902568	7	0.396749	0.737054
P11499	WT_NT-WT_EGCG	-0.0132033	0.0639882	-0.206339	175	0.836766	0.949473
P11531	WT_NT-WT_EGCG	0.414939	0.44855	0.925067	15	0.369575	0.721227
P11627	WT_NT-WT_EGCG	-0.0311657	0.101784	-0.306196	91	0.760155	0.921089
P11679	WT_NT-WT_EGCG	-0.131823	0.475947	-0.276971	4	0.795526	0.932854
P11798	WT_NT-WT_EGCG	0.0536232	0.0512778	1.04574	129	0.297637	0.659069
P11881	WT_NT-WT_EGCG	0.0288689	0.0982046	0.293967	39	0.770342	0.924201
P11983	WT_NT-WT_EGCG	0.0417549	0.0502326	0.831231	159	0.407089	0.744031
P12023	WT_NT-WT_EGCG	-0.154752	0.0850763	-1.81898	61	0.0738236	0.32824
P12367	WT_NT-WT_EGCG	0.0254746	0.0674518	0.377671	50	0.707273	0.902974
P12382	WT_NT-WT_EGCG	-0.0278052	0.0471954	-0.58915	144	0.556684	0.839394
P12657	WT_NT-WT_EGCG	0.161327	0.348584	0.462805	6	0.659814	0.883904
P12658	WT_NT-WT_EGCG	0.105987	0.0787455	1.34594	56	0.183745	0.529246
P12787	WT_NT-WT_EGCG	-0.0144283	0.048891	-0.295112	63	0.768879	0.923341
P12815	WT_NT-WT_EGCG	-0.103016	0.12303	-0.837321	18	0.413392	0.746806
P12849	WT_NT-WT_EGCG	-0.0418086	0.042894	-0.974697	20	0.341353	0.700484
P12960	WT_NT-WT_EGCG	-0.079006	0.0379979	-2.07922	281	0.038504	0.22419
P12961	WT_NT-WT_EGCG	-0.572472	0.161874	-3.53653	23	0.00176366	0.0336425
P12970	WT_NT-WT_EGCG	0.17075	0.0930055	1.83592	32	0.075677	0.334271
P13020	WT_NT-WT_EGCG	-0.0318438	0.11653	-0.273267	41	0.78602	0.930353
P13595	WT_NT-WT_EGCG	-0.135884	0.0570561	-2.38158	200	0.0181767	0.14772
P13634	WT_NT-WT_EGCG	0.258464	0.162356	1.59196	8	0.150058	0.481117
P13707	WT_NT-WT_EGCG	-0.0320558	0.0539095	-0.594622	50	0.554778	0.837929
P14094	WT_NT-WT_EGCG	0.0348457	0.061811	0.563746	110	0.574075	0.848461
P14106	WT_NT-WT_EGCG	0.151599	0.46405	0.326688	6	0.755	0.919535
P14115	WT_NT-WT_EGCG	-0.0379965	0.112574	-0.337524	9	0.743461	0.916648
P14131	WT_NT-WT_EGCG	0.0787159	0.0527197	1.4931	26	0.147447	0.47501
P14148	WT_NT-WT_EGCG	0.162575	0.0932341	1.74373	33	0.090516	0.375213
P14152	WT_NT-WT_EGCG	0.0191868	0.0450114	0.426267	88	0.670954	0.889936
P14206	WT_NT-WT_EGCG	0.184552	0.0530707	3.47748	60	0.000947923	0.0222436
P14211	WT_NT-WT_EGCG	0.0521173	0.0555507	0.938193	119	0.350046	0.703473
P14231	WT_NT-WT_EGCG	-0.173683	0.0715603	-2.42709	65	0.0180009	0.147181
P14576	WT_NT-WT_EGCG	-0.137114	0.145562	-0.941958	6	0.382576	0.72988
P14685	WT_NT-WT_EGCG	-0.169276	0.0794944	-2.1294	50	0.0381679	0.222715
P14733	WT_NT-WT_EGCG	0.116853	0.0815152	1.43352	46	0.158473	0.495254
P14824	WT_NT-WT_EGCG	0.0395148	0.0485227	0.814356	195	0.416434	0.746806
P14869	WT_NT-WT_EGCG	0.226901	0.100601	2.25545	40	0.0296456	0.197882
P14873	WT_NT-WT_EGCG	-0.0650248	0.0295473	-2.20071	515	0.0281999	0.192045
P15105	WT_NT-WT_EGCG	-0.0144529	0.0463755	-0.311649	123	0.755835	0.919535
P15116	WT_NT-WT_EGCG	-0.0338342	0.0781898	-0.432718	68	0.666589	0.888209
P15209	WT_NT-WT_EGCG	-0.107691	0.111557	-0.965346	22	0.344864	0.702243
P15327	WT_NT-WT_EGCG	0.224512	0.0915753	2.45166	4	0.0703194	0.318987
P15508	WT_NT-WT_EGCG	0.100071	0.0882106	1.13445	109	0.259093	0.621377
P15532	WT_NT-WT_EGCG	0.0275218	0.0423392	0.650032	24	0.521846	0.820969
P15864	WT_NT-WT_EGCG	0.0589638	0.338724	0.174076	8	0.86613	0.963561
P16014	WT_NT-WT_EGCG	0.462157	0.0505518	9.14225	24	2.74895e-09	1.13534e-06
P16045	WT_NT-WT_EGCG	0.0910998	0.18459	0.493524	13	0.629875	0.875065
P16054	WT_NT-WT_EGCG	0.0397531	0.057534	0.69095	145	0.490702	0.799993
P16125	WT_NT-WT_EGCG	-0.0129722	0.0528617	-0.2454	141	0.806504	0.939334
P16330	WT_NT-WT_EGCG	-0.142228	0.0454207	-3.13134	217	0.00197973	0.035036
P16332	WT_NT-WT_EGCG	0.124016	0.19781	0.626945	7	0.550587	0.836296
P16388	WT_NT-WT_EGCG	0.472472	0.142411	3.31767	6	0.0160509	0.136636
P16460	WT_NT-WT_EGCG	0.0490114	0.0955536	0.51292	35	0.61123	0.868121
P16546	WT_NT-WT_EGCG	0.0749349	0.0241077	3.10834	1151	0.00192757	0.0347997
P16858	WT_NT-WT_EGCG	-0.00904723	0.0470401	-0.19233	147	0.847749	0.952965
P17156	WT_NT-WT_EGCG	0.0804959	0.0812702	0.990472	62	0.325793	0.685163
P17182	WT_NT-WT_EGCG	0.0484917	0.0581024	0.834591	113	0.405709	0.744031
P17183	WT_NT-WT_EGCG	-0.0295374	0.0405539	-0.728349	98	0.468137	0.781681
P17225	WT_NT-WT_EGCG	0.174805	0.020127	8.68509	6	0.000128623	0.00588671
P17426	WT_NT-WT_EGCG	0.0594712	0.0477322	1.24594	263	0.213896	0.563148
P17427	WT_NT-WT_EGCG	-0.0367646	0.0503772	-0.729787	225	0.466279	0.781409
P17710	WT_NT-WT_EGCG	0.00188832	0.0420814	0.0448731	299	0.964238	0.995254
P17742	WT_NT-WT_EGCG	0.0378451	0.0363551	1.04098	63	0.301862	0.663407
P17751	WT_NT-WT_EGCG	0.0802535	0.051966	1.54435	106	0.125485	0.435424
P17809	WT_NT-WT_EGCG	-0.220225	0.0970824	-2.26844	18	0.0358411	0.217267
P18052	WT_NT-WT_EGCG	-0.0993289	0.0609684	-1.62919	30	0.113731	0.417142
P18242	WT_NT-WT_EGCG	-0.01463	0.027082	-0.540212	70	0.590766	0.858636
P18572	WT_NT-WT_EGCG	-0.186711	0.064471	-2.89605	53	0.00547967	0.0684276
P18760	WT_NT-WT_EGCG	0.0292429	0.0422408	0.69229	70	0.491046	0.800068
P18872	WT_NT-WT_EGCG	0.10333	0.0657519	1.57151	128	0.118532	0.426273
P19096	WT_NT-WT_EGCG	-0.0925423	0.0415125	-2.22926	359	0.0264147	0.186784
P19157	WT_NT-WT_EGCG	-0.0750038	0.0510777	-1.46842	90	0.145475	0.47033
P19246	WT_NT-WT_EGCG	-0.124187	0.0622983	-1.99342	187	0.0476693	0.254721
P19253	WT_NT-WT_EGCG	-0.0790034	0.0317461	-2.48861	20	0.021756	0.166223
P19536	WT_NT-WT_EGCG	-0.0571098	0.167444	-0.341067	23	0.736149	0.911713
P19783	WT_NT-WT_EGCG	-0.0370238	0.0647387	-0.571896	52	0.569857	0.845979
P20029	WT_NT-WT_EGCG	0.0362803	0.0496072	0.731353	170	0.465571	0.781409
P20060	WT_NT-WT_EGCG	0.318493	0.18406	1.73037	9	0.117617	0.424682
P20108	WT_NT-WT_EGCG	0.140662	0.0903971	1.55604	52	0.125764	0.435424
P20152	WT_NT-WT_EGCG	-0.0803255	0.0455876	-1.762	118	0.0806583	0.350596
P20357	WT_NT-WT_EGCG	0.0990957	0.0299377	3.31007	603	0.000988373	0.0226042
P20444	WT_NT-WT_EGCG	0.250915	0.113937	2.20223	42	0.0331923	0.211581
P20917	WT_NT-WT_EGCG	-0.102038	0.0647127	-1.57678	72	0.11923	0.42821
P21107	WT_NT-WT_EGCG	-0.0489129	0.0792198	-0.617433	39	0.540538	0.832705
P21126	WT_NT-WT_EGCG	0.052052	0.188704	0.275839	13	0.787008	0.930353
P21278	WT_NT-WT_EGCG	0.0100237	0.135145	0.0741703	26	0.941443	0.987707
P21279	WT_NT-WT_EGCG	0.063158	0.0718122	0.879489	70	0.382146	0.72988
P21300	WT_NT-WT_EGCG	-0.177298	0.164019	-1.08096	7	0.315545	0.673129
P21447	WT_NT-WT_EGCG	-0.21085	0.111742	-1.88694	8	0.0958759	0.384935
P21460	WT_NT-WT_EGCG	-0.0613113	0.0556944	-1.10085	21	0.283419	0.647197
P21614	WT_NT-WT_EGCG	0.176598	0.237783	0.742686	7	0.481846	0.793733
P21619	WT_NT-WT_EGCG	0.0478686	0.0895782	0.534378	69	0.594798	0.862066
P22005	WT_NT-WT_EGCG	-0.423003	0.443942	-0.952833	7	0.372409	0.723308
P22315	WT_NT-WT_EGCG	-0.120354	0.0825248	-1.4584	36	0.1534	0.485466
P22599	WT_NT-WT_EGCG	-0.0883228	0.122194	-0.722809	17	0.479624	0.791042
P22723	WT_NT-WT_EGCG	-0.0270616	0.127464	-0.212308	22	0.833822	0.947605
P22892	WT_NT-WT_EGCG	0.0417035	0.111586	0.373732	30	0.711232	0.904165
P23116	WT_NT-WT_EGCG	-0.0441257	0.0894311	-0.493405	56	0.623656	0.87337
P23198	WT_NT-WT_EGCG	0.0951365	0.153115	0.621342	9	0.549787	0.835966
P23242	WT_NT-WT_EGCG	-0.0184805	0.0908657	-0.203383	41	0.839842	0.949689
P23492	WT_NT-WT_EGCG	0.146304	0.111462	1.3126	29	0.199613	0.547316
P23506	WT_NT-WT_EGCG	-0.00456379	0.0461795	-0.0988272	75	0.921539	0.978658
P23818	WT_NT-WT_EGCG	0.147195	0.0611808	2.4059	91	0.0181549	0.14772
P23819	WT_NT-WT_EGCG	-0.0212438	0.0518169	-0.409978	149	0.682411	0.895456
P23927	WT_NT-WT_EGCG	0.0333081	0.121393	0.274382	39	0.785239	0.930353
P23953	WT_NT-WT_EGCG	0.016152	0.543595	0.0297132	7	0.977125	0.998122
P24270	WT_NT-WT_EGCG	-0.0844793	0.0696946	-1.21213	31	0.234619	0.5882
P24288	WT_NT-WT_EGCG	-0.147639	0.0597375	-2.47146	48	0.017056	0.142487
P24369	WT_NT-WT_EGCG	-0.211945	0.115888	-1.82888	16	0.0861186	0.365393
P24472	WT_NT-WT_EGCG	-0.0232706	0.0621254	-0.374574	21	0.711733	0.904375
P24527	WT_NT-WT_EGCG	-0.0662168	0.0738797	-0.896279	96	0.372346	0.723308
P24547	WT_NT-WT_EGCG	-0.13081	0.1094	-1.19571	14	0.251671	0.612864
P24668	WT_NT-WT_EGCG	-0.0657841	0.0413129	-1.59234	6	0.162415	0.502004
P25444	WT_NT-WT_EGCG	-0.249616	0.0603676	-4.13493	26	0.000328569	0.010522
P26039	WT_NT-WT_EGCG	-0.00754356	0.117212	-0.0643583	31	0.949098	0.99163
P26040	WT_NT-WT_EGCG	0.184334	0.0948883	1.94265	52	0.0574828	0.283722
P26041	WT_NT-WT_EGCG	0.0945689	0.735651	0.128551	6	0.901913	0.973651
P26043	WT_NT-WT_EGCG	-0.116094	0.0762767	-1.52201	23	0.141638	0.462491
P26048	WT_NT-WT_EGCG	-0.492793	0.539193	-0.913946	6	0.395986	0.737054
P26231	WT_NT-WT_EGCG	-0.252902	0.317708	-0.79602	7	0.452166	0.773956
P26350	WT_NT-WT_EGCG	0.542783	0.173239	3.13315	9	0.0120603	0.113833
P26369	WT_NT-WT_EGCG	0.0559192	0.330558	0.169166	7	0.87045	0.964873
P26443	WT_NT-WT_EGCG	0.0463175	0.0499362	0.927534	156	0.355082	0.709501
P26516	WT_NT-WT_EGCG	-0.147048	0.0563449	-2.60978	38	0.0128897	0.119364
P26638	WT_NT-WT_EGCG	-0.0451618	0.0645605	-0.699526	133	0.485445	0.796734
P26645	WT_NT-WT_EGCG	-0.082798	0.0652645	-1.26865	88	0.207911	0.557075
P26883	WT_NT-WT_EGCG	0.0502827	0.139271	0.361042	27	0.720878	0.907455
P27048	WT_NT-WT_EGCG	0.068939	0.102261	0.674145	26	0.506169	0.810473
P27546	WT_NT-WT_EGCG	0.0255048	0.10132	0.251725	102	0.80176	0.936896
P27601	WT_NT-WT_EGCG	-0.231395	0.0904673	-2.55778	42	0.0142328	0.127197
P27612	WT_NT-WT_EGCG	-0.0781942	0.126786	-0.616741	26	0.542769	0.833837
P27659	WT_NT-WT_EGCG	-0.0516761	0.0749372	-0.689592	66	0.492868	0.801097
P27671	WT_NT-WT_EGCG	-0.317628	0.322265	-0.985611	11	0.345507	0.702243
P27773	WT_NT-WT_EGCG	-0.0989204	0.0543038	-1.82161	141	0.0706338	0.319224
P28028	WT_NT-WT_EGCG	0.239538	0.116052	2.06407	8	0.0728977	0.325739
P28271	WT_NT-WT_EGCG	-0.134459	0.1183	-1.1366	16	0.272443	0.637588
P28352	WT_NT-WT_EGCG	-0.160381	0.0963204	-1.66508	21	0.110746	0.412044
P28474	WT_NT-WT_EGCG	-0.00653047	0.0595163	-0.109726	69	0.912945	0.97734
P28650	WT_NT-WT_EGCG	-0.217667	0.104168	-2.08958	12	0.058619	0.287762
P28652	WT_NT-WT_EGCG	0.245128	0.062545	3.91922	68	0.000208882	0.00780404
P28656	WT_NT-WT_EGCG	-0.0271069	0.0650554	-0.416675	36	0.679391	0.893796
P28658	WT_NT-WT_EGCG	-0.158476	0.0534229	-2.96645	52	0.00454269	0.0597717
P28660	WT_NT-WT_EGCG	0.186603	0.0463505	4.02592	237	7.64146e-05	0.0038784
P28661	WT_NT-WT_EGCG	-0.0860826	0.0909571	-0.946409	44	0.349109	0.703448
P28663	WT_NT-WT_EGCG	-0.0756243	0.0953225	-0.793352	128	0.429041	0.759138
P28665	WT_NT-WT_EGCG	-0.0249167	0.0495295	-0.503068	4	0.641355	0.877049
P28667	WT_NT-WT_EGCG	0.684454	0.439341	1.55791	5	0.17999	0.527423
P28738	WT_NT-WT_EGCG	-0.0352281	0.0871254	-0.404338	81	0.68703	0.896275
P28740	WT_NT-WT_EGCG	-0.00404972	0.0791073	-0.0511927	82	0.959296	0.994393
P28741	WT_NT-WT_EGCG	0.123759	0.381684	0.324245	5	0.758878	0.920786
P28798	WT_NT-WT_EGCG	0.0514815	0.0561124	0.917471	27	0.367019	0.720118
P29341	WT_NT-WT_EGCG	-0.0144625	0.0741244	-0.195111	107	0.845676	0.9526
P29595	WT_NT-WT_EGCG	-0.242185	0.120095	-2.01662	7	0.083546	0.356163
P29699	WT_NT-WT_EGCG	-0.139178	0.107335	-1.29667	18	0.211122	0.559526
P29758	WT_NT-WT_EGCG	-0.0546676	0.0745685	-0.733119	58	0.466438	0.781409
P30275	WT_NT-WT_EGCG	-0.108451	0.0309076	-3.50888	120	0.000634331	0.0179616
P30416	WT_NT-WT_EGCG	-0.144116	0.0919762	-1.56689	72	0.121526	0.431843
P30999	WT_NT-WT_EGCG	0.370472	0.188588	1.96446	7	0.0902254	0.375213
P31230	WT_NT-WT_EGCG	0.44863	0.12761	3.51565	16	0.00286721	0.0461843
P31324	WT_NT-WT_EGCG	0.0315394	0.0812006	0.388413	48	0.699428	0.901036
P31648	WT_NT-WT_EGCG	-0.0723665	0.0581575	-1.24432	44	0.21997	0.569283
P31650	WT_NT-WT_EGCG	-0.387079	0.114404	-3.38344	27	0.00220137	0.0379054
P31786	WT_NT-WT_EGCG	-0.121882	0.0993652	-1.22661	18	0.235772	0.589574
P31938	WT_NT-WT_EGCG	0.00305624	0.0890443	0.0343227	52	0.972751	0.996838
P32020	WT_NT-WT_EGCG	0.102467	0.101806	1.00649	26	0.323454	0.68189
P32037	WT_NT-WT_EGCG	-0.125617	0.0784099	-1.60206	45	0.11614	0.420482
P32067	WT_NT-WT_EGCG	0.0507197	0.102176	0.496396	27	0.623633	0.87337
P32233	WT_NT-WT_EGCG	0.0740905	0.168906	0.43865	9	0.671257	0.889936
P32848	WT_NT-WT_EGCG	0.0666801	0.0767266	0.86906	43	0.389639	0.733451
P32883	WT_NT-WT_EGCG	-0.228831	0.11702	-1.95549	7	0.0914256	0.375213
P32921	WT_NT-WT_EGCG	-0.103013	0.0599605	-1.71802	64	0.0906276	0.375213
P33173	WT_NT-WT_EGCG	-0.0405179	0.0758851	-0.533937	52	0.59566	0.862066
P34022	WT_NT-WT_EGCG	0.0321018	0.0762484	0.421016	35	0.676318	0.892239
P34152	WT_NT-WT_EGCG	-0.104804	0.425345	-0.246398	8	0.811579	0.939392
P34884	WT_NT-WT_EGCG	0.14573	0.098519	1.4792	27	0.15066	0.481964
P34914	WT_NT-WT_EGCG	0.0822457	0.0680847	1.20799	13	0.248567	0.610079
P35123	WT_NT-WT_EGCG	-0.0125012	0.0738858	-0.169197	5	0.872274	0.964873
P35235	WT_NT-WT_EGCG	-0.266336	0.139592	-1.90796	51	0.0620343	0.295349
P35276	WT_NT-WT_EGCG	-0.0534677	0.173369	-0.308404	8	0.765653	0.921655
P35278	WT_NT-WT_EGCG	0.104716	0.0715936	1.46265	21	0.158369	0.495254
P35279	WT_NT-WT_EGCG	0.131429	1.07127	0.122684	6	0.906363	0.974857
P35282	WT_NT-WT_EGCG	-0.234952	0.0957688	-2.45332	29	0.0204027	0.160215
P35283	WT_NT-WT_EGCG	0.0238183	0.185349	0.128505	5	0.902758	0.973651
P35288	WT_NT-WT_EGCG	-0.0432933	0.26066	-0.166091	7	0.872781	0.964873
P35293	WT_NT-WT_EGCG	-0.0483533	0.0772523	-0.625914	40	0.534927	0.829368
P35436	WT_NT-WT_EGCG	0.0174562	0.0519485	0.336028	5	0.750492	0.919535
P35438	WT_NT-WT_EGCG	0.477658	0.136327	3.50376	41	0.0011239	0.0241863
P35486	WT_NT-WT_EGCG	0.0958126	0.0994713	0.963218	135	0.33716	0.699276
P35505	WT_NT-WT_EGCG	-0.271559	0.110107	-2.46632	14	0.0271763	0.188413
P35564	WT_NT-WT_EGCG	0.00407536	0.0542193	0.0751643	160	0.940178	0.987707
P35585	WT_NT-WT_EGCG	-0.21772	0.159224	-1.36738	19	0.187465	0.532637
P35700	WT_NT-WT_EGCG	0.103306	0.0586599	1.7611	74	0.0823519	0.353876
P35762	WT_NT-WT_EGCG	-0.201976	0.0492858	-4.09806	18	0.000675134	0.0185599
P35802	WT_NT-WT_EGCG	0.0891095	0.04726	1.88552	52	0.0649523	0.303864
P35803	WT_NT-WT_EGCG	0.146885	0.0707755	2.07537	58	0.0423972	0.237784
P35979	WT_NT-WT_EGCG	0.161929	0.0773197	2.09427	33	0.0439953	0.243513
P35980	WT_NT-WT_EGCG	-0.0371836	0.0630757	-0.589507	25	0.560811	0.839501
P36536	WT_NT-WT_EGCG	0.142242	0.0529441	2.68665	18	0.0150727	0.132071
P36916	WT_NT-WT_EGCG	0.0448109	0.0633827	0.70699	41	0.483572	0.795115
P36993	WT_NT-WT_EGCG	0.0899147	0.0959613	0.936989	6	0.384929	0.730651
P37040	WT_NT-WT_EGCG	-0.084096	0.0880582	-0.955005	27	0.348048	0.702472
P37804	WT_NT-WT_EGCG	-0.103436	0.149399	-0.692347	26	0.494857	0.802874
P38060	WT_NT-WT_EGCG	0.405703	0.0954562	4.25015	14	0.000807904	0.0205025
P38647	WT_NT-WT_EGCG	0.0222639	0.0499165	0.446023	131	0.656317	0.881424
P39053	WT_NT-WT_EGCG	0.0634946	0.0422969	1.50116	276	0.134457	0.449861
P39054	WT_NT-WT_EGCG	0.362465	0.0901244	4.02183	15	0.00110899	0.0241863
P39447	WT_NT-WT_EGCG	-0.252131	0.130471	-1.93246	6	0.101497	0.393978
P40124	WT_NT-WT_EGCG	0.0914253	0.0674867	1.35472	103	0.178472	0.524689
P40142	WT_NT-WT_EGCG	-0.0436242	0.0495203	-0.880936	197	0.379426	0.72852
P40237	WT_NT-WT_EGCG	-0.108442	0.0986503	-1.09926	13	0.291596	0.653835
P40240	WT_NT-WT_EGCG	-0.132817	0.132966	-0.998879	9	0.34395	0.701993
P40336	WT_NT-WT_EGCG	-0.170573	0.0996695	-1.71139	21	0.101741	0.394007
P41105	WT_NT-WT_EGCG	0.223701	0.213693	1.04684	9	0.322473	0.68089
P41216	WT_NT-WT_EGCG	0.486693	0.15615	3.11684	12	0.00890702	0.0943303
P41242	WT_NT-WT_EGCG	0.16196	0.221853	0.730033	7	0.489075	0.79849
P42125	WT_NT-WT_EGCG	-0.106999	0.0679342	-1.57504	29	0.126095	0.435424
P42208	WT_NT-WT_EGCG	-0.11246	0.0678861	-1.6566	72	0.101952	0.394007
P42669	WT_NT-WT_EGCG	0.0413335	0.0501333	0.824474	57	0.413107	0.746806
P42859	WT_NT-WT_EGCG	0.13295	0.101796	1.30604	34	0.200305	0.547316
P42932	WT_NT-WT_EGCG	0.030216	0.0605633	0.498916	163	0.618511	0.869731
P43006	WT_NT-WT_EGCG	0.0100045	0.0642776	0.155646	107	0.876605	0.966101
P43024	WT_NT-WT_EGCG	-0.173116	0.103241	-1.67682	33	0.103027	0.395917
P43274	WT_NT-WT_EGCG	0.126824	0.3247	0.390588	8	0.706297	0.902254
P43406	WT_NT-WT_EGCG	0.163893	0.346571	0.4729	8	0.648918	0.877694
P45376	WT_NT-WT_EGCG	0.0195252	0.0675084	0.289226	94	0.773045	0.924629
P45377	WT_NT-WT_EGCG	-0.055029	0.0811577	-0.678051	7	0.519516	0.818829
P45591	WT_NT-WT_EGCG	-0.0845597	0.180818	-0.467651	26	0.64393	0.877049
P45878	WT_NT-WT_EGCG	-0.222641	0.111458	-1.99753	32	0.0543291	0.27335
P45952	WT_NT-WT_EGCG	0.0876837	0.0832159	1.05369	22	0.303461	0.664207
P46061	WT_NT-WT_EGCG	0.0179106	0.0596915	0.300053	8	0.771785	0.924629
P46096	WT_NT-WT_EGCG	0.155586	0.0413321	3.76428	108	0.000272079	0.00903571
P46097	WT_NT-WT_EGCG	-0.349647	0.104494	-3.3461	36	0.0019275	0.0347997
P46414	WT_NT-WT_EGCG	-0.113978	0.26614	-0.428263	8	0.679756	0.893796
P46460	WT_NT-WT_EGCG	0.0403278	0.0371698	1.08496	331	0.278728	0.644139
P46467	WT_NT-WT_EGCG	-0.236699	0.500609	-0.472821	8	0.648972	0.877694
P46471	WT_NT-WT_EGCG	-0.0511992	0.0759106	-0.674467	55	0.50284	0.808533
P46638	WT_NT-WT_EGCG	-0.0439185	0.0677714	-0.648039	82	0.51877	0.818829
P46660	WT_NT-WT_EGCG	-0.0118182	0.049037	-0.241006	161	0.809857	0.939334
P46664	WT_NT-WT_EGCG	0.00658608	0.130018	0.0506552	16	0.960227	0.994393
P46737	WT_NT-WT_EGCG	0.00751781	0.307763	0.0244273	8	0.98111	0.998122
P46935	WT_NT-WT_EGCG	-0.0841451	0.13528	-0.622005	14	0.543936	0.834207
P47199	WT_NT-WT_EGCG	-0.236862	0.0909831	-2.60336	33	0.0137267	0.123494
P47708	WT_NT-WT_EGCG	0.110609	0.0549647	2.01237	157	0.0458903	0.250025
P47738	WT_NT-WT_EGCG	-0.01819	0.047983	-0.379093	140	0.705193	0.902254
P47740	WT_NT-WT_EGCG	-0.0350377	0.121413	-0.288583	19	0.776025	0.926095
P47746	WT_NT-WT_EGCG	0.247802	0.122785	2.01817	9	0.0743412	0.329996
P47753	WT_NT-WT_EGCG	0.00654118	0.106378	0.0614902	6	0.952966	0.993596
P47754	WT_NT-WT_EGCG	0.0243005	0.0775333	0.31342	68	0.754921	0.919535
P47757	WT_NT-WT_EGCG	0.184034	0.0876865	2.09877	76	0.0391588	0.225079
P47791	WT_NT-WT_EGCG	-0.151047	0.100187	-1.50765	53	0.137582	0.45628
P47802	WT_NT-WT_EGCG	-0.221771	0.118867	-1.86571	7	0.104333	0.399224
P47809	WT_NT-WT_EGCG	-0.0804284	0.0689315	-1.16679	62	0.247764	0.608663
P47857	WT_NT-WT_EGCG	-0.0510023	0.0577821	-0.882665	170	0.378664	0.728284
P47911	WT_NT-WT_EGCG	-0.0288055	0.0633712	-0.454551	71	0.650819	0.878867
P47915	WT_NT-WT_EGCG	0.362853	0.565326	0.641848	7	0.541412	0.832705
P47941	WT_NT-WT_EGCG	0.0207457	0.123414	0.168098	24	0.867915	0.96435
P47955	WT_NT-WT_EGCG	0.0796962	0.100291	0.794652	18	0.437169	0.763626
P47962	WT_NT-WT_EGCG	0.0679887	0.142088	0.478496	44	0.634666	0.875065
P47963	WT_NT-WT_EGCG	0.0172599	0.0376991	0.457834	44	0.649325	0.877731
P48024	WT_NT-WT_EGCG	0.0756892	0.10082	0.750734	8	0.474313	0.785654
P48036	WT_NT-WT_EGCG	-0.0282353	0.0479267	-0.589136	69	0.557694	0.839501
P48318	WT_NT-WT_EGCG	-0.245166	0.111553	-2.19776	42	0.0335323	0.212748
P48320	WT_NT-WT_EGCG	-0.292127	0.0424881	-6.8755	81	1.17166e-09	6.30354e-07
P48428	WT_NT-WT_EGCG	-0.193584	0.12311	-1.57245	21	0.130793	0.445469
P48453	WT_NT-WT_EGCG	0.0762423	0.0651479	1.1703	80	0.245356	0.605558
P48542	WT_NT-WT_EGCG	-0.240813	0.111403	-2.16163	9	0.0589108	0.288652
P48678	WT_NT-WT_EGCG	-0.0711453	0.0812231	-0.875925	101	0.383149	0.730455
P48722	WT_NT-WT_EGCG	-0.013652	0.0445538	-0.306415	199	0.759609	0.921089
P48758	WT_NT-WT_EGCG	-0.0214956	0.048765	-0.4408	104	0.660273	0.883904
P48771	WT_NT-WT_EGCG	-0.179256	0.105807	-1.69417	9	0.124476	0.43512
P48774	WT_NT-WT_EGCG	0.0413857	0.0223742	1.8497	78	0.068144	0.313883
P48962	WT_NT-WT_EGCG	-0.0649863	0.0613164	-1.05985	51	0.294205	0.655771
P49312	WT_NT-WT_EGCG	0.119032	0.109208	1.08995	69	0.279526	0.644768
P49442	WT_NT-WT_EGCG	0.00908427	0.0834119	0.108909	24	0.914181	0.97734
P49443	WT_NT-WT_EGCG	-0.234518	0.0745424	-3.1461	39	0.0031637	0.0478109
P49615	WT_NT-WT_EGCG	-0.01716	0.0527375	-0.325385	46	0.746365	0.917417
P49722	WT_NT-WT_EGCG	0.0106769	0.144149	0.074069	44	0.941291	0.987707
P49962	WT_NT-WT_EGCG	-0.0847944	0.176833	-0.479516	6	0.648549	0.877694
P50114	WT_NT-WT_EGCG	-0.0903421	0.0770335	-1.17276	9	0.270996	0.635905
P50153	WT_NT-WT_EGCG	0.100575	0.101473	0.991151	8	0.350639	0.703896
P50171	WT_NT-WT_EGCG	0.0968575	0.0715336	1.35401	16	0.194549	0.540637
P50247	WT_NT-WT_EGCG	-0.120209	0.0779797	-1.54154	83	0.126989	0.437949
P50396	WT_NT-WT_EGCG	0.0243049	0.0410181	0.592539	141	0.554439	0.837929
P50429	WT_NT-WT_EGCG	-0.078408	0.369632	-0.212125	6	0.839032	0.949689
P50516	WT_NT-WT_EGCG	0.0143369	0.0460967	0.311018	255	0.756041	0.919535
P50518	WT_NT-WT_EGCG	0.0125453	0.0731293	0.17155	66	0.864316	0.962339
P50544	WT_NT-WT_EGCG	-0.0752366	0.0826734	-0.910045	61	0.366381	0.720118
P50571	WT_NT-WT_EGCG	0.267539	0.285426	0.937332	8	0.376018	0.725198
P50580	WT_NT-WT_EGCG	-0.370137	0.246141	-1.50376	8	0.171052	0.515262
P51150	WT_NT-WT_EGCG	-0.0806466	0.0576264	-1.39947	72	0.165965	0.50675
P51174	WT_NT-WT_EGCG	-0.379794	0.0812413	-4.67489	41	3.17078e-05	0.00208034
P51410	WT_NT-WT_EGCG	0.00295935	0.0900023	0.0328808	39	0.973937	0.997674
P51655	WT_NT-WT_EGCG	0.756229	0.215747	3.50517	4	0.02478	0.180556
P51660	WT_NT-WT_EGCG	0.0296775	0.111956	0.265082	37	0.792418	0.932786
P51830	WT_NT-WT_EGCG	-0.0261131	0.0961193	-0.271674	30	0.787734	0.930612
P51855	WT_NT-WT_EGCG	-0.212351	0.103399	-2.0537	24	0.0510546	0.264618
P51859	WT_NT-WT_EGCG	0.363446	0.147179	2.46941	24	0.0210356	0.163071
P51863	WT_NT-WT_EGCG	-0.25172	0.0873432	-2.88196	84	0.005016	0.0642526
P51880	WT_NT-WT_EGCG	-0.136377	0.122383	-1.11434	24	0.276167	0.642083
P51881	WT_NT-WT_EGCG	0.0598611	0.0621471	0.963217	68	0.338851	0.700085
P51906	WT_NT-WT_EGCG	-0.0627473	0.249667	-0.251324	7	0.808782	0.939334
P52196	WT_NT-WT_EGCG	-0.0430208	0.0604589	-0.711572	48	0.480174	0.791463
P52480	WT_NT-WT_EGCG	-0.0407747	0.0345467	-1.18028	292	0.23885	0.594364
P52503	WT_NT-WT_EGCG	-0.200934	0.0571341	-3.51689	23	0.00185027	0.0340906
P52760	WT_NT-WT_EGCG	0.054912	0.0362267	1.51579	17	0.147946	0.476046
P53026	WT_NT-WT_EGCG	0.237301	0.179875	1.31925	16	0.205653	0.554631
P53395	WT_NT-WT_EGCG	-0.146987	0.106489	-1.3803	21	0.182013	0.529246
P53810	WT_NT-WT_EGCG	-0.104342	0.0815684	-1.2792	89	0.204152	0.551928
P53811	WT_NT-WT_EGCG	0.123696	0.058198	2.12544	13	0.0532903	0.270223
P53986	WT_NT-WT_EGCG	-0.0447847	0.0621615	-0.720457	7	0.494593	0.802874
P53994	WT_NT-WT_EGCG	0.0909215	0.112458	0.808494	29	0.425389	0.755312
P53996	WT_NT-WT_EGCG	0.0459845	0.101711	0.452109	8	0.663197	0.884921
P54071	WT_NT-WT_EGCG	0.0357051	0.0543029	0.657518	84	0.512645	0.815357
P54227	WT_NT-WT_EGCG	-0.533717	0.432997	-1.23261	8	0.252713	0.613536
P54285	WT_NT-WT_EGCG	0.391214	0.203757	1.92	7	0.0963297	0.385605
P54728	WT_NT-WT_EGCG	0.0456654	0.111951	0.407905	30	0.68624	0.896275
P54729	WT_NT-WT_EGCG	0.414354	0.37761	1.09731	7	0.308813	0.668691
P54763	WT_NT-WT_EGCG	-0.016631	1.0705	-0.0155357	6	0.988109	0.998122
P54775	WT_NT-WT_EGCG	0.0238572	0.0985837	0.242	56	0.809665	0.939334
P54822	WT_NT-WT_EGCG	-0.163722	0.18917	-0.865477	10	0.407061	0.744031
P54823	WT_NT-WT_EGCG	-0.215924	0.0797964	-2.70594	35	0.0104539	0.106117
P54923	WT_NT-WT_EGCG	-0.0704078	0.134639	-0.522936	16	0.608185	0.866271
P55012	WT_NT-WT_EGCG	-0.370582	0.133447	-2.777	19	0.0120099	0.113756
P55066	WT_NT-WT_EGCG	0.0899954	0.0587509	1.53181	118	0.128245	0.441715
P55088	WT_NT-WT_EGCG	-0.20094	0.0922187	-2.17895	41	0.0351369	0.216732
P55096	WT_NT-WT_EGCG	-0.304458	0.116908	-2.60426	8	0.0314092	0.205751
P55258	WT_NT-WT_EGCG	-0.367598	0.15637	-2.35082	8	0.0466218	0.250903
P55264	WT_NT-WT_EGCG	-0.0953278	0.115064	-0.828477	60	0.410684	0.746806
P55302	WT_NT-WT_EGCG	-0.149022	0.14455	-1.03094	25	0.312441	0.671298
P55821	WT_NT-WT_EGCG	0.225174	0.297682	0.756424	5	0.483491	0.795115
P56135	WT_NT-WT_EGCG	0.0635006	0.0820103	0.7743	9	0.45861	0.775661
P56212	WT_NT-WT_EGCG	-0.282768	0.075066	-3.76692	8	0.00548973	0.0684276
P56213	WT_NT-WT_EGCG	-0.461678	0.463711	-0.995615	7	0.3526	0.70625
P56375	WT_NT-WT_EGCG	-0.247305	0.0877888	-2.81704	15	0.0130047	0.119364
P56376	WT_NT-WT_EGCG	0.10646	0.0789611	1.34826	35	0.186236	0.532637
P56379	WT_NT-WT_EGCG	-0.252357	0.264364	-0.954582	8	0.36774	0.720702
P56380	WT_NT-WT_EGCG	-0.138905	0.096844	-1.43432	14	0.17344	0.516769
P56387	WT_NT-WT_EGCG	-0.0814513	0.0396073	-2.05647	13	0.0603873	0.291892
P56391	WT_NT-WT_EGCG	-0.0430115	0.0802895	-0.535705	33	0.595755	0.862066
P56395	WT_NT-WT_EGCG	0.089281	0.0988187	0.903483	23	0.375636	0.725198
P56399	WT_NT-WT_EGCG	0.0215351	0.0587419	0.366605	176	0.714354	0.905376
P56480	WT_NT-WT_EGCG	0.0204563	0.0315751	0.647862	215	0.517765	0.818829
P56564	WT_NT-WT_EGCG	-0.0757815	0.0510878	-1.48336	71	0.142405	0.463765
P56565	WT_NT-WT_EGCG	-0.0822675	0.152287	-0.540213	8	0.60376	0.864068
P56695	WT_NT-WT_EGCG	0.267787	0.0762843	3.51038	13	0.00383693	0.054106
P56812	WT_NT-WT_EGCG	0.232611	0.104288	2.23046	8	0.0562562	0.279205
P56959	WT_NT-WT_EGCG	-0.0764794	0.0920555	-0.830797	42	0.410786	0.746806
P57716	WT_NT-WT_EGCG	0.158054	0.261538	0.604326	5	0.571998	0.848222
P57746	WT_NT-WT_EGCG	0.0676928	0.0730824	0.926253	84	0.356968	0.710425
P57759	WT_NT-WT_EGCG	-0.12883	0.123917	-1.03965	7	0.333075	0.69617
P57776	WT_NT-WT_EGCG	0.0826486	0.0732704	1.12799	58	0.263967	0.624513
P57780	WT_NT-WT_EGCG	0.0293998	0.0744868	0.394699	109	0.693837	0.898777
P58021	WT_NT-WT_EGCG	-0.0907988	0.160354	-0.566241	7	0.588914	0.857704
P58044	WT_NT-WT_EGCG	-0.101286	0.0734097	-1.37974	30	0.177864	0.524047
P58252	WT_NT-WT_EGCG	0.103134	0.0355668	2.89972	219	0.00411532	0.055351
P58281	WT_NT-WT_EGCG	-0.0524681	0.0564724	-0.929092	211	0.353903	0.707806
P58389	WT_NT-WT_EGCG	-0.0686647	0.0858795	-0.799547	71	0.42664	0.756534
P58404	WT_NT-WT_EGCG	0.0221884	0.0909358	0.244	33	0.808741	0.939334
P58771	WT_NT-WT_EGCG	0.0177127	0.157093	0.112753	7	0.913392	0.97734
P58871	WT_NT-WT_EGCG	0.0117287	0.0723297	0.162156	33	0.872172	0.964873
P59016	WT_NT-WT_EGCG	0.413433	0.192049	2.15275	4	0.0976802	0.385844
P59017	WT_NT-WT_EGCG	-0.00244119	0.0596894	-0.0408983	23	0.96773	0.995485
P59279	WT_NT-WT_EGCG	0.156062	0.396883	0.393218	7	0.705859	0.902254
P59325	WT_NT-WT_EGCG	0.0256463	0.0375383	0.683203	36	0.498852	0.806184
P59326	WT_NT-WT_EGCG	-0.125396	0.18037	-0.69522	8	0.506605	0.810607
P59764	WT_NT-WT_EGCG	-0.0467515	0.0658037	-0.710469	19	0.486044	0.796788
P59999	WT_NT-WT_EGCG	-0.0342727	0.0726779	-0.471571	61	0.638916	0.876329
P60122	WT_NT-WT_EGCG	0.0594337	0.0482504	1.23178	16	0.23583	0.589574
P60202	WT_NT-WT_EGCG	-0.135635	0.0815536	-1.66314	61	0.101415	0.393978
P60229	WT_NT-WT_EGCG	-0.271478	0.152403	-1.78132	6	0.125149	0.435424
P60335	WT_NT-WT_EGCG	0.0513866	0.0661531	0.776783	50	0.440946	0.766243
P60469	WT_NT-WT_EGCG	0.0917859	0.0806954	1.13744	67	0.259408	0.621377
P60487	WT_NT-WT_EGCG	-0.00105986	0.068302	-0.0155172	113	0.987647	0.998122
P60521	WT_NT-WT_EGCG	0.00192044	0.187851	0.0102232	11	0.992026	0.998122
P60603	WT_NT-WT_EGCG	0.19993	0.321801	0.621283	7	0.554098	0.837929
P60670	WT_NT-WT_EGCG	-0.0744866	0.1168	-0.637726	7	0.54394	0.834207
P60710	WT_NT-WT_EGCG	0.181069	0.198256	0.913311	8	0.387775	0.73201
P60761	WT_NT-WT_EGCG	0.371726	0.357662	1.03932	4	0.357349	0.710473
P60766	WT_NT-WT_EGCG	-0.124419	0.0823714	-1.51047	58	0.136353	0.454511
P60824	WT_NT-WT_EGCG	-0.00958799	0.238095	-0.0402696	8	0.968865	0.995511
P60840	WT_NT-WT_EGCG	-0.0245751	0.0894244	-0.274814	21	0.786145	0.930353
P60843	WT_NT-WT_EGCG	0.0999757	0.0837154	1.19423	37	0.239987	0.596089
P60867	WT_NT-WT_EGCG	0.224847	0.116911	1.92324	15	0.0736436	0.327982
P60879	WT_NT-WT_EGCG	-0.0642529	0.0481484	-1.33448	126	0.184455	0.529544
P60904	WT_NT-WT_EGCG	0.0839131	0.0665273	1.26133	18	0.223292	0.572052
P61021	WT_NT-WT_EGCG	0.205026	0.115061	1.78188	6	0.125051	0.435424
P61022	WT_NT-WT_EGCG	0.3986	0.12577	3.16928	5	0.0248349	0.180556
P61027	WT_NT-WT_EGCG	-0.0611436	0.0835924	-0.731449	56	0.467555	0.781409
P61028	WT_NT-WT_EGCG	0.276366	0.145161	1.90386	9	0.0893351	0.374901
P61082	WT_NT-WT_EGCG	0.118541	0.0550344	2.15395	42	0.0370291	0.218397
P61087	WT_NT-WT_EGCG	-0.00252366	0.117342	-0.0215069	21	0.983044	0.998122
P61089	WT_NT-WT_EGCG	-0.092596	0.0757255	-1.22279	41	0.228393	0.57851
P61161	WT_NT-WT_EGCG	0.254901	0.0739144	3.4486	94	0.000845001	0.0210468
P61164	WT_NT-WT_EGCG	-0.0467617	0.0739698	-0.632173	36	0.531268	0.827735
P61202	WT_NT-WT_EGCG	-0.0315312	0.100633	-0.313329	34	0.755945	0.919535
P61211	WT_NT-WT_EGCG	-0.353727	0.112879	-3.13368	7	0.0165245	0.139344
P61222	WT_NT-WT_EGCG	0.0436894	0.0532777	0.820031	55	0.415738	0.746806
P61226	WT_NT-WT_EGCG	0.0458093	0.0613499	0.746689	35	0.460238	0.777175
P61255	WT_NT-WT_EGCG	0.21065	0.0806711	2.61122	16	0.0189048	0.152073
P61264	WT_NT-WT_EGCG	-0.318964	0.119959	-2.65895	97	0.00917034	0.0959049
P61294	WT_NT-WT_EGCG	-0.101449	0.204706	-0.495583	8	0.633514	0.875065
P61329	WT_NT-WT_EGCG	-0.0599952	0.169702	-0.353533	14	0.728956	0.910966
P61358	WT_NT-WT_EGCG	0.141408	0.109921	1.28645	26	0.209623	0.557198
P61750	WT_NT-WT_EGCG	-0.052114	0.168888	-0.308571	7	0.766628	0.921655
P61759	WT_NT-WT_EGCG	0.127041	0.0441478	2.87763	24	0.00828397	0.0913273
P61922	WT_NT-WT_EGCG	-0.152908	0.0472848	-3.23376	184	0.00144819	0.0299665
P61957	WT_NT-WT_EGCG	0.0704451	0.261563	0.269324	7	0.795446	0.932854
P61961	WT_NT-WT_EGCG	0.227817	0.0783052	2.90935	9	0.0173295	0.144323
P61971	WT_NT-WT_EGCG	-0.100545	0.103991	-0.966862	53	0.338005	0.699857
P61979	WT_NT-WT_EGCG	0.0671786	0.04999	1.34384	123	0.181474	0.528317
P61982	WT_NT-WT_EGCG	-0.0826766	0.0762486	-1.0843	66	0.282176	0.646617
P62069	WT_NT-WT_EGCG	0.481598	1.01428	0.474817	4	0.65968	0.883904
P62071	WT_NT-WT_EGCG	0.0161044	0.145852	0.110417	5	0.916374	0.97734
P62073	WT_NT-WT_EGCG	-0.160339	0.0870178	-1.8426	7	0.107932	0.404932
P62075	WT_NT-WT_EGCG	0.0139356	0.0375588	0.371034	14	0.716167	0.906583
P62077	WT_NT-WT_EGCG	-0.149336	0.302041	-0.494422	7	0.636145	0.875695
P62082	WT_NT-WT_EGCG	-0.135042	0.0470074	-2.87277	25	0.00817924	0.0905438
P62137	WT_NT-WT_EGCG	-0.0286901	0.248219	-0.115584	7	0.911228	0.976965
P62141	WT_NT-WT_EGCG	-0.200996	0.0450208	-4.46452	27	0.000128332	0.00588671
P62192	WT_NT-WT_EGCG	-0.134096	0.0661885	-2.02597	69	0.0466362	0.250903
P62196	WT_NT-WT_EGCG	0.089009	0.0967613	0.919882	78	0.36047	0.713333
P62204	WT_NT-WT_EGCG	0.170841	0.083567	2.04436	49	0.0463101	0.250889
P62242	WT_NT-WT_EGCG	0.121555	0.0645131	1.88419	58	0.0645541	0.302688
P62245	WT_NT-WT_EGCG	0.201511	0.090012	2.23872	23	0.0351431	0.216732
P62259	WT_NT-WT_EGCG	0.0719724	0.0731211	0.98429	125	0.326874	0.685163
P62264	WT_NT-WT_EGCG	0.0290505	0.109108	0.266255	34	0.791651	0.932577
P62267	WT_NT-WT_EGCG	0.0462673	0.0499259	0.926718	9	0.378254	0.728284
P62270	WT_NT-WT_EGCG	-0.0477087	0.0911333	-0.523505	40	0.603512	0.864068
P62274	WT_NT-WT_EGCG	0.00613962	0.258322	0.0237673	7	0.981702	0.998122
P62281	WT_NT-WT_EGCG	-0.280732	0.0834549	-3.36388	17	0.00368474	0.0538693
P62301	WT_NT-WT_EGCG	0.173867	0.104699	1.66063	9	0.131157	0.445469
P62305	WT_NT-WT_EGCG	0.103557	0.133846	0.773701	9	0.458947	0.775661
P62307	WT_NT-WT_EGCG	0.192931	0.218995	0.880987	8	0.404015	0.743365
P62315	WT_NT-WT_EGCG	-0.199414	0.221674	-0.899584	17	0.380908	0.729803
P62317	WT_NT-WT_EGCG	-0.261907	0.174551	-1.50046	5	0.193788	0.540128
P62320	WT_NT-WT_EGCG	-0.062266	0.0849829	-0.732689	17	0.47373	0.785654
P62331	WT_NT-WT_EGCG	-0.0737692	0.0572941	-1.28755	26	0.209245	0.557083
P62334	WT_NT-WT_EGCG	0.0661883	0.0659005	1.00437	67	0.318816	0.676353
P62482	WT_NT-WT_EGCG	0.107671	0.0642703	1.67528	101	0.0969724	0.385844
P62484	WT_NT-WT_EGCG	0.260322	0.0937462	2.77688	21	0.0112997	0.11149
P62500	WT_NT-WT_EGCG	0.165467	0.19817	0.834977	8	0.42796	0.757875
P62627	WT_NT-WT_EGCG	0.00918458	0.1835	0.0500523	9	0.961174	0.994393
P62631	WT_NT-WT_EGCG	-0.00241654	0.0498506	-0.0484756	62	0.961493	0.994393
P62702	WT_NT-WT_EGCG	0.038143	0.059476	0.641317	113	0.522616	0.821235
P62717	WT_NT-WT_EGCG	0.0550001	0.0516666	1.06452	16	0.302896	0.663836
P62743	WT_NT-WT_EGCG	0.0519119	0.0240184	2.16134	41	0.0365603	0.218397
P62746	WT_NT-WT_EGCG	-0.084474	0.0578314	-1.46069	43	0.151368	0.482736
P62748	WT_NT-WT_EGCG	-0.369785	0.107467	-3.44091	41	0.00134622	0.0280723
P62751	WT_NT-WT_EGCG	-0.0562139	0.0942494	-0.596438	25	0.556246	0.839204
P62754	WT_NT-WT_EGCG	-0.0689199	0.0695242	-0.991307	17	0.335437	0.698858
P62761	WT_NT-WT_EGCG	0.0960838	0.068667	1.39927	88	0.165247	0.505704
P62774	WT_NT-WT_EGCG	0.138394	0.0871428	1.58813	32	0.122091	0.432861
P62806	WT_NT-WT_EGCG	0.148123	0.0902387	1.64146	27	0.1123	0.415177
P62812	WT_NT-WT_EGCG	0.166201	0.342319	0.485515	7	0.642138	0.877049
P62814	WT_NT-WT_EGCG	0.0894858	0.0312039	2.86778	207	0.00456144	0.0597717
P62821	WT_NT-WT_EGCG	0.048076	0.0190527	2.52331	6	0.045085	0.248522
P62823	WT_NT-WT_EGCG	-0.0860019	0.0155835	-5.51878	18	3.06394e-05	0.0020605
P62827	WT_NT-WT_EGCG	0.121428	0.0941309	1.28999	50	0.202989	0.549581
P62830	WT_NT-WT_EGCG	0.181451	0.0493684	3.67545	18	0.00173072	0.0334003
P62838	WT_NT-WT_EGCG	-0.0306742	0.287798	-0.106583	9	0.917458	0.97734
P62843	WT_NT-WT_EGCG	-0.0456157	0.293966	-0.155174	8	0.880528	0.966131
P62849	WT_NT-WT_EGCG	-0.220225	0.0708856	-3.10676	16	0.00678307	0.0797195
P62852	WT_NT-WT_EGCG	0.0862374	0.149496	0.576854	9	0.578179	0.849834
P62855	WT_NT-WT_EGCG	0.318098	0.141715	2.24463	21	0.0356927	0.217225
P62858	WT_NT-WT_EGCG	0.0547508	0.12817	0.427173	9	0.679291	0.893796
P62869	WT_NT-WT_EGCG	0.0186841	0.0793071	0.235592	49	0.814731	0.941016
P62874	WT_NT-WT_EGCG	-0.0058003	0.0459011	-0.126365	53	0.899921	0.973093
P62878	WT_NT-WT_EGCG	-0.126623	0.188396	-0.672108	13	0.513283	0.815357
P62880	WT_NT-WT_EGCG	-0.0547747	0.16143	-0.339309	33	0.736527	0.911761
P62881	WT_NT-WT_EGCG	-0.0326876	0.0583816	-0.559896	43	0.578456	0.849834
P62889	WT_NT-WT_EGCG	0.0157037	0.160581	0.0977933	16	0.923311	0.978994
P62897	WT_NT-WT_EGCG	0.0233514	0.048965	0.4769	36	0.636316	0.875695
P62900	WT_NT-WT_EGCG	-0.137034	0.0686782	-1.99531	8	0.0811036	0.350993
P62908	WT_NT-WT_EGCG	0.0762823	0.055964	1.36306	88	0.176341	0.521271
P62911	WT_NT-WT_EGCG	-0.16293	0.108843	-1.49692	11	0.162545	0.502004
P62918	WT_NT-WT_EGCG	0.0453921	0.0511202	0.887949	31	0.381406	0.72988
P62960	WT_NT-WT_EGCG	0.379196	0.0968593	3.91491	5	0.0112393	0.11149
P62962	WT_NT-WT_EGCG	0.117268	0.0507902	2.30888	48	0.0253002	0.181998
P62983	WT_NT-WT_EGCG	0.0479845	0.0691597	0.693822	45	0.49136	0.800096
P62996	WT_NT-WT_EGCG	0.323253	0.169453	1.90762	5	0.114736	0.417142
P63001	WT_NT-WT_EGCG	-0.202679	0.122364	-1.65636	34	0.10685	0.404307
P63005	WT_NT-WT_EGCG	0.102024	0.0520775	1.95908	107	0.0527056	0.269029
P63011	WT_NT-WT_EGCG	0.0360598	0.0711993	0.506462	43	0.615119	0.868121
P63017	WT_NT-WT_EGCG	0.0374038	0.0425507	0.87904	159	0.380706	0.729803
P63024	WT_NT-WT_EGCG	0.262327	0.173741	1.50987	8	0.169516	0.512662
P63028	WT_NT-WT_EGCG	0.286717	0.203758	1.40715	9	0.192966	0.539584
P63030	WT_NT-WT_EGCG	-0.546155	0.519502	-1.05131	8	0.323835	0.682158
P63037	WT_NT-WT_EGCG	0.0013587	0.149102	0.00911259	42	0.992772	0.998122
P63038	WT_NT-WT_EGCG	0.0239533	0.0369907	0.64755	210	0.517984	0.818829
P63040	WT_NT-WT_EGCG	0.315166	0.140282	2.24666	14	0.041313	0.235449
P63044	WT_NT-WT_EGCG	0.377349	0.0945851	3.98952	9	0.00316002	0.0478109
P63046	WT_NT-WT_EGCG	-0.00293742	0.0923672	-0.0318015	33	0.974822	0.99782
P63054	WT_NT-WT_EGCG	-0.462602	0.106247	-4.35403	18	0.000382456	0.011691
P63073	WT_NT-WT_EGCG	-0.526669	0.0986679	-5.33779	18	4.4956e-05	0.00262895
P63082	WT_NT-WT_EGCG	0.221309	0.208932	1.05924	9	0.31709	0.674819
P63085	WT_NT-WT_EGCG	0.0879347	0.0760884	1.15569	106	0.250406	0.611978
P63087	WT_NT-WT_EGCG	-0.00456259	0.083231	-0.0548183	9	0.957481	0.994393
P63089	WT_NT-WT_EGCG	0.0153849	0.10384	0.14816	8	0.885883	0.967537
P63094	WT_NT-WT_EGCG	-0.123941	0.0898538	-1.37937	37	0.176063	0.521022
P63101	WT_NT-WT_EGCG	0.0922181	0.0649614	1.41958	88	0.159262	0.496496
P63141	WT_NT-WT_EGCG	-0.10698	0.0899851	-1.18886	9	0.264916	0.626208
P63158	WT_NT-WT_EGCG	0.0421841	0.118701	0.355382	44	0.724001	0.907908
P63168	WT_NT-WT_EGCG	0.579311	0.255952	2.26335	8	0.0534419	0.270223
P63213	WT_NT-WT_EGCG	-0.0302273	0.0819061	-0.369048	9	0.720624	0.907455
P63216	WT_NT-WT_EGCG	0.0757733	0.0799947	0.947229	17	0.356793	0.710425
P63242	WT_NT-WT_EGCG	-0.19648	0.368129	-0.533725	9	0.60646	0.865452
P63254	WT_NT-WT_EGCG	0.018132	0.427465	0.0424174	8	0.967206	0.995485
P63260	WT_NT-WT_EGCG	-0.0715543	0.169734	-0.421567	8	0.684441	0.896275
P63268	WT_NT-WT_EGCG	-0.509817	0.542426	-0.939882	8	0.374786	0.725198
P63276	WT_NT-WT_EGCG	-0.0904176	0.104459	-0.865576	26	0.39464	0.737054
P63280	WT_NT-WT_EGCG	0.377284	0.271279	1.39076	12	0.18955	0.534311
P63318	WT_NT-WT_EGCG	0.11558	0.0578049	1.99949	255	0.0466166	0.250903
P63321	WT_NT-WT_EGCG	-0.0981942	0.0977366	-1.00468	13	0.333385	0.696278
P63323	WT_NT-WT_EGCG	0.111805	0.127634	0.875979	44	0.385799	0.730651
P63325	WT_NT-WT_EGCG	0.0379841	0.10356	0.366784	9	0.722255	0.907719
P63328	WT_NT-WT_EGCG	0.128502	0.066894	1.92098	139	0.0567815	0.280776
P63330	WT_NT-WT_EGCG	-0.017324	0.0507784	-0.341169	69	0.734013	0.911713
P67778	WT_NT-WT_EGCG	-0.0829271	0.055134	-1.5041	105	0.135557	0.452418
P67871	WT_NT-WT_EGCG	-0.00965434	0.083997	-0.114937	34	0.909171	0.976965
P67984	WT_NT-WT_EGCG	0.0792958	0.110519	0.717485	15	0.4841	0.795204
P68037	WT_NT-WT_EGCG	-0.142973	0.0878734	-1.62704	40	0.111583	0.41414
P68040	WT_NT-WT_EGCG	0.0193583	0.0596686	0.324431	72	0.746553	0.917417
P68181	WT_NT-WT_EGCG	0.0627657	0.065569	0.957246	18	0.351124	0.704131
P68254	WT_NT-WT_EGCG	-0.00786425	0.0616029	-0.12766	60	0.898845	0.973093
P68368	WT_NT-WT_EGCG	-0.0177322	0.0622027	-0.285071	54	0.77668	0.926095
P68369	WT_NT-WT_EGCG	-0.118028	0.151261	-0.780298	8	0.457679	0.775566
P68372	WT_NT-WT_EGCG	0.0180301	0.230277	0.0782976	8	0.939514	0.98761
P68404	WT_NT-WT_EGCG	0.0378811	0.0594129	0.637591	86	0.525434	0.822711
P68433	WT_NT-WT_EGCG	0.144737	0.533081	0.271511	6	0.795098	0.932854
P68510	WT_NT-WT_EGCG	-0.150198	0.0679587	-2.21013	53	0.0314363	0.205751
P69566	WT_NT-WT_EGCG	-0.294913	0.445066	-0.662628	4	0.543801	0.834207
P70122	WT_NT-WT_EGCG	-0.258427	0.324563	-0.79623	5	0.462011	0.777901
P70168	WT_NT-WT_EGCG	-0.0488937	0.0606129	-0.806655	166	0.421019	0.751521
P70175	WT_NT-WT_EGCG	0.0806404	0.0840365	0.959588	66	0.340765	0.700273
P70188	WT_NT-WT_EGCG	0.080113	0.411328	0.194767	7	0.851108	0.954371
P70195	WT_NT-WT_EGCG	0.0665646	0.0838367	0.793979	38	0.432138	0.760636
P70202	WT_NT-WT_EGCG	-0.0573206	0.0437	-1.31169	18	0.206111	0.554631
P70205	WT_NT-WT_EGCG	-0.365145	0.319731	-1.14204	8	0.286466	0.649195
P70206	WT_NT-WT_EGCG	-0.0185529	0.0802842	-0.23109	45	0.818293	0.941115
P70232	WT_NT-WT_EGCG	0.0187575	0.0881173	0.21287	60	0.83215	0.947196
P70236	WT_NT-WT_EGCG	0.312971	0.254931	1.22767	7	0.259249	0.621377
P70290	WT_NT-WT_EGCG	-0.0708313	0.188538	-0.375686	8	0.716916	0.907042
P70296	WT_NT-WT_EGCG	0.0763458	0.0605644	1.26057	99	0.210426	0.55862
P70297	WT_NT-WT_EGCG	0.0704951	0.028804	2.44741	31	0.0202525	0.159763
P70333	WT_NT-WT_EGCG	0.0422021	0.0683508	0.617435	26	0.542318	0.833621
P70336	WT_NT-WT_EGCG	0.0108197	0.0651448	0.166086	78	0.868519	0.964623
P70349	WT_NT-WT_EGCG	0.144831	0.115166	1.25759	26	0.21972	0.569283
P70362	WT_NT-WT_EGCG	-0.103673	0.114199	-0.907827	11	0.383427	0.730467
P70372	WT_NT-WT_EGCG	0.0812565	0.104329	0.778848	41	0.440542	0.766036
P70392	WT_NT-WT_EGCG	-0.171635	0.357755	-0.479754	6	0.64839	0.877694
P70398	WT_NT-WT_EGCG	-0.0642344	0.0992456	-0.647227	85	0.519229	0.818829
P70399	WT_NT-WT_EGCG	-0.31291	0.407516	-0.767849	7	0.467683	0.781409
P70404	WT_NT-WT_EGCG	0.0600252	0.0678571	0.884583	80	0.379032	0.728284
P70414	WT_NT-WT_EGCG	-0.0666975	0.035428	-1.88262	64	0.0642988	0.302384
P70429	WT_NT-WT_EGCG	0.151681	0.0354864	4.27433	5	0.00790607	0.0882462
P70441	WT_NT-WT_EGCG	-0.108293	0.076605	-1.41365	47	0.164055	0.503775
P70663	WT_NT-WT_EGCG	0.0861396	0.113334	0.760051	43	0.451372	0.773862
P70698	WT_NT-WT_EGCG	-0.447462	0.296079	-1.51129	6	0.181465	0.528317
P70699	WT_NT-WT_EGCG	-0.25511	0.135278	-1.88582	17	0.0765258	0.336914
P70704	WT_NT-WT_EGCG	-0.183446	0.0621041	-2.95385	85	0.00405827	0.0551246
P80313	WT_NT-WT_EGCG	-0.0565969	0.061299	-0.923292	107	0.357933	0.711107
P80314	WT_NT-WT_EGCG	-0.0666306	0.0579991	-1.14882	200	0.252002	0.612864
P80315	WT_NT-WT_EGCG	-0.0971909	0.0565275	-1.71936	140	0.0877597	0.370021
P80316	WT_NT-WT_EGCG	-0.0893836	0.0529718	-1.68738	144	0.0936951	0.378438
P80317	WT_NT-WT_EGCG	-0.104955	0.0496146	-2.11541	101	0.0368545	0.218397
P80318	WT_NT-WT_EGCG	-0.00778415	0.0504644	-0.15425	143	0.87763	0.966101
P83510	WT_NT-WT_EGCG	0.060625	0.11752	0.515868	17	0.612591	0.868121
P83887	WT_NT-WT_EGCG	-0.256141	0.0876435	-2.92253	3	0.0613701	0.293746
P83940	WT_NT-WT_EGCG	-0.0181544	0.0748124	-0.242665	17	0.811168	0.939334
P84075	WT_NT-WT_EGCG	0.245424	0.0495367	4.95438	34	1.96813e-05	0.00165446
P84084	WT_NT-WT_EGCG	0.138182	0.0898523	1.53788	25	0.136639	0.4549
P84086	WT_NT-WT_EGCG	-0.0343158	0.0405395	-0.846479	35	0.403037	0.743274
P84089	WT_NT-WT_EGCG	0.12689	0.113814	1.11488	25	0.275504	0.642083
P84091	WT_NT-WT_EGCG	-0.00117171	0.0688455	-0.0170195	178	0.98644	0.998122
P84096	WT_NT-WT_EGCG	-0.195677	0.0828289	-2.36243	34	0.0240198	0.177509
P84099	WT_NT-WT_EGCG	0.121457	0.140284	0.865795	17	0.398657	0.739464
P84104	WT_NT-WT_EGCG	0.276872	0.0897636	3.08445	9	0.0130458	0.119364
P84228	WT_NT-WT_EGCG	0.0802151	0.5081	0.157873	8	0.878469	0.966101
P84244	WT_NT-WT_EGCG	0.0156838	0.371637	0.042202	8	0.967372	0.995485
P85094	WT_NT-WT_EGCG	0.0449504	0.111649	0.402603	17	0.692258	0.898777
P97300	WT_NT-WT_EGCG	-0.042299	0.0764852	-0.553035	77	0.581841	0.85248
P97315	WT_NT-WT_EGCG	0.0249584	0.0791292	0.315414	44	0.753939	0.919535
P97351	WT_NT-WT_EGCG	0.134068	0.0886423	1.51246	43	0.137732	0.45628
P97352	WT_NT-WT_EGCG	0.0339704	0.125716	0.270215	20	0.789763	0.931374
P97355	WT_NT-WT_EGCG	0.140323	0.12037	1.16576	14	0.26319	0.624322
P97370	WT_NT-WT_EGCG	-0.166739	0.0989525	-1.68504	49	0.0983396	0.386745
P97371	WT_NT-WT_EGCG	-0.0156696	0.20672	-0.075801	14	0.94065	0.987707
P97372	WT_NT-WT_EGCG	0.0221514	0.205693	0.107692	8	0.916892	0.97734
P97379	WT_NT-WT_EGCG	0.230744	0.0811233	2.84437	43	0.00678653	0.0797195
P97384	WT_NT-WT_EGCG	0.160225	0.0797194	2.00986	24	0.0558156	0.278045
P97390	WT_NT-WT_EGCG	-0.174733	0.0734437	-2.37915	6	0.0548319	0.27467
P97411	WT_NT-WT_EGCG	0.0110371	0.435411	0.0253488	5	0.980757	0.998122
P97427	WT_NT-WT_EGCG	0.0273109	0.0437841	0.623762	198	0.533502	0.828984
P97434	WT_NT-WT_EGCG	-0.123808	0.161368	-0.767244	6	0.472039	0.783817
P97441	WT_NT-WT_EGCG	0.324642	0.100755	3.22211	23	0.00377377	0.054106
P97447	WT_NT-WT_EGCG	0.111921	0.0737515	1.51754	27	0.140753	0.462301
P97450	WT_NT-WT_EGCG	0.188969	0.122267	1.54555	40	0.13009	0.444654
P97461	WT_NT-WT_EGCG	-0.331714	0.108611	-3.05415	7	0.0184748	0.149691
P97492	WT_NT-WT_EGCG	0.269423	0.155196	1.73602	22	0.0965474	0.385681
P97493	WT_NT-WT_EGCG	0.103992	0.0751531	1.38373	14	0.188106	0.532637
P97494	WT_NT-WT_EGCG	0.0973771	0.142546	0.683129	12	0.507501	0.810675
P97765	WT_NT-WT_EGCG	-0.332114	0.111967	-2.96618	8	0.0179757	0.147181
P97797	WT_NT-WT_EGCG	0.0105428	0.0697654	0.151118	53	0.880456	0.966131
P97798	WT_NT-WT_EGCG	0.0183661	0.162374	0.11311	7	0.913119	0.97734
P97807	WT_NT-WT_EGCG	0.011624	0.0446109	0.260564	110	0.794916	0.932854
P97822	WT_NT-WT_EGCG	-0.230007	0.113701	-2.02292	7	0.082773	0.354584
P97823	WT_NT-WT_EGCG	0.332308	0.310328	1.07083	9	0.312123	0.671151
P97825	WT_NT-WT_EGCG	0.479797	0.0971622	4.93811	26	3.95672e-05	0.00247525
P97855	WT_NT-WT_EGCG	0.0684454	0.171494	0.399112	7	0.701706	0.901036
P98084	WT_NT-WT_EGCG	1.3297	0.740719	1.79515	5	0.132583	0.446614
P98086	WT_NT-WT_EGCG	-0.51835	0.59205	-0.875516	6	0.414963	0.746806
P98192	WT_NT-WT_EGCG	-0.0999201	0.40666	-0.245709	4	0.818	0.941115
P99024	WT_NT-WT_EGCG	-0.00838172	0.0639971	-0.13097	26	0.896807	0.972547
P99026	WT_NT-WT_EGCG	-0.00150253	0.0739553	-0.0203168	29	0.98393	0.998122
P99027	WT_NT-WT_EGCG	0.266697	0.112144	2.37815	18	0.0286827	0.192891
P99028	WT_NT-WT_EGCG	-0.0953488	0.0428765	-2.2238	21	0.0372656	0.218397
P99029	WT_NT-WT_EGCG	-0.030829	0.0405471	-0.760326	80	0.449295	0.772051
Q00493	WT_NT-WT_EGCG	-0.146317	0.081884	-1.78688	72	0.078166	0.342454
Q00612	WT_NT-WT_EGCG	-0.0698661	0.109125	-0.640242	31	0.52672	0.822808
Q00623	WT_NT-WT_EGCG	-0.179537	0.0832389	-2.15689	43	0.0366485	0.218397
Q00896	WT_NT-WT_EGCG	-0.299041	0.717365	-0.41686	8	0.687741	0.896275
Q00898	WT_NT-WT_EGCG	-0.112346	0.108745	-1.03311	7	0.335919	0.698858
Q00915	WT_NT-WT_EGCG	-0.260108	0.223483	-1.16388	6	0.288656	0.650322
Q00PI9	WT_NT-WT_EGCG	0.0720055	0.069675	1.03345	48	0.306573	0.666678
Q01065	WT_NT-WT_EGCG	-0.100665	0.116001	-0.867793	14	0.400138	0.739775
Q01097	WT_NT-WT_EGCG	-0.297704	0.136647	-2.17864	23	0.0398601	0.227651
Q01405	WT_NT-WT_EGCG	0.107674	0.0864181	1.24597	57	0.217873	0.567355
Q01730	WT_NT-WT_EGCG	0.330464	0.257066	1.28553	6	0.245994	0.605973
Q01768	WT_NT-WT_EGCG	0.102458	0.0756859	1.35373	17	0.193548	0.540088
Q01853	WT_NT-WT_EGCG	-0.0366683	0.0421706	-0.869522	330	0.385194	0.730651
Q02053	WT_NT-WT_EGCG	-0.0136948	0.0495933	-0.276143	295	0.782631	0.929705
Q02248	WT_NT-WT_EGCG	0.103011	0.062673	1.64363	141	0.102482	0.394385
Q02357	WT_NT-WT_EGCG	0.17397	0.0938705	1.8533	5	0.123026	0.43449
Q02819	WT_NT-WT_EGCG	0.0327162	0.133552	0.24497	23	0.808652	0.939334
Q03137	WT_NT-WT_EGCG	0.245559	0.0859603	2.85666	39	0.00683078	0.0798904
Q03141	WT_NT-WT_EGCG	-0.315946	0.0644048	-4.90562	4	0.00801157	0.0890542
Q03157	WT_NT-WT_EGCG	-0.091267	0.495668	-0.184129	5	0.861147	0.960161
Q03173	WT_NT-WT_EGCG	0.128492	0.190424	0.67477	28	0.505356	0.809889
Q03265	WT_NT-WT_EGCG	0.0414475	0.048142	0.860943	228	0.390174	0.733451
Q03517	WT_NT-WT_EGCG	-0.0899998	0.11383	-0.790651	33	0.434794	0.762612
Q03734	WT_NT-WT_EGCG	0.161666	0.656915	0.246099	7	0.812666	0.940021
Q03958	WT_NT-WT_EGCG	0.0874704	0.0534208	1.63738	7	0.145562	0.47033
Q04447	WT_NT-WT_EGCG	-0.0157464	0.0358834	-0.438821	159	0.661387	0.88426
Q04690	WT_NT-WT_EGCG	-0.221134	0.0660023	-3.3504	27	0.00239438	0.040765
Q04750	WT_NT-WT_EGCG	0.176337	0.521668	0.338026	8	0.744043	0.916648
Q05512	WT_NT-WT_EGCG	0.0573326	0.0649257	0.883049	29	0.384472	0.730651
Q05816	WT_NT-WT_EGCG	-0.0579857	0.0518152	-1.11909	53	0.268149	0.631755
Q05920	WT_NT-WT_EGCG	0.00397104	0.0590495	0.0672493	147	0.946475	0.990092
Q05A62	WT_NT-WT_EGCG	-0.361139	0.0989231	-3.6507	5	0.0147375	0.12998
Q05D44	WT_NT-WT_EGCG	-0.106978	0.157808	-0.6779	7	0.519607	0.818829
Q06138	WT_NT-WT_EGCG	-0.148669	0.103167	-1.44105	32	0.159285	0.496496
Q06185	WT_NT-WT_EGCG	0.0578209	0.0234605	2.46461	18	0.0240071	0.177509
Q06335	WT_NT-WT_EGCG	-0.102047	0.0996561	-1.02399	12	0.326038	0.685163
Q06890	WT_NT-WT_EGCG	-0.325879	0.11138	-2.92582	39	0.0057019	0.0697187
Q07076	WT_NT-WT_EGCG	0.0559286	0.0738917	0.756899	55	0.45234	0.773956
Q07813	WT_NT-WT_EGCG	0.372636	0.189425	1.96719	7	0.0898624	0.375213
Q08274	WT_NT-WT_EGCG	0.10984	0.244795	0.448704	5	0.672423	0.890604
Q08331	WT_NT-WT_EGCG	-0.35318	0.0689052	-5.12559	48	5.24913e-06	0.000641825
Q08460	WT_NT-WT_EGCG	0.173627	0.137088	1.26654	18	0.221466	0.569283
Q08642	WT_NT-WT_EGCG	0.398833	0.0801751	4.97452	36	1.62399e-05	0.00145618
Q0GNC1	WT_NT-WT_EGCG	0.240959	0.172837	1.39414	8	0.200777	0.547316
Q0KL02	WT_NT-WT_EGCG	0.0431159	0.0714038	0.603833	40	0.549364	0.835966
Q0VBF8	WT_NT-WT_EGCG	0.0115487	0.103118	0.111995	5	0.915185	0.97734
Q0VE82	WT_NT-WT_EGCG	-0.0878285	0.11955	-0.73466	41	0.466728	0.781409
Q0VGY8	WT_NT-WT_EGCG	0.620975	0.18132	3.42475	4	0.0266636	0.186784
Q11011	WT_NT-WT_EGCG	-0.0411569	0.0407799	-1.00925	230	0.313917	0.673129
Q11136	WT_NT-WT_EGCG	0.145707	0.0215164	6.77189	5	0.0010673	0.0237276
Q148V7	WT_NT-WT_EGCG	0.0122086	0.10694	0.114163	63	0.909471	0.976965
Q14BB9	WT_NT-WT_EGCG	0.0678775	0.0379814	1.78712	6	0.124146	0.43512
Q14BI2	WT_NT-WT_EGCG	0.243301	0.165655	1.46872	21	0.15673	0.49138
Q14C51	WT_NT-WT_EGCG	-0.329517	0.449452	-0.733154	7	0.487285	0.797063
Q2M3X8	WT_NT-WT_EGCG	0.250206	0.159897	1.56479	14	0.139949	0.460308
Q2NL51	WT_NT-WT_EGCG	-0.31163	0.0576248	-5.40792	7	0.000999962	0.0226042
Q2PFD7	WT_NT-WT_EGCG	0.214718	0.0810151	2.65035	75	0.00980311	0.100268
Q2TPA8	WT_NT-WT_EGCG	0.115699	0.105524	1.09642	8	0.304799	0.665689
Q3B7Z2	WT_NT-WT_EGCG	-0.0820819	0.082801	-0.991315	36	0.328148	0.686941
Q3KNM2	WT_NT-WT_EGCG	-0.0107095	0.0294642	-0.363474	5	0.731113	0.911713
Q3TBL6	WT_NT-WT_EGCG	-0.277113	0.107976	-2.56642	7	0.0372016	0.218397
Q3TBW2	WT_NT-WT_EGCG	-0.0746735	0.25595	-0.29175	7	0.778934	0.927549
Q3TC72	WT_NT-WT_EGCG	-0.153959	0.0896992	-1.71639	48	0.0925392	0.377167
Q3TCH7	WT_NT-WT_EGCG	-0.158851	0.160103	-0.99218	8	0.350167	0.703473
Q3TCJ1	WT_NT-WT_EGCG	-0.00618804	0.376327	-0.0164433	6	0.987414	0.998122
Q3TDD9	WT_NT-WT_EGCG	-0.001972	0.0760176	-0.0259413	31	0.97947	0.998122
Q3TDK6	WT_NT-WT_EGCG	-0.0164808	0.0714573	-0.230638	44	0.818665	0.941115
Q3TDN2	WT_NT-WT_EGCG	-0.676832	0.105216	-6.43278	7	0.000356024	0.0111361
Q3TDQ1	WT_NT-WT_EGCG	0.483645	0.177404	2.72624	6	0.034357	0.214833
Q3TEA8	WT_NT-WT_EGCG	0.116287	0.0463952	2.50643	14	0.025152	0.181879
Q3TES0	WT_NT-WT_EGCG	0.236001	0.117574	2.00726	6	0.0915018	0.375213
Q3THE2	WT_NT-WT_EGCG	0.078401	0.0401734	1.95156	13	0.0728743	0.325739
Q3THK7	WT_NT-WT_EGCG	0.146641	0.0669318	2.1909	58	0.0324903	0.209259
Q3THS6	WT_NT-WT_EGCG	-0.194888	0.124543	-1.56483	16	0.137183	0.456148
Q3TLH4	WT_NT-WT_EGCG	-0.0843995	0.0533785	-1.58115	15	0.134696	0.450103
Q3TMH2	WT_NT-WT_EGCG	-0.00617793	0.0921562	-0.0670377	28	0.947028	0.990092
Q3TPX4	WT_NT-WT_EGCG	-0.336889	0.38102	-0.884177	7	0.405943	0.744031
Q3TVA9	WT_NT-WT_EGCG	0.117108	0.590185	0.198425	7	0.848352	0.953245
Q3TWI9	WT_NT-WT_EGCG	0.32148	0.470904	0.682687	8	0.514084	0.815466
Q3TXS7	WT_NT-WT_EGCG	-0.104755	0.0753431	-1.39038	80	0.16827	0.511494
Q3TXX4	WT_NT-WT_EGCG	0.0407703	0.0825091	0.49413	33	0.624487	0.87337
Q3TY60	WT_NT-WT_EGCG	0.466176	0.0798632	5.83718	9	0.000247686	0.008542
Q3U0V1	WT_NT-WT_EGCG	-0.0457663	0.0690726	-0.662582	58	0.510223	0.814539
Q3U1J4	WT_NT-WT_EGCG	-0.117249	0.0752782	-1.55755	66	0.124123	0.43512
Q3U5Q7	WT_NT-WT_EGCG	0.0744609	0.0821992	0.905859	1	0.531421	0.827735
Q3UDP0	WT_NT-WT_EGCG	-0.105108	0.200134	-0.525188	7	0.615671	0.868121
Q3UEB3	WT_NT-WT_EGCG	0.165988	0.250354	0.663014	8	0.52596	0.822808
Q3UGC7	WT_NT-WT_EGCG	0.00631056	0.0703283	0.0897299	13	0.92987	0.983621
Q3UGR5	WT_NT-WT_EGCG	-0.0756534	0.0659298	-1.14748	35	0.258965	0.621377
Q3UGS4	WT_NT-WT_EGCG	-0.177711	0.284322	-0.625033	7	0.551772	0.836677
Q3UGY8	WT_NT-WT_EGCG	0.320224	0.156516	2.04595	6	0.0867272	0.366937
Q3UH60	WT_NT-WT_EGCG	0.395007	0.278769	1.41697	5	0.215677	0.564944
Q3UH66	WT_NT-WT_EGCG	0.111739	0.132841	0.841147	22	0.409315	0.74648
Q3UH99	WT_NT-WT_EGCG	-0.0338414	0.147911	-0.228795	15	0.822118	0.943654
Q3UHB1	WT_NT-WT_EGCG	0.166325	0.0797915	2.0845	93	0.0398559	0.227651
Q3UHB8	WT_NT-WT_EGCG	0.27101	0.079816	3.39543	7	0.0115139	0.11261
Q3UHD6	WT_NT-WT_EGCG	0.155622	0.156584	0.993859	12	0.33991	0.700273
Q3UHD9	WT_NT-WT_EGCG	0.0652505	0.0874186	0.746414	56	0.45854	0.775661
Q3UHJ0	WT_NT-WT_EGCG	-0.00841388	0.0440834	-0.190863	231	0.848801	0.95335
Q3UHK1	WT_NT-WT_EGCG	0.170366	0.139658	1.21988	6	0.268279	0.631755
Q3UHL1	WT_NT-WT_EGCG	0.214531	0.0570459	3.76067	156	0.000239223	0.00846724
Q3UHX2	WT_NT-WT_EGCG	0.18247	0.162435	1.12334	18	0.276053	0.642083
Q3UI43	WT_NT-WT_EGCG	-0.398412	0.28118	-1.41693	5	0.215687	0.564944
Q3UIU2	WT_NT-WT_EGCG	-0.285287	0.106161	-2.68731	17	0.0155823	0.133956
Q3UJD6	WT_NT-WT_EGCG	0.339424	0.174506	1.94506	6	0.0997403	0.389973
Q3UJU9	WT_NT-WT_EGCG	0.140045	0.0344324	4.06724	4	0.0152575	0.132824
Q3ULD5	WT_NT-WT_EGCG	0.0154695	0.100533	0.153874	41	0.878464	0.966101
Q3ULJ0	WT_NT-WT_EGCG	-0.103547	0.0804001	-1.28789	56	0.203079	0.549581
Q3UM45	WT_NT-WT_EGCG	0.0143117	0.0648749	0.220604	117	0.825785	0.943654
Q3UMR5	WT_NT-WT_EGCG	0.0651801	0.0756504	0.861596	47	0.393285	0.736348
Q3UN04	WT_NT-WT_EGCG	-0.0412767	0.110534	-0.373429	7	0.719881	0.907455
Q3UNH4	WT_NT-WT_EGCG	0.209937	0.0937845	2.2385	69	0.0284172	0.192364
Q3UPH1	WT_NT-WT_EGCG	0.0461131	0.257064	0.179384	8	0.862096	0.960662
Q3UPL0	WT_NT-WT_EGCG	0.0682939	0.0971789	0.702765	81	0.484217	0.795204
Q3UQ44	WT_NT-WT_EGCG	-0.00154216	0.112237	-0.0137402	36	0.989113	0.998122
Q3UQ84	WT_NT-WT_EGCG	-0.0576407	0.387389	-0.148793	8	0.8854	0.967537
Q3URD3	WT_NT-WT_EGCG	0.261545	0.286661	0.912385	5	0.403413	0.743274
Q3URS9	WT_NT-WT_EGCG	0.277005	0.31804	0.870975	7	0.412639	0.746806
Q3USB7	WT_NT-WT_EGCG	0.12142	0.331441	0.366339	6	0.726683	0.909199
Q3UTH8	WT_NT-WT_EGCG	-0.193121	0.103623	-1.86369	6	0.111652	0.41414
Q3UTQ8	WT_NT-WT_EGCG	0.389692	0.38192	1.02035	7	0.341525	0.700484
Q3UU96	WT_NT-WT_EGCG	-0.496697	0.317936	-1.56226	5	0.178987	0.525054
Q3UUG6	WT_NT-WT_EGCG	-0.013564	0.1101	-0.123197	34	0.902677	0.973651
Q3UUI3	WT_NT-WT_EGCG	-0.0535566	0.0347099	-1.54298	17	0.141246	0.462491
Q3UVX5	WT_NT-WT_EGCG	-0.107271	0.0666936	-1.60842	43	0.115063	0.417142
Q3UX10	WT_NT-WT_EGCG	0.1387	0.168646	0.822433	7	0.437945	0.764392
Q3UYC0	WT_NT-WT_EGCG	0.0742162	0.0840498	0.883002	48	0.381636	0.72988
Q3UYG8	WT_NT-WT_EGCG	-0.213094	0.408379	-0.521805	5	0.624088	0.87337
Q3V1L4	WT_NT-WT_EGCG	-0.173687	0.169583	-1.0242	7	0.339826	0.700273
Q3V3R1	WT_NT-WT_EGCG	-0.130026	0.0943429	-1.37822	7	0.210573	0.55862
Q3V3V9	WT_NT-WT_EGCG	0.200704	0.119613	1.67794	13	0.117222	0.423825
Q4ACU6	WT_NT-WT_EGCG	0.076237	0.103982	0.733172	15	0.474757	0.785905
Q4JIM5	WT_NT-WT_EGCG	-0.190237	0.202815	-0.937982	6	0.384458	0.730651
Q4KML4	WT_NT-WT_EGCG	0.0703757	0.168674	0.417229	8	0.687483	0.896275
Q4KMM3	WT_NT-WT_EGCG	0.105332	0.0465905	2.26081	237	0.0246789	0.180397
Q4KUS2	WT_NT-WT_EGCG	-0.100691	0.116949	-0.860983	50	0.393357	0.736348
Q4V9Z5	WT_NT-WT_EGCG	-0.183446	0.0727606	-2.52122	9	0.0327029	0.209312
Q4VAA2	WT_NT-WT_EGCG	0.175456	0.105091	1.66957	25	0.107481	0.404932
Q4VAE3	WT_NT-WT_EGCG	-0.256135	0.115178	-2.22382	7	0.0615292	0.293985
Q501J6	WT_NT-WT_EGCG	-0.157451	0.135075	-1.16565	8	0.27733	0.642157
Q505D7	WT_NT-WT_EGCG	0.207229	0.381873	0.542665	8	0.602146	0.863419
Q505F5	WT_NT-WT_EGCG	0.136485	0.102408	1.33277	21	0.19689	0.54489
Q52KR3	WT_NT-WT_EGCG	0.0774605	0.308225	0.251311	7	0.808791	0.939334
Q569Z6	WT_NT-WT_EGCG	0.119061	0.151804	0.784306	8	0.455454	0.773956
Q56A07	WT_NT-WT_EGCG	0.146327	0.110398	1.32545	33	0.194125	0.540128
Q59J78	WT_NT-WT_EGCG	-0.0588841	0.100137	-0.588033	8	0.572731	0.848461
Q5DQR4	WT_NT-WT_EGCG	-0.0039473	0.072661	-0.0543248	63	0.956848	0.994393
Q5DTL9	WT_NT-WT_EGCG	-0.0901391	0.0728146	-1.23793	23	0.228231	0.57851
Q5DU25	WT_NT-WT_EGCG	-0.104731	0.197668	-0.529833	22	0.601534	0.863314
Q5EBJ4	WT_NT-WT_EGCG	-0.0230877	0.0901043	-0.256233	17	0.800846	0.936642
Q5F285	WT_NT-WT_EGCG	-0.168094	0.184991	-0.908661	7	0.393737	0.736546
Q5FWK3	WT_NT-WT_EGCG	-0.209748	0.0694962	-3.01812	60	0.00372971	0.054106
Q5HZI2	WT_NT-WT_EGCG	-0.533822	0.518038	-1.03047	4	0.361018	0.713333
Q5HZI9	WT_NT-WT_EGCG	0.346585	0.365245	0.948912	5	0.38624	0.730651
Q5M8N0	WT_NT-WT_EGCG	0.133359	0.122745	1.08647	26	0.28724	0.649887
Q5PR73	WT_NT-WT_EGCG	-0.212217	0.0784194	-2.70618	30	0.0111177	0.111177
Q5RJI5	WT_NT-WT_EGCG	0.141861	0.134007	1.0586	41	0.295977	0.657456
Q5SP85	WT_NT-WT_EGCG	0.109146	0.268136	0.407053	8	0.694643	0.898777
Q5SQX6	WT_NT-WT_EGCG	0.0671258	0.057793	1.16149	150	0.247289	0.60805
Q5SRX1	WT_NT-WT_EGCG	-0.0255215	0.0626763	-0.407195	78	0.68498	0.896275
Q5SSH7	WT_NT-WT_EGCG	-0.0209549	0.416491	-0.0503131	7	0.961278	0.994393
Q5SSL4	WT_NT-WT_EGCG	0.016145	0.078504	0.205659	81	0.837574	0.949473
Q5SSM3	WT_NT-WT_EGCG	0.0570081	0.0776736	0.733945	31	0.468498	0.781798
Q5SUF2	WT_NT-WT_EGCG	-0.00130519	0.146362	-0.0089175	8	0.993103	0.998122
Q5SUR0	WT_NT-WT_EGCG	-0.0395797	0.102395	-0.386539	8	0.709176	0.903926
Q5SVL6	WT_NT-WT_EGCG	-0.0537638	0.108212	-0.496839	15	0.626505	0.873665
Q5SW19	WT_NT-WT_EGCG	-0.0880609	0.167928	-0.524395	8	0.614219	0.868121
Q5SWU9	WT_NT-WT_EGCG	-0.00677572	0.282808	-0.0239588	5	0.981812	0.998122
Q5SXY1	WT_NT-WT_EGCG	0.247205	0.355215	0.69593	4	0.52479	0.822661
Q5U3K5	WT_NT-WT_EGCG	0.0785115	0.0927299	0.846668	16	0.409665	0.746613
Q5U458	WT_NT-WT_EGCG	-0.223632	0.147158	-1.51967	15	0.149389	0.479542
Q5U4E0	WT_NT-WT_EGCG	0.0949093	0.205818	0.461132	8	0.656982	0.881877
Q5XG69	WT_NT-WT_EGCG	0.278022	0.130407	2.13195	11	0.0563882	0.279345
Q5XJY5	WT_NT-WT_EGCG	-0.149126	0.12677	-1.17636	24	0.250988	0.612667
Q60597	WT_NT-WT_EGCG	-0.0416988	0.0565749	-0.737055	275	0.461717	0.777901
Q60598	WT_NT-WT_EGCG	0.0575742	0.0611156	0.942053	65	0.349654	0.703473
Q60605	WT_NT-WT_EGCG	0.0204729	0.0655906	0.312131	45	0.756382	0.919535
Q60625	WT_NT-WT_EGCG	0.245783	0.0699751	3.51244	102	0.000663116	0.0185599
Q60631	WT_NT-WT_EGCG	-0.0964278	0.0724328	-1.33127	83	0.186744	0.532637
Q60634	WT_NT-WT_EGCG	-0.16932	0.0761187	-2.22442	55	0.030243	0.201371
Q60668	WT_NT-WT_EGCG	0.15329	0.0589955	2.59833	58	0.0118569	0.11342
Q60676	WT_NT-WT_EGCG	-0.0209927	0.11766	-0.178419	64	0.858957	0.959151
Q60692	WT_NT-WT_EGCG	0.436213	0.0496782	8.78077	26	2.95441e-09	1.13534e-06
Q60710	WT_NT-WT_EGCG	-0.131406	0.368595	-0.356504	6	0.733665	0.911713
Q60714	WT_NT-WT_EGCG	-0.570188	0.323913	-1.76031	4	0.153161	0.485466
Q60737	WT_NT-WT_EGCG	0.0818033	0.0503711	1.62401	91	0.107832	0.404932
Q60738	WT_NT-WT_EGCG	0.389537	0.168651	2.30973	5	0.0689309	0.315884
Q60749	WT_NT-WT_EGCG	-0.275783	0.0910964	-3.02737	9	0.0143074	0.12742
Q60759	WT_NT-WT_EGCG	0.120626	0.176291	0.684246	5	0.524239	0.822276
Q60770	WT_NT-WT_EGCG	0.104336	0.251751	0.414439	4	0.699814	0.901036
Q60771	WT_NT-WT_EGCG	-0.186949	0.0680933	-2.74549	18	0.0132998	0.120459
Q60780	WT_NT-WT_EGCG	0.11624	0.134722	0.862816	29	0.395318	0.737054
Q60817	WT_NT-WT_EGCG	-0.337436	0.0937508	-3.59929	17	0.00221232	0.0379054
Q60829	WT_NT-WT_EGCG	-0.11281	0.149567	-0.754244	29	0.456784	0.775236
Q60854	WT_NT-WT_EGCG	-0.163498	0.214415	-0.762531	21	0.454224	0.773956
Q60864	WT_NT-WT_EGCG	-0.111454	0.0562747	-1.98054	152	0.0494478	0.258678
Q60865	WT_NT-WT_EGCG	0.134758	0.0995533	1.35363	32	0.185339	0.53095
Q60870	WT_NT-WT_EGCG	0.0699307	0.171877	0.406866	8	0.694775	0.898777
Q60875	WT_NT-WT_EGCG	0.262673	0.096282	2.72816	46	0.00898873	0.0945948
Q60899	WT_NT-WT_EGCG	0.370388	0.281402	1.31622	7	0.229559	0.58067
Q60900	WT_NT-WT_EGCG	0.318401	0.186441	1.70779	12	0.113392	0.417142
Q60902	WT_NT-WT_EGCG	-0.0324255	0.057177	-0.567107	36	0.574161	0.848461
Q60930	WT_NT-WT_EGCG	-0.0340202	0.0584015	-0.582522	81	0.561833	0.840563
Q60931	WT_NT-WT_EGCG	-0.189149	0.0680068	-2.78133	60	0.00722382	0.0837589
Q60932	WT_NT-WT_EGCG	-0.0754494	0.0472702	-1.59613	105	0.113466	0.417142
Q60960	WT_NT-WT_EGCG	0.251249	0.0848326	2.96171	9	0.0159153	0.135912
Q60972	WT_NT-WT_EGCG	0.327026	0.317074	1.03139	6	0.342129	0.700757
Q60973	WT_NT-WT_EGCG	0.177891	0.0479171	3.71247	3	0.0339835	0.213886
Q60996	WT_NT-WT_EGCG	0.0766364	0.0858298	0.892888	31	0.378796	0.728284
Q61016	WT_NT-WT_EGCG	0.119472	0.324706	0.367939	8	0.722463	0.907719
Q61024	WT_NT-WT_EGCG	-0.0504296	0.101342	-0.497617	15	0.62597	0.87337
Q61033	WT_NT-WT_EGCG	-0.0403362	0.261652	-0.15416	7	0.881834	0.966131
Q61035	WT_NT-WT_EGCG	-0.0236139	0.100678	-0.234549	29	0.816207	0.941104
Q61036	WT_NT-WT_EGCG	-0.105283	0.0403105	-2.6118	8	0.0310434	0.204173
Q61037	WT_NT-WT_EGCG	0.224423	0.1143	1.96345	4	0.121074	0.431378
Q61074	WT_NT-WT_EGCG	0.305138	0.236921	1.28793	6	0.245208	0.605558
Q61081	WT_NT-WT_EGCG	-0.0752114	0.0931448	-0.807467	47	0.423465	0.753387
Q61097	WT_NT-WT_EGCG	-0.141434	0.156232	-0.905281	8	0.391765	0.735926
Q61102	WT_NT-WT_EGCG	-0.164788	0.0927209	-1.77724	30	0.0856692	0.36406
Q61137	WT_NT-WT_EGCG	-0.0481908	0.0751609	-0.641169	39	0.525163	0.822711
Q61151	WT_NT-WT_EGCG	-0.033997	0.0707877	-0.480267	65	0.63265	0.875065
Q61165	WT_NT-WT_EGCG	-0.0837159	0.293689	-0.28505	7	0.783855	0.929705
Q61166	WT_NT-WT_EGCG	0.143718	0.113015	1.27167	50	0.209372	0.557083
Q61171	WT_NT-WT_EGCG	-0.0158141	0.0624983	-0.253033	86	0.800847	0.936642
Q61187	WT_NT-WT_EGCG	-0.00176589	0.0565735	-0.0312142	25	0.975347	0.997977
Q61189	WT_NT-WT_EGCG	0.0592843	0.176651	0.335602	8	0.745803	0.917417
Q61191	WT_NT-WT_EGCG	-0.388412	0.45315	-0.857137	8	0.416306	0.746806
Q61205	WT_NT-WT_EGCG	-0.323431	0.0998933	-3.23776	15	0.00552	0.0684276
Q61206	WT_NT-WT_EGCG	-0.12951	0.072654	-1.78256	53	0.0803862	0.350596
Q61207	WT_NT-WT_EGCG	-0.0737154	0.0776185	-0.949714	81	0.345083	0.702243
Q61234	WT_NT-WT_EGCG	0.0364997	0.0935028	0.390359	14	0.702146	0.901036
Q61239	WT_NT-WT_EGCG	-0.191769	0.115106	-1.66603	5	0.156587	0.49138
Q61282	WT_NT-WT_EGCG	-0.072161	0.111771	-0.645615	4	0.553698	0.837929
Q61290	WT_NT-WT_EGCG	-0.0692426	0.172734	-0.400862	6	0.702406	0.901036
Q61301	WT_NT-WT_EGCG	0.0270211	0.0481638	0.561026	148	0.575629	0.848461
Q61316	WT_NT-WT_EGCG	0.00881253	0.0430357	0.204773	223	0.837937	0.949473
Q61330	WT_NT-WT_EGCG	-0.192761	0.20753	-0.928834	4	0.405551	0.744031
Q61335	WT_NT-WT_EGCG	-0.0363921	0.311062	-0.116993	6	0.910684	0.976965
Q61361	WT_NT-WT_EGCG	0.0715833	0.0503006	1.42311	182	0.156416	0.49138
Q61387	WT_NT-WT_EGCG	0.900031	0.0718989	12.518	6	1.58941e-05	0.00145618
Q61411	WT_NT-WT_EGCG	-0.634172	0.0606027	-10.4644	8	6.04211e-06	0.000706665
Q61418	WT_NT-WT_EGCG	-0.398352	0.387048	-1.02921	6	0.343073	0.701267
Q61425	WT_NT-WT_EGCG	-0.0466678	0.0881759	-0.529258	40	0.599552	0.863314
Q61481	WT_NT-WT_EGCG	0.0340195	0.0578985	0.587572	59	0.559062	0.839501
Q61490	WT_NT-WT_EGCG	-0.0356425	0.0616668	-0.577984	96	0.564628	0.841605
Q61543	WT_NT-WT_EGCG	-0.156766	0.155676	-1.00701	30	0.321986	0.680395
Q61545	WT_NT-WT_EGCG	-0.0260212	0.152131	-0.171045	10	0.8676	0.96435
Q61548	WT_NT-WT_EGCG	0.0414409	0.0561604	0.737903	167	0.461609	0.777901
Q61553	WT_NT-WT_EGCG	-0.0665785	0.0580284	-1.14734	122	0.253485	0.614301
Q61584	WT_NT-WT_EGCG	-0.315543	0.192153	-1.64215	7	0.144563	0.468523
Q61595	WT_NT-WT_EGCG	0.0817616	0.150794	0.542207	30	0.591681	0.859407
Q61598	WT_NT-WT_EGCG	0.0599469	0.0491881	1.21873	147	0.2249	0.573558
Q61599	WT_NT-WT_EGCG	-0.281569	0.0465886	-6.04372	12	5.8141e-05	0.00312799
Q61644	WT_NT-WT_EGCG	0.0531499	0.051703	1.02798	149	0.305623	0.665689
Q61655	WT_NT-WT_EGCG	0.104899	0.0816428	1.28485	9	0.230924	0.583273
Q61656	WT_NT-WT_EGCG	0.0486108	0.0750505	0.647707	66	0.519421	0.818829
Q61696	WT_NT-WT_EGCG	0.0615644	0.0917672	0.670876	30	0.507432	0.810675
Q61699	WT_NT-WT_EGCG	0.0143671	0.0442045	0.325016	204	0.745502	0.917417
Q61701	WT_NT-WT_EGCG	-0.286452	0.140235	-2.04266	6	0.0871234	0.367915
Q61735	WT_NT-WT_EGCG	0.0654678	0.112046	0.584293	5	0.584391	0.85389
Q61753	WT_NT-WT_EGCG	-0.032111	0.0683065	-0.470101	66	0.639833	0.876349
Q61768	WT_NT-WT_EGCG	-0.0636851	0.11363	-0.560458	40	0.578293	0.849834
Q61792	WT_NT-WT_EGCG	0.161764	0.0941899	1.71742	48	0.0923488	0.376962
Q61831	WT_NT-WT_EGCG	-0.234152	0.240387	-0.97406	8	0.358555	0.711818
Q61838	WT_NT-WT_EGCG	-0.0796182	0.0766007	-1.03939	128	0.300581	0.663407
Q61879	WT_NT-WT_EGCG	-0.0201905	0.0430634	-0.468856	320	0.639492	0.876329
Q61885	WT_NT-WT_EGCG	-0.0730669	0.0607172	-1.2034	62	0.233398	0.586777
Q61937	WT_NT-WT_EGCG	-0.213205	0.0804563	-2.64995	47	0.0109328	0.109736
Q61941	WT_NT-WT_EGCG	-0.00640338	0.416248	-0.0153836	6	0.988225	0.998122
Q61990	WT_NT-WT_EGCG	-0.152398	0.0693626	-2.19712	33	0.03514	0.216732
Q62048	WT_NT-WT_EGCG	0.172089	0.0502409	3.42527	26	0.0020498	0.036039
Q62059	WT_NT-WT_EGCG	-0.101451	0.0936974	-1.08275	61	0.283182	0.647197
Q62083	WT_NT-WT_EGCG	-0.0623204	0.0950548	-0.655626	6	0.536379	0.829557
Q62093	WT_NT-WT_EGCG	-0.245125	0.590368	-0.415207	8	0.688903	0.89654
Q62108	WT_NT-WT_EGCG	0.079234	0.0750887	1.05521	150	0.293028	0.654689
Q62165	WT_NT-WT_EGCG	-0.0922212	0.109853	-0.839494	14	0.415298	0.746806
Q62167	WT_NT-WT_EGCG	0.112825	0.0695385	1.62248	59	0.110032	0.411094
Q62186	WT_NT-WT_EGCG	0.206249	0.247528	0.833236	6	0.436618	0.763607
Q62188	WT_NT-WT_EGCG	-0.0453725	0.0672168	-0.675017	146	0.500733	0.806569
Q62205	WT_NT-WT_EGCG	-0.118327	0.0820442	-1.44223	16	0.168526	0.511663
Q62241	WT_NT-WT_EGCG	0.347065	0.295665	1.17385	8	0.274216	0.640313
Q62261	WT_NT-WT_EGCG	0.0356956	0.0270684	1.31872	865	0.187612	0.532637
Q62277	WT_NT-WT_EGCG	-0.111062	0.0986682	-1.12561	35	0.26799	0.631755
Q62283	WT_NT-WT_EGCG	0.197262	0.0602043	3.27654	13	0.00601312	0.072535
Q62318	WT_NT-WT_EGCG	0.122523	0.0532216	2.30213	27	0.0292709	0.195868
Q62348	WT_NT-WT_EGCG	-0.265984	0.00626686	-42.443	16	0	0
Q62376	WT_NT-WT_EGCG	-0.0712448	0.124081	-0.574179	7	0.583818	0.853516
Q62393	WT_NT-WT_EGCG	0.122672	0.096027	1.27748	9	0.233402	0.586777
Q62417	WT_NT-WT_EGCG	0.149517	0.127456	1.17309	32	0.249419	0.611611
Q62418	WT_NT-WT_EGCG	0.095985	0.0871812	1.10098	62	0.27516	0.641961
Q62419	WT_NT-WT_EGCG	0.0311348	0.103269	0.301494	25	0.765532	0.921655
Q62420	WT_NT-WT_EGCG	0.0775282	0.0381234	2.03361	51	0.0472093	0.253141
Q62421	WT_NT-WT_EGCG	-0.288131	0.106499	-2.70547	21	0.0132482	0.120397
Q62425	WT_NT-WT_EGCG	-0.0518926	0.0837377	-0.619705	35	0.539466	0.832705
Q62426	WT_NT-WT_EGCG	-0.126647	0.086814	-1.45883	27	0.156148	0.49138
Q62433	WT_NT-WT_EGCG	-0.134511	0.0654538	-2.05505	70	0.0436076	0.241865
Q62442	WT_NT-WT_EGCG	0.373873	0.324268	1.15298	8	0.282204	0.646617
Q62443	WT_NT-WT_EGCG	0.0694641	0.0991934	0.70029	44	0.487433	0.797063
Q62446	WT_NT-WT_EGCG	-0.114222	0.118015	-0.967866	32	0.34037	0.700273
Q62448	WT_NT-WT_EGCG	-0.380437	0.0772351	-4.9257	6	0.00264162	0.0435949
Q62465	WT_NT-WT_EGCG	-0.302938	0.0579007	-5.23203	43	4.71889e-06	0.000604497
Q62523	WT_NT-WT_EGCG	-0.0383751	0.111998	-0.342641	17	0.736069	0.911713
Q63810	WT_NT-WT_EGCG	0.141615	0.0639896	2.21309	60	0.030706	0.202946
Q63836	WT_NT-WT_EGCG	-0.16701	0.0680607	-2.45384	6	0.0495319	0.258678
Q63844	WT_NT-WT_EGCG	-0.110294	0.0818209	-1.348	30	0.187751	0.532637
Q63912	WT_NT-WT_EGCG	-0.0224523	0.10188	-0.22038	23	0.827519	0.944833
Q63932	WT_NT-WT_EGCG	-0.109919	0.0737221	-1.49099	5	0.196159	0.543988
Q64010	WT_NT-WT_EGCG	0.206102	0.0881003	2.3394	52	0.0231909	0.173287
Q64012	WT_NT-WT_EGCG	0.424536	0.307226	1.38183	5	0.225573	0.574436
Q640R3	WT_NT-WT_EGCG	-0.0395529	0.0968638	-0.408335	48	0.684844	0.896275
Q64105	WT_NT-WT_EGCG	0.0619015	0.0654293	0.946082	52	0.348483	0.702712
Q64133	WT_NT-WT_EGCG	-0.231739	0.0751495	-3.08371	47	0.00341772	0.0507938
Q641P0	WT_NT-WT_EGCG	0.0974451	0.0669893	1.45464	63	0.150735	0.481964
Q64213	WT_NT-WT_EGCG	0.0489554	0.10491	0.466642	21	0.645561	0.877694
Q64310	WT_NT-WT_EGCG	0.0661211	0.0828219	0.798353	6	0.455095	0.773956
Q64331	WT_NT-WT_EGCG	0.0959311	0.15543	0.617198	5	0.564123	0.841605
Q64332	WT_NT-WT_EGCG	0.128114	0.0342642	3.73901	156	0.000258929	0.00874899
Q64433	WT_NT-WT_EGCG	0.0251045	0.0838551	0.29938	36	0.766372	0.921655
Q64471	WT_NT-WT_EGCG	-0.00160605	0.225817	-0.00711218	8	0.9945	0.998194
Q64487	WT_NT-WT_EGCG	-0.0176717	0.0871828	-0.202697	50	0.840194	0.949689
Q64514	WT_NT-WT_EGCG	-0.0900702	0.0732869	-1.22901	111	0.221668	0.569283
Q64516	WT_NT-WT_EGCG	0.0940604	0.129117	0.728491	45	0.470088	0.78251
Q64519	WT_NT-WT_EGCG	-0.0963665	0.297116	-0.32434	8	0.753999	0.919535
Q64520	WT_NT-WT_EGCG	-0.148071	0.110853	-1.33574	24	0.194165	0.540128
Q64521	WT_NT-WT_EGCG	-0.0338945	0.0501788	-0.675474	222	0.500078	0.806534
Q64674	WT_NT-WT_EGCG	-0.0442736	0.0817776	-0.54139	30	0.592237	0.859613
Q64727	WT_NT-WT_EGCG	0.00541459	0.0546464	0.0990841	119	0.921238	0.978658
Q64737	WT_NT-WT_EGCG	0.114644	0.0867005	1.32229	20	0.200994	0.547316
Q68ED7	WT_NT-WT_EGCG	-0.299398	0.150492	-1.98947	8	0.0818402	0.35224
Q68FD5	WT_NT-WT_EGCG	0.0265904	0.0255159	1.04211	779	0.297683	0.659069
Q68FE6	WT_NT-WT_EGCG	-0.267602	0.215011	-1.24459	5	0.268437	0.631755
Q68FF6	WT_NT-WT_EGCG	0.0518923	0.049508	1.04816	102	0.297042	0.658733
Q68FH0	WT_NT-WT_EGCG	0.0302257	0.301094	0.100386	6	0.923308	0.978994
Q68FL4	WT_NT-WT_EGCG	-0.151656	0.0887091	-1.70959	35	0.0961949	0.385605
Q68FL6	WT_NT-WT_EGCG	-0.0698111	0.080567	-0.866497	12	0.403211	0.743274
Q68FM6	WT_NT-WT_EGCG	0.413355	0.144263	2.86529	6	0.0286028	0.192836
Q69Z98	WT_NT-WT_EGCG	-0.252968	0.192984	-1.31082	11	0.216624	0.565745
Q69ZK9	WT_NT-WT_EGCG	0.164103	0.0973007	1.68655	36	0.100339	0.391175
Q69ZW3	WT_NT-WT_EGCG	-0.117406	0.158064	-0.742775	9	0.476557	0.7884
Q6A065	WT_NT-WT_EGCG	-0.0766437	0.149718	-0.511921	13	0.617291	0.869379
Q6A0A9	WT_NT-WT_EGCG	-0.0270496	0.0954284	-0.283454	16	0.780464	0.928548
Q6A4J8	WT_NT-WT_EGCG	0.128035	0.0767681	1.66781	55	0.101037	0.393328
Q6DFW4	WT_NT-WT_EGCG	-0.151391	0.117703	-1.28621	5	0.254707	0.615598
Q6DIC0	WT_NT-WT_EGCG	0.677486	0.324544	2.0875	4	0.105128	0.39979
Q6GQS1	WT_NT-WT_EGCG	-0.308018	0.083147	-3.7045	24	0.00110778	0.0241863
Q6GQT9	WT_NT-WT_EGCG	0.0570741	0.123395	0.462531	14	0.650807	0.878867
Q6IR34	WT_NT-WT_EGCG	0.388177	0.494261	0.785369	6	0.462114	0.777901
Q6IRU2	WT_NT-WT_EGCG	-0.215325	0.168766	-1.27587	9	0.233943	0.587588
Q6IRU5	WT_NT-WT_EGCG	0.228415	0.0957313	2.38601	51	0.0207828	0.162045
Q6KAR6	WT_NT-WT_EGCG	-0.266465	0.229922	-1.15894	8	0.279903	0.644768
Q6NS52	WT_NT-WT_EGCG	-0.00402519	0.0971468	-0.0414341	46	0.967129	0.995485
Q6NV83	WT_NT-WT_EGCG	-0.334067	0.314593	-1.0619	5	0.336856	0.699184
Q6NVE8	WT_NT-WT_EGCG	-0.0254669	0.192749	-0.132125	6	0.899205	0.973093
Q6NVE9	WT_NT-WT_EGCG	0.182482	0.0537473	3.39519	5	0.0193519	0.154274
Q6NVF0	WT_NT-WT_EGCG	0.159147	0.263821	0.603236	7	0.565377	0.842117
Q6NVF9	WT_NT-WT_EGCG	-0.00705651	0.461419	-0.0152931	5	0.98839	0.998122
Q6NVG1	WT_NT-WT_EGCG	0.340667	0.196166	1.73663	7	0.126027	0.435424
Q6NXK7	WT_NT-WT_EGCG	-0.0519198	0.241111	-0.215336	15	0.832406	0.947196
Q6NZC7	WT_NT-WT_EGCG	-0.0997558	0.121392	-0.821769	15	0.424078	0.753883
Q6NZJ6	WT_NT-WT_EGCG	-0.0615474	0.138768	-0.443528	28	0.660792	0.883904
Q6NZL0	WT_NT-WT_EGCG	-0.166588	0.100949	-1.65022	51	0.105044	0.39979
Q6P069	WT_NT-WT_EGCG	0.00844465	0.0657336	0.128468	14	0.899606	0.973093
Q6P1B1	WT_NT-WT_EGCG	0.138047	0.090229	1.52996	50	0.132328	0.446614
Q6P1D5	WT_NT-WT_EGCG	-0.672551	0.191283	-3.51599	6	0.0125795	0.117135
Q6P1F6	WT_NT-WT_EGCG	0.045834	0.071362	0.642275	54	0.523412	0.821458
Q6P2B1	WT_NT-WT_EGCG	0.0514333	0.0839798	0.612449	14	0.55006	0.835966
Q6P3A8	WT_NT-WT_EGCG	0.152418	0.142	1.07337	15	0.300072	0.663266
Q6P4T2	WT_NT-WT_EGCG	-0.00182365	0.216057	-0.0084406	4	0.99367	0.998122
Q6P4U0	WT_NT-WT_EGCG	-0.00841635	0.548302	-0.0153499	8	0.988129	0.998122
Q6P542	WT_NT-WT_EGCG	-0.0791398	0.137389	-0.576026	6	0.58554	0.855104
Q6P5E4	WT_NT-WT_EGCG	-0.308498	0.131665	-2.34306	33	0.0253038	0.181998
Q6P5F6	WT_NT-WT_EGCG	0.217265	0.0691654	3.14124	16	0.00631012	0.075441
Q6P5F7	WT_NT-WT_EGCG	0.197042	0.138231	1.42545	9	0.187772	0.532637
Q6P5F9	WT_NT-WT_EGCG	-0.227955	0.0588179	-3.8756	49	0.000316256	0.0102498
Q6P8J7	WT_NT-WT_EGCG	-0.427453	0.319722	-1.33695	4	0.252208	0.612864
Q6P8X1	WT_NT-WT_EGCG	0.123852	0.10145	1.22082	12	0.2456	0.605558
Q6P9K8	WT_NT-WT_EGCG	0.148941	0.0982988	1.51519	69	0.134293	0.449861
Q6P9K9	WT_NT-WT_EGCG	0.0341879	0.097405	0.350987	43	0.727312	0.909563
Q6P9R2	WT_NT-WT_EGCG	0.00754572	0.332777	0.022675	8	0.982465	0.998122
Q6P9S0	WT_NT-WT_EGCG	-0.265018	0.106401	-2.49074	4	0.0674311	0.311132
Q6PA06	WT_NT-WT_EGCG	-0.0576306	0.425672	-0.135387	5	0.897587	0.972547
Q6PAJ1	WT_NT-WT_EGCG	-0.144052	0.62739	-0.229605	7	0.824963	0.943654
Q6PAK3	WT_NT-WT_EGCG	0.141114	0.294496	0.479173	5	0.652039	0.87982
Q6PAM0	WT_NT-WT_EGCG	-0.305722	0.267343	-1.14356	5	0.304587	0.665689
Q6PAR5	WT_NT-WT_EGCG	0.251816	0.196198	1.28348	8	0.235251	0.589222
Q6PB44	WT_NT-WT_EGCG	-0.269383	0.228733	-1.17772	7	0.277393	0.642157
Q6PB66	WT_NT-WT_EGCG	-0.274095	0.0561266	-4.88351	101	3.91447e-06	0.000584996
Q6PCP5	WT_NT-WT_EGCG	0.0372421	0.0751278	0.495716	28	0.623964	0.87337
Q6PD03	WT_NT-WT_EGCG	-0.270091	0.059458	-4.54256	6	0.00392261	0.054106
Q6PDG5	WT_NT-WT_EGCG	0.0112548	0.0748462	0.150372	5	0.886349	0.967537
Q6PDI6	WT_NT-WT_EGCG	0.130602	0.757753	0.172354	4	0.871528	0.964873
Q6PDL0	WT_NT-WT_EGCG	-0.12495	0.0753347	-1.6586	68	0.101802	0.394007
Q6PDM2	WT_NT-WT_EGCG	-0.0831361	0.136561	-0.608785	8	0.559552	0.839501
Q6PDN3	WT_NT-WT_EGCG	-0.0715264	0.149263	-0.479196	6	0.648764	0.877694
Q6PE01	WT_NT-WT_EGCG	0.0650369	0.0457748	1.4208	3	0.250479	0.611978
Q6PE13	WT_NT-WT_EGCG	0.339652	0.194919	1.74253	6	0.132048	0.446614
Q6PE15	WT_NT-WT_EGCG	0.062856	0.105985	0.593063	6	0.574797	0.848461
Q6PEB6	WT_NT-WT_EGCG	-0.124666	0.0740093	-1.68447	14	0.114245	0.417142
Q6PER3	WT_NT-WT_EGCG	-0.146408	0.0809815	-1.80792	75	0.0746286	0.330726
Q6PF93	WT_NT-WT_EGCG	-0.0579852	0.289286	-0.200443	8	0.846136	0.9526
Q6PFD5	WT_NT-WT_EGCG	0.00422639	0.356173	0.0118661	8	0.990823	0.998122
Q6PFE7	WT_NT-WT_EGCG	-0.0405612	0.289471	-0.140121	6	0.89315	0.970751
Q6PGE7	WT_NT-WT_EGCG	0.0859537	0.16934	0.507581	5	0.633338	0.875065
Q6PGF7	WT_NT-WT_EGCG	0.0196468	0.0958841	0.204901	14	0.840598	0.949689
Q6PGN3	WT_NT-WT_EGCG	0.00460765	0.116463	0.0395633	50	0.968599	0.995511
Q6PH08	WT_NT-WT_EGCG	0.370653	0.12372	2.9959	45	0.00443888	0.059167
Q6PHN9	WT_NT-WT_EGCG	-0.0857473	0.0687039	-1.24807	38	0.219641	0.569283
Q6PHU5	WT_NT-WT_EGCG	-0.235137	0.118934	-1.97704	13	0.0696404	0.31768
Q6PHZ2	WT_NT-WT_EGCG	-0.058855	0.1382	-0.425867	25	0.673849	0.89157
Q6PHZ8	WT_NT-WT_EGCG	-0.0341734	0.154172	-0.221658	8	0.830134	0.946212
Q6PIC6	WT_NT-WT_EGCG	-0.0583402	0.0350736	-1.66336	243	0.0975287	0.385844
Q6PIE5	WT_NT-WT_EGCG	-0.151015	0.0486182	-3.10615	218	0.00214725	0.0375071
Q6PNC0	WT_NT-WT_EGCG	-0.0518994	0.304772	-0.170289	4	0.873049	0.964873
Q6R891	WT_NT-WT_EGCG	-0.0109397	0.0540469	-0.202412	105	0.839987	0.949689
Q6URW6	WT_NT-WT_EGCG	0.195459	0.156144	1.25179	27	0.221384	0.569283
Q6VNS1	WT_NT-WT_EGCG	-0.351565	0.287558	-1.22259	6	0.267326	0.63135
Q6W8Q3	WT_NT-WT_EGCG	-0.0620061	0.307275	-0.201794	8	0.845115	0.9526
Q6WVG3	WT_NT-WT_EGCG	0.11213	0.0749855	1.49535	68	0.139449	0.459703
Q6X893	WT_NT-WT_EGCG	-0.224187	0.0735067	-3.04989	22	0.0058731	0.0714871
Q6ZPE2	WT_NT-WT_EGCG	-0.00902231	0.0674014	-0.133859	118	0.893742	0.970751
Q6ZPF3	WT_NT-WT_EGCG	0.36541	0.297493	1.2283	5	0.273995	0.640313
Q6ZPJ3	WT_NT-WT_EGCG	0.0129073	0.071196	0.181292	52	0.856843	0.957861
Q6ZPQ6	WT_NT-WT_EGCG	0.0834508	0.108079	0.772128	18	0.450058	0.772102
Q6ZPU9	WT_NT-WT_EGCG	0.707661	0.0871045	8.12428	10	1.02851e-05	0.00110668
Q6ZQ18	WT_NT-WT_EGCG	-0.430277	0.537444	-0.800598	7	0.449679	0.772051
Q6ZQ38	WT_NT-WT_EGCG	0.00633556	0.0403551	0.156995	307	0.875352	0.965831
Q6ZQ58	WT_NT-WT_EGCG	0.0249165	0.0951515	0.261862	5	0.803874	0.938143
Q6ZQH8	WT_NT-WT_EGCG	-0.298739	0.378438	-0.7894	8	0.452637	0.773956
Q6ZQI3	WT_NT-WT_EGCG	-0.100483	0.107169	-0.937606	8	0.375886	0.725198
Q6ZQK5	WT_NT-WT_EGCG	0.267691	0.257943	1.03779	6	0.339369	0.700273
Q6ZWN5	WT_NT-WT_EGCG	0.0096448	0.0856009	0.112672	36	0.910917	0.976965
Q6ZWR6	WT_NT-WT_EGCG	0.071398	0.11123	0.641896	21	0.527886	0.824152
Q6ZWU9	WT_NT-WT_EGCG	-0.189792	0.0550306	-3.44884	23	0.00218373	0.0378983
Q6ZWV3	WT_NT-WT_EGCG	0.210015	0.0630855	3.32905	47	0.00170078	0.0331529
Q6ZWV7	WT_NT-WT_EGCG	-0.0647232	0.126651	-0.511037	7	0.625044	0.87337
Q6ZWX6	WT_NT-WT_EGCG	-0.112041	0.101558	-1.10322	37	0.277056	0.642157
Q6ZWY8	WT_NT-WT_EGCG	-0.0937391	0.172289	-0.544081	8	0.601216	0.863314
Q71LX4	WT_NT-WT_EGCG	-0.0205204	0.0890889	-0.230336	89	0.818359	0.941115
Q71M36	WT_NT-WT_EGCG	0.229802	0.0876107	2.62299	37	0.0125844	0.117135
Q76MZ3	WT_NT-WT_EGCG	0.00674453	0.0415092	0.162483	216	0.871077	0.964873
Q78IK2	WT_NT-WT_EGCG	-0.130343	0.108518	-1.20112	9	0.260361	0.622551
Q78JW9	WT_NT-WT_EGCG	0.256251	0.162976	1.57232	4	0.190978	0.535696
Q78PY7	WT_NT-WT_EGCG	0.0673961	0.0681297	0.989233	53	0.327044	0.685163
Q78YZ6	WT_NT-WT_EGCG	-0.205468	0.245527	-0.836846	8	0.426969	0.756617
Q78ZA7	WT_NT-WT_EGCG	0.24132	0.0720438	3.34963	24	0.00266777	0.0436186
Q791T5	WT_NT-WT_EGCG	-0.150653	0.0810534	-1.85869	24	0.0753778	0.333497
Q791V5	WT_NT-WT_EGCG	0.0421989	0.0619448	0.681234	51	0.498805	0.806184
Q7M6Y3	WT_NT-WT_EGCG	0.0215818	0.0828619	0.260455	37	0.795957	0.932952
Q7TMB8	WT_NT-WT_EGCG	0.314063	0.0743916	4.22176	40	0.000135549	0.00597748
Q7TME0	WT_NT-WT_EGCG	0.299371	0.0965092	3.10199	60	0.00292874	0.0466172
Q7TMF3	WT_NT-WT_EGCG	-0.107298	0.0869228	-1.2344	61	0.221787	0.569283
Q7TMF5	WT_NT-WT_EGCG	-0.410831	0.17442	-2.35542	5	0.0651204	0.304121
Q7TMK9	WT_NT-WT_EGCG	-0.0379131	0.067207	-0.564125	66	0.574581	0.848461
Q7TMM9	WT_NT-WT_EGCG	0.310475	0.051202	6.06373	9	0.000187325	0.00719864
Q7TMY8	WT_NT-WT_EGCG	-0.127072	0.135649	-0.936766	20	0.360054	0.713333
Q7TN98	WT_NT-WT_EGCG	-0.243355	0.0942985	-2.58069	4	0.0612827	0.293746
Q7TNG5	WT_NT-WT_EGCG	-0.278067	0.354783	-0.783768	8	0.455752	0.773973
Q7TNM2	WT_NT-WT_EGCG	-0.455813	0.163435	-2.78895	4	0.0493649	0.258678
Q7TNS2	WT_NT-WT_EGCG	0.122309	0.323105	0.378541	8	0.714876	0.905376
Q7TPM6	WT_NT-WT_EGCG	0.0147374	0.0808144	0.182361	22	0.85697	0.957861
Q7TPR4	WT_NT-WT_EGCG	0.154902	0.0462307	3.35062	168	0.000995816	0.0226042
Q7TPS5	WT_NT-WT_EGCG	0.151824	0.140402	1.08135	7	0.31538	0.673129
Q7TQ95	WT_NT-WT_EGCG	0.0900757	0.0882252	1.02097	31	0.315169	0.673129
Q7TQD2	WT_NT-WT_EGCG	0.221345	0.124904	1.77211	62	0.0812894	0.350993
Q7TQF7	WT_NT-WT_EGCG	0.00276874	0.0546985	0.0506183	140	0.959702	0.994393
Q7TQI3	WT_NT-WT_EGCG	0.00681274	0.0787478	0.0865134	85	0.931262	0.983933
Q7TSI3	WT_NT-WT_EGCG	0.788462	0.403253	1.95525	4	0.122218	0.432861
Q7TSJ2	WT_NT-WT_EGCG	-0.103223	0.0487592	-2.11699	253	0.0352367	0.216732
Q7TT50	WT_NT-WT_EGCG	-0.383977	0.145776	-2.63403	12	0.0218128	0.166223
Q80SU3	WT_NT-WT_EGCG	-0.147079	0.318766	-0.4614	6	0.660765	0.883904
Q80SW1	WT_NT-WT_EGCG	0.0305849	0.0681957	0.448488	77	0.655061	0.880177
Q80T41	WT_NT-WT_EGCG	0.0739923	0.0704458	1.05034	14	0.311353	0.670583
Q80TA6	WT_NT-WT_EGCG	-0.0224165	0.266	-0.0842728	6	0.935581	0.986173
Q80TB8	WT_NT-WT_EGCG	-0.526387	0.0977443	-5.38534	39	3.68971e-06	0.000583842
Q80TE7	WT_NT-WT_EGCG	0.220494	0.104948	2.10098	42	0.0416843	0.235569
Q80TJ1	WT_NT-WT_EGCG	0.0337238	0.038333	0.879758	275	0.379759	0.728638
Q80TK0	WT_NT-WT_EGCG	0.2501	0.303361	0.824431	9	0.431001	0.760158
Q80TL0	WT_NT-WT_EGCG	0.04715	0.102716	0.45903	58	0.647928	0.877694
Q80TL4	WT_NT-WT_EGCG	-0.17141	0.0703532	-2.43643	83	0.016972	0.142226
Q80TM9	WT_NT-WT_EGCG	-0.0690538	0.1484	-0.465321	26	0.645576	0.877694
Q80TR1	WT_NT-WT_EGCG	0.0698366	0.0995579	0.701467	8	0.502903	0.808533
Q80TV8	WT_NT-WT_EGCG	-0.558705	0.513837	-1.08732	5	0.32651	0.685163
Q80TY0	WT_NT-WT_EGCG	-0.175693	0.157144	-1.11804	12	0.285434	0.648095
Q80TZ3	WT_NT-WT_EGCG	-0.00128513	0.0629623	-0.0204111	219	0.983734	0.998122
Q80U23	WT_NT-WT_EGCG	-0.0401794	0.0829011	-0.484666	56	0.629804	0.875065
Q80U28	WT_NT-WT_EGCG	-0.0137985	0.0640997	-0.215266	107	0.829969	0.946212
Q80U40	WT_NT-WT_EGCG	-0.0636798	0.18314	-0.347711	7	0.738278	0.913509
Q80U49	WT_NT-WT_EGCG	0.295159	0.136243	2.16641	16	0.0457231	0.250025
Q80U56	WT_NT-WT_EGCG	-0.283923	0.268304	-1.05821	7	0.325102	0.684292
Q80U63	WT_NT-WT_EGCG	-0.0804042	0.0967317	-0.831208	44	0.410344	0.746806
Q80UG2	WT_NT-WT_EGCG	0.0661681	0.0790102	0.837464	79	0.404858	0.7439
Q80UG5	WT_NT-WT_EGCG	0.253849	0.0849655	2.98766	63	0.00400277	0.0546571
Q80UJ7	WT_NT-WT_EGCG	-0.0298049	0.130667	-0.228099	14	0.822867	0.943654
Q80UK0	WT_NT-WT_EGCG	0.176768	0.0999545	1.76849	7	0.120302	0.431378
Q80UM3	WT_NT-WT_EGCG	0.157769	0.288732	0.546418	7	0.601752	0.863314
Q80UP3	WT_NT-WT_EGCG	0.0267846	0.150481	0.177994	14	0.861278	0.960161
Q80UP8	WT_NT-WT_EGCG	0.00595281	0.449199	0.0132521	4	0.990061	0.998122
Q80UU9	WT_NT-WT_EGCG	-0.114066	0.200717	-0.568294	9	0.583734	0.853516
Q80UV9	WT_NT-WT_EGCG	-0.120513	0.308322	-0.390868	8	0.706098	0.902254
Q80UW2	WT_NT-WT_EGCG	0.0672689	0.114079	0.589667	47	0.558238	0.839501
Q80UY2	WT_NT-WT_EGCG	-0.244895	0.122588	-1.9977	17	0.0620086	0.295349
Q80VD1	WT_NT-WT_EGCG	-0.0791732	0.0936852	-0.845098	15	0.411334	0.746806
Q80VL1	WT_NT-WT_EGCG	-0.0522387	0.313022	-0.166885	6	0.872943	0.964873
Q80VP0	WT_NT-WT_EGCG	0.0721385	0.062493	1.15435	58	0.253092	0.613903
Q80VP1	WT_NT-WT_EGCG	-0.0108602	0.111268	-0.0976046	30	0.922895	0.978994
Q80VP9	WT_NT-WT_EGCG	0.257191	0.0570021	4.51196	17	0.00030778	0.0100967
Q80W21	WT_NT-WT_EGCG	0.205221	0.0410578	4.99836	16	0.000131302	0.00588671
Q80W47	WT_NT-WT_EGCG	0.166474	0.153087	1.08744	10	0.302356	0.663407
Q80W54	WT_NT-WT_EGCG	-0.0371337	0.342244	-0.108501	5	0.917818	0.97734
Q80WC7	WT_NT-WT_EGCG	0.0378865	0.15341	0.246962	6	0.81317	0.940021
Q80WJ7	WT_NT-WT_EGCG	-0.388781	0.0878479	-4.42562	20	0.000260193	0.00874899
Q80WM4	WT_NT-WT_EGCG	0.440634	0.14026	3.14154	19	0.00537313	0.0678579
Q80WQ2	WT_NT-WT_EGCG	-0.000630975	0.227551	-0.0027729	8	0.997855	0.999341
Q80X50	WT_NT-WT_EGCG	0.171134	0.193915	0.882521	22	0.387037	0.731643
Q80X80	WT_NT-WT_EGCG	0.212476	0.0749169	2.83615	37	0.00736209	0.0846326
Q80XI3	WT_NT-WT_EGCG	-0.118538	0.091055	-1.30183	14	0.213989	0.563148
Q80XI4	WT_NT-WT_EGCG	0.111405	0.0675901	1.64825	58	0.104708	0.399644
Q80XN0	WT_NT-WT_EGCG	0.0474287	0.0641224	0.739659	86	0.461521	0.777901
Q80XQ2	WT_NT-WT_EGCG	0.399612	0.498383	0.801818	5	0.459053	0.775661
Q80XU3	WT_NT-WT_EGCG	0.14414	0.393017	0.366753	7	0.724638	0.907908
Q80Y14	WT_NT-WT_EGCG	0.263211	0.198288	1.32742	8	0.220999	0.569283
Q80Y17	WT_NT-WT_EGCG	0.330842	0.139906	2.36474	4	0.0772628	0.339603
Q80Y55	WT_NT-WT_EGCG	-0.417215	0.412469	-1.01151	4	0.36899	0.721227
Q80Y86	WT_NT-WT_EGCG	-0.103122	0.191854	-0.537504	8	0.605544	0.864604
Q80YA9	WT_NT-WT_EGCG	0.233694	0.11918	1.96085	61	0.0544668	0.27335
Q80YD1	WT_NT-WT_EGCG	0.489572	0.426337	1.14832	7	0.28856	0.650322
Q80YN3	WT_NT-WT_EGCG	-0.153111	0.101535	-1.50796	54	0.137392	0.456279
Q80YX1	WT_NT-WT_EGCG	0.121332	0.109503	1.10803	22	0.279817	0.644768
Q80Z24	WT_NT-WT_EGCG	-0.215866	0.0676863	-3.18921	24	0.0039423	0.054106
Q80Z38	WT_NT-WT_EGCG	0.00161277	0.110966	0.0145339	24	0.988524	0.998122
Q80ZI1	WT_NT-WT_EGCG	0.291566	0.219974	1.32546	8	0.221618	0.569283
Q80ZJ1	WT_NT-WT_EGCG	0.0829736	0.0399271	2.07813	5	0.0922812	0.376962
Q810B6	WT_NT-WT_EGCG	-0.527444	0.300876	-1.75303	5	0.139975	0.460308
Q810J8	WT_NT-WT_EGCG	0.372374	0.329986	1.12846	6	0.302218	0.663407
Q810U3	WT_NT-WT_EGCG	-0.0139405	0.0487328	-0.28606	225	0.775096	0.926095
Q810U4	WT_NT-WT_EGCG	-0.00813148	0.0558476	-0.145601	185	0.884395	0.967082
Q811D0	WT_NT-WT_EGCG	0.051495	0.100532	0.512226	39	0.611381	0.868121
Q812A2	WT_NT-WT_EGCG	0.0399853	0.0773984	0.516616	62	0.607262	0.865678
Q8BFQ4	WT_NT-WT_EGCG	-0.144132	0.27965	-0.515401	8	0.620209	0.871663
Q8BFQ8	WT_NT-WT_EGCG	0.181791	0.0821623	2.21259	27	0.0355695	0.216966
Q8BFR5	WT_NT-WT_EGCG	-0.0164382	0.0628508	-0.261543	158	0.794014	0.932854
Q8BFT9	WT_NT-WT_EGCG	0.256623	0.328843	0.780383	8	0.457632	0.775566
Q8BFU3	WT_NT-WT_EGCG	0.376137	0.461805	0.814492	7	0.442187	0.766419
Q8BFY6	WT_NT-WT_EGCG	0.125479	0.132001	0.950588	8	0.369644	0.721227
Q8BFY9	WT_NT-WT_EGCG	-0.126684	0.10693	-1.18473	14	0.255847	0.616673
Q8BFZ3	WT_NT-WT_EGCG	0.183829	0.289053	0.63597	9	0.540629	0.832705
Q8BFZ9	WT_NT-WT_EGCG	-0.447587	0.0894979	-5.00109	27	3.03668e-05	0.0020605
Q8BG02	WT_NT-WT_EGCG	-0.0839452	0.36036	-0.232948	5	0.825037	0.943654
Q8BG05	WT_NT-WT_EGCG	0.0110976	0.0702235	0.158033	68	0.874899	0.965831
Q8BG18	WT_NT-WT_EGCG	0.595443	0.312139	1.90762	7	0.0981001	0.386368
Q8BG32	WT_NT-WT_EGCG	0.00717468	0.0798133	0.0898933	79	0.9286	0.982664
Q8BG39	WT_NT-WT_EGCG	0.0899818	0.0799375	1.12565	81	0.263637	0.624455
Q8BG51	WT_NT-WT_EGCG	-0.0805481	0.133595	-0.602927	52	0.549178	0.835966
Q8BG67	WT_NT-WT_EGCG	0.166145	0.269292	0.616971	8	0.554402	0.837929
Q8BG73	WT_NT-WT_EGCG	0.168692	0.0673396	2.5051	9	0.0335799	0.212748
Q8BG92	WT_NT-WT_EGCG	0.312818	0.218627	1.43083	8	0.190357	0.534973
Q8BGB5	WT_NT-WT_EGCG	0.264469	0.430494	0.614339	8	0.556056	0.839204
Q8BGB7	WT_NT-WT_EGCG	0.320001	0.0663091	4.8259	12	0.000414865	0.012278
Q8BGD9	WT_NT-WT_EGCG	0.0669461	0.0864006	0.774833	53	0.441881	0.766419
Q8BGH2	WT_NT-WT_EGCG	0.0548057	0.0668463	0.819876	77	0.414817	0.746806
Q8BGH4	WT_NT-WT_EGCG	0.129371	0.0237532	5.44648	4	0.00551931	0.0684276
Q8BGN3	WT_NT-WT_EGCG	-0.105898	0.258943	-0.408961	7	0.694791	0.898777
Q8BGN8	WT_NT-WT_EGCG	-0.0164896	0.121085	-0.136182	8	0.895042	0.971223
Q8BGQ1	WT_NT-WT_EGCG	0.224228	0.333279	0.672795	7	0.52266	0.821235
Q8BGQ7	WT_NT-WT_EGCG	-0.0882264	0.0696979	-1.26584	99	0.208541	0.557075
Q8BGS2	WT_NT-WT_EGCG	0.432487	0.172684	2.5045	9	0.0336125	0.212748
Q8BGT8	WT_NT-WT_EGCG	0.0889076	0.0913311	0.973464	48	0.335203	0.698858
Q8BGU5	WT_NT-WT_EGCG	-0.276979	0.135399	-2.04565	9	0.0711118	0.319884
Q8BGX2	WT_NT-WT_EGCG	0.0630892	0.147505	0.427708	12	0.676439	0.892239
Q8BGZ1	WT_NT-WT_EGCG	0.000586347	0.0573782	0.010219	85	0.991871	0.998122
Q8BH04	WT_NT-WT_EGCG	-0.08272	0.0856858	-0.965388	55	0.338576	0.700054
Q8BH44	WT_NT-WT_EGCG	-0.16271	0.0863667	-1.88394	58	0.0645884	0.302688
Q8BH57	WT_NT-WT_EGCG	0.302404	0.297373	1.01692	7	0.343045	0.701267
Q8BH58	WT_NT-WT_EGCG	-0.129776	0.118731	-1.09303	27	0.284039	0.647512
Q8BH59	WT_NT-WT_EGCG	-0.208496	0.0555699	-3.75196	220	0.000224464	0.00805206
Q8BH66	WT_NT-WT_EGCG	0.150065	0.0732786	2.04786	118	0.0427927	0.238822
Q8BH82	WT_NT-WT_EGCG	-0.490809	0.202368	-2.42533	6	0.0514886	0.265843
Q8BH95	WT_NT-WT_EGCG	-0.0639104	0.0626181	-1.02064	36	0.314236	0.673129
Q8BHB9	WT_NT-WT_EGCG	-0.545408	0.238019	-2.29144	11	0.0426693	0.238629
Q8BHC1	WT_NT-WT_EGCG	-0.00186396	0.192145	-0.00970083	6	0.992574	0.998122
Q8BHE3	WT_NT-WT_EGCG	-0.0386377	0.117628	-0.328475	49	0.743952	0.916648
Q8BHG1	WT_NT-WT_EGCG	0.286858	0.334526	0.857506	8	0.416113	0.746806
Q8BHH2	WT_NT-WT_EGCG	0.113066	0.414274	0.272926	8	0.791823	0.932577
Q8BHL3	WT_NT-WT_EGCG	-0.155051	0.519907	-0.298228	6	0.775587	0.926095
Q8BHL5	WT_NT-WT_EGCG	0.280031	0.104927	2.66882	23	0.0137138	0.123494
Q8BHN3	WT_NT-WT_EGCG	0.0727362	0.0728102	0.998984	99	0.320238	0.677776
Q8BHW2	WT_NT-WT_EGCG	-0.0432527	0.136502	-0.316864	12	0.756791	0.919535
Q8BHZ0	WT_NT-WT_EGCG	-0.0576993	0.0915307	-0.630382	27	0.533744	0.828984
Q8BI08	WT_NT-WT_EGCG	0.122598	0.248196	0.493955	8	0.634613	0.875065
Q8BIF0	WT_NT-WT_EGCG	0.112747	0.0548894	2.05407	22	0.0520405	0.267192
Q8BIG7	WT_NT-WT_EGCG	-0.0741863	0.0728504	-1.01834	19	0.32131	0.6795
Q8BIJ6	WT_NT-WT_EGCG	-0.038485	0.0695272	-0.553524	65	0.581804	0.85248
Q8BIW1	WT_NT-WT_EGCG	0.203981	0.0957562	2.13021	16	0.049022	0.258061
Q8BIZ1	WT_NT-WT_EGCG	0.0775673	0.0928565	0.835346	51	0.407419	0.744031
Q8BJI1	WT_NT-WT_EGCG	0.00409029	0.118157	0.0346173	28	0.972631	0.996838
Q8BJU0	WT_NT-WT_EGCG	-0.0629811	0.073787	-0.853553	39	0.398565	0.739464
Q8BJW6	WT_NT-WT_EGCG	-0.0784182	0.257234	-0.304851	5	0.772761	0.924629
Q8BJY1	WT_NT-WT_EGCG	-0.0996091	0.0902203	-1.10406	41	0.276003	0.642083
Q8BK08	WT_NT-WT_EGCG	0.665244	0.274556	2.42298	8	0.041656	0.235569
Q8BK30	WT_NT-WT_EGCG	-0.239591	0.379852	-0.630748	8	0.545798	0.835627
Q8BK64	WT_NT-WT_EGCG	-0.0566812	0.0838999	-0.675581	50	0.502419	0.808533
Q8BK72	WT_NT-WT_EGCG	0.149985	0.192259	0.780117	5	0.470621	0.782912
Q8BKC5	WT_NT-WT_EGCG	0.0372299	0.0715943	0.520011	100	0.604205	0.864068
Q8BKX1	WT_NT-WT_EGCG	0.190727	0.0780686	2.44307	90	0.0165152	0.139344
Q8BKZ9	WT_NT-WT_EGCG	-0.00960902	0.0641507	-0.149788	75	0.881334	0.966131
Q8BL65	WT_NT-WT_EGCG	-0.0738494	0.0783472	-0.942592	42	0.35128	0.704131
Q8BL66	WT_NT-WT_EGCG	-0.0105133	0.0749218	-0.140323	56	0.888908	0.968474
Q8BL86	WT_NT-WT_EGCG	-0.0593932	0.207897	-0.285686	6	0.784725	0.930326
Q8BL97	WT_NT-WT_EGCG	0.127023	0.0314107	4.04395	15	0.00106025	0.0237276
Q8BLE7	WT_NT-WT_EGCG	-0.534162	0.516093	-1.03501	5	0.348102	0.702472
Q8BLF1	WT_NT-WT_EGCG	0.144683	0.101598	1.42408	31	0.164413	0.504301
Q8BLJ3	WT_NT-WT_EGCG	-0.161509	0.16462	-0.981101	8	0.355278	0.709501
Q8BLK3	WT_NT-WT_EGCG	-0.154429	0.127625	-1.21002	43	0.232883	0.586568
Q8BLQ9	WT_NT-WT_EGCG	0.107369	0.0569091	1.88668	69	0.0634118	0.300313
Q8BLR2	WT_NT-WT_EGCG	0.0586474	0.103081	0.568948	21	0.575427	0.848461
Q8BLY2	WT_NT-WT_EGCG	-0.641567	0.224255	-2.86088	5	0.0353701	0.216732
Q8BMF3	WT_NT-WT_EGCG	0.268392	0.104832	2.56021	110	0.0118172	0.11342
Q8BMF4	WT_NT-WT_EGCG	-0.0466936	0.0454702	-1.0269	141	0.306224	0.666458
Q8BMG7	WT_NT-WT_EGCG	0.433901	0.0998311	4.34635	12	0.000950935	0.0222436
Q8BMI3	WT_NT-WT_EGCG	0.100473	0.091402	1.09924	16	0.28793	0.649887
Q8BMJ2	WT_NT-WT_EGCG	0.101749	0.0522765	1.94636	4	0.123472	0.43512
Q8BMJ3	WT_NT-WT_EGCG	-0.12535	0.153734	-0.81537	8	0.43846	0.764392
Q8BMK4	WT_NT-WT_EGCG	0.391266	0.306735	1.27558	4	0.271146	0.635905
Q8BMS1	WT_NT-WT_EGCG	-0.13882	0.0627028	-2.21394	146	0.0283834	0.192364
Q8BMS4	WT_NT-WT_EGCG	-0.0487008	0.233953	-0.208165	8	0.840302	0.949689
Q8BNU0	WT_NT-WT_EGCG	-0.603353	0.22747	-2.65245	8	0.0291449	0.195511
Q8BNW9	WT_NT-WT_EGCG	0.138483	0.0766638	1.80637	60	0.0758759	0.3346
Q8BNY6	WT_NT-WT_EGCG	0.126727	0.0673901	1.88051	30	0.0697793	0.31768
Q8BP47	WT_NT-WT_EGCG	-0.1113	0.0673793	-1.65184	89	0.10209	0.394007
Q8BP67	WT_NT-WT_EGCG	0.121139	0.0778021	1.55702	23	0.133121	0.447619
Q8BP92	WT_NT-WT_EGCG	0.0582218	0.106059	0.548957	23	0.588325	0.857311
Q8BPM0	WT_NT-WT_EGCG	-0.355818	0.266734	-1.33398	7	0.223974	0.572165
Q8BPN8	WT_NT-WT_EGCG	0.0550964	0.0359309	1.5334	461	0.125864	0.435424
Q8BQP9	WT_NT-WT_EGCG	0.877914	0.50812	1.72777	8	0.122295	0.432861
Q8BR63	WT_NT-WT_EGCG	0.105012	0.438669	0.239387	7	0.817663	0.941115
Q8BR90	WT_NT-WT_EGCG	0.231017	0.0827231	2.79265	8	0.0234621	0.174345
Q8BR92	WT_NT-WT_EGCG	0.105837	0.185563	0.570356	14	0.577476	0.849834
Q8BRF7	WT_NT-WT_EGCG	-0.263307	0.270932	-0.971858	6	0.368654	0.721221
Q8BRK8	WT_NT-WT_EGCG	-0.193087	0.227366	-0.849237	8	0.420434	0.750975
Q8BRT1	WT_NT-WT_EGCG	-0.041146	0.0656034	-0.627194	99	0.531976	0.827735
Q8BRV5	WT_NT-WT_EGCG	-0.0571264	0.222217	-0.257075	8	0.803609	0.938143
Q8BSS9	WT_NT-WT_EGCG	0.114793	0.0770478	1.4899	5	0.196435	0.544193
Q8BSY0	WT_NT-WT_EGCG	-0.234885	0.10038	-2.33996	6	0.0578472	0.284998
Q8BSZ2	WT_NT-WT_EGCG	0.212264	0.323632	0.655879	6	0.536227	0.829557
Q8BTG7	WT_NT-WT_EGCG	-0.10251	0.079418	-1.29077	48	0.202967	0.549581
Q8BTI8	WT_NT-WT_EGCG	-0.0231775	0.154637	-0.149883	11	0.883569	0.9666
Q8BTM8	WT_NT-WT_EGCG	-0.0838153	0.204971	-0.408913	21	0.686744	0.896275
Q8BTX9	WT_NT-WT_EGCG	0.0270568	0.11898	0.227406	12	0.823936	0.943654
Q8BTY2	WT_NT-WT_EGCG	-0.178116	0.346115	-0.514615	8	0.620734	0.871945
Q8BTZ7	WT_NT-WT_EGCG	0.10704	0.187231	0.571697	6	0.588288	0.857311
Q8BU30	WT_NT-WT_EGCG	0.306103	0.0823809	3.7157	12	0.00294995	0.0466786
Q8BUK6	WT_NT-WT_EGCG	0.215768	0.192237	1.12241	8	0.294244	0.655771
Q8BUV3	WT_NT-WT_EGCG	-0.0207738	0.0606596	-0.342465	142	0.732507	0.911713
Q8BV13	WT_NT-WT_EGCG	0.0948854	0.118125	0.803265	14	0.435248	0.762748
Q8BVE3	WT_NT-WT_EGCG	-0.0509234	0.0547653	-0.929848	156	0.353887	0.707806
Q8BVI4	WT_NT-WT_EGCG	-0.169507	0.0986635	-1.71804	59	0.0910347	0.375213
Q8BVI5	WT_NT-WT_EGCG	-0.0841521	0.20554	-0.40942	5	0.699181	0.901036
Q8BVL3	WT_NT-WT_EGCG	0.0692631	0.276913	0.250126	6	0.810834	0.939334
Q8BVQ5	WT_NT-WT_EGCG	-0.157806	0.105321	-1.49833	44	0.141189	0.462491
Q8BW75	WT_NT-WT_EGCG	-0.0881789	0.0608667	-1.44872	74	0.15164	0.482736
Q8BW96	WT_NT-WT_EGCG	-0.00734588	0.0893259	-0.0822369	40	0.934868	0.985972
Q8BWF0	WT_NT-WT_EGCG	-0.0731476	0.0568823	-1.28595	108	0.201212	0.547316
Q8BWG8	WT_NT-WT_EGCG	-0.118278	0.061516	-1.92272	46	0.0607199	0.292506
Q8BWM0	WT_NT-WT_EGCG	-0.0293676	0.159304	-0.18435	13	0.856584	0.957861
Q8BWQ6	WT_NT-WT_EGCG	-0.0193713	0.409031	-0.0473591	5	0.96406	0.995254
Q8BWR2	WT_NT-WT_EGCG	-0.225088	0.271158	-0.8301	6	0.438256	0.764392
Q8BWT1	WT_NT-WT_EGCG	0.044611	0.0656259	0.679778	95	0.498298	0.806184
Q8BWY3	WT_NT-WT_EGCG	-0.0700617	0.0997184	-0.702596	12	0.495712	0.802882
Q8BX10	WT_NT-WT_EGCG	-0.153205	0.147714	-1.03717	15	0.316088	0.67322
Q8BX70	WT_NT-WT_EGCG	-0.146142	0.104025	-1.40488	17	0.178067	0.524071
Q8BX94	WT_NT-WT_EGCG	-0.0749635	0.046681	-1.60587	9	0.142765	0.464376
Q8BXR1	WT_NT-WT_EGCG	0.0740904	0.154043	0.480973	27	0.63441	0.875065
Q8BXV2	WT_NT-WT_EGCG	-0.0316259	0.0951101	-0.332519	15	0.744099	0.916648
Q8BXZ1	WT_NT-WT_EGCG	-0.113282	0.0910791	-1.24377	16	0.231498	0.583626
Q8BY89	WT_NT-WT_EGCG	0.022713	0.267202	0.085003	6	0.935024	0.985972
Q8BYH7	WT_NT-WT_EGCG	-0.345158	0.164287	-2.10095	4	0.103542	0.397331
Q8BYI9	WT_NT-WT_EGCG	0.02363	0.0391353	0.603802	246	0.546532	0.835966
Q8BYK6	WT_NT-WT_EGCG	0.294166	0.199008	1.47816	7	0.182893	0.529246
Q8BYL4	WT_NT-WT_EGCG	0.376336	0.750229	0.501628	7	0.631318	0.875065
Q8BYM5	WT_NT-WT_EGCG	0.0822706	0.0647794	1.27001	26	0.21533	0.564944
Q8BZ98	WT_NT-WT_EGCG	-0.0303216	0.0601977	-0.503701	94	0.61565	0.868121
Q8BZA9	WT_NT-WT_EGCG	0.256503	0.226961	1.13017	7	0.295639	0.657246
Q8BZI0	WT_NT-WT_EGCG	-0.0389267	0.152915	-0.254564	8	0.805481	0.939205
Q8C052	WT_NT-WT_EGCG	0.0283954	0.0899609	0.315642	37	0.754048	0.919535
Q8C0C7	WT_NT-WT_EGCG	0.0508947	0.0750246	0.678373	52	0.500543	0.806569
Q8C0D4	WT_NT-WT_EGCG	0.110982	0.291623	0.380567	8	0.71343	0.905249
Q8C0D5	WT_NT-WT_EGCG	-0.0283716	0.26562	-0.106813	4	0.92008	0.977941
Q8C0E2	WT_NT-WT_EGCG	-0.0923784	0.120791	-0.764779	52	0.44786	0.770789
Q8C0L0	WT_NT-WT_EGCG	0.460914	0.152124	3.02986	14	0.00900233	0.0945948
Q8C0M9	WT_NT-WT_EGCG	0.0850414	0.0554421	1.53388	69	0.129632	0.443784
Q8C0T5	WT_NT-WT_EGCG	-0.420863	0.0610939	-6.88879	2	0.0204289	0.160215
Q8C163	WT_NT-WT_EGCG	0.00754442	0.107161	0.0704026	23	0.944482	0.988967
Q8C166	WT_NT-WT_EGCG	0.201712	0.118454	1.70287	18	0.105797	0.401401
Q8C167	WT_NT-WT_EGCG	-0.0874809	0.110331	-0.792897	53	0.431373	0.760158
Q8C1A5	WT_NT-WT_EGCG	0.210122	0.0590936	3.55575	23	0.00168275	0.0331529
Q8C1B1	WT_NT-WT_EGCG	-0.210645	0.229983	-0.915916	14	0.375219	0.725198
Q8C1B7	WT_NT-WT_EGCG	-0.0750246	0.0741969	-1.01116	71	0.315376	0.673129
Q8C1Q6	WT_NT-WT_EGCG	0.503809	0.462708	1.08883	4	0.337437	0.699311
Q8C2Q3	WT_NT-WT_EGCG	0.279843	0.0790091	3.54191	7	0.00944568	0.0977551
Q8C3Q5	WT_NT-WT_EGCG	0.222595	0.151535	1.46893	15	0.162509	0.502004
Q8C3W1	WT_NT-WT_EGCG	-0.0905754	0.0351449	-2.5772	8	0.0327585	0.209312
Q8C419	WT_NT-WT_EGCG	-0.0544021	0.0714117	-0.761809	89	0.448188	0.770861
Q8C437	WT_NT-WT_EGCG	0.102947	0.104987	0.980568	24	0.336588	0.699184
Q8C460	WT_NT-WT_EGCG	0.0692842	0.237182	0.292114	8	0.777632	0.926591
Q8C4M7	WT_NT-WT_EGCG	0.755614	0.318267	2.37415	5	0.0636242	0.300789
Q8C522	WT_NT-WT_EGCG	-0.230114	0.087473	-2.63068	45	0.0116261	0.112903
Q8C5H8	WT_NT-WT_EGCG	0.00196736	0.042272	0.0465405	10	0.963796	0.995254
Q8C5W0	WT_NT-WT_EGCG	-0.0549549	0.0805986	-0.681835	20	0.503164	0.808533
Q8C6B2	WT_NT-WT_EGCG	0.147923	0.338044	0.437586	7	0.67487	0.892088
Q8C6E0	WT_NT-WT_EGCG	0.0835706	0.156286	0.534728	5	0.615752	0.868121
Q8C6G8	WT_NT-WT_EGCG	0.133264	0.224839	0.592705	6	0.575021	0.848461
Q8C6I2	WT_NT-WT_EGCG	-0.176065	0.252336	-0.697743	8	0.505108	0.809889
Q8C729	WT_NT-WT_EGCG	0.170996	0.19293	0.886309	8	0.401308	0.741427
Q8C754	WT_NT-WT_EGCG	0.21062	0.220152	0.956704	6	0.37566	0.725198
Q8C7D2	WT_NT-WT_EGCG	0.186368	0.165273	1.12764	7	0.296637	0.658377
Q8C7K6	WT_NT-WT_EGCG	-0.452842	0.48878	-0.926475	6	0.389944	0.733451
Q8C7M3	WT_NT-WT_EGCG	0.0579137	0.130861	0.44256	8	0.669806	0.889936
Q8C7R4	WT_NT-WT_EGCG	-0.248686	0.331424	-0.750357	7	0.477498	0.788987
Q8C7X2	WT_NT-WT_EGCG	-0.0079885	0.0457298	-0.174689	4	0.86981	0.964861
Q8C854	WT_NT-WT_EGCG	-0.0308056	0.0932588	-0.330324	42	0.742797	0.916648
Q8C878	WT_NT-WT_EGCG	-0.179429	0.100734	-1.78122	15	0.0951315	0.383664
Q8C8N2	WT_NT-WT_EGCG	0.0357715	0.0589755	0.606548	53	0.54674	0.835966
Q8C8R3	WT_NT-WT_EGCG	0.0442128	0.034492	1.28183	571	0.200423	0.547316
Q8C8T8	WT_NT-WT_EGCG	0.412122	0.333236	1.23673	7	0.256068	0.616673
Q8CAA7	WT_NT-WT_EGCG	-0.0636533	0.069503	-0.915835	89	0.362228	0.714365
Q8CAK1	WT_NT-WT_EGCG	0.0892634	0.105435	0.846618	6	0.429676	0.759414
Q8CAQ8	WT_NT-WT_EGCG	-0.175822	0.0673054	-2.6123	176	0.00977079	0.100268
Q8CAY6	WT_NT-WT_EGCG	-0.207282	0.0256291	-8.08774	53	8.10594e-11	5.45124e-08
Q8CBE3	WT_NT-WT_EGCG	-0.0653573	0.0691543	-0.945093	66	0.348059	0.702472
Q8CBW3	WT_NT-WT_EGCG	0.0404367	0.0591313	0.683846	32	0.498995	0.806184
Q8CBY8	WT_NT-WT_EGCG	-0.0529289	0.100191	-0.528281	42	0.600085	0.863314
Q8CC35	WT_NT-WT_EGCG	0.150244	0.0577481	2.60172	40	0.0129425	0.119364
Q8CCB4	WT_NT-WT_EGCG	0.233532	0.374662	0.623313	4	0.566859	0.843541
Q8CCJ3	WT_NT-WT_EGCG	-0.101058	0.299984	-0.336879	6	0.747679	0.917963
Q8CCJ4	WT_NT-WT_EGCG	0.178668	0.13073	1.36669	17	0.189525	0.534311
Q8CCN5	WT_NT-WT_EGCG	-0.179795	0.114426	-1.57128	8	0.154761	0.488624
Q8CCT4	WT_NT-WT_EGCG	0.188335	0.164644	1.14389	8	0.28574	0.648095
Q8CDA1	WT_NT-WT_EGCG	0.17851	0.364123	0.490246	6	0.64137	0.877049
Q8CDG3	WT_NT-WT_EGCG	0.0881317	0.0842481	1.0461	13	0.314578	0.673129
Q8CDN6	WT_NT-WT_EGCG	-0.0477668	0.0846033	-0.564597	51	0.574823	0.848461
Q8CEI1	WT_NT-WT_EGCG	-0.478945	0.377002	-1.27041	5	0.259844	0.621868
Q8CFI0	WT_NT-WT_EGCG	0.012358	0.101107	0.122227	20	0.903939	0.973651
Q8CFV4	WT_NT-WT_EGCG	-0.0458628	0.0893306	-0.513406	8	0.621542	0.872624
Q8CFV9	WT_NT-WT_EGCG	0.143754	0.167528	0.858089	5	0.430047	0.759571
Q8CG72	WT_NT-WT_EGCG	0.117268	0.042166	2.78111	6	0.0319502	0.208607
Q8CG76	WT_NT-WT_EGCG	0.121521	0.0713239	1.70379	16	0.107762	0.404932
Q8CGA0	WT_NT-WT_EGCG	-0.404218	0.205943	-1.96276	12	0.073278	0.326895
Q8CGC7	WT_NT-WT_EGCG	-0.0590643	0.070225	-0.841072	100	0.402314	0.742776
Q8CGF6	WT_NT-WT_EGCG	0.124904	0.0810898	1.54032	52	0.129546	0.443784
Q8CGK3	WT_NT-WT_EGCG	-0.0682888	0.0827814	-0.824929	85	0.411721	0.746806
Q8CGP2	WT_NT-WT_EGCG	-0.499418	0.108165	-4.61716	18	0.000214021	0.00788652
Q8CGP6	WT_NT-WT_EGCG	-0.0140995	0.262986	-0.0536131	8	0.958558	0.994393
Q8CGY8	WT_NT-WT_EGCG	0.00275099	0.110706	0.0248494	56	0.980263	0.998122
Q8CH72	WT_NT-WT_EGCG	0.0479336	0.247278	0.193845	8	0.851129	0.954371
Q8CHC4	WT_NT-WT_EGCG	0.0416687	0.0354014	1.17704	350	0.239981	0.596089
Q8CHG7	WT_NT-WT_EGCG	0.153125	0.0665717	2.30015	106	0.0233981	0.174345
Q8CHH9	WT_NT-WT_EGCG	7.18461e-05	0.074875	0.000959547	93	0.999236	0.999608
Q8CHP8	WT_NT-WT_EGCG	-0.0262442	0.0684056	-0.383655	41	0.703217	0.901646
Q8CHT0	WT_NT-WT_EGCG	0.103339	0.32122	0.321709	7	0.757067	0.919535
Q8CHT1	WT_NT-WT_EGCG	0.0598684	0.0784018	0.76361	8	0.46702	0.781409
Q8CHU3	WT_NT-WT_EGCG	0.033191	0.105063	0.315916	21	0.755185	0.919535
Q8CHX7	WT_NT-WT_EGCG	0.295964	0.0862762	3.43043	9	0.00750315	0.0858871
Q8CI32	WT_NT-WT_EGCG	-0.088222	0.0833756	-1.05813	6	0.330726	0.691798
Q8CI71	WT_NT-WT_EGCG	-0.390712	0.148061	-2.63885	12	0.0216194	0.166223
Q8CI94	WT_NT-WT_EGCG	-0.0407178	0.0634576	-0.641653	188	0.52188	0.820969
Q8CIB5	WT_NT-WT_EGCG	-0.0388638	0.066717	-0.582517	29	0.56472	0.841605
Q8CIE6	WT_NT-WT_EGCG	-0.228133	0.0704375	-3.2388	21	0.0039326	0.054106
Q8CIG8	WT_NT-WT_EGCG	0.11348	0.12838	0.88394	7	0.406063	0.744031
Q8CIN4	WT_NT-WT_EGCG	0.079371	0.109377	0.725662	15	0.479216	0.790853
Q8CIQ7	WT_NT-WT_EGCG	0.224513	0.206679	1.08629	9	0.305587	0.665689
Q8CJ19	WT_NT-WT_EGCG	0.21	0.42009	0.499892	8	0.630609	0.875065
Q8CJH3	WT_NT-WT_EGCG	-0.300682	0.266948	-1.12637	8	0.292661	0.654411
Q8JZK9	WT_NT-WT_EGCG	-0.158197	0.100989	-1.56647	6	0.16828	0.511494
Q8JZN5	WT_NT-WT_EGCG	0.229167	0.0684592	3.34749	22	0.00291401	0.0466172
Q8JZP2	WT_NT-WT_EGCG	-0.0288021	0.219773	-0.131054	16	0.897366	0.972547
Q8JZQ2	WT_NT-WT_EGCG	0.047209	0.0856579	0.551134	59	0.583623	0.853516
Q8JZQ9	WT_NT-WT_EGCG	-0.112103	0.144364	-0.77653	41	0.441893	0.766419
Q8JZS0	WT_NT-WT_EGCG	0.207686	0.135281	1.53522	14	0.147016	0.474187
Q8JZU2	WT_NT-WT_EGCG	0.099255	0.259011	0.383208	6	0.714775	0.905376
Q8JZW5	WT_NT-WT_EGCG	-0.126824	0.339701	-0.373339	5	0.724202	0.907908
Q8K010	WT_NT-WT_EGCG	-0.163287	0.215657	-0.75716	7	0.473665	0.785654
Q8K019	WT_NT-WT_EGCG	0.35834	0.122713	2.92014	8	0.0192872	0.154274
Q8K021	WT_NT-WT_EGCG	-0.0308642	0.0909067	-0.339515	67	0.735284	0.911713
Q8K097	WT_NT-WT_EGCG	-0.000405834	0.234191	-0.00173292	6	0.998674	0.99954
Q8K0E8	WT_NT-WT_EGCG	-0.0980289	0.29965	-0.327145	7	0.753124	0.919535
Q8K0G5	WT_NT-WT_EGCG	0.0398118	0.0328728	1.21109	23	0.23816	0.593744
Q8K0S0	WT_NT-WT_EGCG	0.00404186	0.0795562	0.0508051	67	0.959632	0.994393
Q8K0T0	WT_NT-WT_EGCG	0.105543	0.0331478	3.18402	164	0.00173831	0.0334003
Q8K0U4	WT_NT-WT_EGCG	0.0396969	0.0478061	0.830373	203	0.407304	0.744031
Q8K183	WT_NT-WT_EGCG	-0.0950137	0.0610918	-1.55526	70	0.124394	0.43512
Q8K1A6	WT_NT-WT_EGCG	-0.477261	0.428085	-1.11487	6	0.307559	0.667743
Q8K1J6	WT_NT-WT_EGCG	0.25055	0.287198	0.872393	5	0.422901	0.752882
Q8K1L5	WT_NT-WT_EGCG	0.0576074	0.105469	0.546202	16	0.592462	0.859613
Q8K1M6	WT_NT-WT_EGCG	-0.0343024	0.0448829	-0.764265	273	0.44537	0.769053
Q8K1Z0	WT_NT-WT_EGCG	0.136301	0.0256784	5.30802	39	4.71912e-06	0.000604497
Q8K212	WT_NT-WT_EGCG	-0.0440312	0.0769229	-0.572408	69	0.568906	0.845969
Q8K221	WT_NT-WT_EGCG	0.0441724	0.153807	0.287193	24	0.776429	0.926095
Q8K274	WT_NT-WT_EGCG	0.231805	0.214626	1.08004	17	0.295209	0.657246
Q8K2B3	WT_NT-WT_EGCG	0.0747394	0.0219522	3.40464	203	0.000798328	0.0204524
Q8K2C6	WT_NT-WT_EGCG	-0.125104	0.175917	-0.711156	7	0.499992	0.806534
Q8K2C9	WT_NT-WT_EGCG	-0.0287436	0.108936	-0.263857	33	0.793531	0.932854
Q8K2K6	WT_NT-WT_EGCG	-0.12913	0.112502	-1.1478	23	0.262852	0.624322
Q8K2P7	WT_NT-WT_EGCG	-0.402168	0.21518	-1.86899	8	0.0985603	0.386793
Q8K2T1	WT_NT-WT_EGCG	0.310208	0.252422	1.22892	8	0.25402	0.615045
Q8K310	WT_NT-WT_EGCG	0.0875573	0.0577568	1.51596	138	0.131816	0.446614
Q8K341	WT_NT-WT_EGCG	-0.0606863	0.202583	-0.299564	9	0.771313	0.924613
Q8K354	WT_NT-WT_EGCG	0.142528	0.0734413	1.94071	36	0.060156	0.291892
Q8K386	WT_NT-WT_EGCG	0.628721	0.289116	2.17463	7	0.0661631	0.30739
Q8K394	WT_NT-WT_EGCG	-0.0912408	0.0253394	-3.60075	6	0.0113562	0.11149
Q8K3A0	WT_NT-WT_EGCG	0.361694	0.315715	1.14563	7	0.289598	0.651899
Q8K3E5	WT_NT-WT_EGCG	-0.566291	0.542726	-1.04342	4	0.355663	0.709507
Q8K3H0	WT_NT-WT_EGCG	-0.11718	0.109907	-1.06618	47	0.291789	0.653835
Q8K3J1	WT_NT-WT_EGCG	-0.19044	0.127964	-1.48823	35	0.145645	0.47033
Q8K3W0	WT_NT-WT_EGCG	-0.333441	0.120081	-2.77679	6	0.0321328	0.209259
Q8K400	WT_NT-WT_EGCG	0.193727	0.0692628	2.79699	32	0.00865675	0.0931469
Q8K406	WT_NT-WT_EGCG	-0.736208	0.587373	-1.25339	6	0.256692	0.617069
Q8K4G5	WT_NT-WT_EGCG	0.0486425	0.117693	0.413298	18	0.68427	0.896275
Q8K4P8	WT_NT-WT_EGCG	0.222624	0.579301	0.384298	8	0.710771	0.904165
Q8K4Q0	WT_NT-WT_EGCG	-0.0609369	0.1656	-0.367976	10	0.72056	0.907455
Q8K4R4	WT_NT-WT_EGCG	-0.0275947	0.197645	-0.139617	7	0.892895	0.970751
Q8K4Z3	WT_NT-WT_EGCG	-0.0816829	0.0755772	-1.08079	34	0.287398	0.649887
Q8K4Z5	WT_NT-WT_EGCG	-0.0346323	0.0909498	-0.380785	14	0.709078	0.903926
Q8K5B2	WT_NT-WT_EGCG	-0.114898	0.0620822	-1.85073	6	0.113675	0.417142
Q8QZR5	WT_NT-WT_EGCG	0.00158403	0.375833	0.00421471	4	0.996839	0.998998
Q8QZS1	WT_NT-WT_EGCG	-0.0477408	0.0966651	-0.493879	80	0.622745	0.87337
Q8QZT1	WT_NT-WT_EGCG	-0.0888149	0.0644753	-1.3775	91	0.171736	0.516745
Q8QZT2	WT_NT-WT_EGCG	0.257074	0.134685	1.90871	8	0.092716	0.377269
Q8QZV4	WT_NT-WT_EGCG	0.0966514	0.345293	0.279911	6	0.788945	0.930872
Q8QZY1	WT_NT-WT_EGCG	0.0155597	0.0883343	0.176145	32	0.86129	0.960161
Q8QZY9	WT_NT-WT_EGCG	0.21602	0.29797	0.724973	6	0.495757	0.802882
Q8R001	WT_NT-WT_EGCG	0.224598	0.0900629	2.49379	42	0.0166616	0.140062
Q8R007	WT_NT-WT_EGCG	0.00266236	0.131573	0.0202348	9	0.984298	0.998122
Q8R010	WT_NT-WT_EGCG	0.0625533	0.0559501	1.11802	15	0.281146	0.646395
Q8R016	WT_NT-WT_EGCG	0.0484328	0.107208	0.451766	44	0.653657	0.88012
Q8R035	WT_NT-WT_EGCG	0.201134	0.226284	0.888855	4	0.424304	0.753883
Q8R050	WT_NT-WT_EGCG	-0.0602301	0.0702089	-0.85787	49	0.395141	0.737054
Q8R071	WT_NT-WT_EGCG	0.362754	0.115349	3.14485	71	0.00242684	0.0410478
Q8R081	WT_NT-WT_EGCG	0.130234	0.0668107	1.9493	89	0.0544088	0.27335
Q8R0A5	WT_NT-WT_EGCG	0.111093	0.129291	0.859251	34	0.39622	0.737054
Q8R0A7	WT_NT-WT_EGCG	0.0968121	0.0282922	3.42186	56	0.00116839	0.0247845
Q8R0F8	WT_NT-WT_EGCG	-0.00973443	0.0943922	-0.103127	34	0.918468	0.97734
Q8R0H9	WT_NT-WT_EGCG	-0.13913	0.304257	-0.45728	5	0.666652	0.888209
Q8R0P4	WT_NT-WT_EGCG	0.113523	0.396605	0.286236	8	0.78197	0.929705
Q8R0S2	WT_NT-WT_EGCG	0.0221129	0.0732454	0.301902	64	0.763706	0.921655
Q8R0S4	WT_NT-WT_EGCG	0.218786	0.132556	1.65051	16	0.118328	0.426106
Q8R0Y6	WT_NT-WT_EGCG	0.136749	0.0560171	2.44121	191	0.0155495	0.133956
Q8R105	WT_NT-WT_EGCG	-0.0854855	0.299337	-0.285583	7	0.783463	0.929705
Q8R123	WT_NT-WT_EGCG	-0.117765	0.190239	-0.619035	6	0.558649	0.839501
Q8R127	WT_NT-WT_EGCG	0.0552543	0.0410362	1.34648	6	0.226784	0.576105
Q8R146	WT_NT-WT_EGCG	-0.251546	0.219642	-1.14526	8	0.285206	0.648095
Q8R151	WT_NT-WT_EGCG	0.040968	0.471225	0.0869393	7	0.933154	0.985159
Q8R164	WT_NT-WT_EGCG	0.0928026	0.0757774	1.22467	47	0.226801	0.576105
Q8R191	WT_NT-WT_EGCG	0.114656	0.0757403	1.5138	15	0.15086	0.481964
Q8R1B4	WT_NT-WT_EGCG	0.0427422	0.0969384	0.440921	27	0.66278	0.884804
Q8R1B5	WT_NT-WT_EGCG	0.322915	0.386004	0.836557	6	0.434887	0.762612
Q8R1G2	WT_NT-WT_EGCG	0.0852215	0.14961	0.569625	9	0.582868	0.853516
Q8R1H0	WT_NT-WT_EGCG	0.539731	0.855494	0.6309	4	0.562358	0.840643
Q8R1I1	WT_NT-WT_EGCG	-0.554641	0.0261699	-21.1938	6	7.19311e-07	0.000138211
Q8R1N4	WT_NT-WT_EGCG	0.335976	0.177351	1.89441	6	0.106995	0.404307
Q8R1Q8	WT_NT-WT_EGCG	0.0541316	0.0602721	0.898121	128	0.370807	0.722806
Q8R1T1	WT_NT-WT_EGCG	-0.0560458	0.196479	-0.285251	13	0.779946	0.928343
Q8R2R9	WT_NT-WT_EGCG	-0.0066519	0.0898388	-0.0740426	48	0.941284	0.987707
Q8R2Y0	WT_NT-WT_EGCG	0.198229	0.135114	1.46712	23	0.155886	0.49138
Q8R2Y8	WT_NT-WT_EGCG	-0.161197	0.329711	-0.488904	6	0.642265	0.877049
Q8R307	WT_NT-WT_EGCG	0.379829	0.225679	1.68305	8	0.130865	0.445469
Q8R313	WT_NT-WT_EGCG	0.0707177	0.214921	0.32904	6	0.753307	0.919535
Q8R317	WT_NT-WT_EGCG	-0.00332095	0.102154	-0.0325092	25	0.974324	0.99769
Q8R326	WT_NT-WT_EGCG	-0.045488	0.0780242	-0.582998	34	0.563742	0.841546
Q8R366	WT_NT-WT_EGCG	-0.0656379	0.0657301	-0.998597	107	0.320243	0.677776
Q8R3P0	WT_NT-WT_EGCG	-0.0501219	0.0924859	-0.541941	41	0.590793	0.858636
Q8R3S6	WT_NT-WT_EGCG	-0.00183756	0.257201	-0.00714445	11	0.994428	0.998194
Q8R3T5	WT_NT-WT_EGCG	0.223939	0.181248	1.23554	7	0.256484	0.617069
Q8R3V5	WT_NT-WT_EGCG	-0.0216615	0.0921285	-0.235123	49	0.815093	0.94103
Q8R3Z5	WT_NT-WT_EGCG	-0.199272	0.363941	-0.547538	7	0.601023	0.863314
Q8R404	WT_NT-WT_EGCG	-0.569303	0.349775	-1.62763	4	0.178933	0.525054
Q8R464	WT_NT-WT_EGCG	0.129398	0.118664	1.09045	43	0.281587	0.646617
Q8R4K2	WT_NT-WT_EGCG	-0.126268	0.155542	-0.811793	8	0.440394	0.766036
Q8R4N0	WT_NT-WT_EGCG	0.189288	0.161614	1.17123	13	0.262526	0.624322
Q8R4U7	WT_NT-WT_EGCG	-0.0501834	0.355072	-0.141333	8	0.891101	0.969685
Q8R550	WT_NT-WT_EGCG	-0.0390786	0.403698	-0.0968017	4	0.92754	0.982098
Q8R570	WT_NT-WT_EGCG	-0.125209	0.0656806	-1.90633	95	0.0596304	0.291118
Q8R574	WT_NT-WT_EGCG	-0.0169221	0.110846	-0.152663	31	0.879653	0.966131
Q8R5C5	WT_NT-WT_EGCG	-0.0199606	0.0973859	-0.204964	27	0.839138	0.949689
Q8R5H1	WT_NT-WT_EGCG	0.0673425	0.14553	0.462741	29	0.647003	0.877694
Q8R5H6	WT_NT-WT_EGCG	0.236903	0.0559272	4.23592	98	5.14424e-05	0.00294426
Q8R5J9	WT_NT-WT_EGCG	-0.132787	0.0998585	-1.32975	31	0.193304	0.539966
Q8R5M8	WT_NT-WT_EGCG	0.123241	0.117668	1.04736	40	0.301222	0.663407
Q8VBV7	WT_NT-WT_EGCG	-0.210241	0.116202	-1.80927	32	0.0798125	0.349099
Q8VBW6	WT_NT-WT_EGCG	0.492027	0.077638	6.33745	12	3.73337e-05	0.00239113
Q8VBY2	WT_NT-WT_EGCG	-0.0990877	0.0405498	-2.44361	4	0.0709321	0.31961
Q8VBZ3	WT_NT-WT_EGCG	-0.171066	0.0668697	-2.55819	10	0.0284613	0.192364
Q8VCC9	WT_NT-WT_EGCG	0.0982168	0.314186	0.312607	7	0.763687	0.921655
Q8VCD6	WT_NT-WT_EGCG	-0.0491286	0.0750739	-0.654403	7	0.533755	0.828984
Q8VCI5	WT_NT-WT_EGCG	-0.157605	0.116342	-1.35467	8	0.212536	0.561612
Q8VCM7	WT_NT-WT_EGCG	-0.327021	0.40577	-0.805927	8	0.443579	0.767843
Q8VCM8	WT_NT-WT_EGCG	-0.339335	0.140445	-2.41614	7	0.0463539	0.250889
Q8VCR7	WT_NT-WT_EGCG	0.0497057	0.217	0.229058	7	0.825372	0.943654
Q8VCT3	WT_NT-WT_EGCG	-0.231944	0.10587	-2.19084	32	0.0358612	0.217267
Q8VCW8	WT_NT-WT_EGCG	-0.0103601	0.0749721	-0.138186	71	0.890484	0.969406
Q8VCX5	WT_NT-WT_EGCG	-0.217587	0.100576	-2.1634	7	0.0672696	0.31092
Q8VCY8	WT_NT-WT_EGCG	0.414847	0.0792133	5.23708	6	0.00194385	0.0348597
Q8VD04	WT_NT-WT_EGCG	0.053935	0.0952794	0.566072	27	0.57602	0.848573
Q8VD33	WT_NT-WT_EGCG	-0.145384	0.120327	-1.20824	18	0.24259	0.60125
Q8VD37	WT_NT-WT_EGCG	-0.0719672	0.0752374	-0.956534	81	0.341649	0.700484
Q8VDD5	WT_NT-WT_EGCG	0.0361819	0.0591412	0.611788	189	0.541413	0.832705
Q8VDJ3	WT_NT-WT_EGCG	-0.0518141	0.0858955	-0.603223	47	0.54926	0.835966
Q8VDK1	WT_NT-WT_EGCG	0.23665	0.103746	2.28105	16	0.0365818	0.218397
Q8VDM4	WT_NT-WT_EGCG	0.0177627	0.0863691	0.205661	93	0.837506	0.949473
Q8VDM6	WT_NT-WT_EGCG	0.179476	0.136194	1.3178	10	0.216962	0.56608
Q8VDN2	WT_NT-WT_EGCG	-0.0330028	0.0524452	-0.629282	166	0.53003	0.826539
Q8VDP4	WT_NT-WT_EGCG	0.0099264	0.107873	0.0920195	18	0.927699	0.982098
Q8VDP6	WT_NT-WT_EGCG	-0.285446	0.197711	-1.44375	7	0.19203	0.537523
Q8VDQ1	WT_NT-WT_EGCG	-0.609291	0.354443	-1.71901	8	0.123931	0.43512
Q8VDQ8	WT_NT-WT_EGCG	-0.0382371	0.0488957	-0.782014	139	0.435537	0.762756
Q8VDT1	WT_NT-WT_EGCG	0.00479956	0.203535	0.023581	8	0.981764	0.998122
Q8VE33	WT_NT-WT_EGCG	-0.0483931	0.0786737	-0.615111	56	0.540973	0.832705
Q8VE47	WT_NT-WT_EGCG	0.272457	0.0620103	4.39373	33	0.000108685	0.00522078
Q8VE70	WT_NT-WT_EGCG	0.0414757	0.0364353	1.13834	12	0.277196	0.642157
Q8VE88	WT_NT-WT_EGCG	-0.604978	0.211078	-2.86613	7	0.0241251	0.177799
Q8VE97	WT_NT-WT_EGCG	0.117151	0.221168	0.529691	15	0.604079	0.864068
Q8VEA4	WT_NT-WT_EGCG	0.12305	0.142145	0.865667	9	0.409155	0.74648
Q8VED9	WT_NT-WT_EGCG	0.161548	0.105596	1.52987	39	0.134121	0.449861
Q8VEH3	WT_NT-WT_EGCG	0.300876	0.456077	0.659704	4	0.545493	0.835627
Q8VEH5	WT_NT-WT_EGCG	0.272904	0.114393	2.38568	35	0.0225921	0.170144
Q8VEJ9	WT_NT-WT_EGCG	0.0236699	0.152725	0.154984	8	0.880673	0.966131
Q8VEK0	WT_NT-WT_EGCG	-0.00438111	0.0675925	-0.0648165	14	0.949237	0.99163
Q8VEK3	WT_NT-WT_EGCG	0.128562	0.0643896	1.99663	146	0.0477248	0.254721
Q8VEM8	WT_NT-WT_EGCG	-0.149652	0.0491533	-3.04459	90	0.00305529	0.0470956
Q8VH51	WT_NT-WT_EGCG	0.0459279	0.370894	0.12383	6	0.905494	0.974311
Q8VHH5	WT_NT-WT_EGCG	0.223111	0.0702068	3.17792	47	0.00262271	0.0435499
Q8VHI6	WT_NT-WT_EGCG	-0.0148617	0.0783699	-0.189635	48	0.850395	0.954371
Q8VHK5	WT_NT-WT_EGCG	0.00848422	0.221356	0.0383284	5	0.970909	0.996597
Q8VHL1	WT_NT-WT_EGCG	-0.159824	0.0754815	-2.1174	21	0.0463297	0.250889
Q8VHQ9	WT_NT-WT_EGCG	-0.0724402	0.0848177	-0.854069	33	0.399224	0.739464
Q8VHW2	WT_NT-WT_EGCG	0.299084	0.083983	3.56125	42	0.000933789	0.0222436
Q8VIJ6	WT_NT-WT_EGCG	-0.00081237	0.0709943	-0.0114428	105	0.990892	0.998122
Q8VIM9	WT_NT-WT_EGCG	0.0637691	0.17602	0.362284	22	0.720596	0.907455
Q8WTY4	WT_NT-WT_EGCG	0.0649025	0.160717	0.403832	8	0.696916	0.899783
Q91V09	WT_NT-WT_EGCG	0.0779743	0.0943486	0.826449	35	0.414148	0.746806
Q91V12	WT_NT-WT_EGCG	-0.07445	0.0728146	-1.02246	93	0.309215	0.668691
Q91V14	WT_NT-WT_EGCG	-0.147371	0.038047	-3.8734	165	0.000154486	0.00649325
Q91V41	WT_NT-WT_EGCG	-0.0711414	0.0445169	-1.59808	63	0.11503	0.417142
Q91V57	WT_NT-WT_EGCG	0.819925	0.546004	1.50168	6	0.183859	0.529246
Q91V61	WT_NT-WT_EGCG	-0.05652	0.0500773	-1.12866	78	0.262503	0.624322
Q91V64	WT_NT-WT_EGCG	-0.0929857	0.0597541	-1.55614	17	0.138095	0.456834
Q91V76	WT_NT-WT_EGCG	0.524444	0.0819672	6.39822	16	8.82093e-06	0.000988679
Q91V92	WT_NT-WT_EGCG	-0.132344	0.0586444	-2.25671	133	0.0256572	0.184048
Q91VC3	WT_NT-WT_EGCG	0.270931	0.144196	1.8789	2	0.201029	0.547316
Q91VC7	WT_NT-WT_EGCG	-0.941991	0.537403	-1.75286	7	0.123079	0.43449
Q91VD9	WT_NT-WT_EGCG	-0.0211378	0.0445116	-0.474883	230	0.635321	0.875519
Q91VE0	WT_NT-WT_EGCG	0.0856818	0.355239	0.241195	6	0.817435	0.941115
Q91VF2	WT_NT-WT_EGCG	-0.26556	0.242375	-1.09566	7	0.309487	0.668691
Q91VI7	WT_NT-WT_EGCG	-0.151665	0.0544257	-2.78664	55	0.0072951	0.0842223
Q91VK4	WT_NT-WT_EGCG	0.187677	0.0673523	2.78649	7	0.0270444	0.188413
Q91VM5	WT_NT-WT_EGCG	-0.113727	0.0714129	-1.59253	33	0.120802	0.431378
Q91VM9	WT_NT-WT_EGCG	0.0366881	0.0760703	0.482292	56	0.631478	0.875065
Q91VN4	WT_NT-WT_EGCG	-0.139046	0.0609461	-2.28145	44	0.0274162	0.189101
Q91VR2	WT_NT-WT_EGCG	-0.0781302	0.0615496	-1.26939	70	0.208508	0.557075
Q91VR5	WT_NT-WT_EGCG	-0.103799	0.0672419	-1.54366	108	0.125595	0.435424
Q91VR7	WT_NT-WT_EGCG	0.0127077	0.170828	0.0743891	8	0.942527	0.988459
Q91VR8	WT_NT-WT_EGCG	0.244631	0.0470958	5.19433	17	7.31193e-05	0.00378252
Q91VT4	WT_NT-WT_EGCG	-0.0356644	0.113769	-0.313482	31	0.756014	0.919535
Q91VW3	WT_NT-WT_EGCG	0.00100931	0.0633058	0.0159434	35	0.98737	0.998122
Q91VZ6	WT_NT-WT_EGCG	-0.0219771	0.0985878	-0.222919	23	0.825566	0.943654
Q91W43	WT_NT-WT_EGCG	0.314082	0.117793	2.66638	15	0.0176052	0.145717
Q91W50	WT_NT-WT_EGCG	0.263125	0.0695326	3.78419	30	0.000688475	0.0185599
Q91W69	WT_NT-WT_EGCG	0.111274	0.147386	0.754988	8	0.471896	0.783817
Q91W86	WT_NT-WT_EGCG	0.301521	0.123552	2.44044	5	0.0586222	0.287762
Q91W90	WT_NT-WT_EGCG	0.147508	0.0883625	1.66935	12	0.120907	0.431378
Q91WC3	WT_NT-WT_EGCG	-0.0282781	0.0618316	-0.45734	141	0.648131	0.877694
Q91WD5	WT_NT-WT_EGCG	-0.158211	0.0626545	-2.52513	112	0.0129648	0.119364
Q91WE1	WT_NT-WT_EGCG	0.107984	0.251655	0.429096	5	0.685713	0.896275
Q91WG4	WT_NT-WT_EGCG	0.435602	0.156433	2.78459	5	0.0386915	0.224311
Q91WG5	WT_NT-WT_EGCG	0.3811	0.170444	2.23593	7	0.0604401	0.291892
Q91WG7	WT_NT-WT_EGCG	-0.0323532	0.0826056	-0.391659	47	0.697081	0.899783
Q91WJ8	WT_NT-WT_EGCG	-0.0261976	0.102213	-0.256304	15	0.801198	0.936646
Q91WK2	WT_NT-WT_EGCG	0.184095	0.168618	1.09179	16	0.291095	0.653835
Q91WK5	WT_NT-WT_EGCG	0.035192	0.158757	0.221673	16	0.827373	0.944833
Q91WQ3	WT_NT-WT_EGCG	0.10916	0.102637	1.06356	58	0.291938	0.653835
Q91WS0	WT_NT-WT_EGCG	0.0376681	0.101481	0.371185	40	0.712458	0.904442
Q91WV0	WT_NT-WT_EGCG	0.00320539	0.359857	0.00890738	6	0.993182	0.998122
Q91X72	WT_NT-WT_EGCG	0.211978	0.0954738	2.22027	31	0.0338446	0.213714
Q91X97	WT_NT-WT_EGCG	0.0127468	0.0733278	0.173833	36	0.86297	0.961238
Q91XD7	WT_NT-WT_EGCG	-0.116762	0.0204613	-5.7065	4	0.0046624	0.0605886
Q91XF0	WT_NT-WT_EGCG	0.131487	0.306237	0.429362	5	0.685532	0.896275
Q91XL9	WT_NT-WT_EGCG	-0.109343	0.0636428	-1.71807	32	0.0954471	0.38436
Q91XM9	WT_NT-WT_EGCG	-0.0647965	0.0610654	-1.0611	127	0.290658	0.653738
Q91XU3	WT_NT-WT_EGCG	0.194052	0.0755082	2.56995	34	0.0147261	0.12998
Q91XV3	WT_NT-WT_EGCG	-0.0884646	0.18839	-0.469582	57	0.640445	0.876742
Q91YD9	WT_NT-WT_EGCG	0.300097	0.10644	2.81939	35	0.0078674	0.0881804
Q91YE6	WT_NT-WT_EGCG	0.0416181	0.0853526	0.487603	9	0.637489	0.875875
Q91YE8	WT_NT-WT_EGCG	-0.131166	0.399362	-0.328438	7	0.752187	0.919535
Q91YI0	WT_NT-WT_EGCG	0.0455487	0.332553	0.136967	8	0.894441	0.970963
Q91YJ2	WT_NT-WT_EGCG	-0.0762449	0.0946736	-0.805345	8	0.443896	0.767897
Q91YL2	WT_NT-WT_EGCG	-0.0133286	0.184376	-0.0722904	8	0.944145	0.988967
Q91YM2	WT_NT-WT_EGCG	0.0616297	0.0260892	2.36227	7	0.0501736	0.260554
Q91YM4	WT_NT-WT_EGCG	0.0583286	0.116578	0.500342	5	0.638075	0.875875
Q91YP0	WT_NT-WT_EGCG	0.386967	0.374528	1.03321	7	0.335874	0.698858
Q91YP2	WT_NT-WT_EGCG	0.0918297	0.234226	0.392056	5	0.711171	0.904165
Q91YQ5	WT_NT-WT_EGCG	-0.0643642	0.0788701	-0.816078	67	0.417347	0.747446
Q91YR1	WT_NT-WT_EGCG	0.0516914	0.0823988	0.627332	27	0.535711	0.829557
Q91YT0	WT_NT-WT_EGCG	-0.121655	0.0475276	-2.55967	138	0.011554	0.11261
Q91Z31	WT_NT-WT_EGCG	-0.0114521	0.102045	-0.112226	50	0.911094	0.976965
Q91Z38	WT_NT-WT_EGCG	-0.215742	0.227876	-0.94675	7	0.375293	0.725198
Q91Z53	WT_NT-WT_EGCG	-0.131245	0.07155	-1.83431	51	0.0724447	0.324794
Q91Z61	WT_NT-WT_EGCG	0.500261	0.238422	2.09822	6	0.0806762	0.350596
Q91Z67	WT_NT-WT_EGCG	0.0296325	0.203882	0.145342	10	0.887329	0.967537
Q91ZA3	WT_NT-WT_EGCG	-0.051687	0.069296	-0.745887	83	0.457843	0.775566
Q91ZJ5	WT_NT-WT_EGCG	0.0159401	0.081	0.196792	94	0.844416	0.952402
Q91ZP9	WT_NT-WT_EGCG	0.00874432	0.1132	0.0772466	32	0.938908	0.987597
Q91ZR1	WT_NT-WT_EGCG	-0.0249848	0.0869457	-0.287361	6	0.783502	0.929705
Q91ZU6	WT_NT-WT_EGCG	-0.420675	0.178335	-2.3589	15	0.0323137	0.209259
Q91ZX7	WT_NT-WT_EGCG	0.104681	0.0789802	1.3254	86	0.188548	0.532767
Q91ZZ3	WT_NT-WT_EGCG	0.181442	0.0572195	3.17099	9	0.0113479	0.11149
Q920E5	WT_NT-WT_EGCG	0.0250708	0.138498	0.181019	15	0.858776	0.959151
Q920I9	WT_NT-WT_EGCG	0.148593	0.0470349	3.15921	206	0.00181995	0.0337632
Q920L1	WT_NT-WT_EGCG	0.442383	0.253693	1.74377	5	0.141655	0.462491
Q920P5	WT_NT-WT_EGCG	0.00453372	0.0905993	0.0500415	56	0.960267	0.994393
Q920Q4	WT_NT-WT_EGCG	-0.0866314	0.0430847	-2.01072	13	0.0655685	0.305154
Q921F2	WT_NT-WT_EGCG	0.111237	0.074661	1.48989	58	0.14167	0.462491
Q921F4	WT_NT-WT_EGCG	-0.0427622	0.0835712	-0.511686	28	0.612883	0.868121
Q921G7	WT_NT-WT_EGCG	-0.577463	0.0743916	-7.76248	28	1.86483e-08	5.01638e-06
Q921H8	WT_NT-WT_EGCG	-0.100059	0.0426396	-2.34661	54	0.0226437	0.170144
Q921I1	WT_NT-WT_EGCG	-0.00378137	0.0432482	-0.0874342	208	0.930411	0.983807
Q921J2	WT_NT-WT_EGCG	0.314733	0.0474214	6.63694	5	0.00117013	0.0247845
Q921M3	WT_NT-WT_EGCG	0.336115	0.224765	1.49541	4	0.209132	0.557083
Q921M7	WT_NT-WT_EGCG	-0.107201	0.0625054	-1.71507	70	0.0907563	0.375213
Q921Q7	WT_NT-WT_EGCG	0.0635871	0.159741	0.398063	6	0.704361	0.902253
Q921W4	WT_NT-WT_EGCG	-0.0936122	0.208624	-0.448712	5	0.672417	0.890604
Q921Z5	WT_NT-WT_EGCG	-0.125531	0.310149	-0.404746	4	0.706374	0.902254
Q922B1	WT_NT-WT_EGCG	-0.176194	0.155865	-1.13043	7	0.295536	0.657246
Q922B2	WT_NT-WT_EGCG	0.0886261	0.0636803	1.39174	97	0.167186	0.50932
Q922D8	WT_NT-WT_EGCG	-0.224515	0.0868776	-2.58427	55	0.0124433	0.116629
Q922E4	WT_NT-WT_EGCG	-0.0229075	0.0630409	-0.363375	26	0.719262	0.907455
Q922F4	WT_NT-WT_EGCG	-0.1396	0.324465	-0.430247	7	0.679951	0.893796
Q922H2	WT_NT-WT_EGCG	0.316115	0.249148	1.26878	22	0.21778	0.567355
Q922J3	WT_NT-WT_EGCG	-0.0949359	0.180925	-0.524726	32	0.60339	0.864068
Q922J6	WT_NT-WT_EGCG	0.0493691	0.101461	0.486582	9	0.638184	0.875875
Q922P9	WT_NT-WT_EGCG	0.152173	0.1609	0.945761	5	0.387698	0.73201
Q922Q1	WT_NT-WT_EGCG	-0.330561	0.145485	-2.27214	11	0.0441417	0.243822
Q922Q4	WT_NT-WT_EGCG	-0.41345	0.146144	-2.82906	11	0.0163996	0.139164
Q922Q8	WT_NT-WT_EGCG	-0.318499	0.0866435	-3.67598	28	0.000994566	0.0226042
Q922Q9	WT_NT-WT_EGCG	0.134722	0.285226	0.472334	6	0.653378	0.88012
Q922R5	WT_NT-WT_EGCG	0.250532	0.388041	0.645634	8	0.536591	0.829557
Q922R8	WT_NT-WT_EGCG	0.0701161	0.0741179	0.946008	59	0.348003	0.702472
Q922S4	WT_NT-WT_EGCG	0.0738125	0.0369138	1.99959	83	0.0488154	0.257767
Q922V4	WT_NT-WT_EGCG	-0.413174	0.214501	-1.92621	6	0.102381	0.394385
Q922Y1	WT_NT-WT_EGCG	-0.0737958	0.175889	-0.419559	6	0.689416	0.896774
Q923D2	WT_NT-WT_EGCG	0.0973961	0.0804926	1.21	34	0.234624	0.5882
Q923D4	WT_NT-WT_EGCG	-0.250503	0.651721	-0.384371	8	0.710719	0.904165
Q923G2	WT_NT-WT_EGCG	-0.0944117	0.447415	-0.211016	4	0.843189	0.951417
Q923T9	WT_NT-WT_EGCG	-0.416197	0.148905	-2.79505	18	0.011963	0.113712
Q924C1	WT_NT-WT_EGCG	0.0414368	0.195488	0.211966	8	0.837434	0.949473
Q924L1	WT_NT-WT_EGCG	0.543556	0.218641	2.48607	13	0.0272961	0.188757
Q924M7	WT_NT-WT_EGCG	0.0344906	0.0892718	0.386355	58	0.700647	0.901036
Q924N4	WT_NT-WT_EGCG	-0.198635	0.318763	-0.623144	4	0.56696	0.843541
Q924S8	WT_NT-WT_EGCG	0.279994	0.195743	1.43042	5	0.211998	0.560743
Q925I1	WT_NT-WT_EGCG	-0.246745	0.291649	-0.846035	8	0.422116	0.752444
Q925N0	WT_NT-WT_EGCG	-0.253927	0.0924529	-2.74656	35	0.00944845	0.0977551
Q93092	WT_NT-WT_EGCG	-0.0861898	0.0915107	-0.941854	69	0.349553	0.703473
Q99020	WT_NT-WT_EGCG	-0.000188585	0.0512373	-0.00368062	31	0.997087	0.998998
Q99104	WT_NT-WT_EGCG	0.0358702	0.05979	0.599936	235	0.549127	0.835966
Q99J08	WT_NT-WT_EGCG	0.0646642	0.126588	0.510825	32	0.61298	0.868121
Q99J09	WT_NT-WT_EGCG	-0.864537	0.257646	-3.35552	5	0.0202066	0.159763
Q99J39	WT_NT-WT_EGCG	-0.190858	0.378448	-0.504318	6	0.632019	0.875065
Q99J85	WT_NT-WT_EGCG	0.148109	0.0634777	2.33324	31	0.0262974	0.186649
Q99J99	WT_NT-WT_EGCG	0.386018	0.0898315	4.29714	69	5.56078e-05	0.00305275
Q99JB2	WT_NT-WT_EGCG	0.122203	0.131712	0.927801	28	0.36144	0.713333
Q99JF8	WT_NT-WT_EGCG	0.0365565	0.0862789	0.423702	18	0.676803	0.892239
Q99JG2	WT_NT-WT_EGCG	-0.251673	0.0948834	-2.65244	14	0.0189385	0.152073
Q99JI4	WT_NT-WT_EGCG	-0.160155	0.10351	-1.54725	34	0.131061	0.445469
Q99JI6	WT_NT-WT_EGCG	-0.163117	0.131578	-1.23969	7	0.255035	0.615838
Q99JP0	WT_NT-WT_EGCG	0.353297	0.27019	1.30759	8	0.227338	0.576924
Q99JP7	WT_NT-WT_EGCG	-0.0163527	0.0899387	-0.181821	42	0.856598	0.957861
Q99JR1	WT_NT-WT_EGCG	-0.103493	0.0768148	-1.3473	53	0.183615	0.529246
Q99JX3	WT_NT-WT_EGCG	-0.019911	0.107363	-0.185455	18	0.854946	0.957853
Q99JX4	WT_NT-WT_EGCG	0.0694741	0.196259	0.353992	8	0.732494	0.911713
Q99JY0	WT_NT-WT_EGCG	-0.117459	0.0680573	-1.72589	85	0.0880007	0.370457
Q99JY8	WT_NT-WT_EGCG	-0.110083	0.0798517	-1.37859	24	0.180738	0.527816
Q99JY9	WT_NT-WT_EGCG	0.048469	0.0540304	0.897069	132	0.371315	0.723272
[truncated: 691 more rows]

## Sheet: present in WT.EGCG_absent in WT
	Sequence	Leading.razor.protein	Unique..Groups.	WT_NT.1.1	WT_NT.2.1	WT_NT.3.1	WT_NT.4.1	WT_NT.5.1	COUNT.WT_NT	WT_EGCG.1.1	WT_EGCG.2.1	WT_EGCG.3.1	WT_EGCG.4.1	WT_EGCG.5.1	COUNT_WT_EGCG	WT_EGCG_EE.1.1	WT_EGCG_EE.2.1	WT_EGCG_EE.3.1	WT_EGCG_EE.4.1	WT_EGCG_EE.5.1	COUNT_WT_EGCG_EE	WT_EE.1.1	WT_EE.2.1	WT_EE.3.1	WT_EE.4.1	COUNT_WT_EE	TG_NT.1.1	TG_NT.2.1	TG_NT.3.1	TG_NT.4.1	TG_NT.5.1	COUNT_TG_NT	TG_EGCG.1.1	TG_EGCG.2.1	TG_EGCG.3.1	TG_EGCG.4.1	TG_EGCG.5.1	COUNT_TG_EGCG	TG_EGCG_EE.1.1	TG_EGCG_EE.2.1	TG_EGCG_EE.3.1	TG_EGCG_EE.4.1	COUNT_TG_EGCG_EE	TG_EE.1.1	TG_EE.2.1	TG_EE.3.1	TG_EE.4.1	TG_EE.5.1	COUNT_TG_EE
O35350	AGTQELDDQIQANLPDEK	O35350	yes	NA	965600	NA	NA	NA	1	901320	NA	546190	NA	567600	3	NA	734070	NA	NA	NA	1	NA	NA	NA	NA	0	789880	NA	NA	NA	NA	1	499090	724370	NA	NA	NA	2	NA	NA	NA	NA	0	505430	523780	NA	NA	NA	2
P58854	ATNAQFDSPEILK	P58854	yes	NA	NA	NA	NA	304860	1	NA	272390	333590	343870	NA	3	232940	NA	NA	261490	204370	3	327670	NA	130120	NA	2	314180	202830	NA	178300	NA	3	NA	390920	NA	NA	NA	1	NA	405430	199300	NA	2	NA	227840	NA	256340	NA	2
Q8K215	DPVEIQALVNK	Q8K215	yes	NA	1625900	NA	NA	NA	1	2975000	1880800	1945200	NA	787900	4	1070700	1505100	NA	780960	NA	3	2697800	NA	NA	NA	1	1552600	1391900	5773400	NA	NA	3	874480	1517700	NA	NA	NA	2	2749300	NA	NA	NA	1	1189700	1722100	NA	NA	NA	2
Q9CY16	FLGGTTDTTILEADAVLLGLQEIR	Q9CY16	yes	NA	NA	322300	NA	NA	1	NA	443610	238100	341140	NA	3	NA	NA	200140	197530	NA	2	163780	NA	NA	NA	1	195910	NA	NA	NA	NA	1	NA	246520	NA	NA	NA	1	286140	388510	215120	340540	4	NA	NA	NA	NA	251960	1
Q9EP53	GPMLVNTLVDYYLETNSQPVLHILTTLQEPHDK	Q9EP53	yes	NA	NA	714780	NA	NA	1	424350	424410	373520	NA	NA	3	454370	313720	NA	NA	NA	2	NA	NA	474320	NA	1	NA	NA	NA	NA	354380	1	NA	NA	NA	NA	NA	0	445420	NA	593820	NA	2	NA	541980	NA	392120	348540	3
P49817	IDFEDVIAEPEGTHSFDGIWK	P49817	yes	863930	NA	NA	NA	NA	1	1938900	1390900	NA	657420	724500	4	655000	1487100	1750800	826150	846550	5	NA	1207300	NA	NA	1	1075300	1602200	875980	460620	518610	5	572710	NA	581880	NA	NA	2	967140	NA	843930	801680	3	599020	NA	1259100	NA	NA	2
Q6VNB8	IWQGYNFLCDLLLR	Q6VNB8	yes	NA	NA	NA	197290	NA	1	NA	294710	185550	408610	180080	4	NA	212390	NA	280920	186390	3	283810	239240	385060	NA	3	284200	NA	NA	NA	149820	2	150280	253240	235940	312340	261200	5	NA	357110	262780	247410	3	NA	264220	NA	350410	188180	3
Q3UTZ3	LPGTSGYFPCPLSALEEHNFLFQLR	Q3UTZ3	yes	NA	638230	NA	NA	NA	1	991410	NA	1410900	NA	692570	3	NA	1261100	NA	854430	NA	2	NA	838310	NA	NA	1	1273200	1063200	NA	560820	NA	3	672960	1027200	NA	NA	NA	2	NA	NA	NA	NA	0	963620	841310	716070	NA	NA	3
P80560	LSGLGADPSADATEAYQELCR	P80560	yes	NA	NA	2472700	NA	NA	1	874220	NA	678790	785850	NA	3	NA	NA	1208300	374140	368010	3	NA	686240	504470	456080	3	804690	NA	592870	NA	323570	3	NA	NA	706350	509130	NA	2	539430	591260	546340	572930	4	NA	NA	663810	494630	582090	3
Q8VC30	MVNSVEGCADDALAGLVASNPDLQLLQGHR	Q8VC30	yes	NA	NA	NA	NA	1014400	1	NA	362920	359460	395050	310100	4	NA	NA	702580	485020	NA	2	433180	394950	372340	187200	4	306340	244250	316420	NA	170680	4	231550	254870	394440	270870	NA	4	NA	301440	215030	274900	3	NA	NA	821080	1162800	NA	2
Q9D1B9	SFVIPEAEAEWVGLTLEEALEK	Q9D1B9	yes	NA	NA	NA	NA	216690	1	242740	NA	NA	316070	236890	3	156970	NA	NA	NA	535650	2	NA	NA	NA	NA	0	NA	NA	NA	NA	244400	1	NA	NA	NA	NA	224700	1	NA	NA	NA	328200	1	NA	NA	NA	432580	NA	1
Q9CQ22	TASNIIDVSAADSQGMEQHEYMDR	Q9CQ22	yes	NA	NA	1470800	NA	NA	1	1706300	NA	NA	1951900	536340	3	NA	NA	1245300	NA	NA	1	1920300	981150	925820	NA	3	1137100	1069000	1780600	NA	NA	3	NA	1240100	NA	993400	897790	3	NA	1920300	1103400	NA	2	1326000	759130	1368000	1292600	1816800	5
Q9EPR2	TLGLSQNVQACETTVELLFDSVIHLGCK	Q9EPR2	yes	NA	NA	429200	NA	NA	1	NA	452760	432570	568930	NA	3	NA	NA	NA	NA	NA	0	531210	379370	NA	267330	3	488070	557370	482580	NA	NA	3	295580	NA	NA	NA	NA	1	NA	443750	NA	NA	1	NA	NA	361320	NA	NA	1
P28867	TTFDAHIYEGR	P28867	yes	NA	356110	NA	NA	NA	1	NA	147040	292090	165040	NA	3	NA	NA	NA	NA	193070	1	621150	NA	NA	NA	1	202680	NA	194460	164790	122420	4	NA	268530	NA	236890	NA	2	NA	1165100	1045600	NA	2	NA	NA	NA	183640	117370	2
Q9R1Z7	VFETDNNIVVYK	Q9R1Z7	yes	NA	907130	NA	NA	NA	1	1691300	778110	NA	NA	532220	3	853700	402010	NA	NA	1110000	3	907450	1102500	NA	NA	2	562060	815650	NA	555940	NA	3	682290	655810	NA	NA	NA	2	985580	1107300	NA	NA	2	931420	831940	865360	611030	NA	4
Q8VCN9	VLCGPVTTSVFLEDCR	Q8VCN9	yes	NA	NA	NA	NA	615500	1	NA	1091400	1439100	NA	716270	3	667450	1374200	1237900	1126300	693700	5	NA	996030	937540	773000	3	NA	618740	NA	NA	677720	2	NA	NA	2248100	783850	785380	3	1063800	NA	1088300	NA	2	1561200	NA	NA	NA	830270	2
Q8C008	FRMHNSLAIVAGAPRPFPEPRSAWQSLNVPLPTSASGSK	Q8C008	yes	NA	NA	NA	NA	NA	0	NA	2104900	NA	3071900	1842400	3	2988300	2340600	NA	NA	NA	2	4375400	3720600	NA	NA	2	2660600	1830700	NA	NA	NA	2	2378000	2105200	NA	NA	NA	2	2093800	NA	NA	2404600	2	2577900	3220100	NA	NA	1874900	3
Q3UVL4	FVADEELVHLLLDEVVASAALR	Q3UVL4	yes	NA	NA	NA	NA	NA	0	NA	277630	260570	437570	NA	3	NA	339060	458390	231260	NA	3	468440	244430	314100	NA	3	NA	238550	254260	148310	219400	4	NA	241320	313850	285680	NA	3	353200	259910	311990	299480	4	303920	225200	291240	361490	NA	4

## Sheet: absent in WT.EGCG_present in WT
	Sequence	Leading.razor.protein	Unique..Groups.	WT_NT.1.1	WT_NT.2.1	WT_NT.3.1	WT_NT.4.1	WT_NT.5.1	COUNT.WT_NT	WT_EGCG.1.1	WT_EGCG.2.1	WT_EGCG.3.1	WT_EGCG.4.1	WT_EGCG.5.1	COUNT_WT_EGCG	WT_EGCG_EE.1.1	WT_EGCG_EE.2.1	WT_EGCG_EE.3.1	WT_EGCG_EE.4.1	WT_EGCG_EE.5.1	COUNT_WT_EGCG_EE	WT_EE.1.1	WT_EE.2.1	WT_EE.3.1	WT_EE.4.1	COUNT_WT_EE	TG_NT.1.1	TG_NT.2.1	TG_NT.3.1	TG_NT.4.1	TG_NT.5.1	COUNT_TG_NT	TG_EGCG.1.1	TG_EGCG.2.1	TG_EGCG.3.1	TG_EGCG.4.1	TG_EGCG.5.1	COUNT_TG_EGCG	TG_EGCG_EE.1.1	TG_EGCG_EE.2.1	TG_EGCG_EE.3.1	TG_EGCG_EE.4.1	COUNT_TG_EGCG_EE	TG_EE.1.1	TG_EE.2.1	TG_EE.3.1	TG_EE.4.1	TG_EE.5.1	COUNT_TG_EE
Q99JP6	EAPDTAEREETQQQVQDLETR	Q99JP6	yes	1108900	2583000	818750	811830	499650	5	NA	NA	1415200	NA	NA	1	NA	1807900	NA	750790	788940	3	1578600	NA	NA	1340100	2	NA	NA	NA	551260	NA	1	NA	NA	NA	NA	548520	1	1122000	NA	NA	NA	1	NA	NA	769670	NA	1348600	2
Q8CIV8	LEHLVLSDIGLSSIHFPDAEIGCK	Q8CIV8	yes	733580	867160	977150	1141300	700980	5	NA	NA	715160	NA	NA	1	NA	805500	NA	918500	1129800	3	1502400	NA	NA	NA	1	NA	NA	1053800	566700	NA	2	NA	NA	NA	NA	NA	0	969850	NA	NA	571410	2	NA	750240	970920	NA	NA	2
Q9CQP2	NFFTDVYDLYIK	Q9CQP2	yes	269440	255110	906210	273100	201660	5	521710	NA	NA	NA	NA	1	513940	551300	557650	NA	NA	3	NA	NA	NA	NA	0	933340	448690	485160	258890	NA	4	334600	NA	451760	235690	559420	4	NA	806210	NA	273350	2	NA	NA	492990	534160	332270	3
Q9Z0J0	EVNVSPCPTDPCQLHK	Q9Z0J0	yes	632080	810900	NA	860550	372610	4	NA	NA	NA	723960	NA	1	NA	1525200	852800	NA	831680	3	794990	NA	NA	NA	1	NA	NA	NA	NA	NA	0	NA	1114100	715280	NA	538280	3	1101800	NA	1042500	1150400	3	NA	NA	1152600	NA	759140	2
Q8R0W0	GLVGLELK	Q8R0W0	yes	2214100	4109800	NA	2455100	1909100	4	NA	NA	NA	4500700	NA	1	2923600	3540700	NA	NA	2489400	3	NA	3573700	2783600	2933300	3	2314000	4204200	NA	1661500	2201100	4	NA	NA	3522100	2609200	2804100	3	NA	3813300	3799600	2711500	3	3388200	NA	3851600	2682600	2158400	4
Q01063	LLQEENCDIFQNLTK	Q01063	yes	1051100	NA	1442100	934450	579830	4	NA	NA	NA	NA	487490	1	NA	NA	1064700	864180	NA	2	NA	1939200	1429900	717340	3	1903600	759320	1921800	886890	531040	5	NA	2445900	1592400	1162000	732800	4	1926700	1489400	1348700	831280	4	NA	NA	864610	966550	839890	3
Q99KP3	LYDIEQQQITDALENIR	Q99KP3	yes	843260	NA	1273500	1023800	743200	4	NA	NA	NA	898880	NA	1	NA	NA	NA	NA	NA	0	942400	NA	NA	NA	1	1767400	NA	1522900	515420	NA	3	487880	NA	981760	1010200	NA	3	NA	1293600	NA	NA	1	NA	NA	1460500	615270	NA	2
Q9R0H0	AAATFNPELITHILDGSPENTR	Q9R0H0	yes	732000	NA	818260	550290	NA	3	789540	NA	NA	NA	NA	1	NA	772190	NA	NA	NA	1	NA	NA	NA	556990	1	1060000	NA	463130	NA	NA	2	NA	NA	NA	1001100	1300300	2	1467500	NA	NA	NA	1	NA	3030100	NA	928160	NA	2
Q8BGR6	DSFSQLINLLEEK	Q8BGR6	yes	455960	480050	NA	392910	NA	3	NA	NA	NA	770750	NA	1	NA	NA	NA	332980	483920	2	628090	NA	318770	NA	2	NA	497390	420540	324250	NA	3	358020	437870	944630	NA	NA	3	318930	750590	478680	402980	4	726390	512150	531720	373450	472050	5
P59281	ELEEPLIPHEFYEQCIAHYESPEAAVAVVHALPR	P59281	yes	NA	1017600	NA	829260	813550	3	NA	NA	NA	1111400	NA	1	NA	NA	3265400	NA	831830	2	NA	NA	1761200	NA	1	NA	NA	NA	791180	NA	1	864650	NA	NA	NA	890780	2	839740	NA	NA	1141600	2	NA	NA	1051400	NA	NA	1
Q8K0Z7	FICDASSLHQVR	Q8K0Z7	yes	374130	NA	882780	NA	266670	3	NA	NA	NA	909310	NA	1	574260	481010	NA	576040	NA	3	429940	648290	NA	NA	2	NA	NA	NA	256320	NA	1	NA	374450	739670	NA	NA	2	NA	565050	NA	362310	2	281690	598850	NA	NA	325700	3
Q99JW2	ICTVQPNPDYGGAITFLEER	Q99JW2	yes	NA	NA	1438400	693750	686760	3	1162100	NA	NA	NA	NA	1	324790	407760	481330	367400	NA	4	1674400	NA	NA	568950	2	NA	NA	NA	523280	361590	2	NA	640610	575550	NA	NA	2	NA	NA	506440	NA	1	NA	NA	1164600	NA	NA	1
Q80U87	INDQFAGSSQQDSQELLLFLMDGLHEDLNK	Q80U87	yes	NA	258530	NA	564290	339690	3	NA	NA	NA	NA	485620	1	NA	NA	574560	NA	NA	1	NA	620850	NA	542690	2	NA	496210	NA	NA	NA	1	NA	NA	493620	587120	544250	3	NA	NA	690190	424820	2	NA	NA	NA	642180	355350	2
P36369	LFQEEPSAQHR	P36369	yes	738640	NA	1609800	NA	4935400	3	777080	NA	NA	NA	NA	1	NA	458480	NA	NA	NA	1	NA	NA	505200	NA	1	NA	229540	NA	NA	NA	1	NA	NA	NA	387230	900090	2	NA	NA	NA	109520	1	NA	NA	NA	470200	NA	1
O55137	NMETMHMEYFEEAVNYLR	O55137	yes	314640	306370	NA	344920	NA	3	NA	NA	404770	NA	NA	1	NA	360350	NA	295760	NA	2	498240	494070	494110	NA	3	880510	NA	671310	NA	NA	2	NA	NA	385720	NA	NA	1	NA	NA	453560	NA	1	NA	1446100	NA	446540	296200	3
O88271	PQALVTSPATPLPAGSGIK	O88271	yes	NA	961450	NA	785340	659280	3	NA	NA	NA	98440	NA	1	487530	515230	NA	NA	NA	2	80501	NA	138130	119340	3	NA	NA	885270	NA	NA	1	NA	NA	154300	121900	NA	2	NA	187690	237770	NA	2	NA	NA	111530	108560	131630	3
Q9JHU2	SGPQCSSPTCQEETEDVR	Q9JHU2	yes	356450	NA	612370	NA	417070	3	NA	NA	NA	NA	205500	1	NA	421550	939840	270330	454340	4	298830	NA	452990	NA	2	NA	582850	253140	230630	NA	3	NA	NA	541830	409540	NA	2	NA	536460	NA	NA	1	NA	NA	NA	433280	424530	2
