# Supplementary material for: DYRK1A Overexpression Alters Cognition and Neural-Related Proteomic Pathways in the Hippocampus That Are Rescued by Green Tea Extract and/or Environmental Enrichment
Source: Front Mol Neurosci. 2019 Nov 15;12:272. doi: 10.3389/fnmol.2019.00272 (PMC6873902; doi:10.3389/fnmol.2019.00272)
Supplement: Supplementary file 1 [file Data_Sheet_1.zip › TableS1_myresults_WT_TG.xlsx]

## Sheet: TableS1_myresults_WT_TG
Protein	Label	log2FC	SE	Tvalue	DF	pvalue	adj.pvalue
A2A432	WT_NT-TG_NT	0.0493493	0.186282	0.264917	7	0.798705	0.948795
A2A5R2	WT_NT-TG_NT	-0.331165	0.18986	-1.74425	6	0.131733	0.464104
A2A690	WT_NT-TG_NT	-0.682545	0.570311	-1.19679	8	0.265647	0.650145
A2A699	WT_NT-TG_NT	-0.0211174	0.188938	-0.111769	8	0.91376	0.975797
A2AAJ9	WT_NT-TG_NT	0.85868	0.162484	5.28469	8	0.000741983	0.0210954
A2ADY9	WT_NT-TG_NT	-0.378785	0.0771404	-4.91033	5	0.00443451	0.075528
A2AG50	WT_NT-TG_NT	-0.0533546	0.0826252	-0.645742	30	0.523355	0.84045
A2AGT5	WT_NT-TG_NT	0.12307	0.0792893	1.55216	50	0.12693	0.459552
A2AJA9	WT_NT-TG_NT	-0.0796069	0.257044	-0.309701	5	0.76928	0.936883
A2AJI0	WT_NT-TG_NT	-0.200685	0.0346852	-5.78591	20	1.16203e-05	0.000912143
A2ALS5	WT_NT-TG_NT	-0.0285692	0.0740846	-0.38563	55	0.701258	0.90807
A2ALU4	WT_NT-TG_NT	0.0650053	0.133991	0.485147	15	0.634581	0.88272
A2AN08	WT_NT-TG_NT	0.157298	0.163483	0.962168	14	0.352291	0.729268
A2AQ25	WT_NT-TG_NT	0.469829	0.192676	2.43844	6	0.0505787	0.296806
A2ASS6	WT_NT-TG_NT	-0.174323	0.073117	-2.38417	6	0.0544578	0.307215
A2ASZ8	WT_NT-TG_NT	-0.0134972	0.509502	-0.0264909	8	0.979515	0.993691
A2AWA9	WT_NT-TG_NT	-0.241797	0.0937076	-2.58034	29	0.0152002	0.153378
A2CG49	WT_NT-TG_NT	-0.541729	0.14648	-3.69831	11	0.00351196	0.0656711
A2RT62	WT_NT-TG_NT	0.0154758	0.0464311	0.333307	11	0.745169	0.929124
A6H5Z3	WT_NT-TG_NT	-0.278557	0.106585	-2.61348	20	0.0166343	0.159388
A6H630	WT_NT-TG_NT	0.0749708	0.00997888	7.51295	5	0.00066093	0.0198093
B0F2B4	WT_NT-TG_NT	0.122245	0.260164	0.469876	8	0.650986	0.890858
B0V2N1	WT_NT-TG_NT	-0.02753	0.0658339	-0.418173	71	0.677083	0.899024
B1AXV0	WT_NT-TG_NT	0.183391	0.0834132	2.19858	18	0.0412247	0.267252
B1AZP2	WT_NT-TG_NT	-0.168327	0.118218	-1.42387	8	0.192297	0.555294
B2RSH2	WT_NT-TG_NT	-0.00159505	0.0496241	-0.0321426	49	0.974489	0.993246
B2RUJ5	WT_NT-TG_NT	0.0921287	0.10492	0.878083	5	0.420085	0.782182
B2RUR8	WT_NT-TG_NT	-0.0276759	0.2535	-0.109175	7	0.916127	0.97677
B2RX88	WT_NT-TG_NT	0.216507	0.181956	1.18988	8	0.268204	0.652761
B2RXS4	WT_NT-TG_NT	0.000295032	0.0492759	0.00598734	12	0.995321	0.998265
B9EJA2	WT_NT-TG_NT	0.116924	0.0702674	1.66399	38	0.104341	0.424671
B9EKR1	WT_NT-TG_NT	-0.0651073	0.0674724	-0.964948	100	0.336899	0.716916
D3YVF0	WT_NT-TG_NT	-0.0110947	0.0599988	-0.184915	90	0.853711	0.966479
D3YXK2	WT_NT-TG_NT	-0.223345	0.0913307	-2.44545	17	0.0256492	0.204125
D3YZU1	WT_NT-TG_NT	0.532764	0.0909143	5.86007	9	0.000240722	0.0102173
D3Z7P3	WT_NT-TG_NT	-0.0414115	0.0518582	-0.798553	161	0.425726	0.78727
E9PUL5	WT_NT-TG_NT	-0.0342795	0.0679873	-0.504204	27	0.618208	0.877435
E9Q401	WT_NT-TG_NT	-0.185172	0.0471825	-3.9246	218	0.000116482	0.005562
E9Q555	WT_NT-TG_NT	-0.118404	0.0887485	-1.33416	8	0.218881	0.592996
E9Q8I9	WT_NT-TG_NT	-0.140416	0.15921	-0.881956	9	0.400742	0.772577
F6SEU4	WT_NT-TG_NT	0.0234395	0.0494771	0.473744	233	0.636126	0.88272
F6W8I0	WT_NT-TG_NT	0.0509129	0.300569	0.169389	6	0.871058	0.969292
F6ZDS4	WT_NT-TG_NT	0.504219	0.449258	1.12234	7	0.298735	0.683445
F8VPU2	WT_NT-TG_NT	-0.188512	0.0764727	-2.46509	49	0.0172495	0.162413
G3XA57	WT_NT-TG_NT	-0.148184	0.154048	-0.961933	7	0.368126	0.745838
G5E829	WT_NT-TG_NT	-0.0553201	0.0445715	-1.24116	209	0.215939	0.588006
G5E8K5	WT_NT-TG_NT	-0.0391517	0.0561095	-0.697773	89	0.487138	0.826003
O08529	WT_NT-TG_NT	-0.112854	0.0873242	-1.29235	75	0.200202	0.565899
O08532	WT_NT-TG_NT	0.0608728	0.0698521	0.871452	110	0.385405	0.757218
O08539	WT_NT-TG_NT	-0.0415506	0.0542482	-0.765937	119	0.445231	0.800637
O08547	WT_NT-TG_NT	0.172215	0.0680819	2.52953	35	0.016079	0.157412
O08553	WT_NT-TG_NT	0.00607276	0.0325886	0.186346	215	0.852349	0.965513
O08576	WT_NT-TG_NT	-0.276811	0.106578	-2.59726	5	0.0484099	0.295238
O08583	WT_NT-TG_NT	-0.0422554	0.285932	-0.147781	8	0.886172	0.969331
O08585	WT_NT-TG_NT	-0.0416426	0.124373	-0.334821	45	0.739316	0.925963
O08586	WT_NT-TG_NT	-0.134834	0.152027	-0.88691	8	0.401003	0.772577
O08599	WT_NT-TG_NT	0.0196798	0.0525115	0.374772	247	0.708151	0.909072
O08638	WT_NT-TG_NT	-0.599767	0.135192	-4.4364	27	0.000138375	0.00649148
O08663	WT_NT-TG_NT	0.415105	0.158551	2.61812	7	0.0345035	0.247352
O08688	WT_NT-TG_NT	-0.224971	0.0624674	-3.60141	9	0.00573564	0.0896906
O08709	WT_NT-TG_NT	-0.0322086	0.0449843	-0.715996	139	0.475195	0.816157
O08749	WT_NT-TG_NT	0.0378834	0.0705737	0.536791	105	0.592547	0.867397
O08756	WT_NT-TG_NT	-0.095276	0.0685476	-1.38992	57	0.169957	0.527986
O08759	WT_NT-TG_NT	0.354177	0.0661859	5.35125	8	0.000684821	0.0201232
O08788	WT_NT-TG_NT	-0.0615713	0.0470319	-1.30914	205	0.191953	0.555052
O08795	WT_NT-TG_NT	-0.0751287	0.0945866	-0.794285	45	0.431199	0.789287
O08807	WT_NT-TG_NT	-0.0962592	0.131392	-0.73261	8	0.484705	0.823444
O08810	WT_NT-TG_NT	-0.0656092	0.0865986	-0.757625	9	0.468048	0.811753
O08848	WT_NT-TG_NT	-0.00326496	0.0997718	-0.0327243	4	0.975462	0.993293
O08914	WT_NT-TG_NT	-0.0244087	0.0812023	-0.300592	44	0.765142	0.936497
O08915	WT_NT-TG_NT	0.101436	0.153652	0.660169	19	0.517069	0.837002
O08917	WT_NT-TG_NT	0.18501	0.0957625	1.93197	61	0.0580112	0.317186
O08919	WT_NT-TG_NT	0.013328	0.0892447	0.149342	41	0.882016	0.969331
O08989	WT_NT-TG_NT	-0.173303	0.138574	-1.25061	8	0.246414	0.619277
O08997	WT_NT-TG_NT	-0.138367	0.0695242	-1.99019	14	0.0664647	0.339822
O09061	WT_NT-TG_NT	-0.182919	0.0957822	-1.90974	48	0.0621529	0.32809
O09111	WT_NT-TG_NT	0.265949	0.156254	1.70202	9	0.122958	0.451894
O09114	WT_NT-TG_NT	-0.349836	0.403458	-0.867094	8	0.411143	0.775393
O09126	WT_NT-TG_NT	0.0774176	0.224436	0.344943	6	0.741908	0.927038
O09131	WT_NT-TG_NT	0.0465473	0.103521	0.449642	22	0.657367	0.892738
O09167	WT_NT-TG_NT	-0.141218	0.07135	-1.97923	9	0.0791571	0.370949
O09172	WT_NT-TG_NT	-0.181494	0.213227	-0.851178	8	0.419418	0.781549
O35083	WT_NT-TG_NT	-0.268594	0.0898991	-2.98773	7	0.0202915	0.180689
O35089	WT_NT-TG_NT	-0.149695	0.160188	-0.934497	8	0.377392	0.753898
O35098	WT_NT-TG_NT	0.0116745	0.0654966	0.178245	156	0.858762	0.968746
O35114	WT_NT-TG_NT	-0.321005	0.147306	-2.17917	12	0.0499677	0.296261
O35127	WT_NT-TG_NT	0.579713	0.251004	2.30958	8	0.0497217	0.296261
O35129	WT_NT-TG_NT	0.13047	0.0497084	2.62471	84	0.0103007	0.124204
O35136	WT_NT-TG_NT	0.100036	0.0593836	1.68457	44	0.0991528	0.415571
O35215	WT_NT-TG_NT	-0.0558237	0.105935	-0.526963	25	0.602864	0.87259
O35226	WT_NT-TG_NT	0.214956	0.0444016	4.84118	24	6.21969e-05	0.00342555
O35228	WT_NT-TG_NT	-0.369644	0.372674	-0.99187	8	0.350309	0.728843
O35239	WT_NT-TG_NT	-0.079214	0.0753336	-1.05151	22	0.304438	0.688246
O35286	WT_NT-TG_NT	-0.237593	0.144142	-1.64832	10	0.130304	0.461086
O35295	WT_NT-TG_NT	0.0487793	0.0655209	0.744485	52	0.459934	0.807999
O35343	WT_NT-TG_NT	-0.346687	0.15524	-2.23323	15	0.0411925	0.267252
O35344	WT_NT-TG_NT	-0.178181	0.158818	-1.12192	31	0.270511	0.652761
O35345	WT_NT-TG_NT	-0.190084	0.0519425	-3.65951	11	0.0037578	0.0692991
O35381	WT_NT-TG_NT	0.0788016	0.0718475	1.09679	35	0.280223	0.660773
O35382	WT_NT-TG_NT	0.0284667	0.0673153	0.422886	62	0.673841	0.898679
O35393	WT_NT-TG_NT	0.00745561	0.338843	0.0220031	7	0.98306	0.993691
O35405	WT_NT-TG_NT	-0.0804077	0.243164	-0.330672	8	0.749386	0.929433
O35459	WT_NT-TG_NT	-0.142629	0.12328	-1.15695	17	0.263292	0.645911
O35465	WT_NT-TG_NT	-0.0684373	0.0665223	-1.02879	8	0.333677	0.714031
O35495	WT_NT-TG_NT	-0.439052	0.267112	-1.6437	7	0.144238	0.490433
O35526	WT_NT-TG_NT	0.0197642	0.0518	0.381549	83	0.703771	0.908807
O35551	WT_NT-TG_NT	0.207042	0.0816459	2.53585	13	0.0248485	0.202564
O35593	WT_NT-TG_NT	0.204226	0.111533	1.83109	16	0.0857744	0.384833
O35609	WT_NT-TG_NT	0.0485607	0.0899301	0.539983	16	0.596645	0.869154
O35621	WT_NT-TG_NT	-0.193117	0.203338	-0.949737	9	0.367051	0.744684
O35633	WT_NT-TG_NT	0.0067178	0.0579263	0.115972	64	0.908038	0.973673
O35639	WT_NT-TG_NT	0.102301	0.305866	0.334462	5	0.751605	0.930339
O35643	WT_NT-TG_NT	-0.0915116	0.0534449	-1.71226	118	0.0894756	0.396122
O35658	WT_NT-TG_NT	0.0637666	0.0875288	0.728522	25	0.473064	0.81494
O35678	WT_NT-TG_NT	-0.0443478	0.0892242	-0.497038	65	0.620839	0.879303
O35681	WT_NT-TG_NT	-0.407925	0.402513	-1.01345	8	0.340514	0.717857
O35682	WT_NT-TG_NT	-0.367203	0.976951	-0.375866	5	0.722436	0.917281
O35685	WT_NT-TG_NT	-0.0645224	0.0764076	-0.84445	62	0.401665	0.772699
O35737	WT_NT-TG_NT	-0.302955	0.163267	-1.85559	9	0.0964894	0.411503
O35841	WT_NT-TG_NT	-0.137901	0.237906	-0.579645	7	0.580322	0.860666
O35857	WT_NT-TG_NT	-0.00601603	0.0743429	-0.0809227	23	0.936204	0.982225
O35864	WT_NT-TG_NT	0.0868016	0.0913429	0.950282	25	0.351066	0.728843
O35874	WT_NT-TG_NT	-0.0681208	0.0877542	-0.776268	9	0.457505	0.807919
O35887	WT_NT-TG_NT	-0.244637	0.117091	-2.08929	23	0.0479375	0.293329
O35900	WT_NT-TG_NT	-0.187298	0.0457162	-4.09697	5	0.00938256	0.118344
O35927	WT_NT-TG_NT	0.0125489	0.0820189	0.153	93	0.87873	0.969331
O35945	WT_NT-TG_NT	0.192004	0.387454	0.495552	6	0.637835	0.884174
O35954	WT_NT-TG_NT	-0.288833	0.195263	-1.4792	20	0.154666	0.504979
O35988	WT_NT-TG_NT	0.0514314	0.426207	0.120672	6	0.90789	0.973673
O54724	WT_NT-TG_NT	0.172767	0.246332	0.701361	8	0.502966	0.834324
O54734	WT_NT-TG_NT	0.00175506	0.163525	0.0107326	9	0.991671	0.996928
O54774	WT_NT-TG_NT	-0.0303931	0.0515576	-0.589498	138	0.556491	0.853125
O54781	WT_NT-TG_NT	0.0117438	0.0799544	0.146882	21	0.884626	0.969331
O54829	WT_NT-TG_NT	0.0592218	0.0882767	0.670865	51	0.505334	0.834841
O54833	WT_NT-TG_NT	-0.20003	0.107946	-1.85305	29	0.0740759	0.362782
O54865	WT_NT-TG_NT	-0.202875	0.102898	-1.97161	31	0.0576348	0.317186
O54901	WT_NT-TG_NT	-0.100473	0.0714037	-1.40711	33	0.168744	0.527986
O54931	WT_NT-TG_NT	0.0136491	0.330953	0.0412417	7	0.968255	0.992045
O54946	WT_NT-TG_NT	-0.162399	0.181799	-0.893288	8	0.397778	0.769651
O54962	WT_NT-TG_NT	-0.13083	0.302046	-0.433145	6	0.680047	0.899527
O54983	WT_NT-TG_NT	0.0567476	0.0808202	0.702146	131	0.483834	0.822487
O54984	WT_NT-TG_NT	-0.00726204	0.0954076	-0.076116	37	0.939737	0.983169
O54988	WT_NT-TG_NT	-0.0124936	0.0788923	-0.158363	39	0.874988	0.969331
O54991	WT_NT-TG_NT	0.0418767	0.0626389	0.668542	121	0.505061	0.834841
O55013	WT_NT-TG_NT	-0.207785	0.406638	-0.510983	8	0.623162	0.881193
O55022	WT_NT-TG_NT	0.0557305	0.0682418	0.816662	41	0.418842	0.78102
O55023	WT_NT-TG_NT	-0.0982092	0.0608455	-1.61407	49	0.112934	0.437025
O55026	WT_NT-TG_NT	-0.531773	0.175082	-3.03728	8	0.0161297	0.157412
O55029	WT_NT-TG_NT	0.14507	0.0508499	2.85289	13	0.0135814	0.144581
O55033	WT_NT-TG_NT	-0.631536	0.0677686	-9.319	6	8.64692e-05	0.00444651
O55042	WT_NT-TG_NT	0.0621035	0.0746303	0.832149	18	0.416229	0.779711
O55091	WT_NT-TG_NT	0.0621892	0.0621884	1.00001	49	0.322217	0.703354
O55100	WT_NT-TG_NT	-0.138597	0.107355	-1.29101	5	0.253165	0.630362
O55106	WT_NT-TG_NT	0.298555	0.0990343	3.01467	13	0.00995413	0.122233
O55125	WT_NT-TG_NT	-0.111347	0.071862	-1.54945	75	0.125483	0.459015
O55126	WT_NT-TG_NT	-0.268238	0.0823102	-3.25887	47	0.0020823	0.0460171
O55131	WT_NT-TG_NT	0.147901	0.0527686	2.80283	94	0.0061526	0.0933178
O55135	WT_NT-TG_NT	-0.0782951	0.243953	-0.320943	6	0.759138	0.932543
O55142	WT_NT-TG_NT	0.166186	0.197328	0.842178	6	0.43197	0.789399
O55143	WT_NT-TG_NT	-0.00845071	0.0489072	-0.172791	225	0.862971	0.969009
O55234	WT_NT-TG_NT	-0.170176	0.186007	-0.91489	45	0.365126	0.741904
O70133	WT_NT-TG_NT	-0.100402	0.0622497	-1.6129	79	0.110755	0.432348
O70161	WT_NT-TG_NT	-0.0725049	0.0540176	-1.34224	96	0.182682	0.540592
O70172	WT_NT-TG_NT	-0.0924125	0.0502116	-1.84046	25	0.0776016	0.369887
O70194	WT_NT-TG_NT	0.0122608	0.0891052	0.137599	14	0.892517	0.969468
O70251	WT_NT-TG_NT	0.172238	0.0816841	2.10859	26	0.0447691	0.280596
O70252	WT_NT-TG_NT	-0.0721271	0.0649527	-1.11046	50	0.272115	0.652761
O70274	WT_NT-TG_NT	0.338843	0.0505038	6.70925	3	0.00675714	0.097143
O70293	WT_NT-TG_NT	0.0376423	0.211346	0.178107	7	0.863684	0.969009
O70305	WT_NT-TG_NT	0.331148	0.237455	1.39457	4	0.235608	0.605303
O70310	WT_NT-TG_NT	0.00799371	0.0978417	0.0817004	38	0.935314	0.982225
O70311	WT_NT-TG_NT	-0.0834291	0.272704	-0.305933	6	0.769992	0.936883
O70318	WT_NT-TG_NT	-0.0459911	0.0484605	-0.949044	146	0.344166	0.721805
O70325	WT_NT-TG_NT	-0.0127538	0.116903	-0.109098	39	0.913684	0.975797
O70433	WT_NT-TG_NT	-0.142878	0.0793051	-1.80162	7	0.114612	0.439702
O70435	WT_NT-TG_NT	-0.0392138	0.0675318	-0.580671	41	0.564641	0.853125
O70439	WT_NT-TG_NT	0.123687	0.108796	1.13686	17	0.271368	0.652761
O70443	WT_NT-TG_NT	0.046008	0.0780648	0.589357	70	0.557519	0.853125
O70456	WT_NT-TG_NT	-0.798508	1.22819	-0.650153	7	0.53634	0.847438
O70492	WT_NT-TG_NT	-0.0785584	0.0296392	-2.65049	8	0.0292335	0.224628
O70493	WT_NT-TG_NT	-0.060978	0.106092	-0.574765	16	0.573444	0.854952
O70503	WT_NT-TG_NT	-0.23164	0.0876548	-2.64264	26	0.0137476	0.144883
O70589	WT_NT-TG_NT	-0.181055	0.0975265	-1.85646	61	0.0682183	0.345247
O70591	WT_NT-TG_NT	-0.194182	0.0953135	-2.0373	16	0.0585121	0.317186
O88342	WT_NT-TG_NT	0.0952582	0.0572754	1.66316	153	0.0983275	0.414248
O88343	WT_NT-TG_NT	0.0534616	0.0636747	0.839604	107	0.403002	0.77384
O88384	WT_NT-TG_NT	0.54582	0.150638	3.62339	3	0.0361611	0.252467
O88441	WT_NT-TG_NT	-0.0180432	0.10439	-0.172845	32	0.863862	0.969009
O88447	WT_NT-TG_NT	0.1087	0.0721478	1.50663	59	0.137241	0.474752
O88448	WT_NT-TG_NT	-0.027774	0.196873	-0.141075	12	0.890151	0.969331
O88456	WT_NT-TG_NT	-0.196413	0.0678457	-2.895	38	0.00625185	0.0933936
O88485	WT_NT-TG_NT	-0.0428693	0.106032	-0.404304	50	0.687714	0.901525
O88487	WT_NT-TG_NT	0.0429937	0.0990596	0.434018	44	0.666396	0.895899
O88507	WT_NT-TG_NT	0.362845	0.125231	2.89741	15	0.0110525	0.129625
O88531	WT_NT-TG_NT	0.101036	0.0620456	1.62842	37	0.111923	0.434372
O88532	WT_NT-TG_NT	-0.572766	0.229415	-2.49664	4	0.0670068	0.341939
O88533	WT_NT-TG_NT	-0.263331	0.196133	-1.34261	7	0.221302	0.595333
O88543	WT_NT-TG_NT	0.00105708	0.110142	0.00959751	31	0.992404	0.996928
O88544	WT_NT-TG_NT	-0.181735	0.103155	-1.76178	50	0.0842203	0.382502
O88545	WT_NT-TG_NT	0.0369171	0.181385	0.203529	6	0.845449	0.962832
O88569	WT_NT-TG_NT	-0.174614	0.0553515	-3.15465	120	0.00203119	0.045516
O88587	WT_NT-TG_NT	-0.000754991	0.129175	-0.00584472	5	0.995563	0.998265
O88643	WT_NT-TG_NT	-0.0659063	0.0709034	-0.929523	39	0.358336	0.734251
O88685	WT_NT-TG_NT	0.113482	0.0764448	1.48449	43	0.144972	0.490433
O88696	WT_NT-TG_NT	0.116871	0.117379	0.99567	7	0.352575	0.729268
O88704	WT_NT-TG_NT	0.191118	0.102927	1.85683	31	0.0728598	0.360124
O88712	WT_NT-TG_NT	0.120966	0.0820783	1.47379	66	0.145293	0.490547
O88737	WT_NT-TG_NT	0.0712107	0.0317355	2.24388	560	0.0252302	0.2026
O88741	WT_NT-TG_NT	-0.0874122	0.126607	-0.69042	35	0.494484	0.830288
O88745	WT_NT-TG_NT	0.0754433	0.193007	0.390883	8	0.706087	0.909024
O88746	WT_NT-TG_NT	0.0100552	0.234739	0.0428355	8	0.966882	0.992045
O88844	WT_NT-TG_NT	-0.0427717	0.0660364	-0.6477	67	0.519392	0.83839
O88845	WT_NT-TG_NT	0.430479	0.390085	1.10355	8	0.301872	0.688246
O88848	WT_NT-TG_NT	0.696277	0.348324	1.99893	8	0.0806493	0.373108
O88851	WT_NT-TG_NT	0.0944572	0.0230173	4.10375	29	0.000301631	0.0113878
O88935	WT_NT-TG_NT	0.00930812	0.0363507	0.256065	298	0.798078	0.948725
O88952	WT_NT-TG_NT	0.333258	0.0438951	7.59215	6	0.000271697	0.0110079
O88958	WT_NT-TG_NT	0.57355	0.149585	3.83427	4	0.0185502	0.171046
O88986	WT_NT-TG_NT	0.181162	0.117816	1.53767	9	0.158509	0.513138
O88998	WT_NT-TG_NT	-0.0228907	0.289063	-0.0791894	8	0.938827	0.983169
O89023	WT_NT-TG_NT	-0.0818216	0.0564548	-1.44933	7	0.190522	0.552996
O89051	WT_NT-TG_NT	-0.0647125	0.296194	-0.21848	5	0.835693	0.95833
O89053	WT_NT-TG_NT	0.0125675	0.0742739	0.169205	103	0.865967	0.969009
O89079	WT_NT-TG_NT	-0.00912257	0.0911318	-0.100103	12	0.921915	0.978489
O89086	WT_NT-TG_NT	-0.497965	0.140044	-3.55578	17	0.00243134	0.0500109
O89112	WT_NT-TG_NT	-0.25115	0.108616	-2.31226	53	0.0246784	0.202423
O89116	WT_NT-TG_NT	0.259939	0.414821	0.626629	7	0.550783	0.849824
P00397	WT_NT-TG_NT	0.255246	0.107791	2.36798	5	0.0641133	0.333539
P00405	WT_NT-TG_NT	-0.0931132	0.0675364	-1.37871	36	0.176491	0.534031
P00416	WT_NT-TG_NT	0.074883	0.564634	0.132622	8	0.897767	0.970344
P00493	WT_NT-TG_NT	0.132163	0.0687914	1.92122	60	0.0594586	0.318622
P00848	WT_NT-TG_NT	0.00755983	0.509531	0.0148369	8	0.988526	0.995225
P00920	WT_NT-TG_NT	-0.158234	0.10696	-1.47938	66	0.143796	0.489823
P01027	WT_NT-TG_NT	0.1066	0.0933237	1.14226	6	0.296873	0.680237
P01831	WT_NT-TG_NT	-0.079045	0.0949843	-0.83219	27	0.412602	0.775393
P01898	WT_NT-TG_NT	-0.4964	0.480475	-1.03314	8	0.331755	0.714031
P01942	WT_NT-TG_NT	-0.354432	0.0463559	-7.6459	43	1.51291e-09	5.05691e-07
P02088	WT_NT-TG_NT	-0.396191	0.0567994	-6.97526	44	1.2427e-08	2.55614e-06
P02798	WT_NT-TG_NT	0.0650023	0.376401	0.172694	8	0.867181	0.969009
P02802	WT_NT-TG_NT	0.0565764	1.03819	0.0544953	6	0.95831	0.988738
P03888	WT_NT-TG_NT	-0.0203766	0.293767	-0.0693634	8	0.946403	0.98498
P03899	WT_NT-TG_NT	0.160818	0.208616	0.770881	7	0.465996	0.811479
P03911	WT_NT-TG_NT	0.0669044	0.256583	0.260752	8	0.80087	0.948962
P03921	WT_NT-TG_NT	0.062802	0.157731	0.398158	9	0.699793	0.907932
P03930	WT_NT-TG_NT	0.300392	0.218295	1.37609	8	0.206084	0.574007
P03995	WT_NT-TG_NT	-0.0542586	0.0423062	-1.28252	173	0.201376	0.567418
P04370	WT_NT-TG_NT	-0.0732434	0.077304	-0.947473	61	0.347136	0.726325
P04627	WT_NT-TG_NT	-0.00948514	0.057354	-0.165379	9	0.872301	0.969331
P04919	WT_NT-TG_NT	0.0255156	0.380397	0.0670763	6	0.9487	0.985458
P04925	WT_NT-TG_NT	0.341994	0.0795315	4.30011	16	0.000550539	0.0175895
P05063	WT_NT-TG_NT	0.108066	0.0438455	2.4647	158	0.0147833	0.151458
P05064	WT_NT-TG_NT	-0.00182114	0.0463108	-0.0393242	193	0.968673	0.992045
P05132	WT_NT-TG_NT	0.0701924	0.102303	0.686124	32	0.497577	0.831982
P05201	WT_NT-TG_NT	0.142812	0.0335497	4.25674	174	3.38548e-05	0.00205745
P05202	WT_NT-TG_NT	0.00495429	0.0354623	0.139706	212	0.889025	0.969331
P05480	WT_NT-TG_NT	0.25236	0.216199	1.16726	4	0.307943	0.688246
P05532	WT_NT-TG_NT	-0.25419	0.16738	-1.51864	8	0.167334	0.527986
P06151	WT_NT-TG_NT	0.00370887	0.0422148	0.0878571	137	0.930119	0.980112
P06745	WT_NT-TG_NT	-0.259409	0.0998962	-2.59678	113	0.0106611	0.12614
P06801	WT_NT-TG_NT	-0.0164415	0.0657599	-0.250023	96	0.803104	0.948962
P06837	WT_NT-TG_NT	0.0864011	0.0898754	0.961343	58	0.34037	0.717857
P07091	WT_NT-TG_NT	-0.236277	0.167385	-1.41158	8	0.195763	0.558069
P07309	WT_NT-TG_NT	-0.122961	0.152514	-0.80623	17	0.431245	0.789287
P07356	WT_NT-TG_NT	-0.11352	0.0835297	-1.35904	37	0.18236	0.540592
P07724	WT_NT-TG_NT	-0.467119	0.047099	-9.91781	240	0	0
P07759	WT_NT-TG_NT	-0.228619	0.0693274	-3.29767	17	0.00425147	0.0742252
P07901	WT_NT-TG_NT	0.0393526	0.0444981	0.884366	162	0.377809	0.753898
P08003	WT_NT-TG_NT	-0.0207745	0.0973957	-0.2133	50	0.83196	0.956905
P08030	WT_NT-TG_NT	-0.00563724	0.175164	-0.0321827	9	0.975029	0.993246
P08113	WT_NT-TG_NT	0.0218249	0.0705503	0.309353	183	0.757405	0.932543
P08226	WT_NT-TG_NT	0.0626494	0.0384367	1.62994	81	0.106997	0.426591
P08228	WT_NT-TG_NT	-0.150505	0.0559888	-2.68813	23	0.0131274	0.142694
P08249	WT_NT-TG_NT	0.0498292	0.0334226	1.49088	116	0.138706	0.477965
P08414	WT_NT-TG_NT	-0.00919542	0.0866376	-0.106137	15	0.91688	0.97677
P08551	WT_NT-TG_NT	-0.168592	0.0401724	-4.1967	190	4.15496e-05	0.0024153
P08553	WT_NT-TG_NT	-0.186413	0.0538212	-3.46356	193	0.000656616	0.0198093
P08752	WT_NT-TG_NT	0.0955988	0.0787847	1.21342	62	0.229573	0.601564
P09103	WT_NT-TG_NT	0.00924965	0.0605144	0.15285	96	0.878837	0.969331
P09240	WT_NT-TG_NT	-0.123243	0.232157	-0.530862	8	0.609932	0.874508
P09405	WT_NT-TG_NT	0.0599101	0.0722365	0.82936	49	0.410923	0.775393
P09411	WT_NT-TG_NT	-0.0321549	0.0439533	-0.731571	150	0.465572	0.811479
P09470	WT_NT-TG_NT	0.283699	0.429868	0.659968	6	0.533774	0.84706
P09528	WT_NT-TG_NT	0.115419	0.0940119	1.2277	58	0.224518	0.59695
P09671	WT_NT-TG_NT	0.025246	0.0501376	0.503535	60	0.616432	0.876776
P09813	WT_NT-TG_NT	-0.316575	0.366674	-0.863371	7	0.416532	0.779711
P0C028	WT_NT-TG_NT	-0.0640606	0.0677962	-0.9449	7	0.376174	0.753898
P0C0A3	WT_NT-TG_NT	0.0835597	0.0994851	0.839922	3	0.462614	0.810105
P0C7L0	WT_NT-TG_NT	0.0394848	0.0525045	0.752027	39	0.45655	0.807919
P10126	WT_NT-TG_NT	0.0395682	0.0604811	0.654224	72	0.515052	0.837002
P10518	WT_NT-TG_NT	0.200136	0.0924831	2.16403	57	0.0346667	0.247858
P10605	WT_NT-TG_NT	0.0129352	0.116338	0.111187	43	0.911985	0.975797
P10630	WT_NT-TG_NT	-0.0406217	0.0750138	-0.541523	51	0.590505	0.866511
P10637	WT_NT-TG_NT	0.128051	0.0582932	2.19667	103	0.0302857	0.229171
P10639	WT_NT-TG_NT	-0.378125	0.0693036	-5.45606	18	3.49781e-05	0.00207847
P10649	WT_NT-TG_NT	-0.113524	0.156731	-0.724324	60	0.471682	0.814651
P10711	WT_NT-TG_NT	0.377205	0.111036	3.39715	5	0.0193107	0.175436
P10852	WT_NT-TG_NT	-0.0935766	0.0377373	-2.47969	87	0.0150772	0.15299
P10922	WT_NT-TG_NT	0.340168	0.0718314	4.73564	15	0.000265414	0.0109187
P11031	WT_NT-TG_NT	-0.0190267	0.057915	-0.328528	16	0.746773	0.929124
P11352	WT_NT-TG_NT	-0.114071	0.14386	-0.792932	13	0.442049	0.797059
P11404	WT_NT-TG_NT	0.139892	0.0697946	2.00433	43	0.0513581	0.298547
P11438	WT_NT-TG_NT	0.274125	0.193447	1.41705	6	0.206238	0.574007
P11499	WT_NT-TG_NT	0.0640358	0.0604765	1.05885	170	0.291169	0.676442
P11531	WT_NT-TG_NT	-0.198243	0.406238	-0.487997	14	0.633106	0.88272
P11627	WT_NT-TG_NT	-0.0710652	0.0972199	-0.730974	88	0.466737	0.811479
P11798	WT_NT-TG_NT	-0.0947641	0.0635627	-1.49087	120	0.138618	0.477965
P11881	WT_NT-TG_NT	-0.191332	0.075355	-2.53908	31	0.01635	0.158406
P11983	WT_NT-TG_NT	-0.0158956	0.0511361	-0.31085	166	0.756305	0.932543
P12023	WT_NT-TG_NT	0.0774275	0.0850759	0.910099	68	0.365985	0.743086
P12367	WT_NT-TG_NT	0.0307503	0.0671729	0.457778	53	0.648983	0.890853
P12382	WT_NT-TG_NT	-0.0889182	0.0505003	-1.76075	147	0.0803611	0.372418
P12657	WT_NT-TG_NT	-0.268688	0.181845	-1.47757	7	0.183046	0.540592
P12658	WT_NT-TG_NT	0.0201122	0.0766286	0.262464	55	0.793944	0.947348
P12787	WT_NT-TG_NT	-0.011421	0.0481213	-0.237337	63	0.813166	0.952851
P12815	WT_NT-TG_NT	-0.21188	0.0573553	-3.69418	18	0.00166005	0.0396337
P12849	WT_NT-TG_NT	0.335507	0.0850562	3.94453	15	0.00129789	0.0321349
P12960	WT_NT-TG_NT	-0.0184165	0.0334915	-0.549885	281	0.582835	0.860837
P12961	WT_NT-TG_NT	-0.426071	0.14538	-2.93074	21	0.00798796	0.107336
P12970	WT_NT-TG_NT	0.231265	0.09835	2.35145	32	0.0250218	0.202564
P13020	WT_NT-TG_NT	-0.0524663	0.0581062	-0.902939	51	0.370804	0.745838
P13595	WT_NT-TG_NT	0.00274521	0.0545187	0.0503536	193	0.959893	0.989496
P13634	WT_NT-TG_NT	-0.187429	0.0904815	-2.07147	28	0.0476431	0.292196
P13707	WT_NT-TG_NT	0.044979	0.0688633	0.653164	50	0.516643	0.837002
P14094	WT_NT-TG_NT	0.0415861	0.0651737	0.638081	103	0.524837	0.84045
P14106	WT_NT-TG_NT	0.440276	0.41889	1.05105	4	0.352538	0.729268
P14115	WT_NT-TG_NT	-0.0396966	0.126003	-0.315045	9	0.75991	0.932965
P14131	WT_NT-TG_NT	-0.23787	0.056557	-4.20585	25	0.000291569	0.0113878
P14148	WT_NT-TG_NT	0.170182	0.0999431	1.70279	33	0.0980097	0.414248
P14152	WT_NT-TG_NT	-0.00921377	0.0433393	-0.212596	87	0.832139	0.956905
P14206	WT_NT-TG_NT	0.0493207	0.0591182	0.834273	61	0.407383	0.775393
P14211	WT_NT-TG_NT	0.0755193	0.0549517	1.37428	104	0.172308	0.528959
P14231	WT_NT-TG_NT	0.0179811	0.0393045	0.457483	65	0.64885	0.890853
P14576	WT_NT-TG_NT	0.285736	0.336414	0.849358	7	0.423775	0.78638
P14685	WT_NT-TG_NT	0.0315681	0.0833235	0.378862	48	0.706461	0.909024
P14733	WT_NT-TG_NT	-0.0322889	0.0835954	-0.386252	43	0.701214	0.90807
P14824	WT_NT-TG_NT	0.0620232	0.0506816	1.22378	193	0.222527	0.59559
P14869	WT_NT-TG_NT	-0.186764	0.0926675	-2.01542	40	0.0506146	0.296806
P14873	WT_NT-TG_NT	0.0236847	0.0306795	0.772004	513	0.440467	0.795817
P15105	WT_NT-TG_NT	-0.0636452	0.0575562	-1.10579	125	0.27094	0.652761
P15116	WT_NT-TG_NT	-0.077107	0.0749374	-1.02895	54	0.308089	0.688246
P15209	WT_NT-TG_NT	-0.0960628	0.0897685	-1.07012	22	0.296167	0.680237
P15327	WT_NT-TG_NT	-0.484443	0.370331	-1.30814	7	0.232143	0.602085
P15508	WT_NT-TG_NT	-0.112086	0.104778	-1.06974	103	0.287236	0.670217
P15532	WT_NT-TG_NT	-0.0291891	0.0414704	-0.703854	25	0.488028	0.826465
P15864	WT_NT-TG_NT	0.0939574	0.208619	0.450379	8	0.664392	0.895871
P16014	WT_NT-TG_NT	0.0883891	0.0839089	1.05339	24	0.302651	0.688246
P16045	WT_NT-TG_NT	-0.292274	0.254889	-1.14667	12	0.273867	0.654443
P16054	WT_NT-TG_NT	-0.0368259	0.0675925	-0.544823	131	0.586802	0.863129
P16125	WT_NT-TG_NT	-0.0656187	0.0505713	-1.29755	139	0.196592	0.559837
P16330	WT_NT-TG_NT	-0.0850393	0.047758	-1.78063	216	0.0763786	0.366672
P16332	WT_NT-TG_NT	0.0117064	0.169542	0.0690476	7	0.946883	0.98498
P16388	WT_NT-TG_NT	0.00365634	0.164181	0.0222702	8	0.982778	0.993691
P16460	WT_NT-TG_NT	0.185496	0.108145	1.71525	33	0.0956774	0.410002
P16546	WT_NT-TG_NT	-0.0271286	0.0227587	-1.19201	1159	0.2335	0.604434
P16858	WT_NT-TG_NT	0.0471387	0.0439105	1.07352	153	0.284729	0.666694
P17156	WT_NT-TG_NT	-0.0466532	0.0739448	-0.630919	63	0.530376	0.845692
P17182	WT_NT-TG_NT	0.0330192	0.0572607	0.576646	114	0.565315	0.853125
P17183	WT_NT-TG_NT	-0.00670156	0.0461071	-0.145348	106	0.884712	0.969331
P17225	WT_NT-TG_NT	-0.229062	0.245178	-0.93427	6	0.386221	0.757519
P17426	WT_NT-TG_NT	-0.0355477	0.0459567	-0.773504	264	0.439916	0.795359
P17427	WT_NT-TG_NT	-0.0449958	0.0415368	-1.08328	231	0.279815	0.660773
P17710	WT_NT-TG_NT	-0.000957636	0.0393769	-0.0243197	294	0.980614	0.993691
P17742	WT_NT-TG_NT	-0.0329949	0.030117	-1.09556	61	0.27758	0.658582
P17751	WT_NT-TG_NT	-0.0482713	0.0353539	-1.36537	107	0.175	0.534031
P17809	WT_NT-TG_NT	-0.13102	0.0623133	-2.1026	18	0.0498354	0.296261
P18052	WT_NT-TG_NT	-0.23037	0.103788	-2.21961	33	0.03343	0.240301
P18242	WT_NT-TG_NT	-0.0384371	0.0676735	-0.567979	70	0.571867	0.854952
P18572	WT_NT-TG_NT	-0.0662432	0.0585104	-1.13216	52	0.262761	0.645793
P18760	WT_NT-TG_NT	-0.0149511	0.0494049	-0.302625	71	0.763061	0.935975
P18872	WT_NT-TG_NT	0.109257	0.041962	2.60371	128	0.0103117	0.124204
P19096	WT_NT-TG_NT	-0.115545	0.0387962	-2.97827	359	0.00309583	0.0593362
P19157	WT_NT-TG_NT	-0.0862397	0.0528101	-1.63301	90	0.10596	0.426591
P19246	WT_NT-TG_NT	-0.126483	0.0550892	-2.29597	176	0.0228565	0.192802
P19253	WT_NT-TG_NT	0.0525252	0.0570804	0.920196	20	0.368437	0.745838
P19536	WT_NT-TG_NT	0.0736096	0.124677	0.590403	25	0.56022	0.853125
P19783	WT_NT-TG_NT	0.054541	0.0432783	1.26024	52	0.21321	0.583544
P20029	WT_NT-TG_NT	0.105133	0.0426158	2.46699	176	0.0145822	0.150551
P20060	WT_NT-TG_NT	-0.201527	0.102331	-1.96936	8	0.0844271	0.382641
P20108	WT_NT-TG_NT	-0.126989	0.0819311	-1.54995	58	0.126594	0.459552
P20152	WT_NT-TG_NT	-0.137688	0.049476	-2.78292	128	0.00620352	0.0933178
P20357	WT_NT-TG_NT	0.00376685	0.030226	0.124623	602	0.900864	0.971335
P20444	WT_NT-TG_NT	-0.155363	0.102531	-1.51527	43	0.13702	0.474667
P20917	WT_NT-TG_NT	0.0329649	0.0759725	0.433905	72	0.665655	0.895871
P21107	WT_NT-TG_NT	-0.12738	0.0570792	-2.23163	37	0.0317805	0.235404
P21126	WT_NT-TG_NT	-0.181996	0.141931	-1.28229	8	0.235647	0.605303
P21278	WT_NT-TG_NT	-0.18248	0.12681	-1.439	27	0.161643	0.521393
P21279	WT_NT-TG_NT	-0.0352371	0.0685122	-0.514318	75	0.608542	0.874439
P21447	WT_NT-TG_NT	-0.329254	0.08636	-3.81257	5	0.0124673	0.137758
P21460	WT_NT-TG_NT	-0.0944022	0.0926456	-1.01896	20	0.32039	0.701532
P21614	WT_NT-TG_NT	-0.211037	0.241448	-0.874047	7	0.411074	0.775393
P21619	WT_NT-TG_NT	0.245292	0.0868718	2.82361	65	0.00629668	0.0935406
P22005	WT_NT-TG_NT	-0.12283	0.176527	-0.695814	6	0.512581	0.837002
P22315	WT_NT-TG_NT	0.0364731	0.0837005	0.435757	38	0.665478	0.895871
P22599	WT_NT-TG_NT	-0.433468	0.146188	-2.96513	17	0.00867562	0.112071
P22723	WT_NT-TG_NT	0.143684	0.0789166	1.8207	15	0.0886586	0.393232
P22892	WT_NT-TG_NT	0.0553419	0.0915263	0.604655	24	0.551082	0.849824
P23116	WT_NT-TG_NT	0.0212231	0.0908928	0.233496	54	0.816259	0.954385
P23198	WT_NT-TG_NT	-0.341898	0.0796401	-4.29304	9	0.00201109	0.045516
P23242	WT_NT-TG_NT	-0.043569	0.130771	-0.33317	39	0.74079	0.926508
P23492	WT_NT-TG_NT	-0.0333853	0.0779974	-0.428032	20	0.673202	0.898679
P23506	WT_NT-TG_NT	0.0712114	0.028215	2.52388	71	0.0138453	0.144883
P23818	WT_NT-TG_NT	0.0903596	0.0479375	1.88495	95	0.0624934	0.32809
P23819	WT_NT-TG_NT	-0.180494	0.0595531	-3.03081	146	0.00288612	0.0571665
P23927	WT_NT-TG_NT	-0.0404305	0.112958	-0.357925	39	0.72233	0.917281
P23953	WT_NT-TG_NT	-0.231037	0.488678	-0.47278	7	0.650756	0.890858
P24270	WT_NT-TG_NT	-0.0995092	0.065296	-1.52397	21	0.142435	0.485804
P24288	WT_NT-TG_NT	0.0732315	0.0938766	0.780082	48	0.439172	0.79532
P24369	WT_NT-TG_NT	-0.209319	0.0735248	-2.84691	20	0.00996515	0.122233
P24472	WT_NT-TG_NT	0.16251	0.0604015	2.6905	16	0.0160819	0.157412
P24527	WT_NT-TG_NT	0.00873325	0.0877778	0.0994927	83	0.920987	0.978489
P24547	WT_NT-TG_NT	-0.300274	0.152756	-1.96571	5	0.106507	0.426591
P24549	WT_NT-TG_NT	-0.125336	0.371914	-0.337002	7	0.745994	0.929124
P24668	WT_NT-TG_NT	-0.249446	0.0875732	-2.84842	28	0.00814381	0.108341
P25444	WT_NT-TG_NT	-0.177986	0.0736094	-2.41798	33	0.0212895	0.185532
P26039	WT_NT-TG_NT	-0.219455	0.0952332	-2.3044	24	0.0301629	0.229171
P26040	WT_NT-TG_NT	0.0221242	0.0766422	0.288669	58	0.773864	0.939316
P26041	WT_NT-TG_NT	-0.314645	0.663517	-0.474208	6	0.652117	0.891275
P26043	WT_NT-TG_NT	-0.185192	0.0952868	-1.94353	23	0.0642881	0.333799
P26048	WT_NT-TG_NT	-0.189276	0.296091	-0.639249	6	0.546276	0.848505
P26231	WT_NT-TG_NT	-0.477141	0.232629	-2.05108	7	0.0794033	0.370949
P26350	WT_NT-TG_NT	-0.0504236	0.109001	-0.462599	9	0.654632	0.892218
P26369	WT_NT-TG_NT	-0.232846	0.143458	-1.6231	7	0.148597	0.497018
P26443	WT_NT-TG_NT	0.0577997	0.0528461	1.09374	162	0.275694	0.657047
P26516	WT_NT-TG_NT	-0.172542	0.0420474	-4.1035	32	0.000261623	0.0109187
P26638	WT_NT-TG_NT	-0.0677855	0.0563071	-1.20385	133	0.230784	0.601564
P26645	WT_NT-TG_NT	0.0130424	0.0469677	0.277689	88	0.781903	0.941526
P26883	WT_NT-TG_NT	0.319239	0.0891372	3.58143	27	0.00132408	0.0324825
P27048	WT_NT-TG_NT	-0.0103017	0.123042	-0.0837251	27	0.933893	0.982225
P27546	WT_NT-TG_NT	-0.0666403	0.0689686	-0.966241	109	0.336063	0.716612
P27601	WT_NT-TG_NT	-0.136997	0.0933613	-1.46739	31	0.152344	0.501068
P27612	WT_NT-TG_NT	-0.144779	0.09694	-1.49349	25	0.147823	0.495958
P27659	WT_NT-TG_NT	-0.123875	0.084814	-1.46055	66	0.148882	0.497018
P27671	WT_NT-TG_NT	-0.238917	0.239049	-0.99945	18	0.330824	0.713406
P27773	WT_NT-TG_NT	-0.0663581	0.0526791	-1.25967	145	0.209813	0.577797
P28028	WT_NT-TG_NT	0.0965761	0.0962789	1.00309	8	0.345191	0.723385
P28271	WT_NT-TG_NT	-0.0306287	0.0800178	-0.382774	17	0.706631	0.909024
P28352	WT_NT-TG_NT	-0.0202948	0.0901045	-0.225236	15	0.824836	0.956905
P28474	WT_NT-TG_NT	-0.16691	0.0525255	-3.1777	69	0.0022218	0.0471335
P28650	WT_NT-TG_NT	0.0824537	0.0745619	1.10584	7	0.305346	0.688246
P28652	WT_NT-TG_NT	-0.0332189	0.0468289	-0.709366	69	0.480487	0.819083
P28656	WT_NT-TG_NT	-0.11164	0.0371605	-3.00427	36	0.00482288	0.0796074
P28658	WT_NT-TG_NT	0.014361	0.0728908	0.19702	43	0.84474	0.962435
P28660	WT_NT-TG_NT	0.0313912	0.0429453	0.730959	249	0.465492	0.811479
P28661	WT_NT-TG_NT	-0.150214	0.0938211	-1.60107	42	0.116857	0.443227
P28663	WT_NT-TG_NT	-0.0379113	0.0941355	-0.402731	122	0.687851	0.901525
P28665	WT_NT-TG_NT	-0.406232	0.0431745	-9.40907	9	5.92681e-06	0.00056601
P28667	WT_NT-TG_NT	0.326421	0.918748	0.355289	7	0.732837	0.920885
P28738	WT_NT-TG_NT	-0.108466	0.0852701	-1.27203	84	0.206873	0.574007
P28740	WT_NT-TG_NT	0.112305	0.0677077	1.65868	73	0.101472	0.420676
P28741	WT_NT-TG_NT	-0.0526368	0.417543	-0.126063	5	0.904594	0.973003
P28798	WT_NT-TG_NT	-0.0440264	0.0671196	-0.65594	27	0.517414	0.837002
P29341	WT_NT-TG_NT	-0.0681585	0.0571386	-1.19286	106	0.235586	0.605303
P29595	WT_NT-TG_NT	-0.352292	0.124911	-2.82034	7	0.0257606	0.204403
P29699	WT_NT-TG_NT	-0.498072	0.0698844	-7.12708	18	1.21943e-06	0.000148216
P29758	WT_NT-TG_NT	0.0059125	0.0854321	0.069207	45	0.945131	0.984527
P30275	WT_NT-TG_NT	-0.0605213	0.0287185	-2.1074	110	0.0373555	0.25811
P30416	WT_NT-TG_NT	0.0714492	0.0744409	0.959811	56	0.341276	0.717996
P30999	WT_NT-TG_NT	-0.0788211	0.260268	-0.302846	7	0.770809	0.936883
P31230	WT_NT-TG_NT	-0.0723545	0.139829	-0.517451	14	0.61292	0.875406
P31324	WT_NT-TG_NT	0.102735	0.0736753	1.39442	48	0.16961	0.527986
P31648	WT_NT-TG_NT	0.0751529	0.0698717	1.07558	41	0.288402	0.671763
P31650	WT_NT-TG_NT	0.225854	0.0790293	2.85785	27	0.00811651	0.108341
P31786	WT_NT-TG_NT	0.0938998	0.0616082	1.52414	18	0.14485	0.490433
P31938	WT_NT-TG_NT	0.0924892	0.0787375	1.17465	52	0.245485	0.618103
P32020	WT_NT-TG_NT	0.0112572	0.0841806	0.133727	27	0.89461	0.969626
P32037	WT_NT-TG_NT	-0.0757217	0.0757884	-0.999119	32	0.325233	0.708943
P32067	WT_NT-TG_NT	-0.106324	0.0858829	-1.23802	31	0.225004	0.597479
P32233	WT_NT-TG_NT	-0.189493	0.111716	-1.6962	8	0.128288	0.460459
P32848	WT_NT-TG_NT	0.0716315	0.0471706	1.51856	43	0.136192	0.472957
P32883	WT_NT-TG_NT	-0.0485358	0.0898762	-0.54003	7	0.605922	0.87293
P32921	WT_NT-TG_NT	0.0303855	0.0381577	0.796315	65	0.428748	0.789037
P33173	WT_NT-TG_NT	-0.0599986	0.0804788	-0.74552	53	0.459251	0.807919
P34022	WT_NT-TG_NT	0.0706172	0.0665511	1.0611	33	0.29635	0.680237
P34152	WT_NT-TG_NT	-0.620957	0.226419	-2.74251	7	0.0288135	0.22268
P34884	WT_NT-TG_NT	0.156477	0.0894063	1.75017	27	0.0914462	0.400864
P34914	WT_NT-TG_NT	-0.0997112	0.13539	-0.736473	14	0.473604	0.81494
P35123	WT_NT-TG_NT	-0.2762	0.119231	-2.31651	7	0.0536697	0.304996
P35235	WT_NT-TG_NT	-0.118721	0.12784	-0.928675	46	0.357905	0.734251
P35276	WT_NT-TG_NT	0.125275	0.11654	1.07495	8	0.313744	0.695648
P35278	WT_NT-TG_NT	-0.00575332	0.0325497	-0.176755	17	0.86179	0.969009
P35279	WT_NT-TG_NT	0.130979	0.233324	0.561359	4	0.604513	0.87259
P35282	WT_NT-TG_NT	0.0349223	0.109638	0.318524	32	0.752158	0.930339
P35283	WT_NT-TG_NT	0.00352018	0.174263	0.0202004	12	0.984216	0.993691
P35288	WT_NT-TG_NT	-0.071496	0.162178	-0.44085	6	0.674762	0.899011
P35293	WT_NT-TG_NT	-0.0156439	0.0791305	-0.197698	41	0.844258	0.962435
P35436	WT_NT-TG_NT	0.0949397	0.0360625	2.63264	6	0.0389218	0.264106
P35438	WT_NT-TG_NT	0.176235	0.113365	1.55457	46	0.126901	0.459552
P35486	WT_NT-TG_NT	0.0550197	0.0666411	0.825613	136	0.41047	0.775393
P35505	WT_NT-TG_NT	-0.0731863	0.149537	-0.489418	19	0.630148	0.88272
P35564	WT_NT-TG_NT	-0.0425431	0.0431963	-0.984879	162	0.326152	0.708943
P35585	WT_NT-TG_NT	0.0277332	0.198777	0.13952	20	0.890435	0.969331
P35700	WT_NT-TG_NT	0.0305416	0.0527719	0.578748	86	0.564272	0.853125
P35762	WT_NT-TG_NT	-0.141352	0.0365858	-3.86357	18	0.00113816	0.0291546
P35802	WT_NT-TG_NT	-0.000274692	0.0501569	-0.00547666	51	0.995652	0.998265
P35803	WT_NT-TG_NT	-0.0116096	0.0858991	-0.135154	59	0.89295	0.969468
P35979	WT_NT-TG_NT	0.05343	0.111698	0.478345	32	0.635657	0.88272
P35980	WT_NT-TG_NT	-0.0920122	0.0886854	-1.03751	36	0.306416	0.688246
P36536	WT_NT-TG_NT	-0.001601	0.0176764	-0.0905725	17	0.928891	0.980112
P36916	WT_NT-TG_NT	-0.145006	0.0814684	-1.77991	36	0.0835332	0.382184
P36993	WT_NT-TG_NT	-0.049014	0.207626	-0.236069	5	0.822744	0.956875
P37040	WT_NT-TG_NT	-0.261904	0.116806	-2.24222	31	0.0322415	0.237184
P37804	WT_NT-TG_NT	-0.828246	0.135055	-6.13265	26	1.75026e-06	0.000203487
P38060	WT_NT-TG_NT	0.230061	0.133685	1.72093	12	0.11092	0.43236
P38647	WT_NT-TG_NT	0.090314	0.0431404	2.09349	130	0.0382481	0.260648
P39053	WT_NT-TG_NT	-0.0144158	0.0469818	-0.306839	271	0.759201	0.932543
P39054	WT_NT-TG_NT	0.0301187	0.0406756	0.740461	16	0.469748	0.812487
P39447	WT_NT-TG_NT	-0.0990431	0.0821818	-1.20517	7	0.267293	0.652137
P40124	WT_NT-TG_NT	0.0417977	0.0622443	0.67151	101	0.503429	0.834419
P40142	WT_NT-TG_NT	-0.0183214	0.04611	-0.397342	197	0.691546	0.904251
P40237	WT_NT-TG_NT	0.158798	0.153867	1.03205	13	0.320869	0.701532
P40240	WT_NT-TG_NT	0.284854	0.101748	2.7996	8	0.023212	0.194461
P40336	WT_NT-TG_NT	-0.0383653	0.0790455	-0.485357	15	0.634436	0.88272
P41105	WT_NT-TG_NT	0.0426437	0.138374	0.308176	9	0.764962	0.936497
P41216	WT_NT-TG_NT	-0.0878691	0.0742391	-1.1836	17	0.25286	0.630362
P41242	WT_NT-TG_NT	0.434721	0.182313	2.38447	7	0.0485617	0.295238
P42125	WT_NT-TG_NT	0.11281	0.0849267	1.32832	29	0.194433	0.557688
P42208	WT_NT-TG_NT	0.00208131	0.0824768	0.0252351	66	0.979944	0.993691
P42669	WT_NT-TG_NT	0.108175	0.0502987	2.15065	64	0.0352868	0.250882
P42859	WT_NT-TG_NT	0.0528655	0.0870842	0.607062	22	0.550024	0.849824
P42932	WT_NT-TG_NT	0.0317205	0.0561102	0.565325	160	0.572645	0.854952
P43006	WT_NT-TG_NT	0.0295422	0.057702	0.511979	107	0.609721	0.874508
P43024	WT_NT-TG_NT	0.103859	0.171091	0.607041	33	0.547978	0.848926
P43274	WT_NT-TG_NT	0.400927	0.193679	2.07005	7	0.0772107	0.369341
P43406	WT_NT-TG_NT	-0.298611	0.375973	-0.794235	6	0.457313	0.807919
P45376	WT_NT-TG_NT	0.0695502	0.0722022	0.963269	87	0.338082	0.716916
P45377	WT_NT-TG_NT	0.0258562	0.057812	0.447246	6	0.67039	0.89676
P45591	WT_NT-TG_NT	0.0854516	0.149379	0.572046	27	0.572023	0.854952
P45878	WT_NT-TG_NT	-0.0703712	0.0951943	-0.739238	33	0.464989	0.811479
P45952	WT_NT-TG_NT	0.0458651	0.0776894	0.590365	21	0.561246	0.853125
P46061	WT_NT-TG_NT	-0.140746	0.127837	-1.10098	7	0.30732	0.688246
P46096	WT_NT-TG_NT	0.131388	0.0373273	3.51988	114	0.000621518	0.0193249
P46097	WT_NT-TG_NT	-0.0299808	0.0811347	-0.369519	46	0.713437	0.913845
P46414	WT_NT-TG_NT	-0.0641658	0.329344	-0.194829	6	0.851956	0.965513
P46460	WT_NT-TG_NT	0.0527218	0.0378469	1.39303	349	0.164498	0.524651
P46467	WT_NT-TG_NT	-0.0505622	0.38373	-0.131765	8	0.898424	0.970661
P46471	WT_NT-TG_NT	-0.0966887	0.0757261	-1.27682	56	0.206935	0.574007
P46638	WT_NT-TG_NT	-0.0777059	0.0657108	-1.18254	68	0.241108	0.613438
P46660	WT_NT-TG_NT	-0.00975093	0.0470639	-0.207185	166	0.83612	0.95833
P46664	WT_NT-TG_NT	-0.0195763	0.0777652	-0.251736	29	0.803021	0.948962
P46737	WT_NT-TG_NT	0.101398	0.460821	0.220038	8	0.831353	0.956905
P46935	WT_NT-TG_NT	-0.0222139	0.16181	-0.137284	13	0.89291	0.969468
P47199	WT_NT-TG_NT	-0.205297	0.0267526	-7.67389	31	1.1792e-08	2.55614e-06
P47708	WT_NT-TG_NT	0.0154683	0.0465988	0.331946	166	0.740349	0.926388
P47738	WT_NT-TG_NT	-0.0691567	0.046876	-1.47531	142	0.142343	0.485804
P47740	WT_NT-TG_NT	0.120949	0.0781193	1.54826	5	0.18224	0.540592
P47746	WT_NT-TG_NT	0.229427	0.0740837	3.09686	9	0.012787	0.139779
P47753	WT_NT-TG_NT	0.0745111	0.142875	0.521512	6	0.620693	0.879303
P47754	WT_NT-TG_NT	-0.040652	0.0773118	-0.52582	70	0.600676	0.871968
P47757	WT_NT-TG_NT	0.0985527	0.0620873	1.58733	75	0.116646	0.44307
P47791	WT_NT-TG_NT	0.0241941	0.0924661	0.261653	58	0.794516	0.947399
P47802	WT_NT-TG_NT	-0.137299	0.0496209	-2.76696	6	0.0325531	0.237185
P47809	WT_NT-TG_NT	-0.171209	0.0578668	-2.95867	64	0.00432645	0.0746382
P47857	WT_NT-TG_NT	-0.0171452	0.0533858	-0.321156	162	0.748506	0.929329
P47911	WT_NT-TG_NT	0.0237343	0.0618492	0.383745	75	0.702253	0.908478
P47915	WT_NT-TG_NT	0.412203	0.26931	1.53059	8	0.164402	0.524651
P47941	WT_NT-TG_NT	-0.0624951	0.10889	-0.573927	25	0.571145	0.854641
P47955	WT_NT-TG_NT	0.00651629	0.117198	0.0556006	18	0.956272	0.987591
P47962	WT_NT-TG_NT	-0.111051	0.133635	-0.831003	47	0.410174	0.775393
P47963	WT_NT-TG_NT	0.0614749	0.0423795	1.45058	42	0.154324	0.504478
P48024	WT_NT-TG_NT	0.223491	0.11798	1.89431	8	0.0947954	0.408843
P48036	WT_NT-TG_NT	-0.076733	0.0497949	-1.54098	69	0.127895	0.460284
P48318	WT_NT-TG_NT	-0.225522	0.112591	-2.00302	40	0.0519838	0.298935
P48320	WT_NT-TG_NT	-0.0986237	0.0556779	-1.77133	82	0.0802218	0.372418
P48428	WT_NT-TG_NT	-0.0430349	0.121995	-0.352759	20	0.72796	0.919494
P48453	WT_NT-TG_NT	-0.0725075	0.057726	-1.25606	90	0.212344	0.58285
P48542	WT_NT-TG_NT	-0.19055	0.160562	-1.18677	8	0.269363	0.652761
P48678	WT_NT-TG_NT	0.104256	0.0806214	1.29316	88	0.199341	0.564063
P48722	WT_NT-TG_NT	0.0540647	0.0433695	1.24661	202	0.213986	0.584472
P48758	WT_NT-TG_NT	-0.0312804	0.0534939	-0.584747	112	0.559894	0.853125
P48771	WT_NT-TG_NT	0.223314	0.0763437	2.92512	8	0.0191407	0.174683
P48774	WT_NT-TG_NT	-0.0736618	0.0534674	-1.3777	80	0.172139	0.528959
P48962	WT_NT-TG_NT	-0.0681054	0.0697046	-0.977058	50	0.333244	0.714031
P49312	WT_NT-TG_NT	-0.072185	0.0768394	-0.939427	70	0.350742	0.728843
P49442	WT_NT-TG_NT	0.0550182	0.081594	0.674292	23	0.506847	0.835064
P49443	WT_NT-TG_NT	-0.235404	0.0710635	-3.31258	46	0.00180621	0.0427417
P49615	WT_NT-TG_NT	0.220992	0.0791821	2.79094	34	0.0085574	0.11108
P49722	WT_NT-TG_NT	-0.015928	0.111982	-0.142237	44	0.887542	0.969331
P49962	WT_NT-TG_NT	0.280877	0.222514	1.26229	6	0.253689	0.631014
P50114	WT_NT-TG_NT	0.177596	0.125444	1.41574	9	0.190514	0.552996
P50153	WT_NT-TG_NT	0.170177	0.138059	1.23264	8	0.252704	0.630362
P50171	WT_NT-TG_NT	0.200182	0.0898525	2.2279	13	0.0441716	0.279231
P50247	WT_NT-TG_NT	0.000972622	0.0646833	0.0150367	83	0.988039	0.99511
P50396	WT_NT-TG_NT	-0.0101882	0.0313189	-0.325306	135	0.745453	0.929124
P50429	WT_NT-TG_NT	-0.126172	0.404638	-0.311815	7	0.764263	0.936497
P50516	WT_NT-TG_NT	0.0376975	0.0520251	0.724603	255	0.46936	0.812487
P50518	WT_NT-TG_NT	0.0913939	0.0545475	1.67549	65	0.098642	0.414567
P50543	WT_NT-TG_NT	-0.182834	0.303207	-0.603	7	0.565525	0.853125
P50544	WT_NT-TG_NT	-0.324271	0.0773654	-4.19142	57	9.75831e-05	0.00483217
P50571	WT_NT-TG_NT	0.421593	0.323854	1.3018	7	0.234185	0.604871
P50580	WT_NT-TG_NT	-0.204344	0.037028	-5.51863	6	0.00148882	0.0358659
P51150	WT_NT-TG_NT	0.109894	0.0607306	1.80953	77	0.0742717	0.36296
P51174	WT_NT-TG_NT	-0.0661555	0.0886495	-0.746259	40	0.459875	0.807999
P51410	WT_NT-TG_NT	-0.0609098	0.103299	-0.589644	41	0.558665	0.853125
P51655	WT_NT-TG_NT	-0.259769	0.289253	-0.898069	5	0.410307	0.775393
P51660	WT_NT-TG_NT	0.095169	0.0870361	1.09344	45	0.280018	0.660773
P51830	WT_NT-TG_NT	-0.243854	0.126478	-1.92803	25	0.0652841	0.336358
P51855	WT_NT-TG_NT	-0.160646	0.0560958	-2.86378	16	0.0112552	0.129871
P51859	WT_NT-TG_NT	0.17015	0.114968	1.47998	25	0.151371	0.499485
P51863	WT_NT-TG_NT	-0.229381	0.0813824	-2.81856	92	0.00590581	0.0912841
P51880	WT_NT-TG_NT	0.0367875	0.0713213	0.515799	22	0.61114	0.874697
P51881	WT_NT-TG_NT	0.133161	0.0523327	2.54451	68	0.0132186	0.143104
P51906	WT_NT-TG_NT	-0.146151	0.205991	-0.709498	7	0.500958	0.833266
P52196	WT_NT-TG_NT	0.178274	0.0695656	2.56268	51	0.0133817	0.144285
P52480	WT_NT-TG_NT	-0.0305805	0.0358972	-0.851892	297	0.394961	0.766947
P52503	WT_NT-TG_NT	0.119089	0.0711195	1.67449	24	0.107019	0.426591
P52760	WT_NT-TG_NT	-0.153677	0.0354407	-4.33616	18	0.000397898	0.0136408
P53026	WT_NT-TG_NT	-0.0371092	0.0326318	-1.13721	18	0.270363	0.652761
P53395	WT_NT-TG_NT	-0.154925	0.112993	-1.3711	20	0.185534	0.545783
P53702	WT_NT-TG_NT	0.13994	0.490309	0.285411	4	0.789498	0.944995
P53810	WT_NT-TG_NT	-0.0269268	0.0442344	-0.608729	89	0.544255	0.848505
P53811	WT_NT-TG_NT	0.0602757	0.247769	0.243273	6	0.815897	0.954379
P53986	WT_NT-TG_NT	0.239555	0.0970331	2.4688	15	0.0260601	0.206168
P53994	WT_NT-TG_NT	-0.0141242	0.0937107	-0.150721	25	0.881405	0.969331
P53996	WT_NT-TG_NT	0.315697	0.176728	1.78634	9	0.107692	0.427889
P54071	WT_NT-TG_NT	0.0410541	0.0489389	0.838886	90	0.403756	0.77384
P54227	WT_NT-TG_NT	0.338395	0.0952293	3.55348	7	0.0093003	0.118344
P54285	WT_NT-TG_NT	0.525906	0.217248	2.42076	6	0.0518095	0.298628
P54728	WT_NT-TG_NT	-0.0273111	0.0694704	-0.393133	40	0.696309	0.906161
P54729	WT_NT-TG_NT	0.12924	0.361709	0.357304	8	0.730106	0.920595
P54763	WT_NT-TG_NT	-0.314424	0.913502	-0.344196	6	0.742441	0.927272
P54775	WT_NT-TG_NT	-0.0454521	0.0659832	-0.688843	60	0.493577	0.830078
P54822	WT_NT-TG_NT	-0.0917686	0.0704763	-1.30212	10	0.222067	0.59559
P54823	WT_NT-TG_NT	0.0594029	0.105949	0.560675	30	0.579183	0.860306
P54923	WT_NT-TG_NT	-0.130892	0.123712	-1.05804	9	0.317608	0.699575
P55012	WT_NT-TG_NT	0.149439	0.0849893	1.75833	20	0.0939853	0.406661
P55066	WT_NT-TG_NT	-0.0969252	0.0502652	-1.92828	127	0.0560528	0.313567
P55088	WT_NT-TG_NT	-0.184134	0.0975074	-1.88841	40	0.0662378	0.339822
P55096	WT_NT-TG_NT	-0.0456744	0.0703237	-0.649487	8	0.534223	0.84706
P55258	WT_NT-TG_NT	-0.0467476	0.0407022	-1.14853	6	0.29447	0.679976
P55264	WT_NT-TG_NT	-0.0532187	0.0877275	-0.606637	59	0.546419	0.848505
P55302	WT_NT-TG_NT	-0.00743388	0.116823	-0.0636338	29	0.949698	0.985786
P55821	WT_NT-TG_NT	0.265456	0.315563	0.841216	5	0.438595	0.79512
P56135	WT_NT-TG_NT	0.00883703	0.0752464	0.117441	9	0.90909	0.97392
P56212	WT_NT-TG_NT	-0.102081	0.144344	-0.707202	5	0.51103	0.837002
P56213	WT_NT-TG_NT	0.0996578	0.346993	0.287204	4	0.78822	0.944995
P56375	WT_NT-TG_NT	-0.101611	0.155425	-0.653764	15	0.523161	0.84045
P56376	WT_NT-TG_NT	0.0150761	0.0805025	0.187275	36	0.852496	0.965513
P56379	WT_NT-TG_NT	0.257472	0.165507	1.55566	8	0.1584	0.513138
P56380	WT_NT-TG_NT	-0.0846065	0.110944	-0.762606	17	0.45615	0.807919
P56387	WT_NT-TG_NT	-0.16994	0.0387794	-4.38223	5	0.00713966	0.100352
P56391	WT_NT-TG_NT	0.202443	0.0847938	2.38747	34	0.0226676	0.192057
P56395	WT_NT-TG_NT	0.0932887	0.172847	0.53972	22	0.594812	0.867483
P56399	WT_NT-TG_NT	-0.0140999	0.0530884	-0.265592	177	0.790862	0.945571
P56480	WT_NT-TG_NT	-0.00214344	0.0301053	-0.071198	216	0.943306	0.983523
P56564	WT_NT-TG_NT	-0.187703	0.0604002	-3.10766	71	0.00271175	0.0545205
P56565	WT_NT-TG_NT	-0.115323	0.11053	-1.04337	8	0.327279	0.708943
P56695	WT_NT-TG_NT	-0.0484454	0.0634994	-0.762927	14	0.45817	0.807919
P56812	WT_NT-TG_NT	-0.0177558	0.0592049	-0.299904	7	0.77296	0.938644
P56959	WT_NT-TG_NT	-0.12719	0.077711	-1.63671	49	0.108099	0.428868
P57716	WT_NT-TG_NT	0.278098	0.309383	0.898879	6	0.403346	0.77384
P57746	WT_NT-TG_NT	0.0875308	0.0662598	1.32102	89	0.189879	0.552996
P57759	WT_NT-TG_NT	-0.139554	0.0940677	-1.48354	8	0.176221	0.534031
P57776	WT_NT-TG_NT	-0.0743192	0.079343	-0.936682	59	0.352741	0.729268
P57780	WT_NT-TG_NT	-0.0308251	0.0682115	-0.451905	98	0.652336	0.891275
P58021	WT_NT-TG_NT	-0.225661	0.114731	-1.96686	8	0.084754	0.382909
P58044	WT_NT-TG_NT	-0.195572	0.148682	-1.31537	15	0.208137	0.574957
P58252	WT_NT-TG_NT	-0.0245595	0.0461287	-0.532412	221	0.594976	0.867483
P58281	WT_NT-TG_NT	-0.00860294	0.0547206	-0.157216	219	0.87522	0.969331
P58389	WT_NT-TG_NT	-0.188398	0.0839509	-2.24415	70	0.027987	0.21755
P58404	WT_NT-TG_NT	-0.149221	0.0778508	-1.91675	40	0.0624326	0.32809
P58771	WT_NT-TG_NT	-0.163368	0.227895	-0.716857	7	0.496678	0.831112
P58871	WT_NT-TG_NT	-0.162429	0.0629031	-2.5822	38	0.0137956	0.144883
P59016	WT_NT-TG_NT	0.564203	0.154689	3.64735	4	0.0218225	0.187631
P59017	WT_NT-TG_NT	-0.0613443	0.068948	-0.889719	25	0.382099	0.753898
P59279	WT_NT-TG_NT	0.325681	0.316536	1.02889	7	0.337765	0.716916
P59325	WT_NT-TG_NT	-0.12227	0.0722837	-1.69154	33	0.100159	0.417172
P59326	WT_NT-TG_NT	-0.0392089	0.16011	-0.244888	8	0.812708	0.952732
P59764	WT_NT-TG_NT	-0.17258	0.0789299	-2.18649	30	0.0367147	0.255664
P59999	WT_NT-TG_NT	-0.0891785	0.0603698	-1.4772	61	0.144766	0.490433
P60122	WT_NT-TG_NT	-0.160657	0.0914354	-1.75706	14	0.100746	0.418313
P60202	WT_NT-TG_NT	-0.0480685	0.061518	-0.781372	61	0.437606	0.794992
P60229	WT_NT-TG_NT	-0.336455	0.144106	-2.33477	6	0.0582593	0.317186
P60335	WT_NT-TG_NT	0.119675	0.0873246	1.37046	51	0.176546	0.534031
P60469	WT_NT-TG_NT	-0.0241753	0.0811772	-0.297809	74	0.766683	0.936497
P60487	WT_NT-TG_NT	0.00713498	0.0664299	0.107406	99	0.914684	0.976393
P60521	WT_NT-TG_NT	0.113336	0.226131	0.501197	12	0.625299	0.88272
P60603	WT_NT-TG_NT	0.421753	0.265415	1.58903	7	0.156077	0.508345
P60670	WT_NT-TG_NT	-0.0923425	0.093075	-0.99213	6	0.359444	0.735389
P60710	WT_NT-TG_NT	0.0328932	0.274216	0.119954	8	0.907478	0.973673
P60761	WT_NT-TG_NT	-0.135247	0.744731	-0.181606	4	0.864723	0.969009
P60766	WT_NT-TG_NT	0.049009	0.0691666	0.708565	57	0.481482	0.819532
P60824	WT_NT-TG_NT	0.0819285	0.122829	0.667011	14	0.515609	0.837002
P60840	WT_NT-TG_NT	-0.00404265	0.126414	-0.0319795	21	0.97479	0.993246
P60843	WT_NT-TG_NT	0.00752584	0.104984	0.0716857	35	0.94326	0.983523
P60867	WT_NT-TG_NT	0.337124	0.177768	1.89643	16	0.076108	0.366672
P60879	WT_NT-TG_NT	-0.0196371	0.0537965	-0.365025	126	0.715704	0.914378
P60904	WT_NT-TG_NT	-0.0818726	0.0294925	-2.77605	18	0.0124595	0.137758
P61021	WT_NT-TG_NT	0.0380199	0.168366	0.225818	6	0.828839	0.956905
P61022	WT_NT-TG_NT	-0.168293	0.262378	-0.641414	4	0.556161	0.853125
P61027	WT_NT-TG_NT	0.128829	0.0616809	2.08863	52	0.0416537	0.267745
P61028	WT_NT-TG_NT	0.128391	0.0944952	1.35871	9	0.207313	0.57437
P61082	WT_NT-TG_NT	0.0249429	0.0634234	0.393275	33	0.696646	0.906161
P61087	WT_NT-TG_NT	-0.0894618	0.135681	-0.659354	23	0.516217	0.837002
P61089	WT_NT-TG_NT	0.0248345	0.0253695	0.978912	41	0.333365	0.714031
P61161	WT_NT-TG_NT	0.128299	0.0602795	2.12841	95	0.035891	0.252067
P61164	WT_NT-TG_NT	-0.0403369	0.0831044	-0.485376	36	0.63035	0.88272
P61202	WT_NT-TG_NT	0.274955	0.121419	2.26451	35	0.0298426	0.227997
P61211	WT_NT-TG_NT	-0.526977	0.297479	-1.77147	8	0.114429	0.439629
P61222	WT_NT-TG_NT	0.0688286	0.0643478	1.06963	34	0.29232	0.677351
P61226	WT_NT-TG_NT	-0.02323	0.0553997	-0.419316	34	0.677623	0.899024
P61255	WT_NT-TG_NT	0.312041	0.0262962	11.8664	16	2.41934e-09	7.05281e-07
P61264	WT_NT-TG_NT	-0.210247	0.12255	-1.7156	89	0.0897147	0.396524
P61294	WT_NT-TG_NT	-0.297434	0.216519	-1.37371	8	0.206791	0.574007
P61329	WT_NT-TG_NT	0.31671	0.0146403	21.6328	5	3.91602e-06	0.000402747
P61358	WT_NT-TG_NT	-0.0212008	0.0858209	-0.247035	25	0.806899	0.94931
P61750	WT_NT-TG_NT	0.531609	0.140048	3.7959	7	0.00675072	0.097143
P61759	WT_NT-TG_NT	-0.348604	0.0504549	-6.90922	22	6.14644e-07	8.65031e-05
P61922	WT_NT-TG_NT	-0.0292546	0.0525458	-0.556744	188	0.578364	0.85967
P61957	WT_NT-TG_NT	-0.00825995	0.311948	-0.0264786	6	0.979734	0.993691
P61961	WT_NT-TG_NT	0.269487	0.164516	1.63807	9	0.135833	0.472957
P61971	WT_NT-TG_NT	-0.14451	0.101952	-1.41742	49	0.162687	0.522865
P61979	WT_NT-TG_NT	0.00557896	0.0475607	0.117302	130	0.906802	0.973673
P61982	WT_NT-TG_NT	0.0916158	0.0854761	1.07183	69	0.287531	0.670322
P62071	WT_NT-TG_NT	0.287076	0.213684	1.34346	6	0.227703	0.600644
P62073	WT_NT-TG_NT	-0.177943	0.078455	-2.26809	13	0.0410131	0.267252
P62075	WT_NT-TG_NT	-0.12856	0.0478772	-2.68521	13	0.0187144	0.171377
P62077	WT_NT-TG_NT	-0.331977	0.355858	-0.932893	7	0.381927	0.753898
P62082	WT_NT-TG_NT	-0.244127	0.0465081	-5.24914	25	1.9587e-05	0.00134297
P62137	WT_NT-TG_NT	0.0521925	0.0477654	1.09268	6	0.316452	0.69885
P62141	WT_NT-TG_NT	-0.0694793	0.0678343	-1.02425	26	0.315153	0.697615
P62192	WT_NT-TG_NT	-0.12868	0.0600345	-2.14343	62	0.0360096	0.252067
P62196	WT_NT-TG_NT	-0.0667714	0.103593	-0.644558	69	0.521351	0.839814
P62204	WT_NT-TG_NT	0.131372	0.0673713	1.94997	48	0.057034	0.317066
P62242	WT_NT-TG_NT	-0.0580383	0.0563771	-1.02947	70	0.306805	0.688246
P62245	WT_NT-TG_NT	-0.00461463	0.075842	-0.0608454	25	0.951966	0.986422
P62259	WT_NT-TG_NT	0.00713744	0.0512072	0.139383	118	0.889385	0.969331
P62264	WT_NT-TG_NT	0.0781997	0.109425	0.714643	40	0.47898	0.819083
P62267	WT_NT-TG_NT	0.0304805	0.0732121	0.416331	8	0.688113	0.901525
P62270	WT_NT-TG_NT	-0.022683	0.0713368	-0.31797	39	0.752204	0.930339
P62274	WT_NT-TG_NT	0.152031	0.299204	0.508119	8	0.625081	0.88272
P62281	WT_NT-TG_NT	0.0119177	0.0879995	0.13543	16	0.893961	0.969626
P62301	WT_NT-TG_NT	-0.0594812	0.0845542	-0.703468	9	0.499557	0.833266
P62305	WT_NT-TG_NT	-0.125995	0.0576828	-2.18428	7	0.0652271	0.336358
P62307	WT_NT-TG_NT	0.0110153	0.19059	0.0577959	8	0.955329	0.987591
P62315	WT_NT-TG_NT	-0.341997	0.226727	-1.50841	17	0.149809	0.498245
P62317	WT_NT-TG_NT	-0.276943	0.121667	-2.27624	12	0.0419622	0.269081
P62320	WT_NT-TG_NT	-0.0661775	0.0624081	-1.0604	16	0.304709	0.688246
P62331	WT_NT-TG_NT	-0.180542	0.0385938	-4.678	24	9.41691e-05	0.0047511
P62334	WT_NT-TG_NT	-0.107222	0.0662655	-1.61807	67	0.110347	0.431386
P62482	WT_NT-TG_NT	0.0327003	0.0565277	0.578482	102	0.564214	0.853125
P62484	WT_NT-TG_NT	0.190977	0.0468178	4.07914	20	0.00058466	0.0183927
P62500	WT_NT-TG_NT	0.142315	0.261561	0.5441	8	0.601204	0.871968
P62627	WT_NT-TG_NT	-0.150831	0.24025	-0.62781	9	0.545726	0.848505
P62631	WT_NT-TG_NT	-0.0216816	0.0340866	-0.636073	63	0.527033	0.842875
P62702	WT_NT-TG_NT	0.00488106	0.0480989	0.10148	113	0.91935	0.97846
P62717	WT_NT-TG_NT	0.0323555	0.0772417	0.418886	16	0.680868	0.899527
P62743	WT_NT-TG_NT	0.041533	0.0259516	1.6004	36	0.11825	0.445353
P62746	WT_NT-TG_NT	0.0503936	0.0798199	0.631341	44	0.531084	0.846007
P62748	WT_NT-TG_NT	-0.231862	0.0832089	-2.7865	33	0.00876485	0.11214
P62751	WT_NT-TG_NT	0.02419	0.111778	0.216411	25	0.830423	0.956905
P62754	WT_NT-TG_NT	-0.0142949	0.0842043	-0.169764	16	0.867324	0.969009
P62761	WT_NT-TG_NT	-0.0750539	0.0365984	-2.05075	88	0.0432661	0.274807
P62774	WT_NT-TG_NT	0.152909	0.0985469	1.55164	25	0.133318	0.468168
P62806	WT_NT-TG_NT	0.328336	0.102645	3.19876	32	0.00310661	0.0593362
P62812	WT_NT-TG_NT	0.149978	0.106784	1.4045	4	0.232859	0.603357
P62814	WT_NT-TG_NT	0.0293885	0.0473365	0.620843	201	0.535406	0.847438
P62821	WT_NT-TG_NT	0.113755	0.00558694	20.3608	12	1.13187e-10	5.04437e-08
P62823	WT_NT-TG_NT	-0.129705	0.0697537	-1.85948	18	0.0793843	0.370949
P62827	WT_NT-TG_NT	-0.0504379	0.0992207	-0.50834	57	0.613177	0.875406
P62830	WT_NT-TG_NT	0.121028	0.0757365	1.59802	16	0.129597	0.461086
P62838	WT_NT-TG_NT	0.158102	0.11421	1.38432	8	0.203649	0.570814
P62843	WT_NT-TG_NT	-0.0267848	0.171469	-0.156208	7	0.880279	0.969331
P62849	WT_NT-TG_NT	-0.0266881	0.097433	-0.273912	17	0.787452	0.944995
P62852	WT_NT-TG_NT	-0.0114797	0.190691	-0.0602004	8	0.953473	0.987064
P62855	WT_NT-TG_NT	0.120148	0.134021	0.896484	17	0.382514	0.753898
P62858	WT_NT-TG_NT	0.050328	0.104902	0.47976	9	0.642842	0.88515
P62869	WT_NT-TG_NT	0.00523436	0.0917205	0.0570686	49	0.954723	0.987591
P62874	WT_NT-TG_NT	0.0511328	0.0447362	1.14298	54	0.258087	0.637823
P62878	WT_NT-TG_NT	-0.427637	0.20571	-2.07883	7	0.0762166	0.366672
P62880	WT_NT-TG_NT	-0.143518	0.155709	-0.921707	34	0.363176	0.740471
P62881	WT_NT-TG_NT	-0.00980175	0.0660624	-0.148371	50	0.882647	0.969331
P62889	WT_NT-TG_NT	-0.116362	0.143569	-0.810495	8	0.441098	0.795881
P62897	WT_NT-TG_NT	0.148514	0.0422476	3.51533	36	0.0012062	0.0301436
P62900	WT_NT-TG_NT	-0.0837774	0.201706	-0.415345	9	0.687616	0.901525
P62908	WT_NT-TG_NT	-0.018692	0.0639087	-0.292479	84	0.770642	0.936883
P62911	WT_NT-TG_NT	0.0087266	0.0577749	0.151045	13	0.882259	0.969331
P62918	WT_NT-TG_NT	0.101771	0.0707442	1.43858	39	0.158246	0.513138
P62960	WT_NT-TG_NT	0.174165	0.173136	1.00594	6	0.353273	0.729268
P62962	WT_NT-TG_NT	-0.0503036	0.0699545	-0.719091	49	0.4755	0.816157
P62983	WT_NT-TG_NT	-0.0270672	0.0619533	-0.436897	45	0.664276	0.895871
P62996	WT_NT-TG_NT	0.122816	0.301543	0.407292	5	0.700645	0.90807
P63001	WT_NT-TG_NT	0.00865572	0.0923061	0.0937719	35	0.925825	0.979682
P63005	WT_NT-TG_NT	-0.0010947	0.0480667	-0.0227746	95	0.981878	0.993691
P63011	WT_NT-TG_NT	-0.0466265	0.0634811	-0.734495	44	0.466544	0.811479
P63017	WT_NT-TG_NT	0.0288661	0.0444693	0.649123	159	0.517196	0.837002
P63024	WT_NT-TG_NT	-0.223103	0.188956	-1.18072	8	0.271627	0.652761
P63028	WT_NT-TG_NT	0.337621	0.415211	0.813132	9	0.437124	0.794992
P63030	WT_NT-TG_NT	-0.777755	0.481323	-1.61587	8	0.144785	0.490433
P63037	WT_NT-TG_NT	0.0847077	0.122215	0.693105	41	0.492151	0.829319
P63038	WT_NT-TG_NT	0.0478516	0.0389794	1.22761	207	0.220986	0.595333
P63040	WT_NT-TG_NT	0.28913	0.0450957	6.41149	15	1.17042e-05	0.000912143
P63044	WT_NT-TG_NT	0.040521	0.111174	0.364484	9	0.723913	0.917965
P63046	WT_NT-TG_NT	-0.0874097	0.0477182	-1.83179	32	0.0763054	0.366672
P63054	WT_NT-TG_NT	-0.0459702	0.0483727	-0.950334	18	0.354529	0.730926
P63073	WT_NT-TG_NT	-0.0991407	0.121445	-0.81634	15	0.42708	0.788139
P63082	WT_NT-TG_NT	0.183813	0.24572	0.748057	9	0.473519	0.81494
P63085	WT_NT-TG_NT	-0.0087449	0.0620371	-0.140962	107	0.888165	0.969331
P63087	WT_NT-TG_NT	-0.148974	0.0672525	-2.21514	8	0.0576169	0.317186
P63089	WT_NT-TG_NT	0.0225428	0.0863104	0.261183	8	0.80055	0.948962
P63094	WT_NT-TG_NT	0.166956	0.101088	1.65158	39	0.10665	0.426591
P63101	WT_NT-TG_NT	0.101688	0.0588776	1.72711	87	0.0876973	0.39149
P63141	WT_NT-TG_NT	-0.139838	0.173734	-0.804896	10	0.439597	0.79532
P63158	WT_NT-TG_NT	0.1168	0.101091	1.15539	45	0.25403	0.631014
P63168	WT_NT-TG_NT	0.347826	0.242792	1.43261	8	0.189865	0.552996
P63213	WT_NT-TG_NT	-0.178247	0.109025	-1.63493	8	0.140703	0.4836
P63216	WT_NT-TG_NT	0.206007	0.0691276	2.9801	17	0.00840363	0.110153
P63242	WT_NT-TG_NT	-0.0626198	0.361257	-0.173338	9	0.866221	0.969009
P63254	WT_NT-TG_NT	-0.528761	0.301408	-1.7543	8	0.117461	0.444259
P63260	WT_NT-TG_NT	-0.1046	0.153231	-0.682628	8	0.514119	0.837002
P63268	WT_NT-TG_NT	-1.15298	0.610248	-1.88936	8	0.0955194	0.409982
P63276	WT_NT-TG_NT	-0.1069	0.14449	-0.739845	25	0.466286	0.811479
P63280	WT_NT-TG_NT	0.245633	0.160968	1.52597	3	0.224441	0.59695
P63318	WT_NT-TG_NT	0.00227796	0.0589986	0.0386104	268	0.96923	0.992236
P63321	WT_NT-TG_NT	-0.130137	0.0890568	-1.46129	13	0.167684	0.527986
P63323	WT_NT-TG_NT	0.0875902	0.0900055	0.973164	45	0.335674	0.716612
P63325	WT_NT-TG_NT	-0.239433	0.178028	-1.34491	16	0.197409	0.561565
P63328	WT_NT-TG_NT	-0.0589147	0.057662	-1.02172	141	0.308661	0.688456
P63330	WT_NT-TG_NT	-0.00824137	0.0573246	-0.143767	68	0.88611	0.969331
P67778	WT_NT-TG_NT	0.0568523	0.0482971	1.17714	102	0.241881	0.614356
P67871	WT_NT-TG_NT	-0.209932	0.103543	-2.02749	32	0.0510093	0.297165
P67984	WT_NT-TG_NT	-0.00987508	0.0561814	-0.175771	16	0.862679	0.969009
P68037	WT_NT-TG_NT	-0.0712804	0.0869948	-0.819364	41	0.417317	0.779711
P68040	WT_NT-TG_NT	-0.013826	0.0670914	-0.206077	90	0.837196	0.958537
P68181	WT_NT-TG_NT	-0.0760532	0.0294058	-2.58633	18	0.0186267	0.171161
P68254	WT_NT-TG_NT	0.0501318	0.0585234	0.856611	59	0.395126	0.766947
P68368	WT_NT-TG_NT	-0.125736	0.0624391	-2.01374	53	0.0491265	0.296261
P68369	WT_NT-TG_NT	-0.028785	0.135166	-0.21296	8	0.836684	0.958537
P68372	WT_NT-TG_NT	0.202018	0.104012	1.94226	8	0.0880383	0.392357
P68404	WT_NT-TG_NT	-0.0419594	0.0679341	-0.617649	83	0.538498	0.847575
P68433	WT_NT-TG_NT	-0.10287	0.32463	-0.316884	7	0.760573	0.933351
P68510	WT_NT-TG_NT	-0.0563179	0.0886282	-0.63544	59	0.527599	0.843275
P69566	WT_NT-TG_NT	-0.364433	0.22317	-1.63298	4	0.17781	0.535433
P70168	WT_NT-TG_NT	-0.0679495	0.0562401	-1.2082	175	0.228599	0.601055
P70175	WT_NT-TG_NT	-0.0173019	0.0782534	-0.221101	72	0.82564	0.956905
P70188	WT_NT-TG_NT	-0.325454	0.417507	-0.779519	7	0.461211	0.808707
P70195	WT_NT-TG_NT	0.103575	0.109698	0.94418	38	0.351043	0.728843
P70202	WT_NT-TG_NT	0.0529556	0.0510539	1.03725	18	0.313354	0.695361
P70205	WT_NT-TG_NT	0.119233	0.245719	0.485243	7	0.642321	0.885041
P70206	WT_NT-TG_NT	-0.0200073	0.0725039	-0.275948	39	0.784045	0.942335
P70232	WT_NT-TG_NT	-0.0548538	0.0726787	-0.754744	53	0.453743	0.806722
P70236	WT_NT-TG_NT	0.0476187	0.0366048	1.30089	5	0.25002	0.626527
P70290	WT_NT-TG_NT	-0.00932354	0.20276	-0.0459832	7	0.964608	0.991103
P70296	WT_NT-TG_NT	0.0638175	0.0536941	1.18854	105	0.237303	0.60777
P70297	WT_NT-TG_NT	0.0134437	0.0420274	0.31988	30	0.751276	0.930339
P70333	WT_NT-TG_NT	-0.0360724	0.073525	-0.490614	25	0.627978	0.88272
P70336	WT_NT-TG_NT	-0.0777183	0.0523987	-1.48321	76	0.142153	0.485804
P70349	WT_NT-TG_NT	0.0214991	0.0752469	0.285714	26	0.777361	0.941424
P70362	WT_NT-TG_NT	0.187307	0.13844	1.35298	8	0.213052	0.583544
P70372	WT_NT-TG_NT	-0.114628	0.0942425	-1.21631	35	0.232008	0.602085
P70392	WT_NT-TG_NT	0.174009	0.38882	0.447531	5	0.673215	0.898679
P70398	WT_NT-TG_NT	-0.0884643	0.089807	-0.985049	84	0.327429	0.708943
P70399	WT_NT-TG_NT	-0.234809	0.388935	-0.603721	8	0.562752	0.853125
P70404	WT_NT-TG_NT	-0.0245158	0.0625197	-0.39213	79	0.696018	0.906161
P70414	WT_NT-TG_NT	0.131069	0.0545768	2.40155	57	0.0196088	0.175953
P70429	WT_NT-TG_NT	0.00338987	0.103461	0.0327647	6	0.974925	0.993246
P70441	WT_NT-TG_NT	0.00971975	0.103119	0.0942574	46	0.925314	0.979529
P70663	WT_NT-TG_NT	0.0963024	0.112692	0.854566	38	0.398147	0.769808
P70698	WT_NT-TG_NT	-0.279337	0.264402	-1.05649	7	0.325838	0.708943
P70699	WT_NT-TG_NT	-0.210197	0.145498	-1.44467	11	0.176427	0.534031
P70704	WT_NT-TG_NT	0.0326398	0.0644437	0.506486	87	0.613797	0.875823
P80313	WT_NT-TG_NT	0.0456407	0.0671632	0.679549	104	0.4983	0.832263
P80314	WT_NT-TG_NT	-0.0041161	0.046682	-0.0881731	202	0.929826	0.980112
P80315	WT_NT-TG_NT	-0.143939	0.0584813	-2.46128	142	0.0150426	0.15299
P80316	WT_NT-TG_NT	0.02236	0.0595339	0.375585	145	0.707774	0.909024
P80317	WT_NT-TG_NT	-0.0973772	0.051085	-1.90618	93	0.0597149	0.318718
P80318	WT_NT-TG_NT	0.111212	0.0491264	2.26379	142	0.0251029	0.202564
P83510	WT_NT-TG_NT	-0.0679351	0.109664	-0.619486	16	0.544318	0.848505
P83887	WT_NT-TG_NT	0.154279	0.0826114	1.86753	4	0.135217	0.472957
P83940	WT_NT-TG_NT	-0.112992	0.0531815	-2.12465	17	0.0485806	0.295238
P84075	WT_NT-TG_NT	0.0836	0.0348431	2.39933	36	0.0217257	0.18762
P84084	WT_NT-TG_NT	-0.0520079	0.0786239	-0.661477	25	0.514357	0.837002
P84086	WT_NT-TG_NT	-0.00918348	0.0599055	-0.153299	35	0.879043	0.969331
P84089	WT_NT-TG_NT	0.195412	0.0906944	2.15462	26	0.0406327	0.267252
P84091	WT_NT-TG_NT	-0.0635189	0.0528361	-1.20219	172	0.230943	0.601564
P84096	WT_NT-TG_NT	-0.032534	0.0865546	-0.375878	36	0.709214	0.909999
P84099	WT_NT-TG_NT	0.168731	0.0958206	1.7609	18	0.0952338	0.409413
P84104	WT_NT-TG_NT	0.163299	0.148262	1.10142	8	0.302744	0.688246
P84228	WT_NT-TG_NT	-0.205176	0.304467	-0.673886	8	0.519376	0.83839
P84244	WT_NT-TG_NT	-0.0907491	0.313211	-0.289738	8	0.779384	0.941526
P85094	WT_NT-TG_NT	0.092027	0.203368	0.452514	16	0.656974	0.892738
P97300	WT_NT-TG_NT	-0.0606014	0.0664974	-0.911334	77	0.364963	0.741904
P97315	WT_NT-TG_NT	-0.00186686	0.0681147	-0.0274077	45	0.978256	0.993691
P97351	WT_NT-TG_NT	0.194044	0.0538874	3.60092	49	0.000738592	0.0210954
P97352	WT_NT-TG_NT	0.157843	0.0689427	2.28948	16	0.0359812	0.252067
P97355	WT_NT-TG_NT	-0.0562667	0.111337	-0.505371	29	0.617118	0.877138
P97370	WT_NT-TG_NT	-0.230872	0.0699921	-3.29855	35	0.00223858	0.0471335
P97371	WT_NT-TG_NT	-0.015442	0.0917242	-0.168353	12	0.86911	0.969009
P97372	WT_NT-TG_NT	0.0463736	0.185878	0.249484	8	0.809273	0.950371
P97379	WT_NT-TG_NT	0.114559	0.0636442	1.79999	43	0.07888	0.370949
P97384	WT_NT-TG_NT	0.0557756	0.0589155	0.946705	27	0.352185	0.729268
P97390	WT_NT-TG_NT	-0.473435	0.361171	-1.31083	6	0.237849	0.608039
P97411	WT_NT-TG_NT	0.564902	0.438787	1.28742	5	0.254318	0.631014
P97427	WT_NT-TG_NT	-0.0245153	0.0375175	-0.653435	197	0.514238	0.837002
P97434	WT_NT-TG_NT	-0.424575	0.12938	-3.28161	6	0.0167889	0.159763
P97441	WT_NT-TG_NT	0.108495	0.0849886	1.27658	15	0.221161	0.595333
P97447	WT_NT-TG_NT	-0.0391901	0.0452471	-0.866134	27	0.394048	0.766947
P97450	WT_NT-TG_NT	0.128233	0.108329	1.18373	40	0.243507	0.614861
P97461	WT_NT-TG_NT	-0.0828334	0.141275	-0.586326	8	0.573823	0.854952
P97492	WT_NT-TG_NT	-0.094235	0.100313	-0.939413	38	0.353452	0.729268
P97493	WT_NT-TG_NT	-0.0436002	0.0810781	-0.537756	9	0.603786	0.87259
P97494	WT_NT-TG_NT	-0.0242774	0.141754	-0.171265	6	0.869646	0.969009
P97765	WT_NT-TG_NT	-0.00464957	0.097512	-0.047682	9	0.963011	0.99062
P97797	WT_NT-TG_NT	-0.115454	0.0708212	-1.63022	53	0.108985	0.429831
P97798	WT_NT-TG_NT	0.0999323	0.154917	0.645071	7	0.53944	0.847575
P97807	WT_NT-TG_NT	0.142366	0.0541664	2.6283	101	0.00992016	0.122233
P97822	WT_NT-TG_NT	-0.24161	0.11283	-2.14136	5	0.0851708	0.382909
P97823	WT_NT-TG_NT	0.0702272	0.272592	0.257627	9	0.802489	0.948962
P97825	WT_NT-TG_NT	0.238807	0.13589	1.75736	23	0.0921617	0.40268
P97855	WT_NT-TG_NT	0.270246	0.00681435	39.6584	4	2.41531e-06	0.000269106
P98086	WT_NT-TG_NT	-0.725476	0.409728	-1.77063	6	0.127013	0.459552
P98192	WT_NT-TG_NT	-0.382016	0.382642	-0.998364	4	0.374604	0.752585
P99024	WT_NT-TG_NT	-0.140172	0.0447666	-3.13118	26	0.00427043	0.0742252
P99026	WT_NT-TG_NT	-0.0138898	0.0675918	-0.205496	25	0.838849	0.959402
P99027	WT_NT-TG_NT	0.236095	0.105817	2.23116	24	0.0352732	0.250882
P99028	WT_NT-TG_NT	-0.00609203	0.0690075	-0.0882807	24	0.930386	0.980112
P99029	WT_NT-TG_NT	0.0731677	0.0545023	1.34247	81	0.183194	0.540592
Q00493	WT_NT-TG_NT	-0.0609992	0.0914257	-0.6672	75	0.506692	0.835064
Q00612	WT_NT-TG_NT	-0.259644	0.0697915	-3.72027	27	0.00092314	0.0251885
Q00623	WT_NT-TG_NT	-0.490034	0.0617405	-7.937	50	2.08179e-10	7.95245e-08
Q00896	WT_NT-TG_NT	-1.32312	0.560612	-2.36013	8	0.045949	0.285739
Q00898	WT_NT-TG_NT	-1.09989	0.134467	-8.17961	6	0.000179844	0.00828055
Q00915	WT_NT-TG_NT	-0.469409	0.292731	-1.60355	5	0.169717	0.527986
Q00PI9	WT_NT-TG_NT	0.0303922	0.0666719	0.455847	49	0.650514	0.890858
Q01063	WT_NT-TG_NT	-0.0823694	0.315947	-0.260707	7	0.801822	0.948962
Q01065	WT_NT-TG_NT	0.00483739	0.0911326	0.0530808	14	0.958418	0.988738
Q01097	WT_NT-TG_NT	0.0177266	0.118267	0.149887	27	0.881968	0.969331
Q01405	WT_NT-TG_NT	0.06169	0.0954267	0.646465	50	0.520935	0.83965
Q01730	WT_NT-TG_NT	0.224775	0.212871	1.05592	7	0.32608	0.708943
Q01768	WT_NT-TG_NT	-0.0156317	0.0586872	-0.266357	17	0.793168	0.946845
Q01853	WT_NT-TG_NT	-0.00504288	0.0401823	-0.1255	321	0.900206	0.971017
Q02053	WT_NT-TG_NT	0.0115164	0.0480388	0.239732	277	0.810715	0.95123
Q02248	WT_NT-TG_NT	0.0519182	0.0511852	1.01432	148	0.312085	0.693695
Q02357	WT_NT-TG_NT	0.150575	0.107492	1.40081	5	0.220177	0.5947
Q02819	WT_NT-TG_NT	0.0520604	0.147973	0.351823	14	0.73021	0.920595
Q03137	WT_NT-TG_NT	-0.112694	0.0661598	-1.70336	32	0.0981965	0.414248
Q03141	WT_NT-TG_NT	-0.346418	0.0383002	-9.04481	5	0.000276088	0.0110188
Q03157	WT_NT-TG_NT	-0.144205	0.231022	-0.624203	8	0.549876	0.849824
Q03173	WT_NT-TG_NT	-0.345738	0.139095	-2.48562	27	0.01942	0.175436
Q03265	WT_NT-TG_NT	0.0661424	0.0508443	1.30088	227	0.194618	0.557688
Q03517	WT_NT-TG_NT	-0.0829598	0.134419	-0.617172	32	0.541488	0.847575
Q03734	WT_NT-TG_NT	-0.289904	0.573121	-0.505834	7	0.628509	0.88272
Q03958	WT_NT-TG_NT	-0.0316951	0.01131	-2.80239	5	0.0378866	0.260434
Q04447	WT_NT-TG_NT	-0.000646476	0.0375318	-0.0172248	158	0.986279	0.994559
Q04690	WT_NT-TG_NT	-0.147603	0.0537295	-2.74714	14	0.015733	0.155815
Q04750	WT_NT-TG_NT	-0.352427	0.399161	-0.88292	8	0.40303	0.77384
Q05512	WT_NT-TG_NT	0.154939	0.0520026	2.97945	34	0.00529924	0.0843462
Q05816	WT_NT-TG_NT	0.042408	0.0597347	0.709939	53	0.480854	0.819083
Q05920	WT_NT-TG_NT	0.151569	0.0586318	2.58509	133	0.0108125	0.127368
Q05A62	WT_NT-TG_NT	-0.291547	0.17364	-1.67903	7	0.137039	0.474667
Q05D44	WT_NT-TG_NT	0.0724069	0.108963	0.664511	9	0.523022	0.84045
Q06138	WT_NT-TG_NT	-0.123892	0.0799852	-1.54894	39	0.129475	0.461086
Q06185	WT_NT-TG_NT	0.0910967	0.011694	7.79	24	5.03724e-08	9.62114e-06
Q06335	WT_NT-TG_NT	-0.107526	0.133486	-0.805524	12	0.436189	0.794848
Q06890	WT_NT-TG_NT	-0.0721518	0.133541	-0.540297	35	0.592414	0.867397
Q07076	WT_NT-TG_NT	-0.015235	0.0688028	-0.22143	47	0.825717	0.956905
Q07813	WT_NT-TG_NT	-0.066027	0.0656373	-1.00594	7	0.347945	0.727447
Q08274	WT_NT-TG_NT	-0.391116	0.196446	-1.99096	4	0.117322	0.444259
Q08331	WT_NT-TG_NT	0.00551654	0.0455544	0.121098	45	0.904153	0.973003
Q08460	WT_NT-TG_NT	0.0864161	0.167198	0.51685	17	0.61192	0.875013
Q08642	WT_NT-TG_NT	0.148563	0.0860789	1.72589	31	0.094323	0.407463
Q0GNC1	WT_NT-TG_NT	-0.00630257	0.177319	-0.0355436	7	0.972639	0.993246
Q0KL02	WT_NT-TG_NT	-0.162316	0.0729058	-2.22638	32	0.0331534	0.238955
Q0VBF8	WT_NT-TG_NT	0.0279819	0.187284	0.149409	7	0.885445	0.969331
Q0VE82	WT_NT-TG_NT	0.0517017	0.0954691	0.541554	36	0.591462	0.867088
Q0VGY8	WT_NT-TG_NT	0.0820826	0.141745	0.579085	4	0.593577	0.867483
Q11011	WT_NT-TG_NT	-0.0912644	0.046258	-1.97294	236	0.0496694	0.296261
Q11136	WT_NT-TG_NT	0.313707	0.053878	5.82255	7	0.000648451	0.0198093
Q148V7	WT_NT-TG_NT	-0.166346	0.0847347	-1.96313	68	0.0537222	0.304996
Q14BB9	WT_NT-TG_NT	0.033987	0.0624869	0.543906	7	0.60339	0.87259
Q14BI2	WT_NT-TG_NT	0.134207	0.143267	0.936763	23	0.358613	0.734251
Q14C51	WT_NT-TG_NT	-0.410984	0.370918	-1.10802	7	0.304468	0.688246
Q2M3X8	WT_NT-TG_NT	0.174524	0.107091	1.62968	13	0.127149	0.459552
Q2NL51	WT_NT-TG_NT	0.139029	0.110056	1.26325	14	0.227131	0.600644
Q2PFD7	WT_NT-TG_NT	0.154947	0.0734358	2.10996	86	0.0377674	0.260284
Q2TPA8	WT_NT-TG_NT	0.0192414	0.119687	0.160764	9	0.87583	0.969331
Q3B7Z2	WT_NT-TG_NT	0.0400028	0.0519805	0.769573	37	0.446439	0.801039
Q3KNM2	WT_NT-TG_NT	-0.0462742	0.0606029	-0.763564	5	0.479586	0.819083
Q3TBL6	WT_NT-TG_NT	0.0338513	0.127452	0.2656	8	0.797264	0.948725
Q3TBW2	WT_NT-TG_NT	-0.359466	0.406274	-0.884788	5	0.416784	0.779711
Q3TC72	WT_NT-TG_NT	-0.184657	0.0920646	-2.00574	49	0.0504224	0.296806
Q3TCH7	WT_NT-TG_NT	-0.395269	0.160669	-2.46015	8	0.0393097	0.264106
Q3TCJ1	WT_NT-TG_NT	0.108678	0.187212	0.580506	5	0.586753	0.863129
Q3TDD9	WT_NT-TG_NT	-0.130981	0.0457693	-2.86177	14	0.012555	0.138157
Q3TDK6	WT_NT-TG_NT	-0.120819	0.103555	-1.16671	40	0.250236	0.626527
Q3TDN2	WT_NT-TG_NT	-0.037091	0.0322367	-1.15058	6	0.293685	0.679261
Q3TDQ1	WT_NT-TG_NT	0.382105	0.202902	1.8832	6	0.108672	0.429231
Q3TEA8	WT_NT-TG_NT	0.138902	0.0677214	2.05108	8	0.0743838	0.36296
Q3TES0	WT_NT-TG_NT	-0.449693	0.254623	-1.76612	6	0.127809	0.460284
Q3THE2	WT_NT-TG_NT	-0.0295112	0.143722	-0.205335	7	0.843154	0.962268
Q3THK7	WT_NT-TG_NT	-0.00870381	0.0833203	-0.104462	49	0.917229	0.97677
Q3THS6	WT_NT-TG_NT	-0.261593	0.114218	-2.29029	16	0.0359241	0.252067
Q3TLH4	WT_NT-TG_NT	-0.0217009	0.0381258	-0.569191	5	0.593842	0.867483
Q3TMH2	WT_NT-TG_NT	-0.185654	0.0940559	-1.97387	26	0.0591106	0.318344
Q3TPX4	WT_NT-TG_NT	-0.727884	0.115806	-6.28535	6	0.000754825	0.0210954
Q3TVA9	WT_NT-TG_NT	-0.299419	0.466438	-0.641926	8	0.538875	0.847575
Q3TWI9	WT_NT-TG_NT	0.137573	0.335804	0.409682	8	0.692789	0.905355
Q3TXS7	WT_NT-TG_NT	-0.0382522	0.092598	-0.4131	76	0.680697	0.899527
Q3TXX4	WT_NT-TG_NT	-0.0430941	0.0228223	-1.88824	32	0.0680886	0.345247
Q3TY60	WT_NT-TG_NT	-0.069169	0.0787814	-0.877986	8	0.405547	0.774331
Q3TYX3	WT_NT-TG_NT	-0.380182	0.325241	-1.16892	5	0.295126	0.680237
Q3U0V1	WT_NT-TG_NT	-0.0507574	0.0802661	-0.632364	52	0.52992	0.845692
Q3U1J4	WT_NT-TG_NT	0.113765	0.0720174	1.57968	72	0.118563	0.445905
Q3U5Q7	WT_NT-TG_NT	-0.114232	0.25284	-0.451797	5	0.670339	0.89676
Q3UEB3	WT_NT-TG_NT	-0.150659	0.496405	-0.3035	7	0.770331	0.936883
Q3UGC7	WT_NT-TG_NT	0.157471	0.0618918	2.54429	19	0.0197971	0.177048
Q3UGR5	WT_NT-TG_NT	-0.181914	0.043547	-4.17742	35	0.000186294	0.00830252
Q3UGS4	WT_NT-TG_NT	0.213992	0.307917	0.694968	7	0.509479	0.837002
Q3UGY8	WT_NT-TG_NT	-0.270308	0.202956	-1.33185	6	0.231267	0.601564
Q3UH60	WT_NT-TG_NT	0.161388	0.244018	0.661377	4	0.544524	0.848505
Q3UH66	WT_NT-TG_NT	-0.0428091	0.10925	-0.391847	15	0.700682	0.90807
Q3UH99	WT_NT-TG_NT	0.0119323	0.108471	0.110004	5	0.916685	0.97677
Q3UHB1	WT_NT-TG_NT	-0.0741385	0.0736778	-1.00625	102	0.316675	0.69885
Q3UHB8	WT_NT-TG_NT	-0.299807	0.143194	-2.09371	8	0.0696151	0.347473
Q3UHD6	WT_NT-TG_NT	-0.0948559	0.135328	-0.700936	28	0.489128	0.827802
Q3UHD9	WT_NT-TG_NT	0.0111831	0.0711963	0.157075	55	0.875761	0.969331
Q3UHJ0	WT_NT-TG_NT	-0.00465692	0.0404691	-0.115074	227	0.908489	0.973673
Q3UHK1	WT_NT-TG_NT	0.472644	0.0660876	7.15178	6	0.000376869	0.0130876
Q3UHL1	WT_NT-TG_NT	-0.00185513	0.0522187	-0.0355261	155	0.971706	0.993246
Q3UHR0	WT_NT-TG_NT	0.397007	0.191651	2.07151	4	0.107047	0.426591
Q3UHX2	WT_NT-TG_NT	-0.0521149	0.126383	-0.412356	18	0.684948	0.901525
Q3UI43	WT_NT-TG_NT	0.110305	0.214121	0.515152	5	0.628405	0.88272
Q3UIU2	WT_NT-TG_NT	-0.012418	0.163174	-0.0761029	16	0.940281	0.983169
Q3UJD6	WT_NT-TG_NT	-0.0152392	0.164993	-0.0923627	7	0.928998	0.980112
Q3UJU9	WT_NT-TG_NT	0.0118996	0.33167	0.0358777	5	0.972768	0.993246
Q3ULD5	WT_NT-TG_NT	0.140139	0.102427	1.36819	36	0.179733	0.537591
Q3ULJ0	WT_NT-TG_NT	0.020218	0.0729579	0.277119	55	0.782727	0.941526
Q3UM45	WT_NT-TG_NT	-0.0679607	0.0703406	-0.966166	117	0.335954	0.716612
Q3UMR5	WT_NT-TG_NT	-0.023335	0.061599	-0.378821	49	0.706457	0.909024
Q3UN04	WT_NT-TG_NT	0.226341	0.215366	1.05096	6	0.333751	0.714031
Q3UNH4	WT_NT-TG_NT	0.081785	0.083436	0.980213	71	0.330309	0.712871
Q3UPH1	WT_NT-TG_NT	-0.273374	0.195994	-1.3948	8	0.200584	0.566378
Q3UPL0	WT_NT-TG_NT	-0.0186039	0.0844912	-0.220187	80	0.826286	0.956905
Q3UQ44	WT_NT-TG_NT	-0.231713	0.0861943	-2.68826	33	0.0111692	0.129871
Q3UQ84	WT_NT-TG_NT	0.00756639	0.329177	0.0229858	8	0.982225	0.993691
Q3URS9	WT_NT-TG_NT	0.24568	0.267104	0.919793	7	0.388278	0.758959
Q3USB7	WT_NT-TG_NT	0.000448541	0.158416	0.00283142	6	0.997833	0.999558
Q3UTH8	WT_NT-TG_NT	-0.355988	0.176682	-2.01485	8	0.0786849	0.370949
Q3UTJ2	WT_NT-TG_NT	-0.443766	0.706374	-0.628231	4	0.563939	0.853125
Q3UTQ8	WT_NT-TG_NT	0.294689	0.271866	1.08395	8	0.309969	0.690715
Q3UU96	WT_NT-TG_NT	-0.778317	0.300635	-2.58891	5	0.0489014	0.296261
Q3UUG6	WT_NT-TG_NT	-0.227212	0.079616	-2.85385	35	0.00720884	0.100398
Q3UUI3	WT_NT-TG_NT	-0.17194	0.0748155	-2.29819	16	0.0353712	0.250882
Q3UVX5	WT_NT-TG_NT	-0.0352685	0.0667192	-0.528611	47	0.599562	0.870847
Q3UX10	WT_NT-TG_NT	-0.0821286	0.290293	-0.282917	6	0.786748	0.944824
Q3UYC0	WT_NT-TG_NT	-0.0377079	0.0899652	-0.419139	45	0.677109	0.899024
Q3UYG8	WT_NT-TG_NT	0.170191	0.117601	1.44719	5	0.207495	0.57437
Q3V1L4	WT_NT-TG_NT	-0.23664	0.151064	-1.56649	9	0.151676	0.499485
Q3V3R1	WT_NT-TG_NT	0.0591224	0.111532	0.530095	5	0.618733	0.877715
Q3V3V9	WT_NT-TG_NT	0.146683	0.154643	0.948531	6	0.379481	0.753898
Q4ACU6	WT_NT-TG_NT	-0.294712	0.0774732	-3.80405	7	0.00667941	0.0970693
Q4JIM5	WT_NT-TG_NT	0.404107	0.255613	1.58094	5	0.174734	0.534031
Q4KML4	WT_NT-TG_NT	-0.0577173	0.125217	-0.460939	9	0.655778	0.892218
Q4KMM3	WT_NT-TG_NT	0.0226694	0.0403256	0.56216	235	0.574543	0.855417
Q4KUS2	WT_NT-TG_NT	-0.225526	0.0827088	-2.72675	51	0.00874712	0.11214
Q4V9Z5	WT_NT-TG_NT	0.0812157	0.0369624	2.19725	8	0.0592475	0.318344
Q4VAA2	WT_NT-TG_NT	0.235353	0.109298	2.15333	31	0.0391848	0.264106
Q4VAE3	WT_NT-TG_NT	-0.174777	0.110161	-1.58656	8	0.151274	0.499485
Q501J6	WT_NT-TG_NT	-0.00137188	0.175371	-0.00782274	8	0.99395	0.997681
Q505D7	WT_NT-TG_NT	0.143307	0.379709	0.377412	9	0.714614	0.914295
Q505F5	WT_NT-TG_NT	0.0400367	0.0640263	0.625316	13	0.542585	0.847575
Q52KR3	WT_NT-TG_NT	0.194233	0.428175	0.45363	6	0.66604	0.895871
Q569Z6	WT_NT-TG_NT	0.0158874	0.18986	0.0836796	8	0.935367	0.982225
Q56A07	WT_NT-TG_NT	0.0735488	0.120844	0.608628	34	0.546816	0.848528
Q58A65	WT_NT-TG_NT	-0.17858	0.210049	-0.850179	6	0.427842	0.788456
Q59J78	WT_NT-TG_NT	0.0187517	0.121742	0.154029	7	0.881934	0.969331
Q5DQR4	WT_NT-TG_NT	-0.102666	0.0738008	-1.39112	55	0.169792	0.527986
Q5DTL9	WT_NT-TG_NT	-0.00303024	0.0646003	-0.0469076	22	0.96301	0.99062
Q5DU25	WT_NT-TG_NT	0.231867	0.124106	1.8683	18	0.0780864	0.370876
Q5EBJ4	WT_NT-TG_NT	-0.0725712	0.087275	-0.831524	13	0.420689	0.782283
Q5F285	WT_NT-TG_NT	0.168516	0.296572	0.568212	7	0.587646	0.863863
Q5FWK3	WT_NT-TG_NT	-0.108549	0.0586431	-1.85101	51	0.0699633	0.348383
Q5HZI2	WT_NT-TG_NT	-0.457665	0.52205	-0.876669	4	0.430161	0.789287
Q5M8N0	WT_NT-TG_NT	0.136944	0.148174	0.92421	25	0.364212	0.741175
Q5PR73	WT_NT-TG_NT	-0.161282	0.0792009	-2.03636	33	0.0498041	0.296261
Q5RJI5	WT_NT-TG_NT	0.0597253	0.128052	0.466416	37	0.643652	0.885808
Q5SP85	WT_NT-TG_NT	0.337745	0.259484	1.3016	8	0.229282	0.601564
Q5SQX6	WT_NT-TG_NT	-0.0278287	0.0707282	-0.39346	154	0.694524	0.906161
Q5SRX1	WT_NT-TG_NT	-0.0521388	0.0656539	-0.794146	69	0.429833	0.789287
Q5SSL4	WT_NT-TG_NT	0.024491	0.070177	0.348988	85	0.727961	0.919494
Q5SSM3	WT_NT-TG_NT	-0.102671	0.115266	-0.890734	26	0.381241	0.753898
Q5SUF2	WT_NT-TG_NT	-0.0835925	0.161838	-0.51652	8	0.619462	0.878283
Q5SUR0	WT_NT-TG_NT	0.0646716	0.0549169	1.17763	6	0.283536	0.66565
Q5SV85	WT_NT-TG_NT	0.0254705	0.305703	0.0833178	6	0.936309	0.982225
Q5SVL6	WT_NT-TG_NT	-0.171785	0.106706	-1.6099	16	0.126969	0.459552
Q5SW19	WT_NT-TG_NT	-0.0946592	0.134256	-0.705066	8	0.500778	0.833266
Q5SWU9	WT_NT-TG_NT	0.178537	0.243038	0.734607	5	0.495564	0.830288
Q5SXY1	WT_NT-TG_NT	0.595146	0.218	2.73003	5	0.0412787	0.267252
Q5U3K5	WT_NT-TG_NT	0.0978151	0.058565	1.6702	17	0.113188	0.437376
Q5U458	WT_NT-TG_NT	-0.153826	0.156236	-0.984571	16	0.33949	0.717857
Q5U4E0	WT_NT-TG_NT	0.226887	0.150478	1.50777	8	0.170042	0.527986
Q5XG69	WT_NT-TG_NT	0.154682	0.172413	0.897163	10	0.39072	0.762972
Q5XJY5	WT_NT-TG_NT	-0.066088	0.0926733	-0.713129	24	0.482643	0.820985
Q60597	WT_NT-TG_NT	0.0746048	0.0582072	1.28171	271	0.20104	0.567067
Q60598	WT_NT-TG_NT	0.0726089	0.0531273	1.3667	76	0.17575	0.534031
Q60605	WT_NT-TG_NT	-0.0518922	0.0746439	-0.695197	45	0.490506	0.828998
Q60625	WT_NT-TG_NT	-0.0182326	0.0581506	-0.313542	104	0.754497	0.932313
Q60631	WT_NT-TG_NT	-0.0172025	0.0714393	-0.240798	85	0.810291	0.95115
Q60634	WT_NT-TG_NT	0.323082	0.102344	3.15681	48	0.0027555	0.0549867
Q60668	WT_NT-TG_NT	0.0464979	0.0674303	0.689569	59	0.493168	0.829913
Q60676	WT_NT-TG_NT	-0.00607508	0.0811128	-0.0748966	60	0.940546	0.983169
Q60692	WT_NT-TG_NT	0.107414	0.15607	0.688243	33	0.49611	0.830681
Q60714	WT_NT-TG_NT	0.0225309	0.288508	0.0780947	5	0.940782	0.983169
Q60737	WT_NT-TG_NT	0.04988	0.0746038	0.668599	90	0.505463	0.834841
Q60738	WT_NT-TG_NT	0.0538998	0.167805	0.321204	6	0.75895	0.932543
Q60749	WT_NT-TG_NT	-0.0048286	0.0843172	-0.057267	8	0.955737	0.987591
Q60759	WT_NT-TG_NT	-0.0497313	0.177305	-0.280484	6	0.788526	0.944995
Q60771	WT_NT-TG_NT	-0.194788	0.153246	-1.27108	18	0.219882	0.594503
Q60780	WT_NT-TG_NT	0.0496698	0.0968826	0.512681	23	0.613064	0.875406
Q60817	WT_NT-TG_NT	0.065371	0.175619	0.372232	18	0.714066	0.914032
Q60829	WT_NT-TG_NT	0.205459	0.0913206	2.24986	30	0.0319491	0.236
Q60854	WT_NT-TG_NT	-0.0712823	0.218269	-0.32658	23	0.746939	0.929124
Q60864	WT_NT-TG_NT	-0.0391384	0.0578958	-0.676014	144	0.500116	0.833266
Q60865	WT_NT-TG_NT	0.150864	0.101024	1.49334	22	0.149552	0.49801
Q60870	WT_NT-TG_NT	0.265693	0.250454	1.06085	8	0.319734	0.701424
Q60875	WT_NT-TG_NT	-0.0556525	0.0760357	-0.731925	54	0.467379	0.811753
Q60899	WT_NT-TG_NT	0.356053	0.228621	1.55739	8	0.157991	0.513138
Q60900	WT_NT-TG_NT	0.0327963	0.104548	0.313697	14	0.758376	0.932543
Q60902	WT_NT-TG_NT	0.0495588	0.0561271	0.882974	35	0.383275	0.753898
Q60930	WT_NT-TG_NT	0.0486771	0.055472	0.877508	81	0.382806	0.753898
Q60931	WT_NT-TG_NT	-0.0382745	0.0529058	-0.723445	60	0.472217	0.814651
Q60932	WT_NT-TG_NT	0.0409236	0.0481527	0.849872	97	0.397489	0.769649
Q60960	WT_NT-TG_NT	0.114904	0.133295	0.862024	9	0.411054	0.775393
Q60972	WT_NT-TG_NT	-0.0478917	0.108993	-0.439401	12	0.66818	0.896494
Q60973	WT_NT-TG_NT	-0.463863	0.111819	-4.14832	13	0.00114482	0.0291546
Q60996	WT_NT-TG_NT	0.0621486	0.115411	0.538497	30	0.594207	0.867483
Q61016	WT_NT-TG_NT	0.0808424	0.238695	0.338685	5	0.748607	0.929329
Q61024	WT_NT-TG_NT	0.0487522	0.131832	0.369805	15	0.716697	0.914772
Q61029	WT_NT-TG_NT	0.259481	0.333839	0.777263	5	0.472158	0.814651
Q61035	WT_NT-TG_NT	-0.074476	0.0813608	-0.915379	22	0.369918	0.745838
Q61036	WT_NT-TG_NT	-0.27215	0.163367	-1.66588	9	0.13009	0.461086
Q61037	WT_NT-TG_NT	-0.319237	0.100258	-3.18415	5	0.0244245	0.201578
Q61074	WT_NT-TG_NT	0.119708	0.261467	0.457832	6	0.663185	0.895871
Q61081	WT_NT-TG_NT	-0.0249529	0.0804213	-0.310277	44	0.757815	0.932543
Q61097	WT_NT-TG_NT	0.00926168	0.17604	0.0526112	8	0.959332	0.989299
Q61102	WT_NT-TG_NT	-0.031319	0.0768067	-0.407764	28	0.686548	0.901525
Q61137	WT_NT-TG_NT	0.117955	0.0697884	1.69018	32	0.100715	0.418313
Q61151	WT_NT-TG_NT	0.0422297	0.0732692	0.576364	67	0.566301	0.853125
Q61165	WT_NT-TG_NT	0.285871	0.25823	1.10704	8	0.30045	0.686669
Q61166	WT_NT-TG_NT	-0.0541476	0.101828	-0.531755	53	0.597118	0.869154
Q61171	WT_NT-TG_NT	-0.070073	0.0530443	-1.32103	81	0.190212	0.552996
Q61187	WT_NT-TG_NT	-0.25257	0.11618	-2.17397	16	0.0450607	0.281524
Q61189	WT_NT-TG_NT	0.140664	0.220933	0.636683	8	0.542116	0.847575
Q61191	WT_NT-TG_NT	-0.353981	0.0994226	-3.56037	5	0.0162082	0.157602
Q61205	WT_NT-TG_NT	0.116357	0.0556795	2.08977	13	0.0568579	0.316746
Q61206	WT_NT-TG_NT	-0.0980067	0.0506339	-1.93559	54	0.0581607	0.317186
Q61207	WT_NT-TG_NT	0.0825839	0.0700983	1.17812	81	0.2422	0.614356
Q61234	WT_NT-TG_NT	-0.202545	0.0914987	-2.21364	12	0.0469726	0.290747
Q61239	WT_NT-TG_NT	-0.735416	0.182429	-4.03125	4	0.0157173	0.155815
Q61282	WT_NT-TG_NT	0.0172907	0.132848	0.130153	5	0.901519	0.971649
Q61290	WT_NT-TG_NT	-0.307674	0.153169	-2.00873	13	0.0658034	0.338382
Q61301	WT_NT-TG_NT	-0.0255306	0.0628002	-0.406536	139	0.684974	0.901525
Q61316	WT_NT-TG_NT	0.03325	0.0439602	0.756366	227	0.450214	0.802582
Q61330	WT_NT-TG_NT	-0.135239	0.275891	-0.49019	9	0.635727	0.88272
Q61335	WT_NT-TG_NT	0.245161	0.363265	0.674883	6	0.524889	0.84045
Q61361	WT_NT-TG_NT	-0.0109338	0.0435168	-0.251256	186	0.801894	0.948962
Q61387	WT_NT-TG_NT	-0.584743	0.076969	-7.59712	24	7.77943e-08	1.38681e-05
Q61411	WT_NT-TG_NT	-0.370554	0.0487853	-7.5956	9	3.3419e-05	0.00205745
Q61425	WT_NT-TG_NT	-0.240098	0.0904837	-2.6535	41	0.0112833	0.129871
Q61481	WT_NT-TG_NT	-0.138695	0.0492236	-2.81765	59	0.00657206	0.096031
Q61490	WT_NT-TG_NT	-0.0934257	0.0570669	-1.63713	96	0.104878	0.424915
Q61543	WT_NT-TG_NT	0.0972786	0.200061	0.486245	27	0.630717	0.88272
Q61545	WT_NT-TG_NT	0.0759301	0.11054	0.686903	15	0.502626	0.834324
Q61548	WT_NT-TG_NT	-0.0864477	0.0507048	-1.70492	164	0.0901026	0.397581
Q61553	WT_NT-TG_NT	-0.0207664	0.0604861	-0.343325	122	0.731945	0.920885
Q61584	WT_NT-TG_NT	-0.301402	0.228095	-1.32139	7	0.227923	0.600644
Q61595	WT_NT-TG_NT	0.0237338	0.0551335	0.430479	30	0.669924	0.89676
Q61598	WT_NT-TG_NT	0.0159009	0.0453839	0.350364	145	0.726574	0.918609
Q61599	WT_NT-TG_NT	-0.116288	0.0716842	-1.62223	4	0.180074	0.538009
Q61644	WT_NT-TG_NT	0.062578	0.0456064	1.37213	149	0.172085	0.528959
Q61655	WT_NT-TG_NT	0.0828421	0.167714	0.493948	8	0.634618	0.88272
Q61656	WT_NT-TG_NT	0.0367845	0.0726895	0.50605	65	0.614533	0.876003
Q61696	WT_NT-TG_NT	-0.0879857	0.07024	-1.25264	27	0.221076	0.595333
Q61699	WT_NT-TG_NT	0.0316852	0.0428243	0.739887	208	0.460203	0.807999
Q61701	WT_NT-TG_NT	-0.104172	0.103534	-1.00616	6	0.353179	0.729268
Q61735	WT_NT-TG_NT	0.0083626	0.038271	0.21851	5	0.835671	0.95833
Q61753	WT_NT-TG_NT	0.0751763	0.0488026	1.54041	59	0.128806	0.460464
Q61768	WT_NT-TG_NT	0.239233	0.0875866	2.73138	37	0.00960655	0.120601
Q61792	WT_NT-TG_NT	0.118007	0.0645598	1.82787	49	0.0736613	0.362078
Q61831	WT_NT-TG_NT	-0.241343	0.220114	-1.09645	8	0.304788	0.688246
Q61838	WT_NT-TG_NT	-0.525046	0.0735406	-7.13954	137	4.98823e-11	2.98244e-08
Q61879	WT_NT-TG_NT	0.020229	0.0354465	0.570692	297	0.56864	0.853759
Q61885	WT_NT-TG_NT	-0.0409986	0.0660568	-0.620657	60	0.537176	0.847438
Q61937	WT_NT-TG_NT	-0.076079	0.0949509	-0.801245	47	0.427022	0.788139
Q61990	WT_NT-TG_NT	-0.00712051	0.0895375	-0.0795254	31	0.937126	0.982311
Q62048	WT_NT-TG_NT	0.11357	0.0698724	1.6254	26	0.11614	0.443023
Q62059	WT_NT-TG_NT	0.0220861	0.0473118	0.466821	60	0.642319	0.885041
Q62083	WT_NT-TG_NT	-0.0154223	0.068511	-0.225106	6	0.829368	0.956905
Q62093	WT_NT-TG_NT	0.262539	0.681704	0.385122	8	0.710184	0.910807
Q62108	WT_NT-TG_NT	0.0288212	0.0619322	0.465367	155	0.642322	0.885041
Q62165	WT_NT-TG_NT	-0.0958031	0.108839	-0.880227	13	0.394718	0.766947
Q62167	WT_NT-TG_NT	-0.125432	0.0597398	-2.09963	59	0.0400477	0.267051
Q62186	WT_NT-TG_NT	0.139063	0.177313	0.784279	7	0.458589	0.807919
Q62188	WT_NT-TG_NT	-0.0689905	0.0838912	-0.822381	148	0.412183	0.775393
Q62205	WT_NT-TG_NT	0.0634075	0.0561864	1.12852	7	0.296287	0.680237
Q62241	WT_NT-TG_NT	0.317017	0.197264	1.60707	8	0.146706	0.49407
Q62261	WT_NT-TG_NT	-0.045003	0.0272305	-1.65267	873	0.0987581	0.414567
Q62277	WT_NT-TG_NT	-0.0239947	0.0831701	-0.288501	33	0.774767	0.939985
Q62283	WT_NT-TG_NT	0.199296	0.129856	1.53475	14	0.147132	0.494882
Q62318	WT_NT-TG_NT	0.0321958	0.0846295	0.380433	22	0.707273	0.909024
Q62348	WT_NT-TG_NT	-0.204271	0.0388072	-5.26374	17	6.33466e-05	0.00342555
Q62376	WT_NT-TG_NT	-0.482045	0.431097	-1.11818	8	0.295939	0.680237
Q62393	WT_NT-TG_NT	-0.141486	0.0716683	-1.97417	8	0.0838007	0.382184
Q62417	WT_NT-TG_NT	0.159321	0.103259	1.54293	41	0.130532	0.461086
Q62418	WT_NT-TG_NT	0.0609942	0.0587473	1.03825	60	0.303321	0.688246
Q62419	WT_NT-TG_NT	0.00285446	0.121634	0.0234676	22	0.981489	0.993691
Q62420	WT_NT-TG_NT	0.0176327	0.0407862	0.432321	50	0.667367	0.896494
Q62421	WT_NT-TG_NT	-0.00594923	0.0883229	-0.0673577	18	0.947039	0.98498
Q62425	WT_NT-TG_NT	0.0556063	0.0799716	0.695326	35	0.491442	0.829319
Q62426	WT_NT-TG_NT	0.156656	0.077419	2.02348	27	0.0530257	0.303085
Q62433	WT_NT-TG_NT	0.0459114	0.0799888	0.573973	69	0.567852	0.853534
Q62442	WT_NT-TG_NT	0.0670022	0.119315	0.561558	13	0.583969	0.861298
Q62443	WT_NT-TG_NT	0.135296	0.0968281	1.39728	56	0.167842	0.527986
Q62446	WT_NT-TG_NT	-0.0521682	0.0687718	-0.75857	27	0.454681	0.807316
Q62448	WT_NT-TG_NT	-0.042814	0.195056	-0.219496	7	0.832527	0.956905
Q62465	WT_NT-TG_NT	0.00684373	0.0702175	0.0974646	34	0.92293	0.978489
Q62523	WT_NT-TG_NT	-0.0967717	0.0848301	-1.14077	17	0.269782	0.652761
Q63810	WT_NT-TG_NT	-0.0285696	0.0495264	-0.576856	59	0.566231	0.853125
Q63836	WT_NT-TG_NT	-0.0797378	0.0823854	-0.967864	6	0.370491	0.745838
Q63844	WT_NT-TG_NT	0.146612	0.0838789	1.7479	31	0.0903808	0.398152
Q63912	WT_NT-TG_NT	0.176593	0.0873808	2.02096	23	0.0550737	0.309385
Q63932	WT_NT-TG_NT	0.301805	0.13604	2.21849	10	0.050824	0.296948
Q64010	WT_NT-TG_NT	-0.00964341	0.0830851	-0.116067	49	0.908074	0.973673
Q640R3	WT_NT-TG_NT	-0.0274013	0.0761143	-0.360002	46	0.720493	0.916758
Q64105	WT_NT-TG_NT	-0.000681057	0.0662072	-0.0102867	58	0.991828	0.996928
Q64133	WT_NT-TG_NT	0.0509756	0.0846438	0.602237	37	0.55069	0.849824
Q641K1	WT_NT-TG_NT	-0.127555	0.154606	-0.82503	5	0.446915	0.801039
Q641P0	WT_NT-TG_NT	-0.0603592	0.0692179	-0.872018	65	0.386409	0.757519
Q64213	WT_NT-TG_NT	-0.235239	0.142448	-1.6514	21	0.113532	0.438073
Q64310	WT_NT-TG_NT	-0.00350963	0.169904	-0.0206566	5	0.984319	0.993691
Q64331	WT_NT-TG_NT	-0.211381	0.402242	-0.525508	7	0.61546	0.876003
Q64332	WT_NT-TG_NT	-0.0439035	0.0320398	-1.37028	162	0.172495	0.528959
Q64433	WT_NT-TG_NT	0.0890639	0.0593052	1.50179	36	0.141873	0.485804
Q64471	WT_NT-TG_NT	-0.172258	0.19694	-0.87467	8	0.407245	0.775393
Q64487	WT_NT-TG_NT	0.121349	0.11024	1.10077	47	0.276603	0.657454
Q64514	WT_NT-TG_NT	-0.0511346	0.0511247	-1.00019	111	0.319392	0.701424
Q64516	WT_NT-TG_NT	0.186044	0.131216	1.41785	43	0.16344	0.524028
Q64519	WT_NT-TG_NT	-0.204423	0.211673	-0.965753	8	0.362451	0.740408
Q64520	WT_NT-TG_NT	-0.135055	0.104537	-1.29193	16	0.214733	0.585865
Q64521	WT_NT-TG_NT	-0.127654	0.0467911	-2.72817	229	0.00686268	0.0981326
Q64674	WT_NT-TG_NT	-0.0831996	0.0667909	-1.24567	25	0.224433	0.59695
Q64727	WT_NT-TG_NT	0.0215726	0.0586358	0.367909	122	0.713579	0.913845
Q64737	WT_NT-TG_NT	0.272235	0.0985227	2.76318	18	0.012807	0.139779
Q68ED7	WT_NT-TG_NT	-0.438869	0.181607	-2.41658	8	0.042074	0.269153
Q68FD5	WT_NT-TG_NT	-0.0421946	0.0234277	-1.80105	753	0.0720944	0.357001
Q68FE6	WT_NT-TG_NT	-0.228364	0.0928828	-2.45862	5	0.0573254	0.317186
Q68FF6	WT_NT-TG_NT	-0.150006	0.0522206	-2.87254	103	0.00494503	0.0806281
Q68FH0	WT_NT-TG_NT	0.167293	0.0618012	2.70696	3	0.0733528	0.361225
Q68FL4	WT_NT-TG_NT	0.134449	0.0824804	1.63007	38	0.111349	0.432772
Q68FL6	WT_NT-TG_NT	0.000233219	0.00810722	0.0287668	13	0.977487	0.993691
Q68FM6	WT_NT-TG_NT	0.41764	0.0959237	4.35387	5	0.00733242	0.101067
Q69Z98	WT_NT-TG_NT	0.0953733	0.155097	0.614925	5	0.565508	0.853125
Q69ZK9	WT_NT-TG_NT	-0.0748007	0.113033	-0.661759	35	0.512459	0.837002
Q69ZW3	WT_NT-TG_NT	-0.10307	0.191068	-0.539439	8	0.604269	0.87259
Q6A065	WT_NT-TG_NT	-0.0816793	0.103614	-0.788306	25	0.437929	0.794992
Q6A0A9	WT_NT-TG_NT	-0.193586	0.105464	-1.83556	16	0.0850795	0.382909
Q6A4J8	WT_NT-TG_NT	-0.138033	0.089276	-1.54613	48	0.128641	0.460464
Q6DFW4	WT_NT-TG_NT	-0.136024	0.0538627	-2.52539	5	0.0528259	0.303085
Q6GQS1	WT_NT-TG_NT	-0.128634	0.114637	-1.1221	23	0.273398	0.654443
Q6GQT9	WT_NT-TG_NT	0.193656	0.104528	1.85268	19	0.079528	0.370949
Q6IRU2	WT_NT-TG_NT	0.032146	0.186455	0.172406	7	0.867997	0.969009
Q6IRU5	WT_NT-TG_NT	0.0278929	0.0583434	0.478081	51	0.634635	0.88272
Q6KAR6	WT_NT-TG_NT	-0.446923	0.232971	-1.91836	8	0.0913463	0.400864
Q6NS52	WT_NT-TG_NT	-0.0405627	0.0619526	-0.654739	50	0.515637	0.837002
Q6NV83	WT_NT-TG_NT	-0.199561	0.260679	-0.765545	5	0.478507	0.819083
Q6NVE8	WT_NT-TG_NT	0.0479237	0.099547	0.481418	14	0.637657	0.884174
Q6NVE9	WT_NT-TG_NT	-0.0404635	0.185332	-0.21833	8	0.832638	0.956905
Q6NVF0	WT_NT-TG_NT	0.409659	0.458028	0.894398	5	0.412089	0.775393
Q6NVF9	WT_NT-TG_NT	0.155643	0.286988	0.542333	5	0.610877	0.874697
Q6NVG1	WT_NT-TG_NT	-0.144575	0.286166	-0.505214	6	0.631425	0.88272
Q6NXK7	WT_NT-TG_NT	-0.105894	0.177236	-0.597475	15	0.559103	0.853125
Q6NZC7	WT_NT-TG_NT	0.0324899	0.111818	0.290561	8	0.778777	0.941526
Q6NZJ6	WT_NT-TG_NT	-0.115528	0.148476	-0.778095	24	0.444117	0.799709
Q6NZL0	WT_NT-TG_NT	0.0180089	0.0804833	0.22376	51	0.823838	0.956905
Q6P069	WT_NT-TG_NT	-0.0268402	0.0560298	-0.479035	12	0.640525	0.885041
Q6P1B1	WT_NT-TG_NT	0.012358	0.0910491	0.135729	51	0.89257	0.969468
Q6P1D5	WT_NT-TG_NT	-0.0945532	0.157459	-0.600496	7	0.567101	0.853534
Q6P1F6	WT_NT-TG_NT	-0.0340109	0.0724348	-0.469537	47	0.640857	0.885041
Q6P2B1	WT_NT-TG_NT	0.0820683	0.0700771	1.17111	15	0.259821	0.640924
Q6P3A8	WT_NT-TG_NT	-0.0479767	0.110438	-0.43442	15	0.670168	0.89676
Q6P4T2	WT_NT-TG_NT	-0.110962	0.240104	-0.462141	4	0.667998	0.896494
Q6P4U0	WT_NT-TG_NT	0.1927	0.470816	0.409288	8	0.693067	0.905355
Q6P542	WT_NT-TG_NT	0.349756	0.111055	3.14938	8	0.0136111	0.144581
Q6P5E4	WT_NT-TG_NT	-0.210908	0.106082	-1.98816	35	0.0546596	0.307705
Q6P5F6	WT_NT-TG_NT	-0.202771	0.154124	-1.31564	15	0.208051	0.574957
Q6P5F7	WT_NT-TG_NT	0.141206	0.0608964	2.3188	9	0.0455755	0.284076
Q6P5F9	WT_NT-TG_NT	0.00698024	0.0767723	0.0909213	48	0.927934	0.980112
Q6P8J7	WT_NT-TG_NT	0.34858	0.312448	1.11564	6	0.307253	0.688246
Q6P8X1	WT_NT-TG_NT	-0.0909889	0.0601453	-1.51282	8	0.168781	0.527986
Q6P9K8	WT_NT-TG_NT	0.175111	0.0702678	2.49205	81	0.0147411	0.151458
Q6P9K9	WT_NT-TG_NT	0.041181	0.0797969	0.516073	41	0.608575	0.874439
Q6P9R2	WT_NT-TG_NT	0.0134247	0.320811	0.0418461	7	0.96779	0.992045
Q6P9S0	WT_NT-TG_NT	0.148734	0.127287	1.16849	4	0.307498	0.688246
Q6PA06	WT_NT-TG_NT	-0.321164	0.356595	-0.90064	5	0.409061	0.775393
Q6PAJ1	WT_NT-TG_NT	-0.499049	0.540809	-0.922781	8	0.383108	0.753898
Q6PAM0	WT_NT-TG_NT	0.0473593	0.26554	0.178351	6	0.864317	0.969009
Q6PAR5	WT_NT-TG_NT	0.44205	0.104396	4.23435	7	0.00386726	0.0701958
Q6PB44	WT_NT-TG_NT	-0.132223	0.176454	-0.749338	7	0.478074	0.818943
Q6PB66	WT_NT-TG_NT	-0.127023	0.0450415	-2.82013	93	0.00586709	0.0912127
Q6PCP5	WT_NT-TG_NT	0.122446	0.0524652	2.33386	35	0.0254715	0.203925
Q6PD03	WT_NT-TG_NT	-0.242242	0.0785417	-3.08425	6	0.0215456	0.187055
Q6PDG5	WT_NT-TG_NT	-0.203578	0.214307	-0.949935	5	0.385768	0.757374
Q6PDI6	WT_NT-TG_NT	0.725159	0.861985	0.841266	4	0.447551	0.801039
Q6PDL0	WT_NT-TG_NT	0.0110252	0.0740698	0.148849	64	0.882141	0.969331
Q6PDM2	WT_NT-TG_NT	-0.190364	0.111049	-1.71423	13	0.110212	0.431386
Q6PDN3	WT_NT-TG_NT	-0.160627	0.039424	-4.07435	6	0.00654367	0.096031
Q6PDQ2	WT_NT-TG_NT	-0.00407261	0.404756	-0.0100619	4	0.992454	0.996928
Q6PE01	WT_NT-TG_NT	-0.0924869	0.044598	-2.07379	4	0.106771	0.426591
Q6PE13	WT_NT-TG_NT	0.389959	0.126479	3.0832	5	0.02737	0.213998
Q6PE15	WT_NT-TG_NT	0.0428193	0.157142	0.272487	7	0.79311	0.946845
Q6PEB6	WT_NT-TG_NT	0.0696743	0.116453	0.598306	14	0.559191	0.853125
Q6PER3	WT_NT-TG_NT	-0.0721977	0.0775932	-0.930463	71	0.355284	0.731355
Q6PF93	WT_NT-TG_NT	-0.0623993	0.204452	-0.305203	8	0.768001	0.936877
Q6PFD5	WT_NT-TG_NT	-0.235636	0.227254	-1.03688	8	0.330113	0.712871
Q6PFE7	WT_NT-TG_NT	0.0509209	0.349663	0.145628	7	0.888319	0.969331
Q6PGF7	WT_NT-TG_NT	-0.277392	0.0761263	-3.64383	7	0.00824508	0.109145
Q6PGN3	WT_NT-TG_NT	0.132416	0.10909	1.21383	45	0.231147	0.601564
Q6PH08	WT_NT-TG_NT	0.126029	0.113111	1.11421	38	0.272187	0.652761
Q6PHN9	WT_NT-TG_NT	0.111905	0.0611269	1.8307	40	0.0746026	0.363365
Q6PHU5	WT_NT-TG_NT	-0.313596	0.176699	-1.77475	24	0.0886264	0.393232
Q6PHZ2	WT_NT-TG_NT	-0.0203012	0.144809	-0.140193	28	0.889511	0.969331
Q6PHZ8	WT_NT-TG_NT	0.388931	0.0718981	5.40947	7	0.000998298	0.0264302
Q6PIC6	WT_NT-TG_NT	-0.0147944	0.0317222	-0.466375	236	0.641378	0.885041
Q6PIE5	WT_NT-TG_NT	0.022515	0.0517699	0.434906	205	0.664088	0.895871
Q6R891	WT_NT-TG_NT	0.04634	0.0753562	0.614946	98	0.540015	0.847575
Q6URW6	WT_NT-TG_NT	0.288648	0.0462997	6.23433	16	1.1939e-05	0.000912143
Q6VNS1	WT_NT-TG_NT	-0.406713	0.0973171	-4.17926	3	0.0249569	0.202564
Q6W8Q3	WT_NT-TG_NT	0.0815283	0.277771	0.293509	8	0.776603	0.941358
Q6WQJ1	WT_NT-TG_NT	0.195859	0.141385	1.38529	5	0.224582	0.59695
Q6WVG3	WT_NT-TG_NT	0.0913117	0.0632592	1.44345	77	0.152949	0.501208
Q6X893	WT_NT-TG_NT	-0.0334273	0.110816	-0.301647	22	0.765754	0.936497
Q6ZPE2	WT_NT-TG_NT	-0.0560059	0.0708058	-0.790978	110	0.430659	0.789287
Q6ZPJ3	WT_NT-TG_NT	-0.0607647	0.067991	-0.893716	59	0.375105	0.753026
Q6ZPQ6	WT_NT-TG_NT	-0.116296	0.103332	-1.12546	11	0.28435	0.666694
Q6ZPU9	WT_NT-TG_NT	0.0279277	0.0495603	0.56351	5	0.597421	0.869154
Q6ZQ18	WT_NT-TG_NT	0.120126	0.287865	0.417301	7	0.688959	0.902192
Q6ZQ38	WT_NT-TG_NT	-0.0698818	0.0380914	-1.83458	293	0.0675811	0.34401
Q6ZQ58	WT_NT-TG_NT	-0.168599	0.0993747	-1.6966	7	0.133587	0.468168
Q6ZQH8	WT_NT-TG_NT	0.150011	0.294437	0.509485	7	0.626077	0.88272
Q6ZQI3	WT_NT-TG_NT	0.134247	0.187219	0.717056	6	0.500288	0.833266
Q6ZQK5	WT_NT-TG_NT	0.350755	0.41788	0.839368	5	0.439539	0.79532
Q6ZWN5	WT_NT-TG_NT	0.0672296	0.0712043	0.944179	43	0.350354	0.728843
Q6ZWR6	WT_NT-TG_NT	0.0977653	0.0805133	1.21428	22	0.237517	0.60777
Q6ZWU9	WT_NT-TG_NT	0.063861	0.0868816	0.735035	23	0.469747	0.812487
Q6ZWV3	WT_NT-TG_NT	0.0512251	0.0686582	0.746088	49	0.459179	0.807919
Q6ZWV7	WT_NT-TG_NT	0.114661	0.131646	0.870984	7	0.412634	0.775393
Q6ZWX6	WT_NT-TG_NT	-0.0664223	0.0986389	-0.673388	36	0.505001	0.834841
Q6ZWY8	WT_NT-TG_NT	0.0963164	0.1219	0.790129	8	0.452235	0.804575
Q71LX4	WT_NT-TG_NT	0.160522	0.0903975	1.77573	79	0.0796277	0.370949
Q71M36	WT_NT-TG_NT	0.122688	0.0847677	1.44735	30	0.158169	0.513138
Q765H6	WT_NT-TG_NT	0.102758	0.155184	0.662167	8	0.526475	0.842486
Q76MZ3	WT_NT-TG_NT	0.025997	0.0475861	0.546315	217	0.58541	0.862948
Q78IK2	WT_NT-TG_NT	0.276052	0.0689805	4.00188	9	0.0031016	0.0593362
Q78JW9	WT_NT-TG_NT	-0.0241947	0.328991	-0.0735421	7	0.943432	0.983523
Q78PY7	WT_NT-TG_NT	0.118717	0.0622024	1.90856	68	0.0605411	0.322484
Q78YZ6	WT_NT-TG_NT	0.19007	0.233113	0.815358	8	0.438466	0.79512
Q78ZA7	WT_NT-TG_NT	-0.0038643	0.0965732	-0.0400142	25	0.9684	0.992045
Q791T5	WT_NT-TG_NT	-0.0299498	0.0828288	-0.361586	21	0.721274	0.917112
Q791V5	WT_NT-TG_NT	0.133375	0.0816046	1.63441	49	0.108583	0.429231
Q7M6Y3	WT_NT-TG_NT	-0.0237495	0.0759464	-0.312715	40	0.756122	0.932543
Q7TMB8	WT_NT-TG_NT	0.0419737	0.0880189	0.476872	39	0.636115	0.88272
Q7TME0	WT_NT-TG_NT	0.10707	0.0783665	1.36627	71	0.176166	0.534031
Q7TMF3	WT_NT-TG_NT	0.0823426	0.0970604	0.848364	59	0.399664	0.772183
Q7TMK9	WT_NT-TG_NT	-0.130505	0.0600509	-2.17324	72	0.0330532	0.238876
Q7TMM9	WT_NT-TG_NT	0.132951	0.140586	0.945689	9	0.369003	0.745838
Q7TMY8	WT_NT-TG_NT	0.0209782	0.160223	0.130932	15	0.897569	0.970344
Q7TN98	WT_NT-TG_NT	-0.049064	0.0535277	-0.91661	4	0.41121	0.775393
Q7TNG5	WT_NT-TG_NT	0.382047	0.161498	2.36565	7	0.049925	0.296261
Q7TNM2	WT_NT-TG_NT	-0.125879	0.149616	-0.841347	4	0.447511	0.801039
Q7TNS2	WT_NT-TG_NT	0.0738088	0.269393	0.273982	8	0.79104	0.945571
Q7TPD3	WT_NT-TG_NT	0.159558	0.100098	1.59402	3	0.209189	0.576672
Q7TPM6	WT_NT-TG_NT	0.0492834	0.111494	0.442029	13	0.665732	0.895871
Q7TPR4	WT_NT-TG_NT	-0.0971817	0.0440166	-2.20785	150	0.0287733	0.22268
Q7TPS5	WT_NT-TG_NT	-0.125866	0.180512	-0.697276	6	0.511729	0.837002
Q7TQ95	WT_NT-TG_NT	-0.136787	0.0888435	-1.53964	38	0.131934	0.4642
Q7TQD2	WT_NT-TG_NT	-0.00681282	0.0371852	-0.183213	62	0.855229	0.967378
Q7TQF7	WT_NT-TG_NT	0.0515065	0.0487152	1.0573	135	0.292264	0.677351
Q7TQH0	WT_NT-TG_NT	0.139881	0.442876	0.315848	4	0.767912	0.936877
Q7TQI3	WT_NT-TG_NT	0.0186407	0.0660654	0.282156	91	0.778465	0.941526
Q7TSJ2	WT_NT-TG_NT	0.0796563	0.0442654	1.79952	230	0.0732478	0.361225
Q7TT50	WT_NT-TG_NT	-0.22574	0.111515	-2.02431	18	0.0580378	0.317186
Q80SU3	WT_NT-TG_NT	3.51529e-05	0.275768	0.000127473	5	0.999903	0.999903
Q80SW1	WT_NT-TG_NT	0.0257556	0.0637902	0.403755	84	0.687419	0.901525
Q80T41	WT_NT-TG_NT	-0.059434	0.100789	-0.589689	13	0.565508	0.853125
Q80TA6	WT_NT-TG_NT	-0.0306265	0.249697	-0.122655	6	0.906386	0.973673
Q80TB8	WT_NT-TG_NT	-0.0221438	0.122718	-0.180445	33	0.857907	0.968359
Q80TE7	WT_NT-TG_NT	-0.0219792	0.103864	-0.211615	41	0.833456	0.956918
Q80TJ1	WT_NT-TG_NT	-0.0369428	0.0442987	-0.833946	291	0.404995	0.774331
Q80TK0	WT_NT-TG_NT	0.0886452	0.146366	0.605642	9	0.559713	0.853125
Q80TL0	WT_NT-TG_NT	-0.0872734	0.0982242	-0.888512	48	0.378696	0.753898
Q80TL4	WT_NT-TG_NT	-0.0481984	0.0665998	-0.723702	82	0.471308	0.814651
Q80TM9	WT_NT-TG_NT	-0.0597316	0.0823446	-0.725386	23	0.475532	0.816157
Q80TR1	WT_NT-TG_NT	-0.301952	0.12599	-2.39663	8	0.0434047	0.275033
Q80TS3	WT_NT-TG_NT	-0.111646	0.277463	-0.402382	5	0.704028	0.908807
Q80TV8	WT_NT-TG_NT	-0.506892	0.423872	-1.19586	7	0.270684	0.652761
Q80TY0	WT_NT-TG_NT	-0.193687	0.151653	-1.27717	10	0.230398	0.601564
Q80TZ3	WT_NT-TG_NT	-0.147282	0.0625101	-2.35613	203	0.0194193	0.175436
Q80U23	WT_NT-TG_NT	0.0454224	0.0685302	0.662809	61	0.50995	0.837002
Q80U28	WT_NT-TG_NT	-0.035439	0.0660845	-0.536268	89	0.593111	0.867483
Q80U40	WT_NT-TG_NT	-0.220286	0.131562	-1.67439	6	0.145076	0.490433
Q80U49	WT_NT-TG_NT	-0.0235476	0.127119	-0.18524	14	0.855697	0.967499
Q80U56	WT_NT-TG_NT	-0.248729	0.343457	-0.724193	7	0.492435	0.829319
Q80U63	WT_NT-TG_NT	-0.155799	0.100748	-1.54642	44	0.129166	0.461086
Q80UG2	WT_NT-TG_NT	-0.0154086	0.0774848	-0.198859	77	0.842897	0.962268
Q80UG5	WT_NT-TG_NT	-0.00758186	0.0692914	-0.10942	67	0.913197	0.975797
Q80UJ7	WT_NT-TG_NT	-0.10315	0.12581	-0.819892	15	0.425115	0.787215
Q80UK0	WT_NT-TG_NT	-0.194974	0.297185	-0.65607	7	0.532743	0.84706
Q80UP3	WT_NT-TG_NT	-0.0627464	0.131478	-0.477241	16	0.639644	0.884968
Q80UU9	WT_NT-TG_NT	-0.0792897	0.180362	-0.439614	8	0.671851	0.898264
Q80UV9	WT_NT-TG_NT	0.175152	0.226716	0.772561	8	0.461994	0.809549
Q80UW2	WT_NT-TG_NT	-0.0628087	0.0761622	-0.824671	49	0.413555	0.776577
Q80UY2	WT_NT-TG_NT	-0.313652	0.113347	-2.76717	15	0.0143805	0.149044
Q80VD1	WT_NT-TG_NT	-0.0419562	0.115855	-0.362144	16	0.721983	0.917281
Q80VL1	WT_NT-TG_NT	0.579885	0.154635	3.75001	7	0.00716802	0.100352
Q80VP0	WT_NT-TG_NT	-0.0588298	0.0444428	-1.32372	57	0.190881	0.552996
Q80VP1	WT_NT-TG_NT	-0.220892	0.137411	-1.60752	23	0.121582	0.451894
Q80VP9	WT_NT-TG_NT	0.175728	0.102893	1.70788	16	0.106985	0.426591
Q80W21	WT_NT-TG_NT	0.127577	0.103972	1.22703	14	0.240045	0.6121
Q80W47	WT_NT-TG_NT	-0.070276	0.144268	-0.487122	11	0.635734	0.88272
Q80W54	WT_NT-TG_NT	0.277958	0.359196	0.773835	6	0.468412	0.811753
Q80WC7	WT_NT-TG_NT	0.141926	0.282628	0.502164	6	0.633445	0.88272
Q80WJ7	WT_NT-TG_NT	0.168149	0.140773	1.19447	26	0.243077	0.614356
Q80WM4	WT_NT-TG_NT	0.252761	0.139922	1.80644	21	0.0852023	0.382909
Q80WQ2	WT_NT-TG_NT	-0.309429	0.217458	-1.42293	8	0.192559	0.55545
Q80X50	WT_NT-TG_NT	0.190328	0.207684	0.916429	22	0.369379	0.745838
Q80X80	WT_NT-TG_NT	0.0178521	0.0721581	0.247402	40	0.805863	0.949285
Q80XI3	WT_NT-TG_NT	-0.210107	0.084762	-2.47879	21	0.0217511	0.18762
Q80XI4	WT_NT-TG_NT	0.0916329	0.0659704	1.389	58	0.170143	0.527986
Q80XN0	WT_NT-TG_NT	-0.175498	0.0512733	-3.4228	78	0.00099008	0.0264302
Q80XQ2	WT_NT-TG_NT	-0.0161799	0.492141	-0.0328766	5	0.975045	0.993246
Q80XU3	WT_NT-TG_NT	0.137055	0.174416	0.785795	7	0.457756	0.807919
Q80Y14	WT_NT-TG_NT	-0.0274768	0.0693246	-0.39635	8	0.702209	0.908478
Q80Y17	WT_NT-TG_NT	-0.0427165	0.161125	-0.265115	5	0.801504	0.948962
Q80Y86	WT_NT-TG_NT	-0.306373	0.163078	-1.87869	8	0.0971012	0.412796
Q80YA9	WT_NT-TG_NT	-0.394538	0.121444	-3.24873	56	0.00196221	0.045516
Q80YD1	WT_NT-TG_NT	0.0141246	0.422721	0.0334135	6	0.974429	0.993246
Q80YN3	WT_NT-TG_NT	0.128872	0.0909489	1.41697	48	0.162949	0.52308
Q80YX1	WT_NT-TG_NT	-0.0729418	0.0809099	-0.901519	22	0.377076	0.753898
Q80Z24	WT_NT-TG_NT	0.081924	0.156675	0.522891	26	0.605478	0.872802
Q80Z38	WT_NT-TG_NT	0.0145294	0.0293565	0.49493	15	0.627821	0.88272
Q80ZF8	WT_NT-TG_NT	0.103583	0.42677	0.242713	4	0.820165	0.956325
Q80ZI1	WT_NT-TG_NT	-0.164658	0.260956	-0.630982	8	0.545653	0.848505
Q80ZJ1	WT_NT-TG_NT	0.183325	0.081389	2.25245	5	0.0740492	0.362782
Q810B6	WT_NT-TG_NT	-0.333417	0.305656	-1.09082	7	0.311468	0.693477
Q810J8	WT_NT-TG_NT	-0.0832182	0.637151	-0.13061	4	0.902389	0.972195
Q810U3	WT_NT-TG_NT	-0.0641484	0.045035	-1.42441	229	0.155688	0.507696
Q810U4	WT_NT-TG_NT	-0.106236	0.0542378	-1.9587	191	0.051604	0.298628
Q811D0	WT_NT-TG_NT	0.00149279	0.0772967	0.0193125	41	0.984686	0.993691
Q812A2	WT_NT-TG_NT	-0.186647	0.0803478	-2.32299	66	0.0232713	0.194461
Q8BFQ4	WT_NT-TG_NT	-0.962194	0.203663	-4.72444	7	0.00214642	0.0460199
Q8BFQ8	WT_NT-TG_NT	0.0505306	0.0660363	0.765195	28	0.450558	0.802659
Q8BFR5	WT_NT-TG_NT	0.113522	0.0603795	1.88015	152	0.0620013	0.32809
Q8BFT9	WT_NT-TG_NT	0.345654	0.263568	1.31144	7	0.231084	0.601564
Q8BFU3	WT_NT-TG_NT	0.179872	0.359724	0.50003	5	0.63828	0.884331
Q8BFY6	WT_NT-TG_NT	-0.156517	0.0687783	-2.27568	13	0.0404412	0.267252
Q8BFY9	WT_NT-TG_NT	-0.00879606	0.0663231	-0.132624	14	0.896378	0.970018
Q8BFZ3	WT_NT-TG_NT	-0.12261	0.558399	-0.219574	8	0.831702	0.956905
Q8BFZ9	WT_NT-TG_NT	0.153348	0.113584	1.35009	24	0.189583	0.552996
Q8BG02	WT_NT-TG_NT	-0.0576349	0.347469	-0.16587	5	0.874757	0.969331
Q8BG05	WT_NT-TG_NT	-0.052781	0.0576647	-0.915308	67	0.363313	0.740471
Q8BG18	WT_NT-TG_NT	0.0787441	0.32158	0.244866	7	0.813583	0.952922
Q8BG32	WT_NT-TG_NT	-0.066349	0.0691992	-0.958812	73	0.340818	0.717857
Q8BG39	WT_NT-TG_NT	0.0208993	0.0595607	0.35089	88	0.72651	0.918609
Q8BG51	WT_NT-TG_NT	-0.0706146	0.0886633	-0.796435	52	0.4294	0.789287
Q8BG67	WT_NT-TG_NT	-0.195887	0.227543	-0.86088	7	0.417813	0.779711
Q8BG73	WT_NT-TG_NT	-0.0321129	0.0870247	-0.369009	9	0.720653	0.916758
Q8BG92	WT_NT-TG_NT	0.363675	0.122911	2.95885	7	0.0211394	0.185334
Q8BGB5	WT_NT-TG_NT	0.0359316	0.266096	0.135033	8	0.895922	0.969917
Q8BGB7	WT_NT-TG_NT	0.265868	0.246231	1.07975	8	0.311729	0.69348
Q8BGD9	WT_NT-TG_NT	0.0368694	0.0644423	0.57213	53	0.569653	0.854061
Q8BGH2	WT_NT-TG_NT	0.168594	0.0650778	2.59065	64	0.0118503	0.13427
Q8BGH4	WT_NT-TG_NT	0.525858	0.242973	2.16426	3	0.119097	0.447282
Q8BGN3	WT_NT-TG_NT	-0.0502131	0.283133	-0.177348	7	0.864258	0.969009
Q8BGN8	WT_NT-TG_NT	-0.0488828	0.0716635	-0.682116	9	0.512336	0.837002
Q8BGQ1	WT_NT-TG_NT	0.136931	0.268508	0.509969	7	0.625755	0.88272
Q8BGQ7	WT_NT-TG_NT	-0.0887155	0.0576753	-1.53819	91	0.127472	0.460002
Q8BGR6	WT_NT-TG_NT	0.104332	0.174614	0.597499	4	0.582355	0.860837
Q8BGS2	WT_NT-TG_NT	0.020349	0.117626	0.172998	9	0.866481	0.969009
Q8BGT8	WT_NT-TG_NT	-0.0975476	0.0758668	-1.28577	48	0.20469	0.572309
Q8BGU5	WT_NT-TG_NT	-0.0640206	0.192761	-0.332125	9	0.747399	0.929124
Q8BGX2	WT_NT-TG_NT	-0.0132314	0.119769	-0.110474	14	0.913602	0.975797
Q8BGZ1	WT_NT-TG_NT	-0.042338	0.0630587	-0.671405	85	0.503783	0.834419
Q8BH04	WT_NT-TG_NT	-0.120312	0.102376	-1.17521	53	0.245165	0.617881
Q8BH44	WT_NT-TG_NT	-0.0343719	0.0977553	-0.351612	59	0.726382	0.918609
Q8BH55	WT_NT-TG_NT	0.579617	0.133077	4.35552	5	0.00732108	0.101067
Q8BH57	WT_NT-TG_NT	0.143541	0.328814	0.436543	6	0.677714	0.899024
Q8BH58	WT_NT-TG_NT	-0.132632	0.0715485	-1.85374	26	0.0751561	0.364677
Q8BH59	WT_NT-TG_NT	0.0406481	0.0536135	0.758169	217	0.449172	0.801794
Q8BH66	WT_NT-TG_NT	-0.0023815	0.0647667	-0.0367705	122	0.970728	0.993129
Q8BH82	WT_NT-TG_NT	-0.264354	0.272689	-0.969433	6	0.369768	0.745838
Q8BH95	WT_NT-TG_NT	-0.0334492	0.0822715	-0.40657	40	0.686491	0.901525
Q8BHB9	WT_NT-TG_NT	-0.943907	0.0504886	-18.6955	5	8.06122e-06	0.0007433
Q8BHC1	WT_NT-TG_NT	-0.0545955	0.0183395	-2.97694	5	0.0309087	0.232446
Q8BHE3	WT_NT-TG_NT	-0.11275	0.0867769	-1.29931	56	0.199162	0.564063
Q8BHG1	WT_NT-TG_NT	0.0236307	0.236953	0.0997271	8	0.923015	0.978489
Q8BHH2	WT_NT-TG_NT	-0.363012	0.329645	-1.10122	7	0.30722	0.688246
Q8BHL3	WT_NT-TG_NT	0.258677	0.492053	0.52571	4	0.626885	0.88272
Q8BHL5	WT_NT-TG_NT	-0.0332538	0.0783367	-0.424499	21	0.67552	0.899024
Q8BHN3	WT_NT-TG_NT	0.00211772	0.075738	0.0279611	98	0.97775	0.993691
Q8BHW2	WT_NT-TG_NT	0.122224	0.134237	0.910515	12	0.380477	0.753898
Q8BHZ0	WT_NT-TG_NT	0.0985126	0.0685974	1.4361	27	0.162461	0.522865
Q8BI08	WT_NT-TG_NT	-0.0836509	0.161026	-0.519488	8	0.617484	0.877138
Q8BIF0	WT_NT-TG_NT	0.0105951	0.0423065	0.250435	16	0.805438	0.949203
Q8BIG7	WT_NT-TG_NT	0.148576	0.0907332	1.6375	19	0.117981	0.444969
Q8BIJ6	WT_NT-TG_NT	0.0971509	0.0712469	1.36358	62	0.17763	0.535433
Q8BIW1	WT_NT-TG_NT	-0.133265	0.108114	-1.23263	15	0.236686	0.606806
Q8BIZ1	WT_NT-TG_NT	0.0277643	0.0763425	0.363681	49	0.71766	0.915565
Q8BJI1	WT_NT-TG_NT	0.355631	0.131136	2.71193	23	0.0124375	0.137758
Q8BJU0	WT_NT-TG_NT	-0.021671	0.0622006	-0.348405	32	0.729818	0.920595
Q8BJW6	WT_NT-TG_NT	0.236181	0.294162	0.802895	7	0.448434	0.801545
Q8BJY1	WT_NT-TG_NT	-0.0720815	0.0648147	-1.11212	51	0.271304	0.652761
Q8BK08	WT_NT-TG_NT	0.803781	0.432706	1.85757	7	0.105588	0.426591
Q8BK30	WT_NT-TG_NT	-0.20938	0.272585	-0.768127	8	0.464479	0.811479
Q8BK63	WT_NT-TG_NT	-0.0211319	0.628907	-0.033601	5	0.974495	0.993246
Q8BK64	WT_NT-TG_NT	-0.134398	0.0841162	-1.59776	50	0.116397	0.44307
Q8BK72	WT_NT-TG_NT	0.0896945	0.279432	0.320989	6	0.759105	0.932543
Q8BKC5	WT_NT-TG_NT	-0.0417012	0.0670707	-0.621749	94	0.535612	0.847438
Q8BKX1	WT_NT-TG_NT	0.119566	0.0683797	1.74856	96	0.0835636	0.382184
Q8BKZ9	WT_NT-TG_NT	-0.0501995	0.0621047	-0.808303	75	0.421472	0.783195
Q8BL65	WT_NT-TG_NT	0.174848	0.0832771	2.09959	46	0.0412795	0.267252
Q8BL66	WT_NT-TG_NT	0.00244472	0.0540977	0.0451908	54	0.964122	0.991103
Q8BL86	WT_NT-TG_NT	-0.437834	0.198553	-2.20512	5	0.0785854	0.370949
Q8BL97	WT_NT-TG_NT	0.157715	0.0511553	3.08307	16	0.00712818	0.100352
Q8BLE7	WT_NT-TG_NT	0.351552	0.369614	0.951133	6	0.378261	0.753898
Q8BLF1	WT_NT-TG_NT	0.0155214	0.0896834	0.173069	23	0.864111	0.969009
Q8BLJ3	WT_NT-TG_NT	0.158552	0.111799	1.41818	7	0.199084	0.564063
Q8BLK3	WT_NT-TG_NT	0.149968	0.149222	1.005	45	0.320273	0.701532
Q8BLQ9	WT_NT-TG_NT	0.0146094	0.0577957	0.252776	70	0.801182	0.948962
Q8BLR2	WT_NT-TG_NT	-0.0755939	0.0776812	-0.97313	31	0.338021	0.716916
Q8BLY2	WT_NT-TG_NT	-0.742259	0.43842	-1.69303	4	0.165703	0.525611
Q8BMF3	WT_NT-TG_NT	0.268395	0.0942748	2.84694	108	0.00528431	0.0843462
Q8BMF4	WT_NT-TG_NT	0.0576903	0.0491779	1.17309	140	0.242751	0.614356
Q8BMG7	WT_NT-TG_NT	0.140675	0.0969893	1.45042	13	0.170639	0.528112
Q8BMI3	WT_NT-TG_NT	-0.360406	0.0688654	-5.23349	12	0.000210012	0.00920608
Q8BMJ2	WT_NT-TG_NT	0.16417	0.0256101	6.41038	4	0.00304263	0.0593362
Q8BMJ3	WT_NT-TG_NT	-0.45347	0.22019	-2.05945	7	0.0784292	0.370949
Q8BMK4	WT_NT-TG_NT	0.150337	0.252053	0.596451	5	0.57685	0.857896
Q8BMS1	WT_NT-TG_NT	-0.0783636	0.0625873	-1.25207	148	0.21252	0.58285
Q8BMS4	WT_NT-TG_NT	0.06049	0.219483	0.275602	9	0.789077	0.944995
Q8BNU0	WT_NT-TG_NT	-0.237918	0.234736	-1.01355	8	0.340465	0.717857
Q8BNW9	WT_NT-TG_NT	0.0989404	0.0618852	1.59877	55	0.1156	0.441596
Q8BNY6	WT_NT-TG_NT	-0.0101828	0.0532979	-0.191055	31	0.849728	0.965239
Q8BP47	WT_NT-TG_NT	-0.137844	0.0746735	-1.84595	87	0.0683006	0.345247
Q8BP67	WT_NT-TG_NT	-0.0499334	0.00663478	-7.52601	24	9.14265e-08	1.52797e-05
Q8BP92	WT_NT-TG_NT	0.0154485	0.0910632	0.169646	24	0.866711	0.969009
Q8BPM0	WT_NT-TG_NT	-0.283859	0.14528	-1.95388	4	0.122411	0.451894
Q8BPN8	WT_NT-TG_NT	-0.0294597	0.0352766	-0.835106	459	0.404093	0.77384
Q8BQP9	WT_NT-TG_NT	0.796756	0.3353	2.37625	8	0.0448073	0.280596
Q8BR63	WT_NT-TG_NT	0.0325029	0.368861	0.0881169	6	0.932651	0.981468
Q8BR90	WT_NT-TG_NT	0.217275	0.175554	1.23765	8	0.250935	0.627152
Q8BR92	WT_NT-TG_NT	0.16825	0.126096	1.3343	12	0.206872	0.574007
Q8BRK8	WT_NT-TG_NT	-0.0926119	0.31788	-0.291342	8	0.778201	0.941526
Q8BRT1	WT_NT-TG_NT	-0.0754979	0.0619121	-1.21944	103	0.225464	0.598105
Q8BRV5	WT_NT-TG_NT	-0.142342	0.163954	-0.868185	8	0.41058	0.775393
Q8BSS9	WT_NT-TG_NT	0.248333	0.114415	2.17045	13	0.0490859	0.296261
Q8BSY0	WT_NT-TG_NT	-0.0551021	0.0424535	-1.29794	5	0.250955	0.627152
Q8BSZ2	WT_NT-TG_NT	-0.130313	0.320366	-0.406763	7	0.696331	0.906161
Q8BTG7	WT_NT-TG_NT	-0.155847	0.0743953	-2.09485	49	0.041377	0.267252
Q8BTI8	WT_NT-TG_NT	-0.0225078	0.291553	-0.0771996	3	0.943325	0.983523
Q8BTM8	WT_NT-TG_NT	-0.123989	0.180231	-0.687947	25	0.49782	0.831982
Q8BTX9	WT_NT-TG_NT	-0.0724388	0.0672273	-1.07752	10	0.306554	0.688246
Q8BTY2	WT_NT-TG_NT	-0.209174	0.296889	-0.704552	8	0.501081	0.833266
Q8BTZ7	WT_NT-TG_NT	0.0361964	0.0830835	0.435664	7	0.676199	0.899024
Q8BU30	WT_NT-TG_NT	-0.317887	0.114423	-2.77817	8	0.0239921	0.199239
Q8BUK6	WT_NT-TG_NT	-0.0974671	0.197522	-0.493449	8	0.634956	0.88272
Q8BUV3	WT_NT-TG_NT	-0.00948974	0.0538346	-0.176276	146	0.860321	0.969009
Q8BV13	WT_NT-TG_NT	0.339174	0.24165	1.40357	7	0.203219	0.570805
Q8BVE3	WT_NT-TG_NT	-0.00751268	0.0506685	-0.148271	163	0.882312	0.969331
Q8BVI4	WT_NT-TG_NT	-0.21302	0.106116	-2.00743	60	0.0492142	0.296261
Q8BVI5	WT_NT-TG_NT	-0.00612012	0.117883	-0.0519168	5	0.960605	0.989849
Q8BVL3	WT_NT-TG_NT	-0.191595	0.240922	-0.795256	6	0.456762	0.807919
Q8BVQ5	WT_NT-TG_NT	-0.126245	0.0566533	-2.22838	40	0.0315417	0.234285
Q8BW75	WT_NT-TG_NT	-0.0184542	0.0649598	-0.284086	90	0.776997	0.941409
Q8BW96	WT_NT-TG_NT	-0.150198	0.0936663	-1.60354	25	0.121377	0.451894
Q8BWF0	WT_NT-TG_NT	0.0868998	0.057723	1.50546	97	0.135455	0.472957
Q8BWG8	WT_NT-TG_NT	-0.162106	0.0753993	-2.14996	38	0.0379861	0.260448
Q8BWM0	WT_NT-TG_NT	-0.0830997	0.0707358	-1.17479	6	0.284586	0.666694
Q8BWQ6	WT_NT-TG_NT	-0.447151	0.246773	-1.81199	6	0.119944	0.449578
Q8BWT1	WT_NT-TG_NT	-0.00890653	0.0493967	-0.180306	80	0.857368	0.968359
Q8BWY3	WT_NT-TG_NT	0.115399	0.110576	1.04361	7	0.331359	0.713984
Q8BX10	WT_NT-TG_NT	-0.193741	0.0766509	-2.52758	16	0.0223945	0.191319
Q8BX70	WT_NT-TG_NT	0.0736193	0.157257	0.468145	18	0.645299	0.887619
Q8BX94	WT_NT-TG_NT	-0.143821	0.120071	-1.19779	7	0.269976	0.652761
Q8BXR1	WT_NT-TG_NT	0.173151	0.122563	1.41275	23	0.17112	0.528527
Q8BXR9	WT_NT-TG_NT	-0.106712	0.288328	-0.370107	6	0.724016	0.917965
Q8BXV2	WT_NT-TG_NT	-0.168844	0.115186	-1.46584	13	0.16646	0.527385
Q8BXZ1	WT_NT-TG_NT	-0.203689	0.125455	-1.62361	17	0.122855	0.451894
Q8BY89	WT_NT-TG_NT	0.0257796	0.232311	0.11097	6	0.915259	0.976617
Q8BYH7	WT_NT-TG_NT	0.103115	0.20763	0.496629	5	0.640512	0.885041
Q8BYI9	WT_NT-TG_NT	-0.0224422	0.0340893	-0.658337	247	0.510935	0.837002
Q8BYK6	WT_NT-TG_NT	0.134711	0.106297	1.2673	8	0.240691	0.612959
Q8BYL4	WT_NT-TG_NT	0.274228	0.348043	0.787914	6	0.460732	0.808397
Q8BYM5	WT_NT-TG_NT	0.256875	0.0782315	3.28353	25	0.00302587	0.0593362
Q8BYR5	WT_NT-TG_NT	0.0589529	0.328904	0.17924	5	0.864786	0.969009
Q8BZ98	WT_NT-TG_NT	-0.0256222	0.053635	-0.477713	95	0.633952	0.88272
Q8BZA9	WT_NT-TG_NT	0.015777	0.16913	0.0932837	6	0.928715	0.980112
Q8BZI0	WT_NT-TG_NT	-0.137625	0.108454	-1.26897	8	0.240124	0.6121
Q8C052	WT_NT-TG_NT	-0.0130984	0.0899127	-0.145679	34	0.885035	0.969331
Q8C0C7	WT_NT-TG_NT	-0.124589	0.0788443	-1.58019	51	0.120246	0.449705
Q8C0D4	WT_NT-TG_NT	0.403866	0.0411064	9.82489	6	6.40529e-05	0.00342555
Q8C0D5	WT_NT-TG_NT	-0.0857458	0.278906	-0.307437	6	0.768903	0.936883
Q8C0E2	WT_NT-TG_NT	-0.0255863	0.105391	-0.242774	48	0.809215	0.950371
Q8C0L0	WT_NT-TG_NT	0.0882499	0.150661	0.585752	14	0.567366	0.853534
Q8C0M9	WT_NT-TG_NT	0.124819	0.0600837	2.07742	68	0.0415426	0.267674
Q8C0T5	WT_NT-TG_NT	-0.0383656	0.129977	-0.295172	13	0.772524	0.938541
Q8C163	WT_NT-TG_NT	0.0465445	0.114986	0.404782	16	0.690998	0.903976
Q8C166	WT_NT-TG_NT	-0.0261927	0.118726	-0.220615	18	0.827876	0.956905
Q8C167	WT_NT-TG_NT	-0.112915	0.0914769	-1.23436	49	0.222956	0.59559
Q8C1A5	WT_NT-TG_NT	0.0118307	0.0753304	0.157051	24	0.876519	0.969331
Q8C1B1	WT_NT-TG_NT	-0.0475792	0.122555	-0.388229	16	0.702964	0.908807
Q8C1B7	WT_NT-TG_NT	-0.0283406	0.059083	-0.479674	84	0.632706	0.88272
Q8C1Q6	WT_NT-TG_NT	-0.000942247	0.639376	-0.0014737	4	0.998895	0.999642
Q8C2Q3	WT_NT-TG_NT	-0.00526838	0.112313	-0.0469079	15	0.963205	0.99062
Q8C3Q5	WT_NT-TG_NT	-0.176809	0.105236	-1.68012	5	0.153768	0.503275
Q8C3W1	WT_NT-TG_NT	-0.0114416	0.0373527	-0.306313	9	0.766334	0.936497
Q8C419	WT_NT-TG_NT	0.0444492	0.0736316	0.603671	94	0.547517	0.84873
Q8C437	WT_NT-TG_NT	0.0754348	0.096667	0.780357	16	0.446573	0.801039
Q8C460	WT_NT-TG_NT	0.370058	0.442806	0.835712	8	0.42757	0.788456
Q8C4M7	WT_NT-TG_NT	0.365362	0.224915	1.62444	4	0.179605	0.537591
Q8C522	WT_NT-TG_NT	0.116937	0.0789622	1.48092	44	0.145754	0.491483
Q8C5H8	WT_NT-TG_NT	-0.242055	0.123425	-1.96116	6	0.0975386	0.413341
Q8C5Q4	WT_NT-TG_NT	-0.145369	0.348416	-0.417229	4	0.697932	0.907012
Q8C5W0	WT_NT-TG_NT	0.202672	0.13908	1.45724	6	0.195315	0.557982
Q8C6B2	WT_NT-TG_NT	0.106186	0.298843	0.355324	7	0.732813	0.920885
Q8C6E0	WT_NT-TG_NT	-0.0322557	0.109243	-0.295266	4	0.782482	0.941526
Q8C6G8	WT_NT-TG_NT	-0.0754351	0.0888384	-0.849127	6	0.428383	0.788909
Q8C6I2	WT_NT-TG_NT	-0.00549348	0.274497	-0.0200129	7	0.984592	0.993691
Q8C729	WT_NT-TG_NT	0.37305	0.169358	2.20273	7	0.0634748	0.330861
Q8C7D2	WT_NT-TG_NT	-0.1856	0.151901	-1.22185	7	0.261308	0.643405
Q8C7K6	WT_NT-TG_NT	-0.328795	0.452189	-0.727119	6	0.494534	0.830288
Q8C7M3	WT_NT-TG_NT	0.216364	0.0521902	4.14567	4	0.0143104	0.148895
Q8C7R4	WT_NT-TG_NT	-0.187852	0.346186	-0.542633	7	0.604221	0.87259
Q8C7X2	WT_NT-TG_NT	-0.03806	0.157295	-0.241966	4	0.820706	0.956325
Q8C854	WT_NT-TG_NT	-0.166891	0.0732338	-2.27887	50	0.0269791	0.21156
Q8C878	WT_NT-TG_NT	-0.180652	0.128546	-1.40534	13	0.183365	0.540592
Q8C8N2	WT_NT-TG_NT	0.0962784	0.0847655	1.13582	57	0.260785	0.642709
Q8C8R3	WT_NT-TG_NT	0.00732382	0.034661	0.211298	575	0.832729	0.956905
Q8C8T8	WT_NT-TG_NT	0.382883	0.305201	1.25453	8	0.245061	0.617881
Q8C9S4	WT_NT-TG_NT	-0.158314	0.109594	-1.44455	4	0.222088	0.59559
Q8CAA7	WT_NT-TG_NT	-0.134088	0.073519	-1.82386	91	0.0714557	0.355153
Q8CAK1	WT_NT-TG_NT	-0.119711	0.0338101	-3.54067	5	0.0165507	0.159388
Q8CAQ8	WT_NT-TG_NT	-0.0363297	0.066009	-0.550375	196	0.582689	0.860837
Q8CAY6	WT_NT-TG_NT	-0.0690261	0.0790349	-0.873363	47	0.386906	0.757939
Q8CBE3	WT_NT-TG_NT	0.123561	0.061104	2.02214	66	0.0472181	0.290747
Q8CBW3	WT_NT-TG_NT	0.0327469	0.0621585	0.526829	25	0.602956	0.87259
Q8CBY8	WT_NT-TG_NT	0.0456853	0.0878905	0.519798	38	0.606219	0.87293
Q8CC35	WT_NT-TG_NT	0.0526023	0.0785268	0.669864	41	0.5067	0.835064
Q8CCB4	WT_NT-TG_NT	-0.335615	0.146213	-2.29539	4	0.083361	0.382184
Q8CCJ3	WT_NT-TG_NT	-0.411179	0.346506	-1.18664	5	0.288673	0.671763
Q8CCJ4	WT_NT-TG_NT	-0.0470051	0.144596	-0.325078	17	0.749088	0.929433
Q8CCN5	WT_NT-TG_NT	-0.076068	0.120991	-0.628706	8	0.547069	0.848528
Q8CCT4	WT_NT-TG_NT	0.017098	0.189419	0.0902654	8	0.930295	0.980112
Q8CDA1	WT_NT-TG_NT	-0.516239	0.326211	-1.58253	6	0.164616	0.524651
Q8CDG3	WT_NT-TG_NT	-0.200854	0.0616185	-3.25964	13	0.00621188	0.0933178
Q8CDN6	WT_NT-TG_NT	-0.0504786	0.0814816	-0.619509	43	0.53885	0.847575
Q8CEI1	WT_NT-TG_NT	-0.563209	0.368903	-1.52671	5	0.187361	0.548743
Q8CFI0	WT_NT-TG_NT	-0.0430129	0.0858407	-0.501078	21	0.621528	0.879347
Q8CFV4	WT_NT-TG_NT	-0.0885319	0.0919006	-0.963344	9	0.360543	0.737073
Q8CFV9	WT_NT-TG_NT	0.379001	0.127737	2.96704	5	0.0312636	0.233516
Q8CG72	WT_NT-TG_NT	-0.03659	0.0855184	-0.427861	8	0.680037	0.899527
Q8CG76	WT_NT-TG_NT	-0.0322198	0.0555555	-0.579958	22	0.567836	0.853534
Q8CGA0	WT_NT-TG_NT	-0.155769	0.172841	-0.901225	14	0.382711	0.753898
Q8CGC7	WT_NT-TG_NT	0.0324056	0.0722412	0.448574	80	0.654951	0.892218
Q8CGF6	WT_NT-TG_NT	-0.0693574	0.0824719	-0.840982	51	0.404284	0.77384
Q8CGK3	WT_NT-TG_NT	-0.0035531	0.0588929	-0.0603315	64	0.95208	0.986422
Q8CGP2	WT_NT-TG_NT	-0.324995	0.111719	-2.90904	18	0.00936082	0.118344
Q8CGP6	WT_NT-TG_NT	0.029396	0.211649	0.13889	8	0.89297	0.969468
Q8CGY8	WT_NT-TG_NT	-0.117844	0.0919489	-1.28163	61	0.204824	0.572309
Q8CH72	WT_NT-TG_NT	-0.0256673	0.13019	-0.197152	8	0.848625	0.964416
Q8CHC4	WT_NT-TG_NT	-0.00236144	0.0366534	-0.0644262	369	0.948666	0.985458
Q8CHG7	WT_NT-TG_NT	0.00496393	0.0619042	0.0801873	104	0.936242	0.982225
Q8CHH9	WT_NT-TG_NT	-0.107294	0.0549748	-1.95169	94	0.0539511	0.305
Q8CHP8	WT_NT-TG_NT	-0.0710039	0.0737041	-0.963365	32	0.342589	0.719403
Q8CHT0	WT_NT-TG_NT	-0.0735898	0.334051	-0.220295	7	0.831928	0.956905
Q8CHT1	WT_NT-TG_NT	-0.11472	0.0994812	-1.15318	6	0.292697	0.677637
Q8CHU3	WT_NT-TG_NT	0.15223	0.0998555	1.5245	36	0.13612	0.472957
Q8CHX7	WT_NT-TG_NT	0.110365	0.107248	1.02906	15	0.319759	0.701424
Q8CI32	WT_NT-TG_NT	-0.379845	0.149173	-2.54634	7	0.0383076	0.260648
Q8CI71	WT_NT-TG_NT	0.0219106	0.155259	0.141123	13	0.889936	0.969331
Q8CI94	WT_NT-TG_NT	-0.071098	0.0606862	-1.17157	187	0.242861	0.614356
Q8CIB5	WT_NT-TG_NT	-0.038202	0.0604167	-0.632308	23	0.533421	0.84706
Q8CIE6	WT_NT-TG_NT	-0.353897	0.0773143	-4.57739	20	0.000182705	0.00828055
Q8CIG8	WT_NT-TG_NT	-0.0764169	0.300051	-0.25468	8	0.805395	0.949203
Q8CIN4	WT_NT-TG_NT	0.14943	0.0613704	2.43488	17	0.0262066	0.206715
Q8CIQ7	WT_NT-TG_NT	0.280961	0.0836976	3.35686	7	0.0121363	0.136355
Q8CJ19	WT_NT-TG_NT	-0.0912295	0.397989	-0.229226	8	0.824445	0.956905
Q8CJ67	WT_NT-TG_NT	-0.0401875	0.515515	-0.0779561	5	0.940886	0.983169
Q8CJH3	WT_NT-TG_NT	-0.408676	0.286808	-1.42491	8	0.192006	0.555052
Q8JZK9	WT_NT-TG_NT	0.0903509	0.0727551	1.24185	10	0.242629	0.614356
Q8JZN5	WT_NT-TG_NT	0.111566	0.106406	1.04849	21	0.306331	0.688246
Q8JZP2	WT_NT-TG_NT	0.43217	0.153752	2.81083	17	0.0120281	0.135709
Q8JZQ2	WT_NT-TG_NT	-0.0846508	0.0899924	-0.940644	57	0.350857	0.728843
Q8JZQ9	WT_NT-TG_NT	0.0130653	0.0885431	0.147559	43	0.883381	0.969331
Q8JZS0	WT_NT-TG_NT	-0.048684	0.0951736	-0.511529	17	0.615561	0.876003
Q8JZU2	WT_NT-TG_NT	0.0306084	0.173573	0.176343	7	0.865018	0.969009
Q8JZW5	WT_NT-TG_NT	-0.188155	0.187761	-1.0021	7	0.349671	0.728843
Q8K010	WT_NT-TG_NT	-0.239585	0.110009	-2.17786	4	0.0949712	0.408942
Q8K019	WT_NT-TG_NT	0.371082	0.0316827	11.7124	9	9.46449e-07	0.00012654
Q8K021	WT_NT-TG_NT	0.0335355	0.087962	0.38125	68	0.704207	0.908807
Q8K097	WT_NT-TG_NT	0.217942	0.189514	1.15001	6	0.293906	0.679261
Q8K0E8	WT_NT-TG_NT	-0.475282	0.336574	-1.41212	5	0.217018	0.590341
Q8K0G5	WT_NT-TG_NT	-0.43887	0.0917824	-4.78163	23	8.02351e-05	0.00420683
Q8K0S0	WT_NT-TG_NT	0.0116263	0.0916708	0.126826	67	0.899458	0.970993
Q8K0T0	WT_NT-TG_NT	0.0123376	0.0538988	0.228903	154	0.819248	0.956325
Q8K0U4	WT_NT-TG_NT	0.0220584	0.0379621	0.581063	194	0.561872	0.853125
Q8K183	WT_NT-TG_NT	0.0534486	0.0692959	0.77131	71	0.443082	0.798384
Q8K1A6	WT_NT-TG_NT	-0.208077	0.377657	-0.550968	7	0.598792	0.870621
Q8K1L5	WT_NT-TG_NT	-0.256624	0.0566782	-4.52773	17	0.000297579	0.0113878
Q8K1M6	WT_NT-TG_NT	-0.0576423	0.0425612	-1.35434	271	0.176756	0.534064
Q8K1Z0	WT_NT-TG_NT	0.194853	0.0239157	8.14751	32	2.63755e-09	7.05281e-07
Q8K212	WT_NT-TG_NT	-0.108194	0.0747723	-1.44697	66	0.152637	0.501208
Q8K221	WT_NT-TG_NT	-0.0546376	0.13466	-0.405745	30	0.68781	0.901525
Q8K274	WT_NT-TG_NT	0.217062	0.247413	0.877327	18	0.391869	0.764301
Q8K2B3	WT_NT-TG_NT	0.0294802	0.0442516	0.666196	210	0.506017	0.835064
Q8K2C6	WT_NT-TG_NT	-0.278775	0.253143	-1.10126	7	0.307205	0.688246
Q8K2C9	WT_NT-TG_NT	-0.00819282	0.0877023	-0.0934163	25	0.926317	0.979815
Q8K2K6	WT_NT-TG_NT	-0.0178703	0.120629	-0.148143	24	0.883467	0.969331
Q8K2P7	WT_NT-TG_NT	0.094293	0.251933	0.374278	7	0.719277	0.916753
Q8K2T1	WT_NT-TG_NT	0.000564632	0.160809	0.00351119	7	0.997296	0.999539
Q8K310	WT_NT-TG_NT	-0.00357598	0.0516369	-0.0692525	141	0.944887	0.984527
Q8K341	WT_NT-TG_NT	-0.10371	0.186982	-0.554653	9	0.592646	0.867397
Q8K354	WT_NT-TG_NT	0.0573138	0.0748496	0.76572	31	0.449634	0.802082
Q8K386	WT_NT-TG_NT	0.334603	0.313409	1.06762	7	0.32112	0.701532
Q8K394	WT_NT-TG_NT	-0.248959	0.13623	-1.8275	5	0.127176	0.459552
Q8K3A0	WT_NT-TG_NT	0.00335617	0.169695	0.0197777	7	0.984773	0.993691
Q8K3E5	WT_NT-TG_NT	0.194675	0.13002	1.49726	4	0.208674	0.575844
Q8K3H0	WT_NT-TG_NT	-0.0519497	0.164502	-0.3158	24	0.754885	0.932361
Q8K3J1	WT_NT-TG_NT	0.0865982	0.132795	0.652122	35	0.518583	0.838386
Q8K3W0	WT_NT-TG_NT	-0.124672	0.158272	-0.78771	7	0.456706	0.807919
Q8K400	WT_NT-TG_NT	-0.106914	0.0729581	-1.46542	31	0.152877	0.501208
Q8K406	WT_NT-TG_NT	-0.292221	0.468566	-0.62365	6	0.555809	0.853125
Q8K4G5	WT_NT-TG_NT	-0.0882419	0.0530669	-1.66284	21	0.111199	0.432772
Q8K4P8	WT_NT-TG_NT	-0.250059	0.643417	-0.388643	8	0.707679	0.909024
Q8K4Q0	WT_NT-TG_NT	-0.244254	0.133908	-1.82404	12	0.0931319	0.405726
Q8K4R4	WT_NT-TG_NT	-0.0670403	0.0778803	-0.860812	7	0.417848	0.779711
Q8K4X7	WT_NT-TG_NT	-0.237887	0.341525	-0.696542	5	0.517135	0.837002
Q8K4Z3	WT_NT-TG_NT	-0.0466408	0.075041	-0.621538	36	0.538162	0.847575
Q8K4Z5	WT_NT-TG_NT	-0.32121	0.095021	-3.38041	14	0.00448428	0.0757352
Q8K5B2	WT_NT-TG_NT	-0.255177	0.103452	-2.46662	5	0.0567653	0.316746
Q8QZR5	WT_NT-TG_NT	0.102383	0.297737	0.343872	5	0.744931	0.929124
Q8QZS1	WT_NT-TG_NT	-0.0463738	0.0966553	-0.479786	78	0.632723	0.88272
Q8QZT1	WT_NT-TG_NT	-0.11263	0.0618387	-1.82135	86	0.0720311	0.357001
Q8QZT2	WT_NT-TG_NT	-0.0602232	0.095489	-0.630682	7	0.548278	0.848926
Q8QZV4	WT_NT-TG_NT	0.0176645	0.175795	0.100484	6	0.923234	0.978489
Q8QZY1	WT_NT-TG_NT	-0.204114	0.128591	-1.58732	34	0.121699	0.451894
Q8QZY9	WT_NT-TG_NT	0.0804624	0.0601352	1.33802	3	0.273269	0.654443
Q8R001	WT_NT-TG_NT	0.114097	0.0833608	1.36871	31	0.180927	0.539131
Q8R007	WT_NT-TG_NT	-0.0212319	0.126624	-0.167677	9	0.870545	0.969124
Q8R010	WT_NT-TG_NT	0.381965	0.0652574	5.85321	15	3.17599e-05	0.00202205
Q8R016	WT_NT-TG_NT	0.0755929	0.0837105	0.903027	49	0.37093	0.745838
Q8R050	WT_NT-TG_NT	0.0410421	0.0535856	0.765916	52	0.447189	0.801039
Q8R071	WT_NT-TG_NT	0.121138	0.0872368	1.38861	67	0.16955	0.527986
Q8R081	WT_NT-TG_NT	0.0568924	0.0612987	0.928117	96	0.355674	0.731595
Q8R0A5	WT_NT-TG_NT	0.0766527	0.0734484	1.04363	26	0.306265	0.688246
Q8R0A7	WT_NT-TG_NT	0.146635	0.038472	3.81147	57	0.000341155	0.0121633
Q8R0F8	WT_NT-TG_NT	0.0873762	0.0576036	1.51685	35	0.138285	0.477744
Q8R0H9	WT_NT-TG_NT	0.472318	0.299267	1.57825	4	0.189649	0.552996
Q8R0P4	WT_NT-TG_NT	0.17682	0.23686	0.746519	8	0.476717	0.817331
Q8R0S2	WT_NT-TG_NT	-0.020485	0.062915	-0.325598	75	0.745635	0.929124
Q8R0S4	WT_NT-TG_NT	0.507269	0.12807	3.96087	16	0.00112056	0.0290911
Q8R0W0	WT_NT-TG_NT	0.119283	0.27282	0.437222	6	0.677248	0.899024
Q8R0Y6	WT_NT-TG_NT	0.243169	0.0531104	4.57855	177	8.79643e-06	0.000784055
Q8R105	WT_NT-TG_NT	-0.414668	0.256619	-1.61589	7	0.150152	0.498538
Q8R123	WT_NT-TG_NT	-0.165028	0.0969414	-1.70234	15	0.109318	0.429876
Q8R127	WT_NT-TG_NT	0.0566605	0.0931201	0.608467	13	0.553361	0.851864
Q8R146	WT_NT-TG_NT	-0.118044	0.171741	-0.687335	8	0.511302	0.837002
Q8R151	WT_NT-TG_NT	-0.141383	0.206408	-0.684969	5	0.523819	0.84045
Q8R164	WT_NT-TG_NT	0.00841852	0.0629851	0.133659	48	0.894231	0.969626
Q8R191	WT_NT-TG_NT	0.179313	0.203488	0.881194	9	0.401133	0.772577
Q8R1B4	WT_NT-TG_NT	0.0122569	0.133108	0.0920825	28	0.927288	0.980112
Q8R1B5	WT_NT-TG_NT	0.0570918	0.364746	0.156525	6	0.880753	0.969331
Q8R1G2	WT_NT-TG_NT	0.127578	0.164834	0.773976	9	0.458793	0.807919
Q8R1H0	WT_NT-TG_NT	0.732002	0.562922	1.30036	5	0.250187	0.626527
Q8R1I1	WT_NT-TG_NT	0.322188	0.36352	0.8863	8	0.401312	0.772577
Q8R1N4	WT_NT-TG_NT	0.155689	0.0759043	2.05112	12	0.0627474	0.328349
Q8R1Q8	WT_NT-TG_NT	-0.0468562	0.0529313	-0.885226	140	0.377552	0.753898
Q8R1T1	WT_NT-TG_NT	-0.42262	0.0655012	-6.4521	7	0.000349574	0.0122995
Q8R2R9	WT_NT-TG_NT	-0.174667	0.0651697	-2.68019	50	0.00993776	0.122233
Q8R2Y0	WT_NT-TG_NT	0.0452426	0.104878	0.431385	34	0.668912	0.89676
Q8R2Y8	WT_NT-TG_NT	-0.0330741	0.090893	-0.36388	5	0.730828	0.920799
Q8R307	WT_NT-TG_NT	0.154054	0.250738	0.614403	6	0.561508	0.853125
Q8R313	WT_NT-TG_NT	0.216353	0.208145	1.03943	8	0.328996	0.711184
Q8R317	WT_NT-TG_NT	-0.0133437	0.0611269	-0.218296	30	0.828677	0.956905
Q8R326	WT_NT-TG_NT	-0.0199676	0.0850807	-0.23469	35	0.815817	0.954379
Q8R366	WT_NT-TG_NT	-0.0922792	0.0476722	-1.9357	102	0.0556728	0.312095
Q8R3P0	WT_NT-TG_NT	-0.0326073	0.0779091	-0.41853	40	0.677798	0.899024
Q8R3S6	WT_NT-TG_NT	-0.139551	0.166197	-0.839671	18	0.412107	0.775393
Q8R3T5	WT_NT-TG_NT	-0.0543575	0.128045	-0.424519	8	0.682374	0.900626
Q8R3V5	WT_NT-TG_NT	-0.1003	0.0601507	-1.66747	44	0.102523	0.421015
Q8R3Z5	WT_NT-TG_NT	-0.0782814	0.0910988	-0.859302	6	0.423171	0.785805
Q8R464	WT_NT-TG_NT	-0.131845	0.108702	-1.21291	45	0.231494	0.60157
Q8R4K2	WT_NT-TG_NT	-0.0656616	0.102375	-0.641381	6	0.544981	0.848505
Q8R4N0	WT_NT-TG_NT	-0.0684008	0.10973	-0.623358	15	0.542413	0.847575
Q8R4U7	WT_NT-TG_NT	0.0291895	0.291035	0.100295	8	0.922578	0.978489
Q8R550	WT_NT-TG_NT	0.00112073	0.54417	0.00205952	5	0.998436	0.999558
Q8R570	WT_NT-TG_NT	-0.15416	0.0626803	-2.45947	95	0.0157229	0.155815
Q8R574	WT_NT-TG_NT	0.0100979	0.125313	0.0805809	32	0.936277	0.982225
Q8R5C5	WT_NT-TG_NT	-0.0519835	0.0929266	-0.559404	33	0.579663	0.860306
Q8R5H1	WT_NT-TG_NT	-0.256353	0.17931	-1.42967	22	0.166861	0.527986
Q8R5H6	WT_NT-TG_NT	0.0969794	0.0526207	1.84299	86	0.0687755	0.345737
Q8R5J9	WT_NT-TG_NT	-0.260468	0.0951293	-2.73804	34	0.00976357	0.121999
Q8R5M8	WT_NT-TG_NT	-0.00382848	0.0782164	-0.0489473	41	0.961199	0.990079
Q8VBV7	WT_NT-TG_NT	-0.0994237	0.129246	-0.769262	25	0.448945	0.801794
Q8VBW6	WT_NT-TG_NT	0.198818	0.132426	1.50135	12	0.159113	0.514471
Q8VBY2	WT_NT-TG_NT	0.139494	0.0827899	1.68491	8	0.130497	0.461086
Q8VBZ3	WT_NT-TG_NT	-0.0228917	0.232435	-0.0984862	7	0.924307	0.978989
Q8VCC9	WT_NT-TG_NT	0.186936	0.359251	0.520349	6	0.621455	0.879347
Q8VCD6	WT_NT-TG_NT	-0.172895	0.242029	-0.714356	8	0.49532	0.830288
Q8VCE6	WT_NT-TG_NT	-0.063861	0.220934	-0.28905	7	0.780916	0.941526
Q8VCI5	WT_NT-TG_NT	0.088698	0.131505	0.674486	9	0.516951	0.837002
Q8VCM7	WT_NT-TG_NT	-0.358241	0.0720159	-4.97447	4	0.00762723	0.104591
Q8VCM8	WT_NT-TG_NT	-0.271696	0.058172	-4.67056	7	0.00228599	0.0473855
Q8VCR7	WT_NT-TG_NT	-0.342124	0.200155	-1.7093	7	0.131144	0.462638
Q8VCT3	WT_NT-TG_NT	-0.0892145	0.070199	-1.27088	41	0.210935	0.57992
Q8VCW8	WT_NT-TG_NT	-0.157263	0.0606765	-2.59182	71	0.0115819	0.131787
Q8VCX5	WT_NT-TG_NT	-0.204327	0.072905	-2.80265	9	0.0206232	0.182001
Q8VCY8	WT_NT-TG_NT	0.132873	0.105543	1.25895	7	0.248405	0.623695
Q8VD04	WT_NT-TG_NT	0.0163587	0.0931664	0.175586	32	0.861726	0.969009
Q8VD33	WT_NT-TG_NT	-0.0747319	0.128691	-0.580709	18	0.568637	0.853759
Q8VD37	WT_NT-TG_NT	0.0498412	0.075489	0.660244	85	0.510882	0.837002
Q8VDD5	WT_NT-TG_NT	-0.193806	0.053043	-3.65376	176	0.00034082	0.0121633
Q8VDJ3	WT_NT-TG_NT	0.144776	0.0883291	1.63905	43	0.1085	0.429231
Q8VDK1	WT_NT-TG_NT	0.272053	0.219075	1.24183	14	0.234702	0.605202
Q8VDM4	WT_NT-TG_NT	-0.0821443	0.0752435	-1.09171	89	0.277906	0.658582
Q8VDM6	WT_NT-TG_NT	0.124809	0.173992	0.717324	12	0.486903	0.826003
Q8VDN2	WT_NT-TG_NT	0.0237929	0.0535267	0.444505	156	0.657294	0.892738
Q8VDP4	WT_NT-TG_NT	-0.228066	0.0524358	-4.34943	14	0.000666731	0.0198093
Q8VDP6	WT_NT-TG_NT	-0.13399	0.294816	-0.454488	7	0.663236	0.895871
Q8VDQ1	WT_NT-TG_NT	-0.555191	0.347925	-1.59572	8	0.149218	0.497516
Q8VDQ8	WT_NT-TG_NT	-0.104223	0.0453208	-2.29966	140	0.0229463	0.192951
Q8VDT1	WT_NT-TG_NT	-0.0611575	0.318622	-0.191944	6	0.854118	0.96653
Q8VE33	WT_NT-TG_NT	-0.00698395	0.0688504	-0.101437	59	0.919548	0.97846
Q8VE47	WT_NT-TG_NT	0.143362	0.0829759	1.72775	31	0.0939847	0.406661
Q8VE70	WT_NT-TG_NT	0.0143169	0.0569655	0.251325	14	0.805214	0.949203
Q8VE88	WT_NT-TG_NT	-0.216252	0.207752	-1.04091	6	0.338031	0.716916
Q8VE97	WT_NT-TG_NT	0.194132	0.119111	1.62984	16	0.122662	0.451894
Q8VEA4	WT_NT-TG_NT	0.130033	0.19969	0.651175	9	0.531206	0.846007
Q8VED9	WT_NT-TG_NT	0.185348	0.0881499	2.10265	35	0.0427585	0.272879
Q8VEH3	WT_NT-TG_NT	-0.398284	0.607161	-0.655978	5	0.540819	0.847575
Q8VEH5	WT_NT-TG_NT	0.171756	0.110959	1.54792	36	0.130389	0.461086
Q8VEJ9	WT_NT-TG_NT	0.115162	0.234692	0.490695	7	0.63865	0.884386
Q8VEK0	WT_NT-TG_NT	0.0214472	0.0539063	0.39786	14	0.696734	0.906161
Q8VEK3	WT_NT-TG_NT	0.0267892	0.0615544	0.435212	153	0.664022	0.895871
Q8VEM8	WT_NT-TG_NT	-0.0137777	0.0556402	-0.247621	87	0.805011	0.949203
Q8VHH5	WT_NT-TG_NT	0.0999342	0.0666083	1.50033	46	0.140363	0.483051
Q8VHI6	WT_NT-TG_NT	0.112931	0.0948491	1.19064	50	0.239419	0.611467
Q8VHK5	WT_NT-TG_NT	0.125401	0.248436	0.504763	6	0.631723	0.88272
Q8VHL1	WT_NT-TG_NT	-0.050761	0.0757764	-0.669879	29	0.508234	0.836319
Q8VHQ9	WT_NT-TG_NT	-0.16964	0.0865882	-1.95916	33	0.0585876	0.317186
Q8VHW2	WT_NT-TG_NT	0.0976029	0.0938966	1.03947	43	0.304395	0.688246
Q8VIJ6	WT_NT-TG_NT	-0.0241097	0.0719908	-0.334899	104	0.738376	0.925653
Q8VIM9	WT_NT-TG_NT	-0.373931	0.132328	-2.82578	20	0.0104436	0.12467
Q8WTY4	WT_NT-TG_NT	0.213672	0.0962425	2.22014	7	0.0618641	0.32809
Q91V09	WT_NT-TG_NT	0.0555329	0.141393	0.392757	20	0.698654	0.907012
Q91V12	WT_NT-TG_NT	0.152686	0.067693	2.25556	86	0.0266362	0.209486
Q91V14	WT_NT-TG_NT	-0.00399499	0.0404765	-0.098699	149	0.92151	0.978489
Q91V41	WT_NT-TG_NT	0.0670654	0.0587246	1.14203	69	0.257388	0.636685
Q91V57	WT_NT-TG_NT	-0.0387425	0.287909	-0.134565	6	0.897356	0.970344
Q91V61	WT_NT-TG_NT	0.0373436	0.0545184	0.684972	79	0.495367	0.830288
Q91V64	WT_NT-TG_NT	-0.0810312	0.0958755	-0.845171	16	0.410476	0.775393
Q91V76	WT_NT-TG_NT	0.0249737	0.0336434	0.742306	9	0.476827	0.817331
Q91V92	WT_NT-TG_NT	-0.0519064	0.060283	-0.861046	122	0.390902	0.762972
Q91VC3	WT_NT-TG_NT	-0.0681249	0.531206	-0.128246	5	0.902953	0.972411
Q91VC7	WT_NT-TG_NT	-0.038538	0.512068	-0.0752594	6	0.942455	0.983523
Q91VD9	WT_NT-TG_NT	0.158818	0.0404955	3.92187	242	0.000114486	0.005562
Q91VE0	WT_NT-TG_NT	-0.15882	0.244445	-0.649717	6	0.539937	0.847575
Q91VF2	WT_NT-TG_NT	-0.0450333	0.169621	-0.265493	6	0.799516	0.948962
Q91VI7	WT_NT-TG_NT	-0.0926623	0.0666693	-1.38988	60	0.169701	0.527986
Q91VK4	WT_NT-TG_NT	0.0491628	0.112314	0.437728	5	0.679846	0.899527
Q91VM5	WT_NT-TG_NT	-0.183015	0.135492	-1.35075	36	0.185206	0.545419
Q91VM9	WT_NT-TG_NT	0.164513	0.0750712	2.19142	57	0.0325228	0.237185
Q91VN4	WT_NT-TG_NT	0.124413	0.0737727	1.68644	38	0.0999065	0.41677
Q91VR2	WT_NT-TG_NT	-0.0023322	0.0588869	-0.0396047	70	0.968521	0.992045
Q91VR5	WT_NT-TG_NT	-0.0875472	0.0651943	-1.34287	115	0.18196	0.540592
Q91VR7	WT_NT-TG_NT	-0.154216	0.0762949	-2.02131	8	0.0778996	0.370647
Q91VR8	WT_NT-TG_NT	0.140158	0.0239741	5.84621	17	1.94457e-05	0.00134297
Q91VT4	WT_NT-TG_NT	0.107951	0.088669	1.21746	9	0.254388	0.631014
Q91VW3	WT_NT-TG_NT	-0.0183511	0.0574732	-0.319298	35	0.751398	0.930339
Q91VZ6	WT_NT-TG_NT	-0.0419473	0.109389	-0.383468	24	0.704748	0.909024
Q91W43	WT_NT-TG_NT	0.0909469	0.183218	0.496386	9	0.631519	0.88272
Q91W50	WT_NT-TG_NT	-0.0409984	0.144442	-0.283839	15	0.780414	0.941526
Q91W69	WT_NT-TG_NT	-0.118898	0.191057	-0.622316	8	0.551055	0.849824
Q91W86	WT_NT-TG_NT	-0.00162777	0.0279667	-0.0582038	5	0.955841	0.987591
Q91W90	WT_NT-TG_NT	0.0363954	0.0694685	0.523912	15	0.607995	0.874439
Q91WC3	WT_NT-TG_NT	0.031846	0.0601109	0.529787	142	0.597087	0.869154
Q91WD5	WT_NT-TG_NT	0.0846993	0.0741964	1.14156	109	0.256141	0.634185
Q91WE1	WT_NT-TG_NT	0.0624546	0.272735	0.228994	4	0.830105	0.956905
Q91WG4	WT_NT-TG_NT	0.12838	0.208771	0.614929	7	0.558054	0.853125
Q91WG5	WT_NT-TG_NT	0.0922421	0.218759	0.42166	8	0.684375	0.901525
Q91WG7	WT_NT-TG_NT	-0.0331363	0.0873162	-0.379498	48	0.705992	0.909024
Q91WJ8	WT_NT-TG_NT	-0.131427	0.0869436	-1.51163	15	0.151407	0.499485
Q91WK2	WT_NT-TG_NT	-0.152656	0.0943845	-1.61739	22	0.120044	0.449578
Q91WK5	WT_NT-TG_NT	-0.0661587	0.141675	-0.466975	15	0.647228	0.889814
Q91WQ3	WT_NT-TG_NT	0.0429612	0.0942993	0.455584	62	0.650281	0.890858
Q91WS0	WT_NT-TG_NT	0.0139731	0.0936846	0.14915	39	0.882204	0.969331
Q91WV0	WT_NT-TG_NT	-0.0126202	0.254213	-0.0496441	7	0.961793	0.99031
Q91X72	WT_NT-TG_NT	-0.0710527	0.0652369	-1.08915	41	0.282448	0.663765
Q91X97	WT_NT-TG_NT	-0.0175459	0.0688675	-0.254778	35	0.800385	0.948962
Q91XD7	WT_NT-TG_NT	-0.0771466	0.210741	-0.366072	4	0.732851	0.920885
Q91XF0	WT_NT-TG_NT	-0.206801	0.259199	-0.797846	7	0.451173	0.80322
Q91XL9	WT_NT-TG_NT	-0.191819	0.0949313	-2.02061	32	0.0517556	0.298628
Q91XM9	WT_NT-TG_NT	0.0131322	0.0686778	0.191215	136	0.848642	0.964416
Q91XU3	WT_NT-TG_NT	0.0267002	0.0592716	0.450472	34	0.65523	0.892218
Q91XV3	WT_NT-TG_NT	-0.00391587	0.152892	-0.0256121	64	0.979646	0.993691
Q91YD9	WT_NT-TG_NT	0.0883502	0.102823	0.859241	31	0.396803	0.769436
Q91YE6	WT_NT-TG_NT	0.0568645	0.108037	0.526344	9	0.611372	0.874697
Q91YE8	WT_NT-TG_NT	-0.39789	0.401885	-0.990059	7	0.355126	0.731355
Q91YI0	WT_NT-TG_NT	0.0447244	0.0834143	0.536171	5	0.614825	0.876003
Q91YJ2	WT_NT-TG_NT	0.235922	0.0931605	2.53242	7	0.0390943	0.264106
Q91YL2	WT_NT-TG_NT	-0.28506	0.469473	-0.607193	7	0.562892	0.853125
Q91YM2	WT_NT-TG_NT	0.156767	0.0476254	3.29168	6	0.0165791	0.159388
Q91YM4	WT_NT-TG_NT	0.0858165	0.354814	0.241863	4	0.82078	0.956325
Q91YP0	WT_NT-TG_NT	0.0889232	0.191193	0.465097	7	0.655984	0.892218
Q91YP2	WT_NT-TG_NT	0.482744	0.112344	4.29701	5	0.00773737	0.10556
Q91YQ5	WT_NT-TG_NT	0.0163174	0.0897029	0.181904	59	0.856281	0.96775
Q91YR1	WT_NT-TG_NT	0.0583248	0.0624455	0.934012	27	0.358576	0.734251
Q91YT0	WT_NT-TG_NT	0.0797331	0.04578	1.74166	132	0.0838976	0.382184
Q91Z31	WT_NT-TG_NT	-0.0417434	0.0947846	-0.440402	41	0.661959	0.895871
Q91Z38	WT_NT-TG_NT	0.56043	0.176211	3.18045	7	0.0154809	0.155041
Q91Z53	WT_NT-TG_NT	0.132507	0.0630697	2.10096	50	0.040707	0.267252
Q91Z61	WT_NT-TG_NT	0.486221	0.246037	1.97621	7	0.0886756	0.393232
Q91Z67	WT_NT-TG_NT	-0.25163	0.227585	-1.10565	10	0.294768	0.680078
Q91ZA3	WT_NT-TG_NT	-0.0757669	0.0609708	-1.24268	80	0.217618	0.590721
Q91ZJ5	WT_NT-TG_NT	-0.147549	0.0801388	-1.84117	93	0.0687854	0.345737
Q91ZP9	WT_NT-TG_NT	-0.0754823	0.105654	-0.714427	32	0.480143	0.819083
Q91ZR1	WT_NT-TG_NT	-0.0168449	0.115778	-0.145494	6	0.889086	0.969331
Q91ZU6	WT_NT-TG_NT	-0.415893	0.26296	-1.58158	14	0.136067	0.472957
Q91ZX7	WT_NT-TG_NT	0.00151433	0.0760828	0.0199037	83	0.984168	0.993691
Q91ZZ3	WT_NT-TG_NT	0.124282	0.0560647	2.21676	9	0.0538481	0.305
Q920E5	WT_NT-TG_NT	-0.175989	0.0549525	-3.20256	6	0.0185401	0.171046
Q920I9	WT_NT-TG_NT	0.121342	0.0475017	2.55448	218	0.0113164	0.129871
Q920P5	WT_NT-TG_NT	-0.163398	0.08571	-1.9064	57	0.0616443	0.327707
Q920Q4	WT_NT-TG_NT	-0.0386074	0.0438851	-0.879739	13	0.394973	0.766947
Q921F2	WT_NT-TG_NT	-0.053481	0.0694923	-0.769596	56	0.444774	0.800353
Q921F4	WT_NT-TG_NT	0.0356829	0.0536917	0.664589	27	0.51195	0.837002
Q921G7	WT_NT-TG_NT	-0.095321	0.0528207	-1.80461	37	0.0792797	0.370949
Q921H8	WT_NT-TG_NT	0.0736624	0.0997306	0.738614	52	0.463462	0.810747
Q921I1	WT_NT-TG_NT	-0.39017	0.0407189	-9.58205	208	0	0
Q921J2	WT_NT-TG_NT	0.0442534	0.217627	0.203345	8	0.843942	0.962435
Q921M3	WT_NT-TG_NT	-0.0171437	0.231588	-0.0740265	6	0.943396	0.983523
Q921M7	WT_NT-TG_NT	0.0452818	0.0578951	0.782136	70	0.436773	0.794992
Q921Q7	WT_NT-TG_NT	-0.328353	0.11511	-2.85252	6	0.0290854	0.224133
Q921W4	WT_NT-TG_NT	0.0481389	0.166803	0.288597	6	0.782601	0.941526
Q921Z5	WT_NT-TG_NT	-0.412443	0.16133	-2.55652	5	0.050861	0.296948
Q922B1	WT_NT-TG_NT	-0.0780345	0.177499	-0.439634	6	0.675595	0.899024
Q922B2	WT_NT-TG_NT	-0.0478123	0.0577862	-0.8274	93	0.410128	0.775393
Q922D8	WT_NT-TG_NT	-0.146886	0.0695056	-2.1133	69	0.0381937	0.260648
Q922E4	WT_NT-TG_NT	-0.0869984	0.087111	-0.998707	26	0.327141	0.708943
Q922F4	WT_NT-TG_NT	0.0865756	0.277621	0.311848	6	0.765708	0.936497
Q922H2	WT_NT-TG_NT	-0.14631	0.129418	-1.13053	24	0.269425	0.652761
Q922J3	WT_NT-TG_NT	-0.0583982	0.105223	-0.554995	30	0.583013	0.860837
Q922J6	WT_NT-TG_NT	0.226151	0.340025	0.665101	9	0.522662	0.84045
Q922P9	WT_NT-TG_NT	-0.0623315	0.21268	-0.293076	5	0.781238	0.941526
Q922Q1	WT_NT-TG_NT	0.220117	0.092346	2.38362	5	0.0628827	0.328415
Q922Q4	WT_NT-TG_NT	0.112292	0.0748722	1.49978	3	0.230636	0.601564
Q922Q8	WT_NT-TG_NT	0.00614732	0.102177	0.0601636	25	0.952504	0.986443
Q922Q9	WT_NT-TG_NT	-0.253531	0.184079	-1.3773	6	0.217594	0.590721
Q922R5	WT_NT-TG_NT	-0.0717033	0.188332	-0.380728	8	0.713316	0.913845
Q922R8	WT_NT-TG_NT	0.122669	0.0873141	1.40491	58	0.16538	0.525611
Q922S4	WT_NT-TG_NT	-0.0243381	0.0349301	-0.696766	87	0.487807	0.826465
Q922Y1	WT_NT-TG_NT	-0.364207	0.0796512	-4.57252	5	0.00598813	0.0914987
Q923D2	WT_NT-TG_NT	-0.190694	0.0568255	-3.35579	31	0.00210372	0.0460199
Q923D4	WT_NT-TG_NT	-0.35729	0.561937	-0.635819	8	0.542651	0.847575
Q923G2	WT_NT-TG_NT	0.184241	0.2982	0.617842	4	0.57012	0.854061
Q923T9	WT_NT-TG_NT	-0.142616	0.106455	-1.33967	31	0.19009	0.552996
Q924C1	WT_NT-TG_NT	0.0839103	0.282987	0.296516	7	0.77544	0.940375
Q924L1	WT_NT-TG_NT	0.248196	0.130908	1.89596	14	0.0787974	0.370949
Q924M7	WT_NT-TG_NT	-0.0500937	0.0824408	-0.607633	60	0.545724	0.848505
Q924N4	WT_NT-TG_NT	0.445275	0.473239	0.94091	4	0.400025	0.772323
Q924S8	WT_NT-TG_NT	-0.219077	0.183345	-1.19489	5	0.285713	0.667829
Q925I1	WT_NT-TG_NT	-0.59777	0.269945	-2.21442	8	0.0576823	0.317186
Q925N0	WT_NT-TG_NT	-0.120043	0.0982417	-1.22191	33	0.230398	0.601564
Q93092	WT_NT-TG_NT	-0.0664185	0.0797809	-0.832511	68	0.408035	0.775393
Q99020	WT_NT-TG_NT	0.0797826	0.0492752	1.61912	32	0.115236	0.441462
Q99104	WT_NT-TG_NT	0.052832	0.048646	1.08605	238	0.278555	0.658582
Q99J08	WT_NT-TG_NT	-0.0588069	0.0696862	-0.843882	31	0.405201	0.774331
Q99J09	WT_NT-TG_NT	0.27294	0.216535	1.26049	8	0.243014	0.614356
Q99J39	WT_NT-TG_NT	-0.270878	0.2546	-1.06394	6	0.32829	0.710233
Q99J85	WT_NT-TG_NT	-0.0637935	0.0742083	-0.859655	39	0.395233	0.766947
Q99J99	WT_NT-TG_NT	0.72867	0.0904658	8.05465	57	5.57674e-11	2.98244e-08
Q99JB2	WT_NT-TG_NT	0.153114	0.123685	1.23794	27	0.226396	0.599984
Q99JF8	WT_NT-TG_NT	0.116133	0.0909402	1.27703	18	0.21782	0.590721
Q99JG2	WT_NT-TG_NT	-0.342157	0.0849194	-4.02919	15	0.00109251	0.028641
Q99JI4	WT_NT-TG_NT	-0.0462372	0.0896491	-0.515757	39	0.608936	0.874456
Q99JI6	WT_NT-TG_NT	-0.371537	0.147611	-2.517	8	0.0359764	0.252067
Q99JP0	WT_NT-TG_NT	0.0943923	0.234883	0.401869	8	0.698303	0.907012
Q99JP7	WT_NT-TG_NT	-0.137971	0.0936606	-1.4731	40	0.148551	0.497018
Q99JR1	WT_NT-TG_NT	0.0364063	0.061784	0.589252	50	0.558345	0.853125
Q99JX3	WT_NT-TG_NT	-0.0480432	0.103603	-0.463725	19	0.648113	0.890573
Q99JX4	WT_NT-TG_NT	0.346678	0.637408	0.543887	8	0.601344	0.871968
Q99JY0	WT_NT-TG_NT	0.0781206	0.0815116	0.958399	80	0.340749	0.717857
Q99JY8	WT_NT-TG_NT	-0.0319496	0.103054	-0.310026	24	0.759217	0.932543
Q99JY9	WT_NT-TG_NT	-0.0618873	0.0444015	-1.39381	134	0.165682	0.525611
Q99K10	WT_NT-TG_NT	0.321087	0.348582	0.921124	7	0.387629	0.7588
Q99K46	WT_NT-TG_NT	-0.176538	0.166757	-1.05866	11	0.31245	0.69393
Q99K48	WT_NT-TG_NT	-0.0486627	0.144327	-0.337168	34	0.738063	0.925653
Q99K51	WT_NT-TG_NT	0.0353112	0.0608386	0.580407	48	0.564355	0.853125
Q99K85	WT_NT-TG_NT	0.051329	0.0784019	0.65469	82	0.514499	0.837002
Q99KB8	WT_NT-TG_NT	-0.12385	0.0874763	-1.41581	54	0.162573	0.522865
Q99KC8	WT_NT-TG_NT	0.245073	0.0628367	3.90015	6	0.00798257	0.107336
[truncated: 675 more rows]

## Sheet: present in TG_absent in WT
	Sequence	Leading.razor.protein	Unique..Groups.	WT_NT.1.1	WT_NT.2.1	WT_NT.3.1	WT_NT.4.1	WT_NT.5.1	COUNT.WT_NT	WT_EGCG.1.1	WT_EGCG.2.1	WT_EGCG.3.1	WT_EGCG.4.1	WT_EGCG.5.1	COUNT_WT_EGCG	WT_EGCG_EE.1.1	WT_EGCG_EE.2.1	WT_EGCG_EE.3.1	WT_EGCG_EE.4.1	WT_EGCG_EE.5.1	COUNT_WT_EGCG_EE	WT_EE.1.1	WT_EE.2.1	WT_EE.3.1	WT_EE.4.1	COUNT_WT_EE	TG_NT.1.1	TG_NT.2.1	TG_NT.3.1	TG_NT.4.1	TG_NT.5.1	COUNT_TG_NT	TG_EGCG.1.1	TG_EGCG.2.1	TG_EGCG.3.1	TG_EGCG.4.1	TG_EGCG.5.1	COUNT_TG_EGCG	TG_EGCG_EE.1.1	TG_EGCG_EE.2.1	TG_EGCG_EE.3.1	TG_EGCG_EE.4.1	COUNT_TG_EGCG_EE	TG_EE.1.1	TG_EE.2.1	TG_EE.3.1	TG_EE.4.1	TG_EE.5.1	COUNT_TG_EE
P58854	ATNAQFDSPEILK	P58854	yes	NA	NA	NA	NA	304860	1	NA	272390	333590	343870	NA	3	232940	NA	NA	261490	204370	3	327670	NA	130120	NA	2	314180	202830	NA	178300	NA	3	NA	390920	NA	NA	NA	1	NA	405430	199300	NA	2	NA	227840	NA	256340	NA	2
Q9D404	DAGVSPEQISYVNAHATSTPLGDAAENR	Q9D404	yes	NA	NA	NA	1282700	NA	1	NA	507800	NA	NA	333600	2	NA	NA	NA	NA	NA	0	389930	NA	NA	220640	2	NA	558890	230300	208360	221740	4	NA	NA	1503900	NA	1240000	2	NA	NA	NA	491370	1	NA	NA	383530	NA	235500	2
Q8K215	DPVEIQALVNK	Q8K215	yes	NA	1625900	NA	NA	NA	1	2975000	1880800	1945200	NA	787900	4	1070700	1505100	NA	780960	NA	3	2697800	NA	NA	NA	1	1552600	1391900	5773400	NA	NA	3	874480	1517700	NA	NA	NA	2	2749300	NA	NA	NA	1	1189700	1722100	NA	NA	NA	2
Q80V42	ELLLHLIDYLVSSYR	Q80V42	yes	NA	NA	NA	111560	NA	1	NA	NA	NA	309840	NA	1	NA	NA	242420	214650	NA	2	454810	109130	158250	NA	3	159340	275010	NA	145400	NA	3	NA	215650	229680	199800	NA	3	115640	293410	235530	NA	3	NA	159740	NA	199200	NA	2
P49817	IDFEDVIAEPEGTHSFDGIWK	P49817	yes	863930	NA	NA	NA	NA	1	1938900	1390900	NA	657420	724500	4	655000	1487100	1750800	826150	846550	5	NA	1207300	NA	NA	1	1075300	1602200	875980	460620	518610	5	572710	NA	581880	NA	NA	2	967140	NA	843930	801680	3	599020	NA	1259100	NA	NA	2
Q9CSN1	LLEDFGDGGAFPEIHVAQYPLDMGR	Q9CSN1	yes	933150	NA	NA	NA	NA	1	NA	1200200	NA	NA	669770	2	724640	NA	1480000	NA	959790	3	984140	NA	NA	794970	2	1711900	NA	NA	628000	763980	3	NA	NA	1417400	NA	1034500	2	1297500	NA	NA	897570	2	776600	NA	NA	851920	1212200	3
Q3UTZ3	LPGTSGYFPCPLSALEEHNFLFQLR	Q3UTZ3	yes	NA	638230	NA	NA	NA	1	991410	NA	1410900	NA	692570	3	NA	1261100	NA	854430	NA	2	NA	838310	NA	NA	1	1273200	1063200	NA	560820	NA	3	672960	1027200	NA	NA	NA	2	NA	NA	NA	NA	0	963620	841310	716070	NA	NA	3
P80560	LSGLGADPSADATEAYQELCR	P80560	yes	NA	NA	2472700	NA	NA	1	874220	NA	678790	785850	NA	3	NA	NA	1208300	374140	368010	3	NA	686240	504470	456080	3	804690	NA	592870	NA	323570	3	NA	NA	706350	509130	NA	2	539430	591260	546340	572930	4	NA	NA	663810	494630	582090	3
P97360	MLFSPFFPPGDSIHTK	P97360	yes	NA	NA	7475100	NA	NA	1	3032300	NA	4351600	NA	NA	2	NA	NA	NA	2016000	NA	1	3392200	NA	NA	NA	1	4751900	3332500	NA	NA	2244400	3	NA	NA	6217900	NA	3014800	2	4418300	NA	NA	2105200	2	NA	4641600	NA	NA	NA	1
Q8VC30	MVNSVEGCADDALAGLVASNPDLQLLQGHR	Q8VC30	yes	NA	NA	NA	NA	1014400	1	NA	362920	359460	395050	310100	4	NA	NA	702580	485020	NA	2	433180	394950	372340	187200	4	306340	244250	316420	NA	170680	4	231550	254870	394440	270870	NA	4	NA	301440	215030	274900	3	NA	NA	821080	1162800	NA	2
Q9DCT1	NLGVSNFNHEQLER	Q9DCT1	yes	NA	NA	NA	NA	398620	1	NA	NA	NA	1237700	NA	1	776410	NA	NA	NA	NA	1	320380	NA	477300	NA	2	NA	1434000	NA	487160	893020	3	NA	NA	NA	484240	645950	2	820230	782260	1185100	690660	4	NA	NA	NA	NA	NA	0
Q9QWR8	RFPHGIAFLADYAHSLGLK	Q9QWR8	yes	NA	NA	NA	518320	NA	1	NA	NA	142770	175440	NA	2	116010	102410	149230	139370	NA	4	101990	84426	160890	NA	3	191330	121290	NA	NA	56519	3	NA	NA	133080	87820	NA	2	NA	495520	NA	NA	1	97750	109400	NA	125950	103840	4
Q9CQ22	TASNIIDVSAADSQGMEQHEYMDR	Q9CQ22	yes	NA	NA	1470800	NA	NA	1	1706300	NA	NA	1951900	536340	3	NA	NA	1245300	NA	NA	1	1920300	981150	925820	NA	3	1137100	1069000	1780600	NA	NA	3	NA	1240100	NA	993400	897790	3	NA	1920300	1103400	NA	2	1326000	759130	1368000	1292600	1816800	5
Q9EPR2	TLGLSQNVQACETTVELLFDSVIHLGCK	Q9EPR2	yes	NA	NA	429200	NA	NA	1	NA	452760	432570	568930	NA	3	NA	NA	NA	NA	NA	0	531210	379370	NA	267330	3	488070	557370	482580	NA	NA	3	295580	NA	NA	NA	NA	1	NA	443750	NA	NA	1	NA	NA	361320	NA	NA	1
P28867	TTFDAHIYEGR	P28867	yes	NA	356110	NA	NA	NA	1	NA	147040	292090	165040	NA	3	NA	NA	NA	NA	193070	1	621150	NA	NA	NA	1	202680	NA	194460	164790	122420	4	NA	268530	NA	236890	NA	2	NA	1165100	1045600	NA	2	NA	NA	NA	183640	117370	2
Q9R1Z7	VFETDNNIVVYK	Q9R1Z7	yes	NA	907130	NA	NA	NA	1	1691300	778110	NA	NA	532220	3	853700	402010	NA	NA	1110000	3	907450	1102500	NA	NA	2	562060	815650	NA	555940	NA	3	682290	655810	NA	NA	NA	2	985580	1107300	NA	NA	2	931420	831940	865360	611030	NA	4
Q9D1H7	AEVDVADELLENLAK	Q9D1H7	yes	NA	NA	NA	NA	NA	0	1374600	1410200	NA	NA	NA	2	605840	1097800	994140	1258200	733460	5	1417100	NA	NA	NA	1	760830	1105300	1237000	NA	NA	3	NA	1208800	NA	NA	NA	1	NA	1532800	NA	NA	1	805140	NA	NA	NA	NA	1
Q3UVL4	FVADEELVHLLLDEVVASAALR	Q3UVL4	yes	NA	NA	NA	NA	NA	0	NA	277630	260570	437570	NA	3	NA	339060	458390	231260	NA	3	468440	244430	314100	NA	3	NA	238550	254260	148310	219400	4	NA	241320	313850	285680	NA	3	353200	259910	311990	299480	4	303920	225200	291240	361490	NA	4

## Sheet: absent in TG_present in WT
	Sequence	Leading.razor.protein	Unique..Groups.	WT_NT.1.1	WT_NT.2.1	WT_NT.3.1	WT_NT.4.1	WT_NT.5.1	COUNT.WT_NT	WT_EGCG.1.1	WT_EGCG.2.1	WT_EGCG.3.1	WT_EGCG.4.1	WT_EGCG.5.1	COUNT_WT_EGCG	WT_EGCG_EE.1.1	WT_EGCG_EE.2.1	WT_EGCG_EE.3.1	WT_EGCG_EE.4.1	WT_EGCG_EE.5.1	COUNT_WT_EGCG_EE	WT_EE.1.1	WT_EE.2.1	WT_EE.3.1	WT_EE.4.1	COUNT_WT_EE	TG_NT.1.1	TG_NT.2.1	TG_NT.3.1	TG_NT.4.1	TG_NT.5.1	COUNT_TG_NT	TG_EGCG.1.1	TG_EGCG.2.1	TG_EGCG.3.1	TG_EGCG.4.1	TG_EGCG.5.1	COUNT_TG_EGCG	TG_EGCG_EE.1.1	TG_EGCG_EE.2.1	TG_EGCG_EE.3.1	TG_EGCG_EE.4.1	COUNT_TG_EGCG_EE	TG_EE.1.1	TG_EE.2.1	TG_EE.3.1	TG_EE.4.1	TG_EE.5.1	COUNT_TG_EE
Q99JP6	EAPDTAEREETQQQVQDLETR	Q99JP6	yes	1108900	2583000	818750	811830	499650	5	NA	NA	1415200	NA	NA	1	NA	1807900	NA	750790	788940	3	1578600	NA	NA	1340100	2	NA	NA	NA	551260	NA	1	NA	NA	NA	NA	548520	1	1122000	NA	NA	NA	1	NA	NA	769670	NA	1348600	2
Q9R0Q3	HEQEYMEVR	Q9R0Q3	yes	769980	1258200	1108300	706390	715270	5	NA	1473000	NA	2498300	NA	2	NA	1494800	NA	980500	434790	3	985020	NA	1241900	NA	2	NA	1593600	NA	NA	NA	1	1471000	NA	1387100	1186600	716140	4	1007200	NA	1569500	998280	3	1168100	1319100	1279500	1258800	800840	5
Q9Z0J0	EVNVSPCPTDPCQLHK	Q9Z0J0	yes	632080	810900	NA	860550	372610	4	NA	NA	NA	723960	NA	1	NA	1525200	852800	NA	831680	3	794990	NA	NA	NA	1	NA	NA	NA	NA	NA	0	NA	1114100	715280	NA	538280	3	1101800	NA	1042500	1150400	3	NA	NA	1152600	NA	759140	2
Q3TZZ7	LEWLTLMPDAANLDK	Q3TZZ7	yes	366930	381630	874550	NA	213390	4	NA	889120	577090	NA	392310	3	NA	NA	913270	428830	NA	2	NA	NA	613410	NA	1	NA	NA	539960	NA	NA	1	NA	602280	NA	831080	NA	2	NA	540580	467560	348120	3	438790	NA	NA	359700	263960	3
Q58FA4	MENQKENLFSEPHK	Q58FA4	yes	688520	NA	1387800	1354500	982690	4	NA	956330	NA	NA	786900	2	1673000	1394800	NA	NA	NA	2	NA	NA	NA	NA	0	NA	NA	2032700	NA	NA	1	NA	1383700	NA	NA	NA	1	NA	NA	NA	NA	0	205940	NA	1234700	NA	NA	2
O70423	PSDNCVFSVELQLPAK	O70423	yes	27838000	14372000	13734000	13378000	NA	4	15328000	13964000	10136000	24158000	11051000	5	12524000	13686000	15309000	11787000	NA	4	13578000	18905000	NA	NA	2	NA	15262000	NA	NA	NA	1	11384000	NA	NA	NA	24437000	2	NA	361770	NA	NA	1	NA	NA	311130	NA	NA	1
Q9Z2G6	VSYALLFGDYLTQNIQAAK	Q9Z2G6	yes	498430	456930	NA	905950	471270	4	NA	777770	849100	958650	NA	3	NA	NA	945490	NA	NA	1	674340	603720	694610	407430	4	661810	NA	NA	NA	NA	1	NA	NA	550480	608470	NA	2	NA	NA	903450	NA	1	591980	NA	910490	NA	NA	2
Q60770	AAYIYFTDFCPDSLFNK	Q60770	yes	338550	NA	NA	754090	431880	3	NA	843220	849030	NA	552060	3	316640	NA	NA	659360	NA	2	NA	NA	350540	NA	1	NA	NA	NA	NA	441960	1	NA	NA	NA	333190	NA	1	NA	NA	668910	NA	1	809480	1231900	NA	NA	NA	2
P59281	ELEEPLIPHEFYEQCIAHYESPEAAVAVVHALPR	P59281	yes	NA	1017600	NA	829260	813550	3	NA	NA	NA	1111400	NA	1	NA	NA	3265400	NA	831830	2	NA	NA	1761200	NA	1	NA	NA	NA	791180	NA	1	864650	NA	NA	NA	890780	2	839740	NA	NA	1141600	2	NA	NA	1051400	NA	NA	1
Q9CQ02	FCGDLDCPDWVLAEISTLAK	Q9CQ02	yes	231700	NA	333740	585260	NA	3	NA	NA	345100	NA	169720	2	NA	NA	NA	NA	NA	0	NA	NA	NA	NA	0	NA	NA	357170	NA	NA	1	NA	620100	376410	NA	NA	2	468970	568090	394210	304460	4	NA	NA	349280	NA	NA	1
Q8K0Z7	FICDASSLHQVR	Q8K0Z7	yes	374130	NA	882780	NA	266670	3	NA	NA	NA	909310	NA	1	574260	481010	NA	576040	NA	3	429940	648290	NA	NA	2	NA	NA	NA	256320	NA	1	NA	374450	739670	NA	NA	2	NA	565050	NA	362310	2	281690	598850	NA	NA	325700	3
Q9ERR7	GCCQEEAQFETK	Q9ERR7	yes	NA	418370	NA	640090	429020	3	536110	471240	343070	NA	381880	4	785290	NA	781650	481250	815610	4	717810	531640	NA	416860	3	NA	NA	NA	337310	NA	1	945290	NA	NA	NA	NA	1	598120	NA	NA	NA	1	438780	416620	772430	NA	NA	3
Q80Y55	GLSDFLGVISDTFAPSPDK	Q80Y55	yes	263970	264490	706410	NA	NA	3	NA	462840	705850	NA	260540	3	629820	325120	NA	NA	528200	3	NA	NA	360080	184860	2	NA	NA	NA	NA	NA	0	218880	321880	NA	NA	NA	2	518900	NA	637610	NA	2	547950	NA	NA	NA	255700	2
Q80U87	INDQFAGSSQQDSQELLLFLMDGLHEDLNK	Q80U87	yes	NA	258530	NA	564290	339690	3	NA	NA	NA	NA	485620	1	NA	NA	574560	NA	NA	1	NA	620850	NA	542690	2	NA	496210	NA	NA	NA	1	NA	NA	493620	587120	544250	3	NA	NA	690190	424820	2	NA	NA	NA	642180	355350	2
Q8VCN6	KPSGGFDLEDALPGGGGGGAGEK	Q8VCN6	yes	593550	NA	NA	735550	753640	3	NA	542890	NA	NA	414580	2	NA	NA	NA	NA	NA	0	NA	NA	666070	NA	1	NA	NA	NA	448560	NA	1	NA	NA	NA	942490	NA	1	NA	NA	1294200	NA	1	NA	NA	NA	588480	NA	1
P36369	LFQEEPSAQHR	P36369	yes	738640	NA	1609800	NA	4935400	3	777080	NA	NA	NA	NA	1	NA	458480	NA	NA	NA	1	NA	NA	505200	NA	1	NA	229540	NA	NA	NA	1	NA	NA	NA	387230	900090	2	NA	NA	NA	109520	1	NA	NA	NA	470200	NA	1
Q8BZN6	LLDPLDYETVIEELEK	Q8BZN6	yes	NA	250360	421960	545860	NA	3	NA	602420	NA	NA	290070	2	NA	699490	1013600	NA	555070	3	NA	289120	NA	383020	2	NA	NA	NA	424150	NA	1	320350	905470	NA	NA	355110	3	NA	578060	698440	667040	3	840070	NA	456280	467220	648240	4
P98203	NAQAPAHPSAHLEEDTVVAVLNTIHEIVSDSLDNAR	P98203	yes	482740	NA	NA	628640	580290	3	NA	232170	233300	NA	NA	2	NA	289310	NA	NA	NA	1	496770	193480	NA	NA	2	287110	NA	NA	NA	NA	1	139490	233720	212690	NA	NA	3	NA	NA	786110	NA	1	NA	189020	234260	NA	NA	2
O88271	PQALVTSPATPLPAGSGIK	O88271	yes	NA	961450	NA	785340	659280	3	NA	NA	NA	98440	NA	1	487530	515230	NA	NA	NA	2	80501	NA	138130	119340	3	NA	NA	885270	NA	NA	1	NA	NA	154300	121900	NA	2	NA	187690	237770	NA	2	NA	NA	111530	108560	131630	3
Q9QYI4	PQSTGDHPQPTDTTHTTTK	Q9QYI4	yes	NA	157930	NA	69156	417940	3	NA	113800	NA	NA	385200	2	332500	NA	NA	NA	NA	1	NA	NA	NA	NA	0	NA	NA	NA	NA	NA	0	450310	NA	NA	NA	NA	1	124580	NA	NA	NA	1	NA	204430	117860	NA	203590	3
Q9EST5	SLDLFGCEVTNR	Q9EST5	yes	1136500	1598300	1579000	NA	NA	3	1320400	1106900	1427800	NA	NA	3	NA	NA	1286100	NA	836930	2	1109800	847910	945150	821060	4	NA	NA	1710800	NA	NA	1	NA	NA	NA	1036400	NA	1	NA	1576400	1182900	NA	2	NA	1125600	945850	1206300	NA	3
Q9CPT3	VPLTSSPMPHYMVSSVLELPALLQSIDCK	Q9CPT3	yes	394120	NA	507520	375990	NA	3	NA	669010	NA	NA	389880	2	NA	426540	417270	NA	310710	3	411040	392180	575980	314550	4	NA	NA	273510	NA	NA	1	NA	435670	478180	NA	518650	3	NA	NA	NA	353980	1	NA	NA	515340	NA	603120	2
Q9DBB8	WGIVSAGLIANDFTTVLSSLPSSEHQVVAVAAR	Q9DBB8	yes	NA	802910	413270	752990	NA	3	NA	577730	460960	NA	NA	2	NA	551290	NA	327640	NA	2	454970	354680	NA	NA	2	NA	NA	533460	NA	NA	1	NA	NA	309930	NA	NA	1	NA	491810	NA	479650	2	638670	NA	397370	398830	NA	3
