# Supplementary material for: DYRK1A Overexpression Alters Cognition and Neural-Related Proteomic Pathways in the Hippocampus That Are Rescued by Green Tea Extract and/or Environmental Enrichment
Source: Front Mol Neurosci. 2019 Nov 15;12:272. doi: 10.3389/fnmol.2019.00272 (PMC6873902; doi:10.3389/fnmol.2019.00272)
Supplement: Supplementary file 1 [file Data_Sheet_1.zip › TableS5_myresults_TG_TG_greentea.xlsx]

## Sheet: TableS5_myresults_TG_TG_EGCG
Protein	Label	log2FC	SE	Tvalue	DF	pvalue	adj.pvalue
A2A432	TG_NT-TG_EGCG	-0.0290301	0.230089	-0.126169	7	0.903145	0.972222
A2A5R2	TG_NT-TG_EGCG	0.782336	0.338455	2.31149	8	0.0495734	0.287656
A2A690	TG_NT-TG_EGCG	0.538438	0.342515	1.57201	8	0.154591	0.496418
A2A699	TG_NT-TG_EGCG	0.131013	0.185777	0.705214	7	0.503461	0.803428
A2ADY9	TG_NT-TG_EGCG	0.177776	0.0723026	2.45877	6	0.0492014	0.286125
A2AG50	TG_NT-TG_EGCG	-0.0609419	0.0970928	-0.627666	25	0.535914	0.821094
A2AGT5	TG_NT-TG_EGCG	-0.0679262	0.0920817	-0.737673	43	0.46472	0.783715
A2AJA9	TG_NT-TG_EGCG	-0.152293	0.269802	-0.564464	5	0.596819	0.850405
A2AJI0	TG_NT-TG_EGCG	0.145854	0.103467	1.40967	15	0.179032	0.526354
A2ALS5	TG_NT-TG_EGCG	0.136882	0.0888188	1.54114	48	0.12985	0.462312
A2ALU4	TG_NT-TG_EGCG	0.336043	0.179148	1.87578	13	0.0833178	0.382078
A2AN08	TG_NT-TG_EGCG	-0.274036	0.143915	-1.90415	13	0.0792595	0.374501
A2AQ25	TG_NT-TG_EGCG	-0.767501	0.133518	-5.74832	4	0.00454025	0.0727825
A2ASS6	TG_NT-TG_EGCG	0.418768	0.115767	3.61733	5	0.0152623	0.15182
A2ASZ8	TG_NT-TG_EGCG	-0.15645	0.434992	-0.359662	8	0.728409	0.902296
A2AWA9	TG_NT-TG_EGCG	-0.0638116	0.0835183	-0.764044	27	0.451467	0.774066
A2CG49	TG_NT-TG_EGCG	0.217574	0.107393	2.02596	10	0.0702768	0.347574
A2RT62	TG_NT-TG_EGCG	0.0835999	0.0527847	1.58379	5	0.174093	0.519383
A6H5Z3	TG_NT-TG_EGCG	0.338068	0.101653	3.3257	14	0.00499997	0.0769181
A6H630	TG_NT-TG_EGCG	0.117858	0.154694	0.761876	7	0.471019	0.78771
B0F2B4	TG_NT-TG_EGCG	-0.0483058	0.23865	-0.202413	8	0.844647	0.955075
B0V2N1	TG_NT-TG_EGCG	0.218757	0.0694597	3.1494	54	0.00266573	0.0496726
B1AXH1	TG_NT-TG_EGCG	0.392429	0.189784	2.06776	6	0.0841478	0.382569
B1AXV0	TG_NT-TG_EGCG	-0.2888	0.108121	-2.67107	18	0.0155786	0.154386
B1AZP2	TG_NT-TG_EGCG	0.0394378	0.121149	0.325532	8	0.753129	0.912029
B2RSH2	TG_NT-TG_EGCG	0.0103746	0.0619218	0.167544	56	0.867546	0.960873
B2RUJ5	TG_NT-TG_EGCG	0.0672293	0.322995	0.208143	5	0.84333	0.955075
B2RUR8	TG_NT-TG_EGCG	-0.191417	0.255774	-0.748382	7	0.478615	0.792478
B2RX88	TG_NT-TG_EGCG	-0.181474	0.192093	-0.944721	8	0.372455	0.719881
B2RXS4	TG_NT-TG_EGCG	0.0301229	0.0893342	0.337193	13	0.741353	0.908596
B9EJA2	TG_NT-TG_EGCG	-0.200517	0.0765248	-2.62029	34	0.013038	0.138841
B9EKR1	TG_NT-TG_EGCG	0.203335	0.0652094	3.11818	109	0.00232778	0.0463106
D3YVF0	TG_NT-TG_EGCG	0.104331	0.072168	1.44567	92	0.151669	0.492089
D3YXK2	TG_NT-TG_EGCG	0.0650538	0.0630569	1.03167	7	0.336549	0.681859
D3YZU1	TG_NT-TG_EGCG	-0.0937651	0.114498	-0.818925	6	0.444131	0.773994
D3Z7P3	TG_NT-TG_EGCG	-0.0325686	0.0417842	-0.779449	166	0.436825	0.773137
E9PUL5	TG_NT-TG_EGCG	-0.0600499	0.0765362	-0.784595	17	0.443488	0.773994
E9Q401	TG_NT-TG_EGCG	0.132552	0.0485722	2.72896	191	0.00694692	0.096745
E9Q555	TG_NT-TG_EGCG	-0.0412388	0.0836998	-0.492699	8	0.635462	0.868415
E9Q8I9	TG_NT-TG_EGCG	0.0409222	0.0609448	0.671463	8	0.520839	0.813091
F6SEU4	TG_NT-TG_EGCG	0.0195432	0.0568059	0.344035	232	0.731131	0.902741
F6ZDS4	TG_NT-TG_EGCG	-0.759612	0.439413	-1.7287	7	0.127492	0.458347
F8VPU2	TG_NT-TG_EGCG	0.12504	0.0858182	1.45704	47	0.151755	0.492089
G3XA57	TG_NT-TG_EGCG	0.14449	0.235363	0.6139	8	0.556331	0.83583
G5E829	TG_NT-TG_EGCG	0.0110979	0.0470984	0.235632	209	0.813949	0.940484
G5E8K5	TG_NT-TG_EGCG	0.0708465	0.0550175	1.28771	79	0.201607	0.548819
O08529	TG_NT-TG_EGCG	0.0785139	0.0914033	0.858983	61	0.393713	0.740575
O08532	TG_NT-TG_EGCG	-0.0319046	0.062028	-0.514358	112	0.608015	0.853932
O08539	TG_NT-TG_EGCG	0.0419971	0.048992	0.857224	111	0.393168	0.740443
O08547	TG_NT-TG_EGCG	-0.166834	0.0977775	-1.70626	31	0.0979609	0.410784
O08553	TG_NT-TG_EGCG	0.0645195	0.0344019	1.87546	207	0.0621371	0.324931
O08576	TG_NT-TG_EGCG	-0.0691127	0.216474	-0.319265	5	0.762433	0.917921
O08583	TG_NT-TG_EGCG	-0.0163808	0.243871	-0.0671699	4	0.94967	0.986703
O08585	TG_NT-TG_EGCG	0.092224	0.120705	0.764045	43	0.449013	0.773994
O08586	TG_NT-TG_EGCG	0.0210157	0.101843	0.206354	8	0.841669	0.955075
O08599	TG_NT-TG_EGCG	-0.00240636	0.0473727	-0.0507964	248	0.959529	0.989386
O08638	TG_NT-TG_EGCG	0.142513	0.0966183	1.47501	41	0.147848	0.488567
O08663	TG_NT-TG_EGCG	-0.415719	0.207346	-2.00495	7	0.084996	0.385762
O08688	TG_NT-TG_EGCG	0.275756	0.0985314	2.79867	8	0.0232456	0.187524
O08709	TG_NT-TG_EGCG	0.0714343	0.0475121	1.5035	130	0.135136	0.470488
O08749	TG_NT-TG_EGCG	-0.0091231	0.0915096	-0.0996956	95	0.920796	0.978319
O08756	TG_NT-TG_EGCG	0.229091	0.0600952	3.81213	59	0.000331493	0.0129173
O08759	TG_NT-TG_EGCG	-0.0113637	0.176939	-0.0642236	7	0.950588	0.987149
O08788	TG_NT-TG_EGCG	0.0629784	0.045941	1.37085	214	0.171856	0.519348
O08795	TG_NT-TG_EGCG	0.160076	0.10713	1.49422	46	0.141947	0.477246
O08807	TG_NT-TG_EGCG	0.256393	0.115854	2.21307	8	0.0578035	0.312777
O08810	TG_NT-TG_EGCG	-0.115596	0.143483	-0.805639	4	0.465616	0.783727
O08848	TG_NT-TG_EGCG	0.399353	0.142729	2.79798	5	0.0380844	0.242239
O08914	TG_NT-TG_EGCG	0.0760593	0.0700104	1.0864	46	0.282962	0.651139
O08915	TG_NT-TG_EGCG	-0.184569	0.084348	-2.18818	20	0.040696	0.252774
O08917	TG_NT-TG_EGCG	0.154974	0.0697647	2.22137	75	0.0293431	0.214685
O08919	TG_NT-TG_EGCG	-0.185602	0.0943009	-1.96819	42	0.0556711	0.303723
O08989	TG_NT-TG_EGCG	0.144122	0.169559	0.849982	7	0.423451	0.761176
O08992	TG_NT-TG_EGCG	-0.403931	0.159246	-2.53651	4	0.0642184	0.329306
O08997	TG_NT-TG_EGCG	0.135557	0.132457	1.0234	8	0.336064	0.681809
O09061	TG_NT-TG_EGCG	0.15537	0.117884	1.31799	46	0.194032	0.539861
O09111	TG_NT-TG_EGCG	-0.0907869	0.138649	-0.654799	9	0.528975	0.814708
O09114	TG_NT-TG_EGCG	0.249096	0.0305399	8.1564	5	0.000450083	0.0170131
O09117	TG_NT-TG_EGCG	0.124637	0.224883	0.554233	7	0.596673	0.850405
O09126	TG_NT-TG_EGCG	-0.232877	0.129183	-1.80268	7	0.114434	0.433875
O09131	TG_NT-TG_EGCG	0.0413463	0.103198	0.40065	15	0.694327	0.895316
O09167	TG_NT-TG_EGCG	0.112182	0.112486	0.997299	9	0.344676	0.692426
O09172	TG_NT-TG_EGCG	-0.186157	0.246752	-0.754429	7	0.475201	0.790742
O35083	TG_NT-TG_EGCG	-0.0148957	0.202197	-0.0736696	8	0.943082	0.985959
O35089	TG_NT-TG_EGCG	-0.0198545	0.127251	-0.156026	8	0.879878	0.962881
O35098	TG_NT-TG_EGCG	0.124278	0.06414	1.93761	152	0.0545253	0.300219
O35114	TG_NT-TG_EGCG	0.10918	0.224774	0.485734	6	0.644384	0.871697
O35127	TG_NT-TG_EGCG	-0.116247	0.31686	-0.36687	6	0.726307	0.901835
O35129	TG_NT-TG_EGCG	0.0100279	0.0647318	0.154914	87	0.877248	0.962881
O35136	TG_NT-TG_EGCG	-0.0674232	0.0640149	-1.05324	46	0.297731	0.658143
O35215	TG_NT-TG_EGCG	-0.0946255	0.0915332	-1.03378	26	0.310758	0.669343
O35226	TG_NT-TG_EGCG	-0.040851	0.084746	-0.482041	17	0.635924	0.868415
O35228	TG_NT-TG_EGCG	0.255956	0.310296	0.824876	6	0.440996	0.773994
O35239	TG_NT-TG_EGCG	0.0384863	0.119115	0.323103	20	0.749971	0.912029
O35250	TG_NT-TG_EGCG	0.132362	0.346372	0.382139	5	0.718062	0.900683
O35286	TG_NT-TG_EGCG	-0.153226	0.0596215	-2.56998	10	0.0278917	0.20723
O35295	TG_NT-TG_EGCG	-0.112356	0.0742436	-1.51335	64	0.135114	0.470488
O35343	TG_NT-TG_EGCG	0.171014	0.135815	1.25917	15	0.227211	0.588834
O35344	TG_NT-TG_EGCG	0.207388	0.108915	1.90412	22	0.0700547	0.347125
O35345	TG_NT-TG_EGCG	0.0141008	0.138151	0.102069	13	0.92026	0.978319
O35381	TG_NT-TG_EGCG	-0.150187	0.0749637	-2.00346	35	0.0529177	0.296653
O35382	TG_NT-TG_EGCG	0.136884	0.0864551	1.5833	56	0.118986	0.444057
O35393	TG_NT-TG_EGCG	-0.11963	0.308667	-0.387571	6	0.71171	0.900614
O35405	TG_NT-TG_EGCG	0.0530063	0.310441	0.170745	7	0.869255	0.961961
O35449	TG_NT-TG_EGCG	0.222026	0.133626	1.66155	4	0.171938	0.519348
O35459	TG_NT-TG_EGCG	0.31754	0.212701	1.4929	9	0.169666	0.518971
O35465	TG_NT-TG_EGCG	0.103536	0.104119	0.994399	8	0.34915	0.697773
O35495	TG_NT-TG_EGCG	0.0516094	0.127272	0.405506	8	0.695734	0.89574
O35526	TG_NT-TG_EGCG	0.00792987	0.0559424	0.141751	85	0.887612	0.966909
O35551	TG_NT-TG_EGCG	-0.201331	0.128773	-1.56346	17	0.136367	0.471529
O35593	TG_NT-TG_EGCG	-0.132247	0.0835743	-1.58239	14	0.135882	0.471225
O35609	TG_NT-TG_EGCG	-0.0182675	0.0148809	-1.22758	15	0.238523	0.604532
O35621	TG_NT-TG_EGCG	-0.0207982	0.163081	-0.127533	9	0.901323	0.972222
O35633	TG_NT-TG_EGCG	-0.025942	0.0717507	-0.361557	67	0.718821	0.900683
O35639	TG_NT-TG_EGCG	-0.222932	0.169328	-1.31657	5	0.245098	0.612878
O35643	TG_NT-TG_EGCG	0.201168	0.0589599	3.41195	112	0.000898249	0.0249247
O35658	TG_NT-TG_EGCG	0.048873	0.0859124	0.56887	24	0.57473	0.845322
O35678	TG_NT-TG_EGCG	-0.000433302	0.0847946	-0.00511002	66	0.995938	0.999337
O35681	TG_NT-TG_EGCG	0.207813	0.343168	0.605574	8	0.56158	0.83686
O35682	TG_NT-TG_EGCG	-0.239576	0.62628	-0.382538	4	0.72152	0.900683
O35685	TG_NT-TG_EGCG	-0.0659808	0.0878201	-0.751317	55	0.455665	0.776001
O35710	TG_NT-TG_EGCG	-0.562191	0.216068	-2.60191	4	0.0599274	0.320244
O35737	TG_NT-TG_EGCG	0.0908874	0.0928962	0.978376	9	0.353453	0.700595
O35841	TG_NT-TG_EGCG	-0.240622	0.0829186	-2.90191	11	0.0143959	0.148796
O35857	TG_NT-TG_EGCG	0.139775	0.0598261	2.33635	21	0.0294643	0.214689
O35864	TG_NT-TG_EGCG	-0.248706	0.0553283	-4.4951	24	0.000149966	0.00705398
O35874	TG_NT-TG_EGCG	0.0619476	0.117443	0.527471	9	0.610621	0.85487
O35887	TG_NT-TG_EGCG	0.223339	0.12749	1.75181	14	0.101671	0.420347
O35900	TG_NT-TG_EGCG	0.075091	0.170667	0.439986	5	0.678316	0.886992
O35927	TG_NT-TG_EGCG	0.00450702	0.0675283	0.0667427	83	0.946947	0.986703
O35945	TG_NT-TG_EGCG	-0.782134	0.456628	-1.71285	4	0.1619	0.505129
O35954	TG_NT-TG_EGCG	-0.0467595	0.0842401	-0.555075	17	0.586074	0.848046
O35988	TG_NT-TG_EGCG	-0.150749	0.224223	-0.672317	6	0.52641	0.813234
O54724	TG_NT-TG_EGCG	-0.196581	0.229332	-0.857191	8	0.416277	0.7561
O54734	TG_NT-TG_EGCG	0.0381388	0.189874	0.200863	8	0.845818	0.955075
O54774	TG_NT-TG_EGCG	0.105834	0.0605691	1.74733	119	0.0831594	0.382078
O54781	TG_NT-TG_EGCG	-0.0858951	0.122602	-0.700599	19	0.492045	0.794841
O54829	TG_NT-TG_EGCG	0.0385192	0.0873931	0.440758	41	0.661704	0.882049
O54833	TG_NT-TG_EGCG	0.0321339	0.0994264	0.323193	28	0.74895	0.912029
O54865	TG_NT-TG_EGCG	-0.0133161	0.0911752	-0.146049	18	0.885506	0.965807
O54901	TG_NT-TG_EGCG	-0.0445825	0.0803826	-0.554628	32	0.583005	0.847339
O54916	TG_NT-TG_EGCG	0.549765	0.351423	1.56439	4	0.192773	0.538623
O54931	TG_NT-TG_EGCG	0.212501	0.272821	0.778902	7	0.461552	0.780861
O54946	TG_NT-TG_EGCG	0.164912	0.209614	0.786741	8	0.454106	0.775203
O54962	TG_NT-TG_EGCG	-0.238783	0.189272	-1.26159	5	0.262751	0.631462
O54983	TG_NT-TG_EGCG	0.106285	0.0773782	1.37358	132	0.171901	0.519348
O54984	TG_NT-TG_EGCG	0.00498058	0.113764	0.0437798	43	0.965283	0.99139
O54988	TG_NT-TG_EGCG	-0.0476297	0.0872999	-0.545588	57	0.587478	0.848046
O54991	TG_NT-TG_EGCG	-0.124959	0.0509778	-2.45125	108	0.0158401	0.155233
O55013	TG_NT-TG_EGCG	0.184956	0.342467	0.540071	6	0.608594	0.854292
O55022	TG_NT-TG_EGCG	-0.012775	0.0317407	-0.402482	39	0.689527	0.893034
O55023	TG_NT-TG_EGCG	0.070136	0.0576342	1.21692	60	0.228401	0.590185
O55026	TG_NT-TG_EGCG	0.216206	0.169675	1.27424	8	0.238346	0.604532
O55029	TG_NT-TG_EGCG	-0.106127	0.0831136	-1.27689	16	0.219862	0.581174
O55033	TG_NT-TG_EGCG	0.508981	0.0827311	6.15223	6	0.000845374	0.0240524
O55042	TG_NT-TG_EGCG	-0.114092	0.106109	-1.07523	18	0.296476	0.658001
O55091	TG_NT-TG_EGCG	-0.135057	0.0617114	-2.18853	45	0.0338617	0.225544
O55100	TG_NT-TG_EGCG	0.0917339	0.0886793	1.03445	6	0.340809	0.687857
O55106	TG_NT-TG_EGCG	-0.187538	0.10364	-1.80952	12	0.0954711	0.404926
O55125	TG_NT-TG_EGCG	0.0345329	0.0792133	0.435948	79	0.664063	0.882971
O55126	TG_NT-TG_EGCG	0.0674485	0.0609914	1.10587	46	0.274533	0.643339
O55131	TG_NT-TG_EGCG	-0.0207796	0.0806063	-0.257792	91	0.79715	0.930829
O55135	TG_NT-TG_EGCG	-0.0215782	0.164953	-0.130814	6	0.900198	0.972222
O55142	TG_NT-TG_EGCG	0.214817	0.173637	1.23716	6	0.262248	0.630826
O55143	TG_NT-TG_EGCG	-0.0138586	0.0471312	-0.294043	220	0.769002	0.918636
O55234	TG_NT-TG_EGCG	0.427331	0.139237	3.06908	31	0.00443565	0.0724664
O70133	TG_NT-TG_EGCG	0.0666152	0.0671618	0.99186	71	0.324634	0.679288
O70161	TG_NT-TG_EGCG	0.0326197	0.0639505	0.510077	95	0.611181	0.8552
O70172	TG_NT-TG_EGCG	0.316615	0.137849	2.29683	24	0.0306578	0.218066
O70194	TG_NT-TG_EGCG	-0.169982	0.0691732	-2.45733	14	0.0276508	0.20723
O70251	TG_NT-TG_EGCG	-0.0797422	0.109622	-0.727427	26	0.473465	0.789406
O70252	TG_NT-TG_EGCG	0.209883	0.0654278	3.20785	49	0.00235835	0.0465686
O70274	TG_NT-TG_EGCG	0.000226987	0.114552	0.00198152	3	0.998543	0.999991
O70305	TG_NT-TG_EGCG	0.182124	0.261106	0.697511	4	0.5239	0.813234
O70310	TG_NT-TG_EGCG	-0.0108808	0.0395331	-0.275234	34	0.784803	0.927633
O70311	TG_NT-TG_EGCG	0.283593	0.140862	2.01327	5	0.100227	0.416329
O70318	TG_NT-TG_EGCG	-0.0482357	0.0420903	-1.146	141	0.253735	0.622227
O70325	TG_NT-TG_EGCG	-0.00733153	0.0961168	-0.0762773	43	0.939552	0.984187
O70433	TG_NT-TG_EGCG	0.196174	0.185138	1.05961	7	0.32451	0.679288
O70435	TG_NT-TG_EGCG	0.16481	0.0643888	2.5596	40	0.0143641	0.148796
O70439	TG_NT-TG_EGCG	-0.110683	0.113685	-0.97359	4	0.38539	0.7331
O70443	TG_NT-TG_EGCG	-0.0702095	0.0714525	-0.982603	66	0.329391	0.68141
O70456	TG_NT-TG_EGCG	1.31775	1.30508	1.00971	7	0.346254	0.693556
O70492	TG_NT-TG_EGCG	0.0778937	0.0876321	0.888872	9	0.397207	0.743822
O70493	TG_NT-TG_EGCG	-0.246734	0.118241	-2.08671	15	0.0543977	0.300219
O70503	TG_NT-TG_EGCG	-0.110681	0.11027	-1.00373	24	0.325524	0.679288
O70589	TG_NT-TG_EGCG	0.145968	0.0972943	1.50027	55	0.139263	0.471818
O70591	TG_NT-TG_EGCG	0.267804	0.0812332	3.29673	16	0.00455059	0.0727825
O88342	TG_NT-TG_EGCG	-0.135092	0.0616944	-2.18969	145	0.0301454	0.216129
O88343	TG_NT-TG_EGCG	-0.0449861	0.0777539	-0.578571	98	0.564206	0.839645
O88384	TG_NT-TG_EGCG	-0.704378	0.389959	-1.80629	6	0.120895	0.448652
O88441	TG_NT-TG_EGCG	0.150202	0.0845948	1.77555	32	0.0853188	0.385903
O88447	TG_NT-TG_EGCG	0.0477699	0.0762362	0.626604	47	0.533951	0.819828
O88448	TG_NT-TG_EGCG	-0.0346283	0.127161	-0.272319	15	0.789089	0.927633
O88456	TG_NT-TG_EGCG	0.234786	0.0971663	2.41633	29	0.0222005	0.181865
O88485	TG_NT-TG_EGCG	0.0341667	0.0945916	0.361202	42	0.719759	0.900683
O88487	TG_NT-TG_EGCG	-0.106931	0.0928197	-1.15203	43	0.255673	0.622939
O88507	TG_NT-TG_EGCG	-0.346444	0.114773	-3.01853	16	0.00815786	0.105296
O88531	TG_NT-TG_EGCG	0.0717062	0.0537988	1.33286	30	0.192613	0.538623
O88532	TG_NT-TG_EGCG	0.347667	0.237384	1.46458	5	0.202921	0.551579
O88533	TG_NT-TG_EGCG	0.47968	0.131641	3.64384	5	0.0148437	0.151063
O88543	TG_NT-TG_EGCG	0.0717786	0.072877	0.984929	24	0.334485	0.681809
O88544	TG_NT-TG_EGCG	0.0177357	0.0598817	0.296179	56	0.768189	0.91808
O88545	TG_NT-TG_EGCG	-0.175288	0.233027	-0.75222	5	0.485801	0.793475
O88569	TG_NT-TG_EGCG	0.142365	0.0290403	4.90233	115	3.13637e-06	0.000461047
O88587	TG_NT-TG_EGCG	0.416093	0.358214	1.16158	6	0.289523	0.654263
O88643	TG_NT-TG_EGCG	0.204928	0.0856327	2.39311	38	0.0217523	0.179304
O88685	TG_NT-TG_EGCG	-0.0273078	0.0738425	-0.369812	39	0.713524	0.900683
O88696	TG_NT-TG_EGCG	0.0691889	0.0935699	0.739435	8	0.480774	0.792478
O88704	TG_NT-TG_EGCG	-0.0331347	0.0610279	-0.542943	35	0.59061	0.849297
O88712	TG_NT-TG_EGCG	-0.0994615	0.0876008	-1.1354	60	0.260725	0.62945
O88737	TG_NT-TG_EGCG	-0.0271542	0.0322455	-0.842108	543	0.400098	0.743822
O88741	TG_NT-TG_EGCG	-0.175882	0.114856	-1.53133	27	0.137322	0.471529
O88745	TG_NT-TG_EGCG	0.167915	0.25347	0.662464	8	0.526295	0.813234
O88746	TG_NT-TG_EGCG	-0.0615117	0.243057	-0.253075	7	0.807482	0.937104
O88844	TG_NT-TG_EGCG	-0.0873211	0.0614868	-1.42016	70	0.16	0.5034
O88845	TG_NT-TG_EGCG	-0.503036	0.32671	-1.5397	8	0.162197	0.505129
O88848	TG_NT-TG_EGCG	-0.484231	0.383671	-1.2621	7	0.247335	0.615038
O88851	TG_NT-TG_EGCG	0.166084	0.101259	1.64018	21	0.115862	0.436089
O88935	TG_NT-TG_EGCG	-0.0528899	0.0321467	-1.64526	290	0.100999	0.418807
O88952	TG_NT-TG_EGCG	-0.199578	0.185014	-1.07872	5	0.329979	0.681521
O88958	TG_NT-TG_EGCG	0.215913	0.368888	0.585308	8	0.574475	0.845322
O88986	TG_NT-TG_EGCG	0.0878121	0.0519493	1.69034	7	0.134808	0.470488
O88998	TG_NT-TG_EGCG	-0.0850541	0.183584	-0.463298	8	0.655494	0.878674
O89023	TG_NT-TG_EGCG	0.117919	0.0503054	2.34407	13	0.0356174	0.233276
O89051	TG_NT-TG_EGCG	0.190928	0.233515	0.817625	5	0.450761	0.773994
O89053	TG_NT-TG_EGCG	-0.00148688	0.0475254	-0.031286	113	0.975097	0.991687
O89079	TG_NT-TG_EGCG	-0.0945113	0.122901	-0.769002	20	0.450878	0.773994
O89086	TG_NT-TG_EGCG	0.0975056	0.179219	0.544059	16	0.593902	0.849297
O89112	TG_NT-TG_EGCG	0.111646	0.0573981	1.94511	54	0.0569764	0.309568
O89116	TG_NT-TG_EGCG	-0.301772	0.338831	-0.890629	8	0.39912	0.743822
P00397	TG_NT-TG_EGCG	-0.0443737	0.0355354	-1.24872	6	0.25828	0.626867
P00405	TG_NT-TG_EGCG	0.100923	0.103027	0.979583	36	0.33383	0.681809
P00416	TG_NT-TG_EGCG	-0.43288	0.593683	-0.729143	7	0.489586	0.794841
P00493	TG_NT-TG_EGCG	-0.0493499	0.0665981	-0.741011	73	0.461064	0.780861
P00848	TG_NT-TG_EGCG	-0.015263	0.669066	-0.0228124	8	0.982359	0.992486
P00920	TG_NT-TG_EGCG	0.182373	0.119	1.53255	66	0.130167	0.462312
P01027	TG_NT-TG_EGCG	-0.00418905	0.129833	-0.0322649	5	0.975509	0.991687
P01831	TG_NT-TG_EGCG	-0.0343534	0.0827021	-0.415388	27	0.681141	0.887863
P01898	TG_NT-TG_EGCG	0.216003	0.420141	0.514121	7	0.622995	0.860291
P01942	TG_NT-TG_EGCG	0.435774	0.0761621	5.72166	44	8.6422e-07	0.000163338
P02088	TG_NT-TG_EGCG	0.490988	0.0962334	5.10205	49	5.44637e-06	0.000668462
P02104	TG_NT-TG_EGCG	-0.217009	0.524608	-0.41366	6	0.693502	0.894689
P02798	TG_NT-TG_EGCG	-0.124564	0.270853	-0.459895	8	0.657832	0.880437
P02802	TG_NT-TG_EGCG	1.29023	1.19186	1.08253	7	0.314891	0.670337
P03888	TG_NT-TG_EGCG	0.0730896	0.306858	0.238187	8	0.817724	0.942377
P03899	TG_NT-TG_EGCG	-0.117587	0.192752	-0.61004	7	0.561109	0.83686
P03911	TG_NT-TG_EGCG	-0.242402	0.329618	-0.735403	8	0.483094	0.792478
P03921	TG_NT-TG_EGCG	-0.169727	0.150892	-1.12482	8	0.293278	0.658001
P03930	TG_NT-TG_EGCG	-0.388927	0.213087	-1.8252	8	0.105409	0.424049
P03995	TG_NT-TG_EGCG	0.211818	0.0402103	5.26775	165	4.26247e-07	0.000102532
P04370	TG_NT-TG_EGCG	0.130268	0.0817016	1.59443	60	0.116094	0.436342
P04627	TG_NT-TG_EGCG	0.149317	0.219467	0.680362	8	0.515478	0.811878
P04919	TG_NT-TG_EGCG	0.17768	0.249027	0.713497	6	0.502334	0.803031
P04925	TG_NT-TG_EGCG	-0.341315	0.136849	-2.4941	15	0.0247926	0.195425
P05063	TG_NT-TG_EGCG	0.0983454	0.0662301	1.4849	164	0.139489	0.471978
P05064	TG_NT-TG_EGCG	-0.0201913	0.052398	-0.385346	193	0.700406	0.897935
P05132	TG_NT-TG_EGCG	0.230354	0.0725489	3.17516	32	0.00330441	0.0582898
P05201	TG_NT-TG_EGCG	-0.054609	0.0359838	-1.5176	162	0.131064	0.46425
P05202	TG_NT-TG_EGCG	0.073003	0.0374723	1.94818	204	0.0527647	0.296653
P05532	TG_NT-TG_EGCG	-0.198526	0.0918852	-2.16059	8	0.0627317	0.32669
P06151	TG_NT-TG_EGCG	-0.0441415	0.0497309	-0.887606	135	0.376332	0.723525
P06745	TG_NT-TG_EGCG	0.0383677	0.0734102	0.522649	113	0.602242	0.851918
P06801	TG_NT-TG_EGCG	0.0708134	0.0835773	0.847281	84	0.399246	0.743822
P06837	TG_NT-TG_EGCG	0.00384393	0.0459292	0.0836926	59	0.933584	0.982994
P07091	TG_NT-TG_EGCG	0.306093	0.188557	1.62335	8	0.143171	0.478744
P07309	TG_NT-TG_EGCG	0.103634	0.139662	0.742034	17	0.468196	0.785073
P07356	TG_NT-TG_EGCG	-0.0172068	0.0719249	-0.239232	35	0.812321	0.940245
P07724	TG_NT-TG_EGCG	0.303716	0.043282	7.01716	234	2.42388e-11	1.6034e-08
P07759	TG_NT-TG_EGCG	-0.0128921	0.161899	-0.0796306	11	0.937961	0.983713
P07901	TG_NT-TG_EGCG	0.0445975	0.0525846	0.848109	163	0.397621	0.743822
P08003	TG_NT-TG_EGCG	-0.0252892	0.0710338	-0.356017	34	0.724028	0.901835
P08030	TG_NT-TG_EGCG	0.0920114	0.297853	0.308916	7	0.766377	0.91808
P08113	TG_NT-TG_EGCG	0.0649465	0.0498081	1.30393	174	0.193979	0.539861
P08226	TG_NT-TG_EGCG	0.0326476	0.058841	0.554844	78	0.580589	0.846322
P08228	TG_NT-TG_EGCG	0.0559567	0.0398745	1.40332	24	0.173328	0.519383
P08249	TG_NT-TG_EGCG	-0.041383	0.0493117	-0.839212	114	0.403107	0.745888
P08414	TG_NT-TG_EGCG	0.0492713	0.0880874	0.559346	20	0.582136	0.846802
P08551	TG_NT-TG_EGCG	0.217473	0.0622679	3.49254	184	0.000599124	0.019816
P08553	TG_NT-TG_EGCG	0.186682	0.052492	3.5564	192	0.000473533	0.0170603
P08752	TG_NT-TG_EGCG	0.00176882	0.0723083	0.0244622	62	0.980563	0.991687
P09103	TG_NT-TG_EGCG	0.0286981	0.0673009	0.426414	92	0.670802	0.884043
P09240	TG_NT-TG_EGCG	0.141528	0.434565	0.325678	8	0.753023	0.912029
P09405	TG_NT-TG_EGCG	-0.021639	0.0597474	-0.362175	53	0.718661	0.900683
P09411	TG_NT-TG_EGCG	0.0936181	0.0451439	2.07377	149	0.0398218	0.250281
P09470	TG_NT-TG_EGCG	0.0124635	0.414936	0.0300373	8	0.976773	0.991687
P09528	TG_NT-TG_EGCG	-0.166274	0.0922315	-1.80279	58	0.0766172	0.365278
P09671	TG_NT-TG_EGCG	-0.0480349	0.0720795	-0.666415	60	0.5077	0.805381
P09813	TG_NT-TG_EGCG	0.445747	0.019591	22.7527	6	4.7203e-07	0.000104083
P0C028	TG_NT-TG_EGCG	-0.227593	0.0261018	-8.71946	7	5.23891e-05	0.0035544
P0C0A3	TG_NT-TG_EGCG	-0.0328877	0.0976505	-0.33679	4	0.753204	0.912029
P0C7L0	TG_NT-TG_EGCG	0.106905	0.077304	1.38291	33	0.175978	0.520993
P10126	TG_NT-TG_EGCG	-0.0253209	0.053482	-0.473446	70	0.637368	0.868415
P10518	TG_NT-TG_EGCG	-0.32639	0.102555	-3.18258	50	0.00251045	0.0481351
P10605	TG_NT-TG_EGCG	0.110169	0.0931306	1.18295	47	0.242777	0.609476
P10630	TG_NT-TG_EGCG	-0.0883341	0.0926841	-0.953066	51	0.345052	0.692426
P10637	TG_NT-TG_EGCG	-0.115307	0.0566633	-2.03495	111	0.0442386	0.266035
P10639	TG_NT-TG_EGCG	0.238066	0.0850484	2.79918	16	0.012863	0.138841
P10649	TG_NT-TG_EGCG	0.211926	0.0976323	2.17065	60	0.0339254	0.225544
P10711	TG_NT-TG_EGCG	-0.133836	0.0672505	-1.99011	5	0.103235	0.42267
P10852	TG_NT-TG_EGCG	-0.120552	0.048065	-2.5081	90	0.0139301	0.146266
P10922	TG_NT-TG_EGCG	-0.132488	0.0494835	-2.67742	8	0.0280379	0.20723
P11031	TG_NT-TG_EGCG	0.160094	0.0558841	2.86476	17	0.0107342	0.127947
P11352	TG_NT-TG_EGCG	-0.0456064	0.072738	-0.626995	6	0.553756	0.83583
P11404	TG_NT-TG_EGCG	-0.0059476	0.0845443	-0.0703489	43	0.944242	0.985959
P11438	TG_NT-TG_EGCG	-0.58557	0.179854	-3.2558	6	0.0173398	0.162699
P11499	TG_NT-TG_EGCG	0.138999	0.0754563	1.84212	164	0.0672636	0.336445
P11531	TG_NT-TG_EGCG	0.410623	0.99624	0.412173	9	0.689857	0.893034
P11627	TG_NT-TG_EGCG	-0.0504351	0.0633808	-0.795748	86	0.42837	0.764716
P11798	TG_NT-TG_EGCG	0.156627	0.0648598	2.41485	120	0.0172511	0.162443
P11881	TG_NT-TG_EGCG	0.107081	0.0801464	1.33606	31	0.191255	0.537866
P11983	TG_NT-TG_EGCG	0.096411	0.0581254	1.65867	160	0.0991406	0.413112
P12023	TG_NT-TG_EGCG	0.0638411	0.0786832	0.811369	72	0.419828	0.758976
P12367	TG_NT-TG_EGCG	0.132652	0.0746765	1.77636	54	0.0813075	0.377999
P12382	TG_NT-TG_EGCG	0.130941	0.0558316	2.34529	138	0.0204373	0.176683
P12657	TG_NT-TG_EGCG	-0.130201	0.112413	-1.15824	7	0.284749	0.651139
P12658	TG_NT-TG_EGCG	0.115769	0.0543934	2.12837	56	0.0377205	0.241667
P12787	TG_NT-TG_EGCG	-0.0641405	0.0572171	-1.121	62	0.26661	0.636113
P12815	TG_NT-TG_EGCG	-0.262149	0.119687	-2.19028	17	0.0427336	0.261743
P12849	TG_NT-TG_EGCG	-0.134097	0.0620337	-2.16167	15	0.0472178	0.279987
P12960	TG_NT-TG_EGCG	-0.0680849	0.03698	-1.84113	275	0.0666803	0.336041
P12961	TG_NT-TG_EGCG	0.549778	0.0958906	5.73339	27	4.28322e-06	0.000596495
P12970	TG_NT-TG_EGCG	-0.155724	0.104888	-1.48467	30	0.148065	0.488567
P13020	TG_NT-TG_EGCG	-0.124924	0.0527484	-2.36831	57	0.0212835	0.179304
P13595	TG_NT-TG_EGCG	-0.130278	0.0534676	-2.43657	196	0.0157205	0.155183
P13634	TG_NT-TG_EGCG	0.0884372	0.0775488	1.14041	27	0.264132	0.633056
P13707	TG_NT-TG_EGCG	-0.0786436	0.0792336	-0.992553	46	0.326121	0.679834
P14094	TG_NT-TG_EGCG	-0.00376043	0.0703205	-0.0534755	102	0.957458	0.989386
P14106	TG_NT-TG_EGCG	0.0867121	0.226757	0.382401	5	0.717879	0.900683
P14115	TG_NT-TG_EGCG	-0.120073	0.0958628	-1.25255	9	0.241938	0.608525
P14131	TG_NT-TG_EGCG	0.166444	0.0766712	2.17088	23	0.0405095	0.252207
P14148	TG_NT-TG_EGCG	-0.294065	0.0740425	-3.97157	27	0.000477122	0.0170603
P14152	TG_NT-TG_EGCG	0.0269553	0.0381547	0.706474	87	0.481781	0.792478
P14206	TG_NT-TG_EGCG	-0.0413405	0.0563152	-0.734092	56	0.465955	0.7838
P14211	TG_NT-TG_EGCG	0.0258216	0.0575112	0.448985	103	0.654386	0.878045
P14231	TG_NT-TG_EGCG	0.0475078	0.0658132	0.721859	65	0.47297	0.789185
P14576	TG_NT-TG_EGCG	-0.307831	0.348347	-0.88369	7	0.406189	0.748451
P14685	TG_NT-TG_EGCG	-0.113936	0.113687	-1.0022	40	0.322273	0.677311
P14733	TG_NT-TG_EGCG	-0.087605	0.088431	-0.990659	45	0.327149	0.680819
P14824	TG_NT-TG_EGCG	-0.0499918	0.0575056	-0.869338	175	0.385853	0.733454
P14869	TG_NT-TG_EGCG	0.266703	0.11	2.42457	32	0.0211513	0.179304
P14873	TG_NT-TG_EGCG	0.0134164	0.0343246	0.39087	519	0.696054	0.89574
P15105	TG_NT-TG_EGCG	0.141309	0.0606352	2.33047	121	0.021437	0.179304
P15116	TG_NT-TG_EGCG	0.0376423	0.0820358	0.458852	44	0.648599	0.873826
P15209	TG_NT-TG_EGCG	-0.0615976	0.12055	-0.510972	31	0.612991	0.856375
P15327	TG_NT-TG_EGCG	0.497182	0.284939	1.74487	7	0.124521	0.454459
P15508	TG_NT-TG_EGCG	0.242488	0.0982246	2.46871	77	0.0157764	0.155183
P15532	TG_NT-TG_EGCG	0.0616596	0.0428832	1.43785	25	0.162877	0.505837
P15864	TG_NT-TG_EGCG	-0.018206	0.226074	-0.080531	8	0.937793	0.983713
P16014	TG_NT-TG_EGCG	0.0910954	0.108133	0.842442	33	0.405605	0.748418
P16045	TG_NT-TG_EGCG	0.269603	0.216652	1.2444	15	0.232445	0.593894
P16054	TG_NT-TG_EGCG	-0.024356	0.0642811	-0.378898	123	0.705416	0.89918
P16125	TG_NT-TG_EGCG	-0.00547548	0.0645001	-0.084891	130	0.932479	0.982913
P16330	TG_NT-TG_EGCG	0.106764	0.0374129	2.85366	217	0.00474029	0.0746596
P16332	TG_NT-TG_EGCG	-0.0689397	0.178491	-0.386236	8	0.709392	0.900264
P16388	TG_NT-TG_EGCG	0.159694	0.154453	1.03394	9	0.328148	0.680819
P16460	TG_NT-TG_EGCG	0.0572971	0.0970075	0.590646	37	0.558348	0.83583
P16546	TG_NT-TG_EGCG	0.100256	0.0257999	3.88591	1138	0.000107831	0.00582288
P16858	TG_NT-TG_EGCG	0.0183523	0.0444377	0.41299	145	0.680224	0.887863
P17156	TG_NT-TG_EGCG	0.20243	0.0833044	2.43	64	0.0179138	0.166901
P17182	TG_NT-TG_EGCG	-0.0385661	0.0506048	-0.762103	106	0.447691	0.773994
P17183	TG_NT-TG_EGCG	0.104441	0.0415224	2.51529	98	0.0135195	0.14252
P17225	TG_NT-TG_EGCG	0.00363804	0.33408	0.0108897	5	0.991733	0.996816
P17426	TG_NT-TG_EGCG	0.117817	0.0428184	2.75155	259	0.00635035	0.0898558
P17427	TG_NT-TG_EGCG	0.0660444	0.0473159	1.39582	243	0.164043	0.508861
P17710	TG_NT-TG_EGCG	0.0467277	0.0426014	1.09686	284	0.273633	0.643012
P17742	TG_NT-TG_EGCG	0.09925	0.0539188	1.84073	61	0.0705257	0.347814
P17751	TG_NT-TG_EGCG	0.0531417	0.0591011	0.899166	108	0.370565	0.7178
P17809	TG_NT-TG_EGCG	0.0234733	0.0860225	0.272874	18	0.788056	0.927633
P18052	TG_NT-TG_EGCG	-0.0774281	0.0999981	-0.774296	39	0.443425	0.773994
P18242	TG_NT-TG_EGCG	0.113578	0.093944	1.20899	74	0.230514	0.592044
P18572	TG_NT-TG_EGCG	0.0325696	0.0687638	0.473644	50	0.637815	0.868415
P18760	TG_NT-TG_EGCG	-0.0112278	0.0438649	-0.255963	72	0.798709	0.932033
P18872	TG_NT-TG_EGCG	-0.0255387	0.0620744	-0.411421	128	0.681452	0.887863
P19096	TG_NT-TG_EGCG	0.0190068	0.035668	0.532881	361	0.594444	0.849297
P19157	TG_NT-TG_EGCG	0.091497	0.0468248	1.95403	89	0.0538379	0.299842
P19246	TG_NT-TG_EGCG	0.257211	0.0566593	4.5396	175	1.04514e-05	0.00106363
P19253	TG_NT-TG_EGCG	-0.270794	0.107355	-2.52241	12	0.0267905	0.20358
P19536	TG_NT-TG_EGCG	0.0422341	0.12498	0.337928	24	0.738356	0.90827
P19783	TG_NT-TG_EGCG	0.0265311	0.0649616	0.408412	42	0.685046	0.889417
P20029	TG_NT-TG_EGCG	-0.0389995	0.0504055	-0.773715	183	0.440097	0.773994
P20060	TG_NT-TG_EGCG	-0.1807	0.123553	-1.46253	5	0.203455	0.551579
P20108	TG_NT-TG_EGCG	0.110692	0.0866374	1.27765	55	0.206741	0.556827
P20152	TG_NT-TG_EGCG	0.166689	0.0749165	2.225	116	0.0280154	0.20723
P20357	TG_NT-TG_EGCG	0.0650079	0.0389714	1.66809	603	0.0958163	0.405648
P20444	TG_NT-TG_EGCG	-0.0589783	0.0755577	-0.780573	35	0.440301	0.773994
P20917	TG_NT-TG_EGCG	0.0219938	0.0849055	0.259039	72	0.796345	0.93071
P21107	TG_NT-TG_EGCG	0.283548	0.0664262	4.26861	31	0.000172244	0.00772472
P21126	TG_NT-TG_EGCG	-0.0579119	0.023244	-2.49148	7	0.0415065	0.256603
P21278	TG_NT-TG_EGCG	0.0701547	0.0903837	0.776188	27	0.444384	0.773994
P21279	TG_NT-TG_EGCG	0.127224	0.0644628	1.9736	72	0.0522652	0.296653
P21447	TG_NT-TG_EGCG	0.00154967	0.0337464	0.045921	4	0.965574	0.99139
P21460	TG_NT-TG_EGCG	-0.00505099	0.133002	-0.0379767	23	0.970034	0.99139
P21614	TG_NT-TG_EGCG	0.395026	0.253793	1.55649	8	0.158205	0.500844
P21619	TG_NT-TG_EGCG	-0.0988907	0.0876676	-1.12802	62	0.263658	0.632919
P22315	TG_NT-TG_EGCG	-0.038705	0.0449472	-0.861121	31	0.395783	0.74377
P22599	TG_NT-TG_EGCG	0.255288	0.0999188	2.55496	17	0.0204996	0.176683
P22723	TG_NT-TG_EGCG	-0.249224	0.0853571	-2.91978	13	0.0119455	0.135528
P22892	TG_NT-TG_EGCG	-0.146033	0.0879265	-1.66086	21	0.111601	0.431551
P23116	TG_NT-TG_EGCG	-0.0412714	0.0820823	-0.502805	43	0.617667	0.857475
P23198	TG_NT-TG_EGCG	-0.0249034	0.1085	-0.229525	9	0.823592	0.946401
P23242	TG_NT-TG_EGCG	-0.348726	0.139691	-2.49641	39	0.0168801	0.160471
P23492	TG_NT-TG_EGCG	-0.0810074	0.142918	-0.566812	20	0.577149	0.845852
P23506	TG_NT-TG_EGCG	0.0932554	0.0489583	1.90479	69	0.0609758	0.322913
P23818	TG_NT-TG_EGCG	0.0229305	0.0623706	0.367648	94	0.713962	0.900683
P23819	TG_NT-TG_EGCG	0.0911559	0.0575275	1.58456	145	0.115244	0.435002
P23927	TG_NT-TG_EGCG	0.442397	0.123393	3.58526	31	0.0011393	0.0294926
P23953	TG_NT-TG_EGCG	-0.275543	0.355454	-0.775185	7	0.463608	0.783059
P24270	TG_NT-TG_EGCG	-0.0338318	0.0660229	-0.512426	13	0.616948	0.857475
P24288	TG_NT-TG_EGCG	-0.0293838	0.0889319	-0.330408	50	0.742472	0.909107
P24369	TG_NT-TG_EGCG	0.295146	0.11719	2.51852	25	0.0185544	0.169442
P24472	TG_NT-TG_EGCG	0.206749	0.137168	1.50726	8	0.170171	0.518971
P24527	TG_NT-TG_EGCG	0.0579984	0.0825868	0.702272	84	0.484451	0.792937
P24547	TG_NT-TG_EGCG	-0.122276	0.25177	-0.485664	5	0.647739	0.873556
P24549	TG_NT-TG_EGCG	0.204727	0.3274	0.625312	6	0.554788	0.83583
P24668	TG_NT-TG_EGCG	0.304814	0.0624723	4.87919	27	4.21393e-05	0.00309724
P25444	TG_NT-TG_EGCG	0.0496407	0.107054	0.463697	36	0.645656	0.872526
P26039	TG_NT-TG_EGCG	0.187956	0.11959	1.57167	24	0.12912	0.46169
P26040	TG_NT-TG_EGCG	-0.00518747	0.0819246	-0.06332	46	0.949786	0.986703
P26041	TG_NT-TG_EGCG	0.0684037	0.664851	0.102886	5	0.922053	0.978641
P26043	TG_NT-TG_EGCG	0.0371831	0.132374	0.280893	8	0.78592	0.927633
P26048	TG_NT-TG_EGCG	0.0668393	0.513542	0.130154	5	0.901519	0.972222
P26231	TG_NT-TG_EGCG	0.175727	0.141578	1.24121	8	0.249689	0.616549
P26350	TG_NT-TG_EGCG	0.0314968	0.103313	0.304869	9	0.767399	0.91808
P26369	TG_NT-TG_EGCG	0.0503562	0.0727836	0.691862	8	0.508602	0.805845
P26443	TG_NT-TG_EGCG	0.0190592	0.0535508	0.355908	158	0.722384	0.900683
P26516	TG_NT-TG_EGCG	0.147013	0.0839085	1.75206	47	0.0862854	0.388115
P26638	TG_NT-TG_EGCG	0.0395063	0.0616132	0.641198	124	0.522577	0.813234
P26645	TG_NT-TG_EGCG	-0.0466949	0.0487294	-0.95825	87	0.340592	0.687857
P26883	TG_NT-TG_EGCG	-0.0643356	0.115179	-0.558572	27	0.581057	0.846322
P27048	TG_NT-TG_EGCG	-0.137163	0.101509	-1.35124	26	0.18826	0.533687
P27546	TG_NT-TG_EGCG	0.0523727	0.0646039	0.810674	102	0.41944	0.758976
P27601	TG_NT-TG_EGCG	0.196272	0.105127	1.86699	15	0.0815713	0.377999
P27612	TG_NT-TG_EGCG	0.0664878	0.0871998	0.762476	23	0.453525	0.774711
P27659	TG_NT-TG_EGCG	0.145958	0.0850493	1.71616	67	0.0907535	0.394957
P27671	TG_NT-TG_EGCG	0.296394	0.140274	2.11297	6	0.0790474	0.374501
P27773	TG_NT-TG_EGCG	0.0665136	0.0608186	1.09364	142	0.275965	0.643633
P28028	TG_NT-TG_EGCG	-0.0066687	0.175023	-0.0381019	9	0.970438	0.991421
P28271	TG_NT-TG_EGCG	-0.0344374	0.0806504	-0.426996	25	0.673037	0.884678
P28352	TG_NT-TG_EGCG	0.131947	0.0495341	2.66376	12	0.0206476	0.177382
P28474	TG_NT-TG_EGCG	0.0905192	0.043974	2.05847	68	0.0433794	0.263866
P28650	TG_NT-TG_EGCG	-0.0159782	0.106451	-0.150099	7	0.88492	0.965807
P28652	TG_NT-TG_EGCG	0.133104	0.0491039	2.71067	70	0.0084393	0.1084
P28656	TG_NT-TG_EGCG	0.0835242	0.0483461	1.72763	34	0.0931296	0.400034
P28658	TG_NT-TG_EGCG	0.0620639	0.0869937	0.71343	41	0.479621	0.792478
P28660	TG_NT-TG_EGCG	0.0325994	0.0504965	0.645577	223	0.519217	0.813039
P28661	TG_NT-TG_EGCG	0.00965294	0.0929681	0.103831	41	0.91781	0.977922
P28663	TG_NT-TG_EGCG	-0.0813214	0.0700779	-1.16044	122	0.248135	0.615914
P28665	TG_NT-TG_EGCG	0.191504	0.383494	0.499367	5	0.638714	0.868415
P28667	TG_NT-TG_EGCG	0.870626	0.892847	0.975112	8	0.358064	0.705592
P28738	TG_NT-TG_EGCG	0.0191088	0.0859749	0.22226	84	0.824651	0.94706
P28740	TG_NT-TG_EGCG	-0.00887484	0.0510017	-0.174011	61	0.862433	0.960404
P28798	TG_NT-TG_EGCG	-0.00544018	0.0676933	-0.0803652	26	0.936562	0.983713
P29341	TG_NT-TG_EGCG	0.0545295	0.0558323	0.976665	105	0.33098	0.681521
P29595	TG_NT-TG_EGCG	0.271734	0.142245	1.91033	8	0.0924849	0.399207
P29699	TG_NT-TG_EGCG	0.525941	0.0562497	9.35012	17	4.10733e-08	1.20755e-05
P29758	TG_NT-TG_EGCG	0.136804	0.0921603	1.48442	41	0.145346	0.483148
P30275	TG_NT-TG_EGCG	0.0276935	0.0397307	0.69703	102	0.48737	0.794841
P30416	TG_NT-TG_EGCG	-0.153749	0.0869343	-1.76856	44	0.0838989	0.382094
P30999	TG_NT-TG_EGCG	-0.207128	0.217132	-0.953928	8	0.368051	0.715549
P31230	TG_NT-TG_EGCG	0.36812	0.141841	2.5953	16	0.0195262	0.17396
P31324	TG_NT-TG_EGCG	-0.0128084	0.0786192	-0.162917	51	0.871228	0.962881
P31648	TG_NT-TG_EGCG	-0.122395	0.054927	-2.22833	34	0.0325781	0.2239
P31650	TG_NT-TG_EGCG	-0.254365	0.0935331	-2.71952	25	0.011716	0.134261
P31786	TG_NT-TG_EGCG	0.0446082	0.140082	0.318443	18	0.753814	0.912029
P31938	TG_NT-TG_EGCG	0.0419206	0.0592654	0.707337	52	0.482515	0.792478
P32020	TG_NT-TG_EGCG	-0.481428	0.10287	-4.67997	28	6.65104e-05	0.00429236
P32037	TG_NT-TG_EGCG	-0.0520937	0.0800272	-0.65095	25	0.521017	0.813091
P32067	TG_NT-TG_EGCG	0.145373	0.0890633	1.63224	29	0.113441	0.43314
P32233	TG_NT-TG_EGCG	-0.124641	0.043586	-2.85964	6	0.0288152	0.211792
P32848	TG_NT-TG_EGCG	-0.0373372	0.0668702	-0.558353	40	0.579716	0.846322
P32883	TG_NT-TG_EGCG	-0.163436	0.318766	-0.512715	8	0.622004	0.859529
P32921	TG_NT-TG_EGCG	-0.0416695	0.101352	-0.411135	47	0.682842	0.887863
P33173	TG_NT-TG_EGCG	-0.0457969	0.107536	-0.425873	40	0.672483	0.884423
P34022	TG_NT-TG_EGCG	-0.0208234	0.072681	-0.286505	31	0.776398	0.924549
P34884	TG_NT-TG_EGCG	-0.0362677	0.0219197	-1.65457	26	0.110036	0.430287
P34914	TG_NT-TG_EGCG	-0.116372	0.138462	-0.840459	24	0.408946	0.749877
P35123	TG_NT-TG_EGCG	0.497113	0.100559	4.9435	7	0.0016685	0.0393927
P35235	TG_NT-TG_EGCG	-0.0701844	0.102026	-0.687907	36	0.49592	0.799637
P35276	TG_NT-TG_EGCG	0.14859	0.163172	0.910634	8	0.389101	0.738083
P35278	TG_NT-TG_EGCG	0.192172	0.0817217	2.35154	14	0.0338636	0.225544
P35279	TG_NT-TG_EGCG	0.273441	0.606389	0.450933	7	0.665675	0.883371
P35282	TG_NT-TG_EGCG	0.0146365	0.0672629	0.217602	31	0.829165	0.949569
P35283	TG_NT-TG_EGCG	0.312208	0.151482	2.06103	4	0.108326	0.427807
P35288	TG_NT-TG_EGCG	0.401438	0.266586	1.50585	7	0.175827	0.520993
P35293	TG_NT-TG_EGCG	0.0401429	0.0857592	0.468089	50	0.641755	0.870037
P35436	TG_NT-TG_EGCG	-0.0503143	0.0861523	-0.584016	5	0.584563	0.848002
P35438	TG_NT-TG_EGCG	-0.029465	0.105978	-0.278029	47	0.78221	0.926467
P35486	TG_NT-TG_EGCG	-0.0656499	0.063035	-1.04148	128	0.299615	0.659004
P35505	TG_NT-TG_EGCG	-0.104922	0.0773026	-1.35729	21	0.189097	0.533687
P35564	TG_NT-TG_EGCG	-0.0456684	0.0455444	-1.00272	172	0.317404	0.673496
P35585	TG_NT-TG_EGCG	0.251588	0.164075	1.53338	21	0.140111	0.472875
P35700	TG_NT-TG_EGCG	-0.0332617	0.0652607	-0.509674	78	0.611719	0.855241
P35762	TG_NT-TG_EGCG	0.250875	0.0816431	3.07282	18	0.00655754	0.0922939
P35802	TG_NT-TG_EGCG	0.0389845	0.0448848	0.868544	50	0.389247	0.738083
P35803	TG_NT-TG_EGCG	0.116482	0.091017	1.27978	61	0.205467	0.555328
P35979	TG_NT-TG_EGCG	-0.0790898	0.0923942	-0.856003	33	0.398169	0.743822
P35980	TG_NT-TG_EGCG	-0.0709779	0.0947518	-0.749093	29	0.459835	0.77995
P36536	TG_NT-TG_EGCG	-0.0756279	0.065381	-1.15673	15	0.265474	0.633976
P36916	TG_NT-TG_EGCG	-0.129612	0.0736929	-1.75882	16	0.0977155	0.410784
P36993	TG_NT-TG_EGCG	-0.0523893	0.322099	-0.16265	7	0.87539	0.962881
P37040	TG_NT-TG_EGCG	0.111509	0.151271	0.737145	22	0.468823	0.785628
P37804	TG_NT-TG_EGCG	0.234957	0.0534045	4.39958	40	7.83571e-05	0.00482169
P38060	TG_NT-TG_EGCG	-0.158184	0.12448	-1.27076	10	0.23258	0.593894
P38585	TG_NT-TG_EGCG	-0.0212554	0.229634	-0.0925619	8	0.928528	0.981576
P38647	TG_NT-TG_EGCG	-0.0300881	0.0498643	-0.603398	130	0.547295	0.830834
P39053	TG_NT-TG_EGCG	0.12433	0.0532282	2.33579	276	0.0202185	0.175981
P39054	TG_NT-TG_EGCG	0.00775484	0.00742746	1.04408	15	0.312985	0.669343
P39447	TG_NT-TG_EGCG	-0.570043	0.304486	-1.87215	7	0.103351	0.42267
P40124	TG_NT-TG_EGCG	-0.0860139	0.0536206	-1.60412	102	0.111779	0.431551
P40142	TG_NT-TG_EGCG	0.0646618	0.0495911	1.3039	202	0.193751	0.539861
P40237	TG_NT-TG_EGCG	-0.0237181	0.186421	-0.127229	15	0.900449	0.972222
P40240	TG_NT-TG_EGCG	-0.0696883	0.260848	-0.267161	7	0.797045	0.930829
P40336	TG_NT-TG_EGCG	-0.134568	0.0903798	-1.48891	23	0.150095	0.490917
P41105	TG_NT-TG_EGCG	0.107055	0.189775	0.564115	9	0.586457	0.848046
P41216	TG_NT-TG_EGCG	-0.221498	0.137277	-1.61351	15	0.12747	0.458347
P41242	TG_NT-TG_EGCG	-0.235562	0.223127	-1.05573	6	0.331735	0.681521
P42125	TG_NT-TG_EGCG	-0.150287	0.116401	-1.29111	29	0.206864	0.556827
P42208	TG_NT-TG_EGCG	-0.211875	0.0726172	-2.91769	70	0.00473716	0.0746596
P42669	TG_NT-TG_EGCG	0.0466728	0.0956404	0.488003	63	0.627242	0.864868
P42859	TG_NT-TG_EGCG	0.447296	0.0824224	5.42687	8	0.000625663	0.0204383
P42932	TG_NT-TG_EGCG	0.0441756	0.0597653	0.739151	146	0.461002	0.780861
P43006	TG_NT-TG_EGCG	-0.0279067	0.0470557	-0.593057	113	0.554328	0.83583
P43024	TG_NT-TG_EGCG	-0.135829	0.175645	-0.773314	33	0.444841	0.773994
P43274	TG_NT-TG_EGCG	-0.558832	0.102033	-5.47697	6	0.0015478	0.0369234
P45376	TG_NT-TG_EGCG	-0.115258	0.045703	-2.52188	86	0.0135155	0.14252
P45377	TG_NT-TG_EGCG	0.256586	0.074895	3.42594	7	0.011046	0.129782
P45591	TG_NT-TG_EGCG	0.0851385	0.138521	0.614626	25	0.544355	0.828748
P45878	TG_NT-TG_EGCG	0.0645962	0.0754814	0.85579	24	0.400577	0.743822
P45952	TG_NT-TG_EGCG	0.241319	0.0975817	2.473	19	0.0230115	0.186203
P46061	TG_NT-TG_EGCG	0.406648	0.113181	3.59292	6	0.0114636	0.133625
P46096	TG_NT-TG_EGCG	-0.0410591	0.0545684	-0.752434	113	0.453355	0.774711
P46097	TG_NT-TG_EGCG	-0.0149514	0.0987107	-0.151467	45	0.880284	0.962881
P46460	TG_NT-TG_EGCG	0.060505	0.0454068	1.33251	345	0.183572	0.52912
P46467	TG_NT-TG_EGCG	0.0580128	0.424951	0.136517	8	0.894786	0.96915
P46471	TG_NT-TG_EGCG	-0.102829	0.11581	-0.887913	63	0.377965	0.724929
P46638	TG_NT-TG_EGCG	0.0394977	0.0710259	0.556103	66	0.580021	0.846322
P46660	TG_NT-TG_EGCG	0.167207	0.047707	3.50487	179	0.000577241	0.0193339
P46664	TG_NT-TG_EGCG	0.153478	0.0878493	1.74706	27	0.0919946	0.398392
P46737	TG_NT-TG_EGCG	0.327218	0.586157	0.558243	7	0.594075	0.849297
P46935	TG_NT-TG_EGCG	-0.471472	0.155216	-3.03751	4	0.0384958	0.243649
P47199	TG_NT-TG_EGCG	0.0970535	0.0639723	1.51712	39	0.137302	0.471529
P47708	TG_NT-TG_EGCG	0.117378	0.046595	2.51912	147	0.0128345	0.138841
P47738	TG_NT-TG_EGCG	0.0662412	0.0444948	1.48874	139	0.138821	0.471529
P47740	TG_NT-TG_EGCG	-0.066995	0.0494964	-1.35353	5	0.233855	0.594982
P47746	TG_NT-TG_EGCG	-0.188836	0.120359	-1.56894	9	0.151107	0.492089
P47753	TG_NT-TG_EGCG	-0.182397	0.121351	-1.50305	15	0.153585	0.494933
P47754	TG_NT-TG_EGCG	-0.0108028	0.0690986	-0.156339	69	0.876222	0.962881
P47757	TG_NT-TG_EGCG	0.116561	0.0864237	1.34871	72	0.181657	0.526921
P47791	TG_NT-TG_EGCG	0.124834	0.124379	1.00366	46	0.320794	0.675544
P47802	TG_NT-TG_EGCG	0.11443	0.0594512	1.92476	5	0.112241	0.431671
P47809	TG_NT-TG_EGCG	-0.036394	0.0604044	-0.602506	43	0.550001	0.833367
P47857	TG_NT-TG_EGCG	0.0416124	0.0493758	0.84277	164	0.400585	0.743822
P47911	TG_NT-TG_EGCG	0.0276266	0.0538783	0.512759	71	0.609712	0.854634
P47915	TG_NT-TG_EGCG	-0.199643	0.229022	-0.871716	8	0.408761	0.749877
P47941	TG_NT-TG_EGCG	0.174673	0.0879258	1.98659	21	0.0601714	0.320349
P47955	TG_NT-TG_EGCG	-0.0599821	0.113241	-0.529688	17	0.603178	0.851918
P47962	TG_NT-TG_EGCG	-0.0939301	0.103949	-0.903618	40	0.371608	0.718768
P47963	TG_NT-TG_EGCG	-0.0218558	0.0420277	-0.520033	42	0.605771	0.852137
P48024	TG_NT-TG_EGCG	0.158973	0.102063	1.55759	8	0.157946	0.500844
P48036	TG_NT-TG_EGCG	-0.040254	0.047563	-0.846332	65	0.400473	0.743822
P48318	TG_NT-TG_EGCG	0.234489	0.0814206	2.87998	45	0.00606946	0.0868097
P48320	TG_NT-TG_EGCG	0.228535	0.0625483	3.65374	69	0.000499582	0.0172839
P48428	TG_NT-TG_EGCG	0.181569	0.121417	1.49542	12	0.160633	0.504791
P48453	TG_NT-TG_EGCG	0.0891074	0.048816	1.82537	77	0.0718226	0.351931
P48542	TG_NT-TG_EGCG	0.211742	0.0959846	2.206	7	0.0631695	0.327261
P48678	TG_NT-TG_EGCG	0.0217889	0.0619579	0.351672	75	0.72607	0.901835
P48722	TG_NT-TG_EGCG	0.0019091	0.0443733	0.0430237	186	0.965729	0.99139
P48758	TG_NT-TG_EGCG	0.0188415	0.0424717	0.443625	110	0.658185	0.880464
P48771	TG_NT-TG_EGCG	-0.228645	0.0838782	-2.72592	8	0.0260096	0.200645
P48774	TG_NT-TG_EGCG	0.137864	0.0542959	2.53913	98	0.0126862	0.138633
P48962	TG_NT-TG_EGCG	0.0928553	0.0661523	1.40366	62	0.16541	0.510705
P49312	TG_NT-TG_EGCG	0.0644987	0.0655784	0.983535	68	0.328831	0.680819
P49442	TG_NT-TG_EGCG	-0.0363813	0.104555	-0.347964	24	0.730901	0.902741
P49443	TG_NT-TG_EGCG	0.00423572	0.104826	0.0404071	46	0.967943	0.99139
P49615	TG_NT-TG_EGCG	-0.0653677	0.0763676	-0.855961	30	0.398805	0.743822
P49722	TG_NT-TG_EGCG	-0.0114404	0.0956724	-0.119579	43	0.905374	0.972695
P49813	TG_NT-TG_EGCG	-0.0401329	0.426187	-0.0941673	6	0.928042	0.981576
P49962	TG_NT-TG_EGCG	0.0190095	0.204377	0.0930122	8	0.928181	0.981576
P50114	TG_NT-TG_EGCG	-0.0338107	0.152512	-0.221692	9	0.829502	0.949569
P50153	TG_NT-TG_EGCG	0.108242	0.251101	0.431072	8	0.677796	0.886992
P50171	TG_NT-TG_EGCG	-0.154127	0.0919685	-1.67587	16	0.113192	0.43314
P50247	TG_NT-TG_EGCG	-0.0185967	0.0602492	-0.308662	78	0.758401	0.915413
P50396	TG_NT-TG_EGCG	0.042874	0.0423523	1.01232	133	0.313224	0.669343
P50429	TG_NT-TG_EGCG	0.0452255	0.160303	0.282125	7	0.786007	0.927633
P50516	TG_NT-TG_EGCG	-0.0739522	0.0571584	-1.29381	253	0.19691	0.543888
P50518	TG_NT-TG_EGCG	0.0397885	0.058681	0.678048	58	0.500437	0.802033
P50543	TG_NT-TG_EGCG	-0.267611	0.249296	-1.07346	7	0.318668	0.674339
P50544	TG_NT-TG_EGCG	0.0521065	0.0833628	0.625057	55	0.534518	0.819904
P50571	TG_NT-TG_EGCG	-0.350537	0.274133	-1.27871	7	0.241756	0.608525
P50580	TG_NT-TG_EGCG	0.0894718	0.0453549	1.9727	5	0.105558	0.424049
P51150	TG_NT-TG_EGCG	-0.103299	0.0563662	-1.83265	75	0.0708237	0.348326
P51174	TG_NT-TG_EGCG	0.108788	0.0937958	1.15984	41	0.252823	0.621719
P51410	TG_NT-TG_EGCG	-0.00454525	0.0862523	-0.0526972	23	0.958428	0.989386
P51660	TG_NT-TG_EGCG	-0.0126367	0.0642972	-0.196536	46	0.845056	0.955075
P51830	TG_NT-TG_EGCG	0.0690839	0.0828625	0.833717	31	0.410819	0.751344
P51855	TG_NT-TG_EGCG	-0.0293865	0.0979985	-0.299866	17	0.767915	0.91808
P51859	TG_NT-TG_EGCG	-0.161613	0.117177	-1.37922	18	0.184724	0.530131
P51863	TG_NT-TG_EGCG	-0.033565	0.0605726	-0.554129	83	0.58098	0.846322
P51880	TG_NT-TG_EGCG	0.0613427	0.0803916	0.763049	23	0.45319	0.774711
P51881	TG_NT-TG_EGCG	0.0678055	0.0522747	1.2971	75	0.198573	0.545046
P51906	TG_NT-TG_EGCG	0.102896	0.182003	0.56535	6	0.592332	0.849297
P52196	TG_NT-TG_EGCG	0.103194	0.084442	1.22207	52	0.227192	0.588834
P52480	TG_NT-TG_EGCG	-0.0451216	0.033176	-1.36006	288	0.174873	0.519903
P52503	TG_NT-TG_EGCG	-0.0985397	0.0899892	-1.09502	17	0.288781	0.653691
P52760	TG_NT-TG_EGCG	0.112867	0.0570132	1.97966	16	0.065211	0.331187
P53026	TG_NT-TG_EGCG	0.198633	0.0812166	2.44571	18	0.0249636	0.195425
P53395	TG_NT-TG_EGCG	0.177243	0.103768	1.70807	17	0.105817	0.42423
P53810	TG_NT-TG_EGCG	-0.0230657	0.070679	-0.326345	85	0.744966	0.910139
P53811	TG_NT-TG_EGCG	0.127654	0.266131	0.479668	5	0.65171	0.875787
P53986	TG_NT-TG_EGCG	-0.217994	0.14907	-1.46236	8	0.181786	0.526921
P53994	TG_NT-TG_EGCG	0.0518869	0.0664956	0.780305	25	0.442537	0.773994
P53996	TG_NT-TG_EGCG	-0.193332	0.193652	-0.99835	8	0.347345	0.69469
P54071	TG_NT-TG_EGCG	-0.025045	0.0518586	-0.482948	80	0.630452	0.866499
P54227	TG_NT-TG_EGCG	0.114878	0.0413403	2.77883	7	0.0273443	0.206723
P54285	TG_NT-TG_EGCG	-0.758541	0.270775	-2.80137	5	0.0379324	0.242239
P54728	TG_NT-TG_EGCG	0.0259167	0.0774307	0.334708	32	0.740029	0.908596
P54729	TG_NT-TG_EGCG	-0.0152577	0.254475	-0.0599576	8	0.95366	0.988013
P54763	TG_NT-TG_EGCG	0.738642	0.310128	2.38173	6	0.0546389	0.300219
P54775	TG_NT-TG_EGCG	0.103477	0.0544425	1.90067	69	0.0615228	0.322995
P54822	TG_NT-TG_EGCG	0.167972	0.0261217	6.43038	11	4.87198e-05	0.00339244
P54823	TG_NT-TG_EGCG	-0.229842	0.0841389	-2.7317	36	0.00969911	0.120138
P54923	TG_NT-TG_EGCG	0.075892	0.0557373	1.3616	7	0.215523	0.573139
P55012	TG_NT-TG_EGCG	-0.125752	0.0774969	-1.62267	27	0.116281	0.436423
P55066	TG_NT-TG_EGCG	-0.012761	0.049982	-0.255313	130	0.798885	0.932033
P55088	TG_NT-TG_EGCG	0.113276	0.106873	1.05991	40	0.295544	0.658001
P55096	TG_NT-TG_EGCG	-0.135179	0.0819941	-1.64864	7	0.143211	0.478744
P55258	TG_NT-TG_EGCG	-0.153814	0.219115	-0.701978	8	0.502601	0.803031
P55264	TG_NT-TG_EGCG	-0.018551	0.0899769	-0.206175	58	0.837376	0.953741
P55302	TG_NT-TG_EGCG	0.260088	0.0941522	2.76242	23	0.011085	0.129782
P56135	TG_NT-TG_EGCG	-0.0141124	0.0903076	-0.156271	9	0.879269	0.962881
P56212	TG_NT-TG_EGCG	-0.288466	0.162249	-1.77792	2	0.21739	0.576367
P56213	TG_NT-TG_EGCG	-0.110778	0.0587427	-1.88582	6	0.108278	0.427807
P56371	TG_NT-TG_EGCG	-0.303911	0.187906	-1.61735	4	0.18111	0.526921
P56375	TG_NT-TG_EGCG	-0.118808	0.142765	-0.832194	15	0.418352	0.758711
P56376	TG_NT-TG_EGCG	-0.00950254	0.0713246	-0.133229	34	0.894797	0.96915
P56379	TG_NT-TG_EGCG	-0.238684	0.169685	-1.40663	8	0.197174	0.544027
P56380	TG_NT-TG_EGCG	0.419724	0.0709746	5.91371	16	2.1814e-05	0.00174908
P56387	TG_NT-TG_EGCG	0.230641	0.0904789	2.54911	6	0.0435428	0.264253
P56391	TG_NT-TG_EGCG	-0.0881447	0.0823177	-1.07079	35	0.291594	0.657193
P56395	TG_NT-TG_EGCG	0.0638651	0.176504	0.361834	19	0.721469	0.900683
P56399	TG_NT-TG_EGCG	-0.0321643	0.0490761	-0.655397	176	0.513068	0.810693
P56480	TG_NT-TG_EGCG	0.03801	0.0347116	1.09502	213	0.274744	0.643339
P56564	TG_NT-TG_EGCG	0.00357738	0.0541793	0.0660286	71	0.947541	0.986703
P56565	TG_NT-TG_EGCG	0.114838	0.0870404	1.31936	8	0.223555	0.58428
P56695	TG_NT-TG_EGCG	-0.0624223	0.0562908	-1.10893	14	0.286149	0.651139
P56716	TG_NT-TG_EGCG	-0.0561381	0.506585	-0.110817	5	0.916072	0.977922
P56812	TG_NT-TG_EGCG	0.340803	0.071011	4.7993	7	0.00196789	0.0434226
P56959	TG_NT-TG_EGCG	0.144843	0.0858911	1.68636	48	0.0982166	0.411204
P57716	TG_NT-TG_EGCG	-0.427571	0.256441	-1.66733	6	0.146496	0.486359
P57746	TG_NT-TG_EGCG	0.0073522	0.0729353	0.100804	84	0.919946	0.978319
P57759	TG_NT-TG_EGCG	0.0718363	0.158241	0.453967	9	0.660602	0.881515
P57776	TG_NT-TG_EGCG	-0.0262834	0.0547715	-0.479874	55	0.63322	0.867685
P57780	TG_NT-TG_EGCG	8.28962e-07	0.0772943	1.07248e-05	92	0.999991	0.999991
P58021	TG_NT-TG_EGCG	0.0503185	0.141163	0.356458	8	0.730716	0.902741
P58044	TG_NT-TG_EGCG	0.028131	0.191343	0.147018	13	0.885373	0.965807
P58252	TG_NT-TG_EGCG	0.0507873	0.044734	1.13532	212	0.257524	0.625719
P58281	TG_NT-TG_EGCG	0.0211011	0.0573764	0.367767	204	0.713428	0.900683
P58389	TG_NT-TG_EGCG	-0.0306365	0.0964447	-0.317659	65	0.751762	0.912029
P58404	TG_NT-TG_EGCG	0.0253901	0.0932628	0.272242	33	0.787132	0.927633
P58771	TG_NT-TG_EGCG	0.235059	0.202028	1.1635	6	0.2888	0.653691
P58871	TG_NT-TG_EGCG	-0.114439	0.0784758	-1.45827	31	0.154824	0.496562
P59016	TG_NT-TG_EGCG	0.276089	0.0545998	5.05658	3	0.0149244	0.151303
P59017	TG_NT-TG_EGCG	0.111308	0.0708447	1.57115	25	0.128718	0.461503
P59108	TG_NT-TG_EGCG	-0.0429366	0.6873	-0.0624715	5	0.952608	0.988013
P59279	TG_NT-TG_EGCG	-0.325583	0.209037	-1.55754	5	0.180077	0.526921
P59325	TG_NT-TG_EGCG	0.392528	0.0902121	4.35117	26	0.000186213	0.00807737
P59326	TG_NT-TG_EGCG	-0.0440286	0.254641	-0.172905	8	0.867021	0.960873
P59764	TG_NT-TG_EGCG	0.11	0.0699209	1.57321	33	0.125211	0.45572
P59999	TG_NT-TG_EGCG	-0.0908206	0.0521674	-1.74095	58	0.0869957	0.388998
P60122	TG_NT-TG_EGCG	0.0275419	0.03263	0.844068	25	0.406636	0.748724
P60202	TG_NT-TG_EGCG	0.0864771	0.0457461	1.89037	59	0.0636229	0.32816
P60229	TG_NT-TG_EGCG	0.172347	0.13845	1.24484	6	0.259608	0.627899
P60335	TG_NT-TG_EGCG	-0.121692	0.0847084	-1.4366	56	0.156396	0.497501
P60469	TG_NT-TG_EGCG	0.0829783	0.0841357	0.986243	58	0.32811	0.680819
P60487	TG_NT-TG_EGCG	0.0054578	0.0995914	0.0548019	83	0.956428	0.989331
P60521	TG_NT-TG_EGCG	0.184324	0.062679	2.94076	6	0.025922	0.200555
P60603	TG_NT-TG_EGCG	-0.0851916	0.248787	-0.342428	8	0.740852	0.908596
P60670	TG_NT-TG_EGCG	0.0775082	0.0949948	0.81592	7	0.441422	0.773994
P60710	TG_NT-TG_EGCG	-0.00605308	0.27982	-0.0216321	8	0.983271	0.992819
P60766	TG_NT-TG_EGCG	0.0796801	0.0595509	1.33802	50	0.186945	0.533034
P60824	TG_NT-TG_EGCG	-0.0301079	0.168351	-0.17884	7	0.863129	0.960404
P60840	TG_NT-TG_EGCG	0.106047	0.117741	0.90068	21	0.377972	0.724929
P60843	TG_NT-TG_EGCG	0.0394703	0.0911724	0.43292	28	0.66839	0.883371
P60867	TG_NT-TG_EGCG	-0.382625	0.183403	-2.08626	17	0.0523319	0.296653
P60879	TG_NT-TG_EGCG	0.0832944	0.0540991	1.53966	126	0.12615	0.456624
P60904	TG_NT-TG_EGCG	-0.175144	0.0202054	-8.66816	17	1.20423e-07	3.1864e-05
P61021	TG_NT-TG_EGCG	0.00300654	0.0860527	0.0349383	5	0.973481	0.991687
P61022	TG_NT-TG_EGCG	0.0296825	0.0220065	1.34881	3	0.270179	0.639291
P61027	TG_NT-TG_EGCG	0.0266246	0.0570885	0.466374	44	0.643249	0.870607
P61028	TG_NT-TG_EGCG	0.492068	0.220514	2.23146	9	0.052571	0.296653
P61082	TG_NT-TG_EGCG	-0.100551	0.0721466	-1.3937	31	0.173321	0.519383
P61087	TG_NT-TG_EGCG	0.157433	0.15083	1.04378	17	0.311204	0.669343
P61089	TG_NT-TG_EGCG	-0.0397593	0.0553956	-0.717734	42	0.476895	0.791137
P61161	TG_NT-TG_EGCG	0.0349125	0.0624342	0.55919	89	0.577437	0.845852
P61164	TG_NT-TG_EGCG	0.0433789	0.0866027	0.500896	36	0.619493	0.858363
P61202	TG_NT-TG_EGCG	0.0321776	0.110295	0.291741	39	0.772031	0.920177
P61211	TG_NT-TG_EGCG	0.111425	0.178429	0.624477	8	0.549705	0.833367
P61222	TG_NT-TG_EGCG	-0.16075	0.0758482	-2.11937	41	0.0401609	0.251219
P61226	TG_NT-TG_EGCG	-0.0930617	0.0568904	-1.63581	34	0.111105	0.431551
P61255	TG_NT-TG_EGCG	-0.0185357	0.0754933	-0.245528	15	0.809375	0.938478
P61264	TG_NT-TG_EGCG	0.125978	0.102668	1.22704	97	0.222778	0.58428
P61294	TG_NT-TG_EGCG	0.356309	0.273342	1.30353	8	0.228655	0.590254
P61329	TG_NT-TG_EGCG	0.171625	0.110365	1.55506	6	0.17093	0.518971
P61358	TG_NT-TG_EGCG	-0.244363	0.0776675	-3.14627	25	0.00423761	0.0705202
P61750	TG_NT-TG_EGCG	-0.232802	0.25578	-0.910165	7	0.392996	0.740443
P61759	TG_NT-TG_EGCG	0.0877731	0.0705177	1.2447	28	0.223561	0.58428
P61922	TG_NT-TG_EGCG	0.0292817	0.0487628	0.600491	188	0.548902	0.832795
P61957	TG_NT-TG_EGCG	0.317529	0.323753	0.980775	6	0.36458	0.711415
P61961	TG_NT-TG_EGCG	-0.31775	0.152414	-2.08479	8	0.0705881	0.347814
P61971	TG_NT-TG_EGCG	0.142122	0.105764	1.34376	46	0.185619	0.530396
P61979	TG_NT-TG_EGCG	0.0698839	0.0557959	1.25249	127	0.212692	0.56675
P61982	TG_NT-TG_EGCG	-0.0217749	0.0369545	-0.589234	68	0.557657	0.83583
P62073	TG_NT-TG_EGCG	0.269721	0.149445	1.80482	9	0.10459	0.424049
P62075	TG_NT-TG_EGCG	0.0773535	0.0733455	1.05465	17	0.306347	0.668255
P62077	TG_NT-TG_EGCG	-0.162564	0.268177	-0.606181	6	0.566606	0.841796
P62082	TG_NT-TG_EGCG	0.11984	0.0956075	1.25346	23	0.222631	0.58428
P62137	TG_NT-TG_EGCG	-0.201142	0.0799738	-2.5151	9	0.0330329	0.225271
P62141	TG_NT-TG_EGCG	0.0598051	0.0842596	0.709772	26	0.484163	0.792937
P62192	TG_NT-TG_EGCG	0.0376047	0.0717956	0.523774	57	0.602467	0.851918
P62196	TG_NT-TG_EGCG	0.168967	0.102625	1.64646	67	0.104353	0.424049
P62204	TG_NT-TG_EGCG	-0.121143	0.0370344	-3.27108	49	0.00196554	0.0434226
P62242	TG_NT-TG_EGCG	0.0685676	0.0672656	1.01936	66	0.311756	0.669343
P62245	TG_NT-TG_EGCG	-0.0331077	0.0931211	-0.355534	16	0.726833	0.902064
P62259	TG_NT-TG_EGCG	0.0551908	0.0426845	1.293	123	0.198436	0.545046
P62264	TG_NT-TG_EGCG	0.0811175	0.0753747	1.07619	40	0.288291	0.653691
P62267	TG_NT-TG_EGCG	-0.130559	0.10021	-1.30285	8	0.228874	0.590254
P62270	TG_NT-TG_EGCG	-0.0916871	0.0630283	-1.4547	39	0.153755	0.494933
P62274	TG_NT-TG_EGCG	-0.470259	0.263271	-1.78622	8	0.111884	0.431551
P62281	TG_NT-TG_EGCG	-0.121948	0.0877621	-1.38953	15	0.184953	0.530212
P62301	TG_NT-TG_EGCG	0.41597	0.181112	2.29676	9	0.0472496	0.279987
P62305	TG_NT-TG_EGCG	0.116532	0.082303	1.41589	6	0.206562	0.556827
P62307	TG_NT-TG_EGCG	-0.0465426	0.1686	-0.276053	8	0.789504	0.927633
P62315	TG_NT-TG_EGCG	0.273534	0.117009	2.33771	16	0.0327209	0.223953
P62317	TG_NT-TG_EGCG	0.332849	0.0497388	6.69193	4	0.00259362	0.0493722
P62320	TG_NT-TG_EGCG	0.0305074	0.0548097	0.556606	16	0.585498	0.848046
P62331	TG_NT-TG_EGCG	0.134438	0.0475243	2.82883	23	0.00951706	0.118784
P62334	TG_NT-TG_EGCG	0.254208	0.0794019	3.20154	62	0.00215742	0.0442658
P62482	TG_NT-TG_EGCG	0.198737	0.0627641	3.16641	93	0.00208744	0.0442658
P62484	TG_NT-TG_EGCG	-0.226033	0.161757	-1.39736	14	0.184059	0.529368
P62500	TG_NT-TG_EGCG	0.0491351	0.232293	0.211523	8	0.837769	0.953741
P62627	TG_NT-TG_EGCG	0.374286	0.138188	2.70852	7	0.0302638	0.216129
P62631	TG_NT-TG_EGCG	0.0727757	0.0675644	1.07713	62	0.285595	0.651139
P62702	TG_NT-TG_EGCG	0.0215556	0.0527232	0.408844	115	0.683414	0.88817
P62717	TG_NT-TG_EGCG	0.091299	0.0443291	2.05957	14	0.0585402	0.314832
P62743	TG_NT-TG_EGCG	0.0423514	0.0609697	0.694631	34	0.492006	0.794841
P62746	TG_NT-TG_EGCG	-0.0141244	0.0868329	-0.162662	42	0.871565	0.962881
P62748	TG_NT-TG_EGCG	0.0449206	0.0575364	0.780735	33	0.440523	0.773994
P62751	TG_NT-TG_EGCG	0.0328083	0.0706946	0.464085	24	0.646769	0.873556
P62754	TG_NT-TG_EGCG	0.00311875	0.11714	0.0266241	17	0.97907	0.991687
P62761	TG_NT-TG_EGCG	0.0464497	0.0404769	1.14756	88	0.254261	0.622939
P62774	TG_NT-TG_EGCG	-0.289437	0.0848149	-3.41257	26	0.00211658	0.0442658
P62806	TG_NT-TG_EGCG	-0.418197	0.140975	-2.96646	31	0.0057569	0.0836964
P62812	TG_NT-TG_EGCG	-0.376098	0.247515	-1.5195	6	0.179444	0.526921
P62814	TG_NT-TG_EGCG	-0.0333637	0.0597764	-0.558141	195	0.577388	0.845852
P62821	TG_NT-TG_EGCG	-0.197039	0.0148693	-13.2514	5	4.3738e-05	0.00312786
P62823	TG_NT-TG_EGCG	0.00208951	0.0591858	0.0353043	17	0.972248	0.991687
P62827	TG_NT-TG_EGCG	-0.0105403	0.0445509	-0.236591	51	0.813922	0.940484
P62830	TG_NT-TG_EGCG	-0.0616864	0.0961023	-0.641883	14	0.531319	0.816892
P62835	TG_NT-TG_EGCG	-0.0544072	0.568344	-0.0957293	5	0.927454	0.981576
P62838	TG_NT-TG_EGCG	-0.136153	0.0825012	-1.65031	8	0.137487	0.471529
P62843	TG_NT-TG_EGCG	0.229538	0.434929	0.527761	7	0.613975	0.85693
P62849	TG_NT-TG_EGCG	0.130976	0.0903512	1.44963	18	0.164361	0.509249
P62852	TG_NT-TG_EGCG	0.0347082	0.0236464	1.4678	6	0.192534	0.538623
P62855	TG_NT-TG_EGCG	-0.109717	0.0929758	-1.18006	16	0.255225	0.622939
P62858	TG_NT-TG_EGCG	-0.0319007	0.0579204	-0.550768	9	0.595198	0.849916
P62869	TG_NT-TG_EGCG	-0.103019	0.097978	-1.05145	43	0.298926	0.659004
P62874	TG_NT-TG_EGCG	-0.0639159	0.0447254	-1.42907	52	0.158963	0.500844
P62878	TG_NT-TG_EGCG	0.420936	0.162092	2.59689	8	0.0317709	0.222396
P62880	TG_NT-TG_EGCG	-0.162333	0.0723265	-2.24444	35	0.0312273	0.22034
P62881	TG_NT-TG_EGCG	0.0540331	0.076796	0.703592	50	0.484951	0.792937
P62889	TG_NT-TG_EGCG	0.0336884	0.0873344	0.385741	16	0.704769	0.89918
P62897	TG_NT-TG_EGCG	-0.0607674	0.0555082	-1.09475	42	0.279866	0.647555
P62900	TG_NT-TG_EGCG	-0.0867423	0.0806313	-1.07579	8	0.313392	0.669343
P62908	TG_NT-TG_EGCG	0.0333116	0.0634595	0.524927	80	0.601086	0.851918
P62911	TG_NT-TG_EGCG	-0.167401	0.110661	-1.51273	7	0.174109	0.519383
P62918	TG_NT-TG_EGCG	0.177471	0.0901483	1.96866	32	0.057705	0.312777
P62960	TG_NT-TG_EGCG	0.285252	0.0970551	2.93908	7	0.0217418	0.179304
P62962	TG_NT-TG_EGCG	0.0158979	0.0768942	0.20675	48	0.83708	0.953741
P62983	TG_NT-TG_EGCG	0.0865922	0.0667066	1.29811	45	0.200865	0.548114
P62996	TG_NT-TG_EGCG	0.0644433	0.317015	0.203282	5	0.846929	0.955075
P63001	TG_NT-TG_EGCG	-0.0932407	0.0814432	-1.14485	35	0.260038	0.628366
P63005	TG_NT-TG_EGCG	0.182574	0.0468405	3.89779	98	0.000177712	0.0078371
P63011	TG_NT-TG_EGCG	0.0478263	0.0625783	0.764262	41	0.449087	0.773994
P63017	TG_NT-TG_EGCG	0.0398133	0.0464942	0.856307	159	0.393117	0.740443
P63024	TG_NT-TG_EGCG	0.363674	0.253319	1.43564	8	0.189028	0.533687
P63028	TG_NT-TG_EGCG	0.00899341	0.373126	0.0241028	9	0.981297	0.991792
P63030	TG_NT-TG_EGCG	0.145969	0.202674	0.720216	8	0.491896	0.794841
P63037	TG_NT-TG_EGCG	-0.162818	0.102137	-1.59411	33	0.120445	0.44761
P63038	TG_NT-TG_EGCG	0.00454251	0.0499781	0.0908899	199	0.927671	0.981576
P63040	TG_NT-TG_EGCG	0.0411824	0.18676	0.220509	14	0.828658	0.949569
P63044	TG_NT-TG_EGCG	0.10001	0.115973	0.862352	9	0.410882	0.751344
P63046	TG_NT-TG_EGCG	0.0756142	0.0942436	0.802328	29	0.42889	0.764716
P63054	TG_NT-TG_EGCG	-0.113835	0.0803922	-1.416	18	0.173849	0.519383
P63073	TG_NT-TG_EGCG	0.0363592	0.101252	0.359096	12	0.725762	0.901835
P63082	TG_NT-TG_EGCG	-0.041554	0.192796	-0.215533	9	0.834157	0.952602
P63085	TG_NT-TG_EGCG	-0.0112273	0.0742156	-0.15128	107	0.88004	0.962881
P63087	TG_NT-TG_EGCG	0.197094	0.12097	1.62928	8	0.141902	0.477246
P63089	TG_NT-TG_EGCG	0.0154426	0.089102	0.173313	8	0.86671	0.960873
P63094	TG_NT-TG_EGCG	-0.108011	0.105213	-1.02659	35	0.311656	0.669343
P63101	TG_NT-TG_EGCG	0.0651634	0.0473886	1.37509	88	0.172595	0.519383
P63141	TG_NT-TG_EGCG	-0.193703	0.0994315	-1.9481	10	0.0799994	0.375602
P63158	TG_NT-TG_EGCG	0.0920585	0.098578	0.933864	45	0.355358	0.702748
P63168	TG_NT-TG_EGCG	-0.13283	0.257958	-0.514928	8	0.620525	0.858739
P63213	TG_NT-TG_EGCG	-0.0217797	0.0519471	-0.419267	7	0.687588	0.891151
P63216	TG_NT-TG_EGCG	0.154919	0.0412471	3.75588	15	0.00190787	0.0434226
P63242	TG_NT-TG_EGCG	-0.233894	0.0833285	-2.80689	9	0.0204808	0.176683
P63254	TG_NT-TG_EGCG	0.0386073	0.215232	0.179375	8	0.862103	0.960404
P63260	TG_NT-TG_EGCG	-0.108378	0.0949461	-1.14147	8	0.286688	0.651139
P63268	TG_NT-TG_EGCG	-0.179229	0.50058	-0.358043	8	0.729575	0.902593
P63276	TG_NT-TG_EGCG	0.122251	0.129758	0.942151	26	0.354788	0.702671
P63280	TG_NT-TG_EGCG	0.0943911	0.12772	0.739046	4	0.500899	0.802287
P63318	TG_NT-TG_EGCG	0.0198184	0.0653941	0.303061	269	0.762078	0.917921
P63321	TG_NT-TG_EGCG	0.222262	0.109126	2.03675	8	0.076056	0.363471
P63323	TG_NT-TG_EGCG	-0.193799	0.119148	-1.62654	45	0.110817	0.431446
P63325	TG_NT-TG_EGCG	0.00264513	0.102072	0.0259145	15	0.979667	0.991687
P63328	TG_NT-TG_EGCG	0.0846498	0.0456283	1.8552	131	0.0658149	0.333613
P63330	TG_NT-TG_EGCG	-0.0519223	0.0563738	-0.921036	65	0.360438	0.708557
P67778	TG_NT-TG_EGCG	0.0221902	0.0415386	0.534207	101	0.594372	0.849297
P67871	TG_NT-TG_EGCG	0.00815446	0.0860701	0.0947421	32	0.92511	0.979921
P67984	TG_NT-TG_EGCG	0.0445423	0.0983538	0.452878	16	0.656717	0.879389
P68037	TG_NT-TG_EGCG	-0.300898	0.0604104	-4.9809	33	1.95145e-05	0.00161361
P68040	TG_NT-TG_EGCG	0.14337	0.0610672	2.34774	85	0.0212108	0.179304
P68181	TG_NT-TG_EGCG	0.104487	0.0301122	3.46991	17	0.00292897	0.0530826
P68254	TG_NT-TG_EGCG	-0.0182945	0.0615253	-0.29735	57	0.76728	0.91808
P68368	TG_NT-TG_EGCG	0.0419863	0.0691078	0.607549	49	0.546292	0.829787
P68369	TG_NT-TG_EGCG	0.0357152	0.120415	0.296602	8	0.774325	0.922496
P68372	TG_NT-TG_EGCG	-0.142251	0.0996504	-1.4275	8	0.191282	0.537866
P68404	TG_NT-TG_EGCG	-0.0875106	0.0610247	-1.43402	81	0.155416	0.497255
P68433	TG_NT-TG_EGCG	-0.0179077	0.225826	-0.0792989	7	0.939014	0.984013
P68510	TG_NT-TG_EGCG	0.091005	0.0582453	1.56244	57	0.123719	0.454027
P69566	TG_NT-TG_EGCG	0.472945	0.0161084	29.3601	5	8.59276e-07	0.000163338
P70122	TG_NT-TG_EGCG	-0.584451	0.35461	-1.64815	4	0.174667	0.519874
P70168	TG_NT-TG_EGCG	0.0607483	0.0571893	1.06223	170	0.289638	0.654263
P70175	TG_NT-TG_EGCG	0.0265316	0.052965	0.500927	66	0.618089	0.85761
P70188	TG_NT-TG_EGCG	0.434311	0.522274	0.831577	5	0.443535	0.773994
P70195	TG_NT-TG_EGCG	0.232579	0.0635304	3.6609	26	0.00112465	0.0294926
P70202	TG_NT-TG_EGCG	-0.0112263	0.0603574	-0.185997	18	0.854527	0.956771
P70205	TG_NT-TG_EGCG	-0.0143973	0.198554	-0.0725108	7	0.944224	0.985959
P70206	TG_NT-TG_EGCG	-0.137923	0.104405	-1.32104	31	0.196157	0.542919
P70232	TG_NT-TG_EGCG	0.123506	0.0765515	1.61337	47	0.113358	0.43314
P70236	TG_NT-TG_EGCG	0.272988	0.0985057	2.7713	10	0.0197433	0.174718
P70290	TG_NT-TG_EGCG	-0.0921361	0.113611	-0.810976	6	0.448345	0.773994
P70296	TG_NT-TG_EGCG	0.0207273	0.0596027	0.347758	104	0.728725	0.902296
P70297	TG_NT-TG_EGCG	-0.142676	0.0501825	-2.84315	20	0.0100488	0.122587
P70302	TG_NT-TG_EGCG	-0.107039	0.214829	-0.498251	5	0.639446	0.868415
P70333	TG_NT-TG_EGCG	0.0551077	0.0563623	0.977741	25	0.33757	0.683404
P70336	TG_NT-TG_EGCG	-0.00280347	0.0690923	-0.0405756	63	0.967763	0.99139
P70349	TG_NT-TG_EGCG	0.067949	0.109997	0.617733	27	0.541927	0.826955
P70362	TG_NT-TG_EGCG	-0.0627944	0.0707375	-0.887711	7	0.404165	0.746802
P70372	TG_NT-TG_EGCG	0.159966	0.128849	1.2415	33	0.223174	0.58428
P70398	TG_NT-TG_EGCG	0.0531364	0.0749838	0.708639	79	0.480635	0.792478
P70399	TG_NT-TG_EGCG	0.376528	0.567476	0.663513	7	0.528241	0.814708
P70404	TG_NT-TG_EGCG	-0.0755052	0.0697753	-1.08212	78	0.282533	0.651139
P70414	TG_NT-TG_EGCG	-0.188048	0.0648114	-2.90146	57	0.00527059	0.0794604
P70441	TG_NT-TG_EGCG	-0.095318	0.120523	-0.790872	45	0.433167	0.769235
P70663	TG_NT-TG_EGCG	0.000812045	0.0867964	0.00935574	38	0.992584	0.996816
P70698	TG_NT-TG_EGCG	0.0722177	0.187353	0.385464	7	0.711339	0.900614
P70699	TG_NT-TG_EGCG	-0.321497	0.0512585	-6.27206	12	4.11607e-05	0.00309724
P70704	TG_NT-TG_EGCG	-0.0121755	0.0640987	-0.189949	82	0.849818	0.955837
P80313	TG_NT-TG_EGCG	0.0458129	0.0782967	0.585119	92	0.5599	0.835966
P80314	TG_NT-TG_EGCG	0.0353986	0.0456592	0.775278	179	0.439198	0.773994
P80315	TG_NT-TG_EGCG	0.141806	0.0582605	2.43401	138	0.016211	0.157122
P80316	TG_NT-TG_EGCG	-0.0584996	0.0740238	-0.79028	137	0.43073	0.766966
P80317	TG_NT-TG_EGCG	0.0104311	0.0694879	0.150114	98	0.880983	0.962881
P80318	TG_NT-TG_EGCG	-0.0152125	0.0542914	-0.280202	134	0.779755	0.92607
P83510	TG_NT-TG_EGCG	0.0464463	0.0977017	0.475389	14	0.641842	0.870037
P83940	TG_NT-TG_EGCG	0.0677128	0.0745474	0.908319	18	0.375711	0.723525
P84075	TG_NT-TG_EGCG	0.220612	0.116666	1.89097	35	0.0669289	0.336041
P84084	TG_NT-TG_EGCG	0.0821912	0.0737376	1.11464	29	0.274156	0.643339
P84086	TG_NT-TG_EGCG	-0.0555662	0.00457461	-12.1467	35	4.13003e-14	1.09281e-10
P84089	TG_NT-TG_EGCG	-0.0415356	0.115092	-0.360892	26	0.721096	0.900683
P84091	TG_NT-TG_EGCG	0.0269154	0.0562084	0.478851	166	0.632675	0.867387
P84096	TG_NT-TG_EGCG	-0.0904622	0.0552266	-1.63802	29	0.112225	0.431671
P84099	TG_NT-TG_EGCG	-0.089733	0.148262	-0.605233	23	0.55095	0.833513
P84104	TG_NT-TG_EGCG	-0.367748	0.0936303	-3.92767	6	0.00773347	0.101301
P84228	TG_NT-TG_EGCG	-0.0472263	0.269598	-0.175173	8	0.865296	0.960873
P84244	TG_NT-TG_EGCG	-0.0170818	0.238229	-0.0717035	8	0.944598	0.985959
P85094	TG_NT-TG_EGCG	-0.136657	0.139095	-0.982467	14	0.342545	0.690407
P97300	TG_NT-TG_EGCG	-0.00194399	0.0638466	-0.0304479	77	0.975789	0.991687
P97315	TG_NT-TG_EGCG	0.195253	0.0719196	2.71488	45	0.0093683	0.117481
P97351	TG_NT-TG_EGCG	-0.0871055	0.0712589	-1.22238	48	0.227532	0.58909
P97352	TG_NT-TG_EGCG	0.24038	0.103499	2.32254	16	0.0337157	0.225544
P97355	TG_NT-TG_EGCG	-0.196373	0.177285	-1.10766	22	0.279971	0.647555
P97370	TG_NT-TG_EGCG	0.243348	0.0889996	2.73427	32	0.010104	0.122587
P97371	TG_NT-TG_EGCG	0.224109	0.0906492	2.47227	12	0.0293711	0.214685
P97372	TG_NT-TG_EGCG	-0.421314	0.421605	-0.999308	7	0.350929	0.70027
P97379	TG_NT-TG_EGCG	-0.0907861	0.0622053	-1.45946	44	0.151542	0.492089
P97384	TG_NT-TG_EGCG	-0.0294975	0.0279053	-1.05706	28	0.299521	0.659004
P97390	TG_NT-TG_EGCG	0.294397	0.375944	0.783086	4	0.477344	0.791386
P97411	TG_NT-TG_EGCG	-0.537591	0.322208	-1.66846	4	0.17055	0.518971
P97427	TG_NT-TG_EGCG	0.0502689	0.0409838	1.22655	193	0.221484	0.583132
P97434	TG_NT-TG_EGCG	0.230043	0.196097	1.17311	6	0.285211	0.651139
P97441	TG_NT-TG_EGCG	0.00925434	0.0746775	0.123924	6	0.905423	0.972695
P97447	TG_NT-TG_EGCG	-0.0986583	0.0563212	-1.75171	27	0.091177	0.395504
P97450	TG_NT-TG_EGCG	0.00197228	0.030945	0.0637352	48	0.949446	0.986703
P97461	TG_NT-TG_EGCG	-0.0238519	0.125732	-0.189705	13	0.85247	0.956184
P97492	TG_NT-TG_EGCG	0.0938469	0.126882	0.739637	29	0.465466	0.783727
P97493	TG_NT-TG_EGCG	0.356585	0.164383	2.16923	9	0.0581864	0.313914
P97494	TG_NT-TG_EGCG	-0.0237203	0.106572	-0.222576	6	0.831249	0.950512
P97765	TG_NT-TG_EGCG	-0.0297945	0.120262	-0.247746	8	0.810572	0.939042
P97797	TG_NT-TG_EGCG	0.0922362	0.0528202	1.74623	52	0.0866766	0.388723
P97798	TG_NT-TG_EGCG	0.116277	0.144323	0.805666	8	0.443721	0.773994
P97807	TG_NT-TG_EGCG	0.0233986	0.0856259	0.273266	86	0.785304	0.927633
P97822	TG_NT-TG_EGCG	0.0553683	0.141017	0.392635	7	0.706271	0.89918
P97823	TG_NT-TG_EGCG	0.117318	0.158236	0.74141	15	0.469894	0.786924
P97825	TG_NT-TG_EGCG	-0.0166249	0.121024	-0.137369	24	0.891885	0.968945
P97855	TG_NT-TG_EGCG	-0.368676	0.04181	-8.81789	6	0.000118113	0.00625052
P98086	TG_NT-TG_EGCG	0.40395	0.275354	1.46702	6	0.192739	0.538623
P99024	TG_NT-TG_EGCG	0.179572	0.120956	1.48461	27	0.14923	0.489296
P99026	TG_NT-TG_EGCG	0.109763	0.0738162	1.48698	38	0.145271	0.483148
P99027	TG_NT-TG_EGCG	0.00206257	0.0702429	0.0293633	22	0.97684	0.991687
P99028	TG_NT-TG_EGCG	-0.191311	0.0657332	-2.91041	18	0.00933311	0.117481
P99029	TG_NT-TG_EGCG	-0.0199599	0.0600521	-0.332377	85	0.740423	0.908596
Q00493	TG_NT-TG_EGCG	-0.061402	0.0790231	-0.777014	78	0.439501	0.773994
Q00612	TG_NT-TG_EGCG	0.155817	0.124145	1.25513	25	0.221039	0.58312
Q00623	TG_NT-TG_EGCG	0.328446	0.0674357	4.87051	54	1.01204e-05	0.00106363
Q00896	TG_NT-TG_EGCG	0.84503	0.534223	1.58179	7	0.157711	0.500844
Q00898	TG_NT-TG_EGCG	1.16708	0.101322	11.5185	5	8.64708e-05	0.00503745
Q00915	TG_NT-TG_EGCG	0.257767	0.1933	1.33351	4	0.253236	0.622157
Q00PI9	TG_NT-TG_EGCG	0.158844	0.0610877	2.60026	52	0.0120989	0.135528
Q01063	TG_NT-TG_EGCG	-0.150222	0.398857	-0.376633	7	0.717604	0.900683
Q01065	TG_NT-TG_EGCG	-0.0457551	0.148648	-0.307809	7	0.767185	0.91808
Q01097	TG_NT-TG_EGCG	-0.21299	0.13931	-1.5289	29	0.137126	0.471529
Q01405	TG_NT-TG_EGCG	-0.00253243	0.0859443	-0.029466	50	0.97661	0.991687
Q01730	TG_NT-TG_EGCG	0.100712	0.455174	0.221261	5	0.833641	0.952602
Q01768	TG_NT-TG_EGCG	0.150292	0.0497632	3.02015	14	0.00917739	0.116188
Q01853	TG_NT-TG_EGCG	0.00116065	0.0376347	0.0308399	313	0.975417	0.991687
Q02053	TG_NT-TG_EGCG	-0.0182912	0.0505944	-0.361525	280	0.717979	0.900683
Q02248	TG_NT-TG_EGCG	0.00245183	0.0489493	0.0500892	143	0.960121	0.989386
Q02357	TG_NT-TG_EGCG	-0.0919063	0.0922985	-0.995751	10	0.342855	0.690407
Q02819	TG_NT-TG_EGCG	-0.445728	0.118797	-3.75202	14	0.0021448	0.0442658
Q03137	TG_NT-TG_EGCG	0.304546	0.0714588	4.26184	34	0.000151957	0.00705398
Q03141	TG_NT-TG_EGCG	0.176842	0.295157	0.599145	4	0.581358	0.846322
Q03157	TG_NT-TG_EGCG	-0.0291061	0.237096	-0.122761	8	0.905324	0.972695
Q03173	TG_NT-TG_EGCG	0.478934	0.177354	2.70044	22	0.0130656	0.138841
Q03265	TG_NT-TG_EGCG	0.113555	0.0676911	1.67754	226	0.094819	0.403362
Q03517	TG_NT-TG_EGCG	0.2921	0.106648	2.73893	27	0.0107831	0.127947
Q03734	TG_NT-TG_EGCG	0.00206916	0.615989	0.00335908	8	0.997402	0.999796
Q03958	TG_NT-TG_EGCG	-0.154714	0.153286	-1.00931	6	0.351781	0.700385
Q04447	TG_NT-TG_EGCG	-0.0230778	0.0414728	-0.556456	157	0.578691	0.846322
Q04690	TG_NT-TG_EGCG	-0.0680131	0.0998126	-0.681408	15	0.505998	0.805341
Q04750	TG_NT-TG_EGCG	-0.084134	0.36486	-0.230593	8	0.823419	0.946401
Q05512	TG_NT-TG_EGCG	-0.161388	0.0959214	-1.6825	29	0.103211	0.42267
Q05816	TG_NT-TG_EGCG	0.00389818	0.0539089	0.0723105	54	0.942622	0.985959
Q05920	TG_NT-TG_EGCG	-0.0680781	0.0703007	-0.968384	132	0.334623	0.681809
Q05D44	TG_NT-TG_EGCG	-0.160156	0.12696	-1.26147	7	0.247549	0.615038
Q06138	TG_NT-TG_EGCG	0.129075	0.0680831	1.89584	35	0.0662614	0.335235
Q06185	TG_NT-TG_EGCG	-0.0886324	0.0457325	-1.93806	23	0.0649866	0.330682
Q06335	TG_NT-TG_EGCG	0.016004	0.0761341	0.210208	14	0.836534	0.95367
Q06890	TG_NT-TG_EGCG	-0.0230626	0.116577	-0.197831	34	0.844355	0.955075
Q07076	TG_NT-TG_EGCG	-0.114909	0.0691305	-1.6622	54	0.102267	0.421493
Q07813	TG_NT-TG_EGCG	0.27158	0.0564512	4.81089	5	0.00483704	0.0757326
Q08274	TG_NT-TG_EGCG	0.414946	0.17416	2.38256	6	0.0545775	0.300219
Q08331	TG_NT-TG_EGCG	-0.149378	0.0488406	-3.05848	38	0.00406302	0.0680427
Q08460	TG_NT-TG_EGCG	0.0172732	0.121397	0.142286	16	0.88863	0.967457
Q08642	TG_NT-TG_EGCG	-0.0322281	0.0761736	-0.423088	40	0.674497	0.886023
Q0GNC1	TG_NT-TG_EGCG	0.293794	0.197925	1.48438	7	0.181284	0.526921
Q0KL02	TG_NT-TG_EGCG	0.126678	0.0783587	1.61665	29	0.116782	0.437686
Q0VBF8	TG_NT-TG_EGCG	0.0660365	0.160546	0.411324	8	0.691634	0.894022
Q0VE82	TG_NT-TG_EGCG	-0.145755	0.122461	-1.19022	27	0.244322	0.611613
Q0VGY8	TG_NT-TG_EGCG	0.0980904	0.374324	0.262047	6	0.80205	0.933667
Q11011	TG_NT-TG_EGCG	0.0291975	0.0420732	0.69397	218	0.48844	0.794841
Q11136	TG_NT-TG_EGCG	-0.0472453	0.0880896	-0.536332	5	0.614722	0.856983
Q148V7	TG_NT-TG_EGCG	0.262971	0.0821147	3.20248	59	0.00219698	0.0447169
Q14BB9	TG_NT-TG_EGCG	0.104026	0.108823	0.955916	6	0.376027	0.723525
Q14BI2	TG_NT-TG_EGCG	0.235769	0.14333	1.64494	22	0.114197	0.433875
Q14C51	TG_NT-TG_EGCG	0.277544	0.20422	1.35905	8	0.211203	0.563919
Q2M3X8	TG_NT-TG_EGCG	0.00219705	0.184532	0.0119061	7	0.990833	0.996816
Q2NL51	TG_NT-TG_EGCG	-0.0318449	0.107505	-0.296218	15	0.771125	0.919688
Q2PFD7	TG_NT-TG_EGCG	0.185787	0.127265	1.45985	76	0.148453	0.488567
Q2TPA8	TG_NT-TG_EGCG	0.0812749	0.11311	0.718546	9	0.490653	0.794841
Q3B7Z2	TG_NT-TG_EGCG	-0.127908	0.1137	-1.12496	35	0.268263	0.637697
Q3KNM2	TG_NT-TG_EGCG	0.0628737	0.081444	0.771987	7	0.465381	0.783727
Q3TBL6	TG_NT-TG_EGCG	0.0763134	0.191504	0.398495	7	0.702141	0.898387
Q3TBW2	TG_NT-TG_EGCG	0.653264	0.0250163	26.1136	4	1.27777e-05	0.0012075
Q3TC72	TG_NT-TG_EGCG	0.195432	0.0782283	2.49822	48	0.0159602	0.15526
Q3TCH7	TG_NT-TG_EGCG	0.218411	0.209542	1.04233	7	0.331915	0.681521
Q3TCJ1	TG_NT-TG_EGCG	0.0240594	0.0845153	0.284675	4	0.790023	0.92783
Q3TDD9	TG_NT-TG_EGCG	0.116892	0.066519	1.75728	7	0.122287	0.451626
Q3TDK6	TG_NT-TG_EGCG	-0.00642189	0.109458	-0.0586699	36	0.95354	0.988013
Q3TDN2	TG_NT-TG_EGCG	-0.265168	0.024928	-10.6374	5	0.000127018	0.00644659
Q3TDQ1	TG_NT-TG_EGCG	0.232262	0.199891	1.16194	8	0.278749	0.646604
Q3TEA8	TG_NT-TG_EGCG	0.078959	0.0407206	1.93904	14	0.0729219	0.35469
Q3TES0	TG_NT-TG_EGCG	-0.0795346	0.372408	-0.213568	5	0.839319	0.954378
Q3THE2	TG_NT-TG_EGCG	0.0154374	0.271673	0.0568235	7	0.956274	0.989331
Q3THK7	TG_NT-TG_EGCG	0.114776	0.111785	1.02676	37	0.311202	0.669343
Q3THS6	TG_NT-TG_EGCG	-0.116248	0.0456558	-2.54619	17	0.0208727	0.178735
Q3TLH4	TG_NT-TG_EGCG	0.0908452	0.0668043	1.35987	14	0.195369	0.541872
Q3TMH2	TG_NT-TG_EGCG	0.189419	0.0968285	1.95623	12	0.0741184	0.357878
Q3TPX4	TG_NT-TG_EGCG	-0.226836	0.0770755	-2.94304	2	0.0986629	0.41177
Q3TVA9	TG_NT-TG_EGCG	0.0890806	0.494701	0.18007	8	0.861576	0.96029
Q3TWI9	TG_NT-TG_EGCG	-0.134918	0.236168	-0.571279	8	0.583499	0.847339
Q3TXS7	TG_NT-TG_EGCG	0.140951	0.0868414	1.62308	73	0.108882	0.428709
Q3TXX4	TG_NT-TG_EGCG	0.0645638	0.00725316	8.90147	33	2.7432e-10	1.4517e-07
Q3TY60	TG_NT-TG_EGCG	0.124415	0.115514	1.07706	8	0.312859	0.669343
Q3TYX3	TG_NT-TG_EGCG	0.338542	0.455784	0.742768	4	0.498874	0.801783
Q3U0V1	TG_NT-TG_EGCG	-0.0321313	0.0966647	-0.3324	39	0.741368	0.908596
Q3U1J4	TG_NT-TG_EGCG	-0.14032	0.0660598	-2.12414	68	0.0372977	0.240121
Q3UEB3	TG_NT-TG_EGCG	-0.417573	0.565732	-0.73811	6	0.4883	0.794841
Q3UGC7	TG_NT-TG_EGCG	-0.172688	0.22409	-0.77062	10	0.458752	0.778613
Q3UGR5	TG_NT-TG_EGCG	0.0786674	0.0758111	1.03768	42	0.305358	0.666647
Q3UGS4	TG_NT-TG_EGCG	-0.122486	0.243145	-0.503758	6	0.632389	0.867387
Q3UGY8	TG_NT-TG_EGCG	0.157598	0.295073	0.5341	7	0.609807	0.854634
Q3UH60	TG_NT-TG_EGCG	0.0652173	0.354431	0.184006	4	0.86296	0.960404
Q3UH66	TG_NT-TG_EGCG	0.0352367	0.0547045	0.644129	22	0.526151	0.813234
Q3UH99	TG_NT-TG_EGCG	-0.43034	0.207426	-2.07467	5	0.0926881	0.399207
Q3UHB1	TG_NT-TG_EGCG	0.0817126	0.0743683	1.09876	100	0.274513	0.643339
Q3UHB8	TG_NT-TG_EGCG	-0.00498186	0.280551	-0.0177574	7	0.986328	0.994219
Q3UHD6	TG_NT-TG_EGCG	0.319114	0.145012	2.2006	15	0.0438453	0.26509
Q3UHD9	TG_NT-TG_EGCG	0.00341661	0.0772019	0.0442555	61	0.964845	0.99139
Q3UHJ0	TG_NT-TG_EGCG	0.00206843	0.0438281	0.047194	231	0.962399	0.990496
Q3UHK1	TG_NT-TG_EGCG	-0.117113	0.0540365	-2.16729	6	0.0733356	0.355395
Q3UHL1	TG_NT-TG_EGCG	0.0254398	0.0605929	0.419847	157	0.675171	0.886023
Q3UHX2	TG_NT-TG_EGCG	-0.0396318	0.0910688	-0.435186	18	0.668601	0.883371
Q3UI43	TG_NT-TG_EGCG	-0.39474	0.326558	-1.20879	4	0.293311	0.658001
Q3UIU2	TG_NT-TG_EGCG	0.034098	0.126991	0.268506	16	0.791741	0.928754
Q3UJD6	TG_NT-TG_EGCG	-0.097846	0.191043	-0.512168	7	0.624293	0.86125
Q3ULD5	TG_NT-TG_EGCG	0.111436	0.0904323	1.23226	44	0.224397	0.58428
Q3ULJ0	TG_NT-TG_EGCG	0.0722274	0.0779728	0.926315	55	0.358329	0.705592
Q3UM45	TG_NT-TG_EGCG	0.0400474	0.0723271	0.553699	112	0.580889	0.846322
Q3UMR5	TG_NT-TG_EGCG	0.0540597	0.0526504	1.02677	49	0.309572	0.669343
Q3UN04	TG_NT-TG_EGCG	-0.214943	0.0906823	-2.37028	3	0.098479	0.411651
Q3UNH4	TG_NT-TG_EGCG	-0.0114099	0.0680664	-0.167629	76	0.86732	0.960873
Q3UPH1	TG_NT-TG_EGCG	0.0756936	0.122122	0.619819	7	0.555008	0.83583
Q3UPL0	TG_NT-TG_EGCG	0.031638	0.0820776	0.385465	79	0.700929	0.897935
Q3UQ44	TG_NT-TG_EGCG	0.12538	0.0966023	1.2979	45	0.200934	0.548114
Q3UQ84	TG_NT-TG_EGCG	0.123325	0.235213	0.524311	8	0.614275	0.85693
Q3URD3	TG_NT-TG_EGCG	-0.569501	0.255192	-2.23166	5	0.0760065	0.363471
Q3URS9	TG_NT-TG_EGCG	-0.0653153	0.264398	-0.247034	7	0.81197	0.940245
Q3USB7	TG_NT-TG_EGCG	-0.114722	0.0786365	-1.45889	6	0.194878	0.541079
Q3UTH8	TG_NT-TG_EGCG	0.239321	0.219525	1.09018	8	0.30738	0.669343
Q3UTQ8	TG_NT-TG_EGCG	-0.307032	0.242914	-1.26395	8	0.24183	0.608525
Q3UUG6	TG_NT-TG_EGCG	-0.0242864	0.085256	-0.284864	34	0.777476	0.925417
Q3UUI3	TG_NT-TG_EGCG	0.238182	0.100732	2.3645	15	0.0319634	0.222645
Q3UV17	TG_NT-TG_EGCG	-0.156864	0.601769	-0.260672	7	0.801847	0.933667
Q3UVL4	TG_NT-TG_EGCG	-0.0348974	0.179835	-0.194052	5	0.853773	0.956771
Q3UVX5	TG_NT-TG_EGCG	-0.123368	0.0634635	-1.94393	37	0.0595384	0.318904
Q3UYC0	TG_NT-TG_EGCG	0.0888004	0.0979201	0.906866	37	0.370346	0.7178
Q3UYG8	TG_NT-TG_EGCG	0.0755146	0.0832614	0.906958	5	0.406015	0.748451
Q3V1L4	TG_NT-TG_EGCG	0.0493646	0.0470316	1.0496	7	0.32878	0.680819
Q3V3R1	TG_NT-TG_EGCG	0.469526	0.270461	1.73602	5	0.143077	0.478744
Q3V3V9	TG_NT-TG_EGCG	0.0886891	0.175519	0.505295	6	0.631372	0.866499
Q4ACU6	TG_NT-TG_EGCG	0.263807	0.132792	1.98661	7	0.0873261	0.388998
Q4JIM5	TG_NT-TG_EGCG	-0.190644	0.254647	-0.748659	6	0.482368	0.792478
Q4KML4	TG_NT-TG_EGCG	0.1046	0.158743	0.658927	9	0.52644	0.813234
Q4KMM3	TG_NT-TG_EGCG	-0.00209216	0.0330947	-0.0632175	230	0.949648	0.986703
Q4KUS2	TG_NT-TG_EGCG	0.0564304	0.100652	0.560646	50	0.577543	0.845852
Q4V9Z5	TG_NT-TG_EGCG	-0.120353	0.0448681	-2.68238	14	0.0178621	0.166901
Q4VAA2	TG_NT-TG_EGCG	-0.147758	0.11405	-1.29555	29	0.205349	0.555328
Q4VAE3	TG_NT-TG_EGCG	0.051407	0.248036	0.207256	8	0.840988	0.955075
Q501J6	TG_NT-TG_EGCG	0.0932381	0.2163	0.43106	9	0.676565	0.886233
Q505D7	TG_NT-TG_EGCG	0.0190825	0.265187	0.0719587	9	0.944209	0.985959
Q505F5	TG_NT-TG_EGCG	-0.0347281	0.10509	-0.330461	13	0.746317	0.910139
Q52KR3	TG_NT-TG_EGCG	-0.347437	0.377625	-0.920058	4	0.409607	0.750049
Q569Z6	TG_NT-TG_EGCG	0.102442	0.208592	0.49111	7	0.63837	0.868415
Q56A07	TG_NT-TG_EGCG	-0.347738	0.122274	-2.84392	33	0.0075931	0.100659
Q58A65	TG_NT-TG_EGCG	0.0907593	0.0201626	4.50136	2	0.045976	0.273992
Q59J78	TG_NT-TG_EGCG	0.262444	0.154614	1.69741	8	0.128053	0.459741
Q5DQR4	TG_NT-TG_EGCG	-0.0647742	0.0926191	-0.699361	43	0.488092	0.794841
Q5DTL9	TG_NT-TG_EGCG	0.270261	0.127961	2.11206	20	0.0474574	0.279987
Q5DU25	TG_NT-TG_EGCG	0.142705	0.0930971	1.53286	24	0.138387	0.471529
Q5EBJ4	TG_NT-TG_EGCG	-0.0438231	0.104936	-0.417618	15	0.682143	0.887863
Q5F285	TG_NT-TG_EGCG	-0.0663619	0.364741	-0.181943	7	0.860784	0.959813
Q5FWK3	TG_NT-TG_EGCG	-0.0767938	0.0552772	-1.38925	53	0.170567	0.518971
Q5HZI2	TG_NT-TG_EGCG	0.260879	0.375331	0.695064	6	0.513019	0.810693
Q5M8N0	TG_NT-TG_EGCG	-0.440989	0.132181	-3.33626	31	0.00221509	0.0447414
Q5M8N4	TG_NT-TG_EGCG	0.18281	0.256924	0.711532	4	0.516051	0.812296
Q5PR73	TG_NT-TG_EGCG	0.0184319	0.0574135	0.321038	41	0.749812	0.912029
Q5RJI5	TG_NT-TG_EGCG	0.0517552	0.113269	0.456924	40	0.650197	0.87482
Q5SP85	TG_NT-TG_EGCG	0.0529318	0.265855	0.199101	8	0.847151	0.955075
Q5SQX6	TG_NT-TG_EGCG	0.0731038	0.0769198	0.950391	162	0.343329	0.690836
Q5SRX1	TG_NT-TG_EGCG	0.0634168	0.0524872	1.20823	72	0.23091	0.592044
Q5SSL4	TG_NT-TG_EGCG	0.0898532	0.0883976	1.01647	61	0.313423	0.669343
Q5SSM3	TG_NT-TG_EGCG	0.0456849	0.192226	0.237662	14	0.815586	0.941143
Q5SUF2	TG_NT-TG_EGCG	0.125837	0.225592	0.557808	7	0.594357	0.849297
Q5SUR0	TG_NT-TG_EGCG	0.106789	0.0768957	1.38876	3	0.25905	0.627124
Q5SVL6	TG_NT-TG_EGCG	0.0750468	0.0902325	0.831705	12	0.421818	0.759272
Q5SW19	TG_NT-TG_EGCG	-0.229343	0.242302	-0.946514	8	0.371594	0.718768
Q5SWU9	TG_NT-TG_EGCG	0.263273	0.121264	2.17108	2	0.162088	0.505129
Q5SXY1	TG_NT-TG_EGCG	-0.0798607	0.198542	-0.402236	6	0.701448	0.897935
Q5U3K5	TG_NT-TG_EGCG	0.112696	0.20832	0.540976	9	0.601655	0.851918
Q5U458	TG_NT-TG_EGCG	0.148839	0.120759	1.23253	13	0.239577	0.606624
Q5U4E0	TG_NT-TG_EGCG	-0.00196151	0.137293	-0.014287	7	0.989	0.995844
Q5XG69	TG_NT-TG_EGCG	0.281224	0.141764	1.98375	11	0.072801	0.35469
Q5XJY5	TG_NT-TG_EGCG	0.0536604	0.0898382	0.597301	22	0.556405	0.83583
Q60597	TG_NT-TG_EGCG	-0.0335069	0.056376	-0.594347	270	0.552778	0.834846
Q60598	TG_NT-TG_EGCG	-0.051378	0.0581147	-0.884078	76	0.379442	0.724929
Q60605	TG_NT-TG_EGCG	0.112608	0.0556281	2.0243	45	0.0488989	0.284992
Q60625	TG_NT-TG_EGCG	0.062353	0.0553062	1.12741	103	0.262187	0.630826
Q60631	TG_NT-TG_EGCG	0.152553	0.0690343	2.20981	79	0.0300132	0.216129
Q60634	TG_NT-TG_EGCG	-0.0653052	0.119755	-0.545323	43	0.588349	0.848705
Q60668	TG_NT-TG_EGCG	0.143373	0.080469	1.78172	57	0.0801225	0.375602
Q60676	TG_NT-TG_EGCG	0.041431	0.0593956	0.697543	59	0.488203	0.794841
Q60692	TG_NT-TG_EGCG	0.158405	0.133986	1.18225	32	0.245818	0.612878
Q60714	TG_NT-TG_EGCG	-0.517608	0.312627	-1.65567	5	0.158691	0.500844
Q60737	TG_NT-TG_EGCG	-0.0160362	0.0886863	-0.180819	87	0.85693	0.95801
Q60749	TG_NT-TG_EGCG	0.443972	0.0827741	5.36365	7	0.00104865	0.0283136
Q60771	TG_NT-TG_EGCG	-0.239365	0.140074	-1.70885	18	0.104664	0.424049
Q60780	TG_NT-TG_EGCG	-0.273142	0.114142	-2.39301	18	0.0278232	0.20723
Q60817	TG_NT-TG_EGCG	-0.166037	0.148067	-1.12136	17	0.277723	0.646356
Q60829	TG_NT-TG_EGCG	-0.163609	0.0779316	-2.09939	28	0.0449208	0.268915
Q60854	TG_NT-TG_EGCG	-0.138665	0.136311	-1.01727	25	0.318771	0.674339
Q60864	TG_NT-TG_EGCG	0.105292	0.0683727	1.53997	142	0.125793	0.456583
Q60865	TG_NT-TG_EGCG	-0.0708674	0.10756	-0.658867	21	0.517141	0.812977
Q60870	TG_NT-TG_EGCG	-0.113882	0.268667	-0.423878	8	0.682822	0.887863
Q60875	TG_NT-TG_EGCG	0.30555	0.099192	3.08039	37	0.00388743	0.0659369
Q60899	TG_NT-TG_EGCG	-0.150301	0.17951	-0.837286	8	0.426735	0.764483
Q60900	TG_NT-TG_EGCG	-0.0236908	0.134195	-0.176539	9	0.863779	0.960519
Q60902	TG_NT-TG_EGCG	0.0327156	0.0688748	0.475002	27	0.638606	0.868415
Q60930	TG_NT-TG_EGCG	-0.0887471	0.0701715	-1.26472	79	0.209691	0.561013
Q60931	TG_NT-TG_EGCG	-0.0129677	0.0705193	-0.183889	53	0.854802	0.956771
Q60932	TG_NT-TG_EGCG	-0.0703045	0.0655673	-1.07225	94	0.286353	0.651139
Q60960	TG_NT-TG_EGCG	0.0193546	0.105034	0.18427	9	0.857887	0.958602
Q60967	TG_NT-TG_EGCG	0.345152	0.282885	1.22011	6	0.268198	0.637697
Q60972	TG_NT-TG_EGCG	-0.142987	0.0262715	-5.44267	5	0.0028427	0.0520232
Q60973	TG_NT-TG_EGCG	0.449053	0.101742	4.41365	15	0.00050297	0.0172839
Q60996	TG_NT-TG_EGCG	0.0569035	0.0789048	0.721167	31	0.476211	0.79103
Q61016	TG_NT-TG_EGCG	0.235155	0.0735572	3.1969	11	0.0085015	0.108671
Q61024	TG_NT-TG_EGCG	-0.104704	0.0543743	-1.92562	8	0.0903289	0.39491
Q61029	TG_NT-TG_EGCG	-0.263034	0.374253	-0.702825	5	0.513531	0.810741
Q61035	TG_NT-TG_EGCG	0.107846	0.0976364	1.10457	21	0.281843	0.651139
Q61036	TG_NT-TG_EGCG	0.226305	0.219881	1.02922	9	0.330242	0.681521
Q61037	TG_NT-TG_EGCG	0.18111	0.172024	1.05282	5	0.340618	0.687857
Q61074	TG_NT-TG_EGCG	0.118691	0.217253	0.546326	7	0.601812	0.851918
Q61081	TG_NT-TG_EGCG	-0.0644788	0.0657708	-0.980356	33	0.334044	0.681809
Q61097	TG_NT-TG_EGCG	-0.103791	0.138625	-0.748719	8	0.475461	0.790742
Q61102	TG_NT-TG_EGCG	-0.136165	0.151747	-0.897315	23	0.378848	0.724929
Q61137	TG_NT-TG_EGCG	-0.167942	0.131485	-1.27727	33	0.21042	0.562396
Q61151	TG_NT-TG_EGCG	0.0332871	0.0779848	0.426842	66	0.670884	0.884043
Q61165	TG_NT-TG_EGCG	0.0713832	0.403448	0.176933	8	0.863959	0.960519
Q61166	TG_NT-TG_EGCG	0.00833817	0.0869581	0.0958872	53	0.923972	0.979499
Q61171	TG_NT-TG_EGCG	0.05865	0.0182733	3.2096	81	0.0019058	0.0434226
Q61187	TG_NT-TG_EGCG	0.120932	0.0610783	1.97995	7	0.0881887	0.390971
Q61189	TG_NT-TG_EGCG	-0.183564	0.280251	-0.654996	7	0.533395	0.819607
Q61191	TG_NT-TG_EGCG	0.35082	0.433051	0.810112	6	0.448804	0.773994
Q61205	TG_NT-TG_EGCG	-0.20589	0.118798	-1.73311	14	0.105034	0.424049
Q61206	TG_NT-TG_EGCG	0.131863	0.074831	1.76215	53	0.0838105	0.382094
Q61207	TG_NT-TG_EGCG	0.0142628	0.0581763	0.245164	81	0.806949	0.936897
Q61234	TG_NT-TG_EGCG	0.220873	0.11995	1.84138	17	0.0830846	0.382078
Q61239	TG_NT-TG_EGCG	0.217407	0.0708863	3.06698	3	0.0546922	0.300219
Q61282	TG_NT-TG_EGCG	-0.464419	0.387186	-1.19947	5	0.284078	0.651139
Q61290	TG_NT-TG_EGCG	0.158914	0.126931	1.25197	4	0.278794	0.646604
Q61301	TG_NT-TG_EGCG	0.0156564	0.0583512	0.268314	126	0.788897	0.927633
Q61316	TG_NT-TG_EGCG	-0.0441487	0.0435486	-1.01378	227	0.311767	0.669343
Q61330	TG_NT-TG_EGCG	0.516332	0.10113	5.10562	5	0.00375232	0.0653199
Q61335	TG_NT-TG_EGCG	-0.408577	0.229653	-1.77911	7	0.11845	0.442681
Q61361	TG_NT-TG_EGCG	0.0225563	0.0425542	0.53006	172	0.596754	0.850405
Q61387	TG_NT-TG_EGCG	0.179856	0.0788471	2.28108	25	0.0313295	0.220473
Q61411	TG_NT-TG_EGCG	-0.106554	0.0736212	-1.44732	9	0.181724	0.526921
Q61425	TG_NT-TG_EGCG	0.193834	0.0697471	2.7791	43	0.0080511	0.104427
Q61481	TG_NT-TG_EGCG	-0.0498235	0.060724	-0.820492	47	0.416078	0.7561
Q61490	TG_NT-TG_EGCG	0.0635365	0.0595462	1.06701	98	0.288588	0.653691
Q61543	TG_NT-TG_EGCG	-0.124532	0.15273	-0.815373	31	0.42108	0.758976
Q61545	TG_NT-TG_EGCG	-0.258136	0.0859555	-3.00313	7	0.0198539	0.174758
Q61548	TG_NT-TG_EGCG	0.0506469	0.0452969	1.11811	166	0.265135	0.633738
Q61553	TG_NT-TG_EGCG	-0.00393429	0.0659629	-0.059644	124	0.952535	0.988013
Q61584	TG_NT-TG_EGCG	0.102334	0.0563488	1.81608	5	0.129058	0.46169
Q61595	TG_NT-TG_EGCG	-0.145038	0.154768	-0.93713	24	0.358027	0.705592
Q61598	TG_NT-TG_EGCG	0.044632	0.0518945	0.860053	136	0.391273	0.740042
Q61599	TG_NT-TG_EGCG	-0.0275174	0.0471123	-0.584079	4	0.59052	0.849297
Q61644	TG_NT-TG_EGCG	0.0240395	0.0545895	0.440369	129	0.660407	0.881515
Q61655	TG_NT-TG_EGCG	0.0533141	0.103419	0.515515	7	0.62207	0.859529
Q61656	TG_NT-TG_EGCG	0.13646	0.0823028	1.65802	64	0.102207	0.421493
Q61696	TG_NT-TG_EGCG	0.239029	0.0575201	4.15557	25	0.000331963	0.0129173
Q61699	TG_NT-TG_EGCG	0.0205251	0.0481562	0.42622	187	0.670438	0.884043
Q61701	TG_NT-TG_EGCG	0.125387	0.325347	0.385396	7	0.711388	0.900614
Q61735	TG_NT-TG_EGCG	0.174366	0.284508	0.612868	8	0.556981	0.83583
Q61753	TG_NT-TG_EGCG	-0.0440719	0.0737739	-0.597391	58	0.552571	0.834846
Q61768	TG_NT-TG_EGCG	0.0141721	0.0910648	0.155626	39	0.87713	0.962881
Q61792	TG_NT-TG_EGCG	-0.097976	0.0493987	-1.98337	50	0.0528314	0.296653
Q61831	TG_NT-TG_EGCG	0.0611318	0.109258	0.559518	7	0.593251	0.849297
Q61838	TG_NT-TG_EGCG	0.302757	0.0781441	3.87434	133	0.000167067	0.0076217
Q61879	TG_NT-TG_EGCG	0.0118518	0.0501464	0.236343	284	0.813337	0.940484
Q61885	TG_NT-TG_EGCG	-0.0295346	0.0632468	-0.466974	59	0.642239	0.87013
Q61937	TG_NT-TG_EGCG	-0.0909253	0.0892347	-1.01895	39	0.314508	0.670337
Q61990	TG_NT-TG_EGCG	-0.0138553	0.0742089	-0.186707	36	0.852938	0.956303
Q62048	TG_NT-TG_EGCG	0.0211843	0.0938553	0.225712	27	0.823125	0.946401
Q62059	TG_NT-TG_EGCG	0.240839	0.125125	1.92479	58	0.0591654	0.317549
Q62083	TG_NT-TG_EGCG	0.0282685	0.087153	0.324354	5	0.7588	0.915413
Q62093	TG_NT-TG_EGCG	0.0455415	0.681651	0.0668105	8	0.948372	0.986703
Q62108	TG_NT-TG_EGCG	-0.0620495	0.0666006	-0.931665	150	0.353007	0.700595
Q62165	TG_NT-TG_EGCG	0.103638	0.0939128	1.10356	13	0.289795	0.654263
Q62167	TG_NT-TG_EGCG	0.245697	0.0912257	2.69329	48	0.00971639	0.120138
Q62186	TG_NT-TG_EGCG	-0.359295	0.319754	-1.12366	6	0.304095	0.664438
Q62188	TG_NT-TG_EGCG	-0.0821526	0.0764659	-1.07437	137	0.284546	0.651139
Q62205	TG_NT-TG_EGCG	-0.258216	0.0515406	-5.00996	6	0.00242816	0.047592
Q62241	TG_NT-TG_EGCG	-0.000461142	0.246708	-0.00186918	8	0.998554	0.999991
Q62261	TG_NT-TG_EGCG	0.0398174	0.0268056	1.48541	862	0.1378	0.471529
Q62277	TG_NT-TG_EGCG	0.00625577	0.0712864	0.0877555	32	0.930618	0.981849
Q62283	TG_NT-TG_EGCG	-0.39146	0.142832	-2.7407	14	0.0159331	0.15526
Q62318	TG_NT-TG_EGCG	0.053869	0.0898879	0.59929	42	0.552199	0.834846
Q62348	TG_NT-TG_EGCG	-0.0606664	0.0583373	-1.03993	24	0.308738	0.669343
Q62376	TG_NT-TG_EGCG	0.0441107	0.338776	0.130206	8	0.899618	0.972222
Q62393	TG_NT-TG_EGCG	-0.115245	0.0809583	-1.42351	6	0.204447	0.553702
Q62417	TG_NT-TG_EGCG	-0.143839	0.091075	-1.57935	35	0.123253	0.452954
Q62418	TG_NT-TG_EGCG	-0.00927194	0.0596298	-0.155492	65	0.876916	0.962881
Q62419	TG_NT-TG_EGCG	0.0201547	0.0736876	0.273516	22	0.787008	0.927633
Q62420	TG_NT-TG_EGCG	-0.0600178	0.0653387	-0.918564	42	0.363569	0.711415
Q62421	TG_NT-TG_EGCG	0.012431	0.0957954	0.129766	18	0.898191	0.971632
Q62425	TG_NT-TG_EGCG	-0.0361393	0.0561732	-0.643354	42	0.523492	0.813234
Q62426	TG_NT-TG_EGCG	-0.217095	0.116777	-1.85905	27	0.0739516	0.357726
Q62433	TG_NT-TG_EGCG	0.102715	0.07338	1.39977	68	0.166129	0.512328
Q62442	TG_NT-TG_EGCG	0.819257	0.313401	2.61408	8	0.0309334	0.21885
Q62443	TG_NT-TG_EGCG	-0.228594	0.0744359	-3.07102	60	0.00320373	0.0572775
Q62446	TG_NT-TG_EGCG	-0.159697	0.124567	-1.28202	20	0.214499	0.570991
Q62448	TG_NT-TG_EGCG	-0.221104	0.137921	-1.60313	8	0.147574	0.488567
Q62465	TG_NT-TG_EGCG	-0.264683	0.0809608	-3.26927	31	0.00264154	0.0495895
Q62523	TG_NT-TG_EGCG	-0.103661	0.101174	-1.02458	16	0.320803	0.675544
Q63810	TG_NT-TG_EGCG	0.104745	0.0646664	1.61977	51	0.111449	0.431551
Q63836	TG_NT-TG_EGCG	1.15136	0.102243	11.261	4	0.000354281	0.0135859
Q63844	TG_NT-TG_EGCG	0.122697	0.0788397	1.55628	32	0.129478	0.462312
Q63912	TG_NT-TG_EGCG	-0.0380976	0.0496655	-0.767085	23	0.450834	0.773994
Q63932	TG_NT-TG_EGCG	-0.272163	0.104985	-2.5924	10	0.0268394	0.20358
Q64010	TG_NT-TG_EGCG	0.0256015	0.128155	0.199771	40	0.842672	0.955075
Q64012	TG_NT-TG_EGCG	-0.19592	0.158575	-1.23551	4	0.284246	0.651139
Q640R3	TG_NT-TG_EGCG	-0.0384451	0.0652203	-0.589465	49	0.558258	0.83583
Q64105	TG_NT-TG_EGCG	0.135782	0.0632845	2.14558	55	0.0363362	0.235651
Q64133	TG_NT-TG_EGCG	-0.00366212	0.0956655	-0.0382804	36	0.969676	0.99139
Q641K1	TG_NT-TG_EGCG	0.257118	0.336872	0.763253	5	0.479756	0.792478
Q641P0	TG_NT-TG_EGCG	0.122291	0.0851756	1.43575	63	0.156019	0.497501
Q64213	TG_NT-TG_EGCG	0.129454	0.150123	0.862318	20	0.398735	0.743822
Q64310	TG_NT-TG_EGCG	0.335851	0.170949	1.96463	5	0.106655	0.425654
Q64331	TG_NT-TG_EGCG	0.104807	0.207654	0.504717	5	0.635209	0.868415
Q64332	TG_NT-TG_EGCG	0.172996	0.0724675	2.38723	164	0.0181143	0.167171
Q64433	TG_NT-TG_EGCG	0.0309043	0.0592584	0.521517	36	0.605201	0.851918
Q64471	TG_NT-TG_EGCG	-0.0871069	0.147217	-0.591691	8	0.570396	0.843166
Q64487	TG_NT-TG_EGCG	-0.065183	0.0709941	-0.918147	45	0.363437	0.711415
Q64514	TG_NT-TG_EGCG	0.0021078	0.0612058	0.034438	85	0.972609	0.991687
Q64516	TG_NT-TG_EGCG	0.0574061	0.137447	0.417659	47	0.678098	0.886992
Q64519	TG_NT-TG_EGCG	-0.0983939	0.257645	-0.381897	8	0.712482	0.900683
Q64520	TG_NT-TG_EGCG	-0.0860061	0.108597	-0.791977	16	0.439959	0.773994
Q64521	TG_NT-TG_EGCG	0.0450013	0.0451283	0.997187	232	0.319713	0.674703
Q64674	TG_NT-TG_EGCG	0.13253	0.0760344	1.74302	24	0.0941298	0.401722
Q64727	TG_NT-TG_EGCG	0.0247351	0.0523207	0.472759	115	0.637281	0.868415
Q64737	TG_NT-TG_EGCG	-0.112259	0.154121	-0.72838	11	0.4816	0.792478
Q68ED7	TG_NT-TG_EGCG	0.329416	0.184761	1.78293	8	0.112446	0.431833
Q68FD5	TG_NT-TG_EGCG	0.066808	0.0211893	3.15291	734	0.0016823	0.0393927
Q68FE6	TG_NT-TG_EGCG	0.323463	0.118896	2.72055	7	0.029742	0.21502
Q68FF6	TG_NT-TG_EGCG	0.0670794	0.0607559	1.10408	101	0.272182	0.641884
Q68FL4	TG_NT-TG_EGCG	-0.096286	0.0894901	-1.07594	26	0.291837	0.657193
Q68FL6	TG_NT-TG_EGCG	-0.177592	0.135	-1.3155	8	0.224791	0.58428
Q68FM6	TG_NT-TG_EGCG	0.190216	0.252923	0.75207	7	0.476531	0.79103
Q69Z98	TG_NT-TG_EGCG	-0.0159367	0.10732	-0.148497	6	0.886816	0.966524
Q69ZK9	TG_NT-TG_EGCG	0.0970642	0.120963	0.802432	18	0.432771	0.769047
Q69ZW3	TG_NT-TG_EGCG	0.246757	0.198386	1.24382	7	0.253601	0.622227
Q6A065	TG_NT-TG_EGCG	-0.0536593	0.0828509	-0.64766	25	0.523108	0.813234
Q6A0A9	TG_NT-TG_EGCG	0.0397005	0.0665469	0.596579	21	0.557166	0.83583
Q6A4J8	TG_NT-TG_EGCG	0.181743	0.0918832	1.97797	46	0.0539399	0.299842
Q6DFW4	TG_NT-TG_EGCG	-0.0889459	0.0815146	-1.09117	7	0.311328	0.669343
Q6GQS1	TG_NT-TG_EGCG	-0.115379	0.0467715	-2.46688	6	0.0486634	0.284246
Q6GQT9	TG_NT-TG_EGCG	-0.0405595	0.0851923	-0.476093	6	0.650849	0.875074
Q6IR34	TG_NT-TG_EGCG	-0.435603	0.592325	-0.735412	4	0.502881	0.803031
Q6IRU2	TG_NT-TG_EGCG	-0.192979	0.0695945	-2.77291	11	0.0181323	0.167171
Q6IRU5	TG_NT-TG_EGCG	-0.0602263	0.0634524	-0.949158	50	0.347106	0.69469
Q6KAR6	TG_NT-TG_EGCG	0.353628	0.0673649	5.24944	8	0.000774358	0.0233747
Q6NS52	TG_NT-TG_EGCG	-0.231172	0.0824699	-2.80311	41	0.00769619	0.101301
Q6NV83	TG_NT-TG_EGCG	0.137526	0.260348	0.52824	5	0.619929	0.858363
Q6NVE8	TG_NT-TG_EGCG	-0.224468	0.117904	-1.90383	8	0.0934153	0.400611
Q6NVE9	TG_NT-TG_EGCG	-0.156365	0.20345	-0.768567	8	0.464232	0.783392
Q6NVF0	TG_NT-TG_EGCG	-0.19343	0.498438	-0.388072	4	0.717731	0.900683
Q6NVF9	TG_NT-TG_EGCG	-0.463549	0.359988	-1.28768	4	0.267308	0.637204
Q6NVG1	TG_NT-TG_EGCG	-0.205868	0.354727	-0.580356	5	0.586846	0.848046
Q6NXK7	TG_NT-TG_EGCG	-0.0833669	0.213235	-0.390962	9	0.704919	0.89918
Q6NZC7	TG_NT-TG_EGCG	-0.0563096	0.0598281	-0.94119	14	0.362565	0.711415
Q6NZJ6	TG_NT-TG_EGCG	-0.0836346	0.112075	-0.746236	29	0.461532	0.780861
Q6NZL0	TG_NT-TG_EGCG	-0.17056	0.0764568	-2.23081	49	0.0303038	0.216129
Q6P069	TG_NT-TG_EGCG	0.00886371	0.0910207	0.0973813	10	0.924348	0.979505
Q6P1B1	TG_NT-TG_EGCG	-0.20835	0.11307	-1.84265	31	0.0749616	0.36129
Q6P1D5	TG_NT-TG_EGCG	-0.207746	0.245029	-0.847841	7	0.424565	0.762158
Q6P1F6	TG_NT-TG_EGCG	0.0735855	0.0638419	1.15262	44	0.25529	0.622939
Q6P2B1	TG_NT-TG_EGCG	0.0851736	0.10719	0.794606	22	0.435331	0.772159
Q6P3A8	TG_NT-TG_EGCG	0.156741	0.115707	1.35464	12	0.200488	0.548114
Q6P4U0	TG_NT-TG_EGCG	0.26159	0.288223	0.907595	8	0.390612	0.739842
Q6P542	TG_NT-TG_EGCG	0.0060364	0.115426	0.0522968	7	0.959753	0.989386
Q6P5E4	TG_NT-TG_EGCG	-0.0847193	0.110588	-0.766078	37	0.44849	0.773994
Q6P5F6	TG_NT-TG_EGCG	0.167341	0.216145	0.774208	14	0.451685	0.774066
Q6P5F7	TG_NT-TG_EGCG	-0.114269	0.0730048	-1.56523	9	0.151969	0.49218
Q6P5F9	TG_NT-TG_EGCG	-0.0182175	0.0654925	-0.278162	53	0.78197	0.926467
Q6P8J7	TG_NT-TG_EGCG	-0.330173	0.229728	-1.43724	8	0.188587	0.533687
Q6P8X1	TG_NT-TG_EGCG	-0.151062	0.119356	-1.26564	8	0.241255	0.608525
Q6P9K8	TG_NT-TG_EGCG	0.0554296	0.094786	0.584787	90	0.560154	0.835966
Q6P9K9	TG_NT-TG_EGCG	-0.076732	0.0862459	-0.889688	39	0.379089	0.724929
Q6P9R2	TG_NT-TG_EGCG	0.0685595	0.186959	0.36671	7	0.724669	0.901835
Q6P9S0	TG_NT-TG_EGCG	-0.347841	0.0274662	-12.6643	5	5.45516e-05	0.00360859
Q6PA06	TG_NT-TG_EGCG	0.196588	0.0996741	1.97231	5	0.105612	0.424049
Q6PAJ1	TG_NT-TG_EGCG	0.214754	0.305256	0.703523	8	0.501689	0.802614
Q6PAR5	TG_NT-TG_EGCG	-0.052977	0.196479	-0.269633	7	0.795218	0.929805
Q6PB44	TG_NT-TG_EGCG	-0.541115	0.437407	-1.2371	5	0.270981	0.639798
Q6PB66	TG_NT-TG_EGCG	-0.0414892	0.0714445	-0.58072	87	0.562931	0.838219
Q6PCP5	TG_NT-TG_EGCG	0.103363	0.0967486	1.06837	35	0.292668	0.658001
Q6PD03	TG_NT-TG_EGCG	-0.114451	0.140178	-0.816467	6	0.445431	0.773994
Q6PD26	TG_NT-TG_EGCG	0.0859456	0.227662	0.377514	5	0.721285	0.900683
Q6PDG5	TG_NT-TG_EGCG	0.136693	0.197184	0.693226	5	0.519044	0.813039
Q6PDI6	TG_NT-TG_EGCG	-0.389088	0.944051	-0.412148	4	0.701362	0.897935
Q6PDL0	TG_NT-TG_EGCG	-0.116683	0.0766241	-1.52279	53	0.133755	0.468763
Q6PDM2	TG_NT-TG_EGCG	-0.0234984	0.083559	-0.281219	11	0.783762	0.927061
Q6PDN3	TG_NT-TG_EGCG	0.272757	0.0654821	4.16536	6	0.00590897	0.0849736
Q6PE01	TG_NT-TG_EGCG	0.0271703	0.304255	0.0893009	4	0.933135	0.982913
Q6PE13	TG_NT-TG_EGCG	0.167852	0.227016	0.739383	6	0.487582	0.794841
Q6PE15	TG_NT-TG_EGCG	-0.100542	0.162737	-0.617819	6	0.559399	0.83583
Q6PEB6	TG_NT-TG_EGCG	-0.0399274	0.0981911	-0.406629	14	0.690428	0.893337
Q6PER3	TG_NT-TG_EGCG	-0.00552341	0.0677676	-0.0815053	61	0.935307	0.983713
Q6PF93	TG_NT-TG_EGCG	-0.10973	0.219878	-0.499052	8	0.631175	0.866499
Q6PFD5	TG_NT-TG_EGCG	0.146362	0.180437	0.811152	8	0.440741	0.773994
Q6PFE7	TG_NT-TG_EGCG	-0.135067	0.442685	-0.305108	6	0.770591	0.919688
Q6PGF7	TG_NT-TG_EGCG	0.143972	0.0842964	1.70793	7	0.131405	0.46446
Q6PGN3	TG_NT-TG_EGCG	-0.13104	0.105911	-1.23727	33	0.22472	0.58428
Q6PH08	TG_NT-TG_EGCG	-0.143808	0.110359	-1.3031	41	0.199813	0.547881
Q6PHN9	TG_NT-TG_EGCG	-0.142733	0.0270293	-5.2807	37	5.90902e-06	0.000679794
Q6PHU5	TG_NT-TG_EGCG	0.323375	0.18962	1.70539	16	0.107457	0.426285
Q6PHZ2	TG_NT-TG_EGCG	-0.0167753	0.124767	-0.134453	25	0.894121	0.96915
Q6PHZ8	TG_NT-TG_EGCG	-0.242717	0.0394941	-6.14564	6	0.00085017	0.0240524
Q6PIC6	TG_NT-TG_EGCG	-0.0126687	0.0391183	-0.323855	215	0.746363	0.910139
Q6PIE5	TG_NT-TG_EGCG	0.0147055	0.056467	0.260426	192	0.794814	0.929743
Q6R891	TG_NT-TG_EGCG	-0.152029	0.0838318	-1.8135	89	0.0731258	0.355029
Q6URW6	TG_NT-TG_EGCG	0.328565	0.0790851	4.15458	13	0.00113151	0.0294926
Q6VNS1	TG_NT-TG_EGCG	0.369927	0.0404061	9.15523	2	0.0117212	0.134261
Q6W8Q3	TG_NT-TG_EGCG	-0.118256	0.202717	-0.583353	8	0.575728	0.84585
Q6WQJ1	TG_NT-TG_EGCG	-0.540356	0.211673	-2.55279	5	0.0510925	0.292621
Q6WVG3	TG_NT-TG_EGCG	0.0136242	0.0924479	0.147372	82	0.8832	0.964557
Q6X893	TG_NT-TG_EGCG	-0.00443797	0.0715653	-0.0620128	23	0.951088	0.987281
Q6ZPE2	TG_NT-TG_EGCG	-0.0436752	0.0687395	-0.635372	112	0.526482	0.813234
Q6ZPJ3	TG_NT-TG_EGCG	-0.00316276	0.0823299	-0.0384157	56	0.969493	0.99139
Q6ZPQ6	TG_NT-TG_EGCG	-0.0685915	0.140893	-0.486835	8	0.639433	0.868415
Q6ZPU9	TG_NT-TG_EGCG	0.728399	0.656718	1.10915	6	0.309832	0.669343
Q6ZQ18	TG_NT-TG_EGCG	-0.256741	0.307817	-0.83407	8	0.428442	0.764716
Q6ZQ38	TG_NT-TG_EGCG	0.080948	0.0386101	2.09655	293	0.0368909	0.238082
Q6ZQ58	TG_NT-TG_EGCG	-0.0213588	0.0919536	-0.232278	7	0.822967	0.946401
Q6ZQH8	TG_NT-TG_EGCG	-0.564137	0.204229	-2.76228	6	0.0327551	0.223953
Q6ZQI3	TG_NT-TG_EGCG	-0.114938	0.194159	-0.591976	5	0.579619	0.846322
Q6ZQK5	TG_NT-TG_EGCG	0.160927	0.264051	0.609455	5	0.568852	0.841824
Q6ZWN5	TG_NT-TG_EGCG	0.106908	0.101634	1.05189	35	0.30006	0.659435
Q6ZWR6	TG_NT-TG_EGCG	0.025448	0.018437	1.38027	16	0.186486	0.532299
Q6ZWU9	TG_NT-TG_EGCG	0.428242	0.131113	3.26619	20	0.00386465	0.0659369
Q6ZWV3	TG_NT-TG_EGCG	-0.0266698	0.0777188	-0.343158	52	0.732863	0.904457
Q6ZWV7	TG_NT-TG_EGCG	-0.014928	0.115986	-0.128705	7	0.901211	0.972222
Q6ZWX6	TG_NT-TG_EGCG	0.0119957	0.0908794	0.131996	36	0.895723	0.969756
Q6ZWY8	TG_NT-TG_EGCG	0.0682872	0.105748	0.645754	8	0.536517	0.821541
Q71LX4	TG_NT-TG_EGCG	-0.158071	0.0920534	-1.71717	78	0.0899162	0.39491
Q71M36	TG_NT-TG_EGCG	0.0795081	0.080721	0.984974	32	0.332026	0.681521
Q765H6	TG_NT-TG_EGCG	-0.0853438	0.200669	-0.425296	6	0.685452	0.889507
Q76MZ3	TG_NT-TG_EGCG	0.0949625	0.063357	1.49885	186	0.135608	0.47092
Q78IK2	TG_NT-TG_EGCG	0.191987	0.113963	1.68464	9	0.126343	0.456699
Q78JW9	TG_NT-TG_EGCG	0.00935539	0.362197	0.0258295	7	0.980114	0.991687
Q78PY7	TG_NT-TG_EGCG	-0.0554195	0.0695712	-0.796586	56	0.429056	0.764716
Q78YZ6	TG_NT-TG_EGCG	-0.170807	0.179051	-0.953957	8	0.368037	0.715549
Q78ZA7	TG_NT-TG_EGCG	0.0475352	0.0893407	0.532067	28	0.598877	0.851918
Q791T5	TG_NT-TG_EGCG	0.0591	0.0892189	0.662416	21	0.51491	0.811466
Q791V5	TG_NT-TG_EGCG	-0.161605	0.0852874	-1.89482	49	0.0640241	0.329306
Q7M6Y3	TG_NT-TG_EGCG	0.0280819	0.077805	0.360927	40	0.720053	0.900683
Q7TMB8	TG_NT-TG_EGCG	0.0407642	0.0868598	0.46931	41	0.641334	0.870037
Q7TME0	TG_NT-TG_EGCG	0.106029	0.0756279	1.40198	75	0.165046	0.510177
Q7TMF3	TG_NT-TG_EGCG	0.00742732	0.0906924	0.0818957	57	0.935017	0.983713
Q7TMK9	TG_NT-TG_EGCG	0.119214	0.070926	1.68082	71	0.0971921	0.41016
Q7TMM9	TG_NT-TG_EGCG	0.192321	0.113756	1.69064	9	0.125164	0.45572
Q7TMY8	TG_NT-TG_EGCG	0.0596108	0.0901707	0.661088	14	0.519288	0.813039
Q7TN98	TG_NT-TG_EGCG	0.383557	0.315299	1.21649	8	0.25847	0.626867
Q7TNC4	TG_NT-TG_EGCG	-0.13294	0.0696056	-1.90991	5	0.114399	0.433875
Q7TNG5	TG_NT-TG_EGCG	-0.592294	0.398564	-1.48607	7	0.180848	0.526921
Q7TNM2	TG_NT-TG_EGCG	-0.0129074	0.23158	-0.0557362	4	0.958225	0.989386
Q7TNS2	TG_NT-TG_EGCG	-0.134049	0.188195	-0.712287	8	0.496532	0.799977
Q7TPM6	TG_NT-TG_EGCG	0.128638	0.220324	0.583859	14	0.568604	0.841824
Q7TPR4	TG_NT-TG_EGCG	-0.0438019	0.0529473	-0.827274	149	0.409405	0.750049
Q7TPS5	TG_NT-TG_EGCG	0.13225	0.18111	0.730223	6	0.492768	0.795525
Q7TQ95	TG_NT-TG_EGCG	0.231511	0.0986598	2.34656	39	0.0241218	0.19167
Q7TQD2	TG_NT-TG_EGCG	0.0590955	0.0349801	1.6894	60	0.0963332	0.407185
Q7TQF7	TG_NT-TG_EGCG	0.049998	0.0608351	0.82186	142	0.412534	0.752804
Q7TQI3	TG_NT-TG_EGCG	-0.153959	0.0459104	-3.35346	89	0.00117376	0.0294926
Q7TSH2	TG_NT-TG_EGCG	0.199309	0.18412	1.0825	5	0.328452	0.680819
Q7TSJ2	TG_NT-TG_EGCG	-0.0246082	0.0349859	-0.703376	223	0.482555	0.792478
Q7TT50	TG_NT-TG_EGCG	-0.0217434	0.0910131	-0.238904	12	0.815211	0.941121
Q80SU3	TG_NT-TG_EGCG	0.00670788	0.194761	0.0344417	5	0.973858	0.991687
Q80SW1	TG_NT-TG_EGCG	-0.0123726	0.061127	-0.202408	82	0.840099	0.954855
Q80T41	TG_NT-TG_EGCG	-0.113612	0.0997536	-1.13893	6	0.298153	0.658525
Q80TA6	TG_NT-TG_EGCG	0.00560119	0.192495	0.0290979	5	0.977912	0.991687
Q80TB8	TG_NT-TG_EGCG	-0.217337	0.105797	-2.0543	25	0.0505426	0.29073
Q80TE7	TG_NT-TG_EGCG	-0.175424	0.0763724	-2.29696	34	0.0279054	0.20723
Q80TJ1	TG_NT-TG_EGCG	0.0221881	0.0458829	0.48358	281	0.629061	0.866473
Q80TK0	TG_NT-TG_EGCG	-0.116895	0.215959	-0.541286	9	0.60145	0.851918
Q80TL0	TG_NT-TG_EGCG	-0.0397796	0.0749066	-0.531056	50	0.597731	0.850779
Q80TL4	TG_NT-TG_EGCG	0.0251151	0.0603677	0.416035	81	0.678485	0.886992
Q80TM9	TG_NT-TG_EGCG	0.239568	0.0777676	3.08056	23	0.00528535	0.0794604
Q80TQ2	TG_NT-TG_EGCG	-0.0316389	0.246545	-0.128329	5	0.902891	0.972222
Q80TR1	TG_NT-TG_EGCG	0.465638	0.398318	1.16901	8	0.276051	0.643633
Q80TS3	TG_NT-TG_EGCG	-0.0336317	0.0664726	-0.505949	3	0.647729	0.873556
Q80TY0	TG_NT-TG_EGCG	-0.0721027	0.145736	-0.49475	6	0.638369	0.868415
Q80TZ3	TG_NT-TG_EGCG	-0.0242914	0.0563835	-0.430824	194	0.667074	0.883371
Q80U23	TG_NT-TG_EGCG	0.0861954	0.103135	0.835752	49	0.407351	0.749028
Q80U28	TG_NT-TG_EGCG	-0.0242217	0.0550414	-0.440064	88	0.66097	0.881515
Q80U40	TG_NT-TG_EGCG	0.177721	0.061034	2.91184	5	0.0333282	0.225541
Q80U49	TG_NT-TG_EGCG	0.150902	0.11984	1.2592	12	0.231903	0.593437
Q80U56	TG_NT-TG_EGCG	-0.108554	0.286229	-0.379255	8	0.714367	0.900683
Q80U63	TG_NT-TG_EGCG	0.0616634	0.0921119	0.66944	37	0.507371	0.805341
Q80UG2	TG_NT-TG_EGCG	0.140552	0.0879743	1.59764	68	0.114759	0.434411
Q80UG5	TG_NT-TG_EGCG	0.0721831	0.0719648	1.00303	65	0.319564	0.674703
Q80UJ7	TG_NT-TG_EGCG	0.0127775	0.160326	0.0796972	15	0.937532	0.983713
Q80UK0	TG_NT-TG_EGCG	0.150125	0.220173	0.681853	7	0.517249	0.812977
Q80UP3	TG_NT-TG_EGCG	0.246999	0.110164	2.2421	17	0.0385823	0.243649
Q80UU9	TG_NT-TG_EGCG	0.0730467	0.0808748	0.903207	8	0.392799	0.740443
Q80UV9	TG_NT-TG_EGCG	0.0365695	0.201525	0.181464	8	0.860517	0.959813
Q80UW2	TG_NT-TG_EGCG	0.154823	0.070034	2.21069	44	0.032302	0.223694
Q80UY2	TG_NT-TG_EGCG	0.142907	0.136884	1.04401	15	0.313017	0.669343
Q80V42	TG_NT-TG_EGCG	0.0249316	0.314149	0.0793625	4	0.940556	0.984848
Q80VD1	TG_NT-TG_EGCG	0.13253	0.130928	1.01224	15	0.327473	0.680819
Q80VL1	TG_NT-TG_EGCG	-0.457982	0.183538	-2.4953	7	0.0412753	0.255771
Q80VP0	TG_NT-TG_EGCG	-0.0459276	0.0455869	-1.00747	57	0.317965	0.674148
Q80VP1	TG_NT-TG_EGCG	0.0159758	0.164386	0.0971847	23	0.923422	0.979499
Q80VP9	TG_NT-TG_EGCG	0.191949	0.134136	1.431	13	0.176027	0.520993
Q80VQ0	TG_NT-TG_EGCG	-0.597089	0.210335	-2.83875	5	0.0362996	0.235651
Q80W21	TG_NT-TG_EGCG	-0.143503	0.132164	-1.08579	8	0.309202	0.669343
Q80W47	TG_NT-TG_EGCG	0.155148	0.148504	1.04474	14	0.313848	0.669711
Q80WC7	TG_NT-TG_EGCG	-0.11809	0.288424	-0.409431	6	0.696438	0.89574
Q80WJ7	TG_NT-TG_EGCG	0.0310114	0.122157	0.253865	28	0.801455	0.933667
Q80WM4	TG_NT-TG_EGCG	-0.171646	0.122105	-1.40572	29	0.170431	0.518971
Q80WQ2	TG_NT-TG_EGCG	-0.0100888	0.0990435	-0.101863	4	0.923768	0.979499
Q80X50	TG_NT-TG_EGCG	0.446483	0.180213	2.47753	15	0.0256161	0.199353
Q80X80	TG_NT-TG_EGCG	-0.121689	0.0855492	-1.42245	46	0.161643	0.505129
Q80XI3	TG_NT-TG_EGCG	-0.00402182	0.0744185	-0.0540433	8	0.958226	0.989386
Q80XI4	TG_NT-TG_EGCG	0.00447712	0.0955262	0.046868	53	0.962795	0.990496
Q80XN0	TG_NT-TG_EGCG	0.196669	0.0542474	3.62541	83	0.000496489	0.0172839
Q80XQ2	TG_NT-TG_EGCG	0.282076	0.395957	0.712391	7	0.499273	0.801783
Q80XU3	TG_NT-TG_EGCG	0.0691889	0.155694	0.44439	8	0.668537	0.883371
Q80Y14	TG_NT-TG_EGCG	0.340529	0.156977	2.16929	7	0.0666871	0.336041
Q80Y17	TG_NT-TG_EGCG	-0.102379	0.25368	-0.403577	5	0.703204	0.89918
Q80Y86	TG_NT-TG_EGCG	-0.179241	0.118034	-1.51855	8	0.167357	0.514915
Q80YA9	TG_NT-TG_EGCG	0.134382	0.0966169	1.39087	56	0.169766	0.518971
Q80YD1	TG_NT-TG_EGCG	0.0829208	0.357213	0.232132	7	0.823076	0.946401
Q80YN3	TG_NT-TG_EGCG	-0.166883	0.0683121	-2.44295	39	0.0191989	0.172205
Q80YX1	TG_NT-TG_EGCG	0.0113977	0.0806032	0.141405	17	0.889212	0.967457
Q80Z24	TG_NT-TG_EGCG	-0.0922428	0.148262	-0.622163	27	0.539054	0.824949
Q80Z38	TG_NT-TG_EGCG	0.131418	0.227171	0.578501	12	0.573623	0.844634
Q80ZF8	TG_NT-TG_EGCG	-0.0487731	0.353805	-0.137853	4	0.897018	0.97076
Q80ZI1	TG_NT-TG_EGCG	0.14379	0.270213	0.532134	8	0.60909	0.854534
Q80ZJ1	TG_NT-TG_EGCG	-0.0486376	0.0779891	-0.623646	8	0.550224	0.833367
Q810B6	TG_NT-TG_EGCG	-0.0590752	0.289678	-0.203934	8	0.843497	0.955075
Q810J8	TG_NT-TG_EGCG	0.371297	0.613725	0.60499	4	0.577829	0.845852
Q810U3	TG_NT-TG_EGCG	0.0275978	0.0430024	0.641772	224	0.521677	0.813091
Q810U4	TG_NT-TG_EGCG	0.0682618	0.0576535	1.184	182	0.237956	0.604254
Q811D0	TG_NT-TG_EGCG	-0.0671536	0.083359	-0.805594	39	0.425361	0.763055
Q812A2	TG_NT-TG_EGCG	0.134765	0.0665092	2.02626	56	0.0475109	0.279987
Q8BFQ4	TG_NT-TG_EGCG	0.367842	0.374237	0.982911	7	0.358396	0.705592
Q8BFQ8	TG_NT-TG_EGCG	0.169948	0.1073	1.58386	19	0.129728	0.462312
Q8BFR5	TG_NT-TG_EGCG	-0.109908	0.0563305	-1.95114	152	0.0528796	0.296653
Q8BFT9	TG_NT-TG_EGCG	-0.116226	0.354348	-0.328001	7	0.752504	0.912029
Q8BFU3	TG_NT-TG_EGCG	-0.163924	0.212653	-0.770851	4	0.483801	0.792937
Q8BFY6	TG_NT-TG_EGCG	0.132828	0.0716012	1.8551	13	0.0863946	0.388115
Q8BFY9	TG_NT-TG_EGCG	0.0961844	0.0147328	6.5286	14	1.33728e-05	0.00122015
Q8BFZ3	TG_NT-TG_EGCG	-0.809672	0.483076	-1.67607	8	0.13225	0.465338
Q8BFZ9	TG_NT-TG_EGCG	-0.330045	0.0852384	-3.87203	17	0.00122376	0.0299821
Q8BG02	TG_NT-TG_EGCG	0.210114	0.28337	0.741481	5	0.491738	0.794841
Q8BG05	TG_NT-TG_EGCG	0.0819056	0.055183	1.48426	68	0.142362	0.478033
Q8BG18	TG_NT-TG_EGCG	0.148224	0.328117	0.45174	7	0.66512	0.883371
Q8BG32	TG_NT-TG_EGCG	-0.0197219	0.0672332	-0.293335	74	0.770087	0.919517
Q8BG39	TG_NT-TG_EGCG	-0.00360485	0.0702078	-0.0513454	83	0.959174	0.989386
Q8BG51	TG_NT-TG_EGCG	0.0326515	0.0828785	0.393968	49	0.695314	0.895716
Q8BG67	TG_NT-TG_EGCG	0.229477	0.148124	1.54922	6	0.172303	0.519383
Q8BG73	TG_NT-TG_EGCG	0.253636	0.0712848	3.55807	9	0.00613777	0.0873147
Q8BG92	TG_NT-TG_EGCG	0.113372	0.108918	1.0409	9	0.325077	0.679288
Q8BGB5	TG_NT-TG_EGCG	-0.053796	0.264934	-0.203054	8	0.844162	0.955075
Q8BGB7	TG_NT-TG_EGCG	-0.313288	0.215385	-1.45455	8	0.183876	0.529368
Q8BGC4	TG_NT-TG_EGCG	0.134099	0.200526	0.66874	6	0.528537	0.814708
Q8BGD9	TG_NT-TG_EGCG	-0.0516416	0.0908426	-0.568474	35	0.573343	0.844634
Q8BGH2	TG_NT-TG_EGCG	-0.0146244	0.0676807	-0.21608	57	0.829697	0.949569
Q8BGH4	TG_NT-TG_EGCG	-0.327921	0.103812	-3.15881	5	0.0251287	0.196137
Q8BGN3	TG_NT-TG_EGCG	0.106892	0.278683	0.383562	8	0.711296	0.900614
Q8BGN8	TG_NT-TG_EGCG	-0.0506729	0.11531	-0.43945	9	0.670698	0.884043
Q8BGQ1	TG_NT-TG_EGCG	-0.0644169	0.262199	-0.24568	7	0.812978	0.940484
Q8BGQ7	TG_NT-TG_EGCG	0.0261817	0.0659745	0.396846	78	0.692565	0.894689
Q8BGR6	TG_NT-TG_EGCG	-0.168835	0.348608	-0.484311	4	0.653488	0.877286
Q8BGS2	TG_NT-TG_EGCG	-0.0196861	0.141591	-0.139036	9	0.892484	0.968945
Q8BGT8	TG_NT-TG_EGCG	-0.063992	0.0996916	-0.6419	36	0.525005	0.813234
Q8BGU5	TG_NT-TG_EGCG	-0.0343778	0.177806	-0.193345	7	0.852179	0.956184
Q8BGX2	TG_NT-TG_EGCG	-0.0736979	0.124181	-0.593472	8	0.569261	0.841958
Q8BGZ1	TG_NT-TG_EGCG	0.18779	0.0515665	3.6417	84	0.000467379	0.0170603
Q8BH04	TG_NT-TG_EGCG	0.0287223	0.0787586	0.364688	54	0.716769	0.900683
Q8BH44	TG_NT-TG_EGCG	-0.0718276	0.11072	-0.648732	55	0.519211	0.813039
Q8BH57	TG_NT-TG_EGCG	-0.410428	0.274126	-1.49722	5	0.194597	0.540865
Q8BH58	TG_NT-TG_EGCG	0.528325	0.0876157	6.03003	9	0.000195188	0.00833014
Q8BH59	TG_NT-TG_EGCG	-0.163191	0.0421404	-3.87255	215	0.000142921	0.00700311
Q8BH66	TG_NT-TG_EGCG	0.101909	0.0630812	1.61552	117	0.108893	0.428709
Q8BH82	TG_NT-TG_EGCG	0.15379	0.226115	0.680141	6	0.521779	0.813091
Q8BH95	TG_NT-TG_EGCG	0.110205	0.116936	0.94244	31	0.353255	0.700595
Q8BHB9	TG_NT-TG_EGCG	0.653343	0.117592	5.55604	7	0.000854469	0.0240524
Q8BHC1	TG_NT-TG_EGCG	-0.348069	0.194221	-1.79213	8	0.110878	0.431446
Q8BHE3	TG_NT-TG_EGCG	0.128455	0.0854537	1.50321	50	0.139076	0.471788
Q8BHG1	TG_NT-TG_EGCG	0.106948	0.20819	0.513704	7	0.623272	0.860291
Q8BHH2	TG_NT-TG_EGCG	0.281837	0.205673	1.37031	6	0.219646	0.581174
Q8BHL3	TG_NT-TG_EGCG	-0.155059	0.625333	-0.247962	4	0.816373	0.941306
Q8BHL5	TG_NT-TG_EGCG	-0.0338798	0.0809836	-0.418354	19	0.680379	0.887863
Q8BHN3	TG_NT-TG_EGCG	0.101204	0.0862187	1.17381	95	0.243407	0.609899
Q8BHW2	TG_NT-TG_EGCG	-0.155046	0.109572	-1.41502	10	0.18744	0.533687
Q8BHZ0	TG_NT-TG_EGCG	0.218587	0.111286	1.96419	24	0.0611908	0.322913
Q8BI08	TG_NT-TG_EGCG	0.037577	0.198726	0.18909	8	0.854732	0.956771
Q8BIF0	TG_NT-TG_EGCG	-0.0617822	0.128942	-0.479148	14	0.639231	0.868415
Q8BIG7	TG_NT-TG_EGCG	-0.116185	0.0899383	-1.29183	19	0.211911	0.565237
Q8BIJ6	TG_NT-TG_EGCG	0.0139498	0.0720268	0.193676	67	0.847016	0.955075
Q8BIW1	TG_NT-TG_EGCG	-0.0145827	0.135175	-0.10788	14	0.915622	0.977922
Q8BIZ1	TG_NT-TG_EGCG	-0.0344458	0.059901	-0.575045	47	0.568004	0.841824
Q8BJ03	TG_NT-TG_EGCG	0.55918	0.422931	1.32215	4	0.256653	0.624178
Q8BJI1	TG_NT-TG_EGCG	-0.244112	0.138096	-1.7677	23	0.0903772	0.39491
Q8BJU0	TG_NT-TG_EGCG	-0.0744535	0.0955623	-0.77911	28	0.44245	0.773994
Q8BJW6	TG_NT-TG_EGCG	-0.0419155	0.355387	-0.117943	7	0.909426	0.974227
Q8BJY1	TG_NT-TG_EGCG	0.114396	0.0769594	1.48645	49	0.143568	0.479042
Q8BK08	TG_NT-TG_EGCG	-0.0262454	0.482114	-0.054438	7	0.958107	0.989386
Q8BK30	TG_NT-TG_EGCG	-0.185001	0.151344	-1.22239	8	0.25635	0.624012
Q8BK63	TG_NT-TG_EGCG	0.94393	0.388742	2.42817	4	0.0721236	0.352753
Q8BK64	TG_NT-TG_EGCG	0.287867	0.0903424	3.1864	51	0.00245964	0.0478544
Q8BK72	TG_NT-TG_EGCG	-0.044968	0.31484	-0.142828	7	0.89045	0.968406
Q8BKC5	TG_NT-TG_EGCG	-0.0575494	0.0766956	-0.750362	69	0.455588	0.776001
Q8BKX1	TG_NT-TG_EGCG	-0.0774248	0.0635462	-1.2184	76	0.22684	0.588834
Q8BKZ9	TG_NT-TG_EGCG	0.0920825	0.068382	1.34659	78	0.182013	0.526921
Q8BL65	TG_NT-TG_EGCG	-0.118289	0.105181	-1.12463	34	0.268625	0.637697
Q8BL66	TG_NT-TG_EGCG	0.0982873	0.0646493	1.52031	56	0.134059	0.469206
Q8BL86	TG_NT-TG_EGCG	0.485128	0.356622	1.36034	5	0.231837	0.593437
Q8BL97	TG_NT-TG_EGCG	-0.121562	0.0850312	-1.42961	17	0.170949	0.518971
Q8BLE7	TG_NT-TG_EGCG	-0.470432	0.30748	-1.52996	7	0.169879	0.518971
Q8BLF1	TG_NT-TG_EGCG	-0.176989	0.0996392	-1.7763	21	0.0901753	0.39491
Q8BLJ3	TG_NT-TG_EGCG	0.0364147	0.0459731	0.792087	13	0.442525	0.773994
Q8BLK3	TG_NT-TG_EGCG	-0.271495	0.0778724	-3.48641	41	0.00118149	0.0294926
Q8BLQ9	TG_NT-TG_EGCG	0.118752	0.0638985	1.85845	71	0.0672505	0.336445
Q8BLR2	TG_NT-TG_EGCG	-0.154949	0.0639339	-2.42359	51	0.0189546	0.171173
Q8BLY2	TG_NT-TG_EGCG	0.399737	0.440903	0.906634	4	0.415878	0.7561
Q8BMF3	TG_NT-TG_EGCG	-0.40669	0.080722	-5.03815	113	1.79893e-06	0.000317331
Q8BMF4	TG_NT-TG_EGCG	-0.0804262	0.0482424	-1.66713	138	0.0977571	0.410784
Q8BMG7	TG_NT-TG_EGCG	0.168461	0.128199	1.31405	9	0.221332	0.583132
Q8BMI3	TG_NT-TG_EGCG	-0.213562	0.179586	-1.18919	7	0.273135	0.642413
Q8BMJ3	TG_NT-TG_EGCG	0.144331	0.168586	0.856129	7	0.420264	0.758976
Q8BMS1	TG_NT-TG_EGCG	0.0294119	0.0586776	0.501246	128	0.617059	0.857475
Q8BMS4	TG_NT-TG_EGCG	0.108633	0.187268	0.58009	9	0.576086	0.845852
Q8BNU0	TG_NT-TG_EGCG	-0.465657	0.291188	-1.59916	8	0.148452	0.488567
Q8BNW9	TG_NT-TG_EGCG	-0.0548781	0.083264	-0.659086	56	0.512542	0.810693
Q8BNY6	TG_NT-TG_EGCG	0.230974	0.0461278	5.00725	33	1.80569e-05	0.00154125
Q8BP47	TG_NT-TG_EGCG	-0.0549441	0.0772838	-0.71094	82	0.479139	0.792478
Q8BP67	TG_NT-TG_EGCG	-0.0673608	0.0818992	-0.822484	22	0.419627	0.758976
Q8BP92	TG_NT-TG_EGCG	0.146217	0.134853	1.08427	31	0.286605	0.651139
Q8BPM0	TG_NT-TG_EGCG	0.162945	0.131514	1.23899	6	0.261616	0.63075
Q8BPN8	TG_NT-TG_EGCG	0.0353843	0.0359029	0.985553	471	0.324858	0.679288
Q8BPQ7	TG_NT-TG_EGCG	-0.168446	0.198725	-0.847636	4	0.444381	0.773994
Q8BQP9	TG_NT-TG_EGCG	-0.173291	0.237712	-0.728996	6	0.493466	0.796164
Q8BR63	TG_NT-TG_EGCG	-0.0686877	0.237245	-0.289523	6	0.781926	0.926467
Q8BR90	TG_NT-TG_EGCG	-0.0466546	0.0632989	-0.737053	12	0.475255	0.790742
Q8BR92	TG_NT-TG_EGCG	0.0388397	0.142354	0.272839	13	0.789263	0.927633
Q8BRK8	TG_NT-TG_EGCG	0.223612	0.314195	0.7117	7	0.499675	0.801783
Q8BRT1	TG_NT-TG_EGCG	0.0245222	0.05617	0.436572	103	0.663336	0.882447
Q8BRV5	TG_NT-TG_EGCG	-0.0294753	0.148159	-0.198943	7	0.847962	0.955176
Q8BSS9	TG_NT-TG_EGCG	-0.212171	0.0758231	-2.79823	5	0.0380729	0.242239
Q8BSY0	TG_NT-TG_EGCG	-0.341345	0.203405	-1.67815	8	0.131836	0.464594
Q8BSZ2	TG_NT-TG_EGCG	0.11156	0.362042	0.308142	8	0.765845	0.91808
Q8BTG7	TG_NT-TG_EGCG	0.14519	0.0729162	1.99119	39	0.0534978	0.29864
Q8BTI8	TG_NT-TG_EGCG	0.192275	0.0872347	2.20411	2	0.15835	0.500844
Q8BTM8	TG_NT-TG_EGCG	0.465529	0.321336	1.44873	18	0.164611	0.509426
Q8BTX9	TG_NT-TG_EGCG	-0.0252812	0.073609	-0.343453	4	0.748551	0.912029
Q8BTY2	TG_NT-TG_EGCG	0.105169	0.269077	0.390851	8	0.70611	0.89918
Q8BTZ7	TG_NT-TG_EGCG	-0.176594	0.183467	-0.962535	8	0.363968	0.711415
Q8BU30	TG_NT-TG_EGCG	-0.0351568	0.147426	-0.23847	14	0.814972	0.941121
Q8BUK6	TG_NT-TG_EGCG	-0.016382	0.117238	-0.139733	6	0.893443	0.968945
Q8BUV3	TG_NT-TG_EGCG	0.102411	0.0524419	1.95284	159	0.0525943	0.296653
Q8BV13	TG_NT-TG_EGCG	0.0919002	0.112003	0.820512	8	0.435689	0.772159
Q8BVE3	TG_NT-TG_EGCG	-0.0609327	0.050981	-1.1952	170	0.233672	0.594982
Q8BVI4	TG_NT-TG_EGCG	0.326476	0.0929339	3.51299	54	0.000904298	0.0249247
Q8BVI5	TG_NT-TG_EGCG	-0.231502	0.171909	-1.34665	10	0.207818	0.558247
Q8BVL3	TG_NT-TG_EGCG	0.339731	0.219469	1.54797	6	0.172598	0.519383
Q8BVQ5	TG_NT-TG_EGCG	0.00574988	0.0652335	0.088143	37	0.930238	0.981849
Q8BVU5	TG_NT-TG_EGCG	0.0330238	0.306858	0.107619	6	0.917806	0.977922
Q8BW75	TG_NT-TG_EGCG	-0.0736227	0.0514599	-1.43068	91	0.155947	0.497501
Q8BW96	TG_NT-TG_EGCG	0.0948208	0.0944422	1.00401	24	0.32539	0.679288
Q8BWF0	TG_NT-TG_EGCG	0.204072	0.0815109	2.50361	88	0.0141382	0.147282
Q8BWG8	TG_NT-TG_EGCG	0.0254568	0.0679889	0.374426	38	0.710169	0.900614
Q8BWM0	TG_NT-TG_EGCG	0.144051	0.0469048	3.07114	6	0.0219101	0.180044
Q8BWQ6	TG_NT-TG_EGCG	0.475769	0.217435	2.18809	7	0.064861	0.330682
Q8BWT1	TG_NT-TG_EGCG	-0.121797	0.0380957	-3.19713	77	0.00201442	0.0436898
Q8BWY3	TG_NT-TG_EGCG	-0.448037	0.0947845	-4.7269	9	0.00107858	0.0288275
Q8BX10	TG_NT-TG_EGCG	0.136362	0.103641	1.31572	15	0.208024	0.558247
Q8BX70	TG_NT-TG_EGCG	0.013037	0.110969	0.117483	10	0.908804	0.97404
Q8BX94	TG_NT-TG_EGCG	0.197096	0.133978	1.47111	5	0.201229	0.548353
Q8BXR1	TG_NT-TG_EGCG	0.824159	0.207316	3.97537	25	0.000527785	0.0179041
Q8BXR9	TG_NT-TG_EGCG	0.539932	0.25752	2.09666	6	0.08085	0.377966
Q8BXV2	TG_NT-TG_EGCG	0.155315	0.454224	0.341935	8	0.741209	0.908596
Q8BXZ1	TG_NT-TG_EGCG	-0.144723	0.145874	-0.992113	16	0.33591	0.681809
Q8BY89	TG_NT-TG_EGCG	0.169815	0.381755	0.444826	7	0.669874	0.884043
Q8BYI9	TG_NT-TG_EGCG	0.0463941	0.0352617	1.31571	246	0.189497	0.533982
Q8BYK6	TG_NT-TG_EGCG	-0.294235	0.0783192	-3.75687	8	0.00556923	0.0827876
Q8BYL4	TG_NT-TG_EGCG	0.103487	0.505035	0.204911	6	0.844416	0.955075
Q8BYM5	TG_NT-TG_EGCG	-0.0352801	0.0883652	-0.399254	24	0.693237	0.894689
Q8BYR5	TG_NT-TG_EGCG	0.00547645	0.375768	0.014574	4	0.98907	0.995844
Q8BZ98	TG_NT-TG_EGCG	0.0182733	0.0563327	0.324382	89	0.74641	0.910139
Q8BZA9	TG_NT-TG_EGCG	0.135864	0.335964	0.4044	6	0.69994	0.897935
Q8BZI0	TG_NT-TG_EGCG	0.320376	0.104008	3.08029	8	0.0151103	0.15182
Q8C052	TG_NT-TG_EGCG	-0.0231993	0.062424	-0.371641	33	0.712536	0.900683
Q8C0C7	TG_NT-TG_EGCG	0.00162654	0.0813619	0.0199914	48	0.984133	0.993141
Q8C0D4	TG_NT-TG_EGCG	-0.147849	0.101045	-1.46319	4	0.217248	0.576367
Q8C0D5	TG_NT-TG_EGCG	0.187017	0.231262	0.80868	6	0.449567	0.773994
Q8C0E2	TG_NT-TG_EGCG	0.0291859	0.120729	0.241747	53	0.809909	0.938686
Q8C0L0	TG_NT-TG_EGCG	0.397099	0.11831	3.35642	16	0.00401259	0.0676262
Q8C0M9	TG_NT-TG_EGCG	0.0159166	0.0568147	0.280149	76	0.780125	0.92607
Q8C0T5	TG_NT-TG_EGCG	-0.312702	0.0583795	-5.35637	3	0.0127316	0.138633
Q8C163	TG_NT-TG_EGCG	0.0955371	0.10194	0.937194	14	0.364546	0.711415
Q8C166	TG_NT-TG_EGCG	-0.237087	0.09385	-2.52623	18	0.0211224	0.179304
Q8C167	TG_NT-TG_EGCG	0.032195	0.102797	0.313189	53	0.755366	0.912648
Q8C1A5	TG_NT-TG_EGCG	-0.0556618	0.0770483	-0.722427	27	0.476243	0.79103
Q8C1B1	TG_NT-TG_EGCG	0.120663	0.153673	0.785191	7	0.458088	0.778485
Q8C1B7	TG_NT-TG_EGCG	0.0581876	0.0691134	0.841915	84	0.402226	0.745302
Q8C1Q6	TG_NT-TG_EGCG	-0.102811	0.40542	-0.253592	6	0.808276	0.937615
Q8C2Q3	TG_NT-TG_EGCG	0.107459	0.12514	0.858713	22	0.399758	0.743822
Q8C3W1	TG_NT-TG_EGCG	0.226563	0.146519	1.54631	9	0.156433	0.497501
Q8C419	TG_NT-TG_EGCG	-0.0530194	0.0822662	-0.644486	95	0.520813	0.813091
Q8C437	TG_NT-TG_EGCG	-0.0014564	0.134533	-0.0108256	22	0.99146	0.996816
Q8C460	TG_NT-TG_EGCG	-0.183651	0.496982	-0.369531	7	0.722657	0.900683
Q8C522	TG_NT-TG_EGCG	-0.261731	0.0656353	-3.98766	44	0.000248284	0.010265
Q8C5H8	TG_NT-TG_EGCG	0.103973	0.237179	0.438375	6	0.676458	0.886233
Q8C5Q4	TG_NT-TG_EGCG	-0.0978822	0.136052	-0.719447	4	0.511658	0.810201
Q8C5W0	TG_NT-TG_EGCG	0.0279512	0.103986	0.268797	11	0.793061	0.929335
Q8C6B2	TG_NT-TG_EGCG	0.142353	0.330732	0.430418	5	0.684813	0.889417
Q8C6E0	TG_NT-TG_EGCG	-0.171602	0.0552825	-3.10409	5	0.0267291	0.20358
Q8C6G8	TG_NT-TG_EGCG	-0.19605	0.0600774	-3.26329	5	0.022364	0.18264
Q8C6I2	TG_NT-TG_EGCG	-0.072563	0.195953	-0.370307	7	0.722104	0.900683
Q8C729	TG_NT-TG_EGCG	-0.11169	0.244806	-0.456237	7	0.662037	0.88205
Q8C7D2	TG_NT-TG_EGCG	0.53947	0.247803	2.17701	5	0.0814195	0.377999
Q8C7M3	TG_NT-TG_EGCG	0.417005	0.237678	1.75449	4	0.154205	0.495779
Q8C7R4	TG_NT-TG_EGCG	0.140331	0.213104	0.658511	8	0.528702	0.814708
Q8C854	TG_NT-TG_EGCG	0.00997004	0.0710075	0.140408	48	0.888925	0.967457
Q8C878	TG_NT-TG_EGCG	0.0848182	0.0923782	0.918162	11	0.378227	0.724929
Q8C8N2	TG_NT-TG_EGCG	-0.142574	0.0764029	-1.86608	60	0.0669204	0.336041
Q8C8R3	TG_NT-TG_EGCG	-0.0174958	0.0350146	-0.499672	547	0.617507	0.857475
Q8C8T8	TG_NT-TG_EGCG	-0.335644	0.3846	-0.872708	8	0.408251	0.749642
Q8C9S4	TG_NT-TG_EGCG	0.347496	0.125612	2.76643	4	0.0505153	0.29073
Q8CAA7	TG_NT-TG_EGCG	0.13091	0.0824459	1.58782	94	0.115684	0.436041
Q8CAK1	TG_NT-TG_EGCG	0.116031	0.0846101	1.37136	3	0.263836	0.632919
Q8CAQ8	TG_NT-TG_EGCG	-0.0257887	0.0758244	-0.340111	166	0.734203	0.905104
Q8CAY6	TG_NT-TG_EGCG	0.0515963	0.0939569	0.549149	33	0.5866	0.848046
Q8CBE3	TG_NT-TG_EGCG	0.130274	0.0887143	1.46846	50	0.148242	0.488567
Q8CBW3	TG_NT-TG_EGCG	0.0859528	0.0470494	1.82686	24	0.080184	0.375602
Q8CBY8	TG_NT-TG_EGCG	0.0936001	0.0903367	1.03612	29	0.308707	0.669343
Q8CC21	TG_NT-TG_EGCG	-0.168937	0.774418	-0.218147	6	0.834545	0.952634
Q8CC35	TG_NT-TG_EGCG	-0.101592	0.0935097	-1.08643	36	0.284509	0.651139
Q8CCB4	TG_NT-TG_EGCG	0.0637483	0.447151	0.142565	5	0.8922	0.968945
Q8CCJ3	TG_NT-TG_EGCG	0.538917	0.279446	1.92852	4	0.12603	0.456624
Q8CCJ4	TG_NT-TG_EGCG	-0.0510036	0.28301	-0.180218	17	0.859112	0.959161
Q8CCN5	TG_NT-TG_EGCG	-0.126989	0.194251	-0.653738	7	0.534158	0.819828
Q8CCT4	TG_NT-TG_EGCG	-0.0155324	0.17271	-0.0899336	8	0.930551	0.981849
Q8CDA1	TG_NT-TG_EGCG	0.242049	0.268252	0.902322	5	0.408249	0.749642
Q8CDG3	TG_NT-TG_EGCG	0.00538996	0.132556	0.0406617	22	0.967932	0.99139
Q8CDN6	TG_NT-TG_EGCG	0.160018	0.069286	2.30952	42	0.0259016	0.200555
Q8CEI1	TG_NT-TG_EGCG	0.259372	0.173493	1.495	6	0.18554	0.530396
Q8CFI0	TG_NT-TG_EGCG	0.0481229	0.168715	0.285232	20	0.778399	0.925498
Q8CFV4	TG_NT-TG_EGCG	0.371552	0.0965623	3.8478	8	0.00489277	0.0761545
Q8CFV9	TG_NT-TG_EGCG	-0.139173	0.375417	-0.370716	4	0.729647	0.902593
Q8CG72	TG_NT-TG_EGCG	0.257844	0.0649622	3.96914	6	0.00737423	0.0990468
Q8CG76	TG_NT-TG_EGCG	-0.074765	0.105125	-0.711202	20	0.485172	0.792937
Q8CGA0	TG_NT-TG_EGCG	0.276542	0.301313	0.917791	14	0.374269	0.722859
Q8CGC7	TG_NT-TG_EGCG	-0.193662	0.0700217	-2.76574	69	0.00728075	0.0990468
Q8CGF6	TG_NT-TG_EGCG	0.154713	0.0886375	1.74546	50	0.0870481	0.388998
Q8CGK3	TG_NT-TG_EGCG	0.020626	0.0613411	0.336251	62	0.737817	0.908029
Q8CGP2	TG_NT-TG_EGCG	0.636744	0.0340717	18.6883	18	3.0953e-13	4.09508e-10
Q8CGP6	TG_NT-TG_EGCG	-0.0787887	0.207047	-0.380536	8	0.713453	0.900683
Q8CGY8	TG_NT-TG_EGCG	0.0526191	0.0853778	0.616309	68	0.539748	0.825196
Q8CH72	TG_NT-TG_EGCG	0.340427	0.308266	1.10433	8	0.301555	0.661072
Q8CHC4	TG_NT-TG_EGCG	-0.0135283	0.035908	-0.376748	355	0.706586	0.89918
Q8CHG7	TG_NT-TG_EGCG	0.0580663	0.0593551	0.978286	87	0.330646	0.681521
Q8CHH9	TG_NT-TG_EGCG	0.0571245	0.0581387	0.982556	93	0.328375	0.680819
Q8CHK3	TG_NT-TG_EGCG	0.0659803	0.146715	0.449718	6	0.668704	0.883371
Q8CHP8	TG_NT-TG_EGCG	0.169487	0.0828417	2.04591	28	0.0502611	0.29073
Q8CHT0	TG_NT-TG_EGCG	-0.0439367	0.280454	-0.156663	7	0.879933	0.962881
Q8CHT1	TG_NT-TG_EGCG	0.286153	0.26666	1.0731	7	0.31882	0.674339
Q8CHU3	TG_NT-TG_EGCG	-0.0924528	0.103245	-0.895473	26	0.37875	0.724929
Q8CHX7	TG_NT-TG_EGCG	-0.0917821	0.15201	-0.603789	10	0.559431	0.83583
Q8CI32	TG_NT-TG_EGCG	0.0582941	0.209288	0.278535	7	0.78865	0.927633
Q8CI71	TG_NT-TG_EGCG	0.252748	0.246878	1.02378	8	0.335898	0.681809
Q8CI94	TG_NT-TG_EGCG	0.0220767	0.0444311	0.496875	190	0.619852	0.858363
Q8CIB5	TG_NT-TG_EGCG	0.112515	0.0513372	2.1917	24	0.0383419	0.243292
Q8CIE6	TG_NT-TG_EGCG	0.352998	0.105367	3.35018	13	0.00521891	0.0793635
Q8CIG8	TG_NT-TG_EGCG	0.135216	0.0877073	1.54168	11	0.151412	0.492089
Q8CIN4	TG_NT-TG_EGCG	0.26774	0.0636359	4.20737	9	0.00228165	0.0457367
Q8CIQ7	TG_NT-TG_EGCG	-0.257428	0.0653062	-3.94185	6	0.00760842	0.100659
Q8CJ19	TG_NT-TG_EGCG	0.199641	0.312258	0.639347	7	0.542945	0.827554
Q8CJ67	TG_NT-TG_EGCG	-0.126347	0.402882	-0.313608	5	0.76648	0.91808
Q8CJH3	TG_NT-TG_EGCG	-0.151923	0.20837	-0.729102	7	0.489609	0.794841
Q8JZK9	TG_NT-TG_EGCG	-0.102262	0.143177	-0.714239	4	0.514545	0.811388
Q8JZN5	TG_NT-TG_EGCG	-0.0149044	0.0780256	-0.19102	26	0.849994	0.955837
Q8JZP2	TG_NT-TG_EGCG	-0.350012	0.160516	-2.18055	16	0.0444913	0.266948
Q8JZQ2	TG_NT-TG_EGCG	0.0262475	0.0945111	0.277719	40	0.782659	0.926584
Q8JZQ9	TG_NT-TG_EGCG	0.251541	0.0879559	2.85985	36	0.00701076	0.0971228
Q8JZS0	TG_NT-TG_EGCG	0.0886854	0.0828902	1.06991	22	0.296257	0.658001
Q8JZU2	TG_NT-TG_EGCG	0.119289	0.14849	0.803348	7	0.448188	0.773994
Q8JZW5	TG_NT-TG_EGCG	0.0593385	0.163654	0.362585	7	0.727615	0.902188
Q8K019	TG_NT-TG_EGCG	-0.237618	0.1084	-2.19204	7	0.0644841	0.330029
Q8K021	TG_NT-TG_EGCG	-0.132471	0.0700593	-1.89085	69	0.0628441	0.32669
Q8K097	TG_NT-TG_EGCG	-0.193399	0.312715	-0.61845	6	0.559009	0.83583
Q8K0E8	TG_NT-TG_EGCG	-0.0209758	0.00158477	-13.2359	2	0.0056597	0.0831976
Q8K0G5	TG_NT-TG_EGCG	0.248633	0.102836	2.41776	22	0.0243471	0.192882
Q8K0S0	TG_NT-TG_EGCG	0.148491	0.100772	1.47354	67	0.14529	0.483148
Q8K0T0	TG_NT-TG_EGCG	-0.019296	0.0759197	-0.254164	153	0.79971	0.932584
Q8K0U4	TG_NT-TG_EGCG	0.0808566	0.0478678	1.68916	195	0.0927863	0.399207
Q8K183	TG_NT-TG_EGCG	0.0838048	0.0838506	0.999454	72	0.320922	0.675544
Q8K1A6	TG_NT-TG_EGCG	0.268109	0.378573	0.708211	7	0.501709	0.802614
Q8K1L5	TG_NT-TG_EGCG	0.389701	0.143832	2.70941	9	0.0240208	0.191457
Q8K1M6	TG_NT-TG_EGCG	0.0936207	0.0498165	1.87931	272	0.0612713	0.322913
Q8K1Z0	TG_NT-TG_EGCG	-0.140636	0.0260126	-5.40646	33	5.55789e-06	0.000668462
Q8K212	TG_NT-TG_EGCG	0.0852205	0.0879065	0.969445	66	0.335862	0.681809
Q8K221	TG_NT-TG_EGCG	0.222716	0.208364	1.06888	23	0.296214	0.658001
Q8K274	TG_NT-TG_EGCG	0.183544	0.170384	1.07724	18	0.295601	0.658001
Q8K2B3	TG_NT-TG_EGCG	0.123039	0.0509838	2.41329	197	0.0167247	0.160339
Q8K2C9	TG_NT-TG_EGCG	0.171765	0.0926464	1.85399	18	0.0802023	0.375602
Q8K2K6	TG_NT-TG_EGCG	0.0224473	0.0884022	0.253922	26	0.801553	0.933667
Q8K2P7	TG_NT-TG_EGCG	-0.145912	0.234396	-0.622502	6	0.556514	0.83583
Q8K2T1	TG_NT-TG_EGCG	-0.358878	0.103663	-3.46197	7	0.0105195	0.126521
Q8K310	TG_NT-TG_EGCG	0.132211	0.0520446	2.54035	131	0.0122416	0.135528
Q8K341	TG_NT-TG_EGCG	0.124434	0.133351	0.933127	9	0.37511	0.723427
Q8K354	TG_NT-TG_EGCG	0.219507	0.0985743	2.22681	29	0.0338863	0.225544
Q8K386	TG_NT-TG_EGCG	0.231306	0.286981	0.805997	8	0.443541	0.773994
Q8K394	TG_NT-TG_EGCG	0.048216	0.15191	0.317399	6	0.761696	0.917921
Q8K3A0	TG_NT-TG_EGCG	-0.503722	0.223289	-2.25593	6	0.0649105	0.330682
Q8K3H0	TG_NT-TG_EGCG	0.0507269	0.150033	0.338105	15	0.739969	0.908596
Q8K3J1	TG_NT-TG_EGCG	-0.0190139	0.123885	-0.15348	35	0.878902	0.962881
Q8K3W0	TG_NT-TG_EGCG	0.0236334	0.191723	0.123268	6	0.90592	0.972835
Q8K400	TG_NT-TG_EGCG	-0.128761	0.0762084	-1.68959	31	0.101141	0.418807
Q8K406	TG_NT-TG_EGCG	0.153175	0.283138	0.540992	7	0.605293	0.851918
Q8K4G5	TG_NT-TG_EGCG	0.0497178	0.101024	0.492141	13	0.630826	0.866499
Q8K4P8	TG_NT-TG_EGCG	0.0753867	0.471783	0.159791	8	0.877006	0.962881
Q8K4Q0	TG_NT-TG_EGCG	0.443109	0.118197	3.7489	14	0.00215808	0.0442658
Q8K4R4	TG_NT-TG_EGCG	0.0873657	0.145996	0.598412	7	0.568415	0.841824
Q8K4X7	TG_NT-TG_EGCG	-0.137655	0.310583	-0.443215	5	0.67613	0.886233
Q8K4Z3	TG_NT-TG_EGCG	-0.087535	0.079774	-1.09729	41	0.278919	0.646604
Q8K4Z5	TG_NT-TG_EGCG	0.0667475	0.0896129	0.744843	15	0.467877	0.785073
Q8QZR5	TG_NT-TG_EGCG	0.173272	0.32457	0.533851	5	0.616316	0.857475
Q8QZS1	TG_NT-TG_EGCG	0.0169079	0.100891	0.167585	66	0.867422	0.960873
Q8QZT1	TG_NT-TG_EGCG	0.0571509	0.0610882	0.935547	79	0.352357	0.700595
Q8QZT2	TG_NT-TG_EGCG	0.121901	0.129392	0.94211	5	0.389392	0.738083
Q8QZV4	TG_NT-TG_EGCG	-0.226399	0.305452	-0.741193	5	0.491898	0.794841
Q8QZY1	TG_NT-TG_EGCG	0.139549	0.181206	0.770114	27	0.447918	0.773994
Q8QZY9	TG_NT-TG_EGCG	0.245345	0.0273224	8.97963	2	0.0121757	0.135528
Q8R001	TG_NT-TG_EGCG	0.136266	0.0400674	3.40091	31	0.00186668	0.0433266
Q8R007	TG_NT-TG_EGCG	0.164577	0.0875174	1.88051	9	0.0927309	0.399207
Q8R010	TG_NT-TG_EGCG	-0.146942	0.0455345	-3.22704	7	0.0145112	0.149403
Q8R016	TG_NT-TG_EGCG	0.0408118	0.0988033	0.413061	45	0.681523	0.887863
Q8R050	TG_NT-TG_EGCG	0.0928543	0.036457	2.54696	49	0.0140577	0.147023
Q8R071	TG_NT-TG_EGCG	-0.128114	0.0905733	-1.41448	66	0.161921	0.505129
Q8R081	TG_NT-TG_EGCG	0.10279	0.0529469	1.94137	94	0.0552079	0.301818
Q8R086	TG_NT-TG_EGCG	-0.192675	0.180943	-1.06484	5	0.335645	0.681809
Q8R0A5	TG_NT-TG_EGCG	0.144891	0.0876993	1.65213	27	0.110092	0.430287
Q8R0A7	TG_NT-TG_EGCG	0.0321182	0.067574	0.475305	66	0.636139	0.868415
Q8R0F8	TG_NT-TG_EGCG	0.0438561	0.102647	0.427252	31	0.672149	0.884423
Q8R0H9	TG_NT-TG_EGCG	-0.274488	0.218685	-1.25518	4	0.277742	0.646356
Q8R0P4	TG_NT-TG_EGCG	-0.12674	0.38945	-0.325434	8	0.753201	0.912029
Q8R0S2	TG_NT-TG_EGCG	0.128343	0.0650893	1.97181	61	0.0531712	0.297444
Q8R0S4	TG_NT-TG_EGCG	-0.34693	0.190253	-1.82352	15	0.0882123	0.390971
Q8R0W0	TG_NT-TG_EGCG	-0.0284579	0.270988	-0.105015	5	0.920447	0.978319
Q8R0Y6	TG_NT-TG_EGCG	-0.0627986	0.0587181	-1.06949	178	0.286296	0.651139
Q8R105	TG_NT-TG_EGCG	0.347824	0.153206	2.2703	5	0.0724117	0.353508
Q8R123	TG_NT-TG_EGCG	-0.079149	0.105006	-0.753755	5	0.484957	0.792937
Q8R127	TG_NT-TG_EGCG	-0.166758	0.0721109	-2.31252	14	0.0364736	0.235963
Q8R146	TG_NT-TG_EGCG	0.0232307	0.138333	0.167934	8	0.870803	0.962869
Q8R164	TG_NT-TG_EGCG	-0.0350604	0.0649645	-0.539685	51	0.591763	0.849297
Q8R191	TG_NT-TG_EGCG	-0.153941	0.0811341	-1.89737	9	0.090267	0.39491
Q8R1B4	TG_NT-TG_EGCG	0.0921782	0.0979927	0.940664	22	0.357092	0.705123
Q8R1G2	TG_NT-TG_EGCG	0.382019	0.148017	2.58091	8	0.0325704	0.2239
Q8R1H0	TG_NT-TG_EGCG	0.0334914	0.809691	0.0413632	6	0.968348	0.99139
Q8R1I1	TG_NT-TG_EGCG	-0.102563	0.530489	-0.193337	8	0.851514	0.956184
Q8R1N4	TG_NT-TG_EGCG	-0.141753	0.0938917	-1.50975	6	0.181848	0.526921
Q8R1Q8	TG_NT-TG_EGCG	0.0885267	0.0519206	1.70504	133	0.0905216	0.39491
Q8R1T1	TG_NT-TG_EGCG	-0.00576879	0.0872657	-0.0661061	16	0.948112	0.986703
Q8R2R9	TG_NT-TG_EGCG	0.36268	0.0671749	5.39904	46	2.2786e-06	0.000376823
Q8R2Y0	TG_NT-TG_EGCG	0.184064	0.147186	1.25055	22	0.224236	0.58428
Q8R2Y8	TG_NT-TG_EGCG	-0.0144375	0.124502	-0.115962	7	0.910939	0.975453
Q8R307	TG_NT-TG_EGCG	0.304559	0.0374572	8.13085	5	0.000456768	0.0170227
Q8R317	TG_NT-TG_EGCG	-0.210102	0.0655864	-3.20344	25	0.00368479	0.0645692
Q8R326	TG_NT-TG_EGCG	0.279547	0.102302	2.73257	32	0.0101461	0.122587
Q8R361	TG_NT-TG_EGCG	-0.25365	0.0584228	-4.34162	3	0.0225538	0.183172
Q8R366	TG_NT-TG_EGCG	-0.0777445	0.0624487	-1.24493	93	0.216284	0.574587
Q8R3P0	TG_NT-TG_EGCG	0.191838	0.0677958	2.82965	39	0.00732582	0.0990468
Q8R3Q6	TG_NT-TG_EGCG	-0.613415	0.295854	-2.07337	6	0.0834973	0.382094
Q8R3S6	TG_NT-TG_EGCG	0.112673	0.128415	0.877416	13	0.396187	0.74377
Q8R3T5	TG_NT-TG_EGCG	-0.137145	0.172211	-0.796373	8	0.4488	0.773994
Q8R3V5	TG_NT-TG_EGCG	0.124277	0.0806627	1.5407	45	0.130393	0.462494
Q8R3Z5	TG_NT-TG_EGCG	-0.0823675	0.316717	-0.260067	6	0.803507	0.934445
Q8R464	TG_NT-TG_EGCG	0.194118	0.10669	1.81946	45	0.0754982	0.36262
Q8R4K2	TG_NT-TG_EGCG	-0.0563936	0.0510681	-1.10428	5	0.319757	0.674703
Q8R4N0	TG_NT-TG_EGCG	-0.430104	0.334979	-1.28397	6	0.246501	0.613586
Q8R4U7	TG_NT-TG_EGCG	-0.169124	0.291661	-0.579865	8	0.577967	0.845852
Q8R555	TG_NT-TG_EGCG	-0.605192	0.20089	-3.01255	4	0.0394512	0.248543
Q8R570	TG_NT-TG_EGCG	0.0196268	0.0378068	0.519134	86	0.605001	0.851918
Q8R574	TG_NT-TG_EGCG	-0.129554	0.08839	-1.46571	31	0.152798	0.493654
Q8R5C5	TG_NT-TG_EGCG	-0.123607	0.0520541	-2.37459	27	0.024935	0.195425
Q8R5H1	TG_NT-TG_EGCG	0.162669	0.103479	1.57199	19	0.132456	0.465444
Q8R5H6	TG_NT-TG_EGCG	0.0352133	0.0579052	0.60812	81	0.544809	0.828962
Q8R5J9	TG_NT-TG_EGCG	0.121042	0.0741606	1.63216	34	0.111875	0.431551
Q8R5M8	TG_NT-TG_EGCG	0.227754	0.0712797	3.19522	39	0.00276688	0.0511969
Q8VBV7	TG_NT-TG_EGCG	-0.0381269	0.113088	-0.337144	24	0.738939	0.908565
Q8VBW6	TG_NT-TG_EGCG	0.0301966	0.0843607	0.357946	9	0.728635	0.902296
Q8VBY2	TG_NT-TG_EGCG	0.128795	0.092632	1.39039	16	0.183449	0.52912
Q8VBZ3	TG_NT-TG_EGCG	-0.437827	0.247174	-1.77133	8	0.114454	0.433875
Q8VC30	TG_NT-TG_EGCG	-0.133385	0.12481	-1.06871	6	0.3263	0.679834
Q8VCD6	TG_NT-TG_EGCG	0.064578	0.203436	0.317437	8	0.759039	0.915413
Q8VCI5	TG_NT-TG_EGCG	-0.0890223	0.125619	-0.708671	8	0.498656	0.801783
Q8VCM7	TG_NT-TG_EGCG	0.407161	0.328718	1.23863	6	0.26174	0.63075
Q8VCM8	TG_NT-TG_EGCG	0.255978	0.100055	2.55837	6	0.0430028	0.262784
Q8VCR7	TG_NT-TG_EGCG	0.348385	0.440456	0.790965	7	0.454924	0.776001
Q8VCT3	TG_NT-TG_EGCG	0.107147	0.093534	1.14554	40	0.258795	0.62708
Q8VCW8	TG_NT-TG_EGCG	0.0764033	0.0725151	1.05362	52	0.296929	0.658001
Q8VCX5	TG_NT-TG_EGCG	0.114388	0.0812687	1.40753	8	0.196918	0.543888
Q8VCY8	TG_NT-TG_EGCG	-0.123122	0.107117	-1.14941	6	0.294133	0.658001
Q8VD04	TG_NT-TG_EGCG	0.0854559	0.116843	0.731374	20	0.473034	0.789185
Q8VD33	TG_NT-TG_EGCG	-0.361381	0.06583	-5.48961	10	0.000265634	0.0108133
Q8VD37	TG_NT-TG_EGCG	0.0529377	0.0725803	0.729368	74	0.468079	0.785073
Q8VDD5	TG_NT-TG_EGCG	0.0302499	0.0410865	0.736249	172	0.462582	0.782104
Q8VDJ3	TG_NT-TG_EGCG	-0.0100116	0.0948979	-0.105499	44	0.91646	0.977922
Q8VDK1	TG_NT-TG_EGCG	-0.00299197	0.107311	-0.0278813	23	0.977997	0.991687
Q8VDM4	TG_NT-TG_EGCG	0.0608297	0.0791281	0.76875	89	0.444077	0.773994
Q8VDM6	TG_NT-TG_EGCG	0.01229	0.105315	0.116697	13	0.908883	0.97404
Q8VDN2	TG_NT-TG_EGCG	-0.0654797	0.0466572	-1.40342	164	0.162382	0.505129
Q8VDP4	TG_NT-TG_EGCG	0.0819764	0.0561224	1.46067	17	0.162341	0.505129
Q8VDP6	TG_NT-TG_EGCG	0.298078	0.331272	0.899801	6	0.402893	0.745888
Q8VDQ1	TG_NT-TG_EGCG	0.26436	0.332646	0.794718	8	0.449709	0.773994
Q8VDQ8	TG_NT-TG_EGCG	0.035367	0.0405603	0.87196	139	0.384734	0.732378
Q8VE33	TG_NT-TG_EGCG	0.0668218	0.105807	0.631546	62	0.530006	0.815346
Q8VE47	TG_NT-TG_EGCG	-0.133995	0.1256	-1.06684	31	0.294283	0.658001
Q8VE70	TG_NT-TG_EGCG	-0.0680422	0.123439	-0.55122	10	0.593584	0.849297
Q8VE88	TG_NT-TG_EGCG	-0.350203	0.105756	-3.31142	4	0.029615	0.214689
Q8VE97	TG_NT-TG_EGCG	-0.19935	0.103354	-1.92882	16	0.0716877	0.351922
Q8VEA4	TG_NT-TG_EGCG	-0.186604	0.16834	-1.10849	9	0.296391	0.658001
Q8VED9	TG_NT-TG_EGCG	0.068332	0.086897	0.786357	33	0.437269	0.773405
Q8VEH3	TG_NT-TG_EGCG	0.493217	0.542869	0.908538	7	0.393798	0.740575
Q8VEH5	TG_NT-TG_EGCG	0.138839	0.0907904	1.52923	26	0.138284	0.471529
Q8VEJ9	TG_NT-TG_EGCG	-0.0761431	0.195039	-0.3904	7	0.707849	0.89918
Q8VEK0	TG_NT-TG_EGCG	-0.263261	0.133174	-1.97682	14	0.0681012	0.339352
Q8VEK3	TG_NT-TG_EGCG	0.0593401	0.0565416	1.04949	141	0.295746	0.658001
Q8VEM8	TG_NT-TG_EGCG	-0.0522102	0.05273	-0.990141	84	0.324949	0.679288
Q8VHH5	TG_NT-TG_EGCG	0.214195	0.071124	3.01157	41	0.00443672	0.0724664
Q8VHI6	TG_NT-TG_EGCG	0.116983	0.0822029	1.42311	40	0.162458	0.505129
Q8VHK5	TG_NT-TG_EGCG	-0.19335	0.283471	-0.682081	5	0.525496	0.813234
Q8VHL1	TG_NT-TG_EGCG	0.15818	0.0711696	2.22258	33	0.0332099	0.225541
Q8VHQ9	TG_NT-TG_EGCG	-0.12792	0.0808791	-1.58161	31	0.123888	0.454027
Q8VHW2	TG_NT-TG_EGCG	0.000280957	0.0779268	0.0036054	43	0.99714	0.999796
Q8VI75	TG_NT-TG_EGCG	-0.129175	0.316935	-0.407574	4	0.704456	0.89918
Q8VIJ6	TG_NT-TG_EGCG	0.0833402	0.0801311	1.04005	112	0.300557	0.659979
Q8VIM9	TG_NT-TG_EGCG	0.205379	0.113904	1.80309	19	0.0872576	0.388998
Q8WTY4	TG_NT-TG_EGCG	-0.209678	0.456537	-0.45928	7	0.659956	0.881515
Q91V09	TG_NT-TG_EGCG	0.298724	0.157615	1.89527	27	0.0688102	0.341598
Q91V12	TG_NT-TG_EGCG	-0.0472996	0.0631182	-0.749381	83	0.455747	0.776001
Q91V14	TG_NT-TG_EGCG	-0.138817	0.0310552	-4.47001	143	1.58018e-05	0.00139372
Q91V41	TG_NT-TG_EGCG	-0.0128994	0.066502	-0.19397	69	0.846769	0.955075
Q91V57	TG_NT-TG_EGCG	0.0794946	0.330375	0.240619	5	0.819405	0.943903
Q91V61	TG_NT-TG_EGCG	-0.108996	0.0505433	-2.15648	84	0.0339049	0.225544
Q91V64	TG_NT-TG_EGCG	-0.00279223	0.103153	-0.0270688	13	0.978816	0.991687
Q91V76	TG_NT-TG_EGCG	0.10766	0.0677388	1.58934	8	0.150648	0.492089
Q91V92	TG_NT-TG_EGCG	0.00675728	0.068596	0.0985084	113	0.921703	0.978641
Q91VC3	TG_NT-TG_EGCG	0.43984	0.236426	1.86037	5	0.121913	0.451164
Q91VD9	TG_NT-TG_EGCG	-0.0956245	0.0402564	-2.37539	221	0.0183851	0.168913
Q91VF2	TG_NT-TG_EGCG	0.126882	0.145292	0.873286	7	0.411461	0.751713
Q91VI7	TG_NT-TG_EGCG	-0.0652903	0.0676579	-0.965007	60	0.338415	0.684591
Q91VK4	TG_NT-TG_EGCG	0.195375	0.105371	1.85416	5	0.12289	0.45288
Q91VM5	TG_NT-TG_EGCG	0.0775429	0.139813	0.554618	27	0.583722	0.847339
Q91VM9	TG_NT-TG_EGCG	-0.0975574	0.0880583	-1.10787	54	0.272827	0.642259
Q91VN4	TG_NT-TG_EGCG	0.0197531	0.0703341	0.280847	49	0.78001	0.92607
Q91VR2	TG_NT-TG_EGCG	0.0558166	0.068266	0.817634	70	0.416341	0.7561
Q91VR5	TG_NT-TG_EGCG	0.0603095	0.0644737	0.935412	103	0.351764	0.700385
Q91VR7	TG_NT-TG_EGCG	0.388006	0.100632	3.85569	9	0.00387248	0.0659369
Q91VR8	TG_NT-TG_EGCG	0.038191	0.072429	0.527289	18	0.604432	0.851918
Q91VT4	TG_NT-TG_EGCG	-0.27455	0.103857	-2.64354	7	0.0332523	0.225541
Q91VW3	TG_NT-TG_EGCG	-0.0972028	0.0564587	-1.72166	36	0.0937145	0.401244
Q91VZ6	TG_NT-TG_EGCG	-0.0481185	0.0713609	-0.674299	24	0.506565	0.805341
Q91W43	TG_NT-TG_EGCG	0.0693042	0.184726	0.375174	8	0.717283	0.900683
Q91W50	TG_NT-TG_EGCG	0.239232	0.135386	1.76704	12	0.102619	0.422286
Q91W69	TG_NT-TG_EGCG	0.0908111	0.2024	0.448672	8	0.665572	0.883371
Q91W86	TG_NT-TG_EGCG	-0.268802	0.475108	-0.56577	7	0.589218	0.848705
Q91W90	TG_NT-TG_EGCG	0.0553859	0.139348	0.397465	20	0.695235	0.895716
Q91WC3	TG_NT-TG_EGCG	-0.0497079	0.065586	-0.757904	126	0.449924	0.773994
Q91WD5	TG_NT-TG_EGCG	0.0197127	0.0745114	0.26456	106	0.791862	0.928754
Q91WG4	TG_NT-TG_EGCG	0.223126	0.252898	0.882276	7	0.406903	0.748724
Q91WG5	TG_NT-TG_EGCG	0.251059	0.0999773	2.51116	7	0.0403285	0.251673
Q91WG7	TG_NT-TG_EGCG	0.0310719	0.0717609	0.432992	37	0.667534	0.883371
Q91WJ8	TG_NT-TG_EGCG	0.231958	0.0846969	2.73868	15	0.0152289	0.15182
Q91WK2	TG_NT-TG_EGCG	0.230447	0.0899718	2.56133	27	0.0163298	0.157695
Q91WK5	TG_NT-TG_EGCG	0.0178875	0.140288	0.127505	15	0.900234	0.972222
Q91WQ3	TG_NT-TG_EGCG	-0.0355059	0.0919578	-0.386111	68	0.70062	0.897935
Q91WS0	TG_NT-TG_EGCG	-0.112738	0.0962093	-1.1718	38	0.248571	0.616419
Q91WV0	TG_NT-TG_EGCG	-0.0212994	0.190286	-0.111933	7	0.914018	0.977543
Q91X72	TG_NT-TG_EGCG	0.906776	0.126514	7.16741	12	1.1366e-05	0.00111387
Q91X97	TG_NT-TG_EGCG	-0.017926	0.0560946	-0.319567	35	0.751196	0.912029
Q91XD7	TG_NT-TG_EGCG	-0.688062	0.174328	-3.94694	4	0.0168612	0.160471
Q91XL9	TG_NT-TG_EGCG	0.0403187	0.106554	0.378387	35	0.707429	0.89918
Q91XM9	TG_NT-TG_EGCG	0.0560722	0.0763016	0.734875	130	0.463739	0.783059
Q91XU3	TG_NT-TG_EGCG	0.121253	0.0678515	1.78704	31	0.0837135	0.382094
Q91XV3	TG_NT-TG_EGCG	-0.00287121	0.0629275	-0.0456272	61	0.963756	0.9911
Q91YD9	TG_NT-TG_EGCG	-0.00970774	0.0938962	-0.103388	27	0.918419	0.977922
Q91YE6	TG_NT-TG_EGCG	0.0832078	0.117668	0.707141	8	0.499556	0.801783
Q91YE8	TG_NT-TG_EGCG	0.561923	0.327844	1.71399	6	0.137359	0.471529
Q91YI0	TG_NT-TG_EGCG	0.305102	0.301571	1.01171	7	0.345364	0.692426
Q91YJ2	TG_NT-TG_EGCG	-0.316185	0.0550269	-5.74601	11	0.000129127	0.00644659
Q91YL2	TG_NT-TG_EGCG	0.652999	0.596131	1.0954	5	0.32328	0.678888
Q91YM2	TG_NT-TG_EGCG	0.0847324	0.147559	0.574228	7	0.583786	0.847339
Q91YM4	TG_NT-TG_EGCG	-0.0214579	0.475808	-0.0450978	4	0.966191	0.99139
Q91YP0	TG_NT-TG_EGCG	0.275846	0.272061	1.01391	6	0.349752	0.698448
Q91YP2	TG_NT-TG_EGCG	-0.0958677	0.110992	-0.863733	18	0.399098	0.743822
Q91YQ5	TG_NT-TG_EGCG	-0.105951	0.090642	-1.16889	43	0.248887	0.616549
Q91YR1	TG_NT-TG_EGCG	-0.123346	0.0740694	-1.66527	27	0.107421	0.426285
Q91YT0	TG_NT-TG_EGCG	-0.0342456	0.0485311	-0.705641	130	0.481674	0.792478
Q91Z31	TG_NT-TG_EGCG	0.0484517	0.0530873	0.912679	40	0.36688	0.714322
Q91Z38	TG_NT-TG_EGCG	-0.406053	0.35725	-1.13661	6	0.29905	0.659004
Q91Z53	TG_NT-TG_EGCG	-0.0964341	0.0694739	-1.38806	50	0.171273	0.519115
Q91Z61	TG_NT-TG_EGCG	-0.0735903	0.145521	-0.505703	4	0.639661	0.868415
Q91Z67	TG_NT-TG_EGCG	0.425623	0.416287	1.02243	5	0.353475	0.700595
Q91ZA3	TG_NT-TG_EGCG	0.0332198	0.0659309	0.503857	79	0.615764	0.857475
Q91ZJ5	TG_NT-TG_EGCG	0.148606	0.0886992	1.67539	78	0.0978621	0.410784
Q91ZP9	TG_NT-TG_EGCG	-0.22225	0.0854017	-2.60241	49	0.0122114	0.135528
Q91ZR1	TG_NT-TG_EGCG	0.078061	0.0471546	1.65543	4	0.17318	0.519383
Q91ZU6	TG_NT-TG_EGCG	-0.00575113	0.0660357	-0.0870912	7	0.933038	0.982913
Q91ZX7	TG_NT-TG_EGCG	-0.0209013	0.0750657	-0.278441	66	0.781545	0.926467
Q91ZZ3	TG_NT-TG_EGCG	0.0242713	0.0517683	0.468845	9	0.650329	0.87482
Q920E5	TG_NT-TG_EGCG	0.125128	0.0924646	1.35326	12	0.200918	0.548114
Q920I9	TG_NT-TG_EGCG	-0.0203532	0.0484712	-0.419902	198	0.675012	0.886023
Q920N7	TG_NT-TG_EGCG	-0.274026	0.347849	-0.787774	5	0.466515	0.784243
Q920P5	TG_NT-TG_EGCG	0.407881	0.0969271	4.20812	38	0.00015156	0.00705398
Q920Q4	TG_NT-TG_EGCG	-0.0189329	0.0617685	-0.306514	7	0.76813	0.91808
Q921F2	TG_NT-TG_EGCG	0.0912573	0.0567317	1.60858	50	0.114006	0.433875
Q921F4	TG_NT-TG_EGCG	0.0649998	0.0864595	0.751795	30	0.458033	0.778485
Q921G7	TG_NT-TG_EGCG	-0.163299	0.0778799	-2.09681	21	0.0482983	0.283364
Q921H8	TG_NT-TG_EGCG	-0.0923877	0.107784	-0.857158	41	0.39634	0.74377
Q921I1	TG_NT-TG_EGCG	0.350238	0.0460653	7.60307	205	1.02141e-12	9.00879e-10
Q921J2	TG_NT-TG_EGCG	-0.0504469	0.199101	-0.253373	8	0.80637	0.936635
Q921M3	TG_NT-TG_EGCG	0.172177	0.305141	0.564255	6	0.59303	0.849297
Q921M7	TG_NT-TG_EGCG	-0.0767936	0.0633096	-1.21299	66	0.229459	0.591187
Q921Q7	TG_NT-TG_EGCG	0.222825	0.0828498	2.6895	5	0.0433245	0.263866
Q921W4	TG_NT-TG_EGCG	0.056714	0.0703747	0.805887	6	0.451058	0.773994
Q922B1	TG_NT-TG_EGCG	0.162045	0.145338	1.11495	6	0.307526	0.669343
Q922B2	TG_NT-TG_EGCG	0.0315888	0.0518118	0.609683	85	0.543698	0.828224
Q922D8	TG_NT-TG_EGCG	-0.0228519	0.06011	-0.380168	62	0.70512	0.89918
Q922E4	TG_NT-TG_EGCG	-0.040688	0.0931382	-0.436856	23	0.66629	0.883371
Q922F4	TG_NT-TG_EGCG	0.664628	0.529326	1.25561	7	0.249545	0.616549
Q922H2	TG_NT-TG_EGCG	0.274926	0.0710822	3.86772	25	0.000695348	0.0219035
Q922J3	TG_NT-TG_EGCG	-2.73269e-05	0.0874854	-0.000312359	31	0.999753	0.999991
Q922J6	TG_NT-TG_EGCG	-0.0415382	0.370388	-0.112148	9	0.913168	0.977444
Q922Q1	TG_NT-TG_EGCG	-0.141682	0.392227	-0.361224	8	0.727286	0.902188
Q922Q4	TG_NT-TG_EGCG	0.00712821	0.384616	0.0185333	4	0.986101	0.994219
Q922Q8	TG_NT-TG_EGCG	0.225223	0.0956042	2.35578	16	0.0315724	0.221593
Q922Q9	TG_NT-TG_EGCG	0.044055	0.342292	0.128706	5	0.902607	0.972222
Q922R1	TG_NT-TG_EGCG	0.226329	0.408681	0.553802	6	0.599729	0.851918
Q922R5	TG_NT-TG_EGCG	0.011718	0.114508	0.102334	8	0.921011	0.978319
Q922R8	TG_NT-TG_EGCG	-0.0236905	0.0837701	-0.282804	55	0.778389	0.925498
Q922S4	TG_NT-TG_EGCG	-0.101631	0.0868667	-1.16997	79	0.245532	0.612878
Q922Y1	TG_NT-TG_EGCG	0.336372	0.077113	4.36207	5	0.00727608	0.0990468
Q923D2	TG_NT-TG_EGCG	7.0425e-05	0.0224956	0.00313061	23	0.997529	0.999796
Q923D4	TG_NT-TG_EGCG	0.590735	0.519817	1.13643	6	0.29912	0.659004
Q923T9	TG_NT-TG_EGCG	-0.0245922	0.111731	-0.220101	27	0.827448	0.949569
Q924L1	TG_NT-TG_EGCG	-0.0772157	0.0490796	-1.57328	14	0.137976	0.471529
Q924M7	TG_NT-TG_EGCG	0.0325862	0.0898966	0.362485	60	0.718263	0.900683
Q924N4	TG_NT-TG_EGCG	-0.106291	0.446973	-0.237801	4	0.82372	0.946401
Q925I1	TG_NT-TG_EGCG	0.29783	0.174902	1.70284	8	0.127006	0.458347
Q925N0	TG_NT-TG_EGCG	-0.0291486	0.107619	-0.27085	36	0.788054	0.927633
Q93092	TG_NT-TG_EGCG	0.00823446	0.067258	0.122431	68	0.902919	0.972222
Q99020	TG_NT-TG_EGCG	0.0625166	0.0751527	0.831861	32	0.411652	0.751713
Q99104	TG_NT-TG_EGCG	-0.123036	0.0539852	-2.27907	228	0.0235881	0.189134
Q99J08	TG_NT-TG_EGCG	0.0859474	0.127661	0.673245	28	0.506311	0.805341
Q99J09	TG_NT-TG_EGCG	-0.640504	0.242261	-2.64386	8	0.0295358	0.214689
Q99J39	TG_NT-TG_EGCG	0.362482	0.244309	1.4837	6	0.188415	0.533687
Q99J85	TG_NT-TG_EGCG	0.0796118	0.0808885	0.984217	38	0.331234	0.681521
Q99J99	TG_NT-TG_EGCG	-0.638334	0.0918491	-6.94981	55	4.55825e-09	1.50764e-06
Q99JB2	TG_NT-TG_EGCG	-0.00973367	0.134982	-0.0721109	13	0.943611	0.985959
Q99JF8	TG_NT-TG_EGCG	-0.16951	0.0778723	-2.17677	17	0.0438812	0.26509
Q99JG2	TG_NT-TG_EGCG	0.0461203	0.0679569	0.67867	17	0.506481	0.805341
Q99JI4	TG_NT-TG_EGCG	-0.0810094	0.0888841	-0.911405	34	0.368499	0.715895
Q99JI6	TG_NT-TG_EGCG	0.221074	0.20086	1.10064	8	0.303067	0.663558
Q99JP0	TG_NT-TG_EGCG	-0.096286	0.135342	-0.711425	8	0.497038	0.799977
Q99JP7	TG_NT-TG_EGCG	0.134875	0.0812744	1.6595	39	0.105036	0.424049
Q99JR1	TG_NT-TG_EGCG	-0.121861	0.0808795	-1.50669	46	0.138726	0.471529
Q99JX3	TG_NT-TG_EGCG	0.0269903	0.0901387	0.299431	20	0.767701	0.91808
Q99JX4	TG_NT-TG_EGCG	-0.444402	0.911505	-0.487548	6	0.643171	0.870607
Q99JY0	TG_NT-TG_EGCG	0.00800021	0.0917141	0.0872299	75	0.930721	0.981849
Q99JY8	TG_NT-TG_EGCG	0.216292	0.121035	1.78702	22	0.0877226	0.390108
Q99JY9	TG_NT-TG_EGCG	0.061971	0.0608517	1.01839	124	0.310474	0.669343
Q99K10	TG_NT-TG_EGCG	0.143695	0.421766	0.340699	7	0.743327	0.909313
Q99K46	TG_NT-TG_EGCG	-0.0409466	0.0495648	-0.826124	7	0.435983	0.772162
Q99K48	TG_NT-TG_EGCG	0.0946803	0.155036	0.6107	32	0.545712	0.829787
Q99K51	TG_NT-TG_EGCG	0.0871891	0.0587908	1.48304	60	0.143298	0.478744
Q99K85	TG_NT-TG_EGCG	0.0832302	0.0978849	0.850287	84	0.397583	0.743822
Q99KB8	TG_NT-TG_EGCG	0.0506442	0.0712613	0.710682	57	0.480179	0.792478
Q99KC8	TG_NT-TG_EGCG	-0.171062	0.0617216	-2.7715	10	0.0197363	0.174718
Q99KH8	TG_NT-TG_EGCG	-0.202968	0.0635303	-3.19483	6	0.0187219	0.169651
Q99KI0	TG_NT-TG_EGCG	-0.113366	0.048411	-2.34175	286	0.0198799	0.174758
Q99KJ8	TG_NT-TG_EGCG	0.00303064	0.0474881	0.0638189	87	0.949261	0.986703
Q99KK2	TG_NT-TG_EGCG	0.0158342	0.101529	0.155956	18	0.877803	0.962881
Q99KK7	TG_NT-TG_EGCG	-0.0484484	0.0658309	-0.735951	20	0.470304	0.787113
Q99KN9	TG_NT-TG_EGCG	-0.726275	0.15541	-4.67328	17	0.000218243	0.0091662
Q99KP3	TG_NT-TG_EGCG	0.559491	0.353143	1.58432	4	0.188297	0.533687
Q99KP6	TG_NT-TG_EGCG	-0.320062	0.119906	-2.66928	26	0.0129235	0.138841
Q99KQ4	TG_NT-TG_EGCG	0.0798023	0.0805137	0.991165	18	0.334743	0.681809
Q99KV1	TG_NT-TG_EGCG	0.0987433	0.232848	0.424067	8	0.68269	0.887863
Q99KW9	TG_NT-TG_EGCG	0.223096	0.0826047	2.70076	14	0.0172309	0.162443
Q99KX1	TG_NT-TG_EGCG	-0.2339	0.13318	-1.75627	15	0.0994327	0.413678
Q99L04	TG_NT-TG_EGCG	-0.0789611	0.0586514	-1.34628	22	0.191921	0.538532
Q99L13	TG_NT-TG_EGCG	-0.0125231	0.0500609	-0.250158	39	0.803778	0.934445
Q99L27	TG_NT-TG_EGCG	-0.149772	0.0861259	-1.73898	8	0.12023	0.447438
Q99L43	TG_NT-TG_EGCG	0.165473	0.0428637	3.86045	23	0.000795058	0.0233747
Q99L45	TG_NT-TG_EGCG	-0.0190214	0.0528018	-0.360242	19	0.72264	0.900683
Q99L47	TG_NT-TG_EGCG	0.0678202	0.0741853	0.914201	51	0.364913	0.711541
Q99LB2	TG_NT-TG_EGCG	-0.402302	0.0768667	-5.23376	6	0.0019501	0.0434226
Q99LB6	TG_NT-TG_EGCG	0.00908637	0.0727131	0.124962	7	0.904067	0.972426
Q99LC3	TG_NT-TG_EGCG	0.136686	0.0519914	2.62902	89	0.0100871	0.122587
[truncated: 647 more rows]

## Sheet: present in TG.EGCG_absent in TG
	Sequence	Leading.razor.protein	Unique..Groups.	WT_NT.1.1	WT_NT.2.1	WT_NT.3.1	WT_NT.4.1	WT_NT.5.1	COUNT.WT_NT	WT_EGCG.1.1	WT_EGCG.2.1	WT_EGCG.3.1	WT_EGCG.4.1	WT_EGCG.5.1	COUNT_WT_EGCG	WT_EGCG_EE.1.1	WT_EGCG_EE.2.1	WT_EGCG_EE.3.1	WT_EGCG_EE.4.1	WT_EGCG_EE.5.1	COUNT_WT_EGCG_EE	WT_EE.1.1	WT_EE.2.1	WT_EE.3.1	WT_EE.4.1	COUNT_WT_EE	TG_NT.1.1	TG_NT.2.1	TG_NT.3.1	TG_NT.4.1	TG_NT.5.1	COUNT_TG_NT	TG_EGCG.1.1	TG_EGCG.2.1	TG_EGCG.3.1	TG_EGCG.4.1	TG_EGCG.5.1	COUNT_TG_EGCG	TG_EGCG_EE.1.1	TG_EGCG_EE.2.1	TG_EGCG_EE.3.1	TG_EGCG_EE.4.1	COUNT_TG_EGCG_EE	TG_EE.1.1	TG_EE.2.1	TG_EE.3.1	TG_EE.4.1	TG_EE.5.1	COUNT_TG_EE
Q9R0Q3	HEQEYMEVR	Q9R0Q3	yes	769980	1258200	1108300	706390	715270	5	NA	1473000	NA	2498300	NA	2	NA	1494800	NA	980500	434790	3	985020	NA	1241900	NA	2	NA	1593600	NA	NA	NA	1	1471000	NA	1387100	1186600	716140	4	1007200	NA	1569500	998280	3	1168100	1319100	1279500	1258800	800840	5
Q9Z0J0	EVNVSPCPTDPCQLHK	Q9Z0J0	yes	632080	810900	NA	860550	372610	4	NA	NA	NA	723960	NA	1	NA	1525200	852800	NA	831680	3	794990	NA	NA	NA	1	NA	NA	NA	NA	NA	0	NA	1114100	715280	NA	538280	3	1101800	NA	1042500	1150400	3	NA	NA	1152600	NA	759140	2
Q80U87	INDQFAGSSQQDSQELLLFLMDGLHEDLNK	Q80U87	yes	NA	258530	NA	564290	339690	3	NA	NA	NA	NA	485620	1	NA	NA	574560	NA	NA	1	NA	620850	NA	542690	2	NA	496210	NA	NA	NA	1	NA	NA	493620	587120	544250	3	NA	NA	690190	424820	2	NA	NA	NA	642180	355350	2
Q8BZN6	LLDPLDYETVIEELEK	Q8BZN6	yes	NA	250360	421960	545860	NA	3	NA	602420	NA	NA	290070	2	NA	699490	1013600	NA	555070	3	NA	289120	NA	383020	2	NA	NA	NA	424150	NA	1	320350	905470	NA	NA	355110	3	NA	578060	698440	667040	3	840070	NA	456280	467220	648240	4
P98203	NAQAPAHPSAHLEEDTVVAVLNTIHEIVSDSLDNAR	P98203	yes	482740	NA	NA	628640	580290	3	NA	232170	233300	NA	NA	2	NA	289310	NA	NA	NA	1	496770	193480	NA	NA	2	287110	NA	NA	NA	NA	1	139490	233720	212690	NA	NA	3	NA	NA	786110	NA	1	NA	189020	234260	NA	NA	2
Q9CPT3	VPLTSSPMPHYMVSSVLELPALLQSIDCK	Q9CPT3	yes	394120	NA	507520	375990	NA	3	NA	669010	NA	NA	389880	2	NA	426540	417270	NA	310710	3	411040	392180	575980	314550	4	NA	NA	273510	NA	NA	1	NA	435670	478180	NA	518650	3	NA	NA	NA	353980	1	NA	NA	515340	NA	603120	2
O88444	HDNVSILFADIVGFTGLASQCTAQELVK	O88444	yes	NA	NA	356350	NA	219860	2	NA	253560	NA	NA	NA	1	101190	284220	284180	NA	NA	3	343090	197510	181420	NA	3	NA	NA	416690	NA	NA	1	253730	272630	601450	NA	NA	3	NA	341970	367330	NA	2	237740	NA	236430	337880	244090	4
Q8K2I1	LQDDSVETVTSIEQAK	Q8K2I1	yes	NA	875270	1316300	NA	NA	2	NA	661100	706530	NA	NA	2	450060	NA	749080	NA	NA	2	NA	496580	NA	NA	1	710450	NA	NA	NA	NA	1	448420	NA	1085700	NA	545780	3	NA	NA	NA	755820	1	525240	NA	NA	NA	624730	2
Q9WTQ8	YLVQDTDEFILPTGANK	Q9WTQ8	yes	NA	1750400	1976600	NA	NA	2	NA	2876000	2497000	2017100	725840	4	NA	2285800	2157700	1611900	916460	4	1907700	NA	1669500	NA	2	NA	1197000	NA	NA	NA	1	987870	NA	1901500	1294800	NA	3	NA	1302200	1924900	1528200	3	1234900	NA	1676100	1404200	NA	3
Q62351	HIFWGSGSHTLSALVENLK	Q62351	yes	NA	1115400	NA	NA	NA	1	NA	1010300	NA	1384200	NA	2	NA	1040400	NA	NA	NA	1	NA	NA	1013900	646380	2	NA	NA	NA	NA	NA	0	1080100	851950	900860	771980	NA	4	NA	NA	2448300	NA	1	832800	1263100	NA	1170300	849500	4
A2AP18	ISIDSIQEVSEGR	A2AP18	yes	NA	1028300	NA	NA	NA	1	NA	NA	1083300	NA	529210	2	NA	821950	NA	NA	NA	1	NA	969570	NA	NA	1	NA	777430	NA	NA	NA	1	576690	1280300	543100	NA	NA	3	1444100	NA	NA	NA	1	1077700	865740	NA	NA	NA	2
Q9D3V5	MPMDIIKGNLDGISK	Q9D3V5	yes	3412300	NA	NA	NA	NA	1	NA	NA	NA	7465400	NA	1	NA	NA	NA	NA	4282300	1	NA	NA	5028300	3965600	2	NA	NA	NA	NA	NA	0	NA	NA	4668700	3672800	3603000	3	NA	NA	6073300	3711600	2	NA	NA	NA	8889400	3998200	2
O89029	SPCECESLVEFQGR	O89029	yes	NA	NA	NA	NA	NA	0	NA	NA	NA	NA	NA	0	323820	NA	1237200	NA	NA	2	NA	NA	467450	NA	1	NA	NA	658990	NA	NA	1	NA	NA	623950	742120	847700	3	NA	1594600	1345600	808570	3	NA	NA	773630	632610	563110	3

## Sheet: absent in TG.EGCG_present in TG
	Sequence	Leading.razor.protein	Unique..Groups.	WT_NT.1.1	WT_NT.2.1	WT_NT.3.1	WT_NT.4.1	WT_NT.5.1	COUNT.WT_NT	WT_EGCG.1.1	WT_EGCG.2.1	WT_EGCG.3.1	WT_EGCG.4.1	WT_EGCG.5.1	COUNT_WT_EGCG	WT_EGCG_EE.1.1	WT_EGCG_EE.2.1	WT_EGCG_EE.3.1	WT_EGCG_EE.4.1	WT_EGCG_EE.5.1	COUNT_WT_EGCG_EE	WT_EE.1.1	WT_EE.2.1	WT_EE.3.1	WT_EE.4.1	COUNT_WT_EE	TG_NT.1.1	TG_NT.2.1	TG_NT.3.1	TG_NT.4.1	TG_NT.5.1	COUNT_TG_NT	TG_EGCG.1.1	TG_EGCG.2.1	TG_EGCG.3.1	TG_EGCG.4.1	TG_EGCG.5.1	COUNT_TG_EGCG	TG_EGCG_EE.1.1	TG_EGCG_EE.2.1	TG_EGCG_EE.3.1	TG_EGCG_EE.4.1	COUNT_TG_EGCG_EE	TG_EE.1.1	TG_EE.2.1	TG_EE.3.1	TG_EE.4.1	TG_EE.5.1	COUNT_TG_EE
Q924C1	ILNFLLNTLQENVNK	Q924C1	yes	258170	397390	698690	473560	286730	5	445150	617730	427250	712940	240870	5	NA	339830	NA	507650	NA	2	547430	445230	483940	186180	4	NA	371520	713300	294270	202080	4	NA	NA	NA	403650	NA	1	NA	459490	592550	606790	3	NA	NA	718530	410800	340040	3
F6W8I0	MDIPFLSFLPAEVR	F6W8I0	yes	167220	202030	195720	309430	160660	5	NA	NA	162650	218510	NA	2	NA	272810	279300	216220	NA	3	NA	203220	148880	156180	3	212680	201120	NA	190230	NA	3	NA	246360	NA	NA	NA	1	369950	347760	137500	NA	3	NA	NA	210640	NA	NA	1
Q60759	GYGCAGVSSVAYGLLTR	Q60759	yes	902330	NA	1632600	1340400	861690	4	1920700	1257200	NA	1573600	NA	3	1397200	NA	2512900	1013100	1609700	4	NA	1414400	951240	695430	3	1732700	1089900	1938400	832530	NA	4	1212400	NA	NA	NA	NA	1	NA	1320800	1159300	979470	3	1333200	1453100	1987700	1377700	783470	5
Q3UJU9	SLQGLAGEIVGEVR	Q3UJU9	yes	410130	1141100	NA	676980	452880	4	1045400	818630	826720	508780	NA	4	NA	1265200	565270	572790	NA	3	1767900	NA	NA	NA	1	1058400	NA	659200	485910	NA	3	NA	736620	NA	NA	NA	1	1206500	NA	NA	NA	1	NA	744830	867460	NA	NA	2
Q924S8	TEAEGGDDDLQTTEEDTSR	Q924S8	yes	427010	NA	424080	461630	279410	4	589100	376320	NA	NA	194440	3	NA	659660	578350	295410	NA	3	NA	422080	795640	NA	2	535560	NA	683010	335020	NA	3	NA	NA	NA	NA	NA	0	558300	NA	NA	538860	2	NA	566710	NA	NA	NA	1
Q6P4T2	DILCGAADEVLAVLK	Q6P4T2	yes	273260	NA	NA	247690	251030	3	NA	347810	299960	NA	238650	3	262790	271090	NA	NA	NA	2	NA	396330	157370	NA	2	NA	337810	498920	259740	NA	3	225060	NA	NA	NA	NA	1	287190	353180	384830	NA	3	NA	NA	433830	803390	256980	3
Q69ZF3	DSQVYCEDTGGTEAVR	Q69ZF3	yes	428580	NA	890260	NA	434370	3	NA	1178400	598600	1291900	NA	3	NA	938020	1289400	481070	531300	4	851620	NA	431220	408680	3	981500	NA	NA	336090	928920	3	NA	NA	NA	NA	515540	1	NA	703990	705460	612970	3	NA	NA	639940	709570	314210	3
P98192	FGLLNIVMEPFFK	P98192	yes	NA	NA	148110	90201	131110	3	135030	225890	NA	222040	NA	3	NA	232560	NA	212490	NA	2	NA	154240	NA	167340	2	158830	212110	NA	132710	NA	3	NA	NA	172870	NA	NA	1	173720	174660	NA	NA	2	179710	174120	170690	157610	NA	4
Q6PDQ2	HHYEQQQEDLAR	Q6PDQ2	yes	NA	209810	NA	143920	212320	3	NA	234910	NA	NA	218480	2	NA	218670	NA	290930	NA	2	218660	144180	259170	NA	3	191150	271670	NA	172240	NA	3	148610	NA	NA	NA	NA	1	NA	NA	NA	NA	0	NA	NA	NA	NA	115220	1
Q923G2	IEGDETSTEAATR	Q923G2	yes	321320	NA	478780	432440	NA	3	NA	330240	406170	NA	476190	3	NA	288400	NA	433940	353480	3	NA	NA	387680	494150	2	462280	272030	NA	318360	NA	3	NA	NA	NA	164690	NA	1	NA	NA	539820	459260	2	2626700	NA	1034400	1040700	1670100	4
Q3UTJ2	KGDTVYILR	Q3UTJ2	yes	696360	899070	876230	NA	NA	3	NA	1647400	NA	NA	601130	2	894820	1484100	NA	825870	NA	3	NA	631100	NA	NA	1	NA	3090700	751940	444180	NA	3	1216300	NA	NA	NA	NA	1	NA	NA	NA	NA	0	1045700	NA	NA	NA	NA	1
Q6PNC0	MLPSSSFTPLSSAAVDHQIEVLLSEWSK	Q6PNC0	yes	469010	353970	397840	NA	NA	3	NA	598690	454450	497450	NA	3	1517200	2023200	1745700	1044700	NA	4	NA	NA	349680	450420	2	1814500	NA	1810900	747180	1018800	4	NA	NA	NA	441220	NA	1	465120	NA	541920	NA	2	1414800	1435900	1474400	1349000	NA	4
Q3UU96	NLELLSEIEQLIK	Q3UU96	yes	NA	122550	101570	154560	NA	3	201400	162530	NA	234830	145790	4	NA	246200	269830	166430	109370	4	148550	191890	177740	164480	4	NA	224360	182540	126710	189500	4	NA	203220	NA	NA	NA	1	NA	241080	NA	NA	1	155280	NA	232800	NA	NA	2
Q921Z5	SIATTLIDDTSSEVLDELYR	Q921Z5	yes	NA	216260	289500	184040	NA	3	208500	NA	351240	392350	NA	3	205300	337100	NA	335960	NA	3	199840	301060	NA	NA	2	290090	290530	368500	217510	NA	4	NA	239690	NA	NA	NA	1	144250	NA	187970	NA	2	340470	191400	292790	405520	NA	4
Q8R180	ALLLEILHEIK	Q8R180	yes	238550	NA	NA	NA	268510	2	NA	1328800	1319900	NA	NA	2	NA	NA	NA	421260	295010	2	NA	NA	264850	383920	2	1628200	NA	889630	644980	NA	3	NA	NA	NA	420260	NA	1	NA	NA	449500	271280	2	NA	NA	389620	344120	252950	3
P06797	DRDNHCGLATAASYPVVN	P06797	yes	NA	NA	NA	892150	853370	2	NA	NA	1500000	NA	644280	2	NA	885590	1833600	965780	1376500	4	NA	NA	NA	930200	1	1478200	NA	1463000	673300	NA	3	NA	NA	NA	NA	971910	1	1704300	660590	NA	936640	3	NA	NA	2162300	970540	NA	2
Q3UFS0	EHEQTDPYVQQIAVAILDSLEK	Q3UFS0	yes	NA	NA	NA	400860	203250	2	267250	444650	418790	413510	NA	4	NA	360960	NA	260130	317340	3	NA	NA	333390	361450	2	578710	NA	415170	229690	NA	3	NA	NA	NA	NA	NA	0	NA	313070	NA	337710	2	193320	NA	420590	NA	375860	3
Q99N95	HAVTLLQVQDCHVLK	Q99N95	yes	676980	NA	622490	NA	NA	2	682160	NA	NA	NA	407410	2	NA	NA	1083600	511470	NA	2	1276700	645250	NA	NA	2	685660	NA	656140	368620	NA	3	NA	1592600	NA	NA	NA	1	770670	NA	NA	980920	2	NA	605430	741260	NA	NA	2
Q9QZ08	IAEGAHQGDPLSR	Q9QZ08	yes	NA	NA	NA	1065900	1173200	2	317300	1033200	1042400	1173600	NA	4	NA	836820	NA	344300	NA	2	810590	NA	NA	255020	2	NA	568850	685270	353820	857660	4	NA	525690	NA	NA	NA	1	NA	NA	NA	NA	0	NA	NA	NA	NA	411090	1
P62046	KMEQMREEK	P62046	yes	NA	767550	741230	NA	NA	2	NA	NA	918700	NA	498180	2	955720	NA	NA	NA	NA	1	766310	NA	575340	643790	3	1027800	NA	NA	737370	518250	3	NA	NA	NA	526220	NA	1	578240	832950	NA	NA	2	NA	938200	514750	NA	480010	3
P06728	PYAVDLQDQINTQTQEMK	P06728	yes	NA	NA	752730	NA	736100	2	649910	808460	NA	1007400	448150	4	NA	NA	823290	657150	NA	2	NA	NA	694120	418500	2	NA	958030	1241000	539520	NA	3	NA	NA	NA	1056300	NA	1	612100	NA	732650	NA	2	NA	NA	780670	511220	966600	3
P58854	ATNAQFDSPEILK	P58854	yes	NA	NA	NA	NA	304860	1	NA	272390	333590	343870	NA	3	232940	NA	NA	261490	204370	3	327670	NA	130120	NA	2	314180	202830	NA	178300	NA	3	NA	390920	NA	NA	NA	1	NA	405430	199300	NA	2	NA	227840	NA	256340	NA	2
Q9EPR2	TLGLSQNVQACETTVELLFDSVIHLGCK	Q9EPR2	yes	NA	NA	429200	NA	NA	1	NA	452760	432570	568930	NA	3	NA	NA	NA	NA	NA	0	531210	379370	NA	267330	3	488070	557370	482580	NA	NA	3	295580	NA	NA	NA	NA	1	NA	443750	NA	NA	1	NA	NA	361320	NA	NA	1
Q9D1H7	AEVDVADELLENLAK	Q9D1H7	yes	NA	NA	NA	NA	NA	0	1374600	1410200	NA	NA	NA	2	605840	1097800	994140	1258200	733460	5	1417100	NA	NA	NA	1	760830	1105300	1237000	NA	NA	3	NA	1208800	NA	NA	NA	1	NA	1532800	NA	NA	1	805140	NA	NA	NA	NA	1
