# Supplementary material for: DYRK1A Overexpression Alters Cognition and Neural-Related Proteomic Pathways in the Hippocampus That Are Rescued by Green Tea Extract and/or Environmental Enrichment
Source: Front Mol Neurosci. 2019 Nov 15;12:272. doi: 10.3389/fnmol.2019.00272 (PMC6873902; doi:10.3389/fnmol.2019.00272)
Supplement: Supplementary file 1 [file Data_Sheet_1.zip › TableS3_myresults_WT_WT_EE.xlsx]

## Sheet: TableS3_myresults_WT_WT_EE2
Protein	Label	log2FC	SE	Tvalue	DF	pvalue	adj.pvalue
A2A432	WT_NT-WT_EE	-0.232482	0.110298	-2.10776	6	0.0796185	0.375523
A2A5R2	WT_NT-WT_EE	-0.297871	0.201142	-1.4809	4	0.212748	0.580763
A2A690	WT_NT-WT_EE	-0.266066	0.645528	-0.412168	7	0.692545	0.893579
A2A699	WT_NT-WT_EE	-0.068433	0.162798	-0.420356	7	0.686829	0.892088
A2AAJ9	WT_NT-WT_EE	-0.0422038	0.0921439	-0.458021	6	0.663057	0.881685
A2ADY9	WT_NT-WT_EE	0.222706	0.13605	1.63694	6	0.152757	0.504844
A2AG50	WT_NT-WT_EE	-0.118013	0.0873241	-1.35144	32	0.186033	0.548393
A2AGT5	WT_NT-WT_EE	8.62074e-05	0.0881914	0.000977503	39	0.999225	0.999594
A2AJA9	WT_NT-WT_EE	-0.12175	0.124965	-0.974268	5	0.374669	0.720711
A2AJI0	WT_NT-WT_EE	-0.288871	0.0858394	-3.36525	18	0.00344668	0.0615566
A2ALS5	WT_NT-WT_EE	-0.0279794	0.0907322	-0.308373	50	0.75908	0.922074
A2ALU4	WT_NT-WT_EE	0.145481	0.123593	1.1771	13	0.260257	0.627549
A2AN08	WT_NT-WT_EE	0.184441	0.0815301	2.26224	5	0.0731461	0.355506
A2AQ25	WT_NT-WT_EE	-0.179886	0.09582	-1.87734	6	0.109559	0.430326
A2ASS6	WT_NT-WT_EE	-0.192441	0.163368	-1.17796	5	0.291821	0.657324
A2ASZ8	WT_NT-WT_EE	0.0468789	0.435969	0.107528	7	0.917387	0.971857
A2AWA9	WT_NT-WT_EE	-0.0607394	0.0436794	-1.39057	27	0.175711	0.536746
A2CG49	WT_NT-WT_EE	-0.201954	0.112439	-1.79612	16	0.0913803	0.397153
A2RT62	WT_NT-WT_EE	0.115507	0.057037	2.02511	8	0.0774419	0.369758
A6H5Z3	WT_NT-WT_EE	-0.018021	0.0968106	-0.186147	16	0.854669	0.958633
A6H630	WT_NT-WT_EE	0.374791	0.0240173	15.605	5	1.96365e-05	0.00190193
B0F2B4	WT_NT-WT_EE	0.0678242	0.285771	0.237338	7	0.819191	0.947802
B0V2N1	WT_NT-WT_EE	0.0387845	0.0609837	0.635982	79	0.526627	0.800641
B1AXV0	WT_NT-WT_EE	0.0721765	0.161638	0.446532	12	0.663165	0.881685
B1AZP2	WT_NT-WT_EE	-0.0668693	0.0986931	-0.677548	11	0.512057	0.791282
B2RSH2	WT_NT-WT_EE	-0.0365457	0.0513369	-0.711879	43	0.480384	0.780161
B2RUJ5	WT_NT-WT_EE	-0.115592	0.1061	-1.08945	6	0.317764	0.677835
B2RUR8	WT_NT-WT_EE	-0.134598	0.248203	-0.542292	7	0.604444	0.851618
B2RX88	WT_NT-WT_EE	0.135983	0.0432303	3.14555	7	0.0162528	0.160169
B2RXS4	WT_NT-WT_EE	-0.282396	0.074186	-3.80659	13	0.0021799	0.0461866
B2RY56	WT_NT-WT_EE	-0.169205	0.310564	-0.544832	5	0.60928	0.854378
B9EJA2	WT_NT-WT_EE	-0.0257813	0.0760483	-0.339012	46	0.736144	0.915264
B9EKR1	WT_NT-WT_EE	-0.00943508	0.0749197	-0.125936	92	0.900057	0.968555
D3YVF0	WT_NT-WT_EE	0.0623878	0.0565548	1.10314	85	0.27308	0.640652
D3YXK2	WT_NT-WT_EE	0.0207349	0.16222	0.12782	7	0.901886	0.968713
D3YZP9	WT_NT-WT_EE	0.360737	0.235454	1.53209	6	0.176385	0.536746
D3YZU1	WT_NT-WT_EE	-0.0132543	0.091746	-0.144467	16	0.886936	0.96656
D3Z7P3	WT_NT-WT_EE	-0.155338	0.0529771	-2.93217	142	0.00392493	0.0677988
E9PUL5	WT_NT-WT_EE	-0.0326133	0.0808647	-0.403306	23	0.690448	0.893579
E9PV24	WT_NT-WT_EE	-0.456588	0.0854066	-5.34605	3	0.0127998	0.135598
E9Q401	WT_NT-WT_EE	-0.0985872	0.0508544	-1.93862	189	0.0540373	0.308525
E9Q555	WT_NT-WT_EE	-0.10929	0.0348533	-3.13572	6	0.0201773	0.183013
E9Q8I9	WT_NT-WT_EE	-0.362778	0.0241723	-15.008	5	2.37822e-05	0.00208056
F6SEU4	WT_NT-WT_EE	-0.00235786	0.0459303	-0.0513356	200	0.959109	0.984894
F6W8I0	WT_NT-WT_EE	0.307387	0.271584	1.13183	6	0.300904	0.666164
F6ZDS4	WT_NT-WT_EE	0.0238753	0.108962	0.219116	4	0.837286	0.955387
F8VPU2	WT_NT-WT_EE	-0.218444	0.113447	-1.92552	40	0.0612945	0.329823
G3XA57	WT_NT-WT_EE	-0.687524	0.151917	-4.52567	6	0.00399346	0.068546
G5E829	WT_NT-WT_EE	0.0257057	0.0400481	0.641869	188	0.52174	0.798922
G5E8K5	WT_NT-WT_EE	-0.00801883	0.0576578	-0.139076	90	0.889701	0.967489
O08529	WT_NT-WT_EE	-0.125034	0.0805405	-1.55244	72	0.124941	0.453821
O08532	WT_NT-WT_EE	0.0297016	0.0691302	0.429648	98	0.668395	0.884933
O08539	WT_NT-WT_EE	-0.0587472	0.0552238	-1.0638	114	0.289667	0.654646
O08547	WT_NT-WT_EE	-0.0169818	0.0722747	-0.234961	35	0.815608	0.945048
O08553	WT_NT-WT_EE	-0.0167449	0.0302498	-0.553552	193	0.580526	0.839719
O08576	WT_NT-WT_EE	-0.184788	0.108398	-1.70472	4	0.163449	0.520296
O08583	WT_NT-WT_EE	0.102911	0.30359	0.338978	6	0.746175	0.917018
O08585	WT_NT-WT_EE	-0.262027	0.178081	-1.47139	40	0.14901	0.502629
O08586	WT_NT-WT_EE	-0.165786	0.122438	-1.35404	6	0.224498	0.593988
O08599	WT_NT-WT_EE	-0.0202205	0.0513364	-0.393882	222	0.694047	0.893758
O08638	WT_NT-WT_EE	0.018505	0.139641	0.132519	22	0.895778	0.968509
O08663	WT_NT-WT_EE	0.298234	0.215606	1.38324	6	0.215862	0.583223
O08688	WT_NT-WT_EE	0.247545	0.066206	3.739	11	0.00327185	0.0591551
O08709	WT_NT-WT_EE	-0.0579787	0.0489559	-1.18431	124	0.238557	0.608712
O08749	WT_NT-WT_EE	0.116244	0.0604097	1.92425	97	0.0572535	0.320045
O08756	WT_NT-WT_EE	-0.0463697	0.0886183	-0.523253	51	0.603065	0.851012
O08759	WT_NT-WT_EE	0.311482	0.107355	2.9014	7	0.0229399	0.192016
O08788	WT_NT-WT_EE	-0.0485653	0.0520661	-0.932762	187	0.352145	0.70547
O08795	WT_NT-WT_EE	-0.121565	0.133624	-0.909752	35	0.369176	0.717537
O08807	WT_NT-WT_EE	-0.0711259	0.174699	-0.407135	7	0.696071	0.894703
O08810	WT_NT-WT_EE	0.144523	0.0680998	2.12222	7	0.0714868	0.354318
O08848	WT_NT-WT_EE	-0.163158	0.120972	-1.34873	4	0.248723	0.613774
O08914	WT_NT-WT_EE	0.135451	0.0766521	1.76708	37	0.0854623	0.386934
O08915	WT_NT-WT_EE	0.0591374	0.078011	0.758065	22	0.456456	0.765086
O08917	WT_NT-WT_EE	-0.0300601	0.0884486	-0.339859	59	0.73517	0.915264
O08919	WT_NT-WT_EE	-0.000904937	0.0748534	-0.0120895	37	0.990419	0.995359
O08989	WT_NT-WT_EE	0.020541	0.151906	0.135222	7	0.896242	0.968509
O08997	WT_NT-WT_EE	-0.0387574	0.150635	-0.257293	12	0.801311	0.93945
O09061	WT_NT-WT_EE	-0.18187	0.0848841	-2.14257	42	0.0379886	0.25785
O09111	WT_NT-WT_EE	0.178009	0.166081	1.07182	8	0.315066	0.677835
O09114	WT_NT-WT_EE	-0.129803	0.274347	-0.473134	7	0.650516	0.876839
O09126	WT_NT-WT_EE	0.0251963	0.301047	0.0836955	5	0.936546	0.980083
O09131	WT_NT-WT_EE	-0.212009	0.136761	-1.55022	21	0.13603	0.478256
O09167	WT_NT-WT_EE	-0.190417	0.167029	-1.14002	8	0.287257	0.653165
O09172	WT_NT-WT_EE	-0.313575	0.274948	-1.14049	6	0.297553	0.661988
O35083	WT_NT-WT_EE	-0.160412	0.195544	-0.820339	7	0.43906	0.758194
O35089	WT_NT-WT_EE	-0.413457	0.32277	-1.28096	7	0.24101	0.610858
O35098	WT_NT-WT_EE	-0.0508397	0.0709337	-0.716722	138	0.474757	0.776829
O35114	WT_NT-WT_EE	-0.260228	0.122685	-2.12111	11	0.0574596	0.320045
O35127	WT_NT-WT_EE	-0.188277	0.112767	-1.66961	7	0.138924	0.48365
O35129	WT_NT-WT_EE	-0.0273128	0.0516899	-0.528397	73	0.598826	0.850271
O35136	WT_NT-WT_EE	0.0436836	0.0579952	0.753228	64	0.454075	0.763681
O35215	WT_NT-WT_EE	-0.36152	0.0680688	-5.31109	22	2.48877e-05	0.00210923
O35226	WT_NT-WT_EE	-0.146557	0.073492	-1.9942	19	0.0606818	0.327198
O35228	WT_NT-WT_EE	0.019251	0.355588	0.0541384	7	0.958338	0.984474
O35239	WT_NT-WT_EE	0.25313	0.0376179	6.72898	21	1.17182e-06	0.000264831
O35250	WT_NT-WT_EE	-0.664797	0.284863	-2.33374	5	0.066899	0.343618
O35286	WT_NT-WT_EE	-0.28046	0.217751	-1.28799	5	0.254134	0.621472
O35295	WT_NT-WT_EE	-0.189013	0.0546262	-3.46012	42	0.00125216	0.0326525
O35343	WT_NT-WT_EE	-0.319634	0.0823012	-3.88371	14	0.00165394	0.0391226
O35344	WT_NT-WT_EE	-0.188141	0.215184	-0.874328	26	0.389945	0.730339
O35345	WT_NT-WT_EE	0.227009	0.105781	2.14603	10	0.057448	0.320045
O35381	WT_NT-WT_EE	-0.0846518	0.0702105	-1.20569	37	0.235593	0.606769
O35382	WT_NT-WT_EE	0.0138685	0.0628278	0.220738	54	0.826129	0.950556
O35393	WT_NT-WT_EE	-0.0881364	0.291098	-0.302772	6	0.772286	0.927708
O35405	WT_NT-WT_EE	-0.212033	0.161111	-1.31607	7	0.229609	0.597028
O35459	WT_NT-WT_EE	-0.243766	0.15689	-1.55373	13	0.144247	0.495111
O35465	WT_NT-WT_EE	0.0817405	0.0330157	2.47581	7	0.0424702	0.272442
O35495	WT_NT-WT_EE	-0.381765	0.343445	-1.11158	5	0.316892	0.677835
O35526	WT_NT-WT_EE	-0.0104059	0.0566328	-0.183744	75	0.85471	0.958633
O35551	WT_NT-WT_EE	-0.149924	0.10198	-1.47013	16	0.160917	0.517292
O35593	WT_NT-WT_EE	0.560078	0.161611	3.46559	15	0.00345941	0.0615566
O35609	WT_NT-WT_EE	0.0593459	0.0737095	0.805132	14	0.434205	0.757156
O35621	WT_NT-WT_EE	-0.00458946	0.269669	-0.0170188	7	0.986897	0.995338
O35633	WT_NT-WT_EE	0.0396101	0.0474567	0.834657	63	0.407065	0.741359
O35639	WT_NT-WT_EE	-0.0644187	0.443306	-0.145314	4	0.891491	0.967899
O35643	WT_NT-WT_EE	-0.0255957	0.0682635	-0.374954	98	0.708505	0.90206
O35658	WT_NT-WT_EE	0.238357	0.10728	2.22182	27	0.0348681	0.244549
O35678	WT_NT-WT_EE	0.211885	0.115515	1.83426	56	0.07193	0.354318
O35681	WT_NT-WT_EE	-0.491192	0.404456	-1.21445	7	0.26395	0.631873
O35682	WT_NT-WT_EE	-0.239406	1.15266	-0.207698	4	0.84561	0.957935
O35685	WT_NT-WT_EE	-0.184578	0.0845303	-2.18357	53	0.0334418	0.240588
O35737	WT_NT-WT_EE	0.108274	0.197407	0.548482	8	0.59833	0.850271
O35841	WT_NT-WT_EE	-0.540337	0.190376	-2.83826	5	0.0363205	0.250639
O35857	WT_NT-WT_EE	0.176443	0.0679427	2.59694	27	0.01504	0.152196
O35864	WT_NT-WT_EE	-0.268281	0.0834777	-3.2138	33	0.00292447	0.0566512
O35874	WT_NT-WT_EE	-0.067192	0.0902507	-0.744504	8	0.477869	0.778511
O35887	WT_NT-WT_EE	-0.343998	0.129878	-2.64862	20	0.0154124	0.153741
O35900	WT_NT-WT_EE	-0.187956	0.032058	-5.863	5	0.00204667	0.0451265
O35927	WT_NT-WT_EE	-0.0557053	0.0835236	-0.666941	93	0.506461	0.787246
O35945	WT_NT-WT_EE	-0.469241	0.538587	-0.871245	5	0.423472	0.750765
O35954	WT_NT-WT_EE	0.176039	0.112289	1.56773	11	0.145242	0.495111
O35988	WT_NT-WT_EE	-0.366383	0.568166	-0.644852	4	0.554145	0.820326
O54692	WT_NT-WT_EE	-0.0223314	0.167649	-0.133204	5	0.899227	0.968509
O54724	WT_NT-WT_EE	-0.0287935	0.245194	-0.117431	7	0.909817	0.96965
O54734	WT_NT-WT_EE	-0.064136	0.14356	-0.446754	10	0.664572	0.881844
O54774	WT_NT-WT_EE	0.107756	0.0535922	2.01067	121	0.0465835	0.287124
O54781	WT_NT-WT_EE	-0.0308388	0.0956906	-0.322276	25	0.749923	0.917823
O54829	WT_NT-WT_EE	-0.0503202	0.0681011	-0.738905	47	0.463639	0.769987
O54833	WT_NT-WT_EE	-0.442721	0.149395	-2.96343	24	0.006768	0.0947455
O54865	WT_NT-WT_EE	-0.0353643	0.0807116	-0.438156	28	0.664635	0.881844
O54901	WT_NT-WT_EE	-0.0750009	0.0881032	-0.851284	28	0.401834	0.739832
O54931	WT_NT-WT_EE	0.249926	0.33464	0.746851	7	0.479482	0.77959
O54946	WT_NT-WT_EE	0.385029	0.173064	2.22478	6	0.0677512	0.34589
O54962	WT_NT-WT_EE	-0.32714	0.267275	-1.22398	7	0.260553	0.627549
O54983	WT_NT-WT_EE	0.0653457	0.0581052	1.12461	117	0.263056	0.630776
O54984	WT_NT-WT_EE	-0.0479525	0.0693091	-0.691864	30	0.494343	0.785743
O54988	WT_NT-WT_EE	-0.0654995	0.0847568	-0.772793	38	0.444425	0.760016
O54991	WT_NT-WT_EE	0.0384282	0.058094	0.661483	120	0.509571	0.789238
O55013	WT_NT-WT_EE	-0.0876384	0.44089	-0.198776	7	0.848088	0.958633
O55022	WT_NT-WT_EE	0.0883553	0.0718326	1.23002	39	0.226059	0.595958
O55023	WT_NT-WT_EE	-0.010898	0.0718639	-0.151647	42	0.880191	0.964866
O55026	WT_NT-WT_EE	-0.314577	0.101631	-3.09529	13	0.00852364	0.107761
O55029	WT_NT-WT_EE	0.0348278	0.139608	0.249468	11	0.807596	0.941504
O55033	WT_NT-WT_EE	0.292466	0.12324	2.37314	5	0.0637042	0.337859
O55042	WT_NT-WT_EE	-0.0199502	0.0336296	-0.593233	16	0.561318	0.823753
O55091	WT_NT-WT_EE	-0.0691047	0.0603946	-1.14422	38	0.259689	0.627549
O55100	WT_NT-WT_EE	-0.0961554	0.0540493	-1.77903	5	0.135364	0.477381
O55106	WT_NT-WT_EE	-0.205762	0.159956	-1.28637	8	0.234292	0.604566
O55125	WT_NT-WT_EE	0.10396	0.0883239	1.17703	70	0.24317	0.611315
O55126	WT_NT-WT_EE	-0.257668	0.0540361	-4.76845	37	2.87824e-05	0.00236539
O55131	WT_NT-WT_EE	-0.00808906	0.0669621	-0.1208	83	0.904141	0.96965
O55135	WT_NT-WT_EE	-0.283549	0.286943	-0.988171	4	0.379009	0.722836
O55137	WT_NT-WT_EE	-0.369778	0.158917	-2.32686	4	0.0805288	0.376735
O55142	WT_NT-WT_EE	0.446598	0.26646	1.67604	5	0.154578	0.507614
O55143	WT_NT-WT_EE	0.0410726	0.0509842	0.805595	214	0.421371	0.750333
O55234	WT_NT-WT_EE	-0.136255	0.203315	-0.670167	43	0.506335	0.787246
O70133	WT_NT-WT_EE	-0.0734418	0.0785432	-0.93505	83	0.352475	0.70547
O70161	WT_NT-WT_EE	0.00302101	0.0695159	0.0434579	88	0.965435	0.986162
O70172	WT_NT-WT_EE	0.450513	0.111267	4.04894	24	0.000465576	0.0168352
O70194	WT_NT-WT_EE	0.0340621	0.0978686	0.348039	13	0.733382	0.914451
O70251	WT_NT-WT_EE	-0.013261	0.0709833	-0.186819	29	0.853103	0.958633
O70252	WT_NT-WT_EE	0.144547	0.070506	2.05014	44	0.0463385	0.286546
O70274	WT_NT-WT_EE	0.238904	0.134839	1.77177	4	0.151127	0.503906
O70293	WT_NT-WT_EE	-0.273483	0.268179	-1.01978	6	0.347178	0.704223
O70310	WT_NT-WT_EE	-0.147874	0.104947	-1.40903	23	0.172203	0.533122
O70311	WT_NT-WT_EE	-0.112936	0.349573	-0.323069	5	0.759717	0.922074
O70318	WT_NT-WT_EE	-0.092418	0.0643201	-1.43684	151	0.152831	0.504844
O70325	WT_NT-WT_EE	-0.0258097	0.0988262	-0.261162	32	0.795641	0.936413
O70423	WT_NT-WT_EE	0.224314	0.574804	0.390245	4	0.716246	0.90642
O70433	WT_NT-WT_EE	0.0956783	0.248558	0.384934	6	0.713562	0.905135
O70435	WT_NT-WT_EE	-0.180246	0.0615183	-2.92995	39	0.00564026	0.0833636
O70439	WT_NT-WT_EE	-0.203173	0.173371	-1.1719	12	0.263979	0.631873
O70443	WT_NT-WT_EE	0.0588571	0.0797372	0.738139	66	0.463047	0.769977
O70456	WT_NT-WT_EE	0.77107	1.17174	0.658054	7	0.531541	0.803818
O70492	WT_NT-WT_EE	-0.26394	0.0976839	-2.70198	7	0.0305515	0.228485
O70493	WT_NT-WT_EE	-0.0683522	0.0476874	-1.43334	14	0.173715	0.534709
O70503	WT_NT-WT_EE	-0.0491466	0.103847	-0.47326	16	0.64242	0.870289
O70589	WT_NT-WT_EE	-0.197093	0.105214	-1.87326	61	0.0658256	0.340988
O70591	WT_NT-WT_EE	0.0752179	0.0648667	1.15958	12	0.268774	0.636393
O88342	WT_NT-WT_EE	-0.00608621	0.0663051	-0.0917909	147	0.926989	0.976693
O88343	WT_NT-WT_EE	0.0969435	0.0726363	1.33464	83	0.185643	0.547838
O88384	WT_NT-WT_EE	0.0422665	0.0473657	0.892344	3	0.437953	0.758194
O88441	WT_NT-WT_EE	-0.250227	0.106302	-2.35392	28	0.025826	0.206851
O88447	WT_NT-WT_EE	0.0647195	0.0864171	0.74892	48	0.45756	0.765305
O88448	WT_NT-WT_EE	0.256943	0.0957348	2.6839	16	0.0163004	0.160169
O88456	WT_NT-WT_EE	-0.110524	0.0839041	-1.31727	32	0.197104	0.562089
O88485	WT_NT-WT_EE	-0.0690665	0.0946159	-0.729966	57	0.4684	0.77205
O88487	WT_NT-WT_EE	0.253988	0.091474	2.77661	39	0.00839664	0.106909
O88507	WT_NT-WT_EE	0.0432105	0.0984748	0.438797	14	0.667504	0.884354
O88531	WT_NT-WT_EE	-0.0674045	0.0692479	-0.97338	33	0.337446	0.694766
O88532	WT_NT-WT_EE	0.164247	0.298024	0.55112	5	0.605272	0.851618
O88533	WT_NT-WT_EE	0.0937052	0.227847	0.411264	7	0.693178	0.893579
O88543	WT_NT-WT_EE	-0.111762	0.0964634	-1.1586	28	0.256406	0.624814
O88544	WT_NT-WT_EE	-0.165235	0.0773289	-2.13679	50	0.0375317	0.256388
O88545	WT_NT-WT_EE	-0.417763	0.326149	-1.2809	5	0.256423	0.624814
O88569	WT_NT-WT_EE	-0.0756319	0.0608617	-1.24268	100	0.21689	0.583313
O88587	WT_NT-WT_EE	-0.0828373	0.000715398	-115.792	3	1.4201e-06	0.000296254
O88643	WT_NT-WT_EE	0.0121978	0.0769115	0.158595	33	0.874955	0.964075
O88685	WT_NT-WT_EE	0.0443761	0.0819594	0.541441	38	0.591364	0.846744
O88696	WT_NT-WT_EE	0.221108	0.0484211	4.56635	6	0.00382519	0.0664995
O88704	WT_NT-WT_EE	-0.0347323	0.0709195	-0.489743	26	0.628423	0.862267
O88712	WT_NT-WT_EE	-0.0930402	0.0583843	-1.59358	54	0.116866	0.440435
O88737	WT_NT-WT_EE	0.00969016	0.032904	0.294498	513	0.768496	0.926294
O88741	WT_NT-WT_EE	-0.089308	0.115128	-0.775732	33	0.443432	0.760016
O88745	WT_NT-WT_EE	0.238965	0.292077	0.818157	7	0.440225	0.758194
O88746	WT_NT-WT_EE	-0.152134	0.219889	-0.691865	7	0.51131	0.791282
O88844	WT_NT-WT_EE	-0.0909907	0.0755999	-1.20358	73	0.232639	0.602021
O88845	WT_NT-WT_EE	0.443152	0.339119	1.30677	7	0.232581	0.602021
O88848	WT_NT-WT_EE	0.128718	0.146175	0.88057	7	0.407765	0.741359
O88851	WT_NT-WT_EE	0.0944572	0.0910493	1.03743	27	0.308738	0.673955
O88935	WT_NT-WT_EE	-0.0187606	0.035029	-0.535572	291	0.592663	0.847348
O88952	WT_NT-WT_EE	-0.236441	0.0813781	-2.90546	6	0.0271405	0.212731
O88958	WT_NT-WT_EE	0.233403	0.110553	2.11124	9	0.063941	0.337859
O88986	WT_NT-WT_EE	-0.143179	0.143724	-0.996204	7	0.352333	0.70547
O88998	WT_NT-WT_EE	0.0179982	0.153841	0.116992	4	0.912505	0.970897
O89023	WT_NT-WT_EE	-0.125232	0.0472828	-2.64858	15	0.0182432	0.17179
O89051	WT_NT-WT_EE	-0.251328	0.302373	-0.831183	5	0.443738	0.760016
O89053	WT_NT-WT_EE	-0.116882	0.0795062	-1.4701	91	0.144983	0.495111
O89079	WT_NT-WT_EE	-0.0226984	0.108799	-0.208627	16	0.837372	0.955387
O89086	WT_NT-WT_EE	-0.140656	0.110119	-1.27731	16	0.219718	0.587069
O89112	WT_NT-WT_EE	-0.17069	0.134502	-1.26905	49	0.210419	0.578171
O89116	WT_NT-WT_EE	0.498252	0.356267	1.39854	6	0.211458	0.578948
P00397	WT_NT-WT_EE	0.312373	0.0177804	17.5684	4	6.16453e-05	0.00423896
P00405	WT_NT-WT_EE	-0.151836	0.0541989	-2.80145	30	0.00882172	0.108748
P00416	WT_NT-WT_EE	0.197502	0.618259	0.319448	7	0.758709	0.922074
P00493	WT_NT-WT_EE	-0.0648909	0.0650913	-0.99692	54	0.32325	0.680818
P00848	WT_NT-WT_EE	-0.362644	0.312122	-1.16187	7	0.283369	0.648599
P00920	WT_NT-WT_EE	-0.112018	0.0799183	-1.40165	62	0.166005	0.523664
P01027	WT_NT-WT_EE	-0.209438	0.155811	-1.34418	6	0.227483	0.597028
P01831	WT_NT-WT_EE	-0.0524761	0.102019	-0.514377	24	0.611693	0.855108
P01898	WT_NT-WT_EE	0.241048	0.720932	0.334356	6	0.749489	0.917823
P01942	WT_NT-WT_EE	0.264905	0.0393728	6.7281	37	6.54569e-08	1.97243e-05
P02088	WT_NT-WT_EE	0.0527094	0.05538	0.951775	39	0.347073	0.704223
P02798	WT_NT-WT_EE	-0.227891	0.368681	-0.618124	7	0.556063	0.820326
P02802	WT_NT-WT_EE	1.03924	1.19681	0.868343	4	0.434201	0.757156
P03888	WT_NT-WT_EE	0.118047	0.320688	0.368105	7	0.723674	0.909455
P03899	WT_NT-WT_EE	-0.0762449	0.177743	-0.428962	7	0.680843	0.890283
P03911	WT_NT-WT_EE	-0.197414	0.178929	-1.10331	7	0.306373	0.671693
P03921	WT_NT-WT_EE	-0.533255	0.0935704	-5.69897	7	0.000736131	0.0234869
P03930	WT_NT-WT_EE	-0.168317	0.230903	-0.72895	7	0.489696	0.784742
P03995	WT_NT-WT_EE	0.21394	0.0590879	3.6207	149	0.00040203	0.015293
P04370	WT_NT-WT_EE	0.0128349	0.0870923	0.147371	53	0.883399	0.96565
P04627	WT_NT-WT_EE	-0.0400047	0.121632	-0.3289	7	0.751853	0.917982
P04919	WT_NT-WT_EE	0.0203073	0.44062	0.0460881	5	0.965024	0.986162
P04925	WT_NT-WT_EE	-0.0782917	0.0908828	-0.861458	8	0.414059	0.745423
P05063	WT_NT-WT_EE	0.0307558	0.0443914	0.692831	139	0.489571	0.784742
P05064	WT_NT-WT_EE	0.0430615	0.0592887	0.726302	166	0.468676	0.77205
P05132	WT_NT-WT_EE	0.0729252	0.0863451	0.844578	25	0.406356	0.741359
P05201	WT_NT-WT_EE	0.147749	0.0359142	4.11395	155	6.29595e-05	0.00423896
P05202	WT_NT-WT_EE	0.0458251	0.0450059	1.0182	189	0.309883	0.675566
P05480	WT_NT-WT_EE	-0.539848	0.205354	-2.62887	3	0.0784012	0.373025
P05532	WT_NT-WT_EE	0.130609	0.129794	1.00628	7	0.347792	0.704256
P06151	WT_NT-WT_EE	-0.0480632	0.0514384	-0.934383	123	0.351937	0.70547
P06745	WT_NT-WT_EE	-0.0138616	0.0908904	-0.152508	101	0.87909	0.964356
P06801	WT_NT-WT_EE	0.136347	0.0633344	2.15281	85	0.0341676	0.241939
P06837	WT_NT-WT_EE	-0.0288267	0.0824844	-0.34948	54	0.728088	0.912044
P07091	WT_NT-WT_EE	-0.115089	0.186149	-0.618263	7	0.555976	0.820326
P07309	WT_NT-WT_EE	-0.464774	0.0826459	-5.62368	16	3.80803e-05	0.00295068
P07356	WT_NT-WT_EE	-0.204575	0.0758326	-2.69772	31	0.0111921	0.125946
P07724	WT_NT-WT_EE	-0.13134	0.0485234	-2.70673	209	0.00735669	0.100135
P07759	WT_NT-WT_EE	0.513793	0.157625	3.25959	18	0.00435246	0.0728634
P07901	WT_NT-WT_EE	0.0554345	0.0452564	1.2249	150	0.222533	0.590542
P08003	WT_NT-WT_EE	0.0938866	0.0948084	0.990277	49	0.326904	0.684077
P08030	WT_NT-WT_EE	-0.294962	0.134093	-2.19969	12	0.048164	0.291106
P08113	WT_NT-WT_EE	0.0345174	0.0513902	0.671673	172	0.502693	0.785747
P08226	WT_NT-WT_EE	0.10905	0.0484893	2.24895	77	0.027374	0.213328
P08228	WT_NT-WT_EE	-0.0678841	0.0824566	-0.82327	23	0.418809	0.748721
P08249	WT_NT-WT_EE	0.0670055	0.0324185	2.06689	102	0.0412773	0.269745
P08414	WT_NT-WT_EE	0.246775	0.117063	2.10806	20	0.0478391	0.290896
P08551	WT_NT-WT_EE	0.0108391	0.0460688	0.23528	167	0.814279	0.944536
P08553	WT_NT-WT_EE	-0.0965223	0.0622951	-1.54944	168	0.123159	0.450751
P08752	WT_NT-WT_EE	0.0197675	0.0452046	0.43729	60	0.663471	0.881685
P09103	WT_NT-WT_EE	0.0469623	0.0604817	0.77647	80	0.439761	0.758194
P09240	WT_NT-WT_EE	-0.193543	0.293944	-0.658436	7	0.53131	0.803818
P09405	WT_NT-WT_EE	-0.0322199	0.0736146	-0.437683	49	0.663539	0.881685
P09411	WT_NT-WT_EE	0.0704458	0.0440993	1.59743	134	0.112524	0.433964
P09470	WT_NT-WT_EE	0.535208	0.251364	2.12921	4	0.100297	0.410923
P09528	WT_NT-WT_EE	-0.145867	0.106949	-1.36389	53	0.178367	0.538753
P09671	WT_NT-WT_EE	-0.175396	0.0788813	-2.22354	59	0.030021	0.227421
P09813	WT_NT-WT_EE	0.28054	0.412641	0.679865	6	0.521942	0.798922
P0C028	WT_NT-WT_EE	-0.0637147	0.0723411	-0.880753	7	0.407672	0.741359
P0C0A3	WT_NT-WT_EE	0.18428	0.0433142	4.2545	4	0.0131109	0.136233
P0C7L0	WT_NT-WT_EE	0.0802364	0.0472504	1.69811	31	0.0995047	0.410923
P10126	WT_NT-WT_EE	0.0766795	0.0552856	1.38697	64	0.170263	0.530751
P10518	WT_NT-WT_EE	-0.417328	0.080833	-5.16284	57	3.21612e-06	0.000513065
P10605	WT_NT-WT_EE	0.112182	0.111199	1.00884	37	0.319606	0.677835
P10630	WT_NT-WT_EE	0.0889659	0.0672901	1.32213	42	0.193282	0.557639
P10637	WT_NT-WT_EE	0.0311909	0.0795388	0.392146	96	0.695819	0.894703
P10639	WT_NT-WT_EE	-0.281808	0.0263798	-10.6827	16	1.08754e-08	5.07062e-06
P10649	WT_NT-WT_EE	-0.0383644	0.14624	-0.262339	54	0.794059	0.936413
P10711	WT_NT-WT_EE	0.0333024	0.15244	0.218462	13	0.830461	0.95267
P10852	WT_NT-WT_EE	-0.0724075	0.0445047	-1.62696	84	0.107491	0.427441
P10922	WT_NT-WT_EE	-0.000752004	0.107297	-0.00700865	8	0.99458	0.996417
P11031	WT_NT-WT_EE	0.109372	0.0451151	2.42428	15	0.0284409	0.220187
P11352	WT_NT-WT_EE	0.151132	0.145126	1.04139	12	0.318222	0.677835
P11404	WT_NT-WT_EE	0.117108	0.0869078	1.34749	39	0.185598	0.547838
P11438	WT_NT-WT_EE	0.176262	0.312734	0.563615	4	0.603114	0.851012
P11499	WT_NT-WT_EE	0.0374771	0.0637559	0.587821	162	0.557471	0.820326
P11531	WT_NT-WT_EE	0.734593	0.350727	2.09449	7	0.0744751	0.360672
P11627	WT_NT-WT_EE	0.0676673	0.105361	0.642243	78	0.522598	0.798922
P11798	WT_NT-WT_EE	-0.142735	0.0795401	-1.79451	109	0.0755038	0.364353
P11881	WT_NT-WT_EE	0.0351036	0.0826632	0.424658	33	0.673842	0.88841
P11983	WT_NT-WT_EE	0.00763749	0.0453036	0.168585	142	0.866363	0.962153
P12023	WT_NT-WT_EE	0.0158243	0.0906617	0.174542	59	0.862037	0.961012
P12367	WT_NT-WT_EE	0.00386359	0.0618365	0.0624808	47	0.950445	0.982481
P12382	WT_NT-WT_EE	-0.00634383	0.0493111	-0.128649	126	0.897841	0.968509
P12657	WT_NT-WT_EE	-0.0904291	0.192524	-0.469703	6	0.655152	0.877644
P12658	WT_NT-WT_EE	-0.103321	0.0951958	-1.08535	51	0.28287	0.648599
P12787	WT_NT-WT_EE	-0.0471662	0.0544306	-0.866538	56	0.389893	0.730339
P12815	WT_NT-WT_EE	-0.0907308	0.118655	-0.764662	15	0.456335	0.765086
P12849	WT_NT-WT_EE	0.0407173	0.0399042	1.02038	17	0.321852	0.680421
P12960	WT_NT-WT_EE	-0.00691095	0.0350479	-0.197186	249	0.843843	0.957532
P12961	WT_NT-WT_EE	-0.362353	0.132919	-2.72613	20	0.0130113	0.136233
P12970	WT_NT-WT_EE	0.255057	0.07798	3.2708	26	0.00302109	0.0578097
P13020	WT_NT-WT_EE	-0.0875376	0.0796191	-1.09946	42	0.277832	0.645103
P13595	WT_NT-WT_EE	-0.0956489	0.0564379	-1.69476	171	0.0919406	0.398247
P13634	WT_NT-WT_EE	-0.067676	0.115648	-0.585191	22	0.564374	0.826449
P13707	WT_NT-WT_EE	-0.10462	0.0394486	-2.65205	48	0.0108104	0.123507
P14094	WT_NT-WT_EE	0.0198302	0.0514807	0.385197	93	0.700971	0.898409
P14106	WT_NT-WT_EE	0.63015	0.369476	1.70552	5	0.148814	0.502629
P14115	WT_NT-WT_EE	-0.104149	0.157594	-0.660868	8	0.527266	0.800641
P14131	WT_NT-WT_EE	-0.0475414	0.0385555	-1.23306	24	0.229494	0.597028
P14148	WT_NT-WT_EE	-0.00954911	0.0838312	-0.113909	23	0.910299	0.96965
P14152	WT_NT-WT_EE	0.00358976	0.0511665	0.0701583	77	0.94425	0.980083
P14206	WT_NT-WT_EE	0.155332	0.0763305	2.03499	52	0.0469644	0.288162
P14211	WT_NT-WT_EE	0.0182631	0.0530086	0.344532	106	0.731129	0.91345
P14231	WT_NT-WT_EE	0.021757	0.0599687	0.362805	57	0.718092	0.906642
P14576	WT_NT-WT_EE	0.145128	0.0717694	2.02214	5	0.0990989	0.410923
P14685	WT_NT-WT_EE	-0.107188	0.0819756	-1.30756	45	0.197664	0.562502
P14733	WT_NT-WT_EE	0.0305867	0.0939857	0.32544	39	0.746587	0.917018
P14824	WT_NT-WT_EE	0.0554497	0.0514855	1.077	173	0.282981	0.648599
P14869	WT_NT-WT_EE	-0.0173867	0.0633959	-0.274256	35	0.7855	0.933182
P14873	WT_NT-WT_EE	0.00163042	0.0302532	0.0538926	459	0.957044	0.984264
P15105	WT_NT-WT_EE	-0.078332	0.0520339	-1.5054	108	0.13514	0.477381
P15116	WT_NT-WT_EE	0.0265807	0.0708257	0.375297	61	0.708741	0.90206
P15209	WT_NT-WT_EE	-0.140116	0.125286	-1.11837	19	0.27735	0.644703
P15327	WT_NT-WT_EE	-0.0843176	0.14912	-0.565437	4	0.601986	0.850748
P15508	WT_NT-WT_EE	0.0637141	0.0776199	0.820848	113	0.413461	0.745423
P15532	WT_NT-WT_EE	0.00121895	0.0126864	0.0960833	22	0.924324	0.976021
P15864	WT_NT-WT_EE	-0.134821	0.199637	-0.675331	7	0.521142	0.798922
P16014	WT_NT-WT_EE	-0.117156	0.0329502	-3.55556	21	0.0018702	0.0433503
P16045	WT_NT-WT_EE	-0.204587	0.229025	-0.893296	12	0.389262	0.730339
P16054	WT_NT-WT_EE	0.0809804	0.065526	1.23585	124	0.21885	0.586483
P16125	WT_NT-WT_EE	0.0714732	0.0379418	1.88376	123	0.0619584	0.332078
P16330	WT_NT-WT_EE	0.0341975	0.0441565	0.77446	194	0.439602	0.758194
P16332	WT_NT-WT_EE	0.135052	0.00873116	15.4679	2	0.00415362	0.0704038
P16388	WT_NT-WT_EE	-0.0143697	0.126766	-0.113356	7	0.912931	0.970897
P16460	WT_NT-WT_EE	-0.120558	0.0596825	-2.02	29	0.0527075	0.304782
P16546	WT_NT-WT_EE	0.0255688	0.0237621	1.07603	1034	0.282163	0.648599
P16858	WT_NT-WT_EE	0.0402605	0.044227	0.910315	134	0.364291	0.714542
P17156	WT_NT-WT_EE	0.0290097	0.0854677	0.339423	54	0.735608	0.915264
P17182	WT_NT-WT_EE	0.0459712	0.0631098	0.728432	102	0.468018	0.77205
P17183	WT_NT-WT_EE	0.102255	0.0487329	2.09827	88	0.0387471	0.258451
P17225	WT_NT-WT_EE	-0.149049	0.129256	-1.15313	6	0.292718	0.658798
P17426	WT_NT-WT_EE	0.027998	0.0507936	0.551212	231	0.582021	0.840043
P17427	WT_NT-WT_EE	-0.0277567	0.0385484	-0.720047	212	0.472289	0.774863
P17710	WT_NT-WT_EE	0.0406232	0.0392854	1.03405	268	0.302043	0.66741
P17742	WT_NT-WT_EE	0.0346614	0.0362468	0.956262	54	0.343202	0.702993
P17751	WT_NT-WT_EE	0.0207329	0.0559593	0.370499	95	0.711835	0.904214
P17809	WT_NT-WT_EE	0.123577	0.0681336	1.81375	21	0.0840331	0.384539
P18052	WT_NT-WT_EE	0.0699816	0.0840302	0.832815	27	0.412256	0.745423
P18242	WT_NT-WT_EE	0.0815205	0.0618993	1.31699	62	0.19269	0.557392
P18572	WT_NT-WT_EE	-0.189487	0.0550799	-3.44021	48	0.00121252	0.0320508
P18760	WT_NT-WT_EE	0.0638483	0.0462896	1.37932	63	0.172672	0.533354
P18872	WT_NT-WT_EE	0.02803	0.0455544	0.615309	113	0.539588	0.808934
P19096	WT_NT-WT_EE	-0.0507401	0.0454696	-1.11591	317	0.265305	0.633369
P19157	WT_NT-WT_EE	-0.0076745	0.0446615	-0.171837	86	0.863969	0.961893
P19246	WT_NT-WT_EE	0.0462441	0.0518395	0.892062	163	0.373675	0.720664
P19253	WT_NT-WT_EE	-0.1617	0.0368872	-4.38364	15	0.000534129	0.0187987
P19536	WT_NT-WT_EE	-0.244321	0.206026	-1.18587	22	0.248322	0.613774
P19783	WT_NT-WT_EE	0.0358217	0.0444711	0.805506	47	0.424584	0.751468
P20029	WT_NT-WT_EE	0.108837	0.0465803	2.33655	149	0.0207947	0.183823
P20060	WT_NT-WT_EE	0.47494	0.201106	2.36164	14	0.0332176	0.240588
P20108	WT_NT-WT_EE	0.0906505	0.108446	0.835903	53	0.406962	0.741359
P20152	WT_NT-WT_EE	-0.0798267	0.0529406	-1.50785	107	0.134539	0.477298
P20357	WT_NT-WT_EE	0.0455586	0.0393591	1.15751	539	0.247576	0.613175
P20444	WT_NT-WT_EE	0.0224339	0.108338	0.207073	36	0.83712	0.955387
P20917	WT_NT-WT_EE	0.109467	0.0463651	2.36099	64	0.0212833	0.183823
P21107	WT_NT-WT_EE	0.0177928	0.10559	0.168509	32	0.867243	0.962575
P21126	WT_NT-WT_EE	-0.126193	0.115585	-1.09177	12	0.296368	0.661988
P21278	WT_NT-WT_EE	-0.179822	0.111179	-1.61742	24	0.118858	0.440961
P21279	WT_NT-WT_EE	0.139602	0.0774423	1.80266	65	0.0760781	0.365002
P21447	WT_NT-WT_EE	0.0465057	0.0944027	0.492632	7	0.637348	0.867279
P21460	WT_NT-WT_EE	-0.0709667	0.0788288	-0.900263	15	0.382206	0.725802
P21614	WT_NT-WT_EE	0.333292	0.350148	0.951862	5	0.384879	0.727028
P21619	WT_NT-WT_EE	0.184635	0.0882098	2.09313	63	0.0403696	0.26638
P22005	WT_NT-WT_EE	-0.269022	0.236695	-1.13658	6	0.299062	0.664801
P22315	WT_NT-WT_EE	-0.0781118	0.0867158	-0.90078	26	0.375974	0.720711
P22599	WT_NT-WT_EE	0.128985	0.153408	0.840795	16	0.412852	0.745423
P22723	WT_NT-WT_EE	0.037379	0.131716	0.283784	19	0.779645	0.931863
P22892	WT_NT-WT_EE	0.192284	0.0931805	2.06357	26	0.0491741	0.292456
P23116	WT_NT-WT_EE	-0.0568756	0.0883195	-0.643976	52	0.522421	0.798922
P23198	WT_NT-WT_EE	-0.0216869	0.178965	-0.12118	8	0.906537	0.96965
P23242	WT_NT-WT_EE	-0.318637	0.0885655	-3.59776	38	0.000912479	0.0263815
P23492	WT_NT-WT_EE	0.146494	0.100424	1.45875	23	0.158156	0.511838
P23506	WT_NT-WT_EE	0.045999	0.0456728	1.00714	67	0.31749	0.677835
P23818	WT_NT-WT_EE	0.182565	0.0583511	3.12874	90	0.00236616	0.0485803
P23819	WT_NT-WT_EE	-0.103396	0.0459036	-2.25246	139	0.0258605	0.206851
P23927	WT_NT-WT_EE	0.508817	0.0948562	5.36409	35	5.32494e-06	0.000748959
P23953	WT_NT-WT_EE	-0.350732	0.428383	-0.818734	6	0.444232	0.760016
P24270	WT_NT-WT_EE	-0.0611484	0.0967339	-0.63213	26	0.532822	0.804465
P24288	WT_NT-WT_EE	0.0690691	0.0859661	0.803445	42	0.426241	0.751604
P24369	WT_NT-WT_EE	0.0100683	0.149776	0.0672223	19	0.947107	0.981113
P24472	WT_NT-WT_EE	-0.0434768	0.0845851	-0.514	14	0.615269	0.85633
P24527	WT_NT-WT_EE	0.0238438	0.0898091	0.265494	88	0.79125	0.935835
P24547	WT_NT-WT_EE	-0.31373	0.0804617	-3.89913	14	0.00160451	0.0385083
P24549	WT_NT-WT_EE	0.509071	0.355484	1.43205	5	0.211555	0.578948
P24668	WT_NT-WT_EE	0.297008	0.0855177	3.47306	25	0.0018888	0.0434103
P25444	WT_NT-WT_EE	-0.0835548	0.0929439	-0.898981	28	0.376329	0.720711
P26039	WT_NT-WT_EE	-0.270451	0.0656397	-4.12023	25	0.000363629	0.0142922
P26040	WT_NT-WT_EE	0.105335	0.107413	0.980655	48	0.33168	0.689813
P26041	WT_NT-WT_EE	-0.188539	0.706869	-0.266723	5	0.800333	0.938799
P26043	WT_NT-WT_EE	-0.0676642	0.0836794	-0.808613	19	0.428747	0.754081
P26048	WT_NT-WT_EE	-0.496819	0.282352	-1.75957	6	0.128971	0.463272
P26231	WT_NT-WT_EE	-0.308825	0.267047	-1.15644	6	0.29146	0.657324
P26350	WT_NT-WT_EE	-0.191745	0.104584	-1.8334	8	0.104093	0.421342
P26369	WT_NT-WT_EE	-0.303492	0.141835	-2.13975	6	0.0761767	0.365002
P26443	WT_NT-WT_EE	-0.0485837	0.0507307	-0.957679	144	0.33983	0.697667
P26516	WT_NT-WT_EE	0.0817869	0.0110246	7.41858	34	1.32703e-08	5.1413e-06
P26638	WT_NT-WT_EE	-0.0346197	0.0639604	-0.541268	122	0.58931	0.846508
P26645	WT_NT-WT_EE	-0.170251	0.0531215	-3.20494	78	0.00195815	0.0442543
P26883	WT_NT-WT_EE	0.221078	0.113894	1.94108	24	0.0640798	0.337859
P27048	WT_NT-WT_EE	-0.143096	0.0304733	-4.69578	24	9.00049e-05	0.00530638
P27546	WT_NT-WT_EE	-0.106205	0.0848162	-1.25218	90	0.213749	0.581431
P27601	WT_NT-WT_EE	0.254687	0.151158	1.6849	30	0.102385	0.415669
P27612	WT_NT-WT_EE	-0.0950438	0.169719	-0.560008	23	0.580888	0.839749
P27659	WT_NT-WT_EE	-0.145066	0.0792961	-1.82943	60	0.0723053	0.354318
P27671	WT_NT-WT_EE	-0.171974	0.246078	-0.698859	16	0.494674	0.785743
P27773	WT_NT-WT_EE	-0.106267	0.0569468	-1.86608	130	0.0642829	0.337859
P28028	WT_NT-WT_EE	-0.0433294	0.124665	-0.347568	7	0.738381	0.91572
P28271	WT_NT-WT_EE	-0.00855779	0.0823696	-0.103895	19	0.918341	0.972488
P28352	WT_NT-WT_EE	-0.20497	0.0532615	-3.84837	18	0.00117737	0.0319304
P28474	WT_NT-WT_EE	0.0389903	0.0520978	0.748407	59	0.457188	0.765305
P28650	WT_NT-WT_EE	-0.129075	0.0883759	-1.46052	11	0.172112	0.533122
P28652	WT_NT-WT_EE	-0.114277	0.0441504	-2.58837	61	0.0120385	0.132717
P28656	WT_NT-WT_EE	-0.11564	0.0483079	-2.39381	32	0.0227079	0.192016
P28658	WT_NT-WT_EE	-0.186165	0.0738478	-2.52093	35	0.0164137	0.160701
P28660	WT_NT-WT_EE	0.0831329	0.0435246	1.91002	210	0.0574929	0.320045
P28661	WT_NT-WT_EE	-0.0485965	0.0713927	-0.680693	46	0.499478	0.785747
P28663	WT_NT-WT_EE	-0.0779486	0.101505	-0.767925	109	0.444192	0.760016
P28665	WT_NT-WT_EE	0.168587	0.0391896	4.30182	13	0.000860358	0.0259255
P28667	WT_NT-WT_EE	0.882019	0.784318	1.12457	6	0.303739	0.669055
P28738	WT_NT-WT_EE	-0.111206	0.0934689	-1.18977	68	0.238275	0.608712
P28740	WT_NT-WT_EE	0.114829	0.0708928	1.61976	68	0.109913	0.430326
P28741	WT_NT-WT_EE	-0.346307	0.442227	-0.783098	6	0.463349	0.769977
P28798	WT_NT-WT_EE	-0.115399	0.0690078	-1.67226	23	0.108023	0.428302
P29341	WT_NT-WT_EE	-0.115818	0.070069	-1.65291	93	0.101721	0.413593
P29387	WT_NT-WT_EE	0.577726	0.281883	2.04953	3	0.132825	0.473351
P29595	WT_NT-WT_EE	-0.438616	0.153978	-2.84856	7	0.0247395	0.201482
P29699	WT_NT-WT_EE	-0.0329613	0.110951	-0.297081	15	0.770479	0.927448
P29758	WT_NT-WT_EE	-0.156081	0.0690079	-2.26179	43	0.0288224	0.220187
P30275	WT_NT-WT_EE	-0.060319	0.0462056	-1.30545	100	0.194736	0.559454
P30416	WT_NT-WT_EE	-0.151431	0.0745941	-2.03006	66	0.0463841	0.286546
P30999	WT_NT-WT_EE	-0.228781	0.32139	-0.711848	6	0.503284	0.785747
P31230	WT_NT-WT_EE	0.266627	0.0927876	2.87352	13	0.0130546	0.136233
P31324	WT_NT-WT_EE	-0.0645148	0.0560695	-1.15062	50	0.255361	0.623348
P31648	WT_NT-WT_EE	0.138959	0.0503957	2.75735	39	0.00882026	0.108748
P31650	WT_NT-WT_EE	0.105678	0.102562	1.03038	24	0.313106	0.677835
P31786	WT_NT-WT_EE	-0.1104	0.0975469	-1.13176	16	0.274413	0.642177
P31938	WT_NT-WT_EE	0.233706	0.0538495	4.33998	47	7.51467e-05	0.00463177
P32020	WT_NT-WT_EE	0.0253687	0.135179	0.187668	28	0.85249	0.958633
P32037	WT_NT-WT_EE	-0.180596	0.0639647	-2.82338	35	0.00778848	0.10203
P32067	WT_NT-WT_EE	0.0483835	0.0220489	2.19438	24	0.038126	0.25785
P32233	WT_NT-WT_EE	-0.180775	0.138498	-1.30526	8	0.228092	0.597028
P32848	WT_NT-WT_EE	0.160431	0.0736258	2.17901	40	0.0352802	0.246597
P32883	WT_NT-WT_EE	-0.36486	0.212807	-1.71451	5	0.1471	0.498712
P32921	WT_NT-WT_EE	-0.0494426	0.0548414	-0.901556	56	0.371154	0.718979
P33173	WT_NT-WT_EE	-0.0571593	0.0731492	-0.781408	51	0.438175	0.758194
P34022	WT_NT-WT_EE	-0.133626	0.0695136	-1.9223	31	0.0637989	0.337859
P34152	WT_NT-WT_EE	-0.213981	0.255111	-0.838775	6	0.433734	0.757156
P34884	WT_NT-WT_EE	-0.0277378	0.115979	-0.239162	24	0.81301	0.943871
P34914	WT_NT-WT_EE	-0.024171	0.0168122	-1.4377	12	0.176082	0.536746
P35123	WT_NT-WT_EE	-0.0649048	0.113543	-0.571632	4	0.598159	0.850271
P35235	WT_NT-WT_EE	-0.23927	0.0703193	-3.40263	48	0.00135471	0.0345567
P35276	WT_NT-WT_EE	0.0959128	0.148276	0.646852	7	0.538352	0.808818
P35278	WT_NT-WT_EE	-0.0346143	0.0409833	-0.844595	21	0.407857	0.741359
P35279	WT_NT-WT_EE	0.0737527	0.888286	0.083028	7	0.936154	0.980083
P35282	WT_NT-WT_EE	-0.0454629	0.101323	-0.448693	26	0.65737	0.879521
P35283	WT_NT-WT_EE	0.215835	0.14609	1.47741	6	0.190035	0.553722
P35288	WT_NT-WT_EE	0.0430984	0.0892566	0.482859	5	0.649595	0.876839
P35293	WT_NT-WT_EE	-0.0145755	0.0733158	-0.198805	36	0.843534	0.957532
P35436	WT_NT-WT_EE	0.00646823	0.0544464	0.1188	5	0.910059	0.96965
P35438	WT_NT-WT_EE	-0.249853	0.109243	-2.28714	42	0.0272922	0.213304
P35486	WT_NT-WT_EE	0.146455	0.0996253	1.47006	120	0.144163	0.495111
P35505	WT_NT-WT_EE	-0.108387	0.154708	-0.700592	17	0.493036	0.785432
P35564	WT_NT-WT_EE	-0.0889292	0.047899	-1.8566	149	0.0653432	0.339633
P35585	WT_NT-WT_EE	0.222904	0.150436	1.48172	17	0.156712	0.510821
P35700	WT_NT-WT_EE	0.0509894	0.0605534	0.842058	70	0.402623	0.740281
P35762	WT_NT-WT_EE	0.264934	0.286811	0.923724	16	0.369352	0.717537
P35802	WT_NT-WT_EE	-0.00854607	0.0639861	-0.133561	46	0.894332	0.968305
P35803	WT_NT-WT_EE	-0.00113941	0.0847701	-0.0134412	52	0.989327	0.995359
P35979	WT_NT-WT_EE	0.00069317	0.0758852	0.00913445	28	0.992777	0.995359
P35980	WT_NT-WT_EE	-0.106301	0.108377	-0.980846	28	0.335069	0.692611
P36536	WT_NT-WT_EE	-0.191523	0.135722	-1.41114	16	0.177351	0.538607
P36916	WT_NT-WT_EE	0.015966	0.0761304	0.20972	37	0.835037	0.954935
P36993	WT_NT-WT_EE	0.212153	0.211576	1.00273	3	0.389876	0.730339
P37040	WT_NT-WT_EE	-0.168792	0.089058	-1.89531	26	0.0692213	0.347645
P37804	WT_NT-WT_EE	-0.433259	0.168183	-2.57612	23	0.0168876	0.162986
P38060	WT_NT-WT_EE	0.148909	0.089325	1.66705	18	0.11281	0.433964
P38647	WT_NT-WT_EE	0.0278523	0.056367	0.494125	110	0.622203	0.859183
P39053	WT_NT-WT_EE	0.01218	0.0395213	0.308188	241	0.758205	0.922074
P39054	WT_NT-WT_EE	0.123845	0.135065	0.916928	12	0.37724	0.721012
P39447	WT_NT-WT_EE	-0.329302	0.118463	-2.7798	6	0.0320056	0.234593
P40124	WT_NT-WT_EE	-0.0906266	0.0646292	-1.40225	97	0.164031	0.520296
P40142	WT_NT-WT_EE	0.0157658	0.0537282	0.293436	184	0.76952	0.926704
P40237	WT_NT-WT_EE	-0.0139588	0.0844377	-0.165315	13	0.871239	0.964075
P40240	WT_NT-WT_EE	0.222669	0.101685	2.18978	8	0.0599412	0.325773
P40336	WT_NT-WT_EE	-0.149897	0.105431	-1.42175	19	0.171305	0.532775
P41105	WT_NT-WT_EE	0.198852	0.241191	0.824462	8	0.433569	0.757156
P41216	WT_NT-WT_EE	0.185227	0.122782	1.50859	17	0.149765	0.502723
P41242	WT_NT-WT_EE	0.322329	0.276001	1.16786	5	0.295519	0.66126
P42125	WT_NT-WT_EE	0.168648	0.142494	1.18355	27	0.246908	0.612817
P42208	WT_NT-WT_EE	-0.127515	0.0586463	-2.1743	65	0.0333289	0.240588
P42669	WT_NT-WT_EE	-0.0557687	0.0602849	-0.925086	56	0.35889	0.709951
P42859	WT_NT-WT_EE	0.166713	0.102798	1.62175	31	0.114985	0.436787
P42932	WT_NT-WT_EE	0.102059	0.0613554	1.66341	138	0.0984994	0.410923
P43006	WT_NT-WT_EE	-0.00051751	0.0603689	-0.00857245	93	0.993179	0.995381
P43024	WT_NT-WT_EE	-0.166054	0.216867	-0.765695	31	0.449649	0.761678
P43274	WT_NT-WT_EE	0.0324518	0.208856	0.155378	7	0.880909	0.964872
P43406	WT_NT-WT_EE	-0.195147	0.367173	-0.531484	6	0.614175	0.85633
P45376	WT_NT-WT_EE	-0.0515935	0.0651228	-0.79225	86	0.430395	0.755001
P45377	WT_NT-WT_EE	-0.18917	0.0570765	-3.31433	5	0.0211395	0.183823
P45591	WT_NT-WT_EE	0.106131	0.128704	0.824613	24	0.417712	0.748721
P45878	WT_NT-WT_EE	-0.186746	0.0838296	-2.22768	29	0.033822	0.241383
P45952	WT_NT-WT_EE	-0.0399943	0.0783048	-0.510752	19	0.615408	0.85633
P46061	WT_NT-WT_EE	-0.310382	0.0912738	-3.40056	7	0.0114338	0.127606
P46096	WT_NT-WT_EE	0.109181	0.0428913	2.54553	101	0.0124227	0.134225
P46097	WT_NT-WT_EE	-0.101222	0.0711749	-1.42216	38	0.163136	0.520296
P46414	WT_NT-WT_EE	-0.0317218	0.39738	-0.0798273	5	0.939471	0.980083
P46460	WT_NT-WT_EE	0.0596372	0.0372008	1.60311	301	0.109958	0.430326
P46467	WT_NT-WT_EE	0.0173216	0.116848	0.14824	5	0.887946	0.967112
P46471	WT_NT-WT_EE	0.0154913	0.0692421	0.223726	53	0.82383	0.949927
P46638	WT_NT-WT_EE	-0.0494308	0.0678017	-0.72905	73	0.468304	0.77205
P46660	WT_NT-WT_EE	0.0996015	0.0434443	2.29262	148	0.0232788	0.193657
P46664	WT_NT-WT_EE	-0.0376255	0.0882942	-0.426138	14	0.676487	0.88935
P46737	WT_NT-WT_EE	0.203177	0.644607	0.315194	7	0.761802	0.922325
P46935	WT_NT-WT_EE	-0.187669	0.14376	-1.30543	12	0.216222	0.583223
P47199	WT_NT-WT_EE	-0.166474	0.0776777	-2.14314	29	0.0406222	0.266749
P47708	WT_NT-WT_EE	0.141396	0.052449	2.69587	144	0.00785699	0.10203
P47738	WT_NT-WT_EE	-0.0254417	0.04728	-0.538106	130	0.591424	0.846744
P47740	WT_NT-WT_EE	0.230343	0.135624	1.6984	15	0.110074	0.430326
P47746	WT_NT-WT_EE	0.192852	0.060396	3.19312	8	0.0127435	0.135554
P47753	WT_NT-WT_EE	-0.00978087	0.114355	-0.0855309	6	0.934622	0.980083
P47754	WT_NT-WT_EE	0.0384253	0.0850039	0.452042	70	0.652637	0.877644
P47757	WT_NT-WT_EE	0.0629019	0.0500128	1.25772	67	0.212861	0.580763
P47791	WT_NT-WT_EE	-0.364099	0.124866	-2.91593	53	0.00518819	0.0807645
P47802	WT_NT-WT_EE	0.187131	0.0208164	8.98959	6	0.00010596	0.00603997
P47809	WT_NT-WT_EE	-0.0165705	0.0747014	-0.221824	55	0.825273	0.950378
P47857	WT_NT-WT_EE	-0.0192864	0.0630605	-0.305839	147	0.76016	0.922074
P47911	WT_NT-WT_EE	-0.0930893	0.0600108	-1.55121	65	0.125707	0.455165
P47915	WT_NT-WT_EE	0.0382481	0.237535	0.161021	7	0.876626	0.964075
P47941	WT_NT-WT_EE	0.216316	0.146489	1.47666	21	0.154605	0.507614
P47955	WT_NT-WT_EE	0.15735	0.0902151	1.74417	16	0.100306	0.410923
P47962	WT_NT-WT_EE	0.191887	0.120757	1.58903	41	0.119736	0.443611
P47963	WT_NT-WT_EE	-0.0781634	0.0473908	-1.64934	39	0.107111	0.427441
P48024	WT_NT-WT_EE	0.11136	0.0735845	1.51337	6	0.180953	0.543531
P48036	WT_NT-WT_EE	-0.021026	0.0559928	-0.375513	62	0.708561	0.90206
P48318	WT_NT-WT_EE	-0.260739	0.14054	-1.85526	35	0.0719968	0.354318
P48320	WT_NT-WT_EE	-0.0711837	0.0548661	-1.29741	70	0.19875	0.564408
P48428	WT_NT-WT_EE	-0.142486	0.114197	-1.24773	19	0.227291	0.597028
P48453	WT_NT-WT_EE	-0.00697991	0.0640374	-0.108997	74	0.9135	0.970897
P48542	WT_NT-WT_EE	-0.201454	0.124668	-1.61593	14	0.128414	0.462589
P48678	WT_NT-WT_EE	-0.0318683	0.0832689	-0.382715	79	0.702959	0.899263
P48722	WT_NT-WT_EE	-0.018178	0.0499258	-0.3641	182	0.716206	0.90642
P48758	WT_NT-WT_EE	-0.0337676	0.0516141	-0.654231	98	0.514495	0.793241
P48771	WT_NT-WT_EE	0.0650491	0.110223	0.590161	8	0.571372	0.831981
P48774	WT_NT-WT_EE	0.108618	0.0460005	2.36123	71	0.0209628	0.183823
P48962	WT_NT-WT_EE	0.0959767	0.0595845	1.61077	46	0.114072	0.435725
P49312	WT_NT-WT_EE	0.0695137	0.0905909	0.767336	63	0.445748	0.760247
P49442	WT_NT-WT_EE	-0.208884	0.0729579	-2.86307	21	0.00931042	0.11148
P49443	WT_NT-WT_EE	-0.360428	0.0581594	-6.19724	40	2.49577e-07	6.15321e-05
P49615	WT_NT-WT_EE	-0.106791	0.0684935	-1.55915	43	0.126292	0.456394
P49722	WT_NT-WT_EE	-0.0614334	0.166841	-0.368215	38	0.714756	0.90538
P49962	WT_NT-WT_EE	0.20817	0.0956608	2.17612	6	0.0724477	0.354318
P50114	WT_NT-WT_EE	0.0644779	0.104284	0.618292	8	0.553574	0.820326
P50153	WT_NT-WT_EE	-0.0665397	0.0931864	-0.71405	7	0.498308	0.785747
P50171	WT_NT-WT_EE	0.143117	0.0715502	2.00024	11	0.0707752	0.352972
P50247	WT_NT-WT_EE	-0.0517757	0.0696422	-0.743453	74	0.459561	0.766309
P50396	WT_NT-WT_EE	0.0616034	0.037688	1.63456	126	0.104636	0.422912
P50429	WT_NT-WT_EE	-0.453595	0.52179	-0.869306	5	0.424436	0.751468
P50516	WT_NT-WT_EE	-0.0203471	0.0453746	-0.448425	229	0.65427	0.877644
P50518	WT_NT-WT_EE	0.00316199	0.0578731	0.0546366	53	0.956633	0.984215
P50543	WT_NT-WT_EE	0.266188	0.443036	0.600828	6	0.569939	0.831009
P50544	WT_NT-WT_EE	-0.0436484	0.0873672	-0.499597	53	0.619427	0.858398
P50571	WT_NT-WT_EE	-0.176208	0.223881	-0.787062	7	0.457061	0.765305
P50580	WT_NT-WT_EE	-0.51603	0.165522	-3.11759	5	0.0263238	0.208134
P51150	WT_NT-WT_EE	0.211338	0.0581867	3.63206	68	0.000540671	0.0187987
P51174	WT_NT-WT_EE	-0.451236	0.0620155	-7.27617	38	1.04348e-08	5.07062e-06
P51410	WT_NT-WT_EE	-0.272018	0.114743	-2.37067	28	0.024876	0.201819
P51655	WT_NT-WT_EE	-0.450022	0.29419	-1.5297	4	0.200831	0.567938
P51660	WT_NT-WT_EE	-0.00721349	0.087212	-0.0827121	33	0.93458	0.980083
P51830	WT_NT-WT_EE	-0.108436	0.131436	-0.825006	26	0.416874	0.748221
P51855	WT_NT-WT_EE	-0.025973	0.073342	-0.354136	22	0.726609	0.910612
P51859	WT_NT-WT_EE	0.0264536	0.091247	0.289912	21	0.774727	0.92844
P51863	WT_NT-WT_EE	-0.0968855	0.0988266	-0.980359	81	0.329828	0.687356
P51880	WT_NT-WT_EE	-0.0463138	0.10447	-0.443323	19	0.662539	0.881685
P51881	WT_NT-WT_EE	0.0325874	0.0612492	0.532046	61	0.596627	0.850271
P51906	WT_NT-WT_EE	0.0460522	0.185749	0.247927	7	0.811306	0.943104
P52196	WT_NT-WT_EE	-0.0617171	0.0683647	-0.902763	49	0.371068	0.718979
P52480	WT_NT-WT_EE	-0.00183769	0.0349343	-0.0526042	260	0.958088	0.984474
P52503	WT_NT-WT_EE	-0.14219	0.057893	-2.45609	21	0.0228392	0.192016
P52760	WT_NT-WT_EE	-0.141401	0.0538588	-2.6254	14	0.0199648	0.182901
P53026	WT_NT-WT_EE	0.00134377	0.0616955	0.0217806	16	0.982892	0.995233
P53395	WT_NT-WT_EE	-0.0902024	0.105374	-0.856024	24	0.400451	0.738289
P53810	WT_NT-WT_EE	-0.00946549	0.0352017	-0.268893	76	0.788741	0.934498
P53811	WT_NT-WT_EE	0.0248182	0.128402	0.193285	10	0.850605	0.958633
P53986	WT_NT-WT_EE	0.139589	0.11677	1.19542	10	0.259503	0.627549
P53994	WT_NT-WT_EE	-0.0268726	0.0833918	-0.322245	25	0.749946	0.917823
P53996	WT_NT-WT_EE	0.140861	0.176362	0.798703	8	0.447523	0.761678
P54071	WT_NT-WT_EE	0.0151088	0.0798389	0.189241	78	0.850395	0.958633
P54227	WT_NT-WT_EE	0.237264	0.0944883	2.51104	7	0.0403353	0.26638
P54285	WT_NT-WT_EE	0.190989	0.161724	1.18096	3	0.322719	0.680572
P54728	WT_NT-WT_EE	-0.0705291	0.0647505	-1.08925	35	0.283489	0.648599
P54729	WT_NT-WT_EE	0.032084	0.383605	0.0836381	7	0.935686	0.980083
P54763	WT_NT-WT_EE	1.18997	1.07199	1.11007	5	0.317483	0.677835
P54775	WT_NT-WT_EE	-0.0420882	0.0808283	-0.52071	53	0.604737	0.851618
P54822	WT_NT-WT_EE	-0.135783	0.0945113	-1.43668	10	0.181348	0.544045
P54823	WT_NT-WT_EE	0.23477	0.130338	1.80124	30	0.0817245	0.377535
P54923	WT_NT-WT_EE	-0.07588	0.178193	-0.42583	12	0.67777	0.889696
P55012	WT_NT-WT_EE	0.324981	0.0399684	8.13094	10	1.02112e-05	0.00106511
P55066	WT_NT-WT_EE	0.00926636	0.054403	0.170328	110	0.865065	0.961893
P55088	WT_NT-WT_EE	-0.112977	0.078298	-1.44291	36	0.15769	0.510938
P55096	WT_NT-WT_EE	-0.0901349	0.181951	-0.495381	7	0.635502	0.866071
P55258	WT_NT-WT_EE	-0.230508	0.0258073	-8.93189	5	0.000293063	0.0121833
P55264	WT_NT-WT_EE	-0.14449	0.0920035	-1.57048	52	0.12237	0.450406
P55302	WT_NT-WT_EE	-0.213437	0.11563	-1.84586	25	0.0767883	0.367284
P55821	WT_NT-WT_EE	0.0423849	0.346033	0.122488	4	0.90842	0.96965
P56135	WT_NT-WT_EE	0.0646514	0.0855244	0.755941	8	0.471355	0.773798
P56212	WT_NT-WT_EE	-0.0134335	0.0880326	-0.152597	5	0.884683	0.965928
P56213	WT_NT-WT_EE	-0.427959	0.180047	-2.37693	3	0.0978889	0.410923
P56375	WT_NT-WT_EE	-0.0478665	0.0856753	-0.558697	8	0.591659	0.846744
P56376	WT_NT-WT_EE	0.083956	0.0765088	1.09734	32	0.280683	0.648391
P56379	WT_NT-WT_EE	0.199541	0.150181	1.32868	7	0.22563	0.595822
P56380	WT_NT-WT_EE	0.0389759	0.0693664	0.561885	13	0.583753	0.841647
P56387	WT_NT-WT_EE	-0.0785501	0.126086	-0.622989	17	0.54156	0.810994
P56391	WT_NT-WT_EE	-0.141913	0.0845478	-1.67849	29	0.103997	0.421342
P56395	WT_NT-WT_EE	0.0240273	0.151494	0.158602	27	0.875163	0.964075
P56399	WT_NT-WT_EE	-0.0234118	0.0589939	-0.396851	155	0.692023	0.893579
P56480	WT_NT-WT_EE	0.00493461	0.0311342	0.158495	192	0.874233	0.964075
P56564	WT_NT-WT_EE	-0.00852698	0.0543784	-0.156808	63	0.875898	0.964075
P56565	WT_NT-WT_EE	-0.00304763	0.103077	-0.0295666	7	0.977238	0.992355
P56695	WT_NT-WT_EE	-0.107014	0.11941	-0.896186	13	0.386448	0.727305
P56812	WT_NT-WT_EE	0.161671	0.063677	2.53893	7	0.0387247	0.258451
P56959	WT_NT-WT_EE	-0.148939	0.0902259	-1.65073	35	0.10774	0.427807
P57716	WT_NT-WT_EE	0.136283	0.309153	0.440827	6	0.674778	0.889212
P57746	WT_NT-WT_EE	0.0442309	0.0743644	0.594786	76	0.553753	0.820326
P57759	WT_NT-WT_EE	-0.149005	0.120928	-1.23218	7	0.257662	0.62516
P57776	WT_NT-WT_EE	-0.0689555	0.0749975	-0.919438	54	0.361956	0.713389
P57780	WT_NT-WT_EE	-0.103074	0.0581604	-1.77223	95	0.0795618	0.375523
P58021	WT_NT-WT_EE	0.245924	0.190225	1.29281	7	0.23711	0.608712
P58044	WT_NT-WT_EE	-0.229795	0.128429	-1.78928	26	0.0852272	0.386515
P58252	WT_NT-WT_EE	0.0860943	0.0460362	1.87014	196	0.0629547	0.335543
P58281	WT_NT-WT_EE	-0.0119418	0.0547175	-0.218244	192	0.827471	0.950935
P58389	WT_NT-WT_EE	-0.0839146	0.086585	-0.969158	68	0.335901	0.693047
P58404	WT_NT-WT_EE	-0.107228	0.121591	-0.881879	34	0.384034	0.726291
P58771	WT_NT-WT_EE	-0.12663	0.20247	-0.625425	6	0.554719	0.820326
P58871	WT_NT-WT_EE	0.191503	0.0648716	2.95204	34	0.00568668	0.0833636
P59016	WT_NT-WT_EE	0.466496	0.235552	1.98044	4	0.118742	0.440961
P59017	WT_NT-WT_EE	-0.123548	0.0480091	-2.57343	22	0.0173347	0.166708
P59279	WT_NT-WT_EE	0.460045	0.300895	1.52892	7	0.170131	0.530751
P59325	WT_NT-WT_EE	-0.154431	0.0867615	-1.77995	30	0.0852169	0.386515
P59326	WT_NT-WT_EE	-0.365432	0.142562	-2.56333	7	0.0373696	0.255925
P59764	WT_NT-WT_EE	-0.0473114	0.0970707	-0.487391	32	0.629304	0.862629
P59999	WT_NT-WT_EE	-0.127915	0.0755573	-1.69296	54	0.0962264	0.409038
P60122	WT_NT-WT_EE	0.00930033	0.0969488	0.0959303	13	0.925039	0.976021
P60202	WT_NT-WT_EE	0.104621	0.0788739	1.32644	54	0.190278	0.553722
P60229	WT_NT-WT_EE	-0.220037	0.192854	-1.14095	6	0.297375	0.661988
P60335	WT_NT-WT_EE	-0.0438434	0.0739506	-0.592874	38	0.556778	0.820326
P60469	WT_NT-WT_EE	0.00166312	0.0861297	0.0193094	65	0.984653	0.995233
P60487	WT_NT-WT_EE	-0.143539	0.0799034	-1.79641	90	0.0757839	0.364408
P60521	WT_NT-WT_EE	-0.184134	0.791083	-0.232762	9	0.821153	0.948453
P60603	WT_NT-WT_EE	0.215451	0.199591	1.07946	6	0.321853	0.680421
P60670	WT_NT-WT_EE	-0.0678832	0.0221756	-3.06117	6	0.0221918	0.188665
P60710	WT_NT-WT_EE	0.298297	0.289976	1.02869	7	0.337851	0.694766
P60761	WT_NT-WT_EE	0.277091	0.210134	1.31864	4	0.25772	0.62516
P60766	WT_NT-WT_EE	-0.017154	0.0737674	-0.232542	48	0.817106	0.945792
P60824	WT_NT-WT_EE	-0.0821549	0.0849502	-0.967094	11	0.354279	0.707112
P60840	WT_NT-WT_EE	-0.268848	0.0440999	-6.09635	22	3.89487e-06	0.000586827
P60843	WT_NT-WT_EE	0.194648	0.102324	1.90228	27	0.0678516	0.34589
P60867	WT_NT-WT_EE	-0.0036103	0.263638	-0.0136942	14	0.989267	0.995359
P60879	WT_NT-WT_EE	0.114731	0.0546718	2.09854	112	0.0381055	0.25785
P60904	WT_NT-WT_EE	0.282494	0.196628	1.4367	16	0.170071	0.530751
P61021	WT_NT-WT_EE	0.134282	0.125489	1.07007	6	0.325734	0.684077
P61022	WT_NT-WT_EE	0.152324	0.066588	2.28756	4	0.0840824	0.384539
P61027	WT_NT-WT_EE	-0.22739	0.0799247	-2.84505	50	0.00641973	0.092118
P61028	WT_NT-WT_EE	0.000272553	0.168248	0.00161995	8	0.998747	0.999594
P61082	WT_NT-WT_EE	0.0668531	0.0828389	0.807025	32	0.42561	0.751468
P61087	WT_NT-WT_EE	-0.0759882	0.109082	-0.696617	18	0.494941	0.785743
P61089	WT_NT-WT_EE	-0.0457826	0.0229499	-1.99489	38	0.0532626	0.306374
P61161	WT_NT-WT_EE	0.0978622	0.0837197	1.16893	83	0.24578	0.611614
P61164	WT_NT-WT_EE	0.123272	0.079014	1.56013	32	0.128566	0.462589
P61202	WT_NT-WT_EE	-0.0498842	0.118291	-0.421706	32	0.67606	0.88935
P61211	WT_NT-WT_EE	-0.46431	0.122723	-3.78339	6	0.00914398	0.11148
P61222	WT_NT-WT_EE	-0.0591666	0.0565272	-1.04669	46	0.30071	0.666164
P61226	WT_NT-WT_EE	0.122751	0.0313145	3.91993	31	0.000456136	0.0167168
P61255	WT_NT-WT_EE	0.192283	0.0761682	2.52445	14	0.0242906	0.199952
P61264	WT_NT-WT_EE	-0.205408	0.112349	-1.82829	87	0.0709327	0.352972
P61294	WT_NT-WT_EE	-0.104236	0.228778	-0.455619	7	0.662461	0.881685
P61329	WT_NT-WT_EE	0.112906	0.196105	0.575744	11	0.576377	0.835008
P61358	WT_NT-WT_EE	-0.0608351	0.122212	-0.497781	22	0.623577	0.859757
P61750	WT_NT-WT_EE	0.279249	0.208614	1.3386	7	0.222542	0.590542
P61759	WT_NT-WT_EE	-0.142712	0.051868	-2.75145	20	0.012307	0.133779
P61922	WT_NT-WT_EE	0.113175	0.0560523	2.01909	169	0.0450587	0.281565
P61957	WT_NT-WT_EE	0.221394	0.302895	0.730927	6	0.492368	0.785432
P61961	WT_NT-WT_EE	0.141595	0.0872322	1.62319	8	0.143204	0.494109
P61971	WT_NT-WT_EE	-0.0835256	0.10333	-0.808339	47	0.422968	0.750765
P61979	WT_NT-WT_EE	-0.0229602	0.0481839	-0.476512	109	0.634663	0.866071
P61982	WT_NT-WT_EE	-0.0206227	0.0789328	-0.261269	62	0.794751	0.936413
P62071	WT_NT-WT_EE	-0.0791415	0.277316	-0.285383	5	0.786795	0.933628
P62073	WT_NT-WT_EE	-0.10953	0.078424	-1.39664	11	0.190061	0.553722
P62075	WT_NT-WT_EE	-0.0232447	0.0738938	-0.314569	10	0.759554	0.922074
P62077	WT_NT-WT_EE	-0.0239185	0.354466	-0.0674775	7	0.948088	0.981755
P62082	WT_NT-WT_EE	-0.145088	0.0305077	-4.75578	21	0.000106902	0.00603997
P62137	WT_NT-WT_EE	0.0065109	0.0896542	0.0726224	6	0.944467	0.980083
P62141	WT_NT-WT_EE	-0.249666	0.0549701	-4.54185	23	0.000145826	0.00732369
P62192	WT_NT-WT_EE	0.0211194	0.0645777	0.327039	60	0.744777	0.917018
P62196	WT_NT-WT_EE	0.137722	0.111028	1.24042	60	0.219648	0.587069
P62204	WT_NT-WT_EE	-0.0509166	0.0803248	-0.633884	43	0.529514	0.802255
P62242	WT_NT-WT_EE	-0.106049	0.0649248	-1.63341	62	0.107452	0.427441
P62245	WT_NT-WT_EE	0.0369605	0.0699202	0.52861	21	0.602619	0.851012
P62259	WT_NT-WT_EE	0.0373048	0.0481934	0.774064	114	0.440495	0.758194
P62264	WT_NT-WT_EE	0.157736	0.107683	1.46482	36	0.151649	0.503906
P62267	WT_NT-WT_EE	-0.0171113	0.0943996	-0.181265	8	0.860668	0.961012
P62270	WT_NT-WT_EE	-0.106287	0.0830788	-1.27935	36	0.208959	0.577683
P62274	WT_NT-WT_EE	0.132834	0.284992	0.466099	7	0.655301	0.877644
P62281	WT_NT-WT_EE	-0.208643	0.0595193	-3.50546	15	0.00318758	0.0591551
P62301	WT_NT-WT_EE	-0.0933714	0.0855503	-1.09142	8	0.306864	0.672226
P62305	WT_NT-WT_EE	0.0383207	0.11988	0.319658	8	0.757416	0.921953
P62307	WT_NT-WT_EE	-0.216779	0.195928	-1.10642	7	0.305111	0.66962
P62315	WT_NT-WT_EE	-0.392521	0.230915	-1.69985	15	0.109795	0.430326
P62317	WT_NT-WT_EE	-0.173959	0.140953	-1.23416	12	0.240766	0.610813
P62320	WT_NT-WT_EE	0.0282799	0.0553494	0.510934	15	0.616834	0.856556
P62331	WT_NT-WT_EE	0.0885972	0.0460104	1.92559	24	0.0660832	0.340988
P62334	WT_NT-WT_EE	0.0238934	0.0737224	0.324099	63	0.746936	0.917018
P62482	WT_NT-WT_EE	0.122099	0.0558359	2.18675	90	0.031354	0.232328
P62484	WT_NT-WT_EE	0.209885	0.0814586	2.57659	14	0.0219545	0.188136
P62500	WT_NT-WT_EE	-0.0132056	0.162827	-0.0811016	7	0.937631	0.980083
P62627	WT_NT-WT_EE	0.233332	0.154604	1.50922	7	0.174984	0.536714
P62631	WT_NT-WT_EE	0.0524737	0.0606822	0.864729	55	0.390943	0.730695
P62702	WT_NT-WT_EE	-0.0792743	0.0633343	-1.25168	101	0.213578	0.581431
P62717	WT_NT-WT_EE	0.000571999	0.111164	0.00514555	14	0.995967	0.997438
P62743	WT_NT-WT_EE	0.0203967	0.0730524	0.279207	37	0.781641	0.932993
P62746	WT_NT-WT_EE	-0.0421793	0.0205931	-2.04822	39	0.0473128	0.289644
P62748	WT_NT-WT_EE	-0.219878	0.125952	-1.74573	38	0.0889398	0.395418
P62751	WT_NT-WT_EE	-0.252969	0.141661	-1.78573	22	0.0879357	0.393655
P62754	WT_NT-WT_EE	-0.0521123	0.0419538	-1.24214	14	0.234592	0.604766
P62761	WT_NT-WT_EE	-0.0964084	0.0409243	-2.35577	78	0.0209966	0.183823
P62774	WT_NT-WT_EE	-0.22146	0.0554404	-3.99457	29	0.000406008	0.015293
P62806	WT_NT-WT_EE	0.0377019	0.100798	0.374034	34	0.710701	0.903197
P62812	WT_NT-WT_EE	0.0865025	0.132619	0.652262	3	0.560751	0.823367
P62814	WT_NT-WT_EE	-0.00235989	0.0421196	-0.0560284	186	0.955379	0.984215
P62821	WT_NT-WT_EE	0.162458	0.0801124	2.02788	12	0.0653719	0.339633
P62823	WT_NT-WT_EE	0.283737	0.062501	4.53972	16	0.000334901	0.013556
P62827	WT_NT-WT_EE	0.0117394	0.0929553	0.12629	44	0.900077	0.968555
P62830	WT_NT-WT_EE	0.209436	0.0944224	2.21808	15	0.0424053	0.272442
P62838	WT_NT-WT_EE	0.117917	0.179464	0.657048	8	0.529595	0.802255
P62843	WT_NT-WT_EE	-0.369732	0.162764	-2.27158	7	0.0573433	0.320045
P62849	WT_NT-WT_EE	-0.150995	0.0457145	-3.303	14	0.00523099	0.0807645
P62852	WT_NT-WT_EE	-0.171374	0.0681638	-2.51415	8	0.0361367	0.25054
P62855	WT_NT-WT_EE	0.0608173	0.121018	0.502548	19	0.621057	0.858762
P62858	WT_NT-WT_EE	0.217354	0.0922084	2.3572	8	0.0461596	0.286546
P62869	WT_NT-WT_EE	-0.301649	0.0938505	-3.21414	39	0.00262696	0.0520022
P62874	WT_NT-WT_EE	-0.0417015	0.0447708	-0.931445	48	0.356285	0.70891
P62878	WT_NT-WT_EE	-0.146832	0.115731	-1.26873	5	0.260393	0.627549
P62880	WT_NT-WT_EE	-0.256892	0.153977	-1.66838	29	0.106004	0.425588
P62881	WT_NT-WT_EE	0.0346418	0.0739779	0.468272	46	0.641801	0.870289
P62889	WT_NT-WT_EE	0.197004	0.28905	0.681559	14	0.506637	0.787246
P62897	WT_NT-WT_EE	0.15663	0.0385866	4.05918	32	0.000296496	0.0121833
P62900	WT_NT-WT_EE	-0.348536	0.0833137	-4.18342	12	0.00126877	0.0327705
P62908	WT_NT-WT_EE	-0.0210542	0.0611559	-0.344271	78	0.731569	0.91345
P62911	WT_NT-WT_EE	-0.304279	0.100732	-3.02067	20	0.00675391	0.0947455
P62918	WT_NT-WT_EE	-0.0623843	0.0407799	-1.52978	36	0.134812	0.477298
P62960	WT_NT-WT_EE	0.160011	0.188868	0.847212	7	0.424892	0.751468
P62962	WT_NT-WT_EE	-0.0502407	0.0952717	-0.527342	43	0.600667	0.850748
P62983	WT_NT-WT_EE	0.00280538	0.0470024	0.0596858	44	0.952676	0.983127
P62996	WT_NT-WT_EE	0.151091	0.156599	0.964826	6	0.371892	0.719426
P63001	WT_NT-WT_EE	-0.0230568	0.0743539	-0.310096	31	0.758563	0.922074
P63005	WT_NT-WT_EE	0.0173993	0.0421577	0.412719	97	0.680723	0.890283
P63011	WT_NT-WT_EE	0.131016	0.0754318	1.73688	38	0.0905089	0.396816
P63017	WT_NT-WT_EE	0.0418501	0.0479252	0.873238	141	0.384018	0.726291
P63024	WT_NT-WT_EE	0.355705	0.276513	1.2864	7	0.239214	0.608712
P63028	WT_NT-WT_EE	0.55535	0.414304	1.34044	8	0.21692	0.583313
P63030	WT_NT-WT_EE	-0.819628	0.53417	-1.5344	7	0.168804	0.529245
P63037	WT_NT-WT_EE	-0.239614	0.0804641	-2.97791	36	0.005167	0.0807645
P63038	WT_NT-WT_EE	-0.0229796	0.0362778	-0.633434	185	0.527232	0.800641
P63040	WT_NT-WT_EE	0.197499	0.0830595	2.37781	13	0.0334446	0.240588
P63044	WT_NT-WT_EE	0.119771	0.077674	1.54197	7	0.166984	0.524752
P63046	WT_NT-WT_EE	0.00895956	0.115898	0.0773059	31	0.938877	0.980083
P63054	WT_NT-WT_EE	0.0456615	0.0870986	0.524251	16	0.607291	0.852471
P63073	WT_NT-WT_EE	-0.167626	0.105283	-1.59215	15	0.132201	0.47175
P63082	WT_NT-WT_EE	-0.217269	0.138676	-1.56673	8	0.155811	0.509288
P63085	WT_NT-WT_EE	-0.0601746	0.0836197	-0.719622	94	0.473543	0.775513
P63087	WT_NT-WT_EE	0.0993039	0.0964686	1.02939	8	0.333411	0.691292
P63089	WT_NT-WT_EE	0.112204	0.103136	1.08792	8	0.308318	0.673777
P63094	WT_NT-WT_EE	0.171915	0.10031	1.71384	27	0.0980185	0.410923
P63101	WT_NT-WT_EE	0.0667051	0.0631679	1.056	76	0.294315	0.659902
P63141	WT_NT-WT_EE	0.0426795	0.195681	0.218107	13	0.830732	0.95267
P63158	WT_NT-WT_EE	0.216132	0.128385	1.68347	39	0.100273	0.410923
P63168	WT_NT-WT_EE	0.167263	0.142032	1.17764	7	0.277422	0.644703
P63213	WT_NT-WT_EE	-0.137345	0.16106	-0.852758	7	0.422009	0.750765
P63216	WT_NT-WT_EE	0.160074	0.0681184	2.34994	15	0.032882	0.239077
P63242	WT_NT-WT_EE	-0.0639687	0.502877	-0.127205	8	0.901917	0.968713
P63254	WT_NT-WT_EE	-0.4035	0.341001	-1.18328	7	0.275321	0.642177
P63260	WT_NT-WT_EE	-0.0033468	0.178993	-0.018698	7	0.985604	0.995233
P63268	WT_NT-WT_EE	-0.49074	0.670412	-0.731998	7	0.487947	0.784742
P63276	WT_NT-WT_EE	0.118368	0.189674	0.62406	23	0.538729	0.808818
P63280	WT_NT-WT_EE	0.856952	0.28818	2.97367	8	0.0177714	0.169704
P63318	WT_NT-WT_EE	0.017399	0.0551009	0.315767	234	0.752461	0.917982
P63321	WT_NT-WT_EE	0.227243	0.126191	1.80079	7	0.114752	0.436787
P63323	WT_NT-WT_EE	0.254465	0.130559	1.94904	43	0.0578332	0.320045
P63325	WT_NT-WT_EE	-0.120658	0.133148	-0.906197	14	0.380164	0.723493
P63328	WT_NT-WT_EE	0.0102557	0.0605521	0.169369	123	0.865784	0.962153
P63330	WT_NT-WT_EE	0.0688069	0.0439728	1.56476	60	0.122898	0.450406
P67778	WT_NT-WT_EE	-0.0284402	0.053396	-0.532628	92	0.595576	0.850271
P67871	WT_NT-WT_EE	0.0168657	0.091023	0.185291	29	0.854291	0.958633
P67984	WT_NT-WT_EE	-0.154704	0.113469	-1.3634	14	0.19428	0.559327
P68037	WT_NT-WT_EE	-0.150615	0.0766697	-1.96447	33	0.0579433	0.320045
P68040	WT_NT-WT_EE	-0.0518966	0.062906	-0.824987	71	0.412142	0.745423
P68181	WT_NT-WT_EE	0.0161623	0.0850068	0.190129	16	0.851599	0.958633
P68254	WT_NT-WT_EE	-0.0764649	0.0541584	-1.41188	52	0.163943	0.520296
P68368	WT_NT-WT_EE	-0.0224474	0.065739	-0.341462	47	0.734278	0.915148
P68369	WT_NT-WT_EE	-0.156615	0.169033	-0.926537	7	0.384998	0.727028
P68372	WT_NT-WT_EE	0.199331	0.139188	1.4321	7	0.195217	0.560038
P68404	WT_NT-WT_EE	-0.0198996	0.0669616	-0.297179	73	0.767174	0.925935
P68433	WT_NT-WT_EE	-0.250108	0.498416	-0.501806	6	0.633682	0.866071
P68510	WT_NT-WT_EE	-0.0734374	0.077045	-0.953176	53	0.344828	0.704158
P69566	WT_NT-WT_EE	0.0332902	0.263961	0.126118	5	0.904553	0.96965
P70122	WT_NT-WT_EE	-0.115503	0.197435	-0.585018	4	0.589946	0.846526
P70168	WT_NT-WT_EE	-0.0138996	0.0559909	-0.248247	165	0.804252	0.940143
P70175	WT_NT-WT_EE	0.128408	0.0741123	1.73262	62	0.0881361	0.393781
P70188	WT_NT-WT_EE	0.339514	0.63988	0.53059	5	0.618414	0.857872
P70195	WT_NT-WT_EE	0.0796012	0.0871666	0.913207	32	0.367963	0.717009
P70202	WT_NT-WT_EE	-0.0488142	0.0524316	-0.931007	16	0.365686	0.714674
P70205	WT_NT-WT_EE	-0.338687	0.289486	-1.16996	7	0.280304	0.648069
P70206	WT_NT-WT_EE	0.083245	0.0839972	0.991045	35	0.328466	0.686287
P70232	WT_NT-WT_EE	0.0761389	0.0994878	0.765309	44	0.448174	0.761678
P70236	WT_NT-WT_EE	0.109247	0.0996682	1.0961	3	0.35314	0.706281
P70290	WT_NT-WT_EE	0.0717093	0.216583	0.331094	6	0.751831	0.917982
P70296	WT_NT-WT_EE	0.00836814	0.0628716	0.133099	95	0.894397	0.968305
P70297	WT_NT-WT_EE	-0.00655385	0.0131639	-0.497863	30	0.62221	0.859183
P70333	WT_NT-WT_EE	-0.180177	0.0400852	-4.49485	22	0.000180122	0.00827953
P70336	WT_NT-WT_EE	0.0732221	0.0768288	0.953055	78	0.343506	0.703086
P70349	WT_NT-WT_EE	-0.238037	0.0525896	-4.52632	23	0.000151585	0.00734102
P70362	WT_NT-WT_EE	0.00738288	0.0912818	0.0808801	10	0.937133	0.980083
P70372	WT_NT-WT_EE	0.0863288	0.118482	0.728623	38	0.470699	0.77319
P70392	WT_NT-WT_EE	0.0192302	0.404218	0.0475737	4	0.964337	0.986162
P70398	WT_NT-WT_EE	-0.0752036	0.0852267	-0.882394	74	0.380421	0.723493
P70399	WT_NT-WT_EE	0.118361	0.294288	0.402197	7	0.699537	0.89742
P70404	WT_NT-WT_EE	0.0518227	0.0567745	0.912782	82	0.364033	0.714542
P70414	WT_NT-WT_EE	-0.0333272	0.0308429	-1.08055	56	0.28453	0.64995
P70429	WT_NT-WT_EE	0.0553435	0.0813196	0.680568	5	0.526376	0.800641
P70441	WT_NT-WT_EE	0.0873825	0.0958327	0.911823	42	0.367066	0.71669
P70663	WT_NT-WT_EE	0.0677715	0.100349	0.675356	44	0.502983	0.785747
P70698	WT_NT-WT_EE	-0.598397	0.446142	-1.34127	6	0.228371	0.597028
P70699	WT_NT-WT_EE	-0.0678828	0.0760115	-0.893059	15	0.385929	0.727305
P70704	WT_NT-WT_EE	0.00131168	0.0723966	0.0181179	72	0.985595	0.995233
P80313	WT_NT-WT_EE	-0.0404408	0.0668013	-0.60539	93	0.546394	0.814612
P80314	WT_NT-WT_EE	0.0194644	0.0483599	0.40249	182	0.687796	0.892489
P80315	WT_NT-WT_EE	-0.00686902	0.058846	-0.116729	122	0.907267	0.96965
P80316	WT_NT-WT_EE	0.049261	0.057218	0.860935	129	0.390871	0.730695
P80317	WT_NT-WT_EE	-0.0723087	0.0616198	-1.17347	90	0.243705	0.611315
P80318	WT_NT-WT_EE	-0.0263595	0.0477294	-0.552269	125	0.58175	0.840043
P83510	WT_NT-WT_EE	0.185269	0.139906	1.32424	14	0.206636	0.5764
P83887	WT_NT-WT_EE	-0.373068	0.112306	-3.32188	2	0.0799101	0.376243
P83940	WT_NT-WT_EE	0.133655	0.0735938	1.81611	15	0.0893909	0.396642
P84075	WT_NT-WT_EE	0.325415	0.0721682	4.50913	32	8.22392e-05	0.00495628
P84084	WT_NT-WT_EE	-0.160768	0.0959078	-1.67628	28	0.104816	0.423008
P84086	WT_NT-WT_EE	0.139657	0.0380984	3.6657	31	0.00091619	0.0263815
P84089	WT_NT-WT_EE	-0.088439	0.0695228	-1.27209	21	0.217249	0.583347
P84091	WT_NT-WT_EE	-0.035684	0.0676552	-0.527439	161	0.598615	0.850271
P84096	WT_NT-WT_EE	0.120402	0.0815784	1.47591	30	0.150389	0.502765
P84099	WT_NT-WT_EE	0.235443	0.116657	2.01825	21	0.0565195	0.320034
P84104	WT_NT-WT_EE	0.193808	0.0798579	2.42691	8	0.0414012	0.269904
P84228	WT_NT-WT_EE	-0.355957	0.373169	-0.953877	7	0.371916	0.719426
P84244	WT_NT-WT_EE	-0.214387	0.371918	-0.576435	7	0.582373	0.840104
P85094	WT_NT-WT_EE	-0.0857271	0.232402	-0.368875	7	0.723125	0.909187
P97300	WT_NT-WT_EE	-0.144862	0.0755094	-1.91847	62	0.0596588	0.324889
P97315	WT_NT-WT_EE	0.0616673	0.0744838	0.827928	40	0.412624	0.745423
P97351	WT_NT-WT_EE	0.0557577	0.0711377	0.783799	43	0.437454	0.758194
P97352	WT_NT-WT_EE	-0.0240112	0.0996598	-0.240932	18	0.812331	0.943487
P97355	WT_NT-WT_EE	-0.0896818	0.09975	-0.899066	27	0.376566	0.720711
P97370	WT_NT-WT_EE	0.0182135	0.0847101	0.21501	43	0.830776	0.95267
P97371	WT_NT-WT_EE	-0.0940307	0.102347	-0.918746	12	0.376326	0.720711
P97372	WT_NT-WT_EE	0.0411278	0.219229	0.187602	13	0.854085	0.958633
P97379	WT_NT-WT_EE	-0.0453064	0.0631483	-0.71746	37	0.477596	0.778511
P97384	WT_NT-WT_EE	0.118657	0.0693331	1.7114	25	0.0993877	0.410923
P97390	WT_NT-WT_EE	-0.0515752	0.0564631	-0.913432	4	0.412692	0.745423
P97411	WT_NT-WT_EE	0.453759	0.35277	1.28628	6	0.245749	0.611614
P97427	WT_NT-WT_EE	0.0181771	0.0398544	0.456087	176	0.648889	0.876388
P97434	WT_NT-WT_EE	-0.0066516	0.192872	-0.0344872	4	0.974141	0.990808
P97441	WT_NT-WT_EE	0.230861	0.112872	2.04534	17	0.0566188	0.320034
P97447	WT_NT-WT_EE	-0.098255	0.0289608	-3.39269	24	0.00240035	0.0485803
P97450	WT_NT-WT_EE	0.154598	0.117577	1.31487	37	0.196646	0.561965
P97461	WT_NT-WT_EE	-0.072087	0.0852601	-0.845495	7	0.425788	0.751468
P97492	WT_NT-WT_EE	0.0221128	0.0797723	0.277199	33	0.783357	0.932993
P97493	WT_NT-WT_EE	0.0548027	0.0585366	0.936213	17	0.362274	0.713498
P97494	WT_NT-WT_EE	-0.201835	0.127164	-1.5872	18	0.129879	0.465299
P97765	WT_NT-WT_EE	-0.119964	0.0863774	-1.38883	8	0.202323	0.56932
P97797	WT_NT-WT_EE	0.0919409	0.0636496	1.44448	48	0.155099	0.50862
P97798	WT_NT-WT_EE	0.274554	0.130603	2.1022	6	0.0802329	0.376456
P97807	WT_NT-WT_EE	-0.0568621	0.0511898	-1.11081	97	0.269396	0.636393
P97822	WT_NT-WT_EE	-0.46093	0.122893	-3.75067	6	0.00950222	0.112533
P97823	WT_NT-WT_EE	-0.034972	0.265443	-0.131749	8	0.898436	0.968509
P97825	WT_NT-WT_EE	0.210903	0.129881	1.62382	23	0.118042	0.440961
P97855	WT_NT-WT_EE	-0.165999	0.0998355	-1.66273	4	0.171701	0.533122
P98084	WT_NT-WT_EE	-0.630014	0.817329	-0.770822	4	0.483817	0.781105
P98086	WT_NT-WT_EE	-0.644977	0.491477	-1.31232	5	0.246423	0.612556
P98192	WT_NT-WT_EE	-0.4388	0.420397	-1.04378	3	0.373294	0.72055
P99024	WT_NT-WT_EE	0.695354	0.211665	3.28516	23	0.00324398	0.0591551
P99026	WT_NT-WT_EE	-0.0578039	0.0874376	-0.661087	26	0.514372	0.793241
P99027	WT_NT-WT_EE	0.0162284	0.122249	0.132749	21	0.895656	0.968509
P99028	WT_NT-WT_EE	-0.0586681	0.0739356	-0.793503	22	0.43596	0.758194
P99029	WT_NT-WT_EE	0.05729	0.0583787	0.981352	72	0.329705	0.687356
Q00493	WT_NT-WT_EE	-0.0372521	0.087269	-0.426865	64	0.67091	0.886158
Q00612	WT_NT-WT_EE	0.345544	0.133338	2.59148	24	0.0160096	0.15846
Q00623	WT_NT-WT_EE	0.0684844	0.0678315	1.00963	49	0.317634	0.677835
Q00896	WT_NT-WT_EE	-0.335919	0.650102	-0.516718	7	0.621272	0.858762
Q00898	WT_NT-WT_EE	0.0765623	0.107032	0.71532	6	0.501286	0.785747
Q00915	WT_NT-WT_EE	-0.125295	0.339618	-0.368928	4	0.730879	0.91345
Q00PI9	WT_NT-WT_EE	0.18896	0.0675315	2.7981	43	0.00766212	0.10203
Q01063	WT_NT-WT_EE	-0.315686	0.310653	-1.0162	5	0.356157	0.70891
Q01065	WT_NT-WT_EE	0.00803724	0.113981	0.0705135	6	0.946076	0.98042
Q01097	WT_NT-WT_EE	0.122889	0.0840971	1.46128	18	0.161177	0.517292
Q01405	WT_NT-WT_EE	0.0937385	0.0946063	0.990827	52	0.326358	0.684077
Q01730	WT_NT-WT_EE	0.0171411	0.0739833	0.231689	5	0.825963	0.950556
Q01768	WT_NT-WT_EE	0.140421	0.0793512	1.76962	15	0.0971109	0.410865
Q01853	WT_NT-WT_EE	-0.0638798	0.0388389	-1.64474	293	0.101096	0.412176
Q02053	WT_NT-WT_EE	-0.0521125	0.0462934	-1.1257	265	0.261311	0.628022
Q02248	WT_NT-WT_EE	0.0848165	0.0451114	1.88016	127	0.0623773	0.333663
Q02357	WT_NT-WT_EE	0.332688	0.0496666	6.69843	4	0.00258427	0.0515333
Q02819	WT_NT-WT_EE	0.17975	0.0700307	2.56673	22	0.0175928	0.168592
Q03137	WT_NT-WT_EE	0.115287	0.059607	1.93412	38	0.0605713	0.327198
Q03141	WT_NT-WT_EE	-0.409292	0.0378793	-10.8052	4	0.000416127	0.0154594
Q03157	WT_NT-WT_EE	-0.350169	0.0694774	-5.04005	4	0.00728183	0.100086
Q03173	WT_NT-WT_EE	-0.28472	0.115634	-2.46225	26	0.0207512	0.183823
Q03265	WT_NT-WT_EE	0.0120272	0.0565385	0.212726	205	0.831752	0.953386
Q03517	WT_NT-WT_EE	0.154941	0.128388	1.20681	24	0.239265	0.608712
Q03734	WT_NT-WT_EE	0.153295	0.532102	0.288093	6	0.782968	0.932993
Q03958	WT_NT-WT_EE	0.0825108	0.0575941	1.43262	6	0.201941	0.56932
Q04447	WT_NT-WT_EE	0.0261238	0.0306495	0.852338	140	0.395482	0.733219
Q04690	WT_NT-WT_EE	-0.145297	0.0824915	-1.76135	22	0.0920726	0.398247
Q04750	WT_NT-WT_EE	-0.786017	0.414964	-1.89418	7	0.100058	0.410923
Q05512	WT_NT-WT_EE	-0.0560351	0.0688074	-0.814376	36	0.420784	0.749781
Q05816	WT_NT-WT_EE	0.0471527	0.066449	0.709607	47	0.481454	0.780161
Q05920	WT_NT-WT_EE	0.0427576	0.0543663	0.786472	130	0.433022	0.757156
Q05A62	WT_NT-WT_EE	0.0783837	0.123851	0.632886	5	0.554619	0.820326
Q05D44	WT_NT-WT_EE	-0.147951	0.0925545	-1.59853	10	0.141009	0.488398
Q06138	WT_NT-WT_EE	0.120562	0.13356	0.902684	30	0.373885	0.720664
Q06185	WT_NT-WT_EE	0.0702228	0.0488262	1.43822	21	0.165109	0.521883
Q06335	WT_NT-WT_EE	-0.27076	0.105476	-2.56704	11	0.0261881	0.207705
Q06890	WT_NT-WT_EE	-0.120745	0.134238	-0.899485	30	0.375558	0.720711
Q07076	WT_NT-WT_EE	-0.058926	0.0780137	-0.755329	47	0.453821	0.763681
Q07813	WT_NT-WT_EE	0.214594	0.0787664	2.72443	7	0.0295757	0.224676
Q08331	WT_NT-WT_EE	0.0615834	0.0424176	1.45184	28	0.157661	0.510938
Q08460	WT_NT-WT_EE	0.287057	0.14867	1.93084	19	0.068563	0.347557
Q08642	WT_NT-WT_EE	0.063304	0.0780898	0.810657	32	0.423551	0.750765
Q0GNC1	WT_NT-WT_EE	0.191019	0.112353	1.70017	4	0.164322	0.520609
Q0KL02	WT_NT-WT_EE	-0.158845	0.0639749	-2.48294	25	0.0200975	0.182901
Q0VBF8	WT_NT-WT_EE	-0.259863	0.0559535	-4.64427	5	0.00561102	0.0833636
Q0VE82	WT_NT-WT_EE	-0.00619423	0.0812131	-0.0762714	34	0.93965	0.980083
Q0VGY8	WT_NT-WT_EE	0.0581088	0.082052	0.708195	4	0.517911	0.796111
Q11011	WT_NT-WT_EE	0.0470319	0.0509325	0.923416	206	0.356871	0.709315
Q11136	WT_NT-WT_EE	0.191642	0.0405636	4.72449	5	0.0052217	0.0807645
Q148V7	WT_NT-WT_EE	-0.102349	0.101795	-1.00544	54	0.319168	0.677835
Q14BB9	WT_NT-WT_EE	0.353634	0.0602863	5.86591	5	0.00204216	0.0451265
Q14BI2	WT_NT-WT_EE	0.343975	0.155521	2.21176	20	0.0387867	0.258451
Q14C51	WT_NT-WT_EE	-0.383215	0.39455	-0.97127	6	0.368924	0.717537
Q2M3X8	WT_NT-WT_EE	-0.105824	0.109901	-0.962904	12	0.354599	0.707112
Q2NL51	WT_NT-WT_EE	0.216265	0.118436	1.82601	11	0.0950897	0.406386
Q2PFD7	WT_NT-WT_EE	0.147622	0.0715217	2.06402	68	0.0428344	0.273292
Q2TPA8	WT_NT-WT_EE	0.0917337	0.114354	0.802191	8	0.445616	0.760247
Q3B7Z2	WT_NT-WT_EE	-0.188975	0.100063	-1.88856	33	0.0677673	0.34589
Q3KNM2	WT_NT-WT_EE	0.0485495	0.0644737	0.753012	4	0.493336	0.785432
Q3TBL6	WT_NT-WT_EE	0.206725	0.132118	1.5647	12	0.143629	0.494945
Q3TBW2	WT_NT-WT_EE	-0.366438	0.361624	-1.01331	4	0.368224	0.717009
Q3TC72	WT_NT-WT_EE	-0.0417523	0.0881405	-0.473701	41	0.638226	0.868039
Q3TCH7	WT_NT-WT_EE	-0.22527	0.232846	-0.967465	7	0.365541	0.714674
Q3TCJ1	WT_NT-WT_EE	-0.0196471	0.107032	-0.183563	5	0.861568	0.961012
Q3TDD9	WT_NT-WT_EE	0.115523	0.130324	0.886428	30	0.382438	0.725802
Q3TDK6	WT_NT-WT_EE	-0.107558	0.0466264	-2.3068	41	0.0261928	0.207705
Q3TDN2	WT_NT-WT_EE	-0.0957688	0.0555924	-1.7227	7	0.128611	0.462589
Q3TDQ1	WT_NT-WT_EE	0.543858	0.213817	2.54357	5	0.0516689	0.300056
Q3TEA8	WT_NT-WT_EE	-0.240056	0.0432072	-5.55594	7	0.000854559	0.0259255
Q3TES0	WT_NT-WT_EE	-0.0953439	0.248453	-0.383751	5	0.716939	0.906452
Q3THE2	WT_NT-WT_EE	0.140496	0.0419218	3.35137	11	0.00646185	0.0922344
Q3THK7	WT_NT-WT_EE	0.264263	0.082024	3.22178	57	0.00210724	0.0453559
Q3THS6	WT_NT-WT_EE	-0.41549	0.21775	-1.9081	20	0.0708384	0.352972
Q3TLH4	WT_NT-WT_EE	-0.213449	0.181498	-1.17604	10	0.266815	0.634183
Q3TMH2	WT_NT-WT_EE	-0.00782716	0.0596336	-0.131254	33	0.896371	0.968509
Q3TPX4	WT_NT-WT_EE	-0.297161	0.179567	-1.65487	7	0.141924	0.490941
Q3TVA9	WT_NT-WT_EE	-0.217903	0.449286	-0.484998	7	0.642487	0.870289
Q3TWI9	WT_NT-WT_EE	-0.141309	0.370836	-0.381055	7	0.714464	0.90538
Q3TXS7	WT_NT-WT_EE	-0.054832	0.069287	-0.791375	80	0.431065	0.755688
Q3TXX4	WT_NT-WT_EE	0.020743	0.0884407	0.234541	29	0.816213	0.945162
Q3TY60	WT_NT-WT_EE	0.00753835	0.1017	0.0741232	8	0.942732	0.980083
Q3TYX3	WT_NT-WT_EE	-0.37122	0.340952	-1.08877	5	0.325926	0.684077
Q3U0V1	WT_NT-WT_EE	-0.138085	0.0683913	-2.01904	56	0.0482797	0.291106
Q3U1J4	WT_NT-WT_EE	-0.0701506	0.0756931	-0.926777	69	0.357273	0.709315
Q3U5Q7	WT_NT-WT_EE	0.108126	0.00816784	13.238	2	0.00565789	0.0833636
Q3UDP0	WT_NT-WT_EE	-0.112058	0.1802	-0.621854	6	0.556913	0.820326
Q3UEB3	WT_NT-WT_EE	-0.159974	0.452451	-0.353573	5	0.738079	0.91572
Q3UGC7	WT_NT-WT_EE	0.0744403	0.107466	0.69269	12	0.50169	0.785747
Q3UGR5	WT_NT-WT_EE	0.00109879	0.0503434	0.0218259	31	0.982727	0.995233
Q3UGS4	WT_NT-WT_EE	0.357035	0.349773	1.02076	6	0.346748	0.704223
Q3UH60	WT_NT-WT_EE	0.190185	0.169479	1.12217	5	0.312768	0.677835
Q3UH66	WT_NT-WT_EE	-0.0111951	0.15039	-0.0744405	19	0.941438	0.980083
Q3UH99	WT_NT-WT_EE	-0.271495	0.109811	-2.47238	16	0.025025	0.201987
Q3UHB1	WT_NT-WT_EE	0.0168129	0.0799046	0.210412	87	0.833838	0.954935
Q3UHB8	WT_NT-WT_EE	0.0365057	0.167566	0.217859	6	0.834759	0.954935
Q3UHD6	WT_NT-WT_EE	-0.0526317	0.144205	-0.364978	14	0.720582	0.907455
Q3UHD9	WT_NT-WT_EE	-0.00144368	0.0805344	-0.0179263	56	0.985761	0.995233
Q3UHJ0	WT_NT-WT_EE	-0.0965359	0.0416016	-2.32048	210	0.0212746	0.183823
Q3UHK1	WT_NT-WT_EE	0.387878	0.0765086	5.06974	4	0.00713174	0.09868
Q3UHL1	WT_NT-WT_EE	0.0887339	0.0492059	1.80332	129	0.0736721	0.357422
Q3UHR0	WT_NT-WT_EE	0.545576	0.235854	2.31319	4	0.0817452	0.377535
Q3UHX2	WT_NT-WT_EE	-0.412839	0.103408	-3.99232	16	0.00104882	0.0293238
Q3UI43	WT_NT-WT_EE	0.121947	0.247456	0.492802	4	0.647979	0.875595
Q3UIU2	WT_NT-WT_EE	-0.0139327	0.161076	-0.0864976	15	0.932215	0.97991
Q3UJD6	WT_NT-WT_EE	0.351079	0.176399	1.99025	4	0.117417	0.440435
Q3ULD5	WT_NT-WT_EE	0.125393	0.106325	1.17933	39	0.24541	0.611614
Q3ULJ0	WT_NT-WT_EE	0.0624643	0.0813159	0.768168	50	0.446	0.760247
Q3UM45	WT_NT-WT_EE	0.0797557	0.0759582	1.05	107	0.296086	0.661983
Q3UMR5	WT_NT-WT_EE	0.0217637	0.0606772	0.358679	44	0.72155	0.907627
Q3UN04	WT_NT-WT_EE	0.0392498	0.183033	0.214442	8	0.835568	0.954935
Q3UNH4	WT_NT-WT_EE	-0.0643905	0.0915224	-0.70355	64	0.484265	0.781277
Q3UPH1	WT_NT-WT_EE	-0.175694	0.280899	-0.625471	6	0.55469	0.820326
Q3UPL0	WT_NT-WT_EE	-0.0424129	0.0842643	-0.503331	70	0.616312	0.856556
Q3UQ44	WT_NT-WT_EE	-0.195814	0.0979996	-1.99811	37	0.0530951	0.30637
Q3UQ84	WT_NT-WT_EE	-0.205882	0.360058	-0.571801	7	0.585342	0.842357
Q3URD3	WT_NT-WT_EE	0.0635668	0.334399	0.190092	5	0.856713	0.960085
Q3URS9	WT_NT-WT_EE	0.0607236	0.335046	0.18124	6	0.862147	0.961012
Q3USB7	WT_NT-WT_EE	-0.063639	0.0794216	-0.801281	3	0.48156	0.780161
Q3UTH8	WT_NT-WT_EE	-0.0900601	0.126326	-0.71292	6	0.502667	0.785747
Q3UTQ8	WT_NT-WT_EE	0.157083	0.31751	0.494733	7	0.635937	0.866228
Q3UU96	WT_NT-WT_EE	-0.479722	0.331781	-1.4459	5	0.207837	0.577514
Q3UUG6	WT_NT-WT_EE	0.214559	0.13064	1.64237	28	0.1117	0.432139
Q3UUI3	WT_NT-WT_EE	-0.044626	0.0971518	-0.459343	22	0.650494	0.876839
Q3UVX5	WT_NT-WT_EE	-0.0463846	0.0757526	-0.612317	49	0.543159	0.812044
Q3UX10	WT_NT-WT_EE	0.0420738	0.381749	0.110213	6	0.915834	0.970897
Q3UYC0	WT_NT-WT_EE	-0.116111	0.0811058	-1.4316	35	0.16113	0.517292
Q3UYG8	WT_NT-WT_EE	0.232639	0.114912	2.0245	4	0.112918	0.433964
Q3V1L4	WT_NT-WT_EE	-0.100223	0.155185	-0.645832	8	0.536469	0.807421
Q3V3R1	WT_NT-WT_EE	0.106655	0.27396	0.389308	4	0.716886	0.906452
Q3V3V9	WT_NT-WT_EE	0.0704563	0.112844	0.624367	10	0.546366	0.814612
Q4ACU6	WT_NT-WT_EE	-0.24454	0.0206694	-11.831	14	1.12182e-08	5.07062e-06
Q4JIM5	WT_NT-WT_EE	0.0941236	0.28254	0.333133	6	0.750366	0.917904
Q4KML4	WT_NT-WT_EE	-0.148168	0.0767519	-1.93048	8	0.0896539	0.396642
Q4KMM3	WT_NT-WT_EE	-0.0223675	0.053655	-0.416877	218	0.677179	0.88935
Q4KUS2	WT_NT-WT_EE	-0.139574	0.107453	-1.29893	52	0.199698	0.565916
Q4V9Z5	WT_NT-WT_EE	-0.0344272	0.0788588	-0.436568	7	0.675574	0.88935
Q4VAA2	WT_NT-WT_EE	0.17396	0.128161	1.35735	29	0.18514	0.547748
Q4VAE3	WT_NT-WT_EE	-0.0972682	0.271994	-0.357611	7	0.731174	0.91345
Q501J6	WT_NT-WT_EE	-0.267395	0.100824	-2.6521	7	0.0328412	0.239077
Q505D7	WT_NT-WT_EE	0.0834485	0.277881	0.300303	8	0.771602	0.927708
Q505F5	WT_NT-WT_EE	0.073995	0.108402	0.682601	18	0.50355	0.785747
Q52KR3	WT_NT-WT_EE	0.0405739	0.451993	0.0897665	5	0.931958	0.97991
Q569Z6	WT_NT-WT_EE	-0.224283	0.162983	-1.37611	7	0.211196	0.578948
Q56A07	WT_NT-WT_EE	-0.156056	0.105477	-1.47953	29	0.149781	0.502723
Q58A65	WT_NT-WT_EE	-0.018654	0.231517	-0.0805729	6	0.938402	0.980083
Q59J78	WT_NT-WT_EE	-0.0577332	0.0942461	-0.612579	7	0.559521	0.82245
Q5DQR4	WT_NT-WT_EE	0.13554	0.0658615	2.05795	53	0.0445272	0.278886
Q5DTL9	WT_NT-WT_EE	0.117892	0.0930406	1.26711	20	0.219674	0.587069
Q5DU25	WT_NT-WT_EE	-0.11685	0.157131	-0.74365	15	0.468578	0.77205
Q5EBJ4	WT_NT-WT_EE	0.753054	0.127545	5.90424	10	0.000150197	0.00734102
Q5F285	WT_NT-WT_EE	0.224482	0.299633	0.74919	6	0.482071	0.780433
Q5FWK3	WT_NT-WT_EE	-0.0751237	0.0636953	-1.17942	51	0.243703	0.611315
Q5HZI2	WT_NT-WT_EE	-0.346768	0.483391	-0.717366	4	0.51281	0.791994
Q5HZI9	WT_NT-WT_EE	0.0500908	0.258218	0.193986	3	0.858579	0.960588
Q5M8N0	WT_NT-WT_EE	-0.226061	0.128821	-1.75485	23	0.0925989	0.39925
Q5PR73	WT_NT-WT_EE	-0.0172223	0.0643789	-0.267515	30	0.790903	0.935833
Q5RJI5	WT_NT-WT_EE	-0.0647074	0.131082	-0.493639	36	0.624559	0.860226
Q5SP85	WT_NT-WT_EE	0.351765	0.236599	1.48676	7	0.180671	0.543531
Q5SQX6	WT_NT-WT_EE	-0.0336096	0.0617687	-0.544121	129	0.587298	0.844065
Q5SRX1	WT_NT-WT_EE	-0.0446946	0.0609761	-0.732985	70	0.466015	0.772042
Q5SSH7	WT_NT-WT_EE	-0.192292	0.519491	-0.370154	5	0.72643	0.910612
Q5SSL4	WT_NT-WT_EE	-0.0424464	0.0584014	-0.726804	64	0.469996	0.772503
Q5SSM3	WT_NT-WT_EE	-0.218555	0.0756151	-2.89037	26	0.00766717	0.10203
Q5SUF2	WT_NT-WT_EE	-0.24493	0.179699	-1.363	6	0.221815	0.589888
Q5SUR0	WT_NT-WT_EE	0.199724	0.0692597	2.8837	5	0.034439	0.243226
Q5SV85	WT_NT-WT_EE	0.436253	0.0605935	7.19968	3	0.00552285	0.0828176
Q5SVL6	WT_NT-WT_EE	0.182695	0.0979952	1.86433	13	0.08501	0.386515
Q5SW19	WT_NT-WT_EE	-0.0423859	0.182543	-0.232197	7	0.823027	0.949405
Q5SWU9	WT_NT-WT_EE	0.0121336	0.0982289	0.123524	3	0.909504	0.96965
Q5SXY1	WT_NT-WT_EE	0.680052	0.250848	2.71102	3	0.0731017	0.355506
Q5U3K5	WT_NT-WT_EE	-0.0578099	0.126533	-0.456874	15	0.654308	0.877644
Q5U458	WT_NT-WT_EE	-0.126664	0.163467	-0.774857	15	0.450467	0.761748
Q5U4E0	WT_NT-WT_EE	0.290706	0.171367	1.69639	7	0.133628	0.474966
Q5XG69	WT_NT-WT_EE	0.183983	0.0992545	1.85365	11	0.0907786	0.396816
Q5XJY5	WT_NT-WT_EE	0.0150657	0.0807628	0.186542	23	0.853655	0.958633
Q60597	WT_NT-WT_EE	-0.0078715	0.0504683	-0.155969	238	0.876189	0.964075
Q60598	WT_NT-WT_EE	-0.041153	0.0665435	-0.618438	67	0.538384	0.808818
Q60605	WT_NT-WT_EE	-0.0199778	0.0440075	-0.453964	40	0.652308	0.877644
Q60625	WT_NT-WT_EE	0.0156304	0.0627773	0.248982	85	0.803975	0.940143
Q60631	WT_NT-WT_EE	-0.0800145	0.090541	-0.883738	73	0.379739	0.723493
Q60634	WT_NT-WT_EE	0.0528763	0.0758177	0.697414	39	0.489681	0.784742
Q60668	WT_NT-WT_EE	0.148651	0.0461743	3.21934	48	0.00230609	0.0481086
Q60676	WT_NT-WT_EE	-0.146221	0.113637	-1.28674	58	0.203298	0.570749
Q60692	WT_NT-WT_EE	0.182285	0.134329	1.357	31	0.184581	0.547748
Q60710	WT_NT-WT_EE	0.20446	0.499089	0.409666	5	0.699011	0.89742
Q60714	WT_NT-WT_EE	-0.199285	0.326164	-0.610995	3	0.584383	0.841661
Q60737	WT_NT-WT_EE	0.0180376	0.0687698	0.26229	74	0.793827	0.936413
Q60738	WT_NT-WT_EE	0.0298848	0.195782	0.152643	4	0.88607	0.96656
Q60749	WT_NT-WT_EE	0.278654	0.174979	1.5925	8	0.149937	0.502723
Q60759	WT_NT-WT_EE	0.30971	0.234141	1.32275	5	0.243185	0.611315
Q60771	WT_NT-WT_EE	0.0655372	0.106081	0.617801	16	0.5454	0.814612
Q60780	WT_NT-WT_EE	-0.169638	0.140481	-1.20755	20	0.241308	0.611044
Q60817	WT_NT-WT_EE	-0.211613	0.0992492	-2.13214	16	0.0488406	0.291753
Q60829	WT_NT-WT_EE	0.240208	0.113634	2.11387	26	0.0442762	0.277956
Q60854	WT_NT-WT_EE	-0.195968	0.163387	-1.19941	22	0.243128	0.611315
Q60864	WT_NT-WT_EE	-0.0275059	0.0539377	-0.509956	133	0.610927	0.855108
Q60865	WT_NT-WT_EE	0.134216	0.0909532	1.47566	31	0.150122	0.502723
Q60870	WT_NT-WT_EE	0.222245	0.147321	1.50858	7	0.175145	0.536714
Q60875	WT_NT-WT_EE	0.03655	0.0848883	0.430565	49	0.668673	0.884933
Q60899	WT_NT-WT_EE	0.0965636	0.373115	0.258804	7	0.803232	0.940143
Q60900	WT_NT-WT_EE	-0.00402774	0.138693	-0.0290407	11	0.977352	0.992355
Q60902	WT_NT-WT_EE	0.0239972	0.0982786	0.244175	31	0.808704	0.941694
Q60930	WT_NT-WT_EE	-0.0502222	0.0546012	-0.919799	73	0.360707	0.712257
Q60931	WT_NT-WT_EE	-0.0363508	0.0584647	-0.621756	51	0.536872	0.807541
Q60932	WT_NT-WT_EE	0.0274632	0.0442369	0.62082	92	0.536253	0.807421
Q60960	WT_NT-WT_EE	-0.117966	0.107387	-1.09852	8	0.303937	0.669055
Q60972	WT_NT-WT_EE	-0.148562	0.205667	-0.722345	7	0.493502	0.785432
Q60973	WT_NT-WT_EE	-0.230833	0.0727851	-3.17143	10	0.00996343	0.116811
Q60996	WT_NT-WT_EE	-0.0897701	0.0919545	-0.976245	33	0.336046	0.693047
Q61016	WT_NT-WT_EE	0.124654	0.111293	1.12005	7	0.299643	0.665546
Q61024	WT_NT-WT_EE	-9.75842e-05	0.0831752	-0.00117324	18	0.999077	0.999594
Q61029	WT_NT-WT_EE	-0.015742	0.148129	-0.106272	5	0.919499	0.973333
Q61033	WT_NT-WT_EE	-0.356476	0.235185	-1.51572	5	0.190026	0.553722
Q61035	WT_NT-WT_EE	-0.202667	0.0607597	-3.33556	29	0.00234143	0.048473
Q61036	WT_NT-WT_EE	0.048067	0.0784727	0.612532	8	0.557192	0.820326
Q61037	WT_NT-WT_EE	-0.128883	0.186465	-0.69119	6	0.515284	0.794006
Q61074	WT_NT-WT_EE	-0.00530253	0.111444	-0.0475803	5	0.963893	0.986162
Q61081	WT_NT-WT_EE	-0.0631768	0.0757127	-0.834428	42	0.408761	0.742505
Q61097	WT_NT-WT_EE	0.122524	0.0436681	2.8058	4	0.0485239	0.291143
Q61102	WT_NT-WT_EE	-0.0580858	0.0671022	-0.865632	27	0.394319	0.732848
Q61137	WT_NT-WT_EE	-0.204889	0.084488	-2.42507	37	0.0203046	0.183554
Q61151	WT_NT-WT_EE	0.0368261	0.0782493	0.470626	57	0.639704	0.868742
Q61165	WT_NT-WT_EE	-0.0511464	0.333829	-0.153211	6	0.883254	0.96565
Q61166	WT_NT-WT_EE	-0.0495085	0.101074	-0.489824	49	0.626444	0.860647
Q61171	WT_NT-WT_EE	-0.128174	0.0647319	-1.98007	77	0.0512688	0.298371
Q61187	WT_NT-WT_EE	-0.200859	0.0962795	-2.08621	20	0.0499757	0.293873
Q61189	WT_NT-WT_EE	-0.181754	0.146636	-1.23949	6	0.261444	0.628022
Q61191	WT_NT-WT_EE	0.189418	0.554981	0.341305	6	0.744509	0.917018
Q61205	WT_NT-WT_EE	-0.0448804	0.041148	-1.09071	13	0.295206	0.661106
Q61206	WT_NT-WT_EE	-0.217657	0.0554045	-3.92851	48	0.000273114	0.0115732
Q61207	WT_NT-WT_EE	-0.0222336	0.0713946	-0.311419	71	0.756395	0.921124
Q61234	WT_NT-WT_EE	-0.0583976	0.133806	-0.436435	14	0.669177	0.884933
Q61239	WT_NT-WT_EE	0.103588	0.0220459	4.69875	3	0.018234	0.17179
Q61282	WT_NT-WT_EE	-0.051342	0.222497	-0.230754	9	0.822666	0.949392
Q61290	WT_NT-WT_EE	-0.223855	0.0875321	-2.5574	11	0.0266415	0.210034
Q61301	WT_NT-WT_EE	-0.0456806	0.0714742	-0.63912	118	0.523983	0.79913
Q61316	WT_NT-WT_EE	0.0146815	0.0416345	0.352629	196	0.724745	0.909958
Q61330	WT_NT-WT_EE	-0.0108858	0.165486	-0.0657808	8	0.949167	0.982481
Q61335	WT_NT-WT_EE	-0.0367568	0.330884	-0.111087	5	0.915869	0.970897
Q61361	WT_NT-WT_EE	0.00161125	0.0493232	0.0326672	165	0.97398	0.990808
Q61387	WT_NT-WT_EE	0.624914	0.0938913	6.65572	16	5.5233e-06	0.000748959
Q61411	WT_NT-WT_EE	-0.41233	0.0411317	-10.0246	8	8.33373e-06	0.00102732
Q61418	WT_NT-WT_EE	-0.0567666	0.370048	-0.153403	5	0.884079	0.965928
Q61425	WT_NT-WT_EE	-0.023496	0.0722494	-0.325207	36	0.746907	0.917018
Q61481	WT_NT-WT_EE	-0.0985369	0.0539638	-1.82598	61	0.0727485	0.354845
Q61490	WT_NT-WT_EE	-0.107921	0.0669214	-1.61265	85	0.110527	0.431296
Q61543	WT_NT-WT_EE	-0.0998947	0.135532	-0.737058	29	0.467009	0.77205
Q61545	WT_NT-WT_EE	-0.117052	0.14448	-0.81016	13	0.432429	0.757156
Q61548	WT_NT-WT_EE	-0.012045	0.0516052	-0.233407	149	0.815766	0.945048
Q61553	WT_NT-WT_EE	-0.10721	0.0560574	-1.91251	107	0.0584844	0.321724
Q61584	WT_NT-WT_EE	-0.198103	0.265974	-0.744823	5	0.489885	0.784742
Q61595	WT_NT-WT_EE	-0.128684	0.170141	-0.756338	27	0.455995	0.765086
Q61598	WT_NT-WT_EE	0.003314	0.0441016	0.0751446	129	0.940216	0.980083
Q61599	WT_NT-WT_EE	0.0297245	0.0886828	0.335177	10	0.744416	0.917018
Q61644	WT_NT-WT_EE	0.029456	0.0561895	0.524226	130	0.601014	0.850748
Q61655	WT_NT-WT_EE	-0.0711886	0.0514633	-1.38329	7	0.209085	0.577683
Q61656	WT_NT-WT_EE	0.0881171	0.0468316	1.88158	58	0.0649152	0.338558
Q61696	WT_NT-WT_EE	0.0209991	0.0614058	0.341972	27	0.735019	0.915264
Q61699	WT_NT-WT_EE	0.095006	0.0449143	2.11527	177	0.035806	0.248989
Q61701	WT_NT-WT_EE	0.162828	0.228237	0.713415	7	0.498677	0.785747
Q61735	WT_NT-WT_EE	0.519772	0.0605103	8.58981	5	0.000352617	0.0140632
Q61753	WT_NT-WT_EE	-0.0374362	0.0494845	-0.756523	55	0.452564	0.763681
Q61768	WT_NT-WT_EE	-0.0828825	0.0711863	-1.1643	44	0.250575	0.617782
Q61771	WT_NT-WT_EE	0.0432133	0.46557	0.092818	5	0.929653	0.978734
Q61792	WT_NT-WT_EE	-0.15886	0.0724542	-2.19255	44	0.0336723	0.240948
Q61831	WT_NT-WT_EE	-0.365213	0.192118	-1.90099	7	0.0990619	0.410923
Q61838	WT_NT-WT_EE	-0.062923	0.0857389	-0.733891	113	0.464535	0.771004
Q61879	WT_NT-WT_EE	0.0992458	0.0488254	2.03267	280	0.0430294	0.273292
Q61885	WT_NT-WT_EE	0.274794	0.0674677	4.07296	53	0.000155842	0.00741479
Q61937	WT_NT-WT_EE	-0.19821	0.0791055	-2.50564	46	0.0158246	0.157203
Q61941	WT_NT-WT_EE	0.189854	0.0679872	2.7925	5	0.0383316	0.258267
Q61990	WT_NT-WT_EE	0.0149563	0.0806297	0.185494	25	0.854338	0.958633
Q62048	WT_NT-WT_EE	-0.0797463	0.0479439	-1.66332	23	0.109816	0.430326
Q62059	WT_NT-WT_EE	0.0389012	0.0577024	0.67417	55	0.503027	0.785747
Q62083	WT_NT-WT_EE	0.0157897	0.0801246	0.197064	6	0.850283	0.958633
Q62093	WT_NT-WT_EE	0.416074	0.233951	1.77846	6	0.125644	0.455165
Q62108	WT_NT-WT_EE	-0.0628176	0.074334	-0.845072	132	0.3996	0.738289
Q62165	WT_NT-WT_EE	-0.250042	0.102712	-2.43441	12	0.0314777	0.232609
Q62167	WT_NT-WT_EE	-0.0736057	0.079471	-0.926195	51	0.358707	0.709951
Q62186	WT_NT-WT_EE	-0.00871384	0.0526534	-0.165494	5	0.875038	0.964075
Q62188	WT_NT-WT_EE	-0.0620787	0.0575465	-1.07876	131	0.282678	0.648599
Q62205	WT_NT-WT_EE	-0.00413779	0.0891619	-0.0464076	14	0.963641	0.986162
Q62241	WT_NT-WT_EE	0.14526	0.124533	1.16643	7	0.281637	0.648599
Q62261	WT_NT-WT_EE	0.0181952	0.028402	0.640631	770	0.521953	0.798922
Q62277	WT_NT-WT_EE	-0.0470891	0.09271	-0.507918	32	0.614994	0.85633
Q62283	WT_NT-WT_EE	-0.0187663	0.0542297	-0.346052	10	0.736474	0.915264
Q62318	WT_NT-WT_EE	0.205251	0.0929648	2.20784	25	0.0366537	0.252297
Q62348	WT_NT-WT_EE	-0.120532	0.0106082	-11.3622	14	1.87943e-08	6.37126e-06
Q62376	WT_NT-WT_EE	0.131536	0.100672	1.30658	6	0.239199	0.608712
Q62393	WT_NT-WT_EE	-0.00346171	0.070994	-0.0487606	8	0.962305	0.986162
Q62417	WT_NT-WT_EE	0.150015	0.117803	1.27344	36	0.211022	0.578948
Q62418	WT_NT-WT_EE	-0.01237	0.0517354	-0.239101	54	0.811933	0.943428
Q62419	WT_NT-WT_EE	0.103169	0.116448	0.885969	15	0.389617	0.730339
Q62420	WT_NT-WT_EE	-0.0473056	0.050245	-0.941498	44	0.35159	0.70547
Q62421	WT_NT-WT_EE	-0.0599737	0.0864726	-0.693558	15	0.49856	0.785747
Q62425	WT_NT-WT_EE	0.0150147	0.0905515	0.165814	30	0.869416	0.964075
Q62426	WT_NT-WT_EE	-0.125733	0.123723	-1.01625	24	0.319648	0.677835
Q62433	WT_NT-WT_EE	0.0319499	0.063916	0.499873	62	0.618934	0.858154
Q62442	WT_NT-WT_EE	0.239329	0.115416	2.07362	12	0.0603003	0.327069
Q62443	WT_NT-WT_EE	0.226939	0.106784	2.12522	51	0.0384341	0.258267
Q62446	WT_NT-WT_EE	-0.0619124	0.0718312	-0.861914	25	0.396927	0.734789
Q62448	WT_NT-WT_EE	-0.383027	0.0798342	-4.79778	4	0.00866221	0.107761
Q62465	WT_NT-WT_EE	0.0427965	0.0673962	0.634998	33	0.529808	0.802255
Q62523	WT_NT-WT_EE	-0.000968874	0.105442	-0.00918865	15	0.99279	0.995359
Q63810	WT_NT-WT_EE	0.05543	0.0585366	0.946928	53	0.347973	0.704256
Q63836	WT_NT-WT_EE	0.0520743	0.143137	0.363808	15	0.721078	0.907455
Q63844	WT_NT-WT_EE	0.0917312	0.080544	1.13889	25	0.265543	0.63338
Q63912	WT_NT-WT_EE	0.100213	0.0507464	1.97478	25	0.0594358	0.324325
Q63932	WT_NT-WT_EE	-0.00841929	0.0747609	-0.112616	4	0.91576	0.970897
Q64010	WT_NT-WT_EE	0.068732	0.0903641	0.760611	44	0.450946	0.761972
Q64012	WT_NT-WT_EE	0.238474	0.197371	1.20825	5	0.280973	0.648509
Q640R3	WT_NT-WT_EE	-0.0201525	0.0981315	-0.205362	38	0.838386	0.95614
Q64105	WT_NT-WT_EE	-0.0786313	0.0719068	-1.09352	44	0.280118	0.648069
Q64133	WT_NT-WT_EE	0.0441607	0.0836431	0.527966	38	0.600593	0.850748
Q641K1	WT_NT-WT_EE	0.105098	0.163481	0.642876	4	0.555303	0.820326
Q641P0	WT_NT-WT_EE	0.0290765	0.0715683	0.406275	57	0.686062	0.892072
Q64213	WT_NT-WT_EE	-0.154639	0.0910623	-1.69817	12	0.115232	0.436998
Q64310	WT_NT-WT_EE	0.192556	0.0759163	2.53642	4	0.0642246	0.337859
Q64332	WT_NT-WT_EE	-0.0125768	0.0398569	-0.315548	143	0.752806	0.91799
Q64433	WT_NT-WT_EE	0.102508	0.0596002	1.71992	32	0.0951065	0.406386
Q64471	WT_NT-WT_EE	-0.0819822	0.273718	-0.299513	6	0.774653	0.92844
Q64487	WT_NT-WT_EE	0.0500059	0.0747501	0.668975	58	0.506165	0.787246
Q64514	WT_NT-WT_EE	-0.0290818	0.0707273	-0.411182	96	0.681855	0.890777
Q64516	WT_NT-WT_EE	0.255246	0.0903026	2.82656	39	0.00738461	0.100135
Q64519	WT_NT-WT_EE	-0.260262	0.281209	-0.925511	7	0.385496	0.727028
Q64520	WT_NT-WT_EE	-0.00776248	0.139637	-0.0555904	21	0.956194	0.984215
Q64521	WT_NT-WT_EE	-0.159779	0.0499282	-3.20018	202	0.00159509	0.0385083
Q64674	WT_NT-WT_EE	0.108061	0.0814118	1.32734	27	0.195512	0.560038
Q64727	WT_NT-WT_EE	0.0105464	0.0693203	0.152141	104	0.879371	0.964356
Q64737	WT_NT-WT_EE	-0.012419	0.0764131	-0.162524	21	0.872447	0.964075
Q68ED7	WT_NT-WT_EE	0.269387	0.191077	1.40983	12	0.183978	0.547748
Q68FD5	WT_NT-WT_EE	-0.0212137	0.0249138	-0.851484	686	0.394798	0.732848
Q68FE6	WT_NT-WT_EE	-0.147609	0.250857	-0.588418	7	0.574738	0.83397
Q68FF6	WT_NT-WT_EE	-0.0893285	0.0650018	-1.37425	81	0.173156	0.534242
Q68FH0	WT_NT-WT_EE	0.374268	0.107366	3.48591	3	0.0398846	0.265115
Q68FL4	WT_NT-WT_EE	-0.00498513	0.0780368	-0.0638818	27	0.949535	0.982481
Q68FL6	WT_NT-WT_EE	0.141326	0.101038	1.39874	16	0.180977	0.543531
Q68FM6	WT_NT-WT_EE	0.159151	0.0613942	2.59227	5	0.0487026	0.291571
Q69Z98	WT_NT-WT_EE	-0.208587	0.0709535	-2.93977	9	0.016493	0.160895
Q69ZF3	WT_NT-WT_EE	0.294524	0.25732	1.14458	4	0.316218	0.677835
Q69ZK9	WT_NT-WT_EE	-0.0848301	0.159352	-0.532344	31	0.598283	0.850271
Q69ZW3	WT_NT-WT_EE	-0.254558	0.0975016	-2.61081	7	0.0348722	0.244549
Q6A065	WT_NT-WT_EE	-0.116243	0.128863	-0.90206	21	0.377255	0.721012
Q6A0A9	WT_NT-WT_EE	-0.218236	0.0623342	-3.50107	15	0.00321645	0.0591551
Q6A4J8	WT_NT-WT_EE	-0.0578155	0.09059	-0.63821	41	0.526886	0.800641
Q6DFW4	WT_NT-WT_EE	-0.4116	0.0575918	-7.14686	6	0.000378284	0.0146558
Q6DIC0	WT_NT-WT_EE	0.0154206	0.266213	0.0579258	3	0.95745	0.984308
Q6GQS1	WT_NT-WT_EE	-0.154605	0.112702	-1.37181	14	0.191707	0.555459
Q6GQT9	WT_NT-WT_EE	0.238784	0.0940664	2.53846	22	0.0187217	0.174517
Q6IR34	WT_NT-WT_EE	-0.750104	0.674423	-1.11222	5	0.316641	0.677835
Q6IRU2	WT_NT-WT_EE	-0.123984	0.113606	-1.09135	7	0.311252	0.676375
Q6IRU5	WT_NT-WT_EE	-0.191253	0.0785807	-2.43385	45	0.0189725	0.175012
Q6KAR6	WT_NT-WT_EE	-0.143463	0.143592	-0.999102	7	0.351022	0.70547
Q6NS52	WT_NT-WT_EE	0.222132	0.0868904	2.55646	40	0.0144756	0.147586
Q6NV83	WT_NT-WT_EE	-0.342795	0.253822	-1.35054	3	0.269687	0.636393
Q6NVE8	WT_NT-WT_EE	0.329973	0.1169	2.82269	6	0.030247	0.228055
Q6NVE9	WT_NT-WT_EE	-0.102775	0.0658548	-1.56063	4	0.193631	0.558053
Q6NVF0	WT_NT-WT_EE	0.0513627	0.266563	0.192685	6	0.853562	0.958633
Q6NVF9	WT_NT-WT_EE	0.14062	0.315949	0.44507	4	0.679293	0.889746
Q6NVG1	WT_NT-WT_EE	0.0795558	0.346452	0.22963	5	0.827477	0.950935
Q6NXK7	WT_NT-WT_EE	-0.0130822	0.288096	-0.045409	11	0.964595	0.986162
Q6NZC7	WT_NT-WT_EE	0.0151958	0.0922158	0.164785	14	0.871468	0.964075
Q6NZJ6	WT_NT-WT_EE	-0.165577	0.14141	-1.17091	25	0.252677	0.619835
Q6NZL0	WT_NT-WT_EE	-0.082609	0.0979919	-0.843019	43	0.403883	0.741359
Q6P069	WT_NT-WT_EE	0.076359	0.0932907	0.818506	12	0.429023	0.754081
Q6P1B1	WT_NT-WT_EE	-0.0177305	0.0877705	-0.202009	30	0.841273	0.957512
Q6P1D5	WT_NT-WT_EE	-0.506499	0.188718	-2.68389	5	0.0436162	0.274456
Q6P1F6	WT_NT-WT_EE	-0.117976	0.0699629	-1.68627	49	0.0981024	0.410923
Q6P2B1	WT_NT-WT_EE	0.0675783	0.0837834	0.806583	13	0.434415	0.757156
Q6P3A8	WT_NT-WT_EE	0.281083	0.0912225	3.08128	15	0.0076023	0.10203
Q6P4U0	WT_NT-WT_EE	0.0471294	0.484371	0.0973003	7	0.925215	0.976021
Q6P542	WT_NT-WT_EE	-0.213547	0.00838511	-25.4674	5	1.74273e-06	0.000337591
Q6P5E4	WT_NT-WT_EE	-0.435949	0.129854	-3.35721	32	0.00204365	0.0451265
Q6P5F6	WT_NT-WT_EE	0.207237	0.153079	1.3538	20	0.190904	0.553722
Q6P5F7	WT_NT-WT_EE	-0.00709304	0.0540304	-0.131279	8	0.898796	0.968509
Q6P5F9	WT_NT-WT_EE	-0.178112	0.0478977	-3.71859	44	0.000563865	0.0192994
Q6P8J7	WT_NT-WT_EE	-0.326043	0.258265	-1.26244	4	0.275377	0.642177
Q6P8X1	WT_NT-WT_EE	-0.266247	0.111257	-2.39307	7	0.0479521	0.290931
Q6P9K8	WT_NT-WT_EE	0.103222	0.0879872	1.17315	67	0.24489	0.611614
Q6P9K9	WT_NT-WT_EE	0.121077	0.0958252	1.26352	37	0.214306	0.582364
Q6P9R2	WT_NT-WT_EE	0.0226911	0.382125	0.0593815	7	0.954308	0.983688
Q6P9S0	WT_NT-WT_EE	0.0642679	0.0705339	0.911164	4	0.413753	0.745423
Q6PA06	WT_NT-WT_EE	-0.224124	0.325161	-0.689272	6	0.516408	0.795285
Q6PAJ1	WT_NT-WT_EE	-0.105575	0.26567	-0.397392	7	0.702917	0.899263
Q6PAK3	WT_NT-WT_EE	-0.0557784	0.340998	-0.163574	5	0.876473	0.964075
Q6PAM0	WT_NT-WT_EE	-0.240015	0.24073	-0.997031	6	0.357245	0.709315
Q6PAR5	WT_NT-WT_EE	0.117457	0.146916	0.799484	7	0.450283	0.761748
Q6PB44	WT_NT-WT_EE	-0.162286	0.197648	-0.821083	4	0.457716	0.765305
Q6PB66	WT_NT-WT_EE	-0.108041	0.0626391	-1.72482	93	0.0878815	0.393655
Q6PCP5	WT_NT-WT_EE	-0.141401	0.0681041	-2.07625	31	0.0462522	0.286546
Q6PD03	WT_NT-WT_EE	-0.127547	0.106581	-1.19671	4	0.297498	0.661988
Q6PDG5	WT_NT-WT_EE	0.0233524	0.315093	0.0741125	4	0.944479	0.980083
Q6PDI6	WT_NT-WT_EE	0.469757	0.820915	0.572237	3	0.607232	0.852471
Q6PDL0	WT_NT-WT_EE	-0.0754055	0.087872	-0.858128	62	0.394127	0.732848
Q6PDM2	WT_NT-WT_EE	-0.134603	0.123832	-1.08698	11	0.30029	0.665892
Q6PDN3	WT_NT-WT_EE	0.0305328	0.016337	1.86894	5	0.120578	0.446123
Q6PDQ2	WT_NT-WT_EE	0.263049	0.375347	0.700816	4	0.522042	0.798922
Q6PE01	WT_NT-WT_EE	-0.0439188	0.0526147	-0.834724	2	0.491698	0.784865
Q6PE15	WT_NT-WT_EE	0.0930059	0.219185	0.424325	6	0.686122	0.892072
Q6PEB6	WT_NT-WT_EE	-0.399259	0.153311	-2.60424	11	0.0245078	0.200197
Q6PER3	WT_NT-WT_EE	-0.0952897	0.0749913	-1.27068	64	0.208443	0.577683
Q6PF93	WT_NT-WT_EE	-0.20468	0.114931	-1.7809	7	0.118139	0.440961
Q6PFD5	WT_NT-WT_EE	-0.323456	0.306817	-1.05423	7	0.3268	0.684077
Q6PFE7	WT_NT-WT_EE	-0.190545	0.238152	-0.800099	5	0.459962	0.766309
Q6PGE7	WT_NT-WT_EE	0.192715	0.259447	0.742793	5	0.49101	0.784865
Q6PGF7	WT_NT-WT_EE	0.00125891	0.103931	0.0121129	12	0.990535	0.995359
Q6PGN3	WT_NT-WT_EE	-0.0255896	0.101909	-0.251102	48	0.802807	0.940075
Q6PH08	WT_NT-WT_EE	-0.187323	0.08369	-2.23829	44	0.030311	0.228055
Q6PHN9	WT_NT-WT_EE	-0.00133004	0.0512925	-0.0259304	35	0.97946	0.993448
Q6PHU5	WT_NT-WT_EE	0.158761	0.110698	1.43418	20	0.166971	0.524752
Q6PHZ2	WT_NT-WT_EE	-0.205981	0.148112	-1.39071	27	0.17567	0.536746
Q6PHZ8	WT_NT-WT_EE	-0.17828	0.0443795	-4.01717	7	0.00507784	0.0807645
Q6PIC6	WT_NT-WT_EE	-0.0568265	0.036066	-1.57562	207	0.11664	0.440435
Q6PIE5	WT_NT-WT_EE	0.0279798	0.0492971	0.567575	179	0.571035	0.831981
Q6PNC0	WT_NT-WT_EE	-0.103904	0.418714	-0.24815	3	0.820034	0.948178
Q6R891	WT_NT-WT_EE	-0.138294	0.0653348	-2.1167	93	0.0369553	0.253729
Q6URW6	WT_NT-WT_EE	0.274206	0.180561	1.51863	19	0.14532	0.495111
Q6VNS1	WT_NT-WT_EE	-0.210997	0.0948015	-2.22567	4	0.0900432	0.396816
Q6W8Q3	WT_NT-WT_EE	0.206158	0.287495	0.717084	7	0.496546	0.785747
Q6WQJ1	WT_NT-WT_EE	0.252868	0.185692	1.36176	4	0.244924	0.611614
Q6WVG3	WT_NT-WT_EE	0.114334	0.0490376	2.33155	67	0.0227402	0.192016
Q6X893	WT_NT-WT_EE	0.13701	0.0791585	1.73083	20	0.0988817	0.410923
Q6ZPE2	WT_NT-WT_EE	-0.0906182	0.0820837	-1.10397	91	0.272515	0.63988
Q6ZPJ3	WT_NT-WT_EE	-0.000748421	0.0632506	-0.0118326	46	0.99061	0.995359
Q6ZPQ6	WT_NT-WT_EE	-0.290009	0.0723966	-4.00583	15	0.00114565	0.031384
Q6ZPU9	WT_NT-WT_EE	0.660548	0.29874	2.21112	3	0.113983	0.435725
Q6ZQ18	WT_NT-WT_EE	-0.392017	0.194372	-2.01684	6	0.090295	0.396816
Q6ZQ38	WT_NT-WT_EE	0.0708327	0.0405106	1.7485	274	0.0814978	0.377535
Q6ZQ58	WT_NT-WT_EE	0.234063	0.149889	1.56158	7	0.162358	0.519851
Q6ZQH8	WT_NT-WT_EE	-0.0205088	0.324184	-0.0632628	7	0.951326	0.982481
Q6ZQI3	WT_NT-WT_EE	-0.155996	0.293101	-0.532227	7	0.611037	0.855108
Q6ZQK5	WT_NT-WT_EE	0.36021	0.164502	2.18971	5	0.0801263	0.376456
Q6ZWN5	WT_NT-WT_EE	-0.059785	0.083998	-0.711743	39	0.48086	0.780161
Q6ZWR6	WT_NT-WT_EE	-0.119345	0.0639015	-1.86764	13	0.0845182	0.385576
Q6ZWU9	WT_NT-WT_EE	0.169029	0.124586	1.35673	19	0.190771	0.553722
Q6ZWV3	WT_NT-WT_EE	0.0210752	0.0626406	0.336447	41	0.73825	0.91572
Q6ZWV7	WT_NT-WT_EE	-0.175932	0.154464	-1.13898	4	0.318292	0.677835
Q6ZWX6	WT_NT-WT_EE	-0.0884541	0.105135	-0.841342	39	0.405286	0.741359
Q6ZWY8	WT_NT-WT_EE	-0.00649748	0.144234	-0.0450481	7	0.965327	0.986162
Q71LX4	WT_NT-WT_EE	-0.0393514	0.0866728	-0.454023	79	0.651057	0.877133
Q71M36	WT_NT-WT_EE	-0.151837	0.0723631	-2.09827	33	0.0436174	0.274456
Q765H6	WT_NT-WT_EE	0.0406586	0.220403	0.184474	5	0.860891	0.961012
Q76MZ3	WT_NT-WT_EE	0.0337564	0.0402166	0.839363	189	0.402326	0.740236
Q78IK2	WT_NT-WT_EE	0.141152	0.0588904	2.39686	8	0.043389	0.274292
Q78JW9	WT_NT-WT_EE	0.0246198	0.0399913	0.615631	3	0.581693	0.840043
Q78PY7	WT_NT-WT_EE	0.0636008	0.0917528	0.693176	56	0.491064	0.784865
Q78YZ6	WT_NT-WT_EE	-0.33775	0.258838	-1.30487	7	0.233193	0.602879
Q78ZA7	WT_NT-WT_EE	0.0707759	0.119262	0.593447	31	0.557188	0.820326
Q791T5	WT_NT-WT_EE	-0.148643	0.108451	-1.37061	21	0.184971	0.547748
Q791V5	WT_NT-WT_EE	-0.0217598	0.0711175	-0.305969	39	0.761255	0.922074
Q7M6Y3	WT_NT-WT_EE	-0.11817	0.0709855	-1.6647	34	0.105163	0.423597
Q7TMB8	WT_NT-WT_EE	0.115471	0.0744945	1.55006	38	0.129417	0.464258
Q7TME0	WT_NT-WT_EE	0.127201	0.0713494	1.78278	61	0.0795976	0.375523
Q7TMF3	WT_NT-WT_EE	1.06518e-05	0.0796164	0.00013379	53	0.999894	0.999894
Q7TMF5	WT_NT-WT_EE	-0.278227	0.298527	-0.931998	3	0.420087	0.749593
Q7TMK9	WT_NT-WT_EE	-0.0473849	0.0791515	-0.598661	62	0.55158	0.820113
Q7TMM9	WT_NT-WT_EE	0.415305	0.0615535	6.74706	8	0.000145492	0.00732369
Q7TMY8	WT_NT-WT_EE	-0.243413	0.148906	-1.63468	19	0.118576	0.440961
Q7TN98	WT_NT-WT_EE	-0.183863	0.116458	-1.5788	4	0.189526	0.553722
Q7TNG5	WT_NT-WT_EE	-0.0837697	0.33443	-0.250485	7	0.809405	0.941702
Q7TNS2	WT_NT-WT_EE	0.500419	0.566892	0.882741	7	0.406668	0.741359
Q7TPD3	WT_NT-WT_EE	-0.117899	0.353106	-0.33389	3	0.76044	0.922074
Q7TPM6	WT_NT-WT_EE	0.0616048	0.0511517	1.20435	20	0.242512	0.611315
Q7TPR4	WT_NT-WT_EE	0.0366013	0.0492414	0.743304	148	0.458476	0.766104
Q7TPS5	WT_NT-WT_EE	0.193619	0.141843	1.36503	6	0.221212	0.589888
Q7TQ95	WT_NT-WT_EE	-0.0842407	0.0338296	-2.49015	22	0.0208098	0.183823
Q7TQD2	WT_NT-WT_EE	0.0456653	0.0488566	0.934679	55	0.35404	0.707112
Q7TQF7	WT_NT-WT_EE	-0.0375345	0.0521086	-0.720313	119	0.472745	0.775142
Q7TQI3	WT_NT-WT_EE	0.10018	0.0602506	1.66272	84	0.100097	0.410923
Q7TSI3	WT_NT-WT_EE	1.19004	0.463353	2.56833	3	0.082613	0.379097
Q7TSJ2	WT_NT-WT_EE	-0.118784	0.0470692	-2.5236	217	0.0123321	0.133779
Q7TT50	WT_NT-WT_EE	-0.245041	0.115929	-2.11372	11	0.0582005	0.320812
Q80SU3	WT_NT-WT_EE	-0.148903	0.267067	-0.557548	6	0.597324	0.850271
Q80SW1	WT_NT-WT_EE	0.0399448	0.047867	0.834495	78	0.406551	0.741359
Q80T41	WT_NT-WT_EE	-0.0378348	0.0578377	-0.654154	7	0.533906	0.805313
Q80TA6	WT_NT-WT_EE	-0.397306	0.246089	-1.61448	6	0.157551	0.510938
Q80TB8	WT_NT-WT_EE	-0.0310663	0.114487	-0.271352	34	0.787761	0.934154
Q80TE7	WT_NT-WT_EE	-0.0756129	0.0910862	-0.830125	45	0.41085	0.745302
Q80TJ1	WT_NT-WT_EE	0.016993	0.0418934	0.405625	258	0.685355	0.892072
Q80TK0	WT_NT-WT_EE	-1.01269	0.274083	-3.69483	8	0.00608773	0.0882884
Q80TL0	WT_NT-WT_EE	-0.0786635	0.0787394	-0.999036	56	0.322075	0.680421
Q80TL4	WT_NT-WT_EE	-0.217741	0.0507208	-4.29294	76	5.14274e-05	0.0038742
Q80TM9	WT_NT-WT_EE	-0.114214	0.106255	-1.0749	24	0.293107	0.659126
Q80TR1	WT_NT-WT_EE	0.151065	0.128626	1.17445	6	0.284713	0.64995
Q80TS3	WT_NT-WT_EE	0.0342034	0.2978	0.114853	4	0.914096	0.970897
Q80TV8	WT_NT-WT_EE	-0.555279	0.661501	-0.839424	4	0.448472	0.761678
Q80TY0	WT_NT-WT_EE	-0.223347	0.167722	-1.33165	9	0.215716	0.583223
Q80TZ3	WT_NT-WT_EE	-0.178741	0.067336	-2.65446	188	0.0086243	0.107761
Q80U23	WT_NT-WT_EE	-0.131352	0.0836957	-1.5694	59	0.121903	0.450406
Q80U28	WT_NT-WT_EE	-0.03807	0.0678123	-0.561402	90	0.575919	0.83479
Q80U40	WT_NT-WT_EE	-0.207027	0.181992	-1.13756	4	0.318821	0.677835
Q80U49	WT_NT-WT_EE	0.104256	0.113939	0.915016	12	0.378203	0.722128
Q80U56	WT_NT-WT_EE	-0.429268	0.288466	-1.48811	5	0.196888	0.562063
Q80U63	WT_NT-WT_EE	0.114258	0.11502	0.993382	32	0.327977	0.685792
Q80U87	WT_NT-WT_EE	-0.601885	0.503225	-1.19605	3	0.317589	0.677835
Q80UG2	WT_NT-WT_EE	-0.138215	0.0812362	-1.7014	69	0.0933705	0.400722
Q80UG5	WT_NT-WT_EE	0.0192591	0.0718616	0.268002	57	0.789665	0.934994
Q80UJ7	WT_NT-WT_EE	0.0179188	0.117818	0.152089	14	0.881287	0.964877
Q80UK0	WT_NT-WT_EE	-0.217988	0.145862	-1.49448	4	0.209361	0.577683
Q80UM3	WT_NT-WT_EE	0.111416	0.0620743	1.79488	4	0.147113	0.498712
Q80UP3	WT_NT-WT_EE	-0.216485	0.120992	-1.78924	14	0.0952248	0.406386
Q80UP8	WT_NT-WT_EE	-0.109542	0.521567	-0.210025	3	0.847103	0.958633
Q80UU9	WT_NT-WT_EE	0.157347	0.187854	0.837603	8	0.426567	0.751689
Q80UV9	WT_NT-WT_EE	0.125803	0.224503	0.560361	7	0.592706	0.847348
Q80UW2	WT_NT-WT_EE	0.0314356	0.0792241	0.396793	41	0.693578	0.893579
Q80UY2	WT_NT-WT_EE	-0.185036	0.0686522	-2.69527	15	0.0166157	0.161512
Q80VD1	WT_NT-WT_EE	-0.142979	0.133971	-1.06724	14	0.303923	0.669055
Q80VL1	WT_NT-WT_EE	0.12589	0.0414594	3.03647	6	0.0229064	0.192016
Q80VP0	WT_NT-WT_EE	0.0135029	0.076106	0.177422	54	0.859841	0.961012
Q80VP1	WT_NT-WT_EE	-0.114617	0.119372	-0.960164	20	0.348438	0.704671
Q80VP9	WT_NT-WT_EE	0.139075	0.0645103	2.15586	15	0.0477411	0.290896
Q80W21	WT_NT-WT_EE	0.203095	0.0644793	3.14978	13	0.00767494	0.10203
Q80W47	WT_NT-WT_EE	0.267561	0.0579338	4.61839	5	0.00574377	0.0837479
Q80W54	WT_NT-WT_EE	0.0881133	0.503795	0.174899	4	0.869655	0.964075
Q80WC7	WT_NT-WT_EE	-0.264505	0.166497	-1.58864	6	0.163241	0.520296
Q80WJ7	WT_NT-WT_EE	0.171337	0.138621	1.23602	25	0.22794	0.597028
Q80WM4	WT_NT-WT_EE	-0.0872436	0.126964	-0.687154	26	0.498069	0.785747
Q80WQ2	WT_NT-WT_EE	0.0767111	0.282715	0.271337	7	0.79396	0.936413
Q80X50	WT_NT-WT_EE	0.128704	0.153636	0.837717	21	0.411623	0.745423
Q80X80	WT_NT-WT_EE	-0.0289561	0.0770011	-0.376048	34	0.709218	0.90206
Q80XI3	WT_NT-WT_EE	-0.131024	0.109484	-1.19673	13	0.252779	0.619835
Q80XI4	WT_NT-WT_EE	0.0449268	0.0726899	0.618062	53	0.539182	0.808818
Q80XN0	WT_NT-WT_EE	0.047866	0.0712134	0.672148	77	0.503501	0.785747
Q80XQ2	WT_NT-WT_EE	0.405269	0.301005	1.34639	5	0.23599	0.607216
Q80XU3	WT_NT-WT_EE	-0.14974	0.184502	-0.811588	6	0.44802	0.761678
Q80Y14	WT_NT-WT_EE	-0.0241828	0.0639979	-0.377869	5	0.721038	0.907455
Q80Y17	WT_NT-WT_EE	-0.116105	0.0626556	-1.85306	12	0.088613	0.394612
Q80Y55	WT_NT-WT_EE	0.376927	0.502978	0.74939	3	0.508033	0.787756
Q80Y86	WT_NT-WT_EE	-0.36287	0.180697	-2.00817	7	0.0845935	0.385576
Q80YA9	WT_NT-WT_EE	-0.221664	0.121004	-1.83188	55	0.0723869	0.354318
Q80YD1	WT_NT-WT_EE	0.0882116	0.447199	0.197254	6	0.850142	0.958633
Q80YN3	WT_NT-WT_EE	-0.0143626	0.0797319	-0.180137	53	0.857732	0.960433
Q80YX1	WT_NT-WT_EE	0.000807618	0.0843465	0.00957501	18	0.992466	0.995359
Q80Z24	WT_NT-WT_EE	0.0347674	0.132504	0.262389	22	0.795463	0.936413
Q80Z38	WT_NT-WT_EE	-0.132293	0.112711	-1.17374	26	0.251141	0.618052
Q80ZF8	WT_NT-WT_EE	-0.303329	0.219259	-1.38343	4	0.238732	0.608712
Q80ZI1	WT_NT-WT_EE	0.129647	0.177753	0.729368	7	0.489457	0.784742
Q80ZJ1	WT_NT-WT_EE	0.325502	0.100707	3.23217	5	0.0231498	0.193176
Q810A7	WT_NT-WT_EE	0.109332	0.169941	0.643352	4	0.555024	0.820326
Q810B6	WT_NT-WT_EE	-0.31876	0.33525	-0.950812	5	0.385363	0.727028
Q810J8	WT_NT-WT_EE	-0.0523819	0.428325	-0.122295	5	0.907429	0.96965
Q810U3	WT_NT-WT_EE	-0.00643274	0.0452454	-0.142175	204	0.887082	0.96656
Q810U4	WT_NT-WT_EE	-0.0517409	0.0607815	-0.851261	172	0.395808	0.733219
Q811D0	WT_NT-WT_EE	-0.0512258	0.0961953	-0.532519	41	0.597241	0.850271
Q812A2	WT_NT-WT_EE	-0.0290334	0.0832389	-0.348797	51	0.728678	0.912361
Q8BFQ4	WT_NT-WT_EE	-0.131619	0.237363	-0.554505	7	0.596497	0.850271
Q8BFQ8	WT_NT-WT_EE	-0.00129874	0.0892233	-0.0145561	27	0.988493	0.995359
Q8BFR5	WT_NT-WT_EE	0.102159	0.0638754	1.59934	140	0.111999	0.432682
Q8BFT9	WT_NT-WT_EE	0.593375	0.210621	2.81726	7	0.0258749	0.206851
Q8BFU3	WT_NT-WT_EE	0.395996	0.363473	1.08948	5	0.325644	0.684077
Q8BFY6	WT_NT-WT_EE	0.0629381	0.107962	0.582964	13	0.569892	0.831009
Q8BFY9	WT_NT-WT_EE	-0.0802506	0.0498815	-1.60882	11	0.135955	0.478256
Q8BFZ3	WT_NT-WT_EE	-0.0377365	0.262276	-0.143881	7	0.889649	0.967489
Q8BFZ9	WT_NT-WT_EE	-0.37187	0.125338	-2.96695	17	0.00864223	0.107761
Q8BG02	WT_NT-WT_EE	-0.344601	0.33232	-1.03696	6	0.339728	0.697667
Q8BG05	WT_NT-WT_EE	-0.105108	0.0579962	-1.81233	61	0.074858	0.36188
Q8BG18	WT_NT-WT_EE	-0.39465	0.469993	-0.839692	5	0.439373	0.758194
Q8BG32	WT_NT-WT_EE	-0.0255152	0.0808964	-0.315406	71	0.753379	0.918275
Q8BG39	WT_NT-WT_EE	0.0744654	0.0588175	1.26604	76	0.209365	0.577683
Q8BG51	WT_NT-WT_EE	-0.100435	0.0937427	-1.07139	39	0.290579	0.656161
Q8BG67	WT_NT-WT_EE	-0.109986	0.218904	-0.502441	7	0.630775	0.863971
Q8BG73	WT_NT-WT_EE	0.0983441	0.0799703	1.22976	8	0.253724	0.621029
Q8BG92	WT_NT-WT_EE	-0.207754	0.0551637	-3.76613	6	0.00933108	0.11148
Q8BGB5	WT_NT-WT_EE	0.228403	0.308191	0.741108	7	0.482743	0.78068
Q8BGB7	WT_NT-WT_EE	0.15101	0.143209	1.05447	9	0.31915	0.677835
Q8BGD9	WT_NT-WT_EE	-0.127854	0.0864954	-1.47816	47	0.146036	0.496814
Q8BGH2	WT_NT-WT_EE	0.114838	0.0737775	1.55654	60	0.124838	0.453821
Q8BGH4	WT_NT-WT_EE	0.288178	0.071636	4.02281	5	0.0100927	0.116972
Q8BGN3	WT_NT-WT_EE	-0.0322746	0.0601948	-0.536169	6	0.611127	0.855108
Q8BGN8	WT_NT-WT_EE	-0.133064	0.0821838	-1.6191	8	0.144085	0.495111
Q8BGQ1	WT_NT-WT_EE	-0.0419924	0.21665	-0.193826	6	0.852707	0.958633
Q8BGQ7	WT_NT-WT_EE	-0.0457666	0.0585134	-0.782156	79	0.436461	0.758194
Q8BGR6	WT_NT-WT_EE	0.327536	0.284563	1.15101	3	0.333144	0.691292
Q8BGS2	WT_NT-WT_EE	0.362583	0.138787	2.61251	8	0.0310093	0.231036
Q8BGT8	WT_NT-WT_EE	-0.150311	0.0989245	-1.51946	42	0.136141	0.478256
Q8BGU5	WT_NT-WT_EE	-0.0884912	0.173107	-0.511192	8	0.623022	0.859429
Q8BGX2	WT_NT-WT_EE	0.0924076	0.0867911	1.06471	7	0.322347	0.680421
Q8BGZ1	WT_NT-WT_EE	-0.110051	0.0590735	-1.86295	77	0.0662836	0.341103
Q8BH04	WT_NT-WT_EE	-0.020154	0.0905818	-0.222495	44	0.824958	0.950378
Q8BH44	WT_NT-WT_EE	0.0749503	0.0972069	0.771039	57	0.443868	0.760016
Q8BH55	WT_NT-WT_EE	0.190285	0.185049	1.02829	5	0.350962	0.70547
Q8BH57	WT_NT-WT_EE	-0.0771827	0.369991	-0.208607	5	0.842987	0.957512
Q8BH58	WT_NT-WT_EE	-0.136405	0.0766141	-1.78042	19	0.0910048	0.396816
Q8BH59	WT_NT-WT_EE	-0.059521	0.0449403	-1.32444	200	0.186867	0.550254
Q8BH66	WT_NT-WT_EE	0.0892398	0.0666818	1.33829	107	0.183638	0.547748
Q8BH95	WT_NT-WT_EE	0.117398	0.103147	1.13816	39	0.261996	0.62879
Q8BHB9	WT_NT-WT_EE	0.294218	0.0334741	8.78942	4	0.00092413	0.0263815
Q8BHC1	WT_NT-WT_EE	-0.119426	0.137475	-0.868709	6	0.418395	0.748721
Q8BHE3	WT_NT-WT_EE	-0.109517	0.0917997	-1.19299	44	0.239265	0.608712
Q8BHG1	WT_NT-WT_EE	-0.17045	0.251878	-0.676717	7	0.520313	0.798922
Q8BHH2	WT_NT-WT_EE	0.10755	0.324223	0.331717	7	0.749813	0.917823
Q8BHL3	WT_NT-WT_EE	0.118543	0.020472	5.7905	2	0.028553	0.220187
Q8BHL5	WT_NT-WT_EE	-0.0301914	0.110152	-0.274089	19	0.786974	0.933628
Q8BHN3	WT_NT-WT_EE	0.0453069	0.0741472	0.61104	99	0.542573	0.812044
Q8BHW2	WT_NT-WT_EE	-0.0682985	0.125154	-0.545715	11	0.596155	0.850271
Q8BHZ0	WT_NT-WT_EE	0.0265962	0.109303	0.243324	23	0.809911	0.941886
Q8BI08	WT_NT-WT_EE	0.0713894	0.166183	0.429584	7	0.680412	0.890283
Q8BIF0	WT_NT-WT_EE	-0.197232	0.134729	-1.46392	16	0.162586	0.519968
Q8BIG7	WT_NT-WT_EE	0.119596	0.0618595	1.93335	18	0.0690793	0.347575
Q8BIJ6	WT_NT-WT_EE	-0.0889695	0.0692728	-1.28433	58	0.204131	0.572497
Q8BIW1	WT_NT-WT_EE	0.212992	0.0994221	2.1423	14	0.0502318	0.293873
Q8BIZ1	WT_NT-WT_EE	-0.0862919	0.0791264	-1.09056	45	0.281273	0.648599
Q8BJI1	WT_NT-WT_EE	0.252195	0.130582	1.93132	27	0.0640036	0.337859
Q8BJU0	WT_NT-WT_EE	0.057361	0.0715908	0.801233	32	0.428906	0.754081
Q8BJW6	WT_NT-WT_EE	0.118011	0.215545	0.547501	6	0.603788	0.85152
Q8BJY1	WT_NT-WT_EE	-0.0507756	0.080582	-0.630112	43	0.531956	0.803818
Q8BK08	WT_NT-WT_EE	0.847194	0.333097	2.54339	7	0.0384734	0.258267
Q8BK30	WT_NT-WT_EE	-0.289606	0.306756	-0.944092	7	0.376559	0.720711
Q8BK63	WT_NT-WT_EE	0.196593	0.733459	0.268035	4	0.801927	0.93945
Q8BK64	WT_NT-WT_EE	0.0287981	0.0724054	0.397734	45	0.692707	0.893579
Q8BK72	WT_NT-WT_EE	-0.125829	0.202976	-0.619919	5	0.562467	0.824992
Q8BKC5	WT_NT-WT_EE	0.117382	0.0745037	1.57552	93	0.118533	0.440961
Q8BKX1	WT_NT-WT_EE	0.0100546	0.0537889	0.186926	74	0.85223	0.958633
Q8BKZ9	WT_NT-WT_EE	0.066234	0.072342	0.915567	69	0.363083	0.714542
Q8BL65	WT_NT-WT_EE	0.100302	0.0663366	1.51202	39	0.13859	0.48365
Q8BL66	WT_NT-WT_EE	0.178983	0.057363	3.12017	49	0.00302691	0.0578097
Q8BL86	WT_NT-WT_EE	0.0520923	0.101613	0.512653	4	0.635205	0.866071
Q8BL97	WT_NT-WT_EE	-0.099209	0.0423327	-2.34356	13	0.0356515	0.248553
Q8BLE7	WT_NT-WT_EE	-0.284187	0.49945	-0.569	4	0.599784	0.850748
Q8BLF1	WT_NT-WT_EE	0.0617297	0.0668536	0.923356	25	0.364648	0.714542
Q8BLJ3	WT_NT-WT_EE	-0.074734	0.0602615	-1.24016	5	0.269938	0.636393
Q8BLK3	WT_NT-WT_EE	-0.043975	0.118533	-0.370994	32	0.713087	0.905135
Q8BLQ9	WT_NT-WT_EE	0.0937177	0.0734204	1.27645	62	0.206556	0.5764
Q8BLR2	WT_NT-WT_EE	0.00607038	0.0965943	0.0628441	27	0.950354	0.982481
Q8BLY2	WT_NT-WT_EE	-0.249929	0.220149	-1.13528	4	0.319672	0.677835
Q8BMF3	WT_NT-WT_EE	0.125005	0.0922175	1.35555	94	0.178491	0.538753
Q8BMF4	WT_NT-WT_EE	0.0734003	0.0455061	1.61298	125	0.109272	0.430326
Q8BMG7	WT_NT-WT_EE	0.288896	0.104738	2.75827	16	0.0139941	0.143757
Q8BMI3	WT_NT-WT_EE	0.0974881	0.0188996	5.15821	6	0.00209839	0.0453559
Q8BMJ2	WT_NT-WT_EE	0.294818	0.150888	1.95389	8	0.0864707	0.389056
Q8BMJ3	WT_NT-WT_EE	-0.0899541	0.237128	-0.379348	5	0.720006	0.907455
Q8BMS1	WT_NT-WT_EE	0.034795	0.0673581	0.516567	128	0.606349	0.852471
Q8BMS4	WT_NT-WT_EE	0.0809551	0.177425	0.456279	8	0.660321	0.881295
Q8BNU0	WT_NT-WT_EE	-0.216978	0.150676	-1.44002	7	0.193044	0.557546
Q8BNW9	WT_NT-WT_EE	-0.00830838	0.0716551	-0.11595	63	0.908061	0.96965
Q8BNY6	WT_NT-WT_EE	0.106119	0.0707611	1.49968	28	0.14489	0.495111
Q8BP47	WT_NT-WT_EE	-0.206299	0.0615989	-3.34908	84	0.00121574	0.0320508
Q8BP67	WT_NT-WT_EE	-0.0604473	0.0204841	-2.95093	20	0.00790053	0.10203
Q8BP92	WT_NT-WT_EE	0.139503	0.112058	1.24492	21	0.226875	0.597028
Q8BPM0	WT_NT-WT_EE	-0.250213	0.246465	-1.01521	6	0.349183	0.70547
Q8BPN8	WT_NT-WT_EE	0.0198102	0.0328395	0.603244	411	0.546679	0.814612
Q8BQP9	WT_NT-WT_EE	0.97275	0.260417	3.73535	7	0.00730719	0.100086
Q8BR63	WT_NT-WT_EE	-0.491346	0.558325	-0.880036	5	0.419121	0.748786
Q8BR90	WT_NT-WT_EE	-0.176568	0.0189603	-9.31247	5	0.000240307	0.0104452
Q8BR92	WT_NT-WT_EE	0.111291	0.119911	0.928116	11	0.373265	0.72055
Q8BRF7	WT_NT-WT_EE	-0.315021	0.270668	-1.16387	6	0.288663	0.653467
Q8BRK8	WT_NT-WT_EE	0.122795	0.267106	0.459724	7	0.659651	0.880834
Q8BRT1	WT_NT-WT_EE	0.130747	0.0622036	2.10192	99	0.0380986	0.25785
Q8BRV5	WT_NT-WT_EE	-0.0712129	0.290927	-0.24478	7	0.813648	0.944207
Q8BSS9	WT_NT-WT_EE	-0.150555	0.137393	-1.0958	4	0.334715	0.692408
Q8BSY0	WT_NT-WT_EE	-0.0237967	0.0664609	-0.358056	6	0.732561	0.913848
Q8BSZ2	WT_NT-WT_EE	-0.628472	0.342878	-1.83293	6	0.116514	0.440435
Q8BTG7	WT_NT-WT_EE	0.0801307	0.0873319	0.917543	42	0.364097	0.714542
Q8BTI8	WT_NT-WT_EE	-0.182891	0.193789	-0.943767	9	0.369933	0.718151
Q8BTM8	WT_NT-WT_EE	0.00399635	0.112936	0.0353859	20	0.972123	0.989784
Q8BTX9	WT_NT-WT_EE	0.119186	0.115697	1.03016	6	0.342661	0.702417
Q8BTY2	WT_NT-WT_EE	-0.16728	0.368911	-0.453443	7	0.663952	0.881802
Q8BTZ7	WT_NT-WT_EE	0.221306	0.134716	1.64277	7	0.144433	0.495111
Q8BU30	WT_NT-WT_EE	-0.126186	0.173144	-0.728796	7	0.489785	0.784742
Q8BUK6	WT_NT-WT_EE	0.0551703	0.216571	0.254744	7	0.806242	0.940847
Q8BUV3	WT_NT-WT_EE	0.00281584	0.0553575	0.0508665	127	0.959512	0.984934
Q8BV13	WT_NT-WT_EE	0.0312524	0.0624058	0.500792	14	0.624298	0.860226
Q8BVE3	WT_NT-WT_EE	-0.0884754	0.0412153	-2.14666	137	0.0335814	0.240933
Q8BVI4	WT_NT-WT_EE	0.0260843	0.0460573	0.566344	52	0.573597	0.833245
Q8BVI5	WT_NT-WT_EE	0.106842	0.0523576	2.04062	4	0.110866	0.431376
Q8BVL3	WT_NT-WT_EE	-0.166878	0.299459	-0.557263	5	0.601372	0.850748
Q8BVQ5	WT_NT-WT_EE	-0.062432	0.0881213	-0.708478	45	0.482303	0.780433
Q8BW75	WT_NT-WT_EE	-0.000619222	0.0587115	-0.0105469	76	0.991613	0.995359
Q8BW96	WT_NT-WT_EE	0.132838	0.106593	1.24623	28	0.223008	0.5912
Q8BWF0	WT_NT-WT_EE	0.0956437	0.0605788	1.57883	98	0.117598	0.440504
Q8BWG8	WT_NT-WT_EE	-0.288068	0.0786397	-3.66314	34	0.00084044	0.0259008
Q8BWM0	WT_NT-WT_EE	-0.129735	0.18324	-0.708006	13	0.491441	0.784865
Q8BWQ6	WT_NT-WT_EE	-0.17121	0.206995	-0.827118	2	0.495146	0.785743
Q8BWR2	WT_NT-WT_EE	-0.142873	0.509405	-0.280471	6	0.788536	0.934498
Q8BWT1	WT_NT-WT_EE	-0.0201511	0.068546	-0.293979	83	0.769508	0.926704
Q8BWY3	WT_NT-WT_EE	-0.189643	0.16156	-1.17383	10	0.267663	0.635641
Q8BX10	WT_NT-WT_EE	-0.391503	0.112741	-3.47259	12	0.00460886	0.0762148
Q8BX70	WT_NT-WT_EE	-0.131989	0.0776696	-1.69936	14	0.111352	0.431915
Q8BX94	WT_NT-WT_EE	0.00829431	0.095137	0.0871828	6	0.933363	0.979977
Q8BXR1	WT_NT-WT_EE	0.26662	0.147681	1.80538	26	0.0826089	0.379097
Q8BXR9	WT_NT-WT_EE	-0.335307	0.320807	-1.0452	5	0.343806	0.703169
Q8BXV2	WT_NT-WT_EE	0.116517	0.0487503	2.39008	12	0.0341303	0.241939
Q8BXZ1	WT_NT-WT_EE	0.0201346	0.0692123	0.29091	15	0.775104	0.928481
Q8BY89	WT_NT-WT_EE	0.260051	0.304459	0.854143	4	0.441162	0.758194
Q8BYH7	WT_NT-WT_EE	0.364054	0.207053	1.75827	4	0.153527	0.506311
Q8BYI9	WT_NT-WT_EE	-0.0345444	0.0415966	-0.830463	219	0.407181	0.741359
Q8BYK6	WT_NT-WT_EE	-0.243815	0.102135	-2.38718	7	0.0483687	0.291106
Q8BYL4	WT_NT-WT_EE	0.109311	0.327574	0.333698	6	0.749961	0.917823
Q8BYM5	WT_NT-WT_EE	0.266217	0.0771387	3.45115	23	0.00217151	0.0461866
Q8BZ98	WT_NT-WT_EE	0.00100923	0.0575821	0.0175268	83	0.986058	0.995233
Q8BZA9	WT_NT-WT_EE	0.118195	0.162585	0.726977	6	0.494615	0.785743
Q8BZI0	WT_NT-WT_EE	-0.0424485	0.140997	-0.30106	7	0.772115	0.927708
Q8BZN6	WT_NT-WT_EE	-0.0216341	0.537553	-0.0402455	3	0.970426	0.989025
Q8C052	WT_NT-WT_EE	-0.0312356	0.112978	-0.276475	31	0.784018	0.932993
Q8C0C7	WT_NT-WT_EE	0.00522801	0.036423	0.143536	44	0.886522	0.96656
Q8C0D4	WT_NT-WT_EE	0.476779	0.306487	1.55563	7	0.163749	0.520296
Q8C0D5	WT_NT-WT_EE	-0.390816	0.257201	-1.51949	5	0.189107	0.553722
Q8C0E2	WT_NT-WT_EE	-0.0261662	0.101947	-0.256664	54	0.798413	0.937764
Q8C0L0	WT_NT-WT_EE	0.0609512	0.184846	0.329741	13	0.746848	0.917018
Q8C0M9	WT_NT-WT_EE	-0.03515	0.0526541	-0.667564	61	0.50693	0.787246
Q8C0T5	WT_NT-WT_EE	-0.143121	0.151719	-0.94333	18	0.358003	0.709724
Q8C163	WT_NT-WT_EE	-0.00690609	0.0637401	-0.108348	20	0.9148	0.970897
Q8C166	WT_NT-WT_EE	0.183175	0.107198	1.70876	16	0.106818	0.427271
Q8C167	WT_NT-WT_EE	0.039279	0.10446	0.376021	46	0.70863	0.90206
Q8C1A5	WT_NT-WT_EE	0.259228	0.0858619	3.01913	20	0.00677751	0.0947455
Q8C1B1	WT_NT-WT_EE	0.173695	0.20167	0.861284	7	0.417605	0.748721
Q8C1B7	WT_NT-WT_EE	-0.0619872	0.0615365	-1.00732	75	0.317018	0.677835
Q8C2Q3	WT_NT-WT_EE	-0.276521	0.0796182	-3.47308	11	0.00521156	0.0807645
Q8C3Q5	WT_NT-WT_EE	0.104432	0.150149	0.695526	8	0.506424	0.787246
Q8C3W1	WT_NT-WT_EE	-0.207626	0.0395076	-5.25536	8	0.000768819	0.0239659
Q8C419	WT_NT-WT_EE	0.0939255	0.0789612	1.18951	81	0.237713	0.608712
Q8C437	WT_NT-WT_EE	-0.309672	0.109433	-2.82977	21	0.0100358	0.116811
Q8C460	WT_NT-WT_EE	-0.015302	0.217392	-0.0703892	7	0.945853	0.98042
Q8C4M7	WT_NT-WT_EE	0.363677	0.228425	1.59211	3	0.209602	0.577683
Q8C522	WT_NT-WT_EE	0.0977141	0.0824019	1.18582	38	0.243054	0.611315
Q8C570	WT_NT-WT_EE	-0.387142	0.219413	-1.76444	5	0.137932	0.482051
Q8C5H8	WT_NT-WT_EE	0.139886	0.0750276	1.86446	16	0.0807092	0.376735
Q8C5W0	WT_NT-WT_EE	0.0842434	0.101191	0.832518	17	0.416659	0.748221
Q8C6B2	WT_NT-WT_EE	-0.0112394	0.311965	-0.0360278	7	0.972266	0.989784
Q8C6E0	WT_NT-WT_EE	-0.0596108	0.0268573	-2.21954	3	0.113092	0.433964
Q8C6G8	WT_NT-WT_EE	-0.0856354	0.118671	-0.721623	6	0.497671	0.785747
Q8C6I2	WT_NT-WT_EE	0.0658725	0.279189	0.235942	7	0.820232	0.948178
Q8C729	WT_NT-WT_EE	0.319604	0.177374	1.80187	7	0.114571	0.436787
Q8C754	WT_NT-WT_EE	-0.119074	0.225582	-0.527853	4	0.625527	0.860258
Q8C7D2	WT_NT-WT_EE	0.366944	0.148713	2.46747	7	0.0429922	0.273292
Q8C7K6	WT_NT-WT_EE	-0.494651	0.509125	-0.971571	4	0.386281	0.727305
Q8C7M3	WT_NT-WT_EE	0.215414	0.100305	2.14758	10	0.0572977	0.320045
Q8C7R4	WT_NT-WT_EE	-0.104288	0.383791	-0.271731	6	0.794937	0.936413
Q8C7X2	WT_NT-WT_EE	1.20911	0.938625	1.28818	3	0.288048	0.653165
Q8C854	WT_NT-WT_EE	-0.209049	0.0778975	-2.68365	43	0.0102972	0.118834
Q8C878	WT_NT-WT_EE	-0.163573	0.114098	-1.43362	15	0.172196	0.533122
Q8C8N2	WT_NT-WT_EE	-0.0678195	0.0664386	-1.02078	54	0.311908	0.677257
Q8C8R3	WT_NT-WT_EE	-0.00177102	0.0362238	-0.0488911	525	0.961025	0.986114
Q8C8T8	WT_NT-WT_EE	0.152226	0.226593	0.671802	7	0.523255	0.799025
Q8C9S4	WT_NT-WT_EE	0.178018	0.105691	1.68432	3	0.190708	0.553722
Q8CAA7	WT_NT-WT_EE	0.0640707	0.0653766	0.980025	81	0.329992	0.687356
Q8CAK1	WT_NT-WT_EE	-0.235613	0.170268	-1.38378	6	0.215705	0.583223
Q8CAQ8	WT_NT-WT_EE	-0.0563378	0.0716076	-0.786758	167	0.432539	0.757156
Q8CAY6	WT_NT-WT_EE	-0.262664	0.0787971	-3.33342	48	0.00165896	0.0391226
Q8CBE3	WT_NT-WT_EE	-0.119412	0.0868961	-1.37419	60	0.174495	0.535934
Q8CBW3	WT_NT-WT_EE	-0.0924203	0.0812871	-1.13696	29	0.264862	0.632993
Q8CBY8	WT_NT-WT_EE	-0.00953685	0.0806403	-0.118264	44	0.906397	0.96965
Q8CC35	WT_NT-WT_EE	0.0813203	0.0615419	1.32138	36	0.194711	0.559454
Q8CCB4	WT_NT-WT_EE	-0.0167712	0.143714	-0.116699	3	0.914473	0.970897
Q8CCJ3	WT_NT-WT_EE	0.0445168	0.359238	0.12392	5	0.906206	0.96965
Q8CCJ4	WT_NT-WT_EE	0.045373	0.0572021	0.793206	16	0.439263	0.758194
Q8CCN5	WT_NT-WT_EE	-0.173743	0.151072	-1.15007	7	0.287886	0.653165
Q8CCT4	WT_NT-WT_EE	0.00243396	0.178102	0.0136661	7	0.989478	0.995359
Q8CDA1	WT_NT-WT_EE	-0.116861	0.370239	-0.315638	6	0.762968	0.923319
Q8CDG3	WT_NT-WT_EE	0.114148	0.0931103	1.22594	11	0.245818	0.611614
Q8CDN6	WT_NT-WT_EE	0.0351131	0.0885261	0.396642	47	0.693427	0.893579
Q8CEI1	WT_NT-WT_EE	-0.543796	0.443968	-1.22485	6	0.266531	0.634183
Q8CFI0	WT_NT-WT_EE	0.135052	0.191436	0.705466	18	0.48955	0.784742
Q8CFV4	WT_NT-WT_EE	-0.00896603	0.0600963	-0.149194	7	0.885608	0.966506
Q8CFV9	WT_NT-WT_EE	0.114889	0.151149	0.760101	4	0.48953	0.784742
Q8CG72	WT_NT-WT_EE	-0.52569	0.0610029	-8.61746	6	0.000134389	0.00700888
Q8CG76	WT_NT-WT_EE	-0.0777136	0.0429701	-1.80855	19	0.0863757	0.389056
Q8CGA0	WT_NT-WT_EE	-0.307729	0.171078	-1.79876	13	0.0953029	0.406386
Q8CGC7	WT_NT-WT_EE	0.0468588	0.0785906	0.59624	80	0.552699	0.820326
Q8CGF6	WT_NT-WT_EE	0.0632853	0.102562	0.617046	44	0.540385	0.809681
Q8CGK3	WT_NT-WT_EE	0.0559332	0.0828263	0.675307	76	0.50153	0.785747
Q8CGP2	WT_NT-WT_EE	-0.353436	0.116982	-3.02127	16	0.00811129	0.104255
Q8CGP6	WT_NT-WT_EE	-0.0478549	0.27111	-0.176515	7	0.864888	0.961893
Q8CGY8	WT_NT-WT_EE	-0.0362478	0.0889405	-0.407551	48	0.685415	0.892072
Q8CH72	WT_NT-WT_EE	0.0690332	0.107861	0.640018	6	0.545809	0.814612
Q8CHC4	WT_NT-WT_EE	0.0772668	0.0341618	2.26179	343	0.024336	0.199952
Q8CHG7	WT_NT-WT_EE	0.0831201	0.0610065	1.36248	96	0.176235	0.536746
Q8CHH9	WT_NT-WT_EE	-0.137503	0.0598922	-2.29584	83	0.0242068	0.199952
Q8CHP8	WT_NT-WT_EE	0.0510089	0.0418077	1.22008	36	0.230366	0.598244
Q8CHT0	WT_NT-WT_EE	-0.0307511	0.350863	-0.087644	6	0.933012	0.979977
Q8CHT1	WT_NT-WT_EE	0.321489	0.265024	1.21306	6	0.270695	0.63726
Q8CHU3	WT_NT-WT_EE	0.0582267	0.0768528	0.75764	32	0.45421	0.763681
Q8CHX7	WT_NT-WT_EE	0.286349	0.14277	2.00566	20	0.0586112	0.321768
Q8CI32	WT_NT-WT_EE	-0.163275	0.160222	-1.01906	6	0.347493	0.704256
Q8CI71	WT_NT-WT_EE	0.00928898	0.43419	0.0213938	7	0.983529	0.995233
Q8CI94	WT_NT-WT_EE	-0.0670268	0.0667531	-1.0041	167	0.316783	0.677835
Q8CIB5	WT_NT-WT_EE	-0.0219052	0.0682273	-0.321062	25	0.750832	0.917982
Q8CIE6	WT_NT-WT_EE	-0.140142	0.0743584	-1.88468	33	0.0683062	0.346978
Q8CIG8	WT_NT-WT_EE	0.236572	0.366526	0.645443	7	0.539212	0.808818
Q8CIN4	WT_NT-WT_EE	0.127685	0.095596	1.33567	14	0.202966	0.570408
Q8CIQ7	WT_NT-WT_EE	0.151914	0.204549	0.74268	8	0.478913	0.779131
Q8CJ19	WT_NT-WT_EE	0.170385	0.5424	0.314132	6	0.764056	0.923816
Q8CJ67	WT_NT-WT_EE	0.098484	0.586847	0.167819	4	0.874869	0.964075
Q8CJH3	WT_NT-WT_EE	-0.269796	0.357379	-0.754928	7	0.47492	0.776829
Q8JZK9	WT_NT-WT_EE	-0.184309	0.0594866	-3.09834	8	0.0147027	0.14934
Q8JZN5	WT_NT-WT_EE	0.0287204	0.0981028	0.292758	24	0.772224	0.927708
Q8JZP2	WT_NT-WT_EE	0.333724	0.175251	1.90426	14	0.0776322	0.370015
Q8JZQ2	WT_NT-WT_EE	-0.0137586	0.0836152	-0.164547	43	0.870072	0.964075
Q8JZQ9	WT_NT-WT_EE	0.0871236	0.127112	0.685411	26	0.499151	0.785747
Q8JZS0	WT_NT-WT_EE	0.0258475	0.0855588	0.302102	14	0.767016	0.925935
Q8JZU2	WT_NT-WT_EE	0.0366088	0.223944	0.163473	6	0.875513	0.964075
Q8JZW5	WT_NT-WT_EE	-0.346657	0.250913	-1.38158	6	0.216343	0.583223
Q8K010	WT_NT-WT_EE	-0.104754	0.106925	-0.979693	4	0.382708	0.725807
Q8K019	WT_NT-WT_EE	0.441134	0.170659	2.58488	7	0.0362137	0.25054
Q8K021	WT_NT-WT_EE	0.0262444	0.100982	0.259892	62	0.795808	0.936413
Q8K097	WT_NT-WT_EE	0.256523	0.198658	1.29128	6	0.24412	0.611315
Q8K0E8	WT_NT-WT_EE	-0.316025	0.223575	-1.41351	6	0.207229	0.576737
Q8K0G5	WT_NT-WT_EE	-0.0354487	0.0783136	-0.452651	25	0.654704	0.877644
Q8K0S0	WT_NT-WT_EE	0.076706	0.0676575	1.13374	60	0.261414	0.628022
Q8K0T0	WT_NT-WT_EE	0.0859627	0.0441885	1.94537	138	0.053764	0.308188
Q8K0U4	WT_NT-WT_EE	0.0918222	0.0460259	1.99501	180	0.0475506	0.290444
Q8K0Z7	WT_NT-WT_EE	0.116319	0.509913	0.228115	3	0.834221	0.954935
Q8K183	WT_NT-WT_EE	-0.0382129	0.0642288	-0.594951	63	0.554007	0.820326
Q8K1A6	WT_NT-WT_EE	-0.18827	0.325697	-0.578052	6	0.584256	0.841661
Q8K1J6	WT_NT-WT_EE	0.831378	0.386539	2.15083	4	0.0978907	0.410923
Q8K1L5	WT_NT-WT_EE	-0.221124	0.139319	-1.58718	14	0.134794	0.477298
Q8K1M6	WT_NT-WT_EE	0.0560658	0.0409908	1.36776	246	0.172635	0.533354
Q8K1Z0	WT_NT-WT_EE	-0.179256	0.051556	-3.47691	33	0.00144346	0.0359143
Q8K207	WT_NT-WT_EE	0.985522	0.426269	2.31197	4	0.081855	0.377535
Q8K212	WT_NT-WT_EE	0.0158807	0.0794751	0.19982	62	0.842275	0.957512
Q8K221	WT_NT-WT_EE	0.264	0.157485	1.67635	25	0.106133	0.425588
Q8K274	WT_NT-WT_EE	0.152618	0.209306	0.729164	16	0.476441	0.778214
Q8K2B3	WT_NT-WT_EE	0.07214	0.0502051	1.4369	178	0.152501	0.504844
Q8K2C6	WT_NT-WT_EE	-0.119273	0.14763	-0.807924	5	0.455837	0.765086
Q8K2C9	WT_NT-WT_EE	0.162813	0.0937509	1.73665	31	0.092378	0.398932
Q8K2K6	WT_NT-WT_EE	-0.143571	0.0924081	-1.55366	21	0.135208	0.477381
Q8K2P7	WT_NT-WT_EE	-0.147522	0.190997	-0.772377	6	0.469213	0.772151
Q8K2T1	WT_NT-WT_EE	0.254925	0.273461	0.932216	7	0.382253	0.725802
Q8K310	WT_NT-WT_EE	-0.014632	0.0507281	-0.288441	132	0.773462	0.928154
Q8K341	WT_NT-WT_EE	-0.124699	0.177178	-0.703807	8	0.501521	0.785747
Q8K354	WT_NT-WT_EE	-0.111022	0.0620568	-1.78904	37	0.0817972	0.377535
Q8K386	WT_NT-WT_EE	0.320903	0.20946	1.53205	6	0.176396	0.536746
Q8K394	WT_NT-WT_EE	-0.105113	0.177985	-0.590572	9	0.569338	0.831009
Q8K3A0	WT_NT-WT_EE	0.18132	0.257531	0.704069	6	0.507781	0.787756
Q8K3E5	WT_NT-WT_EE	0.157106	0.182551	0.860616	4	0.437978	0.758194
Q8K3H0	WT_NT-WT_EE	-0.405463	0.0881095	-4.60181	35	5.30803e-05	0.00389064
Q8K3J1	WT_NT-WT_EE	-0.188098	0.0709996	-2.64928	31	0.0125792	0.135114
Q8K3W0	WT_NT-WT_EE	-0.315385	0.124707	-2.529	4	0.0647333	0.33826
Q8K400	WT_NT-WT_EE	-0.0259631	0.0810975	-0.320146	26	0.751416	0.917982
Q8K406	WT_NT-WT_EE	0.0829877	0.499072	0.166284	5	0.874448	0.964075
Q8K4G5	WT_NT-WT_EE	-0.254515	0.0850722	-2.99176	18	0.00782441	0.10203
Q8K4P8	WT_NT-WT_EE	0.388176	0.592121	0.655569	7	0.533047	0.804465
Q8K4Q0	WT_NT-WT_EE	0.0389459	0.117461	0.331565	12	0.745937	0.917018
Q8K4R4	WT_NT-WT_EE	0.333271	0.290617	1.14677	4	0.315409	0.677835
Q8K4X7	WT_NT-WT_EE	-0.123251	0.892739	-0.138059	3	0.89894	0.968509
Q8K4Z3	WT_NT-WT_EE	0.00348778	0.0796465	0.0437907	32	0.965343	0.986162
Q8K4Z5	WT_NT-WT_EE	0.0809556	0.154098	0.525352	12	0.608909	0.8543
Q8K5B2	WT_NT-WT_EE	-0.162341	0.0984216	-1.64945	6	0.15015	0.502723
Q8QZS1	WT_NT-WT_EE	0.108796	0.108127	1.00619	67	0.317946	0.677835
Q8QZT1	WT_NT-WT_EE	-0.122728	0.0736722	-1.66586	74	0.0999684	0.410923
Q8QZT2	WT_NT-WT_EE	0.0352666	0.0869741	0.405485	12	0.692258	0.893579
Q8QZV4	WT_NT-WT_EE	0.014844	0.0638258	0.232571	4	0.82751	0.950935
Q8QZY1	WT_NT-WT_EE	0.036169	0.0886827	0.407847	28	0.686488	0.892072
Q8QZY9	WT_NT-WT_EE	-0.146218	0.339659	-0.430483	6	0.681878	0.890777
Q8R001	WT_NT-WT_EE	-0.0190188	0.0767143	-0.247917	38	0.805533	0.940425
Q8R007	WT_NT-WT_EE	0.191874	0.130126	1.47452	8	0.178574	0.538753
Q8R010	WT_NT-WT_EE	0.0723856	0.149028	0.485719	13	0.63525	0.866071
Q8R016	WT_NT-WT_EE	0.0784377	0.100075	0.783789	37	0.438153	0.758194
Q8R050	WT_NT-WT_EE	-0.028369	0.0545189	-0.520351	44	0.605428	0.851618
Q8R071	WT_NT-WT_EE	0.0294537	0.106088	0.277636	68	0.782134	0.932993
Q8R081	WT_NT-WT_EE	-0.0320273	0.0426118	-0.751606	77	0.454579	0.763828
Q8R0A5	WT_NT-WT_EE	0.0410231	0.102312	0.400962	30	0.691289	0.893579
Q8R0A7	WT_NT-WT_EE	0.080581	0.0337643	2.38657	52	0.0206797	0.183823
Q8R0F8	WT_NT-WT_EE	0.0536218	0.0729887	0.734658	31	0.468069	0.77205
Q8R0H9	WT_NT-WT_EE	0.136956	0.300417	0.455886	3	0.679448	0.889746
Q8R0P4	WT_NT-WT_EE	-0.108507	0.198427	-0.546834	7	0.601481	0.850748
Q8R0S2	WT_NT-WT_EE	-0.00579935	0.0780163	-0.0743352	65	0.940972	0.980083
Q8R0S4	WT_NT-WT_EE	0.0597155	0.127046	0.470032	14	0.64557	0.872775
Q8R0W0	WT_NT-WT_EE	-0.120647	0.219906	-0.54863	5	0.606857	0.852471
Q8R0Y6	WT_NT-WT_EE	0.193398	0.0619144	3.12363	178	0.00208571	0.0453559
Q8R105	WT_NT-WT_EE	0.168274	0.393567	0.427562	6	0.68389	0.891687
Q8R123	WT_NT-WT_EE	0.129621	0.124085	1.04461	8	0.326737	0.684077
Q8R127	WT_NT-WT_EE	-0.00305901	0.1574	-0.0194346	10	0.984877	0.995233
Q8R146	WT_NT-WT_EE	0.126818	0.213555	0.593844	6	0.574307	0.83379
Q8R151	WT_NT-WT_EE	-0.0762012	0.239536	-0.318121	6	0.761175	0.922074
Q8R164	WT_NT-WT_EE	0.0525429	0.0497403	1.05634	39	0.297311	0.661988
Q8R191	WT_NT-WT_EE	0.0496733	0.0721832	0.688156	15	0.501859	0.785747
Q8R1B4	WT_NT-WT_EE	0.168452	0.110585	1.52328	25	0.140239	0.486353
Q8R1B5	WT_NT-WT_EE	-0.148771	0.324716	-0.458158	7	0.660723	0.881397
Q8R1G2	WT_NT-WT_EE	-0.0277572	0.134356	-0.206595	8	0.841488	0.957512
Q8R1H0	WT_NT-WT_EE	0.902387	0.403761	2.23495	3	0.111482	0.431915
Q8R1I1	WT_NT-WT_EE	-0.194211	0.288228	-0.673809	7	0.522053	0.798922
Q8R1N4	WT_NT-WT_EE	0.0168334	0.066663	0.252515	6	0.809071	0.941702
Q8R1Q8	WT_NT-WT_EE	-0.0110668	0.0510053	-0.216973	125	0.828583	0.951668
Q8R1T1	WT_NT-WT_EE	-0.196038	0.146153	-1.34132	10	0.209482	0.577683
Q8R2R9	WT_NT-WT_EE	-0.0777594	0.0636402	-1.22186	44	0.228266	0.597028
Q8R2Y0	WT_NT-WT_EE	0.109188	0.115715	0.943599	36	0.351665	0.70547
Q8R2Y8	WT_NT-WT_EE	-0.382632	0.260879	-1.4667	5	0.202369	0.56932
Q8R307	WT_NT-WT_EE	0.160666	0.180694	0.889161	7	0.403436	0.741273
Q8R313	WT_NT-WT_EE	-0.0590184	0.307975	-0.191634	6	0.85435	0.958633
Q8R317	WT_NT-WT_EE	0.0812036	0.123832	0.655757	27	0.51753	0.796111
Q8R326	WT_NT-WT_EE	-0.0371505	0.0259867	-1.4296	29	0.163519	0.520296
Q8R366	WT_NT-WT_EE	-0.023924	0.0576327	-0.415112	95	0.678996	0.889746
Q8R3P0	WT_NT-WT_EE	-0.205081	0.078357	-2.61727	35	0.0130029	0.136233
Q8R3S6	WT_NT-WT_EE	-0.357908	0.225837	-1.58481	8	0.151669	0.503906
Q8R3T5	WT_NT-WT_EE	0.063778	0.188625	0.338121	7	0.745187	0.917018
Q8R3V5	WT_NT-WT_EE	0.00641238	0.0918521	0.0698121	43	0.944667	0.980083
Q8R3Z5	WT_NT-WT_EE	0.093609	0.173146	0.540636	3	0.626318	0.860647
Q8R404	WT_NT-WT_EE	0.251574	0.250225	1.00539	5	0.360856	0.712257
Q8R464	WT_NT-WT_EE	0.0244474	0.0984923	0.248216	40	0.805237	0.940425
Q8R4K2	WT_NT-WT_EE	-0.00329453	0.168405	-0.0195632	4	0.985329	0.995233
Q8R4N0	WT_NT-WT_EE	0.0958334	0.135902	0.705167	10	0.496802	0.785747
Q8R4U7	WT_NT-WT_EE	-0.208029	0.305747	-0.680395	7	0.518118	0.796111
Q8R550	WT_NT-WT_EE	0.472269	0.532832	0.886336	3	0.440719	0.758194
Q8R570	WT_NT-WT_EE	-0.067235	0.0795146	-0.845568	79	0.400348	0.738289
Q8R574	WT_NT-WT_EE	-0.0172751	0.127386	-0.135612	23	0.893308	0.967899
Q8R5C5	WT_NT-WT_EE	-0.110943	0.117041	-0.9479	29	0.351013	0.70547
Q8R5H1	WT_NT-WT_EE	-0.0463177	0.161174	-0.287376	27	0.776018	0.928852
Q8R5H6	WT_NT-WT_EE	0.0421925	0.0664232	0.635207	90	0.526905	0.800641
Q8R5J9	WT_NT-WT_EE	-0.166674	0.0701917	-2.37455	29	0.0244041	0.199952
Q8R5M8	WT_NT-WT_EE	0.166829	0.114566	1.45619	47	0.151989	0.503906
Q8VBV7	WT_NT-WT_EE	-0.0698311	0.104994	-0.665094	21	0.513229	0.792189
Q8VBW6	WT_NT-WT_EE	0.616034	0.229445	2.68489	13	0.0187258	0.174517
Q8VBY2	WT_NT-WT_EE	-0.0144567	0.0410476	-0.352194	6	0.736733	0.915264
Q8VBZ3	WT_NT-WT_EE	-0.164593	0.138038	-1.19237	11	0.258203	0.625219
Q8VCC9	WT_NT-WT_EE	-0.281681	0.269662	-1.04457	5	0.344068	0.703175
Q8VCD6	WT_NT-WT_EE	-0.101683	0.0691738	-1.46996	7	0.185033	0.547748
Q8VCE6	WT_NT-WT_EE	0.218881	0.22844	0.958155	4	0.392244	0.731472
Q8VCI5	WT_NT-WT_EE	-0.221186	0.166873	-1.32548	8	0.221613	0.589888
Q8VCM7	WT_NT-WT_EE	-0.169321	0.0909589	-1.86151	3	0.15959	0.515249
Q8VCM8	WT_NT-WT_EE	-0.200898	0.0919543	-2.18476	6	0.0715903	0.354318
Q8VCR7	WT_NT-WT_EE	-0.318414	0.215903	-1.4748	7	0.183767	0.547748
Q8VCT3	WT_NT-WT_EE	-0.112347	0.107119	-1.0488	34	0.301667	0.667309
Q8VCW8	WT_NT-WT_EE	0.0169899	0.0681516	0.249295	63	0.803944	0.940143
Q8VCX5	WT_NT-WT_EE	-0.16658	0.112059	-1.48654	6	0.187689	0.552075
Q8VCY8	WT_NT-WT_EE	0.0986507	0.0801151	1.23136	7	0.257948	0.62516
Q8VD04	WT_NT-WT_EE	0.210915	0.103206	2.04362	32	0.0492963	0.292496
Q8VD33	WT_NT-WT_EE	-0.311689	0.126732	-2.45943	17	0.0249297	0.201819
Q8VD37	WT_NT-WT_EE	0.0672068	0.0829765	0.809949	79	0.420402	0.749593
Q8VDD5	WT_NT-WT_EE	0.0285154	0.0607061	0.469729	167	0.639161	0.868692
Q8VDJ3	WT_NT-WT_EE	-0.0692525	0.0805308	-0.859951	42	0.394698	0.732848
Q8VDK1	WT_NT-WT_EE	0.141523	0.100505	1.40811	14	0.180915	0.543531
Q8VDM4	WT_NT-WT_EE	-0.0280579	0.0796892	-0.352091	82	0.725673	0.910612
Q8VDM6	WT_NT-WT_EE	0.158332	0.0839609	1.88579	11	0.0859923	0.388685
Q8VDN2	WT_NT-WT_EE	-0.025782	0.0519169	-0.496602	145	0.620222	0.85862
Q8VDP4	WT_NT-WT_EE	0.117498	0.172452	0.681338	12	0.508593	0.788174
Q8VDP6	WT_NT-WT_EE	-0.0665539	0.190623	-0.349139	6	0.738911	0.915872
Q8VDQ1	WT_NT-WT_EE	-0.371157	0.410115	-0.905007	7	0.395541	0.733219
Q8VDQ8	WT_NT-WT_EE	0.00422334	0.0518881	0.0813931	118	0.935267	0.980083
Q8VDT1	WT_NT-WT_EE	-0.148119	0.247048	-0.599557	7	0.567692	0.830411
Q8VE33	WT_NT-WT_EE	0.0558908	0.0827947	0.675053	51	0.502691	0.785747
Q8VE47	WT_NT-WT_EE	0.0318732	0.120243	0.265074	27	0.792966	0.936413
Q8VE70	WT_NT-WT_EE	-0.020578	0.0565087	-0.364156	16	0.720509	0.907455
Q8VE88	WT_NT-WT_EE	-0.214095	0.109346	-1.95796	6	0.0979718	0.410923
Q8VE97	WT_NT-WT_EE	0.0626478	0.122979	0.509418	14	0.618394	0.857872
Q8VEA4	WT_NT-WT_EE	0.0821133	0.110487	0.743197	8	0.478617	0.779117
Q8VED9	WT_NT-WT_EE	0.00708374	0.117639	0.0602157	35	0.952326	0.983127
Q8VEH3	WT_NT-WT_EE	-0.480187	0.578522	-0.830024	5	0.444335	0.760016
Q8VEH5	WT_NT-WT_EE	0.166215	0.115259	1.4421	37	0.157686	0.510938
Q8VEJ9	WT_NT-WT_EE	-0.260005	0.302701	-0.858951	7	0.418807	0.748721
Q8VEK0	WT_NT-WT_EE	0.105557	0.0717113	1.47197	11	0.169054	0.529416
Q8VEK3	WT_NT-WT_EE	0.0196751	0.0545723	0.360533	133	0.71902	0.907391
Q8VEM8	WT_NT-WT_EE	-0.0526063	0.0576654	-0.912267	80	0.364369	0.714542
Q8VHH5	WT_NT-WT_EE	0.213314	0.0816558	2.61236	40	0.0126046	0.135114
Q8VHI6	WT_NT-WT_EE	-0.0983424	0.0940161	-1.04602	29	0.304195	0.66908
Q8VHK5	WT_NT-WT_EE	0.0107638	0.264347	0.0407183	4	0.969472	0.988424
Q8VHL1	WT_NT-WT_EE	0.174031	0.0992164	1.75405	26	0.091203	0.397018
Q8VHQ9	WT_NT-WT_EE	-0.0500079	0.0732067	-0.683107	29	0.499961	0.785747
Q8VHW2	WT_NT-WT_EE	0.167682	0.121332	1.38201	32	0.17654	0.536746
Q8VIJ6	WT_NT-WT_EE	0.0146719	0.0746558	0.196527	94	0.844622	0.957918
Q8VIM9	WT_NT-WT_EE	-0.0717139	0.142977	-0.501575	24	0.620537	0.85862
Q8WTY4	WT_NT-WT_EE	-0.0974642	0.14829	-0.657254	7	0.532026	0.803818
Q91V09	WT_NT-WT_EE	0.0978852	0.133366	0.733959	29	0.468867	0.77205
Q91V12	WT_NT-WT_EE	0.0178081	0.0615023	0.289552	82	0.77289	0.927878
Q91V14	WT_NT-WT_EE	-0.0958879	0.0406376	-2.35958	146	0.019619	0.180362
Q91V41	WT_NT-WT_EE	0.101137	0.0865843	1.16807	66	0.24698	0.612817
Q91V57	WT_NT-WT_EE	-0.208054	0.243325	-0.855045	4	0.440717	0.758194
Q91V61	WT_NT-WT_EE	-0.0778057	0.0612706	-1.26987	72	0.20822	0.577683
Q91V64	WT_NT-WT_EE	-0.179671	0.0986554	-1.8212	14	0.0900109	0.396816
Q91V76	WT_NT-WT_EE	0.421108	0.124642	3.37854	15	0.00413597	0.0704038
Q91V92	WT_NT-WT_EE	-0.123438	0.0528319	-2.33642	124	0.0210734	0.183823
Q91VC3	WT_NT-WT_EE	0.113535	0.327715	0.346445	6	0.740835	0.915945
Q91VC7	WT_NT-WT_EE	-0.293748	0.668913	-0.439142	5	0.678887	0.889746
Q91VD9	WT_NT-WT_EE	-0.00350507	0.040394	-0.0867721	217	0.930933	0.979321
Q91VF2	WT_NT-WT_EE	0.219406	0.245132	0.895053	6	0.405232	0.741359
Q91VI7	WT_NT-WT_EE	-0.0747531	0.0697087	-1.07236	51	0.288605	0.653467
Q91VK4	WT_NT-WT_EE	0.253293	0.0141517	17.8984	4	5.72674e-05	0.00408708
Q91VM5	WT_NT-WT_EE	0.0193214	0.101702	0.18998	29	0.850648	0.958633
Q91VM9	WT_NT-WT_EE	-0.198716	0.0713536	-2.78495	44	0.00786581	0.10203
Q91VN4	WT_NT-WT_EE	-0.168631	0.0457227	-3.68813	37	0.000721692	0.0233036
Q91VR2	WT_NT-WT_EE	-0.0726995	0.0683754	-1.06324	62	0.291796	0.657324
Q91VR5	WT_NT-WT_EE	-0.0919949	0.0632973	-1.45338	112	0.148915	0.502629
Q91VR7	WT_NT-WT_EE	0.0778945	0.0425854	1.82914	6	0.117128	0.440435
Q91VR8	WT_NT-WT_EE	0.0866336	0.0642374	1.34865	15	0.197461	0.562502
Q91VT4	WT_NT-WT_EE	0.034667	0.0773943	0.447928	24	0.658223	0.879675
Q91VW3	WT_NT-WT_EE	-0.156338	0.0641386	-2.4375	31	0.0207217	0.183823
Q91VZ6	WT_NT-WT_EE	-0.1308	0.0896467	-1.45907	22	0.158678	0.512915
Q91W43	WT_NT-WT_EE	0.305516	0.116182	2.62963	12	0.0219908	0.188136
Q91W50	WT_NT-WT_EE	0.245246	0.0780652	3.14156	25	0.00428655	0.0722058
Q91W69	WT_NT-WT_EE	0.272645	0.269964	1.00993	7	0.346155	0.704223
Q91W86	WT_NT-WT_EE	0.0314551	0.0654929	0.480282	9	0.642485	0.870289
Q91W90	WT_NT-WT_EE	-0.0106307	0.120155	-0.088475	13	0.930848	0.979321
Q91WC3	WT_NT-WT_EE	0.044215	0.06398	0.691076	115	0.490911	0.784865
Q91WD5	WT_NT-WT_EE	-0.09619	0.0747372	-1.28704	100	0.201051	0.567968
Q91WE1	WT_NT-WT_EE	-0.145498	0.360209	-0.403926	5	0.702964	0.899263
Q91WG4	WT_NT-WT_EE	0.228752	0.0412969	5.53921	4	0.0051932	0.0807645
Q91WG5	WT_NT-WT_EE	-0.106907	0.187198	-0.571089	7	0.585799	0.842357
Q91WG7	WT_NT-WT_EE	0.0324344	0.0761883	0.425713	55	0.671978	0.886815
Q91WJ8	WT_NT-WT_EE	-0.0982968	0.0861467	-1.14104	21	0.266699	0.634183
Q91WK2	WT_NT-WT_EE	-0.265569	0.166656	-1.59352	15	0.131894	0.471273
Q91WK5	WT_NT-WT_EE	-0.152247	0.134622	-1.13092	15	0.275847	0.642694
Q91WQ3	WT_NT-WT_EE	-0.114851	0.083364	-1.3777	60	0.173412	0.534425
Q91WS0	WT_NT-WT_EE	0.0137002	0.0987141	0.138786	37	0.890372	0.967489
Q91WV0	WT_NT-WT_EE	-0.123258	0.315433	-0.390757	6	0.709474	0.90206
Q91X72	WT_NT-WT_EE	0.359342	0.0630347	5.70071	31	2.88224e-06	0.00048854
Q91X97	WT_NT-WT_EE	-0.203567	0.0602439	-3.37905	32	0.00192792	0.043937
Q91XD7	WT_NT-WT_EE	-0.30967	0.205195	-1.50915	4	0.205764	0.5764
Q91XF0	WT_NT-WT_EE	0.137415	0.287784	0.477494	4	0.657931	0.879675
Q91XL9	WT_NT-WT_EE	0.0931096	0.0823201	1.13107	27	0.267973	0.635821
Q91XM9	WT_NT-WT_EE	-0.0706932	0.0602553	-1.17323	117	0.243088	0.611315
Q91XU3	WT_NT-WT_EE	-0.0474236	0.0516906	-0.917451	32	0.36577	0.714674
Q91XV3	WT_NT-WT_EE	-0.0842687	0.165601	-0.508867	56	0.612845	0.855572
Q91YD9	WT_NT-WT_EE	0.0798166	0.0842121	0.947805	31	0.350559	0.70547
Q91YE6	WT_NT-WT_EE	0.126292	0.137162	0.920746	12	0.375322	0.720711
Q91YE8	WT_NT-WT_EE	0.0962004	0.47525	0.202421	7	0.845345	0.957935
Q91YI0	WT_NT-WT_EE	0.15196	0.208384	0.729227	4	0.506267	0.787246
Q91YJ2	WT_NT-WT_EE	0.140935	0.114821	1.22743	5	0.274292	0.642177
Q91YL2	WT_NT-WT_EE	-0.0988253	0.190594	-0.518513	7	0.620083	0.85862
Q91YM2	WT_NT-WT_EE	0.258334	0.0350437	7.37178	5	0.000721794	0.0233036
Q91YM4	WT_NT-WT_EE	-0.141658	0.0632027	-2.24132	4	0.0884921	0.394612
Q91YP0	WT_NT-WT_EE	0.109479	0.138703	0.789305	6	0.459978	0.766309
Q91YP2	WT_NT-WT_EE	0.0106005	0.313909	0.0337694	5	0.974368	0.990808
Q91YQ5	WT_NT-WT_EE	0.196873	0.0836565	2.35335	62	0.0217908	0.187609
Q91YR1	WT_NT-WT_EE	0.100085	0.0880218	1.13705	24	0.266742	0.634183
Q91YT0	WT_NT-WT_EE	-0.142567	0.0465193	-3.06467	124	0.00267434	0.0521784
Q91Z31	WT_NT-WT_EE	-0.0646244	0.0844666	-0.765088	38	0.448945	0.761678
Q91Z38	WT_NT-WT_EE	0.240221	0.0893449	2.68869	5	0.0433666	0.274292
Q91Z53	WT_NT-WT_EE	0.0732786	0.0682714	1.07334	43	0.289104	0.653921
Q91Z61	WT_NT-WT_EE	0.0694007	0.35306	0.196569	4	0.853748	0.958633
Q91Z67	WT_NT-WT_EE	-0.046674	0.288088	-0.162013	10	0.874522	0.964075
Q91ZA3	WT_NT-WT_EE	0.120672	0.0614645	1.96328	75	0.0533217	0.306374
Q91ZJ5	WT_NT-WT_EE	0.0869429	0.0907951	0.957572	87	0.340932	0.6994
Q91ZP9	WT_NT-WT_EE	0.0121612	0.0897294	0.135531	28	0.893161	0.967899
Q91ZR1	WT_NT-WT_EE	-0.127687	0.0814285	-1.56809	6	0.167908	0.527044
Q91ZU6	WT_NT-WT_EE	-0.149899	0.183526	-0.816773	6	0.445269	0.760247
Q91ZX7	WT_NT-WT_EE	0.0627183	0.074125	0.846115	79	0.400044	0.738289
Q91ZZ3	WT_NT-WT_EE	0.116474	0.0673678	1.72893	8	0.12208	0.450406
Q920E5	WT_NT-WT_EE	-0.037761	0.135949	-0.277759	13	0.785566	0.933182
Q920I9	WT_NT-WT_EE	0.0769778	0.0480904	1.60069	164	0.11137	0.431915
Q920P5	WT_NT-WT_EE	-0.0424783	0.0967184	-0.439195	44	0.662669	0.881685
Q920Q4	WT_NT-WT_EE	0.187945	0.0404975	4.6409	12	0.000569304	0.0192994
Q921F2	WT_NT-WT_EE	-0.0821998	0.0739514	-1.11154	44	0.272373	0.63988
Q921F4	WT_NT-WT_EE	-0.209141	0.073394	-2.84956	25	0.00864068	0.107761
Q921G7	WT_NT-WT_EE	-0.205971	0.0741454	-2.77793	29	0.00949286	0.112533
Q921H8	WT_NT-WT_EE	0.0610105	0.078467	0.777531	46	0.440826	0.758194
Q921I1	WT_NT-WT_EE	0.187374	0.0541781	3.45848	181	0.000677233	0.0223982
Q921J2	WT_NT-WT_EE	-0.0433646	0.0417252	-1.03929	5	0.346292	0.704223
Q921M3	WT_NT-WT_EE	0.401352	0.130136	3.08409	2	0.0910102	0.396816
Q921M7	WT_NT-WT_EE	-0.049982	0.0547819	-0.91238	63	0.365047	0.714674
Q921Q7	WT_NT-WT_EE	0.0945284	0.18038	0.524051	5	0.622635	0.859331
Q921W4	WT_NT-WT_EE	-0.154479	0.204409	-0.755733	5	0.48387	0.781105
Q921Z5	WT_NT-WT_EE	-0.00818558	0.391987	-0.0208823	3	0.984651	0.995233
Q922B1	WT_NT-WT_EE	-0.152714	0.137048	-1.11431	5	0.315825	0.677835
Q922B2	WT_NT-WT_EE	-0.0193955	0.0789791	-0.245578	84	0.806608	0.940869
Q922D8	WT_NT-WT_EE	-0.119815	0.0736869	-1.626	57	0.109467	0.430326
Q922E4	WT_NT-WT_EE	-0.125161	0.140399	-0.89147	15	0.386754	0.727376
Q922F4	WT_NT-WT_EE	0.373573	0.376587	0.991997	6	0.359504	0.710622
Q922H2	WT_NT-WT_EE	0.117799	0.151395	0.778094	20	0.445622	0.760247
Q922J3	WT_NT-WT_EE	-0.128936	0.130846	-0.985404	27	0.333174	0.691292
Q922J6	WT_NT-WT_EE	-0.14229	0.0963739	-1.47644	8	0.178071	0.538753
Q922P9	WT_NT-WT_EE	0.157058	0.269794	0.58214	5	0.585733	0.842357
Q922Q1	WT_NT-WT_EE	-0.0998918	0.09483	-1.05338	10	0.316955	0.677835
Q922Q4	WT_NT-WT_EE	-0.0685605	0.181812	-0.377095	7	0.717275	0.906454
Q922Q8	WT_NT-WT_EE	-0.0989551	0.0581786	-1.70088	19	0.105274	0.423597
Q922Q9	WT_NT-WT_EE	-0.284479	0.148274	-1.9186	5	0.113131	0.433964
Q922R5	WT_NT-WT_EE	-0.186285	0.214612	-0.868007	7	0.414155	0.745423
Q922R8	WT_NT-WT_EE	0.0548197	0.067521	0.811891	58	0.420174	0.749593
Q922S4	WT_NT-WT_EE	0.0102715	0.0494561	0.20769	75	0.836034	0.955065
Q922Y1	WT_NT-WT_EE	-0.405768	0.0577247	-7.02937	5	0.000899244	0.0263815
Q923D2	WT_NT-WT_EE	-0.145994	0.0685548	-2.12959	30	0.0415252	0.270063
Q923D4	WT_NT-WT_EE	0.271948	0.873397	0.311368	5	0.768084	0.926209
Q923G2	WT_NT-WT_EE	-0.194565	0.305888	-0.636066	3	0.56994	0.831009
Q923T9	WT_NT-WT_EE	-0.161713	0.111195	-1.45432	27	0.157384	0.510938
Q924C1	WT_NT-WT_EE	0.204902	0.276748	0.740393	7	0.483151	0.780873
Q924L1	WT_NT-WT_EE	-0.16417	0.209943	-0.781974	12	0.449385	0.761678
Q924M7	WT_NT-WT_EE	0.170626	0.0821023	2.07822	50	0.0428423	0.273292
Q924S8	WT_NT-WT_EE	-0.369665	0.301421	-1.22641	4	0.287303	0.653165
Q925I1	WT_NT-WT_EE	-0.593688	0.17721	-3.3502	6	0.0154156	0.153741
Q925N0	WT_NT-WT_EE	0.0108104	0.116543	0.0927589	30	0.926712	0.976693
Q93092	WT_NT-WT_EE	-0.188081	0.0938326	-2.00443	62	0.0493964	0.292496
Q99020	WT_NT-WT_EE	0.0942003	0.0717361	1.31315	30	0.199088	0.564778
Q99104	WT_NT-WT_EE	-0.0320248	0.0557888	-0.574037	220	0.566529	0.829157
Q99J08	WT_NT-WT_EE	0.0813949	0.115659	0.703746	27	0.487616	0.784742
Q99J09	WT_NT-WT_EE	-0.332959	0.288406	-1.15448	7	0.286189	0.652222
[truncated: 713 more rows]

## Sheet: present in WT.EE_absent in WT
	Sequence	Leading.razor.protein	Unique..Groups.	WT_NT.1.1	WT_NT.2.1	WT_NT.3.1	WT_NT.4.1	WT_NT.5.1	COUNT.WT_NT	WT_EGCG.1.1	WT_EGCG.2.1	WT_EGCG.3.1	WT_EGCG.4.1	WT_EGCG.5.1	COUNT_WT_EGCG	WT_EGCG_EE.1.1	WT_EGCG_EE.2.1	WT_EGCG_EE.3.1	WT_EGCG_EE.4.1	WT_EGCG_EE.5.1	COUNT_WT_EGCG_EE	WT_EE.1.1	WT_EE.2.1	WT_EE.3.1	WT_EE.4.1	COUNT_WT_EE	TG_NT.1.1	TG_NT.2.1	TG_NT.3.1	TG_NT.4.1	TG_NT.5.1	COUNT_TG_NT	TG_EGCG.1.1	TG_EGCG.2.1	TG_EGCG.3.1	TG_EGCG.4.1	TG_EGCG.5.1	COUNT_TG_EGCG	TG_EGCG_EE.1.1	TG_EGCG_EE.2.1	TG_EGCG_EE.3.1	TG_EGCG_EE.4.1	COUNT_TG_EGCG_EE	TG_EE.1.1	TG_EE.2.1	TG_EE.3.1	TG_EE.4.1	TG_EE.5.1	COUNT_TG_EE
Q63739	APVLVALALIEGGMK	Q63739	yes	NA	NA	NA	100850	NA	1	NA	NA	460770	492120	NA	2	NA	457750	672050	NA	338710	3	404270	350580	NA	NA	2	NA	484720	NA	NA	NA	1	NA	NA	129780	NA	NA	1	NA	NA	NA	NA	0	NA	NA	189650	NA	153130	2
Q505B7	AQEEEDVRDYNLTEEQK	Q505B7	yes	NA	1020200	NA	NA	NA	1	NA	975210	NA	1835000	NA	2	NA	952060	NA	NA	NA	1	NA	NA	852850	671570	2	1303500	586470	NA	NA	NA	2	334690	1025700	1058200	1511000	783220	5	NA	1997800	1704800	1054600	3	1145700	NA	NA	1066400	884670	3
P58854	ATNAQFDSPEILK	P58854	yes	NA	NA	NA	NA	304860	1	NA	272390	333590	343870	NA	3	232940	NA	NA	261490	204370	3	327670	NA	130120	NA	2	314180	202830	NA	178300	NA	3	NA	390920	NA	NA	NA	1	NA	405430	199300	NA	2	NA	227840	NA	256340	NA	2
Q9D404	DAGVSPEQISYVNAHATSTPLGDAAENR	Q9D404	yes	NA	NA	NA	1282700	NA	1	NA	507800	NA	NA	333600	2	NA	NA	NA	NA	NA	0	389930	NA	NA	220640	2	NA	558890	230300	208360	221740	4	NA	NA	1503900	NA	1240000	2	NA	NA	NA	491370	1	NA	NA	383530	NA	235500	2
Q80V42	ELLLHLIDYLVSSYR	Q80V42	yes	NA	NA	NA	111560	NA	1	NA	NA	NA	309840	NA	1	NA	NA	242420	214650	NA	2	454810	109130	158250	NA	3	159340	275010	NA	145400	NA	3	NA	215650	229680	199800	NA	3	115640	293410	235530	NA	3	NA	159740	NA	199200	NA	2
Q9D0B5	EWVTYEISEEK	Q9D0B5	yes	NA	NA	NA	NA	535940	1	NA	NA	NA	NA	449770	1	NA	NA	NA	NA	NA	0	1183100	NA	NA	768780	2	NA	NA	NA	NA	NA	0	NA	NA	NA	599190	681500	2	NA	859300	1082400	NA	2	698270	NA	1336300	NA	NA	2
Q8BGE6	FAEFEDFPETSEPVWILGR	Q8BGE6	yes	NA	1881400	NA	NA	NA	1	NA	2375100	NA	NA	811250	2	NA	2209200	NA	NA	NA	1	2315700	NA	2020700	NA	2	NA	NA	598800	NA	451340	2	NA	NA	NA	NA	NA	0	2101000	1582100	NA	NA	2	NA	NA	NA	556720	745970	2
Q3UHK6	FDQLYGSTITSCQQAPETK	Q3UHK6	yes	530580	NA	NA	NA	NA	1	NA	227090	239450	NA	NA	2	NA	NA	715010	NA	437810	2	NA	NA	811120	391710	2	NA	147720	280820	NA	NA	2	NA	NA	NA	742510	612200	2	NA	917290	891420	586930	3	NA	243980	240950	276410	NA	3
Q61337	GLGPSLTEDQPGPYLAPGLLGSNIHQQGR	Q61337	yes	1604400	NA	NA	NA	NA	1	NA	NA	NA	NA	NA	0	NA	2366700	2584500	NA	2581100	3	2367100	NA	NA	1173000	2	NA	NA	NA	NA	NA	0	NA	NA	NA	2079100	NA	1	NA	NA	2718500	1886300	2	NA	1545600	NA	1794500	1496100	3
Q99K01	GSDAVSETSSVSHIEDLEK	Q99K01	yes	583590	NA	NA	NA	NA	1	NA	NA	NA	1244800	506150	2	NA	NA	1224800	NA	NA	1	855040	NA	NA	810240	2	484210	NA	663400	NA	NA	2	NA	787030	1633100	1249900	1060100	4	733940	1080700	NA	622100	3	426810	521570	1664300	NA	NA	3
Q62351	HIFWGSGSHTLSALVENLK	Q62351	yes	NA	1115400	NA	NA	NA	1	NA	1010300	NA	1384200	NA	2	NA	1040400	NA	NA	NA	1	NA	NA	1013900	646380	2	NA	NA	NA	NA	NA	0	1080100	851950	900860	771980	NA	4	NA	NA	2448300	NA	1	832800	1263100	NA	1170300	849500	4
Q6VNB8	IWQGYNFLCDLLLR	Q6VNB8	yes	NA	NA	NA	197290	NA	1	NA	294710	185550	408610	180080	4	NA	212390	NA	280920	186390	3	283810	239240	385060	NA	3	284200	NA	NA	NA	149820	2	150280	253240	235940	312340	261200	5	NA	357110	262780	247410	3	NA	264220	NA	350410	188180	3
Q9CSN1	LLEDFGDGGAFPEIHVAQYPLDMGR	Q9CSN1	yes	933150	NA	NA	NA	NA	1	NA	1200200	NA	NA	669770	2	724640	NA	1480000	NA	959790	3	984140	NA	NA	794970	2	1711900	NA	NA	628000	763980	3	NA	NA	1417400	NA	1034500	2	1297500	NA	NA	897570	2	776600	NA	NA	851920	1212200	3
P80560	LSGLGADPSADATEAYQELCR	P80560	yes	NA	NA	2472700	NA	NA	1	874220	NA	678790	785850	NA	3	NA	NA	1208300	374140	368010	3	NA	686240	504470	456080	3	804690	NA	592870	NA	323570	3	NA	NA	706350	509130	NA	2	539430	591260	546340	572930	4	NA	NA	663810	494630	582090	3
P97742	LSTSQTPQQQVELFDFEK	P97742	yes	NA	2253100	NA	NA	NA	1	NA	2600200	1668000	NA	NA	2	949080	2004600	2494400	NA	NA	3	1930500	2019700	NA	NA	2	NA	1697600	NA	NA	NA	1	1450900	1437700	NA	NA	NA	2	2222300	NA	NA	NA	1	1538300	NA	NA	NA	NA	1
Q9D3V5	MPMDIIKGNLDGISK	Q9D3V5	yes	3412300	NA	NA	NA	NA	1	NA	NA	NA	7465400	NA	1	NA	NA	NA	NA	4282300	1	NA	NA	5028300	3965600	2	NA	NA	NA	NA	NA	0	NA	NA	4668700	3672800	3603000	3	NA	NA	6073300	3711600	2	NA	NA	NA	8889400	3998200	2
Q9WTI7	MSLLQLVEILR	Q9WTI7	yes	NA	NA	NA	NA	54282	1	NA	162450	NA	NA	NA	1	NA	NA	185390	83471	NA	2	NA	NA	168650	138260	2	NA	113370	NA	155290	NA	2	NA	66299	NA	NA	NA	1	NA	NA	92401	NA	1	NA	NA	162700	125390	89043	3
Q8VC30	MVNSVEGCADDALAGLVASNPDLQLLQGHR	Q8VC30	yes	NA	NA	NA	NA	1014400	1	NA	362920	359460	395050	310100	4	NA	NA	702580	485020	NA	2	433180	394950	372340	187200	4	306340	244250	316420	NA	170680	4	231550	254870	394440	270870	NA	4	NA	301440	215030	274900	3	NA	NA	821080	1162800	NA	2
Q9DCT1	NLGVSNFNHEQLER	Q9DCT1	yes	NA	NA	NA	NA	398620	1	NA	NA	NA	1237700	NA	1	776410	NA	NA	NA	NA	1	320380	NA	477300	NA	2	NA	1434000	NA	487160	893020	3	NA	NA	NA	484240	645950	2	820230	782260	1185100	690660	4	NA	NA	NA	NA	NA	0
P07214	NYNMYIFPVHWQFGQLDQHPIDGYLSHTELAPLR	P07214	yes	1042500	NA	NA	NA	NA	1	2147900	NA	NA	NA	403030	2	NA	NA	1503800	809160	NA	2	NA	NA	1227700	748220	2	NA	NA	NA	NA	540540	1	NA	NA	NA	809130	NA	1	NA	NA	NA	NA	0	NA	NA	NA	NA	NA	0
Q9QWR8	RFPHGIAFLADYAHSLGLK	Q9QWR8	yes	NA	NA	NA	518320	NA	1	NA	NA	142770	175440	NA	2	116010	102410	149230	139370	NA	4	101990	84426	160890	NA	3	191330	121290	NA	NA	56519	3	NA	NA	133080	87820	NA	2	NA	495520	NA	NA	1	97750	109400	NA	125950	103840	4
Q9CQI7	SLYALFSQFGHVVDIVALK	Q9CQI7	yes	NA	NA	236620	NA	NA	1	149460	NA	210720	NA	NA	2	187950	162560	250630	NA	NA	3	172410	156930	NA	NA	2	211140	205800	NA	NA	NA	2	123410	125750	139670	NA	NA	3	244860	NA	NA	NA	1	NA	362540	NA	NA	NA	1
Q9CQ22	TASNIIDVSAADSQGMEQHEYMDR	Q9CQ22	yes	NA	NA	1470800	NA	NA	1	1706300	NA	NA	1951900	536340	3	NA	NA	1245300	NA	NA	1	1920300	981150	925820	NA	3	1137100	1069000	1780600	NA	NA	3	NA	1240100	NA	993400	897790	3	NA	1920300	1103400	NA	2	1326000	759130	1368000	1292600	1816800	5
Q9EPR2	TLGLSQNVQACETTVELLFDSVIHLGCK	Q9EPR2	yes	NA	NA	429200	NA	NA	1	NA	452760	432570	568930	NA	3	NA	NA	NA	NA	NA	0	531210	379370	NA	267330	3	488070	557370	482580	NA	NA	3	295580	NA	NA	NA	NA	1	NA	443750	NA	NA	1	NA	NA	361320	NA	NA	1
Q9R1Z7	VFETDNNIVVYK	Q9R1Z7	yes	NA	907130	NA	NA	NA	1	1691300	778110	NA	NA	532220	3	853700	402010	NA	NA	1110000	3	907450	1102500	NA	NA	2	562060	815650	NA	555940	NA	3	682290	655810	NA	NA	NA	2	985580	1107300	NA	NA	2	931420	831940	865360	611030	NA	4
Q8VCN9	VLCGPVTTSVFLEDCR	Q8VCN9	yes	NA	NA	NA	NA	615500	1	NA	1091400	1439100	NA	716270	3	667450	1374200	1237900	1126300	693700	5	NA	996030	937540	773000	3	NA	618740	NA	NA	677720	2	NA	NA	2248100	783850	785380	3	1063800	NA	1088300	NA	2	1561200	NA	NA	NA	830270	2
Q8CI61	VQFLEQEVEEFVGK	Q8CI61	yes	NA	562280	NA	NA	NA	1	NA	NA	NA	803760	NA	1	733890	706570	NA	NA	919660	3	NA	NA	396990	402450	2	826730	NA	NA	NA	449440	2	802100	NA	NA	687080	NA	2	NA	623070	NA	NA	1	NA	582240	NA	839470	NA	2
Q91ZM2	ALANDGTSPGER	Q91ZM2	yes	NA	NA	NA	NA	NA	0	237440	NA	NA	NA	226350	2	NA	NA	190710	NA	NA	1	177810	112150	215990	222440	4	206130	220920	NA	NA	NA	2	144100	NA	161400	NA	NA	2	NA	NA	NA	NA	0	NA	NA	139260	NA	223650	2
Q8R3Q2	DQGSQLQETVEPDPLLITLESQDCVEQLLK	Q8R3Q2	yes	NA	NA	NA	NA	NA	0	NA	1047100	NA	936550	NA	2	499900	752670	NA	1085100	790300	4	NA	NA	541770	445610	2	NA	NA	NA	589580	NA	1	733780	NA	NA	NA	NA	1	794650	NA	3577300	504930	3	921900	NA	NA	737410	456040	3
P55288	EEYHVVIQAK	P55288	yes	NA	NA	NA	NA	NA	0	NA	NA	NA	NA	NA	0	369920	509480	NA	NA	534640	3	NA	NA	644380	371190	2	NA	NA	NA	NA	NA	0	NA	NA	NA	NA	NA	0	NA	NA	NA	429710	1	380780	NA	NA	970150	NA	2
Q8C008	FRMHNSLAIVAGAPRPFPEPRSAWQSLNVPLPTSASGSK	Q8C008	yes	NA	NA	NA	NA	NA	0	NA	2104900	NA	3071900	1842400	3	2988300	2340600	NA	NA	NA	2	4375400	3720600	NA	NA	2	2660600	1830700	NA	NA	NA	2	2378000	2105200	NA	NA	NA	2	2093800	NA	NA	2404600	2	2577900	3220100	NA	NA	1874900	3
Q3UVL4	FVADEELVHLLLDEVVASAALR	Q3UVL4	yes	NA	NA	NA	NA	NA	0	NA	277630	260570	437570	NA	3	NA	339060	458390	231260	NA	3	468440	244430	314100	NA	3	NA	238550	254260	148310	219400	4	NA	241320	313850	285680	NA	3	353200	259910	311990	299480	4	303920	225200	291240	361490	NA	4
Q9QX60	LHFEALQHVPVLVLDVTEDFSENAAR	Q9QX60	yes	NA	NA	NA	NA	NA	0	NA	1101800	NA	NA	1782300	2	1427400	2217900	NA	996960	NA	3	NA	NA	2224000	1209500	2	NA	568010	NA	NA	NA	1	1648300	NA	2271400	NA	NA	2	NA	NA	2389800	1348700	2	1072300	NA	3334200	NA	1641100	3
Q99P88	PSVLGSMMVASTSAAASLQEALENAGR	Q99P88	yes	NA	NA	NA	NA	NA	0	NA	255310	NA	355180	NA	2	NA	216910	263270	NA	NA	2	NA	131250	253110	NA	2	NA	246930	NA	NA	NA	1	NA	185810	NA	NA	NA	1	NA	NA	352090	NA	1	227480	NA	NA	NA	NA	1
Q99MS3	SGLMYWPFVQLTNFSLVPVHWR	Q99MS3	yes	NA	NA	NA	NA	NA	0	NA	NA	NA	598450	294030	2	NA	NA	355400	332340	NA	2	NA	NA	431840	250010	2	NA	NA	NA	253960	299110	2	NA	NA	NA	NA	NA	0	NA	NA	581980	NA	1	NA	NA	NA	519180	NA	1

## Sheet: absent in WT.EE_present in WT
	Sequence	Leading.razor.protein	Unique..Groups.	WT_NT.1.1	WT_NT.2.1	WT_NT.3.1	WT_NT.4.1	WT_NT.5.1	COUNT.WT_NT	WT_EGCG.1.1	WT_EGCG.2.1	WT_EGCG.3.1	WT_EGCG.4.1	WT_EGCG.5.1	COUNT_WT_EGCG	WT_EGCG_EE.1.1	WT_EGCG_EE.2.1	WT_EGCG_EE.3.1	WT_EGCG_EE.4.1	WT_EGCG_EE.5.1	COUNT_WT_EGCG_EE	WT_EE.1.1	WT_EE.2.1	WT_EE.3.1	WT_EE.4.1	COUNT_WT_EE	TG_NT.1.1	TG_NT.2.1	TG_NT.3.1	TG_NT.4.1	TG_NT.5.1	COUNT_TG_NT	TG_EGCG.1.1	TG_EGCG.2.1	TG_EGCG.3.1	TG_EGCG.4.1	TG_EGCG.5.1	COUNT_TG_EGCG	TG_EGCG_EE.1.1	TG_EGCG_EE.2.1	TG_EGCG_EE.3.1	TG_EGCG_EE.4.1	COUNT_TG_EGCG_EE	TG_EE.1.1	TG_EE.2.1	TG_EE.3.1	TG_EE.4.1	TG_EE.5.1	COUNT_TG_EE
Q9QY30	AGSIADEVLSSIR	Q9QY30	yes	418640	385730	1080100	270690	630820	5	461260	631640	645680	355310	657240	5	394530	722400	1072400	632550	331400	5	NA	NA	462820	NA	1	877500	1266700	533920	435180	NA	4	2525700	NA	5220700	4124900	3591700	4	1372000	4125900	4040200	4411700	4	6415300	NA	5178700	4497700	4871300	4
Q9D486	DQWFHSLQWK	Q9D486	yes	1313000	1816000	1487500	1220300	1103500	5	2127100	NA	2251600	NA	NA	2	1235400	1782800	NA	1474500	NA	3	1535500	NA	NA	NA	1	NA	2197400	NA	1578400	1329600	3	1561300	1637700	1467900	NA	NA	3	NA	NA	NA	NA	0	1583400	1726500	NA	NA	NA	2
Q922V4	EKGPQNATDSYPHK	Q922V4	yes	544170	768950	926670	640020	406920	5	NA	1240700	1247300	973070	NA	3	1243700	NA	637110	767690	400070	4	NA	NA	1168600	NA	1	648760	NA	NA	525460	NA	2	989900	723320	NA	576400	722570	4	1174700	NA	NA	723730	2	1065100	NA	633860	1137800	613160	4
Q9DC28	FDDKPDYSYLR	Q9DC28	yes	601240	616290	397760	363800	329090	5	407610	754470	751680	916130	227560	5	511170	355530	300110	NA	NA	3	558990	NA	NA	NA	1	NA	NA	NA	170600	301190	2	NA	611160	NA	383980	256870	3	NA	654220	486570	598770	3	336000	252240	704870	540820	594490	5
Q8CIV8	LEHLVLSDIGLSSIHFPDAEIGCK	Q8CIV8	yes	733580	867160	977150	1141300	700980	5	NA	NA	715160	NA	NA	1	NA	805500	NA	918500	1129800	3	1502400	NA	NA	NA	1	NA	NA	1053800	566700	NA	2	NA	NA	NA	NA	NA	0	969850	NA	NA	571410	2	NA	750240	970920	NA	NA	2
Q9CQP2	NFFTDVYDLYIK	Q9CQP2	yes	269440	255110	906210	273100	201660	5	521710	NA	NA	NA	NA	1	513940	551300	557650	NA	NA	3	NA	NA	NA	NA	0	933340	448690	485160	258890	NA	4	334600	NA	451760	235690	559420	4	NA	806210	NA	273350	2	NA	NA	492990	534160	332270	3
O70305	AASHTSDFNPNAGSDQR	O70305	yes	199670	NA	462890	427920	260940	4	1051800	NA	1134000	NA	660500	3	NA	NA	443780	420580	296300	3	NA	NA	411140	NA	1	NA	NA	1384500	458740	602610	3	NA	234100	417040	435350	203370	4	415670	732490	NA	283630	3	NA	NA	462250	291070	209140	3
Q9JM96	EADDESLDEQASASK	Q9JM96	yes	NA	813490	694190	1014100	746000	4	NA	872810	923560	NA	NA	2	478130	831520	NA	NA	723920	3	NA	NA	NA	672540	1	1004300	NA	NA	528220	443290	3	NA	1169700	NA	1211700	786960	3	NA	1768900	NA	NA	1	503050	778160	NA	1205000	NA	3
Q9Z0J0	EVNVSPCPTDPCQLHK	Q9Z0J0	yes	632080	810900	NA	860550	372610	4	NA	NA	NA	723960	NA	1	NA	1525200	852800	NA	831680	3	794990	NA	NA	NA	1	NA	NA	NA	NA	NA	0	NA	1114100	715280	NA	538280	3	1101800	NA	1042500	1150400	3	NA	NA	1152600	NA	759140	2
Q8BH82	FFFAGDTGYCPAFEEIGK	Q8BH82	yes	477730	970180	1181400	NA	495280	4	1528400	1347300	1291300	NA	575500	4	1206000	1049500	1035200	579610	678150	5	NA	NA	1059800	NA	1	NA	1474300	908570	630840	547820	4	NA	808250	1236900	913960	781500	4	NA	1206800	1167300	1156300	3	656970	938070	890110	1149400	895700	5
Q9JKC8	GLVNLQSGAPKPEENPNLNIQFK	Q9JKC8	yes	NA	1813800	2442000	1216000	1259200	4	2505400	NA	2749700	NA	949810	3	1442900	3596000	2500200	NA	NA	3	NA	NA	NA	1186800	1	2185400	2202900	2092100	NA	1223600	4	1446700	NA	1892300	2138700	2129700	4	2075200	1891800	2544700	NA	3	1521700	1538700	1774900	NA	NA	3
Q8VH51	HGGVIHIYVDK	Q8VH51	yes	NA	1047900	552210	472580	279260	4	832180	898060	509280	NA	235360	4	952170	528450	NA	294030	NA	3	NA	510790	NA	NA	1	NA	416170	NA	NA	320960	2	866840	NA	464740	NA	NA	2	NA	NA	2270200	NA	1	485220	419930	NA	NA	NA	2
Q3TZZ7	LEWLTLMPDAANLDK	Q3TZZ7	yes	366930	381630	874550	NA	213390	4	NA	889120	577090	NA	392310	3	NA	NA	913270	428830	NA	2	NA	NA	613410	NA	1	NA	NA	539960	NA	NA	1	NA	602280	NA	831080	NA	2	NA	540580	467560	348120	3	438790	NA	NA	359700	263960	3
Q99KP3	LYDIEQQQITDALENIR	Q99KP3	yes	843260	NA	1273500	1023800	743200	4	NA	NA	NA	898880	NA	1	NA	NA	NA	NA	NA	0	942400	NA	NA	NA	1	1767400	NA	1522900	515420	NA	3	487880	NA	981760	1010200	NA	3	NA	1293600	NA	NA	1	NA	NA	1460500	615270	NA	2
Q58FA4	MENQKENLFSEPHK	Q58FA4	yes	688520	NA	1387800	1354500	982690	4	NA	956330	NA	NA	786900	2	1673000	1394800	NA	NA	NA	2	NA	NA	NA	NA	0	NA	NA	2032700	NA	NA	1	NA	1383700	NA	NA	NA	1	NA	NA	NA	NA	0	205940	NA	1234700	NA	NA	2
Q3UJU9	SLQGLAGEIVGEVR	Q3UJU9	yes	410130	1141100	NA	676980	452880	4	1045400	818630	826720	508780	NA	4	NA	1265200	565270	572790	NA	3	1767900	NA	NA	NA	1	1058400	NA	659200	485910	NA	3	NA	736620	NA	NA	NA	1	1206500	NA	NA	NA	1	NA	744830	867460	NA	NA	2
Q9JKX6	TLHHECVILVK	Q9JKX6	yes	599090	NA	364860	409700	337290	4	1241100	NA	NA	2916500	NA	2	NA	NA	NA	1044500	928830	2	690990	NA	NA	NA	1	NA	842890	529860	452310	460690	4	464090	NA	801410	NA	NA	2	NA	NA	3917100	NA	1	NA	NA	957280	NA	NA	1
Q6PE13	TSLPQHVMEPPVGAAAAGTSGSSLDSFSK	Q6PE13	yes	1393500	NA	2058600	1516300	808370	4	NA	1438000	1719300	1397200	732350	4	1085300	1395800	1496100	913900	1045500	5	NA	NA	1165900	NA	1	NA	1231000	1389200	741730	NA	3	596060	1502300	1514400	885460	1159800	5	1456300	1046800	1857300	NA	3	812420	NA	1205500	NA	909060	3
Q6ZPF3	VIQELVDTEK	Q6ZPF3	yes	216490	275180	401340	NA	140600	4	NA	275810	147060	NA	161930	3	468770	NA	319820	165520	298390	4	NA	NA	861530	NA	1	485900	NA	351800	NA	NA	2	241510	235640	242580	NA	NA	3	NA	NA	NA	594860	1	NA	248730	NA	NA	415880	2
Q3UGY8	VSEPEAIDQPDVVQR	Q3UGY8	yes	NA	800290	1142400	902150	749410	4	1090600	906000	933220	NA	367540	4	1048000	928450	1249500	NA	750890	4	NA	NA	NA	648370	1	1464000	1085200	1843900	588890	NA	4	561040	1066900	2022000	910560	1196500	5	1541800	NA	NA	1438200	2	908600	1661300	1520000	1082100	NA	4
Q9R0H0	AAATFNPELITHILDGSPENTR	Q9R0H0	yes	732000	NA	818260	550290	NA	3	789540	NA	NA	NA	NA	1	NA	772190	NA	NA	NA	1	NA	NA	NA	556990	1	1060000	NA	463130	NA	NA	2	NA	NA	NA	1001100	1300300	2	1467500	NA	NA	NA	1	NA	3030100	NA	928160	NA	2
Q60770	AAYIYFTDFCPDSLFNK	Q60770	yes	338550	NA	NA	754090	431880	3	NA	843220	849030	NA	552060	3	316640	NA	NA	659360	NA	2	NA	NA	350540	NA	1	NA	NA	NA	NA	441960	1	NA	NA	NA	333190	NA	1	NA	NA	668910	NA	1	809480	1231900	NA	NA	NA	2
Q9Z1Q5	AEEQPQVELFVK	Q9Z1Q5	yes	1240400	NA	1632500	1058600	NA	3	1036800	807990	1773900	2335100	NA	4	NA	NA	1898000	780280	1423200	3	NA	NA	2010300	NA	1	NA	NA	1194400	NA	919870	2	1939900	NA	2313800	2164500	2613900	4	NA	2021700	2452300	1438200	3	NA	NA	1493700	1496900	1115100	3
Q8R035	AGELVLTSESSR	Q8R035	yes	NA	913340	NA	888460	831950	3	NA	851110	NA	1694900	536730	3	1203000	979120	NA	NA	NA	2	NA	NA	NA	NA	0	1767400	NA	1217600	NA	NA	2	1147800	1573700	NA	NA	NA	2	843670	NA	NA	NA	1	1142300	1101200	NA	NA	NA	2
Q9CR67	ALLANALTSALR	Q9CR67	yes	490980	NA	NA	397700	243450	3	NA	NA	772330	1212200	208200	3	415480	550030	NA	NA	NA	2	NA	705410	NA	NA	1	680010	648520	NA	NA	NA	2	444180	649970	444510	NA	NA	3	829830	NA	NA	NA	1	967060	671780	NA	NA	NA	2
P53702	AYDYVECPVTGAR	P53702	yes	NA	984710	466490	356560	NA	3	931560	NA	NA	NA	780310	2	NA	NA	NA	369860	NA	1	779360	NA	NA	NA	1	499750	NA	NA	399040	307800	3	NA	390080	936500	NA	NA	2	500150	644020	NA	434110	3	NA	NA	943290	NA	397760	2
P01867	DTAPVLDSDGSYFIYSK	P01867	yes	NA	1344600	2692400	NA	568460	3	NA	955740	416800	NA	NA	2	NA	NA	NA	NA	NA	0	2371200	NA	NA	NA	1	2092600	1998600	NA	NA	NA	2	764780	1216800	NA	NA	NA	2	1069200	1071300	NA	785060	3	586590	593720	NA	NA	907240	3
Q924N4	EHEEAENITEGK	Q924N4	yes	NA	NA	252430	284190	172090	3	NA	315020	239440	NA	254110	3	NA	NA	141150	187700	NA	2	NA	NA	255840	NA	1	156700	164760	NA	218490	NA	3	158170	NA	263560	202890	NA	3	339370	NA	222430	NA	2	233500	NA	307620	197600	NA	3
P59281	ELEEPLIPHEFYEQCIAHYESPEAAVAVVHALPR	P59281	yes	NA	1017600	NA	829260	813550	3	NA	NA	NA	1111400	NA	1	NA	NA	3265400	NA	831830	2	NA	NA	1761200	NA	1	NA	NA	NA	791180	NA	1	864650	NA	NA	NA	890780	2	839740	NA	NA	1141600	2	NA	NA	1051400	NA	NA	1
Q9D6G9	ERPPEEGAAAGLQGFGVDK	Q9D6G9	yes	3248200	2191400	NA	NA	2508300	3	2908400	NA	3347300	NA	659620	3	1464000	1461300	NA	NA	NA	2	3440900	NA	NA	NA	1	NA	NA	3426700	1109000	NA	2	NA	2568200	NA	NA	NA	1	2866000	NA	NA	NA	1	NA	1875600	NA	NA	NA	1
Q7TNM2	EVLGQQGYIGHGGDPSSEPTSPASTPSTR	Q7TNM2	yes	NA	NA	970810	714310	415610	3	NA	1330200	1113500	NA	515710	3	1084900	NA	NA	746150	778810	3	NA	1003100	NA	NA	1	981130	NA	819230	NA	657730	3	520260	1043200	1182400	NA	NA	3	NA	236880	186250	NA	2	1063600	NA	NA	1189600	NA	2
Q9CQ02	FCGDLDCPDWVLAEISTLAK	Q9CQ02	yes	231700	NA	333740	585260	NA	3	NA	NA	345100	NA	169720	2	NA	NA	NA	NA	NA	0	NA	NA	NA	NA	0	NA	NA	357170	NA	NA	1	NA	620100	376410	NA	NA	2	468970	568090	394210	304460	4	NA	NA	349280	NA	NA	1
Q08274	FGSAGQDTQFCLWDLTEDVLSPHPSLAR	Q08274	yes	NA	703630	685590	NA	571760	3	714540	961670	NA	808540	447000	4	678620	667620	NA	734780	721540	4	NA	NA	NA	38820000	1	NA	907830	NA	570840	727700	3	469320	953260	803560	598510	814750	5	NA	867430	758990	872110	3	768620	NA	819470	NA	NA	2
Q8C5Q4	GLPFQANAQDIINFFAPLK	Q8C5Q4	yes	NA	260650	171290	NA	198540	3	215310	NA	NA	327710	NA	2	NA	293000	NA	280910	NA	2	NA	NA	268060	NA	1	282670	NA	273070	177650	NA	3	NA	310720	285260	288110	NA	3	254760	301550	NA	NA	2	263350	NA	444040	NA	278620	3
Q9Z2I2	GVEIETISPGDGR	Q9Z2I2	yes	1236900	NA	1442400	2394800	NA	3	2231800	1172800	1728600	2084000	611860	5	988320	1157900	NA	986200	NA	3	1156100	NA	NA	NA	1	1226500	1324200	1327500	866970	629870	5	9348600	1270100	NA	NA	981340	3	1050400	NA	NA	NA	1	1437300	1063200	NA	1294400	1316900	4
Q9JIK9	HEEEAFTAFTAKPEDR	Q9JIK9	yes	NA	1039500	NA	770540	766780	3	NA	740060	1084700	NA	397890	3	783850	833940	908580	812610	719730	5	NA	NA	NA	596460	1	865910	1193400	784270	311440	NA	4	808040	967250	892870	424670	NA	4	723380	NA	NA	NA	1	1305100	NA	NA	NA	NA	1
Q3UTJ2	KGDTVYILR	Q3UTJ2	yes	696360	899070	876230	NA	NA	3	NA	1647400	NA	NA	601130	2	894820	1484100	NA	825870	NA	3	NA	631100	NA	NA	1	NA	3090700	751940	444180	NA	3	1216300	NA	NA	NA	NA	1	NA	NA	NA	NA	0	1045700	NA	NA	NA	NA	1
Q8VCN6	KPSGGFDLEDALPGGGGGGAGEK	Q8VCN6	yes	593550	NA	NA	735550	753640	3	NA	542890	NA	NA	414580	2	NA	NA	NA	NA	NA	0	NA	NA	666070	NA	1	NA	NA	NA	448560	NA	1	NA	NA	NA	942490	NA	1	NA	NA	1294200	NA	1	NA	NA	NA	588480	NA	1
P36369	LFQEEPSAQHR	P36369	yes	738640	NA	1609800	NA	4935400	3	777080	NA	NA	NA	NA	1	NA	458480	NA	NA	NA	1	NA	NA	505200	NA	1	NA	229540	NA	NA	NA	1	NA	NA	NA	387230	900090	2	NA	NA	NA	109520	1	NA	NA	NA	470200	NA	1
Q9JLJ5	MEAVVNLYHELMK	Q9JLJ5	yes	NA	92377	163310	220800	NA	3	280190	NA	123730	190460	119810	4	90668	156910	187980	168440	192780	5	NA	NA	NA	168800	1	NA	225090	248410	NA	NA	2	NA	211270	NA	143900	NA	2	NA	NA	NA	176410	1	125280	154170	282880	197480	107830	5
Q920L1	PLLTAFADIVYSLK	Q920L1	yes	NA	NA	192220	262520	133900	3	NA	198280	152350	193060	111990	4	NA	NA	221510	123470	156420	3	NA	124430	NA	NA	1	NA	NA	146100	177030	NA	2	NA	NA	199330	NA	NA	1	NA	112320	182430	233140	3	NA	NA	155780	338270	NA	2
Q9QYI4	PQSTGDHPQPTDTTHTTTK	Q9QYI4	yes	NA	157930	NA	69156	417940	3	NA	113800	NA	NA	385200	2	332500	NA	NA	NA	NA	1	NA	NA	NA	NA	0	NA	NA	NA	NA	NA	0	450310	NA	NA	NA	NA	1	124580	NA	NA	NA	1	NA	204430	117860	NA	203590	3
Q8C1Q6	RLEDTSETNLHK	Q8C1Q6	yes	163550	184500	97605	NA	NA	3	151870	134130	79651	NA	NA	3	NA	NA	217320	139590	107910	3	NA	NA	NA	243620	1	124640	NA	116510	177830	NA	3	149200	130550	242420	131760	145330	5	NA	NA	180380	NA	1	NA	162530	NA	182490	212300	3
Q9CQT1	VWNPAFDVTPHELITGGIITELGVFAPEELR	Q9CQT1	yes	NA	NA	805930	628190	617000	3	NA	508040	502310	921800	463440	4	NA	445440	770800	598780	349890	4	NA	473480	NA	NA	1	700240	500180	726280	383190	NA	4	NA	483640	750360	498520	NA	3	610970	705580	740910	551150	4	NA	445780	NA	NA	NA	1
