# Supplementary material for: DYRK1A Overexpression Alters Cognition and Neural-Related Proteomic Pathways in the Hippocampus That Are Rescued by Green Tea Extract and/or Environmental Enrichment
Source: Front Mol Neurosci. 2019 Nov 15;12:272. doi: 10.3389/fnmol.2019.00272 (PMC6873902; doi:10.3389/fnmol.2019.00272)
Supplement: Supplementary file 1 [file Data_Sheet_1.zip › TableS19_myresults_P_int_EE.xlsx]

## Sheet: myresults_P_int_EE
Protein	Label	log2FC	SE	Tvalue	DF	pvalue	adj.pvalue
A2A5R2_PMQSKPQS(1)PVIQAT(0.246)AGS(0.754)PK	WT_NT-WT_EE__-__TG_NT-TG_EE	0.49862	0.8139	0.61263	9	0.555282	0.985461
A2A5R2_PQSPVIQATAGS(1)PK	WT_NT-WT_EE__-__TG_NT-TG_EE	0.61644	0.498818	1.2358	16	0.234369	0.974929
A2AG50_PTYLGS(1)PVK	WT_NT-WT_EE__-__TG_NT-TG_EE	-0.240503	0.664544	-0.361907	15	0.722469	0.985461
A2AG50_VATS(0.001)AAS(0.001)GGHGS(0.999)PLR	WT_NT-WT_EE__-__TG_NT-TG_EE	0.103111	0.428468	0.240649	12	0.813889	0.985461
A2AHC3_APVHFVEPLS(1)PTGVPGHR	WT_NT-WT_EE__-__TG_NT-TG_EE	-0.225438	0.483442	-0.466318	15	0.647688	0.985461
A2AJA9_ASQGLATAPAS(1)PPVLQR	WT_NT-WT_EE__-__TG_NT-TG_EE	0.216236	0.494169	0.437576	12	0.669465	0.985461
A2AJA9_GRS(1)YENLLGR	WT_NT-WT_EE__-__TG_NT-TG_EE	-0.131408	0.30157	-0.435748	14	0.669663	0.985461
A2AJA9_VALAAGS(0.956)PT(0.044)RPPPAR	WT_NT-WT_EE__-__TG_NT-TG_EE	1.1431	0.615431	1.85739	16	0.0817589	0.876284
A2AN08_HVT(0.003)LPS(0.72)S(0.277)PR	WT_NT-WT_EE__-__TG_NT-TG_EE	0.278841	0.350999	0.794422	11	0.443752	0.9836
A2AP18_GT(0.006)KPGS(0.991)LDS(0.003)HAAGQPLPR	WT_NT-WT_EE__-__TG_NT-TG_EE	0.12702	0.330063	0.384834	16	0.705427	0.985461
A2AP18_VAS(1)VEEGDETLDSPGSQSR	WT_NT-WT_EE__-__TG_NT-TG_EE	-0.364977	0.35541	-1.02692	16	0.319735	0.974929
A2AQ25_IGGKS(1)PPPPPPPPR	WT_NT-WT_EE__-__TG_NT-TG_EE	0.0428201	0.636999	0.0672216	11	0.947612	0.986736
A2AQ25_PSIAST(0.001)PLS(0.999)PQAGR	WT_NT-WT_EE__-__TG_NT-TG_EE	-0.184495	0.45147	-0.408655	12	0.689992	0.985461
A2AWL7_S(0.19)S(0.214)Y(0.752)KS(0.846)ILPY(0.998)PVSPK	WT_NT-WT_EE__-__TG_NT-TG_EE	-1.29612	1.38249	-0.937524	14	0.364382	0.980288
A2AWL7_S(0.821)S(0.833)Y(0.501)KS(0.336)ILPY(0.494)PVS(0.015)PK	WT_NT-WT_EE__-__TG_NT-TG_EE	-1.30979	1.02232	-1.2812	31	0.209625	0.974929
A2AX52_GEPGFPGY(1)PGVQGEDGNPGRGGEK	WT_NT-WT_EE__-__TG_NT-TG_EE	-0.29388	0.526438	-0.558242	15	0.584916	0.985461
B1AY13_VSDQNS(1)PVLPK	WT_NT-WT_EE__-__TG_NT-TG_EE	-0.0765036	0.256177	-0.298635	16	0.769062	0.985461
B1AZA5_GGPAEAPS(1)PR	WT_NT-WT_EE__-__TG_NT-TG_EE	-0.334892	0.55858	-0.599541	13	0.559117	0.985461
B2RUJ5_AAEDMPEAEQDLERAPT(1)PGGGHPDS(1)PGLPAPAGQQQR	WT_NT-WT_EE__-__TG_NT-TG_EE	0.186009	0.409314	0.454439	16	0.655617	0.985461
B9EKR1_EVSADVS(1)EEENFLTDFK	WT_NT-WT_EE__-__TG_NT-TG_EE	-0.701113	0.695168	-1.00855	16	0.328199	0.977255
D3YVF0_ASLLESSAAGS(1)PR	WT_NT-WT_EE__-__TG_NT-TG_EE	-0.448857	0.328499	-1.36639	13	0.194987	0.974929
D3YVF0_SSAIQMGT(1)PELEK	WT_NT-WT_EE__-__TG_NT-TG_EE	-0.0707401	0.287393	-0.246144	15	0.808907	0.985461
D3YXK2_APTAALS(1)PEPQDSK	WT_NT-WT_EE__-__TG_NT-TG_EE	0.219947	0.337146	0.652381	16	0.523418	0.9836
D3YZU1_EQDVVPFQES(1)PK	WT_NT-WT_EE__-__TG_NT-TG_EE	-0.332775	0.51581	-0.645152	15	0.528574	0.985461
D3YZU1_S(1)IDEGMFSAEPYLR	WT_NT-WT_EE__-__TG_NT-TG_EE	-1.38927	0.586244	-2.36978	12	0.0354159	0.834238
D3Z0R2_FVALLSLQDT(1)EMQR	WT_NT-WT_EE__-__TG_NT-TG_EE	0.928605	0.761679	1.21915	14	0.242929	0.974929
E9PUL5_AS(0.999)PS(0.001)PSPSEAR	WT_NT-WT_EE__-__TG_NT-TG_EE	0.985377	0.953877	1.03302	14	0.319109	0.974929
E9Q8I9_RRS(1)LDSLDK	WT_NT-WT_EE__-__TG_NT-TG_EE	0.690014	0.702821	0.981778	12	0.34559	0.977255
F6SEU4_EGS(0.009)IGGS(0.031)GGS(0.959)GGGGGGGLKPS(0.001)ITK	WT_NT-WT_EE__-__TG_NT-TG_EE	-0.0756302	0.630954	-0.119866	14	0.906292	0.985663
F6SEU4_EGS(1)IGGSGGSGGGGGGGLKPSITK	WT_NT-WT_EE__-__TG_NT-TG_EE	0.085506	0.907471	0.0942245	15	0.926178	0.985999
F6SEU4_EYEEEIHS(1)LK	WT_NT-WT_EE__-__TG_NT-TG_EE	0.182535	0.429656	0.42484	16	0.676611	0.985461
F6SEU4_TVS(1)VPVEGR	WT_NT-WT_EE__-__TG_NT-TG_EE	0.232717	0.431178	0.539724	16	0.596819	0.985461
F8VPU2_ACTLELGPHQS(1)PALPK	WT_NT-WT_EE__-__TG_NT-TG_EE	-0.349512	0.594808	-0.587604	16	0.565	0.985461
G5E829_AQDGAAMEMQPLKS(1)EEGGDGDEK	WT_NT-WT_EE__-__TG_NT-TG_EE	-0.10891	0.465929	-0.233749	14	0.818564	0.985461
G5E829_SATSSSPGS(1)PLHSLETSL	WT_NT-WT_EE__-__TG_NT-TG_EE	-0.123137	0.356276	-0.345623	16	0.734129	0.985461
O08539_GNKS(1)PS(0.98)PPPDGS(0.02)PAATPEIR	WT_NT-WT_EE__-__TG_NT-TG_EE	0.257191	0.433181	0.593726	16	0.560996	0.985461
O08539_GNKS(1)PS(1)PPPDGSPAATPEIR	WT_NT-WT_EE__-__TG_NT-TG_EE	0.206332	0.440591	0.468306	16	0.645882	0.985461
O08539_S(0.255)PS(0.745)PPPDGS(1)PAATPEIR	WT_NT-WT_EE__-__TG_NT-TG_EE	0.304718	0.671964	0.453474	13	0.657684	0.985461
O08539_VNHEPEPASGAS(1)PGATIPK	WT_NT-WT_EE__-__TG_NT-TG_EE	-0.546764	0.570711	-0.95804	16	0.352297	0.977255
O08547_NLGS(1)INTELQDVQR	WT_NT-WT_EE__-__TG_NT-TG_EE	-0.726381	0.476741	-1.52364	12	0.153509	0.957074
O08553_ANIT(0.001)S(0.999)LG	WT_NT-WT_EE__-__TG_NT-TG_EE	-0.0788353	0.249137	-0.316433	13	0.756697	0.985461
O08553_GLYDGPVCEVSVT(1)PK	WT_NT-WT_EE__-__TG_NT-TG_EE	0.0847623	0.37502	0.226021	16	0.824047	0.985461
O08553_NLHQSGFS(1)LSGAQIDDNIPR	WT_NT-WT_EE__-__TG_NT-TG_EE	1.02921	0.712588	1.44432	14	0.170655	0.962989
O08553_T(0.042)VT(0.958)PAS(0.001)S(0.999)AKT(0.239)S(0.761)PAK	WT_NT-WT_EE__-__TG_NT-TG_EE	-0.794347	0.643015	-1.23535	16	0.234534	0.974929
O08553_T(0.055)VT(0.945)PAS(0.5)S(0.5)AKT(0.001)S(1)PAK	WT_NT-WT_EE__-__TG_NT-TG_EE	-0.188681	0.727452	-0.259372	16	0.798656	0.985461
O08553_TVT(1)PASS(0.954)AKT(0.266)S(0.78)PAK	WT_NT-WT_EE__-__TG_NT-TG_EE	-0.859574	0.639258	-1.34464	15	0.198722	0.974929
O08585_LQS(1)EPESIRK	WT_NT-WT_EE__-__TG_NT-TG_EE	0.386331	0.369102	1.04668	14	0.312983	0.974929
O08599_S(0.014)S(0.985)AS(0.001)FSTTAVSAR	WT_NT-WT_EE__-__TG_NT-TG_EE	0.0982303	0.40415	0.243054	13	0.811757	0.985461
O08638_VIENTDGS(1)EEEMDAR	WT_NT-WT_EE__-__TG_NT-TG_EE	-0.261784	0.598483	-0.437413	16	0.667659	0.985461
O08919_AEAAAAPAVAPGPAQPGHVS(0.018)PT(0.027)PAT(0.938)T(0.509)S(0.509)PGEK	WT_NT-WT_EE__-__TG_NT-TG_EE	-0.391319	0.482414	-0.811169	8	0.440732	0.9836
O08919_KAEAAAAPAVAPGPAQPGHVS(0.1)PT(0.161)PAT(0.355)T(0.41)S(0.975)PGEK	WT_NT-WT_EE__-__TG_NT-TG_EE	1.62163	0.810279	2.00132	14	0.0651309	0.876284
O08919_KAEAAAAPAVAPGPAQPGHVS(0.887)PT(0.738)PAT(0.15)T(0.126)S(0.099)PGEK	WT_NT-WT_EE__-__TG_NT-TG_EE	0.186365	0.575301	0.323944	16	0.750176	0.985461
O35136_ITNHEDGS(1)PVNEPNETTPLTEPEK	WT_NT-WT_EE__-__TG_NT-TG_EE	-0.264325	0.879383	-0.30058	16	0.767605	0.985461
O35188_S(0.024)LGS(0.976)EEINPVHTDNFQER	WT_NT-WT_EE__-__TG_NT-TG_EE	0.297995	0.538375	0.553508	15	0.588072	0.985461
O35295_DSLGDFIEHYAQLGPS(0.003)S(0.997)PEQLAAGAEEGGGPR	WT_NT-WT_EE__-__TG_NT-TG_EE	-0.565058	0.24894	-2.26986	14	0.0395434	0.834238
O35344_RNVPQEES(1)LEDSDVDADFK	WT_NT-WT_EE__-__TG_NT-TG_EE	0.406296	0.556687	0.729846	15	0.476728	0.9836
O35344_RNVPQEESLEDS(1)DVDADFK	WT_NT-WT_EE__-__TG_NT-TG_EE	-0.169656	0.67155	-0.252634	14	0.804223	0.985461
O35526_HSAILAS(1)PNPDEK	WT_NT-WT_EE__-__TG_NT-TG_EE	0.297793	0.263153	1.13163	16	0.274465	0.974929
O35526_TAKDS(1)DDDDDVTVTVDR	WT_NT-WT_EE__-__TG_NT-TG_EE	0.145804	0.519167	0.280842	16	0.78243	0.985461
O35607_LNINS(0.169)S(0.831)PDEHEPLLR	WT_NT-WT_EE__-__TG_NT-TG_EE	0.41248	0.222146	1.85679	11	0.0903001	0.891813
O35607_LNINS(0.868)S(0.132)PDEHEPLLR	WT_NT-WT_EE__-__TG_NT-TG_EE	-0.219549	0.364639	-0.6021	15	0.5561	0.985461
O35609_KLS(1)PTEPR	WT_NT-WT_EE__-__TG_NT-TG_EE	-0.0903388	0.319982	-0.282325	16	0.781314	0.985461
O35621_TVGHSVVS(1)PQDTVQR	WT_NT-WT_EE__-__TG_NT-TG_EE	0.0575497	0.440531	0.130637	10	0.898653	0.985461
O35691_EAGIVHS(1)DAEK	WT_NT-WT_EE__-__TG_NT-TG_EE	1.27891	0.699545	1.82821	11	0.0947401	0.908883
O35927_ALQS(1)PEHHIDPIYEDR	WT_NT-WT_EE__-__TG_NT-TG_EE	0.46763	0.618996	0.755465	16	0.460947	0.9836
O35927_GGS(1)PLTTT(0.002)QGGS(0.997)PT(0.001)K	WT_NT-WT_EE__-__TG_NT-TG_EE	-0.019452	0.391165	-0.0497284	27	0.960705	0.988598
O35954_S(0.014)S(0.014)T(0.014)EARPGT(0.226)S(0.226)T(0.226)AGT(0.281)PDGPEAPPGPDAS(0.999)PDAS(0.001)FGK	WT_NT-WT_EE__-__TG_NT-TG_EE	-0.0259901	0.596721	-0.0435549	14	0.965874	0.988598
O54774_HS(0.003)S(0.997)LPT(0.091)ES(0.909)DEDIAPAQR	WT_NT-WT_EE__-__TG_NT-TG_EE	0.670675	0.718102	0.933956	13	0.367351	0.980288
O54774_HSSLPTES(1)DEDIAPAQR	WT_NT-WT_EE__-__TG_NT-TG_EE	-0.180442	0.240751	-0.749494	16	0.464438	0.9836
O54774_VDIITEEMPENALPS(1)DEDDKDPNDPYR	WT_NT-WT_EE__-__TG_NT-TG_EE	-0.337216	0.350257	-0.962767	15	0.35093	0.977255
O54829_S(0.069)HS(0.069)PT(0.748)HT(0.057)PT(0.057)PETKPPTEDELHQQIK	WT_NT-WT_EE__-__TG_NT-TG_EE	-2.30101	1.31018	-1.75626	13	0.102559	0.923035
O54829_S(0.2)HS(0.206)PT(0.631)HT(0.73)PT(0.229)PET(0.004)KPPTEDELHQQIK	WT_NT-WT_EE__-__TG_NT-TG_EE	-1.02881	0.493734	-2.08373	10	0.0637971	0.876284
O54829_S(0.21)HS(0.731)PT(0.053)HT(0.004)PT(0.002)PETKPPTEDELHQQIK	WT_NT-WT_EE__-__TG_NT-TG_EE	0.829946	1.05872	0.783913	15	0.445294	0.9836
O55003_NSTLS(1)EEDYIER	WT_NT-WT_EE__-__TG_NT-TG_EE	-0.0292628	0.363434	-0.0805177	15	0.93689	0.986485
O55022_EGEEPT(0.999)VYS(0.001)DDEEPKDETARK	WT_NT-WT_EE__-__TG_NT-TG_EE	0.684275	2.05179	0.333501	12	0.744511	0.985461
O55022_EGEEPTVYS(1)DDEEPKDETAR	WT_NT-WT_EE__-__TG_NT-TG_EE	-0.627291	0.39655	-1.58187	16	0.133243	0.957074
O55091_TEEVEVES(1)EEDPILEHPPENPVK	WT_NT-WT_EE__-__TG_NT-TG_EE	0.905305	0.364509	2.48363	12	0.0287659	0.83371
O55131_ILEQQNS(0.004)S(0.001)RT(0.995)LEK	WT_NT-WT_EE__-__TG_NT-TG_EE	0.116128	0.461045	0.251879	14	0.804795	0.985461
O55131_S(1)PLAQMEEERR	WT_NT-WT_EE__-__TG_NT-TG_EE	-1.24721	1.49976	-0.831605	14	0.419591	0.9836
O55131_STLINSLFLT(0.006)DLYS(0.994)PEYPGPSHR	WT_NT-WT_EE__-__TG_NT-TG_EE	-0.190655	0.486937	-0.39154	14	0.701293	0.985461
O55143_EFDELSPS(1)AQR	WT_NT-WT_EE__-__TG_NT-TG_EE	-0.145388	0.203473	-0.71453	15	0.485872	0.9836
O70166_DAS(1)LEELQK	WT_NT-WT_EE__-__TG_NT-TG_EE	-0.287279	0.249052	-1.15349	14	0.268021	0.974929
O70310_S(0.002)GLS(0.998)PANDTGAK	WT_NT-WT_EE__-__TG_NT-TG_EE	-0.489076	0.281968	-1.73451	12	0.108415	0.925751
O70343_ARYSECSGTQGSHS(0.997)T(0.003)K	WT_NT-WT_EE__-__TG_NT-TG_EE	0.34172	0.678916	0.503332	11	0.624657	0.985461
O70439_EFGSLPT(0.657)T(0.333)PS(0.01)EQR	WT_NT-WT_EE__-__TG_NT-TG_EE	-0.0488696	0.415204	-0.1177	12	0.908253	0.985663
O88447_KYDDDIS(1)PSEDK	WT_NT-WT_EE__-__TG_NT-TG_EE	0.117751	0.249177	0.472562	16	0.642908	0.985461
O88447_VDS(1)PTVTTTLK	WT_NT-WT_EE__-__TG_NT-TG_EE	0.332836	0.317768	1.04742	16	0.310472	0.974929
O88448_VDS(1)PTVNTTLR	WT_NT-WT_EE__-__TG_NT-TG_EE	-0.505892	0.518003	-0.97662	10	0.351791	0.977255
O88485_ETQTPLATHQS(1)EEDEEDEEMVEPK	WT_NT-WT_EE__-__TG_NT-TG_EE	-0.225338	0.973601	-0.231448	15	0.820094	0.985461
O88532_RRDS(1)DGVDGFEAEGK	WT_NT-WT_EE__-__TG_NT-TG_EE	0.669595	0.77828	0.860352	12	0.406456	0.9836
O88587_AVYQGPGS(0.011)S(0.989)PVK	WT_NT-WT_EE__-__TG_NT-TG_EE	-0.042816	0.390696	-0.109589	16	0.914098	0.985999
O88703_GAASGPSAAEEAGS(1)EEAGPAGEPR	WT_NT-WT_EE__-__TG_NT-TG_EE	0.303948	0.60754	0.500293	13	0.625231	0.985461
O88703_PLVGPLALGS(1)PR	WT_NT-WT_EE__-__TG_NT-TG_EE	-0.22287	0.505052	-0.441282	16	0.664914	0.985461
O88703_RAPPGPLPPAASPGPPAAS(0.999)PPAAPS(0.199)S(0.802)PR	WT_NT-WT_EE__-__TG_NT-TG_EE	-0.129003	0.612198	-0.210721	10	0.837336	0.985461
O88703_RAPPGPLPPAASPGPPAAS(1)PPAAPS(0.302)S(0.698)PR	WT_NT-WT_EE__-__TG_NT-TG_EE	0.090716	0.283637	0.319831	13	0.754179	0.985461
O88737_FS(1)PIEEAK	WT_NT-WT_EE__-__TG_NT-TG_EE	2.66199	0.959806	2.77346	14	0.0149402	0.66693
O88737_GYSYFT(0.002)GS(0.041)S(0.956)PPLSPSTPSESPTFSPGK	WT_NT-WT_EE__-__TG_NT-TG_EE	-0.541057	0.772274	-0.700603	15	0.494276	0.9836
O88737_HSYS(1)LGFADGR	WT_NT-WT_EE__-__TG_NT-TG_EE	-0.719435	0.381613	-1.88525	12	0.0838351	0.876284
O88737_S(0.008)LS(0.992)DPKPLSPTAEESAK	WT_NT-WT_EE__-__TG_NT-TG_EE	-0.472129	0.831967	-0.567486	16	0.578261	0.985461
O88737_S(0.012)QGS(0.985)FEY(0.003)QDTQDHDYGGR	WT_NT-WT_EE__-__TG_NT-TG_EE	-0.538263	0.715388	-0.752407	15	0.463451	0.9836
O88737_S(0.034)LS(0.966)DPKPLS(0.999)PT(0.001)AEESAK	WT_NT-WT_EE__-__TG_NT-TG_EE	0.0913161	0.486969	0.187519	16	0.853611	0.985461
O88737_S(0.859)LS(0.141)DPKPLS(0.837)PT(0.163)AEESAK	WT_NT-WT_EE__-__TG_NT-TG_EE	0.657037	0.430266	1.52705	14	0.149021	0.957074
O88737_SQAS(1)EEESPVSPLGR	WT_NT-WT_EE__-__TG_NT-TG_EE	-0.106085	0.699525	-0.151652	16	0.881357	0.985461
O88737_SQASEEESPVS(1)PLGRPR	WT_NT-WT_EE__-__TG_NT-TG_EE	0.033616	0.49917	0.0673438	16	0.947142	0.986736
O88746_AADRLPNLAS(0.076)PS(0.916)AEGPPRPS(0.004)PGT(0.005)APR	WT_NT-WT_EE__-__TG_NT-TG_EE	0.100362	0.49867	0.20126	13	0.843611	0.985461
O88935_ASTAAPVASPAAPS(0.999)PGS(0.001)SGGGGFFSSLSNAVK	WT_NT-WT_EE__-__TG_NT-TG_EE	0.00533641	0.844606	0.00631822	15	0.995042	0.997955
O88935_DAS(1)PGRGSHSQSSSPGALTLGR	WT_NT-WT_EE__-__TG_NT-TG_EE	1.43341	0.81223	1.76478	16	0.096677	0.908883
O88935_GS(0.012)HS(0.986)QS(0.017)S(0.113)S(0.872)PGALT(0.001)LGR	WT_NT-WT_EE__-__TG_NT-TG_EE	-0.49041	0.741564	-0.661318	15	0.518438	0.9836
O88935_GSHSQSS(0.043)S(0.957)PGALTLGR	WT_NT-WT_EE__-__TG_NT-TG_EE	-0.161568	1.25379	-0.128864	15	0.899177	0.985461
O88935_PQLAQKPS(1)QDVPPPITAAAGGPPHPQLNK	WT_NT-WT_EE__-__TG_NT-TG_EE	-1.79442	0.53514	-3.35318	12	0.00574622	0.612737
O88935_PQPPPPPPS(0.996)AAS(0.004)PGATPGSATASAER	WT_NT-WT_EE__-__TG_NT-TG_EE	1.89554	0.737608	2.56985	13	0.0233002	0.751052
O88935_QS(0.001)RPVAGGPGAPPAARPPAS(0.999)PS(1)PQR	WT_NT-WT_EE__-__TG_NT-TG_EE	0.107201	0.634891	0.16885	33	0.866945	0.985461
O88935_S(0.133)QS(0.859)LT(0.007)NAFNLPEPAPPRPSLSQDEVK	WT_NT-WT_EE__-__TG_NT-TG_EE	-0.489724	1.05759	-0.463059	13	0.650979	0.985461
P05063_GILAADESVGS(1)MAK	WT_NT-WT_EE__-__TG_NT-TG_EE	-0.349118	0.54957	-0.635258	14	0.535506	0.985461
P05064_GILAADES(0.95)T(0.049)GS(0.001)IAK	WT_NT-WT_EE__-__TG_NT-TG_EE	-0.0371043	0.267988	-0.138455	15	0.891722	0.985461
P05480_S(1)LEPSENVHGAGGAFPASQTPSK	WT_NT-WT_EE__-__TG_NT-TG_EE	-0.24405	0.338956	-0.720005	16	0.481908	0.9836
P06837_AAQPPTET(0.001)AES(0.022)S(0.978)QAEEEK	WT_NT-WT_EE__-__TG_NT-TG_EE	0.319304	0.28432	1.12305	14	0.280308	0.974929
P06837_KEGDGS(0.999)ATT(0.001)DAAPAT(0.266)S(0.734)PK	WT_NT-WT_EE__-__TG_NT-TG_EE	-0.738148	1.58665	-0.465224	12	0.6501	0.985461
P06837_KEGDGSATTDAAPAT(0.986)S(0.014)PK	WT_NT-WT_EE__-__TG_NT-TG_EE	0.36212	2.48429	0.145764	15	0.886048	0.985461
P06837_KEGDGSATTDAAPATS(1)PK	WT_NT-WT_EE__-__TG_NT-TG_EE	-1.22704	1.14986	-1.06713	16	0.301753	0.974929
P06837_QADVPAAVTDAAAT(0.002)T(0.998)PAAEDAAT(0.001)K	WT_NT-WT_EE__-__TG_NT-TG_EE	0.240607	0.44385	0.542091	15	0.595718	0.985461
P07901_ES(1)DDKPEIEDVGSDEEEEEKK	WT_NT-WT_EE__-__TG_NT-TG_EE	0.332218	0.70707	0.469852	14	0.645696	0.985461
P07901_EVS(1)DDEAEEKEEKEEEK	WT_NT-WT_EE__-__TG_NT-TG_EE	-0.39765	1.32915	-0.299175	16	0.768657	0.985461
P07901_PEIEDVGS(1)DEEEEEKK	WT_NT-WT_EE__-__TG_NT-TG_EE	-0.0377416	0.381902	-0.0988252	16	0.922505	0.985999
P08551_DEPPS(1)EGEAEEEEK	WT_NT-WT_EE__-__TG_NT-TG_EE	0.352125	0.445305	0.790751	16	0.440654	0.9836
P08553_AEEEGGS(1)EEEGSDRSPQESK	WT_NT-WT_EE__-__TG_NT-TG_EE	0.969102	1.37275	0.705954	8	0.500255	0.9836
P08553_EEEPEAEKS(1)PVKS(1)PEAKEEEEEGEK	WT_NT-WT_EE__-__TG_NT-TG_EE	-0.514369	0.689214	-0.746312	16	0.466304	0.9836
P08553_S(1)PEAKEEEEEGEKEEEEEGQEEEEEEDEGVK	WT_NT-WT_EE__-__TG_NT-TG_EE	-0.646491	0.686778	-0.94134	16	0.360527	0.980288
P08553_S(1)PVEEVKPKPEAK	WT_NT-WT_EE__-__TG_NT-TG_EE	0.204184	0.433617	0.470887	16	0.644078	0.985461
P09405_NLS(1)FNITEDELK	WT_NT-WT_EE__-__TG_NT-TG_EE	0.571704	0.670691	0.852409	13	0.409417	0.9836
P09411_ALES(1)PERPFLAILGGAK	WT_NT-WT_EE__-__TG_NT-TG_EE	0.582755	0.494957	1.17739	16	0.256259	0.974929
P0C7L0_AQLVS(1)PPAPPTK	WT_NT-WT_EE__-__TG_NT-TG_EE	0.694354	0.315142	2.20331	13	0.0462161	0.851234
P0C7L0_GGNT(1)PPALGDLFAGGFPVLRPAGQR	WT_NT-WT_EE__-__TG_NT-TG_EE	0.120935	0.383193	0.315598	15	0.756656	0.985461
P10637_HLSNVS(0.001)S(0.003)T(0.025)GS(0.97)IDMVDS(0.002)PQLATLADEVSASLAK	WT_NT-WT_EE__-__TG_NT-TG_EE	-0.137993	0.810789	-0.170195	13	0.867477	0.985461
P10637_IGS(1)LDNITHVPGGGNK	WT_NT-WT_EE__-__TG_NT-TG_EE	-1.65843	0.631187	-2.62748	12	0.0220779	0.751052
P10637_SGYSSPGS(0.997)PGT(0.003)PGSR	WT_NT-WT_EE__-__TG_NT-TG_EE	-0.000921483	0.239167	-0.00385289	15	0.996977	0.997955
P10637_SPVVS(1)GDT(0.999)S(0.001)PR	WT_NT-WT_EE__-__TG_NT-TG_EE	-1.14289	1.35753	-0.841892	35	0.405565	0.9836
P10637_SPVVSGDT(0.034)S(0.966)PR	WT_NT-WT_EE__-__TG_NT-TG_EE	0.506626	2.0296	0.249618	14	0.806508	0.985461
P10637_SRT(1)PSLPTPPTR	WT_NT-WT_EE__-__TG_NT-TG_EE	0.113713	0.912557	0.12461	12	0.902896	0.985663
P10637_T(1)PPGSGEPPK	WT_NT-WT_EE__-__TG_NT-TG_EE	0.174231	0.220915	0.788678	16	0.44183	0.9836
P10637_TDHGAEIVYKS(1)PVVS(0.008)GDT(0.908)S(0.084)PR	WT_NT-WT_EE__-__TG_NT-TG_EE	-0.53656	0.404689	-1.32586	16	0.203506	0.974929
P10637_TPS(1)LPTPPTR	WT_NT-WT_EE__-__TG_NT-TG_EE	0.201179	0.391028	0.514487	16	0.613945	0.985461
P10637_VAVVRT(1)PPKS(0.607)PS(0.368)AS(0.025)K	WT_NT-WT_EE__-__TG_NT-TG_EE	-0.184701	0.312578	-0.590896	16	0.562845	0.985461
P10637_VAVVRT(1)PPKS(0.988)PS(0.011)AS(0.001)K	WT_NT-WT_EE__-__TG_NT-TG_EE	-1.08367	0.728703	-1.48712	14	0.159155	0.962989
P11499_EIS(1)DDEAEEEKGEKEEEDKEDEEK	WT_NT-WT_EE__-__TG_NT-TG_EE	0.0825957	0.501386	0.164735	16	0.871216	0.985461
P11499_PKIEDVGS(1)DEEDDSGK	WT_NT-WT_EE__-__TG_NT-TG_EE	1.12565	0.732964	1.53575	16	0.144138	0.957074
P11798_ES(0.001)S(0.003)ES(0.995)T(0.001)NTTIEDEDTK	WT_NT-WT_EE__-__TG_NT-TG_EE	-0.86098	1.0286	-0.837042	13	0.417691	0.9836
P11798_ESSES(0.001)TNT(0.96)T(0.038)IEDEDTK	WT_NT-WT_EE__-__TG_NT-TG_EE	0.574336	0.338732	1.69554	12	0.115739	0.949064
P11798_KNDGVKES(0.986)S(0.014)ESTNTTIEDEDTK	WT_NT-WT_EE__-__TG_NT-TG_EE	0.149355	1.23875	0.120568	13	0.905876	0.985663
P11798_S(0.973)T(0.027)VASCMHR	WT_NT-WT_EE__-__TG_NT-TG_EE	1.46911	1.07625	1.36502	14	0.193782	0.974929
P12367_RVS(1)VCAETFNPDEEEEDNDPR	WT_NT-WT_EE__-__TG_NT-TG_EE	0.173128	1.10289	0.156977	13	0.877675	0.985461
P12961_SVPHFS(1)EEEK	WT_NT-WT_EE__-__TG_NT-TG_EE	-0.0988922	0.419362	-0.235816	16	0.816568	0.985461
P13595_AAFS(1)KDES(1)KEPIVEVR	WT_NT-WT_EE__-__TG_NT-TG_EE	-0.228204	0.926852	-0.246214	11	0.810051	0.985461
P13595_ASPAPTPTPAGAAS(1)PLAAVAAPATDAPQAK	WT_NT-WT_EE__-__TG_NT-TG_EE	-0.448152	0.696912	-0.643054	14	0.530581	0.985461
P13595_DES(1)KEPIVEVR	WT_NT-WT_EE__-__TG_NT-TG_EE	0.382832	0.217834	1.75744	16	0.0979558	0.908883
P13595_GVTAS(0.002)S(0.001)S(0.02)S(0.977)PAS(0.001)APK	WT_NT-WT_EE__-__TG_NT-TG_EE	0.969455	1.04032	0.931878	15	0.366157	0.980288
P13595_NPPEAATAPAS(1)PK	WT_NT-WT_EE__-__TG_NT-TG_EE	0.24429	0.262545	0.930469	16	0.365956	0.980288
P14152_KLS(1)SAMSAAK	WT_NT-WT_EE__-__TG_NT-TG_EE	-0.0462144	0.293555	-0.15743	16	0.876876	0.985461
P14873_ADS(0.985)RES(0.015)LKPATKPVASK	WT_NT-WT_EE__-__TG_NT-TG_EE	-0.218461	2.28187	-0.0957377	14	0.925086	0.985999
P14873_AS(0.793)LS(0.207)PMDEPVPDSES(1)PVEK	WT_NT-WT_EE__-__TG_NT-TG_EE	-0.370592	0.537877	-0.688989	16	0.5007	0.9836
P14873_ASLS(1)PMDEPVPDSESPVEK	WT_NT-WT_EE__-__TG_NT-TG_EE	-0.408283	0.544623	-0.749661	16	0.46434	0.9836
P14873_DLTGQVPT(1)PPVK	WT_NT-WT_EE__-__TG_NT-TG_EE	1.04301	0.617898	1.68799	10	0.122303	0.953346
P14873_DVMSDETNNEETES(0.998)PS(0.001)QEFVNITK	WT_NT-WT_EE__-__TG_NT-TG_EE	0.0859321	0.582191	0.147601	16	0.884502	0.985461
P14873_DVSDERLS(1)PAK	WT_NT-WT_EE__-__TG_NT-TG_EE	0.111692	0.395517	0.282396	16	0.781261	0.985461
P14873_ESSPLYS(1)PGFSDSTSAAK	WT_NT-WT_EE__-__TG_NT-TG_EE	-0.145943	0.416471	-0.350428	9	0.734079	0.985461
P14873_ETAAAHQASS(0.006)S(0.994)PPIDAATAEPYGFR	WT_NT-WT_EE__-__TG_NT-TG_EE	0.55386	1.20437	0.459875	11	0.654562	0.985461
P14873_GEAEQS(1)EEEGEEEDKAEDAR	WT_NT-WT_EE__-__TG_NT-TG_EE	-0.131658	0.847955	-0.155265	16	0.878554	0.985461
P14873_IAELEEERS(0.998)QGS(0.001)TSNSDWMK	WT_NT-WT_EE__-__TG_NT-TG_EE	0.00426768	0.612361	0.00696923	16	0.994526	0.997955
P14873_LGGDVS(1)PTQIDVSQFGSFK	WT_NT-WT_EE__-__TG_NT-TG_EE	-0.209764	0.400409	-0.523874	16	0.607547	0.985461
P14873_MSISEGTVS(1)DK	WT_NT-WT_EE__-__TG_NT-TG_EE	-0.387508	0.388504	-0.997437	15	0.334372	0.977255
P14873_PLAAS(1)PKPGALK	WT_NT-WT_EE__-__TG_NT-TG_EE	0.913507	1.32981	0.686943	16	0.501955	0.9836
P14873_RES(1)VVSGDDRAEEDMDDVLEK	WT_NT-WT_EE__-__TG_NT-TG_EE	0.0555428	0.38185	0.145457	16	0.886167	0.985461
P14873_RESVVS(1)GDDRAEEDMDDVLEK	WT_NT-WT_EE__-__TG_NT-TG_EE	-0.167126	0.468297	-0.35688	16	0.725845	0.985461
P14873_S(0.5)VS(0.5)PGVTQAVVEEHCAS(1)PEEK	WT_NT-WT_EE__-__TG_NT-TG_EE	0.229288	0.608254	0.37696	15	0.711483	0.985461
P14873_S(0.922)S(0.078)HLPTEVTEK	WT_NT-WT_EE__-__TG_NT-TG_EE	-1.03632	0.60846	-1.70318	11	0.116585	0.949064
P14873_S(1)PCDSGYSYETIEK	WT_NT-WT_EE__-__TG_NT-TG_EE	-0.982375	0.690978	-1.42172	15	0.175567	0.972711
P14873_S(1)PDTSAYCYETMEK	WT_NT-WT_EE__-__TG_NT-TG_EE	-0.146021	0.303408	-0.48127	16	0.636841	0.985461
P14873_SDIS(1)PLTPR	WT_NT-WT_EE__-__TG_NT-TG_EE	0.0445308	0.188854	0.235795	16	0.816583	0.985461
P14873_SPSLS(1)PSPPS(1)PIEK	WT_NT-WT_EE__-__TG_NT-TG_EE	-0.204261	0.845097	-0.241701	34	0.810464	0.985461
P14873_SVSPGVT(0.999)QAVVEEHCAS(0.001)PEEK	WT_NT-WT_EE__-__TG_NT-TG_EE	-0.28883	0.43507	-0.663869	10	0.521785	0.9836
P14873_T(1)PEDGGYTCEITEK	WT_NT-WT_EE__-__TG_NT-TG_EE	-0.436274	0.285492	-1.52815	16	0.146003	0.957074
P14873_T(1)PEEGGYSYEISEK	WT_NT-WT_EE__-__TG_NT-TG_EE	1.30825	1.80541	0.72463	16	0.479143	0.9836
P14873_TLEVVS(0.98)PS(0.018)QS(0.001)VT(0.001)GSAGHTPYYQSPTDEK	WT_NT-WT_EE__-__TG_NT-TG_EE	-0.345341	0.803737	-0.42967	15	0.673544	0.985461
P14873_VLS(1)PLRS(1)PPLLGSESPYEDFLSADSK	WT_NT-WT_EE__-__TG_NT-TG_EE	0.905472	1.6203	0.558829	31	0.580294	0.985461
P14873_VQSLEGEKLS(1)PK	WT_NT-WT_EE__-__TG_NT-TG_EE	0.493711	0.266283	1.85408	16	0.0822551	0.876284
P16014_ADAHS(1)MELEEK	WT_NT-WT_EE__-__TG_NT-TG_EE	-0.0116689	0.251556	-0.0463869	16	0.963576	0.988598
P16014_EGVDDQESLRPSNQQAS(1)K	WT_NT-WT_EE__-__TG_NT-TG_EE	0.0222063	0.746111	0.0297627	13	0.976708	0.990915
P16014_SSYEGHPLS(1)EER	WT_NT-WT_EE__-__TG_NT-TG_EE	-0.0374612	0.736362	-0.0508734	11	0.960338	0.988598
P16014_WAS(0.034)S(0.966)REDAGAPVEDSQGQTK	WT_NT-WT_EE__-__TG_NT-TG_EE	-0.307868	0.722129	-0.426333	16	0.675545	0.985461
P16014_WAS(0.748)S(0.252)REDAGAPVEDSQGQTK	WT_NT-WT_EE__-__TG_NT-TG_EE	0.227978	0.447369	0.509597	13	0.618874	0.985461
P16014_WT(0.004)EGGGHS(0.99)REGVDDQES(0.003)LRPS(0.003)NQQASK	WT_NT-WT_EE__-__TG_NT-TG_EE	-1.28466	0.770824	-1.6666	12	0.12146	0.953346
P16054_EEPILT(1)LVDEAIIK	WT_NT-WT_EE__-__TG_NT-TG_EE	0.223035	0.47443	0.470112	16	0.644619	0.985461
P16054_GFS(1)YFGEDLMP	WT_NT-WT_EE__-__TG_NT-TG_EE	-0.215796	0.48717	-0.442959	16	0.663726	0.985461
P16054_LAAGAES(1)PQPASGNSPSEDDR	WT_NT-WT_EE__-__TG_NT-TG_EE	-0.460447	0.370589	-1.24247	16	0.231965	0.974929
P16054_LAAGAESPQPASGNS(1)PSEDDR	WT_NT-WT_EE__-__TG_NT-TG_EE	-0.292301	0.304642	-0.95949	16	0.351588	0.977255
P16054_S(1)APTSPCDQELK	WT_NT-WT_EE__-__TG_NT-TG_EE	-0.349539	0.359208	-0.973082	16	0.344995	0.977255
P16054_SAPT(0.001)S(0.999)PCDQELK	WT_NT-WT_EE__-__TG_NT-TG_EE	0.130188	0.492182	0.264511	16	0.794763	0.985461
P16283_FSIGS(1)DEDDSPGLPVK	WT_NT-WT_EE__-__TG_NT-TG_EE	-0.0540895	0.366508	-0.147581	14	0.884778	0.985461
P16330_NQWQLS(1)ADDLKK	WT_NT-WT_EE__-__TG_NT-TG_EE	0.266643	0.752179	0.354494	11	0.729671	0.985461
P16546_KLDPAQS(0.007)AS(0.993)RENLLEEQGSIALR	WT_NT-WT_EE__-__TG_NT-TG_EE	-2.23241	1.71639	-1.30064	12	0.217805	0.974929
P16546_KLDPAQS(0.891)AS(0.109)RENLLEEQGSIALR	WT_NT-WT_EE__-__TG_NT-TG_EE	5.07122	1.84564	2.74768	12	0.0176782	0.7307
P16546_WRS(1)LQQLAEER	WT_NT-WT_EE__-__TG_NT-TG_EE	-0.248299	1.0804	-0.229822	10	0.822863	0.985461
P17182_YDLDFKS(1)PDDPSR	WT_NT-WT_EE__-__TG_NT-TG_EE	-1.38564	0.911364	-1.52041	16	0.147923	0.957074
P17183_YDLDFKS(1)PADPSR	WT_NT-WT_EE__-__TG_NT-TG_EE	-0.0595276	0.267815	-0.222272	10	0.828576	0.985461
P19246_EDIKPPAEAKS(1)PEK	WT_NT-WT_EE__-__TG_NT-TG_EE	0.241368	0.484712	0.497961	16	0.625286	0.985461
P19246_EEEEGAAAT(0.001)S(0.999)PPAEEAASPEK	WT_NT-WT_EE__-__TG_NT-TG_EE	0.104563	0.55935	0.186937	16	0.85406	0.985461
P19246_HPTDIRPPEQVKS(1)PAK	WT_NT-WT_EE__-__TG_NT-TG_EE	-0.200232	1.64316	-0.121858	13	0.904875	0.985663
P19246_IGFGPS(1)PFSLTEGLPK	WT_NT-WT_EE__-__TG_NT-TG_EE	-0.0492238	0.441985	-0.11137	15	0.9128	0.985999
P19246_S(0.023)PGEAKS(0.977)PAEPKS(1)PAEPKS(1)PAEAK	WT_NT-WT_EE__-__TG_NT-TG_EE	0.319195	0.625404	0.510383	15	0.617211	0.985461
P19246_S(0.955)PS(0.045)EAKS(1)PAEAKS(1)PAEAK	WT_NT-WT_EE__-__TG_NT-TG_EE	-1.30799	1.12478	-1.16289	15	0.263042	0.974929
P19246_S(1)PAEAKS(0.999)PAT(0.001)VK	WT_NT-WT_EE__-__TG_NT-TG_EE	-1.16618	1.07998	-1.07982	16	0.296231	0.974929
P19246_S(1)PAEAKS(1)PAEAKS(0.951)PAT(0.049)VK	WT_NT-WT_EE__-__TG_NT-TG_EE	0.00380914	0.712622	0.00534524	10	0.99584	0.997955
P19246_S(1)PAEAKS(1)PAEAKS(1)PAEAKS(1)PAEAK	WT_NT-WT_EE__-__TG_NT-TG_EE	-1.39198	0.752828	-1.84901	34	0.0731675	0.876284
P19246_S(1)PAEAKS(1)PAEVKS(1)PGEAK	WT_NT-WT_EE__-__TG_NT-TG_EE	-0.0576609	0.558591	-0.103226	16	0.919067	0.985999
P19246_S(1)PAEAKS(1)PATVK	WT_NT-WT_EE__-__TG_NT-TG_EE	-1.16618	1.07998	-1.07982	16	0.296231	0.974929
P19246_S(1)PAEPKS(1)PAEPKS(1)PAEAK	WT_NT-WT_EE__-__TG_NT-TG_EE	0.933291	1.45102	0.643198	34	0.52441	0.9836
P19246_S(1)PAEPKS(1)PATVK	WT_NT-WT_EE__-__TG_NT-TG_EE	0.0044882	0.413066	0.0108656	36	0.991391	0.997955
P19246_S(1)PAEVKS(1)PAEAKS(1)PAEVK	WT_NT-WT_EE__-__TG_NT-TG_EE	0.0898979	0.961391	0.0935081	53	0.925852	0.985999
P19246_S(1)PAEVKS(1)PGEAK	WT_NT-WT_EE__-__TG_NT-TG_EE	0.399205	0.986614	0.404622	16	0.691113	0.985461
P19246_S(1)PEAQT(1)PVQEEAK	WT_NT-WT_EE__-__TG_NT-TG_EE	-0.159648	0.725213	-0.22014	36	0.827006	0.985461
P19246_S(1)PGEAKS(1)PAAVKS(1)PAEAK	WT_NT-WT_EE__-__TG_NT-TG_EE	-0.783037	0.577126	-1.35679	36	0.183296	0.974929
P19246_S(1)PGEAKS(1)PAEAKS(1)PAEAK	WT_NT-WT_EE__-__TG_NT-TG_EE	0.0533351	0.882831	0.0604138	15	0.952624	0.988598
P19246_S(1)PGEAKS(1)PAEPKS(1)PAEAK	WT_NT-WT_EE__-__TG_NT-TG_EE	-0.0265792	0.779738	-0.0340873	15	0.973257	0.990114
P19246_S(1)PIEVKS(1)PEK	WT_NT-WT_EE__-__TG_NT-TG_EE	0.255884	0.342061	0.748065	36	0.45928	0.9836
P20357_APHWTSASLTEAAAHPHS(1)PEMK	WT_NT-WT_EE__-__TG_NT-TG_EE	-0.144535	0.746719	-0.19356	16	0.848957	0.985461
P20357_DGS(1)PDAPAT(1)PEKEEVAFSEYK	WT_NT-WT_EE__-__TG_NT-TG_EE	-0.0827211	0.281834	-0.293509	36	0.770818	0.985461
P20357_EES(0.996)YES(0.003)S(0.001)GEHESLTMESLKPDEGKK	WT_NT-WT_EE__-__TG_NT-TG_EE	0.178039	0.476321	0.373779	14	0.714168	0.985461
P20357_GSAQESLDTIS(1)PK	WT_NT-WT_EE__-__TG_NT-TG_EE	0.0909352	0.216765	0.419511	15	0.680789	0.985461
P20357_KET(0.002)S(0.998)PETSLIQDEVALK	WT_NT-WT_EE__-__TG_NT-TG_EE	-0.619814	0.679905	-0.91162	15	0.376387	0.98143
P20357_LDTVLEKS(1)EEHIDSK	WT_NT-WT_EE__-__TG_NT-TG_EE	-1.01766	0.574361	-1.77182	13	0.0998473	0.908883
P20357_SGTSTPTTPGSTAITPGT(1)PPSYSSR	WT_NT-WT_EE__-__TG_NT-TG_EE	-0.437369	0.224928	-1.94448	16	0.0696334	0.876284
P20357_TGVIQT(0.001)S(0.005)T(0.015)EQS(0.612)FS(0.367)K	WT_NT-WT_EE__-__TG_NT-TG_EE	-0.587844	0.56818	-1.03461	16	0.316237	0.974929
P20357_VAIIRT(1)PPKS(1)PAT(1)PK	WT_NT-WT_EE__-__TG_NT-TG_EE	-0.79416	1.85389	-0.428375	33	0.671162	0.985461
P20357_VDHGAEIITQS(1)PSR	WT_NT-WT_EE__-__TG_NT-TG_EE	-0.570667	0.64721	-0.881733	16	0.390975	0.9836
P20357_VTDGIS(0.001)KS(0.999)PEK	WT_NT-WT_EE__-__TG_NT-TG_EE	0.211663	0.449637	0.470743	16	0.644178	0.985461
P21619_RLETEDTSGS(1)PSR	WT_NT-WT_EE__-__TG_NT-TG_EE	-1.29636	1.1694	-1.10857	15	0.285076	0.974929
P26645_AEDGAAPS(0.016)PS(0.019)S(0.023)ET(0.943)PK	WT_NT-WT_EE__-__TG_NT-TG_EE	1.8556	2.26155	0.8205	14	0.425682	0.9836
P26645_AEDGAAPS(0.984)PS(0.013)S(0.003)ETPK	WT_NT-WT_EE__-__TG_NT-TG_EE	2.04837	1.53586	1.33369	16	0.200981	0.974929
P26645_EAAEAEPAEPS(0.013)S(0.987)PAAEAEGASASSTSSPK	WT_NT-WT_EE__-__TG_NT-TG_EE	-0.964275	0.681179	-1.4156	16	0.176064	0.972711
P26645_EEPASGSAAT(0.999)PAAAEK	WT_NT-WT_EE__-__TG_NT-TG_EE	-0.0284787	0.354635	-0.0803044	15	0.937057	0.986485
P26645_GEATAERPGEAAVAS(0.001)S(0.996)PS(0.003)K	WT_NT-WT_EE__-__TG_NT-TG_EE	0.894275	0.552302	1.61918	16	0.124949	0.953346
P26645_GEATAERPGEAAVASS(0.002)PS(0.998)K	WT_NT-WT_EE__-__TG_NT-TG_EE	-1.43974	1.2472	-1.15437	16	0.265299	0.974929
P26645_KES(1)GEGAEAEGATAEGAK	WT_NT-WT_EE__-__TG_NT-TG_EE	-0.346656	0.401418	-0.86358	16	0.400579	0.9836
P26645_LSGFS(1)FKK	WT_NT-WT_EE__-__TG_NT-TG_EE	-0.217984	0.373384	-0.583806	16	0.567491	0.985461
P26883_GVQVETIS(1)PGDGR	WT_NT-WT_EE__-__TG_NT-TG_EE	0.191329	0.22967	0.833063	16	0.417072	0.9836
P27546_AAVGVTGNDITTPPNKEPPPS(1)PEKK	WT_NT-WT_EE__-__TG_NT-TG_EE	-0.146082	0.713628	-0.204704	16	0.840385	0.985461
P27546_DMS(1)PSAETEAPLAK	WT_NT-WT_EE__-__TG_NT-TG_EE	1.10244	0.821382	1.34218	15	0.199502	0.974929
P27546_LATTVS(1)APDLK	WT_NT-WT_EE__-__TG_NT-TG_EE	0.0598751	0.323478	0.185098	15	0.855632	0.985461
P27546_RNT(0.059)T(0.941)PTGAAPPAGMTSTR	WT_NT-WT_EE__-__TG_NT-TG_EE	-0.293784	0.488588	-0.601291	14	0.557257	0.985461
P27546_VGS(1)LDNVGHLPAGGAVK	WT_NT-WT_EE__-__TG_NT-TG_EE	-0.610837	0.28489	-2.14411	15	0.0488163	0.851234
P28028_RDS(0.04)S(0.959)DDWEIPDGQITVGQR	WT_NT-WT_EE__-__TG_NT-TG_EE	-0.545453	0.516683	-1.05568	13	0.310338	0.974929
P28028_RDS(0.999)S(0.001)DDWEIPDGQITVGQR	WT_NT-WT_EE__-__TG_NT-TG_EE	0.127055	0.736039	0.17262	10	0.866394	0.985461
P28028_S(0.055)S(0.012)S(0.929)APNVHINT(0.004)IEPVNIDEK	WT_NT-WT_EE__-__TG_NT-TG_EE	0.163639	0.702156	0.233052	16	0.818676	0.985461
P28028_SAS(1)EPSLNR	WT_NT-WT_EE__-__TG_NT-TG_EE	-0.0137024	0.320736	-0.0427219	16	0.966452	0.988598
P28661_VARPQILEPRPQS(1)PDLCDDDVEFR	WT_NT-WT_EE__-__TG_NT-TG_EE	0.0703814	0.593399	0.118607	16	0.907063	0.985663
P28667_AAAT(1)PESQEPQAK	WT_NT-WT_EE__-__TG_NT-TG_EE	0.849653	0.696812	1.21934	16	0.240386	0.974929
P28667_GDVTAEEAAGAS(1)PAK	WT_NT-WT_EE__-__TG_NT-TG_EE	0.0939204	0.240239	0.390946	16	0.700994	0.985461
P28667_LSGLS(1)FK	WT_NT-WT_EE__-__TG_NT-TG_EE	-0.239299	0.730366	-0.327643	14	0.74803	0.985461
P28738_PIRPGHYPAS(0.984)S(0.016)PTAVHAVR	WT_NT-WT_EE__-__TG_NT-TG_EE	-0.525689	0.754105	-0.697103	14	0.497152	0.9836
P28867_NLIDSMDQEAFHGFS(1)FVNPK	WT_NT-WT_EE__-__TG_NT-TG_EE	0.646775	0.686812	0.941706	10	0.368535	0.980288
P28867_PQLS(0.997)FS(0.003)DK	WT_NT-WT_EE__-__TG_NT-TG_EE	-0.52294	0.659492	-0.792945	16	0.439411	0.9836
P31324_RAS(1)VCAEAYNPDEEEDDAESR	WT_NT-WT_EE__-__TG_NT-TG_EE	-0.177016	0.618999	-0.285972	16	0.778569	0.985461
P31648_VADGQIS(0.788)T(0.197)EVS(0.014)EAPVAS(0.001)DKPK	WT_NT-WT_EE__-__TG_NT-TG_EE	0.137594	0.444853	0.309301	11	0.762872	0.985461
P31650_AAEEARGS(0.998)ET(0.002)LGGGGGGAAGTR	WT_NT-WT_EE__-__TG_NT-TG_EE	1.02774	0.538191	1.90962	14	0.0768894	0.876284
P33173_DVLS(1)PLRPSR	WT_NT-WT_EE__-__TG_NT-TG_EE	-0.455152	0.500044	-0.910225	15	0.377099	0.98143
P33173_S(0.002)GT(0.039)S(0.958)QEELR	WT_NT-WT_EE__-__TG_NT-TG_EE	0.208633	0.371223	0.562015	11	0.585375	0.985461
P33173_S(0.983)DS(0.017)LILDHQWELEK	WT_NT-WT_EE__-__TG_NT-TG_EE	-0.351272	0.337306	-1.0414	16	0.31317	0.974929
P33175_PVRPGHYPAS(0.001)S(0.998)PT(0.001)NPY(0.001)GTR	WT_NT-WT_EE__-__TG_NT-TG_EE	-0.234157	0.505233	-0.463463	14	0.650156	0.985461
P35436_KMPS(0.998)IES(0.002)DV	WT_NT-WT_EE__-__TG_NT-TG_EE	-1.05752	0.467471	-2.26222	9	0.0499948	0.858373
P35486_YGMGT(0.204)S(0.796)VER	WT_NT-WT_EE__-__TG_NT-TG_EE	-1.75524	0.795502	-2.20645	16	0.0423132	0.843241
P35486_YHGHS(0.999)MS(0.001)DPGVSYR	WT_NT-WT_EE__-__TG_NT-TG_EE	0.570995	1.2902	0.442565	16	0.664005	0.985461
P35486_YHGHSMS(1)DPGVSYR	WT_NT-WT_EE__-__TG_NT-TG_EE	-2.03085	1.97224	-1.02972	13	0.321921	0.976261
P35564_SDAEEDGVTGS(1)QDEEDSKPK	WT_NT-WT_EE__-__TG_NT-TG_EE	0.0971198	0.836499	0.116103	15	0.909111	0.985663
P35802_EEQELHDIHS(0.974)T(0.026)RS(1)K	WT_NT-WT_EE__-__TG_NT-TG_EE	2.18875	1.26774	1.7265	11	0.112196	0.93441
P35802_EEQELHDIHS(0.999)T(0.248)RS(0.753)K	WT_NT-WT_EE__-__TG_NT-TG_EE	-0.181707	0.976634	-0.186055	16	0.85474	0.985461
P35802_S(1)KEEQELHDIHSTR	WT_NT-WT_EE__-__TG_NT-TG_EE	-1.54249	1.42963	-1.07895	14	0.29885	0.974929
P35802_SKEEQELHDIHS(0.857)T(0.98)RS(0.163)K	WT_NT-WT_EE__-__TG_NT-TG_EE	-0.234866	1.7437	-0.134694	16	0.894533	0.985461
P35803_EEQELQDIQS(1)R	WT_NT-WT_EE__-__TG_NT-TG_EE	-0.245449	0.407451	-0.602401	16	0.555349	0.985461
P36916_REEQT(0.001)DT(0.02)S(0.956)DGES(0.012)VT(0.012)HHIR	WT_NT-WT_EE__-__TG_NT-TG_EE	1.26687	0.858973	1.47486	12	0.165997	0.962989
P40124_LEAVSHTSDMHCGYGDS(0.998)PS(0.002)K	WT_NT-WT_EE__-__TG_NT-TG_EE	0.193403	0.502309	0.385027	16	0.705287	0.985461
P42208_IYHLPDAES(1)DEDEDFK	WT_NT-WT_EE__-__TG_NT-TG_EE	-0.055444	0.366019	-0.151479	16	0.881492	0.985461
P42669_GPGLGS(0.848)T(0.13)QGQT(0.021)IALPAQGLIEFR	WT_NT-WT_EE__-__TG_NT-TG_EE	-0.505772	0.465033	-1.08761	11	0.300025	0.974929
P43006_MHDS(0.083)HLS(0.934)S(0.983)DEPK	WT_NT-WT_EE__-__TG_NT-TG_EE	0.701897	1.99689	0.351494	10	0.732511	0.985461
P43006_MHDSHLS(0.995)S(0.005)DEPK	WT_NT-WT_EE__-__TG_NT-TG_EE	0.0268583	0.753539	0.0356428	16	0.972008	0.990114
P43006_SADCS(1)VEEEPWK	WT_NT-WT_EE__-__TG_NT-TG_EE	-0.691391	0.380817	-1.81555	15	0.0894811	0.891813
P46096_DQALKDDDAETGLT(1)DGEEK	WT_NT-WT_EE__-__TG_NT-TG_EE	0.397737	0.40702	0.977193	16	0.343018	0.977255
P46097_GGQDDDDAET(0.037)GLT(0.963)EGEGEGEEEKEPENLGK	WT_NT-WT_EE__-__TG_NT-TG_EE	-0.352085	0.389988	-0.902809	14	0.381898	0.98143
P46460_ENRQS(1)IINPDWNFEK	WT_NT-WT_EE__-__TG_NT-TG_EE	-0.376717	0.452189	-0.833095	15	0.417859	0.9836
P47746_S(1)IIIHTSEDGK	WT_NT-WT_EE__-__TG_NT-TG_EE	-0.0520056	0.231189	-0.224948	16	0.824867	0.985461
P47809_LKIS(1)PEQHWDFTAEDLK	WT_NT-WT_EE__-__TG_NT-TG_EE	-0.439737	0.418326	-1.05118	16	0.308793	0.974929
P48437_DRAS(1)PESLDLTR	WT_NT-WT_EE__-__TG_NT-TG_EE	-0.346829	0.412204	-0.841401	15	0.413336	0.9836
P48453_ICS(1)FEEAK	WT_NT-WT_EE__-__TG_NT-TG_EE	-0.517768	0.56758	-0.912237	16	0.375185	0.98143
P48722_LHGRS(1)FDDPIVQTER	WT_NT-WT_EE__-__TG_NT-TG_EE	0.95448	0.401634	2.37649	12	0.0349855	0.834238
P49312_SES(1)PKEPEQLRK	WT_NT-WT_EE__-__TG_NT-TG_EE	0.237284	0.334442	0.709491	16	0.488231	0.9836
P51830_GQGTAS(1)PGSVSDLAQTVK	WT_NT-WT_EE__-__TG_NT-TG_EE	-0.208187	0.512569	-0.406163	12	0.691772	0.985461
P51859_RAGDVLEDS(1)PK	WT_NT-WT_EE__-__TG_NT-TG_EE	0.282015	0.737854	0.38221	16	0.707335	0.985461
P52479_LLS(0.999)PT(0.001)HEK	WT_NT-WT_EE__-__TG_NT-TG_EE	0.163227	0.422499	0.386337	14	0.705055	0.985461
P53986_AAQS(1)PQQHSSGDPTEEESPV	WT_NT-WT_EE__-__TG_NT-TG_EE	0.060714	0.446304	0.136037	12	0.894047	0.985461
P53986_EDEAS(0.99)T(0.01)DVDEKPK	WT_NT-WT_EE__-__TG_NT-TG_EE	1.88457	0.931842	2.02242	14	0.0626694	0.876284
P53986_SDANTDLIGGS(1)PK	WT_NT-WT_EE__-__TG_NT-TG_EE	0.0910584	0.376769	0.241682	13	0.812797	0.985461
P54227_ESVPDFPLS(1)PPK	WT_NT-WT_EE__-__TG_NT-TG_EE	0.262864	0.459322	0.572287	16	0.575081	0.985461
P54227_RAS(1)GQAFELILSPR	WT_NT-WT_EE__-__TG_NT-TG_EE	-0.110441	0.51677	-0.213714	13	0.834085	0.985461
P54227_RASGQAFELILS(1)PR	WT_NT-WT_EE__-__TG_NT-TG_EE	0.925834	0.878428	1.05397	16	0.307555	0.974929
P54285_VEEHS(1)PLER	WT_NT-WT_EE__-__TG_NT-TG_EE	0.452683	1.21559	0.372397	16	0.714484	0.985461
P54728_PAQTPVLTS(1)PAPADSTPGDSSR	WT_NT-WT_EE__-__TG_NT-TG_EE	-0.854599	0.660507	-1.29385	16	0.214082	0.974929
P55012_GEGTPAAGDGLGRPLGPT(0.001)PS(0.996)QS(0.003)R	WT_NT-WT_EE__-__TG_NT-TG_EE	2.23336	0.678514	3.29154	15	0.0049439	0.612737
P55012_GEGTPAAGDGLGRPLGPT(0.04)PS(0.09)QS(0.871)R	WT_NT-WT_EE__-__TG_NT-TG_EE	0.917135	0.397371	2.30801	12	0.0396188	0.834238
P55088_GSYMEVEDNRS(1)QVETEDLILK	WT_NT-WT_EE__-__TG_NT-TG_EE	0.510454	0.637038	0.801293	16	0.434701	0.9836
P55288_PGLRPAPNS(1)VDVDDFINTR	WT_NT-WT_EE__-__TG_NT-TG_EE	0.317569	0.447347	0.709893	13	0.490309	0.9836
P56399_GTGLQPGEEELPDIAPPLVT(1)PDEPK	WT_NT-WT_EE__-__TG_NT-TG_EE	0.316404	0.395992	0.799016	16	0.435982	0.9836
P56399_SAAES(1)ISESVPVGPK	WT_NT-WT_EE__-__TG_NT-TG_EE	0.218181	0.224201	0.97315	13	0.348239	0.977255
P56399_SAAESIS(0.971)ES(0.029)VPVGPK	WT_NT-WT_EE__-__TG_NT-TG_EE	0.321138	0.577431	0.556149	15	0.58631	0.985461
P56564_NRDVEMGNS(1)VIEENEMK	WT_NT-WT_EE__-__TG_NT-TG_EE	-0.209875	0.336536	-0.623633	16	0.541658	0.985461
P56695_LNATAS(1)LEQDK	WT_NT-WT_EE__-__TG_NT-TG_EE	0.00954422	0.403912	0.0236295	13	0.981507	0.993075
P57776_ATAPQTQHVS(1)PMR	WT_NT-WT_EE__-__TG_NT-TG_EE	0.331992	0.749833	0.442754	16	0.663871	0.985461
P57776_KGATPAEDDEDKDIDLFGS(1)DEEEEDK	WT_NT-WT_EE__-__TG_NT-TG_EE	0.470213	0.700804	0.670962	16	0.511815	0.9836
P58404_AS(1)PGPGGLSGGESLLVK	WT_NT-WT_EE__-__TG_NT-TG_EE	0.65153	0.513516	1.26876	12	0.228586	0.974929
P58871_ENY(0.001)EDQEPLVGHES(0.986)PIT(0.013)LAAR	WT_NT-WT_EE__-__TG_NT-TG_EE	-0.174412	0.322015	-0.541626	12	0.597989	0.985461
P58871_MQAESQS(0.999)PTNVDLEDK	WT_NT-WT_EE__-__TG_NT-TG_EE	-0.47239	0.46628	-1.0131	14	0.328201	0.977255
P59281_KPS(0.994)S(0.006)ETDIENWASK	WT_NT-WT_EE__-__TG_NT-TG_EE	-1.75596	0.822609	-2.13463	9	0.0615568	0.876284
P59648_SELPS(0.825)S(0.175)APGGGGV	WT_NT-WT_EE__-__TG_NT-TG_EE	-0.101357	0.431701	-0.234784	14	0.817775	0.985461
P59808_S(0.002)HS(0.998)LDDLQGDADVGK	WT_NT-WT_EE__-__TG_NT-TG_EE	-0.923282	0.566763	-1.62904	13	0.127284	0.953346
P60469_GEGPAVPGDT(0.999)PPPT(0.001)PR	WT_NT-WT_EE__-__TG_NT-TG_EE	0.210821	0.129642	1.62618	15	0.124732	0.953346
P60469_RGS(1)ALGPDEAGGELER	WT_NT-WT_EE__-__TG_NT-TG_EE	-0.0298096	0.624122	-0.0477624	16	0.962497	0.988598
P60469_VSSSGLDS(1)LGR	WT_NT-WT_EE__-__TG_NT-TG_EE	0.058514	0.355757	0.164477	13	0.871885	0.985461
P60904_S(0.001)LS(0.993)T(0.006)SGESLYHVLGLDK	WT_NT-WT_EE__-__TG_NT-TG_EE	0.502033	1.17526	0.427169	16	0.674949	0.985461
P61028_GAMGIMLVY(0.998)DIT(0.994)NEKS(0.008)FDNIKNWIR	WT_NT-WT_EE__-__TG_NT-TG_EE	-0.244441	0.860419	-0.284095	13	0.780812	0.985461
P61264_SAKDS(1)DDEEEVVHVDR	WT_NT-WT_EE__-__TG_NT-TG_EE	-0.278746	0.411182	-0.677915	16	0.507511	0.9836
P61329_EPS(1)LHEIGEK	WT_NT-WT_EE__-__TG_NT-TG_EE	0.127985	0.541766	0.236238	16	0.816246	0.985461
P61807_LMTANS(1)PEVHG	WT_NT-WT_EE__-__TG_NT-TG_EE	-0.298934	0.266705	-1.12084	11	0.28623	0.974929
P61979_DYDDMS(1)PR	WT_NT-WT_EE__-__TG_NT-TG_EE	-0.979371	0.467642	-2.09427	15	0.0536297	0.867402
P62071_FQEQECPPS(1)PEPTRK	WT_NT-WT_EE__-__TG_NT-TG_EE	-0.0587876	0.667082	-0.0881265	16	0.93087	0.986485
P62259_AAFDDAIAELDTLS(0.999)EES(0.001)YK	WT_NT-WT_EE__-__TG_NT-TG_EE	-0.0730181	0.349854	-0.20871	16	0.837308	0.985461
P62482_MYPESTTGS(1)PAR	WT_NT-WT_EE__-__TG_NT-TG_EE	-0.37999	0.650847	-0.583839	15	0.568005	0.985461
P62482_RS(0.002)S(0.998)LVITTK	WT_NT-WT_EE__-__TG_NT-TG_EE	-0.0874142	0.315536	-0.277034	16	0.785301	0.985461
P62484_NMAPSQQS(1)PVR	WT_NT-WT_EE__-__TG_NT-TG_EE	-0.182692	0.728108	-0.250913	16	0.805075	0.985461
P62484_TTPPTQKPPS(1)PPMSGK	WT_NT-WT_EE__-__TG_NT-TG_EE	0.378243	0.327014	1.15666	16	0.264391	0.974929
P62983_TLS(1)DYNIQK	WT_NT-WT_EE__-__TG_NT-TG_EE	-0.637296	0.423487	-1.50488	13	0.15626	0.962989
P62996_RPHT(1)PTPGIYMGR	WT_NT-WT_EE__-__TG_NT-TG_EE	-0.26523	0.451364	-0.58762	16	0.564989	0.985461
P63011_MS(1)ESLDTADPAVTGAK	WT_NT-WT_EE__-__TG_NT-TG_EE	-0.173141	0.294171	-0.588575	16	0.564364	0.985461
P63046_AESEAET(0.001)PGT(0.999)PGEFESK	WT_NT-WT_EE__-__TG_NT-TG_EE	-0.686323	0.382258	-1.79545	15	0.0927523	0.907997
P63085_VADPDHDHTGFLT(1)EYVATR	WT_NT-WT_EE__-__TG_NT-TG_EE	-0.0277971	0.705374	-0.0394076	16	0.969053	0.990072
P63101_TAFDEAIAELDTLS(1)EESYK	WT_NT-WT_EE__-__TG_NT-TG_EE	-0.474428	0.461289	-1.02848	16	0.319021	0.974929
P63115_RDS(0.031)DMAS(0.968)HIQQPGGHGNPGPAPSPSPGPGPGPGASER	WT_NT-WT_EE__-__TG_NT-TG_EE	1.02412	1.2561	0.815321	12	0.430774	0.9836
P63115_RDS(0.995)DMAS(0.005)HIQQPGGHGNPGPAPSPSPGPGPGPGASER	WT_NT-WT_EE__-__TG_NT-TG_EE	-0.35176	1.50807	-0.233251	12	0.819498	0.985461
P63141_IPS(0.012)S(0.988)PDLKK	WT_NT-WT_EE__-__TG_NT-TG_EE	0.35225	0.979254	0.359713	13	0.724838	0.985461
P63141_IPS(0.998)S(0.002)PDLKK	WT_NT-WT_EE__-__TG_NT-TG_EE	-0.451776	0.871796	-0.518213	13	0.613016	0.985461
P63166_S(1)DQEAKPSTEDLGDK	WT_NT-WT_EE__-__TG_NT-TG_EE	-0.216084	0.363922	-0.593763	16	0.560972	0.985461
P63216_GET(1)PVNSTMSIGQAR	WT_NT-WT_EE__-__TG_NT-TG_EE	-0.209827	0.534445	-0.392606	16	0.699791	0.985461
P63260_GYSFT(0.052)T(0.198)T(0.749)AER	WT_NT-WT_EE__-__TG_NT-TG_EE	0.164261	0.488838	0.336022	11	0.743176	0.985461
P63318_AAPALT(1)PPDR	WT_NT-WT_EE__-__TG_NT-TG_EE	0.0882205	0.133806	0.659316	16	0.519071	0.9836
P63318_LVLASIDQADFQGFT(0.997)Y(0.003)VNPDFVHPDAR	WT_NT-WT_EE__-__TG_NT-TG_EE	-0.441266	0.821257	-0.537306	16	0.59845	0.985461
P63318_MGPSS(0.018)S(0.978)PIPS(0.003)PSPSPTDSK	WT_NT-WT_EE__-__TG_NT-TG_EE	-1.16342	0.647126	-1.79783	12	0.0973914	0.908883
P63318_MGPSSSPIPSPS(0.009)PS(0.979)PT(0.012)DSK	WT_NT-WT_EE__-__TG_NT-TG_EE	1.2238	0.569494	2.14892	16	0.0472905	0.851234
P63318_MGPSSSPIPSPSPS(0.005)PT(0.994)DS(0.001)K	WT_NT-WT_EE__-__TG_NT-TG_EE	-0.93997	0.464366	-2.0242	14	0.0624652	0.876284
P63328_ITS(1)FEEAK	WT_NT-WT_EE__-__TG_NT-TG_EE	-0.492686	0.457542	-1.07681	15	0.298579	0.974929
P68181_T(0.941)WT(0.059)LCGTPEYLAPEIILSK	WT_NT-WT_EE__-__TG_NT-TG_EE	-0.0720172	1.32781	-0.0542376	15	0.957462	0.988598
P70182_KIPLKPS(0.087)PT(0.913)K	WT_NT-WT_EE__-__TG_NT-TG_EE	-0.575164	0.74655	-0.770429	15	0.45301	0.9836
P70182_KIPLKPS(0.994)PT(0.006)K	WT_NT-WT_EE__-__TG_NT-TG_EE	0.506626	0.816732	0.620309	16	0.543789	0.985461
P70288_MLPHAPGVQMQAIPEDAVHEDS(1)GDEDGEDPDK	WT_NT-WT_EE__-__TG_NT-TG_EE	-0.717227	0.618275	-1.16005	15	0.264162	0.974929
P70333_HTGPNS(1)PDTANDGFVR	WT_NT-WT_EE__-__TG_NT-TG_EE	-0.0380227	0.214481	-0.177278	16	0.861515	0.985461
P70399_LPT(0.002)S(0.003)EEERS(0.995)PAK	WT_NT-WT_EE__-__TG_NT-TG_EE	0.568273	0.290768	1.95439	12	0.074357	0.876284
P70399_MESLGS(1)PR	WT_NT-WT_EE__-__TG_NT-TG_EE	-0.278271	0.357167	-0.779105	12	0.45101	0.9836
P70399_STPFIVPS(0.017)S(0.022)PT(0.961)EQGGRK	WT_NT-WT_EE__-__TG_NT-TG_EE	0.501463	0.290555	1.72588	14	0.106361	0.925751
P70414_GMIIEHEGDRPAS(1)K	WT_NT-WT_EE__-__TG_NT-TG_EE	0.426058	1.22891	0.346696	14	0.733976	0.985461
P70441_EALVEPASES(1)PRPALAR	WT_NT-WT_EE__-__TG_NT-TG_EE	0.298317	0.720577	0.413998	16	0.684372	0.985461
P70663_PS(0.011)ALNS(0.989)EEETHEQS(0.995)T(0.005)EQDK	WT_NT-WT_EE__-__TG_NT-TG_EE	-0.321987	1.00087	-0.321708	16	0.751839	0.985461
P70663_PSALNS(1)EEETHEQSTEQDK	WT_NT-WT_EE__-__TG_NT-TG_EE	0.123178	0.747009	0.164895	16	0.871092	0.985461
P80560_ADSVAGAIQSDPAEGS(1)QESHGR	WT_NT-WT_EE__-__TG_NT-TG_EE	-0.123123	0.657316	-0.187312	16	0.853771	0.985461
P83510_SEGS(1)PVLPHEPSK	WT_NT-WT_EE__-__TG_NT-TG_EE	-0.0952064	0.0978747	-0.972738	16	0.345161	0.977255
P83510_TTS(0.003)IS(0.997)PALAR	WT_NT-WT_EE__-__TG_NT-TG_EE	-0.390998	0.555689	-0.703628	11	0.496289	0.9836
P84086_AALEQPCEGS(0.997)LT(0.003)RPK	WT_NT-WT_EE__-__TG_NT-TG_EE	-0.206835	0.411229	-0.502967	16	0.62184	0.985461
P97379_S(0.004)AT(0.996)PPPAEPASLPQEPPK	WT_NT-WT_EE__-__TG_NT-TG_EE	0.058355	0.250727	0.232744	13	0.819585	0.985461
P97427_GMYDGPVYEVPAT(1)PK	WT_NT-WT_EE__-__TG_NT-TG_EE	0.0366551	0.287544	0.127477	16	0.900152	0.985461
P97427_NLHQS(0.001)NFS(0.066)LS(0.933)GAQIDDNNPR	WT_NT-WT_EE__-__TG_NT-TG_EE	-0.505875	0.468158	-1.08056	12	0.30113	0.974929
P97427_S(1)IPHITSDR	WT_NT-WT_EE__-__TG_NT-TG_EE	0.089996	0.170593	0.527547	16	0.605053	0.985461
P97445_GADYTEPDS(1)PREPPGGAHDPAPR	WT_NT-WT_EE__-__TG_NT-TG_EE	0.37511	0.445949	0.84115	16	0.412659	0.9836
P97492_PLREPGSSHLGS(0.999)PDT(0.001)AR	WT_NT-WT_EE__-__TG_NT-TG_EE	-0.0299467	0.320885	-0.0933254	16	0.926804	0.985999
P97492_S(1)LGSGESESESRPGK	WT_NT-WT_EE__-__TG_NT-TG_EE	-0.252132	0.441772	-0.570729	15	0.576634	0.985461
P97798_LELKPIDKS(1)PDPNPVMTDTPIPR	WT_NT-WT_EE__-__TG_NT-TG_EE	-0.446095	0.601128	-0.742096	14	0.470297	0.9836
P97825_S(0.009)NS(0.99)S(0.001)EASSGDFLDLK	WT_NT-WT_EE__-__TG_NT-TG_EE	0.0475307	0.363998	0.130579	13	0.898107	0.985461
P98084_S(0.663)AS(0.337)QDCIETTPGAQEGK	WT_NT-WT_EE__-__TG_NT-TG_EE	-0.563482	0.708767	-0.795016	12	0.442045	0.9836
Q00PI9_S(1)GDETPGSEAPGDK	WT_NT-WT_EE__-__TG_NT-TG_EE	-0.449171	0.548941	-0.818249	13	0.427959	0.9836
Q01768_VMLGET(1)NPADSKPGTIR	WT_NT-WT_EE__-__TG_NT-TG_EE	-0.518201	0.494682	-1.04754	16	0.310416	0.974929
Q02053_ATLPS(1)PDK	WT_NT-WT_EE__-__TG_NT-TG_EE	0.649102	0.426795	1.52088	16	0.147806	0.957074
Q02248_RLS(1)VELTSSLFR	WT_NT-WT_EE__-__TG_NT-TG_EE	0.134736	0.649115	0.207568	9	0.840187	0.985461
Q02248_RT(0.005)S(0.995)MGGTQQQFVEGVR	WT_NT-WT_EE__-__TG_NT-TG_EE	0.652888	0.348325	1.87436	16	0.0792581	0.876284
Q02357_RRT(0.544)LT(0.667)PLT(0.789)LRY(1)S(1)ILS(1)ES(1)R	WT_NT-WT_EE__-__TG_NT-TG_EE	0.209647	0.389142	0.53874	11	0.600799	0.985461
Q03173_NS(0.001)RPS(0.049)S(0.933)PVNT(0.015)PS(0.001)S(0.001)QPPAAK	WT_NT-WT_EE__-__TG_NT-TG_EE	-1.12174	0.772993	-1.45117	13	0.170434	0.962989
Q03173_S(1)PVISRPK	WT_NT-WT_EE__-__TG_NT-TG_EE	0.408568	0.193703	2.10925	14	0.0534106	0.867402
Q03517_EHLGPGS(0.015)S(0.985)QEMER	WT_NT-WT_EE__-__TG_NT-TG_EE	-1.47816	1.28743	-1.14814	10	0.277634	0.974929
Q03517_IETQTQEEVRDS(1)K	WT_NT-WT_EE__-__TG_NT-TG_EE	0.020597	0.396653	0.051927	16	0.95923	0.988598
Q03517_VPS(0.002)PVS(0.994)S(0.004)EDDLQEEEQLEQAIK	WT_NT-WT_EE__-__TG_NT-TG_EE	-0.382586	0.325842	-1.17415	13	0.261398	0.974929
Q04690_S(1)FDHLISDTK	WT_NT-WT_EE__-__TG_NT-TG_EE	-0.214349	0.262457	-0.8167	15	0.426881	0.9836
Q05D44_SVPTVDS(1)GNEDDDSSFK	WT_NT-WT_EE__-__TG_NT-TG_EE	-0.0784617	0.235276	-0.333487	16	0.743097	0.985461
Q05D44_TARPNSEAPLS(0.027)GS(0.973)EDADDSNK	WT_NT-WT_EE__-__TG_NT-TG_EE	-0.330251	0.560723	-0.588974	12	0.566801	0.985461
Q08274_RYHS(1)LGNISR	WT_NT-WT_EE__-__TG_NT-TG_EE	0.24464	0.865102	0.282787	9	0.783736	0.985461
Q08460_GGYS(0.016)T(0.979)PQT(0.005)LANR	WT_NT-WT_EE__-__TG_NT-TG_EE	0.133934	0.320588	0.417774	14	0.682449	0.985461
Q08460_RLEDEQPPTLS(1)PK	WT_NT-WT_EE__-__TG_NT-TG_EE	0.5797	0.217733	2.66244	14	0.0185725	0.740245
Q0P678_SFSSSPSPS(0.003)PT(0.003)PS(0.994)PHRPPVR	WT_NT-WT_EE__-__TG_NT-TG_EE	-0.437906	0.562619	-0.778335	11	0.452789	0.9836
Q148V7_AGS(0.991)IS(0.009)T(0.001)LDSLDFAR	WT_NT-WT_EE__-__TG_NT-TG_EE	-0.165123	0.516974	-0.319403	15	0.753826	0.985461
Q148V7_S(0.213)S(0.787)PEIQEPIK	WT_NT-WT_EE__-__TG_NT-TG_EE	0.44197	0.181699	2.43243	15	0.0279903	0.83371
Q148V7_S(0.676)S(0.324)PEIQEPIK	WT_NT-WT_EE__-__TG_NT-TG_EE	0.543187	0.175057	3.10292	14	0.00778713	0.612737
Q14CH0_STVEDFEANT(0.042)S(0.945)PT(0.012)K	WT_NT-WT_EE__-__TG_NT-TG_EE	-0.144949	0.225298	-0.643364	15	0.529702	0.985461
Q2PFD7_DHRPET(1)PGIK	WT_NT-WT_EE__-__TG_NT-TG_EE	-0.150949	1.975	-0.0764297	12	0.940337	0.986736
Q2PFD7_IGS(0.986)T(0.014)TNPFLDIPHDPNAAVYK	WT_NT-WT_EE__-__TG_NT-TG_EE	-0.666981	0.64047	-1.04139	15	0.314188	0.974929
Q2PFD7_S(0.001)HS(0.017)S(0.981)PSLNPDASPVTAK	WT_NT-WT_EE__-__TG_NT-TG_EE	-1.01832	0.9187	-1.10844	11	0.29132	0.974929
Q2PFD7_S(0.013)HS(0.052)S(0.052)PS(0.883)LNPDAS(0.754)PVT(0.246)AK	WT_NT-WT_EE__-__TG_NT-TG_EE	2.03859	1.49653	1.36221	11	0.200374	0.974929
Q2PFD7_S(0.031)HS(0.968)S(0.001)PSLNPDAS(1)PVTAK	WT_NT-WT_EE__-__TG_NT-TG_EE	0.164905	0.586163	0.281329	16	0.782064	0.985461
Q2PFD7_SHS(1)SPSLNPDASPVTAK	WT_NT-WT_EE__-__TG_NT-TG_EE	0.149487	0.325261	0.459592	16	0.651992	0.985461
Q3TES0_VQTPQS(1)PHQHPVAPGAIADK	WT_NT-WT_EE__-__TG_NT-TG_EE	-0.259477	0.330108	-0.786038	14	0.444946	0.9836
Q3TVA9_GLS(1)LTETELEELR	WT_NT-WT_EE__-__TG_NT-TG_EE	0.101622	0.569881	0.178321	15	0.860857	0.985461
Q3TWL2_RIINLGPVHPGPLS(1)PEPQPMGVR	WT_NT-WT_EE__-__TG_NT-TG_EE	-0.124818	0.753118	-0.165735	9	0.872028	0.985461
Q3TXS7_T(0.003)VGT(0.997)PIASVPGSTNTGTVPGSEK	WT_NT-WT_EE__-__TG_NT-TG_EE	0.335924	0.176932	1.8986	9	0.0900896	0.891813
Q3TXS7_T(0.936)VGT(0.064)PIASVPGSTNTGTVPGSEK	WT_NT-WT_EE__-__TG_NT-TG_EE	-0.310598	1.04732	-0.296565	10	0.772866	0.985461
Q3TXS7_TASAVAGKT(1)PDAS(1)PEPK	WT_NT-WT_EE__-__TG_NT-TG_EE	-0.0597298	0.433716	-0.137716	35	0.891254	0.985461
Q3U0M1_FNFESVPES(1)PGEK	WT_NT-WT_EE__-__TG_NT-TG_EE	-0.0299804	0.370818	-0.0808496	16	0.936564	0.986485
Q3U0V1_VQIS(0.993)PDS(0.007)GGLPER	WT_NT-WT_EE__-__TG_NT-TG_EE	0.210848	0.214035	0.985112	13	0.34255	0.977255
Q3UGS4_S(0.994)PT(0.006)NSSEIFTPAHEENVR	WT_NT-WT_EE__-__TG_NT-TG_EE	0.535865	0.340839	1.5722	10	0.14698	0.957074
Q3UGY8_VAAPSS(0.009)S(0.973)PS(0.018)AEAEYWR	WT_NT-WT_EE__-__TG_NT-TG_EE	-0.691889	0.593252	-1.16627	8	0.277096	0.974929
Q3UH68_TINHQMES(1)PGER	WT_NT-WT_EE__-__TG_NT-TG_EE	-0.686192	0.338145	-2.02928	12	0.0652106	0.876284
Q3UH99_ET(0.002)IS(0.915)AIDT(0.02)S(0.063)PK	WT_NT-WT_EE__-__TG_NT-TG_EE	0.475652	0.327232	1.45356	12	0.171716	0.962989
Q3UHB8_S(0.006)FS(0.994)LGDLSHSPQTAQHVER	WT_NT-WT_EE__-__TG_NT-TG_EE	0.115199	0.278128	0.414194	16	0.684231	0.985461
Q3UHB8_SHS(1)LDSLSR	WT_NT-WT_EE__-__TG_NT-TG_EE	0.430479	0.296325	1.45273	15	0.166898	0.962989
Q3UHD1_NENVATLSVS(0.004)S(0.996)LER	WT_NT-WT_EE__-__TG_NT-TG_EE	-1.10609	0.384515	-2.87659	14	0.012193	0.612737
Q3UHD6_SES(1)GYGFNVR	WT_NT-WT_EE__-__TG_NT-TG_EE	0.29048	0.289635	1.00292	16	0.330829	0.977255
Q3UHD9_LSTPSKT(0.999)EGSAVQAEAK	WT_NT-WT_EE__-__TG_NT-TG_EE	0.135758	0.46879	0.289592	14	0.776373	0.985461
Q3UHJ0_ILS(1)DVTHSAVFGVPASK	WT_NT-WT_EE__-__TG_NT-TG_EE	-0.465941	0.606194	-0.768633	14	0.454883	0.9836
Q3UHJ0_VGSLT(1)PPSSPK	WT_NT-WT_EE__-__TG_NT-TG_EE	0.0249752	0.31441	0.0794351	15	0.937737	0.986485
Q3UHJ0_VQT(0.001)T(0.999)PPPTIQGQK	WT_NT-WT_EE__-__TG_NT-TG_EE	0.156216	0.22341	0.699237	14	0.495858	0.9836
Q3UHK3_T(0.047)GAY(0.989)LQFLS(0.964)ILS(1)RMLIR	WT_NT-WT_EE__-__TG_NT-TG_EE	1.35898	0.735211	1.84842	15	0.0843514	0.876284
Q3UHK3_T(0.136)GAY(0.98)LQFLS(0.884)ILS(1)RMLIR	WT_NT-WT_EE__-__TG_NT-TG_EE	0.953519	0.749327	1.2725	15	0.222567	0.974929
Q3UHK3_T(0.224)GAY(0.792)LQFLS(0.984)ILS(1)RMLIR	WT_NT-WT_EE__-__TG_NT-TG_EE	0.860906	0.800569	1.07537	15	0.299204	0.974929
Q3UJU9_S(0.02)HS(0.979)LPNS(0.001)LDYAQASER	WT_NT-WT_EE__-__TG_NT-TG_EE	-0.357259	0.940604	-0.379818	11	0.711311	0.985461
Q3ULB5_S(1)LVGTPYWMAPEVISR	WT_NT-WT_EE__-__TG_NT-TG_EE	-0.133409	0.572264	-0.233124	12	0.819594	0.985461
Q3UMB5_VAS(1)PANVGTLHTLSR	WT_NT-WT_EE__-__TG_NT-TG_EE	0.288738	0.329624	0.875961	15	0.394862	0.9836
Q3UMU9_GGS(0.996)S(0.004)GEELEDEEPVK	WT_NT-WT_EE__-__TG_NT-TG_EE	-0.479497	0.562913	-0.851814	16	0.406887	0.9836
Q3UN16_RLS(0.999)LGS(0.001)PDSR	WT_NT-WT_EE__-__TG_NT-TG_EE	0.121199	0.350758	0.345534	15	0.734491	0.985461
Q3UNH4_APSPAPRPPS(1)RR	WT_NT-WT_EE__-__TG_NT-TG_EE	-1.03495	1.85842	-0.556897	14	0.586391	0.985461
Q3UNH4_ERPGS(0.999)T(0.001)GEGDLVSLR	WT_NT-WT_EE__-__TG_NT-TG_EE	-2.2534	1.01474	-2.22068	16	0.04116	0.835174
Q3UNH4_NSELVS(1)PVKPER	WT_NT-WT_EE__-__TG_NT-TG_EE	-0.75769	0.494415	-1.5325	16	0.144932	0.957074
Q3UNH4_S(0.006)VAT(0.006)GPMT(0.989)PQAAAPPAVPPVFPEVR	WT_NT-WT_EE__-__TG_NT-TG_EE	-0.446159	1.13291	-0.393818	11	0.701242	0.985461
Q3UNH4_S(0.995)PS(0.005)AEAAAPPPGPR	WT_NT-WT_EE__-__TG_NT-TG_EE	-0.111722	0.241158	-0.463275	14	0.650287	0.985461
Q3UNH4_SIGSLPEREPSAST(0.011)S(0.989)QK	WT_NT-WT_EE__-__TG_NT-TG_EE	-0.755934	0.332615	-2.2727	14	0.0393313	0.834238
Q3UNH4_VITQIPGAT(0.042)S(0.958)PGK	WT_NT-WT_EE__-__TG_NT-TG_EE	-0.128951	0.492044	-0.262071	16	0.79661	0.985461
Q3USB7_KLPSESDLLEGEVT(1)DEDEEAEMSR	WT_NT-WT_EE__-__TG_NT-TG_EE	0.318322	0.51633	0.616509	14	0.547453	0.985461
Q3UUG6_SSEAAGSSSLISHCSSDPADRLS(1)PFLAAR	WT_NT-WT_EE__-__TG_NT-TG_EE	0.554685	0.43189	1.28432	13	0.221446	0.974929
Q3UVL4_AAAAAVGPGLGS(0.001)GPGDS(0.999)PEGPEADAPERR	WT_NT-WT_EE__-__TG_NT-TG_EE	0.474933	0.438688	1.08262	14	0.297271	0.974929
Q3UVX5_PRS(1)PS(1)PISTLSHLAGSAGR	WT_NT-WT_EE__-__TG_NT-TG_EE	-0.050056	0.307371	-0.162852	16	0.872674	0.985461
Q3UYG8_GLS(1)PPHK	WT_NT-WT_EE__-__TG_NT-TG_EE	0.0832961	0.359121	0.231944	12	0.82049	0.985461
Q3V3V9_PLPPY(0.012)PT(0.049)EPS(0.685)S(0.256)PERS(0.854)PPS(0.104)PAT(0.039)DQR	WT_NT-WT_EE__-__TG_NT-TG_EE	-0.243595	0.481418	-0.505994	13	0.621332	0.985461
Q4ACU6_AHS(1)PQGEGEIPLHR	WT_NT-WT_EE__-__TG_NT-TG_EE	-0.166135	0.478433	-0.347248	12	0.734419	0.985461
Q4KMM3_RDS(0.999)ET(0.001)EVEELRK	WT_NT-WT_EE__-__TG_NT-TG_EE	0.070605	0.31467	0.224378	16	0.825304	0.985461
Q4KMM3_S(0.068)T(0.075)EES(0.353)LS(0.49)EDAFT(0.011)ES(0.015)ELS(0.985)PIREELLS(0.001)S(0.001)EPR	WT_NT-WT_EE__-__TG_NT-TG_EE	0.0289533	0.558	0.0518876	11	0.959549	0.988598
Q4KMM3_TTT(1)PDVAHPK	WT_NT-WT_EE__-__TG_NT-TG_EE	0.708988	0.876737	0.808667	16	0.430568	0.9836
Q4KMM3_VVSST(0.001)S(0.999)EEEEAFTEK	WT_NT-WT_EE__-__TG_NT-TG_EE	-0.214933	0.326752	-0.657785	11	0.524203	0.9836
Q4VA53_AES(1)PETSAVESTQSTPQK	WT_NT-WT_EE__-__TG_NT-TG_EE	-0.174918	0.265684	-0.658367	11	0.523842	0.9836
Q52KI8_APKPEPVPEPKEPS(1)PEK	WT_NT-WT_EE__-__TG_NT-TG_EE	0.510146	0.135299	3.77051	16	0.00167373	0.612737
Q52KI8_RYS(1)PPIQR	WT_NT-WT_EE__-__TG_NT-TG_EE	0.275388	0.246804	1.11582	14	0.283288	0.974929
Q52KI8_S(1)PELPEPSVR	WT_NT-WT_EE__-__TG_NT-TG_EE	0.111032	0.168234	0.659985	16	0.518652	0.9836
Q52KI8_TAS(1)PPPPPK	WT_NT-WT_EE__-__TG_NT-TG_EE	0.10092	0.146998	0.686538	15	0.502849	0.9836
Q569Z6_ASVSDLS(1)PR	WT_NT-WT_EE__-__TG_NT-TG_EE	0.459949	0.262272	1.75371	16	0.0986128	0.908883
Q569Z6_FSGEEGEIEDDES(0.996)GT(0.004)ENREEK	WT_NT-WT_EE__-__TG_NT-TG_EE	0.0147487	0.403251	0.0365746	16	0.971277	0.990114
Q569Z6_IDIS(0.996)PS(0.003)T(0.001)FR	WT_NT-WT_EE__-__TG_NT-TG_EE	-0.834425	0.547551	-1.52392	13	0.151479	0.957074
Q56A07_EQKLS(0.851)T(0.149)DDLKTEEEGK	WT_NT-WT_EE__-__TG_NT-TG_EE	1.73407	0.769116	2.25462	14	0.0406976	0.835174
Q5DQR4_SLSGSTNTVS(0.008)S(0.989)EGVT(0.003)K	WT_NT-WT_EE__-__TG_NT-TG_EE	0.236557	0.34983	0.676206	8	0.517978	0.9836
Q5DTL9_ERDSGLEDGRES(1)PSFDTPSQR	WT_NT-WT_EE__-__TG_NT-TG_EE	-0.462536	0.471672	-0.980629	16	0.341372	0.977255
Q5DTL9_NDVS(0.999)RENST(0.001)VDFSK	WT_NT-WT_EE__-__TG_NT-TG_EE	-0.449988	0.490366	-0.917659	16	0.372424	0.98143
Q5DTY9_LLAPEDVKQS(1)PDEFCHSDFEDASQGSDTR	WT_NT-WT_EE__-__TG_NT-TG_EE	0.243817	0.212587	1.14691	11	0.275754	0.974929
Q5DTY9_T(0.001)LT(0.071)S(0.925)GS(0.004)RESNISSK	WT_NT-WT_EE__-__TG_NT-TG_EE	-0.0392892	0.39291	-0.0999955	10	0.922324	0.985999
Q5DU25_AQNPAYFEGKPAS(1)LDEGAMAGAR	WT_NT-WT_EE__-__TG_NT-TG_EE	0.255613	0.469748	0.54415	16	0.593841	0.985461
Q5F2E8_ASDPQS(0.999)PPQVS(0.001)R	WT_NT-WT_EE__-__TG_NT-TG_EE	0.115949	0.32608	0.355585	15	0.727103	0.985461
Q5PR73_GTFRES(1)YIPTVEDTYR	WT_NT-WT_EE__-__TG_NT-TG_EE	-0.606868	0.756578	-0.802122	15	0.435007	0.9836
Q5RJI5_SSGGTPLHS(1)PLHTPR	WT_NT-WT_EE__-__TG_NT-TG_EE	0.0129405	0.4943	0.0261794	15	0.979459	0.991903
Q5SRT8_DEPWWEGRVASDVHCT(1)LR	WT_NT-WT_EE__-__TG_NT-TG_EE	-1.42778	1.2577	-1.13523	15	0.274093	0.974929
Q5SRX1_AAETVPDLPS(1)PPTEAPAPASNTSTR	WT_NT-WT_EE__-__TG_NT-TG_EE	-0.371664	0.672921	-0.552315	15	0.588868	0.985461
Q5SRX1_GIEFPMADLDALS(1)PIHTPQR	WT_NT-WT_EE__-__TG_NT-TG_EE	-0.207446	0.431359	-0.480913	16	0.637089	0.985461
Q5SSH7_S(1)MEETRPVPTVK	WT_NT-WT_EE__-__TG_NT-TG_EE	-0.737635	0.574073	-1.28492	11	0.225219	0.974929
Q5U3K5_NISLS(0.003)S(0.997)EEEAEGLAGHPR	WT_NT-WT_EE__-__TG_NT-TG_EE	0.336439	0.616485	0.545737	14	0.593836	0.985461
Q60598_KQT(0.982)PPAS(0.019)PS(0.998)PQPIEDRPPS(0.496)S(0.414)PIY(0.09)EDAAPFK	WT_NT-WT_EE__-__TG_NT-TG_EE	-0.300101	1.43126	-0.209675	14	0.836942	0.985461
Q60598_KQT(1)PPASPSPQPIEDRPPSSPIYEDAAPFK	WT_NT-WT_EE__-__TG_NT-TG_EE	0.105451	0.467413	0.225606	16	0.824364	0.985461
Q60771_FYYSSGS(0.001)S(0.132)S(0.846)PT(0.021)HAK	WT_NT-WT_EE__-__TG_NT-TG_EE	-0.879679	2.4423	-0.360185	12	0.724969	0.985461
Q60829_ATLSEPGEEPQHPS(1)PP	WT_NT-WT_EE__-__TG_NT-TG_EE	-0.0147083	0.217319	-0.0676807	16	0.946878	0.986736
Q60829_AVQHLQTISNLSENQAS(1)EEEDELGELR	WT_NT-WT_EE__-__TG_NT-TG_EE	-0.37273	0.356915	-1.04431	14	0.31404	0.974929
Q60875_EAQELGS(1)PEDR	WT_NT-WT_EE__-__TG_NT-TG_EE	-0.547023	0.554837	-0.985917	13	0.342169	0.977255
Q60875_LQDS(0.053)S(0.946)DPDTGSEEEVS(0.077)S(0.067)RLS(0.822)PPHS(0.034)PR	WT_NT-WT_EE__-__TG_NT-TG_EE	-0.0504621	0.300022	-0.168195	9	0.870149	0.985461
Q60875_LQDS(0.17)S(0.827)DPDT(0.001)GS(0.001)EEEVS(0.001)S(0.001)RLS(0.968)PPHS(0.032)PR	WT_NT-WT_EE__-__TG_NT-TG_EE	0.105557	0.90365	0.116812	12	0.908942	0.985663
Q60902_TVFAGAVPVLPAS(1)PPPK	WT_NT-WT_EE__-__TG_NT-TG_EE	0.269868	0.406288	0.664229	16	0.516003	0.9836
Q60932_LTFDSS(0.004)FS(0.992)PNT(0.003)GKK	WT_NT-WT_EE__-__TG_NT-TG_EE	0.109724	0.598538	0.183321	15	0.857001	0.985461
Q61029_GPPDFSSDEEREPT(0.999)PVLGSGASVGR	WT_NT-WT_EE__-__TG_NT-TG_EE	-0.32838	0.43523	-0.754499	8	0.472173	0.9836
Q61070_FPS(1)PHPS(1)PAK	WT_NT-WT_EE__-__TG_NT-TG_EE	0.231098	0.285121	0.810526	10	0.436502	0.9836
Q61097_RTES(1)VPSDINNPVDR	WT_NT-WT_EE__-__TG_NT-TG_EE	-0.35069	0.567894	-0.617527	16	0.545577	0.985461
Q61097_TDVLGVHEAEAEEPEAGKS(1)EAEDDEEDEVDDLPSSR	WT_NT-WT_EE__-__TG_NT-TG_EE	-0.755885	0.517618	-1.46031	13	0.167947	0.962989
Q61165_IGS(1)DPLAYEPK	WT_NT-WT_EE__-__TG_NT-TG_EE	-0.0817597	0.431537	-0.189462	15	0.852271	0.985461
Q61165_LDS(1)PTLSR	WT_NT-WT_EE__-__TG_NT-TG_EE	0.233253	0.233513	0.998886	16	0.332718	0.977255
Q61206_PLHELIMQLLEET(1)PEEK	WT_NT-WT_EE__-__TG_NT-TG_EE	1.23406	0.958045	1.2881	12	0.221995	0.974929
Q61290_FGEAVVVGRPGS(1)GDGDSDQSR	WT_NT-WT_EE__-__TG_NT-TG_EE	-0.437467	0.621167	-0.704266	14	0.492816	0.9836
Q61290_HLLS(1)PDVSR	WT_NT-WT_EE__-__TG_NT-TG_EE	-0.296006	0.56024	-0.528356	14	0.605527	0.985461
Q61290_HMQMS(0.195)S(0.805)QEALNK	WT_NT-WT_EE__-__TG_NT-TG_EE	0.44119	1.08215	0.407697	10	0.692087	0.985461
Q61301_HIS(1)PVQALSEFK	WT_NT-WT_EE__-__TG_NT-TG_EE	0.692735	0.574572	1.20565	13	0.249437	0.974929
Q61301_TPEELEDDS(1)DFEQEDYDVR	WT_NT-WT_EE__-__TG_NT-TG_EE	-0.0925606	0.967492	-0.0956707	15	0.925049	0.985999
Q61316_MQVDQEEPHTEEQQQQPQT(1)PAENK	WT_NT-WT_EE__-__TG_NT-TG_EE	-0.145069	0.390393	-0.371597	16	0.715068	0.985461
Q61337_RMS(1)DEFEGSFK	WT_NT-WT_EE__-__TG_NT-TG_EE	-0.420877	0.312696	-1.34596	12	0.203192	0.974929
Q61548_KPGNNEGS(1)GAPS(1)PLSK	WT_NT-WT_EE__-__TG_NT-TG_EE	-0.266838	0.685858	-0.389058	35	0.69959	0.985461
Q61548_PDAAPSIDLFGTDAFS(0.02)S(0.98)PPR	WT_NT-WT_EE__-__TG_NT-TG_EE	-0.684099	0.822675	-0.831554	14	0.419618	0.9836
Q61548_S(0.417)S(0.583)PATTVT(0.308)S(0.683)PNS(0.009)TPAK	WT_NT-WT_EE__-__TG_NT-TG_EE	-0.517178	0.363524	-1.42268	11	0.182564	0.974929
Q61644_AEGATLSNATGAVESTSQAGDRGS(0.991)VS(0.007)S(0.001)YDR	WT_NT-WT_EE__-__TG_NT-TG_EE	-0.933873	0.998297	-0.935467	15	0.364365	0.980288
Q61644_GSVS(0.066)S(0.934)YDR	WT_NT-WT_EE__-__TG_NT-TG_EE	-0.209184	0.852293	-0.245437	13	0.80995	0.985461
Q61687_YVES(1)DDEKPTDENVNEK	WT_NT-WT_EE__-__TG_NT-TG_EE	0.0777936	0.675194	0.115217	16	0.909707	0.985663
Q61699_IES(1)PKLER	WT_NT-WT_EE__-__TG_NT-TG_EE	0.529334	0.182021	2.9081	16	0.0102669	0.612737
Q61699_NIQQDNSEAGTQPQVQTDGQQTS(0.007)QS(0.004)PPS(0.988)PELTSEESK	WT_NT-WT_EE__-__TG_NT-TG_EE	0.169405	0.373548	0.453504	12	0.658278	0.985461
Q61699_VPT(1)EEEDGSSLEADMECPNQRPTESSDVDK	WT_NT-WT_EE__-__TG_NT-TG_EE	-0.94196	0.334166	-2.81884	16	0.0123515	0.612737
Q61701_NCPS(1)PMQTGAATDDSK	WT_NT-WT_EE__-__TG_NT-TG_EE	-0.180049	0.411872	-0.437147	14	0.668672	0.985461
Q61768_PIRPGQHPAAS(1)PTHPGTVR	WT_NT-WT_EE__-__TG_NT-TG_EE	1.04988	1.03656	1.01285	14	0.328319	0.977255
Q61990_PS(0.004)S(0.011)S(0.985)PVIFAGGQDR	WT_NT-WT_EE__-__TG_NT-TG_EE	-0.334973	0.332295	-1.00806	15	0.329412	0.977255
Q62048_QPS(1)EEEIIK	WT_NT-WT_EE__-__TG_NT-TG_EE	0.168039	0.316822	0.530387	16	0.603127	0.985461
Q62172_IAQEIASLS(1)K	WT_NT-WT_EE__-__TG_NT-TG_EE	-0.0642244	0.292573	-0.219516	13	0.829657	0.985461
Q62188_GGT(0.883)PAGS(0.946)T(0.171)RGS(0.5)PT(0.5)RPNPPVR	WT_NT-WT_EE__-__TG_NT-TG_EE	-1.09685	0.96642	-1.13496	16	0.27311	0.974929
Q62188_GMYDGPVFDLT(0.001)T(0.003)T(0.997)PK	WT_NT-WT_EE__-__TG_NT-TG_EE	-0.0135476	0.429002	-0.0315792	16	0.975198	0.990915
Q62188_GS(0.999)PT(0.001)RPNPPVR	WT_NT-WT_EE__-__TG_NT-TG_EE	-0.849852	0.688259	-1.23479	16	0.234737	0.974929
Q62261_AQTLPTSVVTITS(0.001)ES(0.012)S(0.987)PGK	WT_NT-WT_EE__-__TG_NT-TG_EE	0.194188	0.496918	0.390785	16	0.701111	0.985461
Q62261_ES(0.022)S(0.977)PVPS(0.001)PTLDRK	WT_NT-WT_EE__-__TG_NT-TG_EE	-0.12219	0.52303	-0.233618	16	0.818244	0.985461
Q62261_ES(0.5)S(0.5)PVPS(0.999)PT(0.001)LDRK	WT_NT-WT_EE__-__TG_NT-TG_EE	-0.741544	0.818118	-0.906402	16	0.378171	0.98143
Q62261_ES(0.891)S(0.109)PVPSPTLDR	WT_NT-WT_EE__-__TG_NT-TG_EE	0.201082	0.811553	0.247774	13	0.80818	0.985461
Q62261_TLET(1)PAAQMEGFLNR	WT_NT-WT_EE__-__TG_NT-TG_EE	-0.512257	0.417214	-1.2278	13	0.241288	0.974929
Q62277_LHQVY(1)FDAPSCVK	WT_NT-WT_EE__-__TG_NT-TG_EE	0.631696	0.394647	1.60066	15	0.130299	0.957074
Q62313_T(0.005)ES(0.995)GETLAGDSDFSLKPEK	WT_NT-WT_EE__-__TG_NT-TG_EE	-0.600657	0.418025	-1.43689	15	0.171279	0.962989
Q62318_S(1)GEGEVSGLLR	WT_NT-WT_EE__-__TG_NT-TG_EE	-0.56095	0.358334	-1.56544	11	0.145775	0.957074
Q62376_YDERPGPS(1)PLPHR	WT_NT-WT_EE__-__TG_NT-TG_EE	0.157565	0.171859	0.91683	15	0.373738	0.98143
Q62415_EPEQEGPSVPGEGSTVES(0.001)LPRPLS(0.887)PT(0.112)K	WT_NT-WT_EE__-__TG_NT-TG_EE	0.114976	0.381416	0.301444	10	0.769251	0.985461
Q62433_S(1)RELHDVDLAEVKPLVEK	WT_NT-WT_EE__-__TG_NT-TG_EE	0.416416	0.609589	0.68311	14	0.505686	0.9836
Q62433_T(0.002)AS(0.998)GSSVTSLEGTR	WT_NT-WT_EE__-__TG_NT-TG_EE	0.362379	0.382322	0.947837	15	0.358233	0.977825
Q63844_IADPEHDHTGFLT(0.999)EY(0.001)VATR	WT_NT-WT_EE__-__TG_NT-TG_EE	0.872508	0.547251	1.59435	15	0.131708	0.957074
Q64012_GRLS(1)PVPVPR	WT_NT-WT_EE__-__TG_NT-TG_EE	0.430713	0.182424	2.36105	16	0.0312447	0.834238
Q640R3_S(1)PGLPIR	WT_NT-WT_EE__-__TG_NT-TG_EE	0.558328	0.823479	0.678011	14	0.508817	0.9836
Q640R3_THT(0.001)S(0.983)PPRAPS(0.015)S(0.001)PGR	WT_NT-WT_EE__-__TG_NT-TG_EE	1.64354	0.890583	1.84547	15	0.0848017	0.876284
Q64322_GPT(0.007)S(0.986)PS(0.003)T(0.003)PR	WT_NT-WT_EE__-__TG_NT-TG_EE	0.100274	0.294686	0.340275	14	0.738702	0.985461
Q64332_MNQLLS(0.933)RT(0.163)PALS(0.893)PQRPLT(0.003)T(0.007)QQPQS(0.001)GTLK	WT_NT-WT_EE__-__TG_NT-TG_EE	-0.235437	0.641881	-0.366793	14	0.719258	0.985461
Q64332_T(1)PALS(1)PQRPLTTQQPQSGTLK	WT_NT-WT_EE__-__TG_NT-TG_EE	-0.239948	0.664299	-0.361205	36	0.720057	0.985461
Q66L44_GAGDEVSELPAPARS(1)PPR	WT_NT-WT_EE__-__TG_NT-TG_EE	0.133628	0.579707	0.230509	16	0.820618	0.985461
Q66L44_HAS(1)LDGASPYFK	WT_NT-WT_EE__-__TG_NT-TG_EE	-0.251362	0.329094	-0.7638	16	0.456103	0.9836
Q68ED2_TELCENVDPNS(1)PAAK	WT_NT-WT_EE__-__TG_NT-TG_EE	-0.783047	0.25723	-3.04415	15	0.00820065	0.612737
Q68FF6_HGS(0.057)GADS(0.536)DY(0.408)ENTQSGDPLLGLEGK	WT_NT-WT_EE__-__TG_NT-TG_EE	-0.525199	0.487832	-1.0766	10	0.306946	0.974929
Q68FF6_HGS(1)GADSDYENTQSGDPLLGLEGK	WT_NT-WT_EE__-__TG_NT-TG_EE	-0.628166	0.853197	-0.736249	13	0.474656	0.9836
Q68FF6_S(0.007)LS(0.021)S(0.969)PT(0.002)DNLELSAR	WT_NT-WT_EE__-__TG_NT-TG_EE	-0.4194	0.223059	-1.88022	15	0.0796407	0.876284
Q68FF6_SQSELDDQHDYDSVAS(0.997)DEDT(0.003)DQEPLPSAGATR	WT_NT-WT_EE__-__TG_NT-TG_EE	-0.0824006	0.474403	-0.173693	10	0.865572	0.985461
Q68FH0_AASPYSQRPAS(0.998)PT(0.002)AVR	WT_NT-WT_EE__-__TG_NT-TG_EE	0.410979	0.200854	2.04616	16	0.0575394	0.876284
Q68FH0_LLGLNELDDLLGKES(1)PSK	WT_NT-WT_EE__-__TG_NT-TG_EE	-0.88108	0.945808	-0.931564	14	0.367349	0.980288
Q68FH0_PSPIYISSYS(0.016)S(0.984)PAR	WT_NT-WT_EE__-__TG_NT-TG_EE	-0.533709	0.289021	-1.84661	15	0.0846275	0.876284
Q68FH0_S(0.004)AVS(0.996)PDLHITPIYEGR	WT_NT-WT_EE__-__TG_NT-TG_EE	-1.08105	0.870826	-1.24141	16	0.232346	0.974929
Q68FH0_VASPSQGQVGSS(0.003)S(0.997)PK	WT_NT-WT_EE__-__TG_NT-TG_EE	0.0607353	0.399205	0.15214	15	0.881104	0.985461
Q68FH0_VGS(1)PLTLTDAQTR	WT_NT-WT_EE__-__TG_NT-TG_EE	0.0292072	0.200083	0.145975	16	0.885764	0.985461
Q68FL4_HRDGGEALVS(1)PDGTVTEAPR	WT_NT-WT_EE__-__TG_NT-TG_EE	-0.114776	0.295649	-0.388219	16	0.702971	0.985461
Q68FM6_GS(1)PLNSPLDR	WT_NT-WT_EE__-__TG_NT-TG_EE	0.302626	0.33757	0.896483	11	0.389193	0.9836
Q69ZH9_ARS(1)DDYLSR	WT_NT-WT_EE__-__TG_NT-TG_EE	-0.408775	0.228352	-1.79011	13	0.096742	0.908883
Q69ZH9_S(1)AEALGPGALVSPR	WT_NT-WT_EE__-__TG_NT-TG_EE	-0.146119	0.357468	-0.408762	9	0.69227	0.985461
Q69ZH9_S(1)CDDGLNTFRDEGR	WT_NT-WT_EE__-__TG_NT-TG_EE	-0.713768	0.333596	-2.13962	13	0.051931	0.867402
Q69ZK9_RLS(1)PPGGSGSGVPGGGPLLPTAGR	WT_NT-WT_EE__-__TG_NT-TG_EE	-2.6561	0.9018	-2.94533	12	0.01225	0.612737
Q6DFV3_DQGEPVS(0.999)PS(0.001)EDEPFSWPGPK	WT_NT-WT_EE__-__TG_NT-TG_EE	-0.252549	0.462955	-0.545515	13	0.594637	0.985461
Q6DFV3_S(1)YDEGLDDYREDAK	WT_NT-WT_EE__-__TG_NT-TG_EE	-1.43964	0.623167	-2.31021	13	0.0379333	0.834238
Q6DFV7_HS(0.006)GS(0.994)PENLGESTLNIHEDLDK	WT_NT-WT_EE__-__TG_NT-TG_EE	-0.131615	0.24416	-0.53905	14	0.59832	0.985461
Q6DID3_EPVQT(0.016)AQS(0.984)PAPVEK	WT_NT-WT_EE__-__TG_NT-TG_EE	0.255231	0.366093	0.697175	13	0.497972	0.9836
Q6NS52_ANS(0.998)VT(0.002)MDGQGLQITPVPGTHPLLVFVNPK	WT_NT-WT_EE__-__TG_NT-TG_EE	0.30527	0.562639	0.542568	16	0.594905	0.985461
Q6NS60_RHS(0.998)T(0.002)EGEEGDVSDVGSR	WT_NT-WT_EE__-__TG_NT-TG_EE	-0.855862	0.897531	-0.953574	13	0.357695	0.977825
Q6NXN1_ILGS(0.009)AS(0.991)PEEEQEKPILDRPTR	WT_NT-WT_EE__-__TG_NT-TG_EE	0.114516	0.262559	0.436153	13	0.669882	0.985461
Q6NZC7_KLS(1)VGAYVSSVR	WT_NT-WT_EE__-__TG_NT-TG_EE	0.180247	0.472918	0.381137	16	0.708115	0.985461
Q6NZJ6_AAS(0.999)LT(0.001)EDR	WT_NT-WT_EE__-__TG_NT-TG_EE	-0.0157736	0.448903	-0.0351381	13	0.972503	0.990114
Q6P4S6_RAS(1)DGGANIQLHAQQLLK	WT_NT-WT_EE__-__TG_NT-TG_EE	-0.708173	0.511934	-1.38333	15	0.186808	0.974929
Q6P542_SKPAAADS(1)EGEEEEEDTAK	WT_NT-WT_EE__-__TG_NT-TG_EE	-0.65704	0.782033	-0.840169	13	0.415999	0.9836
Q6P9K8_AAASVVSGPPVAS(0.001)DCAS(0.997)PGDS(0.002)AR	WT_NT-WT_EE__-__TG_NT-TG_EE	-0.846523	0.426448	-1.98506	12	0.0704771	0.876284
Q6P9K8_AQPGS(1)PQALGGPHGPATAK	WT_NT-WT_EE__-__TG_NT-TG_EE	0.155968	0.386461	0.403581	16	0.691863	0.985461
Q6P9K8_PASSPPS(0.001)QS(0.001)AS(0.001)PVKPPS(0.994)PGT(0.002)PALHVPAKPPR	WT_NT-WT_EE__-__TG_NT-TG_EE	-0.1609	0.500532	-0.321458	13	0.752974	0.985461
Q6P9K8_RAHGT(1)PPPVSPKPPPPPTAPK	WT_NT-WT_EE__-__TG_NT-TG_EE	-0.104542	0.786564	-0.13291	16	0.895922	0.985461
Q6P9K8_RAS(1)DLAGSVDTGSAGSVK	WT_NT-WT_EE__-__TG_NT-TG_EE	-0.346502	0.253147	-1.36878	13	0.194256	0.974929
Q6P9K8_RGS(1)GEPAEQSHFMEDGTAR	WT_NT-WT_EE__-__TG_NT-TG_EE	-1.21557	0.416269	-2.92014	13	0.0119372	0.612737
Q6P9K8_SVSESS(0.001)PGDS(0.999)PVKPPEGSSGAAR	WT_NT-WT_EE__-__TG_NT-TG_EE	-0.71141	0.331311	-2.14726	15	0.0485263	0.851234
Q6P9K8_VPLPGPGS(1)PEVK	WT_NT-WT_EE__-__TG_NT-TG_EE	-0.0455074	0.198482	-0.229277	16	0.821559	0.985461
Q6P9Q6_RLS(0.985)LT(0.015)PDPEK	WT_NT-WT_EE__-__TG_NT-TG_EE	0.421726	0.127225	3.31481	13	0.00558622	0.612737
Q6P9R4_RAETFGGYDSVGS(0.016)PS(0.984)K	WT_NT-WT_EE__-__TG_NT-TG_EE	-0.366481	0.410091	-0.893658	9	0.394773	0.9836
Q6P9S0_GLS(1)LEHQK	WT_NT-WT_EE__-__TG_NT-TG_EE	-0.0453643	0.400352	-0.113311	13	0.911515	0.985999
Q6P9S0_TPTVPDS(1)PGYVGPTR	WT_NT-WT_EE__-__TG_NT-TG_EE	-0.143006	0.450871	-0.317178	14	0.75579	0.985461
Q6PAJ1_ASAPRPPPAPADGADPAPVEES(0.028)EARPDGEGS(0.298)PS(0.674)K	WT_NT-WT_EE__-__TG_NT-TG_EE	-0.66207	0.564019	-1.17384	8	0.274217	0.974929
Q6PAJ1_ASAPRPPPAPADGADPAPVEESEARPDGEGS(0.905)PS(0.095)K	WT_NT-WT_EE__-__TG_NT-TG_EE	-0.402466	0.291537	-1.3805	15	0.187659	0.974929
Q6PAR5_S(0.674)RS(0.321)S(0.005)DIVSSVR	WT_NT-WT_EE__-__TG_NT-TG_EE	-0.850182	0.65769	-1.29268	11	0.222615	0.974929
Q6PAV2_IY(0.119)S(0.882)FGLGGNGQLGT(0.962)GS(0.038)T(0.54)S(0.458)NR	WT_NT-WT_EE__-__TG_NT-TG_EE	0.991135	0.946311	1.04737	15	0.311514	0.974929
Q6PAV2_IY(0.439)S(0.561)FGLGGNGQLGT(0.904)GS(0.096)T(0.755)S(0.244)NR	WT_NT-WT_EE__-__TG_NT-TG_EE	0.768119	0.662129	1.16007	15	0.26415	0.974929
Q6PAV2_IY(0.445)S(0.555)FGLGGNGQLGT(0.123)GS(0.877)T(0.123)S(0.877)NR	WT_NT-WT_EE__-__TG_NT-TG_EE	1.13457	0.956046	1.18673	15	0.253791	0.974929
Q6PAV2_IY(0.452)S(0.548)FGLGGNGQLGT(0.09)GS(0.91)T(0.5)S(0.5)NR	WT_NT-WT_EE__-__TG_NT-TG_EE	1.05168	0.981574	1.07142	15	0.300915	0.974929
Q6PCP5_PLALKT(1)PPR	WT_NT-WT_EE__-__TG_NT-TG_EE	0.0727982	0.541346	0.134476	14	0.89494	0.985461
Q6PDG5_DMDEPS(1)PVPNVEEVTLPK	WT_NT-WT_EE__-__TG_NT-TG_EE	0.0485129	0.624185	0.0777221	15	0.939076	0.986736
Q6PDG5_TLT(0.001)DEVNS(0.994)PDS(0.006)DRR	WT_NT-WT_EE__-__TG_NT-TG_EE	0.98939	0.672623	1.47094	13	0.165094	0.962989
Q6PDL0_EFQDYIEPEEGCQGS(1)PQR	WT_NT-WT_EE__-__TG_NT-TG_EE	-0.611189	0.566265	-1.07933	15	0.297489	0.974929
Q6PE13_GLAS(0.003)S(0.996)PT(0.001)GGALRPR	WT_NT-WT_EE__-__TG_NT-TG_EE	0.807929	0.932617	0.866303	15	0.399969	0.9836
Q6PE13_GSVGPAPS(0.001)LS(0.005)ELDLRPPS(0.958)PINLS(0.035)R	WT_NT-WT_EE__-__TG_NT-TG_EE	1.17085	1.07745	1.08669	12	0.29852	0.974929
Q6PE13_RGS(1)QPDAELDGAGTSLLR	WT_NT-WT_EE__-__TG_NT-TG_EE	-0.75851	0.521683	-1.45397	15	0.166558	0.962989
Q6PER3_LIGTAVPQRT(0.031)S(0.964)PT(0.005)GPK	WT_NT-WT_EE__-__TG_NT-TG_EE	1.1995	1.65463	0.724935	11	0.483628	0.9836
Q6PFR5_RAHT(1)PTPGIYMGR	WT_NT-WT_EE__-__TG_NT-TG_EE	0.413448	0.578448	0.714755	13	0.487398	0.9836
Q6PGE7_TGMYVATLAGSQS(1)PK	WT_NT-WT_EE__-__TG_NT-TG_EE	-1.95835	0.792399	-2.47142	16	0.0250731	0.777265
Q6PGF7_GSNPFEDEDDEELAT(1)PEAEEEK	WT_NT-WT_EE__-__TG_NT-TG_EE	-0.164447	0.239229	-0.687402	15	0.50232	0.9836
Q6PIC6_RDVAGDAS(0.973)ES(0.027)ALLK	WT_NT-WT_EE__-__TG_NT-TG_EE	1.05141	0.34741	3.02643	15	0.00850248	0.612737
Q6PIC6_S(1)PDCTHDNPLETR	WT_NT-WT_EE__-__TG_NT-TG_EE	1.21828	1.13347	1.07483	16	0.298393	0.974929
Q6PIE5_AGQENIS(1)VSK	WT_NT-WT_EE__-__TG_NT-TG_EE	0.164323	0.468806	0.350514	13	0.731567	0.985461
Q6R891_AS(0.038)S(0.962)LNENVDHSALLK	WT_NT-WT_EE__-__TG_NT-TG_EE	-0.913377	0.84311	-1.08334	15	0.295763	0.974929
Q6WVG3_S(0.95)PS(0.05)GGAAGPLLTPSQSLDGSR	WT_NT-WT_EE__-__TG_NT-TG_EE	-0.376764	0.299807	-1.25669	13	0.230978	0.974929
Q6ZPJ3_EEKPEVQS(1)PVK	WT_NT-WT_EE__-__TG_NT-TG_EE	-0.0734889	0.976026	-0.075294	16	0.940914	0.986736
Q6ZPS6_GVAPADS(1)PDAPRR	WT_NT-WT_EE__-__TG_NT-TG_EE	0.339415	0.557195	0.60915	16	0.550977	0.985461
Q6ZQ58_ESPRPPAAAEAPAGS(1)DGEDGGRR	WT_NT-WT_EE__-__TG_NT-TG_EE	-0.259921	0.259708	-1.00082	15	0.332785	0.977255
Q6ZQK5_KS(0.005)S(0.995)PSTGSLDSGNESK	WT_NT-WT_EE__-__TG_NT-TG_EE	-0.489844	0.540395	-0.906456	10	0.386015	0.9836
Q6ZQK5_YSALLS(0.002)PS(0.998)EQEK	WT_NT-WT_EE__-__TG_NT-TG_EE	0.300749	0.201307	1.49399	14	0.157373	0.962989
Q6ZWR6_T(1)ENLGESKHHISEKK	WT_NT-WT_EE__-__TG_NT-TG_EE	0.450569	1.10206	0.408842	15	0.688433	0.985461
Q6ZWU9_DLLHPS(1)PEEEK	WT_NT-WT_EE__-__TG_NT-TG_EE	-0.176232	0.26161	-0.673643	14	0.511507	0.9836
Q78PY7_VNVTVDYIRPAS(0.995)PAT(0.002)ET(0.002)VPAFSER	WT_NT-WT_EE__-__TG_NT-TG_EE	0.0498166	0.567142	0.087838	12	0.931454	0.986485
Q78ZA7_EFITGDVEPTDAESAWHS(1)ENEEEDK	WT_NT-WT_EE__-__TG_NT-TG_EE	-0.197989	1.32219	-0.149744	15	0.882961	0.985461
Q7M750_S(0.998)PT(0.002)HEMNPR	WT_NT-WT_EE__-__TG_NT-TG_EE	-0.185914	1.8666	-0.0996007	13	0.922181	0.985999
Q7TMB8_SGDGES(0.001)T(0.999)PVEHVR	WT_NT-WT_EE__-__TG_NT-TG_EE	-0.752557	0.689591	-1.09131	11	0.298464	0.974929
Q7TME0_PGSSQLVHIPEETQENIST(0.008)S(0.991)PK	WT_NT-WT_EE__-__TG_NT-TG_EE	0.47483	0.877906	0.540866	16	0.59605	0.985461
Q7TME0_TVHT(0.005)S(0.995)PGGGLGAR	WT_NT-WT_EE__-__TG_NT-TG_EE	-0.210426	0.474987	-0.443015	12	0.665636	0.985461
Q7TMY8_GSGTAS(1)DDEFENLR	WT_NT-WT_EE__-__TG_NT-TG_EE	-0.431985	0.204705	-2.11028	14	0.0533086	0.867402
Q7TPH6_LISGDAEPT(1)PEQEEK	WT_NT-WT_EE__-__TG_NT-TG_EE	0.282745	0.268029	1.0549	16	0.30714	0.974929
Q7TQD2_AVS(0.007)S(0.99)PT(0.003)VSR	WT_NT-WT_EE__-__TG_NT-TG_EE	-0.499353	0.714575	-0.698811	15	0.495363	0.9836
Q7TQD2_RLS(1)LESEGANEGATAAPELSALEEAFRR	WT_NT-WT_EE__-__TG_NT-TG_EE	-0.513906	0.960914	-0.53481	16	0.600136	0.985461
Q7TQF7_AALPAGEGGS(1)PEGAK	WT_NT-WT_EE__-__TG_NT-TG_EE	0.124529	0.623715	0.199656	11	0.845392	0.985461
Q7TQF7_AFSIQGAPS(0.024)DS(0.976)GPLR	WT_NT-WT_EE__-__TG_NT-TG_EE	-0.506673	0.482312	-1.05051	11	0.316016	0.974929
Q7TQF7_T(0.045)PS(0.938)PPEEPS(0.019)PLPS(0.923)PT(0.045)AS(0.029)PNHTLAPASPAPVRPR	WT_NT-WT_EE__-__TG_NT-TG_EE	0.525483	1.73904	0.302169	12	0.767697	0.985461
Q7TQF7_T(0.152)PS(0.848)PPEEPS(0.008)PLPS(0.953)PT(0.033)AS(0.007)PNHTLAPASPAPVRPR	WT_NT-WT_EE__-__TG_NT-TG_EE	-1.07907	0.708987	-1.52199	15	0.148811	0.957074
Q7TQG1_S(1)PAEEELTPSAVVR	WT_NT-WT_EE__-__TG_NT-TG_EE	0.167443	0.36143	0.463278	12	0.651455	0.985461
Q7TSJ2_AQS(1)PLLPEPLK	WT_NT-WT_EE__-__TG_NT-TG_EE	-0.548663	0.558183	-0.982944	16	0.340266	0.977255
Q7TSJ2_GQS(1)PTAPGPTK	WT_NT-WT_EE__-__TG_NT-TG_EE	-0.190183	0.733459	-0.259297	15	0.798931	0.985461
Q80T41_DLEEVTMQLQDT(1)PEK	WT_NT-WT_EE__-__TG_NT-TG_EE	0.35403	0.557007	0.635593	16	0.534027	0.985461
Q80T41_DPIEDINS(1)PEHIQR	WT_NT-WT_EE__-__TG_NT-TG_EE	-0.194309	0.756487	-0.256856	16	0.800563	0.985461
Q80TE7_LET(0.001)T(0.999)PTTSPLPER	WT_NT-WT_EE__-__TG_NT-TG_EE	-0.6472	0.571763	-1.13194	12	0.279774	0.974929
Q80TE7_LETTPTT(0.01)S(0.99)PLPERK	WT_NT-WT_EE__-__TG_NT-TG_EE	-1.40692	0.959302	-1.46661	13	0.166252	0.962989
Q80TE7_S(0.141)QS(0.859)IDEIDVGTYK	WT_NT-WT_EE__-__TG_NT-TG_EE	0.628415	0.466369	1.34746	11	0.20493	0.974929
Q80TE7_S(1)MDGYPEQFCVR	WT_NT-WT_EE__-__TG_NT-TG_EE	0.465819	0.484766	0.960917	14	0.352898	0.977255
Q80TJ1_AGGGRPS(0.008)S(0.983)PS(0.005)PS(0.005)VVSEK	WT_NT-WT_EE__-__TG_NT-TG_EE	-1.27686	0.629648	-2.02789	15	0.0607192	0.876284
Q80TJ1_AGGGRPSSPSPSVVS(1)EK	WT_NT-WT_EE__-__TG_NT-TG_EE	-0.134203	0.290249	-0.462373	16	0.65004	0.985461
Q80TL0_RPWPQHQCS(1)APADLGYEGR	WT_NT-WT_EE__-__TG_NT-TG_EE	-0.911052	0.866449	-1.05148	16	0.308662	0.974929
Q80TL0_VDS(0.999)FT(0.001)DR	WT_NT-WT_EE__-__TG_NT-TG_EE	-0.164414	0.601191	-0.273481	16	0.787983	0.985461
Q80TL4_RGT(1)VEGSVQEVQEEK	WT_NT-WT_EE__-__TG_NT-TG_EE	0.154778	0.250013	0.619081	16	0.544578	0.985461
Q80TS7_LRPGS(1)PEPPPR	WT_NT-WT_EE__-__TG_NT-TG_EE	0.0185828	0.365265	0.0508748	13	0.960199	0.988598
Q80TY0_RT(0.031)VS(0.963)DNS(0.006)LSSSK	WT_NT-WT_EE__-__TG_NT-TG_EE	0.633789	0.626529	1.01159	10	0.335585	0.977255
Q80TZ3_GAS(0.087)S(0.853)PDMEPS(0.06)YGGGLFDMVK	WT_NT-WT_EE__-__TG_NT-TG_EE	-0.255979	0.493649	-0.518544	16	0.611176	0.985461
Q80TZ3_GAS(0.827)S(0.173)PDMEPSYGGGLFDMVK	WT_NT-WT_EE__-__TG_NT-TG_EE	-0.37181	0.57488	-0.646761	16	0.526956	0.985064
Q80TZ3_PQS(0.002)S(0.002)MPHS(0.026)S(0.969)PQNRPNY(0.001)NVSFSAMPAGQSER	WT_NT-WT_EE__-__TG_NT-TG_EE	-0.398763	0.663356	-0.601129	10	0.561132	0.985461
Q80TZ3_RTATSASAS(1)PTLR	WT_NT-WT_EE__-__TG_NT-TG_EE	-2.11215	0.956856	-2.20739	15	0.0432806	0.847389
Q80U23_RTS(1)PPVSVR	WT_NT-WT_EE__-__TG_NT-TG_EE	0.0710132	0.242555	0.292772	16	0.773459	0.985461
Q80U28_LLRPNS(1)LK	WT_NT-WT_EE__-__TG_NT-TG_EE	-0.0439391	0.331825	-0.132417	14	0.896539	0.985461
Q80U28_S(1)PTENVNTPVGK	WT_NT-WT_EE__-__TG_NT-TG_EE	0.142724	0.394474	0.361808	16	0.72223	0.985461
Q80U40_DHLS(1)PDFYDESETDPGAEELPAR	WT_NT-WT_EE__-__TG_NT-TG_EE	-0.55748	0.558849	-0.997551	14	0.335428	0.977255
Q80U49_EIHDVAGDGDSLGS(1)PGPTR	WT_NT-WT_EE__-__TG_NT-TG_EE	0.275308	0.494069	0.557226	15	0.585592	0.985461
Q80U49_HEDGTQS(0.991)DS(0.009)EDPLAK	WT_NT-WT_EE__-__TG_NT-TG_EE	-0.0694089	0.415456	-0.167067	15	0.869549	0.985461
Q80UJ7_FSVTHHYLVQES(1)PDK	WT_NT-WT_EE__-__TG_NT-TG_EE	-0.137322	0.414948	-0.330937	14	0.745593	0.985461
Q80UU9_PGEEPSEYT(1)DEEDTK	WT_NT-WT_EE__-__TG_NT-TG_EE	0.0252418	0.575665	0.043848	16	0.965568	0.988598
Q80VC9_SSILLSEGT(1)PPEEPTTK	WT_NT-WT_EE__-__TG_NT-TG_EE	-0.427244	0.280653	-1.52232	15	0.14873	0.957074
Q80VP1_T(1)PESFLGPNAALVDLDSLVSR	WT_NT-WT_EE__-__TG_NT-TG_EE	-0.541004	0.409548	-1.32098	16	0.20509	0.974929
Q80VP1_TALPT(0.003)S(0.987)GS(0.009)STGELELLAGEVPAR	WT_NT-WT_EE__-__TG_NT-TG_EE	-1.26399	0.625397	-2.02111	12	0.0661561	0.876284
Q80WJ7_SQEPISNDQKVS(1)DDDK	WT_NT-WT_EE__-__TG_NT-TG_EE	-0.153921	0.726862	-0.211761	16	0.834967	0.985461
Q80X50_RYPSS(0.001)IS(0.001)S(0.003)S(0.995)PQK	WT_NT-WT_EE__-__TG_NT-TG_EE	-0.332294	0.290026	-1.14574	9	0.281453	0.974929
Q80X80_EAGLS(0.986)QS(0.014)HDDLSNTTATPSVR	WT_NT-WT_EE__-__TG_NT-TG_EE	-2.01446	0.738893	-2.72632	15	0.015612	0.670114
Q80X80_NLGT(1)PTSSTPRPSITPTK	WT_NT-WT_EE__-__TG_NT-TG_EE	0.344357	0.430566	0.799777	16	0.435554	0.9836
Q80X80_NLGTPTSSTPRPS(0.001)IT(0.993)PT(0.006)K	WT_NT-WT_EE__-__TG_NT-TG_EE	-0.811639	0.569825	-1.42436	12	0.179824	0.974547
Q80X80_SDISERPS(1)VDDVESETGSTGALETR	WT_NT-WT_EE__-__TG_NT-TG_EE	0.475516	0.31498	1.50967	15	0.151902	0.957074
Q80XU3_ATVT(0.001)PS(0.999)PVK	WT_NT-WT_EE__-__TG_NT-TG_EE	0.395137	0.212965	1.85541	14	0.0847126	0.876284
Q80YA9_GS(0.001)ES(0.999)PNSFLDQEYR	WT_NT-WT_EE__-__TG_NT-TG_EE	-0.0216969	0.434298	-0.0499585	16	0.960774	0.988598
Q80Z38_RAPS(1)PVVS(0.921)PT(0.079)ELSK	WT_NT-WT_EE__-__TG_NT-TG_EE	-0.198097	0.677551	-0.292372	11	0.775443	0.985461
Q80ZF8_IS(1)LNDDEEEK	WT_NT-WT_EE__-__TG_NT-TG_EE	-0.244086	0.242473	-1.00665	16	0.329085	0.977255
Q80ZF8_SETGSTISMS(0.008)S(0.991)LER	WT_NT-WT_EE__-__TG_NT-TG_EE	0.508096	0.656452	0.774002	15	0.450957	0.9836
Q810U4_EDDGTFGEYS(1)DAEDHK	WT_NT-WT_EE__-__TG_NT-TG_EE	-0.0286563	0.515545	-0.0555844	14	0.956458	0.988598
Q811D0_NLSEIENVHGFVS(0.007)HS(0.021)HIS(0.972)PIK	WT_NT-WT_EE__-__TG_NT-TG_EE	-0.336449	0.567639	-0.592716	13	0.56354	0.985461
Q811P8_DVINRS(0.988)PT(0.012)QLQLGK	WT_NT-WT_EE__-__TG_NT-TG_EE	0.631812	1.19207	0.530012	15	0.603861	0.985461
Q811P8_S(0.01)AKS(0.989)EES(0.001)LTSLHAVDGDSK	WT_NT-WT_EE__-__TG_NT-TG_EE	-1.03114	0.679758	-1.51692	15	0.150076	0.957074
Q812A2_LRS(1)DGAAIPR	WT_NT-WT_EE__-__TG_NT-TG_EE	-0.716417	0.691592	-1.0359	14	0.317813	0.974929
Q812A2_NDLQS(1)PTEHISDYGFGGVMGR	WT_NT-WT_EE__-__TG_NT-TG_EE	-1.04599	0.508569	-2.05674	13	0.0603585	0.876284
Q812A2_S(1)LEAEALAEDIEK	WT_NT-WT_EE__-__TG_NT-TG_EE	-0.126849	0.65058	-0.194978	13	0.848425	0.985461
Q812A2_SGGDT(0.006)HS(0.992)PPRGLGPS(0.002)IDTPPR	WT_NT-WT_EE__-__TG_NT-TG_EE	0.657523	0.277062	2.3732	15	0.0314265	0.834238
Q8BFT9_SEDDAAS(1)GEHDIQIEGVR	WT_NT-WT_EE__-__TG_NT-TG_EE	-0.135235	0.368029	-0.367458	16	0.718092	0.985461
Q8BFT9_T(0.003)GES(0.008)ARS(0.989)EDDAASGEHDIQIEGVR	WT_NT-WT_EE__-__TG_NT-TG_EE	0.206035	0.337897	0.609756	10	0.555624	0.985461
Q8BGD9_EEDCHS(0.964)PT(0.025)S(0.011)KPPKPDQPLK	WT_NT-WT_EE__-__TG_NT-TG_EE	0.252438	0.906601	0.278444	15	0.784473	0.985461
Q8BGD9_S(1)LENETLNK	WT_NT-WT_EE__-__TG_NT-TG_EE	-0.149944	0.226058	-0.663299	16	0.516583	0.9836
Q8BGH4_SFS(1)MQDLTTIR	WT_NT-WT_EE__-__TG_NT-TG_EE	0.187505	0.74277	0.252439	12	0.804973	0.985461
Q8BGT8_LDHALSSPS(0.009)S(0.991)PCEEIK	WT_NT-WT_EE__-__TG_NT-TG_EE	0.0671209	0.279449	0.24019	14	0.813664	0.985461
Q8BGU5_RSAS(1)ADNLILPR	WT_NT-WT_EE__-__TG_NT-TG_EE	0.335812	0.148661	2.25891	16	0.0382028	0.834238
Q8BH50_RDS(0.99)S(0.01)ESQLASTESDKPTTGR	WT_NT-WT_EE__-__TG_NT-TG_EE	0.407968	0.249307	1.63641	13	0.125721	0.953346
Q8BH66_S(0.952)S(0.048)DWSSEEEEPVRK	WT_NT-WT_EE__-__TG_NT-TG_EE	-1.66311	0.556931	-2.98621	14	0.00981613	0.612737
Q8BH66_SSDWS(0.002)S(0.998)EEEEPVRK	WT_NT-WT_EE__-__TG_NT-TG_EE	-0.105056	0.412633	-0.254599	10	0.804192	0.985461
Q8BH66_SSDWS(0.994)S(0.006)EEEEPVRK	WT_NT-WT_EE__-__TG_NT-TG_EE	-0.367865	0.477024	-0.771167	16	0.451847	0.9836
Q8BHL3_ASPVPGPGT(0.035)PT(0.965)R	WT_NT-WT_EE__-__TG_NT-TG_EE	0.594758	0.514044	1.15702	13	0.268084	0.974929
Q8BJ42_IIES(1)PERK	WT_NT-WT_EE__-__TG_NT-TG_EE	0.764164	0.846856	0.902355	13	0.383283	0.98143
Q8BJH1_NTT(1)PPSLAR	WT_NT-WT_EE__-__TG_NT-TG_EE	0.0708541	0.367821	0.192632	13	0.850224	0.985461
Q8BJI1_DIS(1)NLEENDETR	WT_NT-WT_EE__-__TG_NT-TG_EE	-0.894753	0.526253	-1.70023	11	0.117152	0.949064
Q8BJU0_APDRT(1)PPSEEDSAEAER	WT_NT-WT_EE__-__TG_NT-TG_EE	0.131061	0.235012	0.557678	16	0.584783	0.985461
Q8BKX1_SLS(1)PPQSQSK	WT_NT-WT_EE__-__TG_NT-TG_EE	0.19251	0.665359	0.289333	11	0.777707	0.985461
Q8BMG7_GGFS(1)PFGNTQGPSR	WT_NT-WT_EE__-__TG_NT-TG_EE	-0.690694	0.367036	-1.88181	13	0.0824396	0.876284
Q8BNW9_ASAAEGSEAS(1)PPSLR	WT_NT-WT_EE__-__TG_NT-TG_EE	0.000869524	0.259437	0.00335158	16	0.997367	0.997955
Q8BP27_ENPPS(1)PPT(0.759)S(0.241)PAAPQPR	WT_NT-WT_EE__-__TG_NT-TG_EE	0.807833	0.439249	1.83913	15	0.085775	0.87821
Q8BP27_ENPPS(1)PPT(0.894)S(0.106)PAAPQPR	WT_NT-WT_EE__-__TG_NT-TG_EE	0.417595	0.270347	1.54466	11	0.150695	0.957074
Q8BPN8_FGNVDADS(1)PVEETIQDHSALK	WT_NT-WT_EE__-__TG_NT-TG_EE	0.0378575	0.362304	0.104491	16	0.918078	0.985999
Q8BPN8_LDHELS(1)LDR	WT_NT-WT_EE__-__TG_NT-TG_EE	-0.322854	0.568089	-0.568315	16	0.577711	0.985461
Q8BPN8_NLAS(1)PEGTLATLGLK	WT_NT-WT_EE__-__TG_NT-TG_EE	0.498633	0.510032	0.97765	16	0.342799	0.977255
Q8BPN8_RKQS(1)EVEADLGYPGGK	WT_NT-WT_EE__-__TG_NT-TG_EE	0.348648	0.417577	0.834932	15	0.416857	0.9836
Q8BPN8_RQS(1)ESIAAPPVASEDMDK	WT_NT-WT_EE__-__TG_NT-TG_EE	-1.61597	0.916827	-1.76257	12	0.1034	0.923152
Q8BPN8_THPRPS(0.998)IS(0.002)MPLPTVLLDR	WT_NT-WT_EE__-__TG_NT-TG_EE	0.476775	0.629159	0.757798	14	0.461138	0.9836
Q8BRT1_S(1)FDDEESVDGNRPSSAASAFK	WT_NT-WT_EE__-__TG_NT-TG_EE	-0.819405	0.522879	-1.5671	13	0.141101	0.957074
Q8BRV5_RDES(1)DEEPPRVER	WT_NT-WT_EE__-__TG_NT-TG_EE	0.136	0.618776	0.219788	16	0.828816	0.985461
Q8BSS9_MVS(0.021)S(0.017)EGS(0.946)T(0.016)ESEHLEGMEAGQK	WT_NT-WT_EE__-__TG_NT-TG_EE	0.116676	0.619601	0.188309	11	0.854064	0.985461
Q8BSS9_VASVS(1)LEGLNLAR	WT_NT-WT_EE__-__TG_NT-TG_EE	0.0206941	0.452525	0.0457304	12	0.964277	0.988598
Q8BTG7_RLS(1)GGAVPSASMTR	WT_NT-WT_EE__-__TG_NT-TG_EE	-0.0491217	0.283862	-0.173048	16	0.864784	0.985461
Q8BTI8_AAETPAVAS(0.001)CWS(0.002)GPQVS(0.997)PEHK	WT_NT-WT_EE__-__TG_NT-TG_EE	-0.794313	0.353258	-2.24853	10	0.0482998	0.851234
Q8BTI8_DKFS(0.99)PT(0.01)QDRPESSTVLK	WT_NT-WT_EE__-__TG_NT-TG_EE	0.536283	0.209092	2.56482	15	0.0215549	0.751052
Q8BTI8_NSGPVSEVNTGFS(1)PEVK	WT_NT-WT_EE__-__TG_NT-TG_EE	0.0539089	0.333913	0.161446	13	0.874224	0.985461
Q8BTI8_RS(0.009)S(0.985)S(0.006)ELSPEVVEK	WT_NT-WT_EE__-__TG_NT-TG_EE	0.188519	0.238966	0.788895	16	0.441707	0.9836
Q8BTI8_RSPSVS(0.924)S(0.075)PEPTEK	WT_NT-WT_EE__-__TG_NT-TG_EE	-0.183732	0.323166	-0.568538	12	0.580154	0.985461
Q8BTI8_RVPS(0.998)PT(0.002)PVPK	WT_NT-WT_EE__-__TG_NT-TG_EE	0.478311	0.366085	1.30656	15	0.211042	0.974929
Q8BTI8_S(0.11)S(0.137)S(0.752)PVT(0.001)ELT(0.004)ARS(0.995)PVK	WT_NT-WT_EE__-__TG_NT-TG_EE	-0.132905	0.365618	-0.363507	12	0.72255	0.985461
Q8BTI8_SEQPLSQVLPS(0.001)LS(0.999)PEHK	WT_NT-WT_EE__-__TG_NT-TG_EE	0.354815	0.622647	0.56985	16	0.576694	0.985461
Q8BTM8_RAPS(1)VANIGSHCDLSLK	WT_NT-WT_EE__-__TG_NT-TG_EE	0.191066	0.515775	0.370445	15	0.71623	0.985461
Q8BTY2_DS(0.002)DKEDGRES(0.997)PS(0.001)YDTPSQR	WT_NT-WT_EE__-__TG_NT-TG_EE	0.617106	0.910932	0.677444	14	0.509165	0.9836
Q8BW96_GDVMS(0.064)T(0.916)ACGT(0.02)PGYVAPEVLAQK	WT_NT-WT_EE__-__TG_NT-TG_EE	0.634492	0.704772	0.90028	15	0.382198	0.98143
Q8BWG8_DDKDEEDDGTGS(1)PHLNNR	WT_NT-WT_EE__-__TG_NT-TG_EE	-0.107548	0.465538	-0.231018	16	0.820229	0.985461
Q8BWS5_SVST(0.047)S(0.941)PS(0.012)ILPAYLK	WT_NT-WT_EE__-__TG_NT-TG_EE	0.781565	0.674797	1.15822	9	0.276583	0.974929
Q8BX70_TANAS(1)LEEIIDK	WT_NT-WT_EE__-__TG_NT-TG_EE	-0.537123	0.454644	-1.18141	14	0.257119	0.974929
Q8BZ98_RS(1)PPPSPTTQR	WT_NT-WT_EE__-__TG_NT-TG_EE	1.72752	3.69389	0.467668	14	0.647218	0.985461
Q8C052_PVVTTHDLEAPS(0.906)RANS(0.093)QDS(0.271)LAS(0.729)R	WT_NT-WT_EE__-__TG_NT-TG_EE	1.68122	1.13641	1.47941	14	0.161177	0.962989
Q8C079_AAS(1)PPASASDLIEQQQK	WT_NT-WT_EE__-__TG_NT-TG_EE	-0.223167	0.198686	-1.12321	16	0.277919	0.974929
Q8C0E2_S(0.001)MS(0.999)HQAAIASQR	WT_NT-WT_EE__-__TG_NT-TG_EE	0.791026	0.928798	0.851666	16	0.406966	0.9836
Q8C0L9_LTLEGLEEDEDDDDDKVS(0.953)PT(0.047)VLHK	WT_NT-WT_EE__-__TG_NT-TG_EE	0.0370805	0.3424	0.108296	11	0.915711	0.985999
Q8C0T5_TLS(1)DESIYSSQR	WT_NT-WT_EE__-__TG_NT-TG_EE	-0.332497	0.47863	-0.694686	14	0.49862	0.9836
Q8C115_GLMT(0.999)FGGY(0.001)QEDFMVVVS(0.157)T(0.157)QS(0.686)K	WT_NT-WT_EE__-__TG_NT-TG_EE	-0.650158	0.431176	-1.50787	27	0.1432	0.957074
Q8C1B1_LDGES(1)DKEQFDDDQK	WT_NT-WT_EE__-__TG_NT-TG_EE	-0.486497	0.719206	-0.676437	16	0.508425	0.9836
Q8C1Y8_HIEPELAGRDS(1)PVR	WT_NT-WT_EE__-__TG_NT-TG_EE	-0.255806	0.525271	-0.486998	12	0.635034	0.985461
Q8C3Q5_EHLLS(1)PPR	WT_NT-WT_EE__-__TG_NT-TG_EE	0.45586	0.634517	0.718436	10	0.488934	0.9836
Q8C3Q5_LVSQEHLLLS(0.027)S(0.973)PEALR	WT_NT-WT_EE__-__TG_NT-TG_EE	0.492932	0.33563	1.46868	13	0.165699	0.962989
Q8C419_Y(1)S(1)NS(1)DNVETIPNSGHMEEPR	WT_NT-WT_EE__-__TG_NT-TG_EE	-0.989695	0.516045	-1.91785	12	0.0792363	0.876284
Q8C437_NHS(1)LEEEFER	WT_NT-WT_EE__-__TG_NT-TG_EE	-0.420526	0.231958	-1.81294	16	0.0886451	0.891813
Q8C437_S(1)PVDSSVLEGVK	WT_NT-WT_EE__-__TG_NT-TG_EE	-0.213251	0.186365	-1.14426	15	0.270447	0.974929
Q8C729_HLS(1)LPAGQVVPK	WT_NT-WT_EE__-__TG_NT-TG_EE	-0.456902	0.69272	-0.659577	12	0.521983	0.9836
Q8C729_VEVT(0.971)PT(0.029)VPR	WT_NT-WT_EE__-__TG_NT-TG_EE	-0.773207	0.316671	-2.44168	13	0.0296733	0.83371
Q8C8R3_AEGFES(0.994)ES(0.005)EDGAT(0.001)KPK	WT_NT-WT_EE__-__TG_NT-TG_EE	0.699164	0.455633	1.53449	11	0.153155	0.957074
Q8C8R3_ARS(1)YIETETESR	WT_NT-WT_EE__-__TG_NT-TG_EE	0.137059	0.252299	0.54324	16	0.594453	0.985461
Q8C8R3_ES(0.003)ES(0.997)DQEPEEEIGMTSEK	WT_NT-WT_EE__-__TG_NT-TG_EE	-0.6286	0.766918	-0.819643	14	0.426154	0.9836
Q8C8R3_GSPIVQEPEEAS(0.041)EPKEES(0.07)S(0.889)PRK	WT_NT-WT_EE__-__TG_NT-TG_EE	0.123903	0.247262	0.501098	13	0.624679	0.985461
Q8C8R3_HEGLAET(1)PETSPESLSFSPK	WT_NT-WT_EE__-__TG_NT-TG_EE	-0.728795	0.516395	-1.41131	16	0.177302	0.974547
Q8C8R3_IVDEQGDMDFQIS(1)PDRK	WT_NT-WT_EE__-__TG_NT-TG_EE	0.483482	0.539261	0.896565	16	0.383243	0.98143
Q8C8R3_LLRDPDGS(0.999)AEDDS(0.001)LEQTSLMESSGK	WT_NT-WT_EE__-__TG_NT-TG_EE	-0.239291	0.508548	-0.470538	11	0.647163	0.985461
Q8C8R3_RFT(1)PEEEMFK	WT_NT-WT_EE__-__TG_NT-TG_EE	-0.0655613	0.159373	-0.411371	16	0.686258	0.985461
Q8C8R3_S(1)PQGLELPLPNR	WT_NT-WT_EE__-__TG_NT-TG_EE	-0.185777	0.246397	-0.753975	16	0.461817	0.9836
Q8C8R3_SHLVNEVPVLAS(1)PDLLSEVSEMK	WT_NT-WT_EE__-__TG_NT-TG_EE	0.168758	0.5148	0.327813	14	0.747904	0.985461
Q8C8R3_SPLS(1)PDTPSSEEVSYEVTPK	WT_NT-WT_EE__-__TG_NT-TG_EE	0.237263	0.596474	0.397775	9	0.700066	0.985461
Q8C8R3_T(0.001)ERHS(0.999)PVFSGKPEK	WT_NT-WT_EE__-__TG_NT-TG_EE	0.217375	1.09926	0.197747	16	0.845733	0.985461
Q8C8R3_T(0.019)EGDS(0.98)PAAALSPQMHQEPVQQDFSGK	WT_NT-WT_EE__-__TG_NT-TG_EE	-1.20428	0.894671	-1.34606	14	0.199676	0.974929
Q8C8R3_TEGDSPAAALS(1)PQMHQEPVQQDFSGK	WT_NT-WT_EE__-__TG_NT-TG_EE	-0.175138	0.785369	-0.223001	16	0.826357	0.985461
Q8C8R3_TPEDIS(0.005)T(0.981)PPEGT(0.014)K	WT_NT-WT_EE__-__TG_NT-TG_EE	0.318898	0.28396	1.12304	16	0.27799	0.974929
Q8C8R3_TPTEEGT(1)PTSEQNPFLFQEGK	WT_NT-WT_EE__-__TG_NT-TG_EE	-0.627283	0.602186	-1.04168	13	0.316548	0.974929
Q8C8R3_TQDQQEYYVT(0.008)T(0.992)PGAEVEDPQK	WT_NT-WT_EE__-__TG_NT-TG_EE	-0.776685	0.757703	-1.02505	11	0.327352	0.977255
Q8C8R3_TQSESETQESLT(1)PSEVTK	WT_NT-WT_EE__-__TG_NT-TG_EE	-0.393923	0.471923	-0.834719	12	0.420184	0.9836
Q8C8R3_VGT(1)PTDIHSEK	WT_NT-WT_EE__-__TG_NT-TG_EE	-0.989777	1.30356	-0.759289	16	0.458721	0.9836
Q8CAA7_AVAGVMIT(0.001)AS(0.999)HNR	WT_NT-WT_EE__-__TG_NT-TG_EE	0.312365	0.429641	0.727036	16	0.477708	0.9836
Q8CBW3_TNPPT(0.001)QKPPS(0.999)PPVSGR	WT_NT-WT_EE__-__TG_NT-TG_EE	0.37825	0.580307	0.651809	12	0.526811	0.985064
Q8CC35_VAS(1)EEEEVPLVVYLK	WT_NT-WT_EE__-__TG_NT-TG_EE	-0.193196	0.401913	-0.480692	16	0.637242	0.985461
Q8CDG3_DGPS(0.049)S(0.951)APATPTK	WT_NT-WT_EE__-__TG_NT-TG_EE	-0.359625	0.649878	-0.553373	12	0.590169	0.985461
Q8CGA3_RLS(1)VGSSMR	WT_NT-WT_EE__-__TG_NT-TG_EE	-0.372342	0.356856	-1.04339	16	0.312275	0.974929
Q8CH25_DVQDAIAQS(1)PEK	WT_NT-WT_EE__-__TG_NT-TG_EE	0.294928	0.276108	1.06816	13	0.304881	0.974929
Q8CHC4_EFGGVGAPPS(1)PGVAR	WT_NT-WT_EE__-__TG_NT-TG_EE	-0.966889	0.787729	-1.22744	11	0.245278	0.974929
Q8CHC4_TPGPPSSQGS(1)PVDTQPAAQK	WT_NT-WT_EE__-__TG_NT-TG_EE	-0.460618	0.458298	-1.00506	16	0.329827	0.977255
Q8CHG7_RSS(1)FLNAK	WT_NT-WT_EE__-__TG_NT-TG_EE	0.520255	0.30923	1.68242	16	0.111897	0.93441
Q8CHG7_SET(0.025)S(0.975)PVAPR	WT_NT-WT_EE__-__TG_NT-TG_EE	-1.13519	0.552892	-2.05319	15	0.0579217	0.876284
Q8CHH9_AATDLERVS(1)NAEPEPR	WT_NT-WT_EE__-__TG_NT-TG_EE	0.530697	0.523845	1.01308	15	0.327085	0.977255
Q8CHT1_FVS(1)FTSR	WT_NT-WT_EE__-__TG_NT-TG_EE	-0.369178	0.352762	-1.04653	12	0.315937	0.974929
Q8CHU3_GS(0.215)S(0.785)QPNLSTSYSEQEYGK	WT_NT-WT_EE__-__TG_NT-TG_EE	-0.0214262	0.250478	-0.0855413	14	0.933042	0.986485
Q8CHW4_AGS(1)PQLDDIR	WT_NT-WT_EE__-__TG_NT-TG_EE	0.16203	0.281545	0.575504	14	0.574085	0.985461
Q8CHX7_PVTWNSAAQT(1)PERK	WT_NT-WT_EE__-__TG_NT-TG_EE	0.115406	0.703815	0.163972	15	0.871942	0.985461
Q8CI71_FLEQS(0.599)RS(0.394)PS(0.007)VS(0.998)PS(0.002)K	WT_NT-WT_EE__-__TG_NT-TG_EE	-0.332385	0.28787	-1.15464	11	0.272706	0.974929
Q8CIN4_YLS(1)FTPPEK	WT_NT-WT_EE__-__TG_NT-TG_EE	-0.292435	0.356365	-0.820606	14	0.425623	0.9836
Q8CIP4_RS(0.992)PT(0.005)S(0.002)T(0.001)GDTELK	WT_NT-WT_EE__-__TG_NT-TG_EE	-0.427581	0.477918	-0.894674	13	0.387226	0.9836
Q8CJ19_GRS(1)EEELEASK	WT_NT-WT_EE__-__TG_NT-TG_EE	-0.300717	0.36689	-0.819637	14	0.426157	0.9836
Q8CJ19_VKS(1)PEEPLFPTPLLLR	WT_NT-WT_EE__-__TG_NT-TG_EE	-0.099214	0.686271	-0.14457	15	0.886975	0.985461
Q8JZW5_LGNPYCS(0.937)PT(0.063)LVR	WT_NT-WT_EE__-__TG_NT-TG_EE	-0.149397	0.392797	-0.38034	13	0.709835	0.985461
Q8K012_TIS(1)DGTISAAK	WT_NT-WT_EE__-__TG_NT-TG_EE	0.0862671	0.367586	0.234685	14	0.817851	0.985461
Q8K019_ELFDYS(1)PPLHK	WT_NT-WT_EE__-__TG_NT-TG_EE	0.315104	0.274871	1.14637	16	0.268498	0.974929
Q8K019_EVQS(1)PEQVK	WT_NT-WT_EE__-__TG_NT-TG_EE	0.228626	0.454373	0.503169	16	0.621701	0.985461
Q8K019_IDIS(1)PSALR	WT_NT-WT_EE__-__TG_NT-TG_EE	0.0399902	0.14413	0.277459	16	0.784981	0.985461
Q8K019_KAEGEPQEES(1)PLK	WT_NT-WT_EE__-__TG_NT-TG_EE	0.194349	0.347361	0.559501	16	0.583568	0.985461
Q8K019_SIFREES(1)PLR	WT_NT-WT_EE__-__TG_NT-TG_EE	0.100615	0.170053	0.591669	15	0.562884	0.985461
Q8K0T0_REQDS(1)PPMKPGALDAIR	WT_NT-WT_EE__-__TG_NT-TG_EE	0.732193	0.553008	1.32402	15	0.205319	0.974929
Q8K0T0_SPPVAMETASTGMAAVPDALDHS(0.958)PS(0.038)S(0.003)T(0.001)LK	WT_NT-WT_EE__-__TG_NT-TG_EE	-0.598426	0.608384	-0.983631	15	0.340898	0.977255
Q8K0U4_ETAPTSTYS(0.003)S(0.997)PAR	WT_NT-WT_EE__-__TG_NT-TG_EE	-0.185882	0.390714	-0.475749	11	0.643561	0.985461
Q8K1M6_SKPIPIMPAS(1)PQK	WT_NT-WT_EE__-__TG_NT-TG_EE	-0.616176	0.455833	-1.35176	16	0.195254	0.974929
Q8K212_GSGVAQS(1)PQQQPQQQPPQPQQPTPPK	WT_NT-WT_EE__-__TG_NT-TG_EE	-0.728303	0.214589	-3.39395	13	0.00479777	0.612737
Q8K221_HPS(0.001)HS(0.004)T(0.012)S(0.972)PS(0.012)GPGDEVAR	WT_NT-WT_EE__-__TG_NT-TG_EE	0.413605	1.77784	0.232644	15	0.819182	0.985461
Q8K298_DSNLSAAS(1)PKPGK	WT_NT-WT_EE__-__TG_NT-TG_EE	0.845337	0.335446	2.52004	15	0.0235545	0.751052
Q8K2C9_WLDES(1)DAEMELR	WT_NT-WT_EE__-__TG_NT-TG_EE	0.994044	1.03363	0.961703	14	0.352516	0.977255
Q8K2F8_S(0.5)S(0.5)PQLDPLRK	WT_NT-WT_EE__-__TG_NT-TG_EE	0.0405734	0.167266	0.242568	11	0.812803	0.985461
Q8K2F8_S(0.953)S(0.047)PQLDPLRK	WT_NT-WT_EE__-__TG_NT-TG_EE	0.0011355	0.164747	0.00689239	12	0.994614	0.997955
Q8K2K6_GTPSQS(1)PVVGR	WT_NT-WT_EE__-__TG_NT-TG_EE	-0.439411	0.479851	-0.915724	13	0.376486	0.98143
Q8K3X4_PAPEEGPPELNRQS(0.991)PNS(0.004)S(0.003)S(0.001)AATSVASR	WT_NT-WT_EE__-__TG_NT-TG_EE	-0.166683	0.376435	-0.442793	11	0.666496	0.985461
Q8K400_KLS(1)LPTDLKPDLDVK	WT_NT-WT_EE__-__TG_NT-TG_EE	0.140722	0.661342	0.212782	16	0.834184	0.985461
Q8K4G5_T(0.025)LS(0.974)PTPSAEGYQDVR	WT_NT-WT_EE__-__TG_NT-TG_EE	0.00945972	0.339904	0.0278305	12	0.978255	0.991583
Q8K4I3_EIKPSERPLS(1)PK	WT_NT-WT_EE__-__TG_NT-TG_EE	0.391315	0.316029	1.23822	16	0.233495	0.974929
Q8K4I3_KAS(1)EEEYVIRK	WT_NT-WT_EE__-__TG_NT-TG_EE	-0.0751261	0.411693	-0.182481	16	0.857498	0.985461
Q8K4Q0_ILDTSSLTQSAPAS(0.999)PT(0.001)NK	WT_NT-WT_EE__-__TG_NT-TG_EE	-0.0206909	0.28057	-0.0737461	16	0.942127	0.986736
Q8K4Z3_GS(1)ETMAGAAVK	WT_NT-WT_EE__-__TG_NT-TG_EE	-0.209805	0.974374	-0.215323	10	0.833843	0.985461
Q8R0A5_EGKPEDEVEPEDEEKS(1)DEDEKPDK	WT_NT-WT_EE__-__TG_NT-TG_EE	0.096375	0.70284	0.137122	16	0.892645	0.985461
Q8R0A7_TVTMIS(1)PEDEQK	WT_NT-WT_EE__-__TG_NT-TG_EE	-0.12824	0.342709	-0.374195	16	0.713172	0.985461
Q8R0S2_MQFS(1)FEGPEK	WT_NT-WT_EE__-__TG_NT-TG_EE	-0.160541	0.464113	-0.345908	16	0.733918	0.985461
Q8R0S2_NSWDS(1)PAFSNDVIR	WT_NT-WT_EE__-__TG_NT-TG_EE	-0.47552	0.503647	-0.944154	10	0.367343	0.980288
Q8R146_ALDVSAS(1)DEEMARPK	WT_NT-WT_EE__-__TG_NT-TG_EE	-0.10773	0.475285	-0.226663	11	0.824843	0.985461
Q8R1F6_T(0.16)GS(0.84)QEGTSMEGSRPAAPAEPGTLK	WT_NT-WT_EE__-__TG_NT-TG_EE	-0.430287	0.95649	-0.44986	16	0.658846	0.985461
Q8R1Q8_DFQEYVEPGEDFPAS(1)PQRR	WT_NT-WT_EE__-__TG_NT-TG_EE	-0.0547624	0.314646	-0.174044	16	0.864014	0.985461
Q8R1Q8_KPAS(0.001)VS(0.988)PT(0.009)T(0.002)PTSPTEGEAS	WT_NT-WT_EE__-__TG_NT-TG_EE	-0.211416	0.302396	-0.699137	13	0.496785	0.9836
Q8R1Q8_KPASVSPTTPT(0.033)S(0.965)PT(0.002)EGEAS	WT_NT-WT_EE__-__TG_NT-TG_EE	1.70061	0.490389	3.46787	12	0.00464916	0.612737
Q8R361_PLTAAPVEAS(1)PDRK	WT_NT-WT_EE__-__TG_NT-TG_EE	-0.368761	0.380693	-0.968658	16	0.347132	0.977255
Q8R361_RTYS(1)DEASQLR	WT_NT-WT_EE__-__TG_NT-TG_EE	-0.312815	0.317516	-0.985193	13	0.342511	0.977255
Q8R3I2_RT(0.002)S(0.988)T(0.011)QENVHLSQAK	WT_NT-WT_EE__-__TG_NT-TG_EE	0.549771	0.358187	1.53487	14	0.1471	0.957074
Q8R3Q2_AAGAVEAVCTGHT(0.003)GKVS(0.997)PPPR	WT_NT-WT_EE__-__TG_NT-TG_EE	0.339914	0.399765	0.850286	14	0.409473	0.9836
Q8R464_GSYLTHEAS(1)GLDEQGEAR	WT_NT-WT_EE__-__TG_NT-TG_EE	-0.264297	0.367744	-0.718698	16	0.482692	0.9836
Q8R4A3_T(0.024)DQLES(0.975)KRLALPES(0.001)CSAGAAMEPQSK	WT_NT-WT_EE__-__TG_NT-TG_EE	-0.133635	0.598799	-0.223172	13	0.82687	0.985461
Q8R4E6_HSAPS(1)PPVS(0.044)VGS(0.956)EEHPHSVLK	WT_NT-WT_EE__-__TG_NT-TG_EE	0.860453	0.894156	0.962307	12	0.354887	0.977825
Q8R4Y8_GPY(0.001)HS(0.005)PNPS(0.991)PGS(0.003)S(0.001)S(0.011)S(0.408)RPS(0.581)VVGR	WT_NT-WT_EE__-__TG_NT-TG_EE	-0.159615	1.23577	-0.129162	13	0.899206	0.985461
Q8R574_LGIAVIHGEAQDAESDLVDGRHS(1)PPMVR	WT_NT-WT_EE__-__TG_NT-TG_EE	0.957672	0.628686	1.52329	15	0.148488	0.957074
Q8R5A6_S(0.009)VS(0.04)ES(0.04)HT(0.911)PCPSESTGDTVPLQR	WT_NT-WT_EE__-__TG_NT-TG_EE	-0.339663	0.362817	-0.93618	10	0.371238	0.98143
Q8VBT0_KVEEEQEADEEDVS(1)EEEAEDREGASK	WT_NT-WT_EE__-__TG_NT-TG_EE	0.397482	0.292846	1.3573	16	0.193523	0.974929
Q8VCI5_AKPS(0.999)PEHAPT(0.001)ISAPDASGPQK	WT_NT-WT_EE__-__TG_NT-TG_EE	0.436239	0.218231	1.99898	16	0.0628921	0.876284
Q8VD37_ASIGNIALS(0.993)PS(0.007)PVR	WT_NT-WT_EE__-__TG_NT-TG_EE	-1.27836	1.08971	-1.17313	14	0.260319	0.974929
Q8VD37_DDYLETLS(0.002)S(0.998)PK	WT_NT-WT_EE__-__TG_NT-TG_EE	-0.120396	0.418355	-0.287783	16	0.777207	0.985461
Q8VD37_HVPS(1)PLNLEEVQK	WT_NT-WT_EE__-__TG_NT-TG_EE	-0.0539965	0.34865	-0.154873	16	0.878858	0.985461
Q8VD37_LPPGKPGVGDVS(0.006)RPFS(0.993)PPIHS(0.617)S(0.192)S(0.192)PPPIAPLAR	WT_NT-WT_EE__-__TG_NT-TG_EE	-0.611951	0.857864	-0.713343	16	0.485909	0.9836
Q8VD37_LPS(1)ISDLDSIFGPVLSPK	WT_NT-WT_EE__-__TG_NT-TG_EE	-0.48083	0.638527	-0.75303	16	0.462369	0.9836
Q8VD37_LPSISDLDSIFGPVLS(1)PK	WT_NT-WT_EE__-__TG_NT-TG_EE	-0.956122	0.684909	-1.39598	14	0.184464	0.974929
Q8VD37_NLS(1)SEEVARPR	WT_NT-WT_EE__-__TG_NT-TG_EE	0.365882	0.593573	0.616406	16	0.546297	0.985461
Q8VD37_PFSPPIHS(0.012)S(0.042)S(0.945)PPPIAPLAR	WT_NT-WT_EE__-__TG_NT-TG_EE	1.44134	1.01208	1.42413	12	0.179889	0.974547
Q8VD37_RS(0.081)T(0.919)PT(1)PELTSK	WT_NT-WT_EE__-__TG_NT-TG_EE	-1.00699	0.747391	-1.34734	11	0.204968	0.974929
Q8VD37_RST(1)PT(0.997)PELT(0.002)S(0.001)K	WT_NT-WT_EE__-__TG_NT-TG_EE	-0.174834	0.798242	-0.219024	16	0.829401	0.985461
Q8VD37_T(0.041)VPAT(0.925)PPRT(0.874)GS(0.152)PLT(0.006)VAT(0.002)GNDQAAT(0.001)EAK	WT_NT-WT_EE__-__TG_NT-TG_EE	0.31875	0.845754	0.376882	12	0.712841	0.985461
Q8VD37_WVHFS(0.003)DAS(0.997)PEHVT(1)PELTPR	WT_NT-WT_EE__-__TG_NT-TG_EE	0.0225096	0.733258	0.030698	12	0.976015	0.990915
Q8VD37_WVHFSDAS(1)PEHVTPELTPR	WT_NT-WT_EE__-__TG_NT-TG_EE	-0.381605	0.639509	-0.596715	16	0.559047	0.985461
Q8VD37_Y(0.001)NS(0.999)PELDEEGYSIRPEEPGSTK	WT_NT-WT_EE__-__TG_NT-TG_EE	-0.466778	0.454704	-1.02655	15	0.320901	0.975818
Q8VDF3_VQAS(1)MRS(0.993)PNMET(0.008)FKQQK	WT_NT-WT_EE__-__TG_NT-TG_EE	-0.205543	0.552687	-0.371898	10	0.717728	0.985461
Q8VDM4_TPVQSQQPSAT(0.012)T(0.984)PS(0.004)GADEK	WT_NT-WT_EE__-__TG_NT-TG_EE	0.147626	0.319467	0.4621	15	0.650641	0.985461
Q8VDN2_S(1)PDFTNENPLETR	WT_NT-WT_EE__-__TG_NT-TG_EE	-0.333635	0.286168	-1.16587	16	0.260752	0.974929
Q8VDN2_YEPAAVS(1)EHGDKK	WT_NT-WT_EE__-__TG_NT-TG_EE	1.25691	1.36946	0.917815	12	0.376794	0.98143
Q8VDN4_S(0.029)LS(0.971)APLHPEFEEVYR	WT_NT-WT_EE__-__TG_NT-TG_EE	2.4043	0.921493	2.60914	15	0.0197367	0.751052
Q8VDQ8_EHANIDAQSGSQAPNPSTT(0.001)IS(0.997)PGKS(0.003)PPPAK	WT_NT-WT_EE__-__TG_NT-TG_EE	0.169742	0.793426	0.213935	15	0.833478	0.985461
Q8VDQ8_REHANIDAQSGSQAPNPS(0.001)T(0.001)T(0.01)IS(0.01)PGKS(0.977)PPPAK	WT_NT-WT_EE__-__TG_NT-TG_EE	0.251951	1.22703	0.205335	14	0.840266	0.985461
Q8VDZ4_GDS(1)LKEPTSIADSSR	WT_NT-WT_EE__-__TG_NT-TG_EE	-0.394066	0.363499	-1.08409	16	0.294391	0.974929
Q8VE19_GFSQYGVS(0.007)GS(0.974)PT(0.019)K	WT_NT-WT_EE__-__TG_NT-TG_EE	-0.171217	0.298116	-0.574331	13	0.575548	0.985461
Q8VED9_AGS(1)VADSDAVVK	WT_NT-WT_EE__-__TG_NT-TG_EE	-0.144758	0.37093	-0.390258	12	0.703185	0.985461
Q8VED9_LDDGHLNNSLGS(1)PVQADVYFPR	WT_NT-WT_EE__-__TG_NT-TG_EE	-0.360291	0.38795	-0.928705	16	0.366842	0.980288
Q8VEK3_S(0.015)S(0.059)S(0.926)PVNVK	WT_NT-WT_EE__-__TG_NT-TG_EE	-0.168328	0.520179	-0.323596	14	0.751027	0.985461
Q8VEK3_S(1)PQPPVEEEDEHFDDTVVCLDTYNCDLHFK	WT_NT-WT_EE__-__TG_NT-TG_EE	-0.181637	0.503986	-0.360402	14	0.723926	0.985461
Q8VEL9_GHAGGQRPEPS(0.021)S(0.978)PDGPAPPT(0.001)R	WT_NT-WT_EE__-__TG_NT-TG_EE	-0.263245	0.436008	-0.603763	12	0.557243	0.985461
Q8VEL9_GHAGGQRPEPS(0.981)S(0.019)PDGPAPPTR	WT_NT-WT_EE__-__TG_NT-TG_EE	-2.99563	1.90488	-1.57261	14	0.13813	0.957074
Q8VH51_DKS(1)PVREPIDNLTPEER	WT_NT-WT_EE__-__TG_NT-TG_EE	0.121901	0.16206	0.752193	16	0.462858	0.9836
Q8VH51_YRS(0.999)PYSGPK	WT_NT-WT_EE__-__TG_NT-TG_EE	0.30697	0.499515	0.614536	14	0.548719	0.985461
Q8VHI6_LSQSVHHGASSEGSLS(1)PDTR	WT_NT-WT_EE__-__TG_NT-TG_EE	-0.61257	0.451813	-1.35581	14	0.196629	0.974929
Q8VHN7_T(0.813)DLHPIS(0.187)GY(1)LEFRQGES(1)NK	WT_NT-WT_EE__-__TG_NT-TG_EE	-0.746943	0.842053	-0.88705	12	0.392483	0.9836
Q8VHN7_T(0.865)DLHPIS(0.135)GY(1)LEFRQGES(1)NK	WT_NT-WT_EE__-__TG_NT-TG_EE	-0.746943	0.842053	-0.88705	12	0.392483	0.9836
Q8VHQ9_S(0.983)IS(0.017)HPESGDPPTMAEGEGYR	WT_NT-WT_EE__-__TG_NT-TG_EE	-0.783863	0.519058	-1.51016	11	0.15918	0.962989
Q91V14_EIQSITDES(0.001)RGS(0.999)IR	WT_NT-WT_EE__-__TG_NT-TG_EE	-0.342581	1.1812	-0.290027	14	0.776047	0.985461
Q91V14_NKGPS(1)PVSSEGIK	WT_NT-WT_EE__-__TG_NT-TG_EE	-0.281326	0.360546	-0.780276	15	0.447367	0.9836
Q91V92_TAS(1)FSESR	WT_NT-WT_EE__-__TG_NT-TG_EE	-0.585592	0.613106	-0.955124	12	0.358361	0.977825
Q91VK4_AAASGPASASAPAAEILLT(1)PAR	WT_NT-WT_EE__-__TG_NT-TG_EE	0.553432	0.664692	0.832614	11	0.422772	0.9836
Q91WG5_IYAS(0.003)S(0.158)S(0.835)PPDT(0.005)GQR	WT_NT-WT_EE__-__TG_NT-TG_EE	0.379672	0.323717	1.17285	14	0.260426	0.974929
Q91WG5_PS(0.021)S(0.979)PVSAPVRPK	WT_NT-WT_EE__-__TG_NT-TG_EE	-0.862105	0.66778	-1.291	12	0.22102	0.974929
Q91XF0_GLAT(0.001)GDS(0.999)PLGPMTHHGEEDWVYER	WT_NT-WT_EE__-__TG_NT-TG_EE	0.72233	0.542996	1.33027	10	0.21297	0.974929
Q91XM9_AIS(1)LEGEPR	WT_NT-WT_EE__-__TG_NT-TG_EE	-0.240243	0.302151	-0.79511	16	0.438186	0.9836
Q91XM9_HYS(1)PVECDK	WT_NT-WT_EE__-__TG_NT-TG_EE	-0.490014	0.439632	-1.1146	16	0.281485	0.974929
Q91XM9_YQDEDGPHDHS(1)LPR	WT_NT-WT_EE__-__TG_NT-TG_EE	0.848995	1.07666	0.788543	15	0.442664	0.9836
Q91XV3_AEGAGT(0.002)EEEGT(0.999)PKES(1)EPQAAADATEVK	WT_NT-WT_EE__-__TG_NT-TG_EE	0.0546469	0.561037	0.0974035	16	0.923616	0.985999
Q91XV3_AGEASAES(0.991)T(0.009)GAADGAAPEEGEAK	WT_NT-WT_EE__-__TG_NT-TG_EE	-0.0419987	0.444537	-0.0944775	13	0.926171	0.985999
Q91XV3_KAEGAGT(0.038)EEEGT(0.962)PKES(1)EPQAAADATEVK	WT_NT-WT_EE__-__TG_NT-TG_EE	0.0341455	0.513747	0.0664637	16	0.947832	0.986736
Q91XV3_PSSAEPAPS(0.009)S(0.009)KET(0.962)PAAS(0.018)EAPS(0.001)S(0.001)AAK	WT_NT-WT_EE__-__TG_NT-TG_EE	0.12012	0.464045	0.258854	12	0.800135	0.985461
Q91XV3_S(1)EGAAEEQPEPAPAPEQEAAAPGPAAGGEAPK	WT_NT-WT_EE__-__TG_NT-TG_EE	-0.0027828	0.360892	-0.00771088	16	0.993943	0.997955
Q91XV3_SDAAPAAS(0.997)DS(0.002)KPSS(0.001)AEPAPSSK	WT_NT-WT_EE__-__TG_NT-TG_EE	1.13162	0.658216	1.71923	15	0.106134	0.925751
Q91YM2_AGS(1)PLCNSNLQDSEEDVEPPSYHLFR	WT_NT-WT_EE__-__TG_NT-TG_EE	-0.262518	0.369517	-0.710436	8	0.497618	0.9836
Q91YM2_TSFSVGS(1)DDELGPIR	WT_NT-WT_EE__-__TG_NT-TG_EE	-0.112246	0.321706	-0.34891	14	0.732349	0.985461
Q920I9_TYQVPPVQPAS(0.995)PGS(0.005)HNALK	WT_NT-WT_EE__-__TG_NT-TG_EE	0.185862	0.201025	0.924568	16	0.368926	0.980288
Q921C1_DTTDELS(1)VVEAK	WT_NT-WT_EE__-__TG_NT-TG_EE	0.566152	0.332782	1.70127	9	0.123103	0.953346
Q922S4_RPEAVQNT(0.002)S(0.998)VDASEDQK	WT_NT-WT_EE__-__TG_NT-TG_EE	-0.43629	0.458662	-0.951224	14	0.357625	0.977825
Q924K8_HAELS(0.879)GS(0.121)PLK	WT_NT-WT_EE__-__TG_NT-TG_EE	0.437161	0.224963	1.94325	12	0.0758136	0.876284
Q925T6_RQS(1)IPEEFK	WT_NT-WT_EE__-__TG_NT-TG_EE	0.198525	0.185575	1.06978	16	0.30059	0.974929
Q99104_AIS(1)PTSATSSGR	WT_NT-WT_EE__-__TG_NT-TG_EE	0.297036	0.277746	1.06945	16	0.300735	0.974929
Q99104_KIGELEVGQMENIS(1)PGQIIDEPIRPVNIPR	WT_NT-WT_EE__-__TG_NT-TG_EE	-0.769832	0.500365	-1.53854	14	0.146208	0.957074
Q99J09_KDT(1)PPPLVPPAAR	WT_NT-WT_EE__-__TG_NT-TG_EE	-0.133018	0.564267	-0.235736	16	0.816629	0.985461
Q99J27_RDS(1)VGGEGDREVLLGDAGPGDLPK	WT_NT-WT_EE__-__TG_NT-TG_EE	0.3898	0.34205	1.1396	11	0.278662	0.974929
Q99JF8_EDTDQEEKAS(1)NEDVTK	WT_NT-WT_EE__-__TG_NT-TG_EE	-1.73295	1.41993	-1.22045	14	0.242454	0.974929
Q99JG2_PRES(1)PPLLPLGTPC	WT_NT-WT_EE__-__TG_NT-TG_EE	-0.199762	0.38557	-0.518096	16	0.611481	0.985461
Q99KX1_LAIQGPEDS(0.997)PS(0.003)R	WT_NT-WT_EE__-__TG_NT-TG_EE	-0.145679	0.255249	-0.570733	13	0.577913	0.985461
Q99L43_EDAPPEDKES(1)ESEAK	WT_NT-WT_EE__-__TG_NT-TG_EE	-1.94948	1.46557	-1.33019	15	0.203329	0.974929
Q99L43_LDGET(0.004)AS(0.98)DS(0.016)ESR	WT_NT-WT_EE__-__TG_NT-TG_EE	0.787854	0.93026	0.846918	14	0.411285	0.9836
Q99M51_RKPS(0.976)VPDT(0.023)AS(0.001)PADDSFVDPGER	WT_NT-WT_EE__-__TG_NT-TG_EE	-0.248229	0.272817	-0.909873	15	0.377278	0.98143
Q99NE5_ET(0.117)S(0.871)PIS(0.007)S(0.005)HPVTWQPSK	WT_NT-WT_EE__-__TG_NT-TG_EE	-0.361314	1.04021	-0.347347	10	0.73553	0.985461
Q99NE5_GRS(1)QDYPDRLEK	WT_NT-WT_EE__-__TG_NT-TG_EE	0.850912	1.05282	0.808224	16	0.430815	0.9836
Q99NE5_LQTHDESSLPLPQPS(1)PFMPR	WT_NT-WT_EE__-__TG_NT-TG_EE	-0.789129	0.496165	-1.59046	16	0.131294	0.957074
Q99NE5_MERPSISVIS(1)PTSPGALK	WT_NT-WT_EE__-__TG_NT-TG_EE	0.465492	0.866735	0.537064	15	0.5991	0.985461
Q99NE5_S(0.803)RS(0.195)QT(0.002)PLSTAAVSSQDTASHGAPLDR	WT_NT-WT_EE__-__TG_NT-TG_EE	-0.900604	0.654286	-1.37647	11	0.196048	0.974929
Q99NE5_S(1)LDEIHPTR	WT_NT-WT_EE__-__TG_NT-TG_EE	-0.328204	1.03912	-0.315849	14	0.756776	0.985461
Q99P72_EDGVMS(1)PEK	WT_NT-WT_EE__-__TG_NT-TG_EE	-0.315558	0.38715	-0.815078	16	0.426994	0.9836
Q99P72_LPEDDEPPARPPAPAGAS(1)PLAEPAAPPSTPAAPK	WT_NT-WT_EE__-__TG_NT-TG_EE	-0.428036	0.485995	-0.880742	16	0.391496	0.9836
Q99P72_LSAS(1)PQEVGK	WT_NT-WT_EE__-__TG_NT-TG_EE	-0.316822	0.556375	-0.56944	16	0.576965	0.985461
Q99P72_MEDIDQSSLVSSSADS(1)PPRPPPAFK	WT_NT-WT_EE__-__TG_NT-TG_EE	0.825409	0.574194	1.43751	16	0.169843	0.962989
Q99P72_RGS(0.959)GS(0.02)VDET(0.02)LFALPAASEPVIPSSAEK	WT_NT-WT_EE__-__TG_NT-TG_EE	1.07071	1.27477	0.839927	13	0.416129	0.9836
Q99PL6_GKS(1)PQLALR	WT_NT-WT_EE__-__TG_NT-TG_EE	-0.146922	0.433145	-0.339198	16	0.738872	0.985461
Q9CPQ3_AAAVAAAGAGEPLS(1)PEELLPK	WT_NT-WT_EE__-__TG_NT-TG_EE	0.28307	0.560579	0.504961	16	0.62047	0.985461
Q9CQC6_QY(0.253)S(0.747)PLLAAFT(0.925)T(0.925)QGQS(0.074)ELT(0.074)LLLK	WT_NT-WT_EE__-__TG_NT-TG_EE	-0.445619	0.741849	-0.600687	10	0.561415	0.985461
Q9CQC6_QY(0.455)S(0.544)PLLAAFT(0.06)T(0.081)QGQS(0.873)ELT(0.987)LLLK	WT_NT-WT_EE__-__TG_NT-TG_EE	-0.310931	1.81641	-0.171179	13	0.866719	0.985461
Q9CQG9_RRES(0.999)QT(0.001)ALVVNQR	WT_NT-WT_EE__-__TG_NT-TG_EE	0.829828	0.273843	3.03031	14	0.00899436	0.612737
Q9CQS4_SFGSGTELGHWVT(0.008)T(0.992)PPDIPGSR	WT_NT-WT_EE__-__TG_NT-TG_EE	-0.873672	0.708389	-1.23332	16	0.235268	0.974929
Q9CQS8_PGPTPSGTNVGSSGRS(0.999)PSK	WT_NT-WT_EE__-__TG_NT-TG_EE	-0.466497	0.845614	-0.551667	16	0.588799	0.985461
Q9CR73_GGGERYNIPDPQS(1)R	WT_NT-WT_EE__-__TG_NT-TG_EE	-2.23529	1.48638	-1.50385	11	0.160777	0.962989
Q9CR86_GNVVPS(0.999)PLPT(0.001)R	WT_NT-WT_EE__-__TG_NT-TG_EE	-0.47895	0.415722	-1.15209	10	0.276082	0.974929
Q9CR86_TFS(1)ATVR	WT_NT-WT_EE__-__TG_NT-TG_EE	0.042465	0.637889	0.0665711	15	0.947802	0.986736
Q9CW46_AADVSVTHRPPLS(1)PEAEAEAETPETVDR	WT_NT-WT_EE__-__TG_NT-TG_EE	0.000674991	0.259284	0.00260329	16	0.997955	0.997955
Q9CWZ7_KKS(1)PAT(1)PQAKPDGAAGMAAEEEEDEYSGGLC	WT_NT-WT_EE__-__TG_NT-TG_EE	-0.631052	0.751056	-0.84022	34	0.406655	0.9836
Q9CY58_S(0.004)KS(0.996)EEAHAEDSVMDHHFR	WT_NT-WT_EE__-__TG_NT-TG_EE	-1.03541	1.18114	-0.87662	14	0.395486	0.9836
Q9CYZ2_HSIS(1)MPVMR	WT_NT-WT_EE__-__TG_NT-TG_EE	-1.26065	0.413566	-3.04825	12	0.0101176	0.612737
Q9CYZ2_MDSASQDINLNS(1)PNK	WT_NT-WT_EE__-__TG_NT-TG_EE	-0.440399	0.401228	-1.09763	13	0.292282	0.974929
Q9CZ00_TPVAEEEEEVGIPIPAPGFLQVT(1)ER	WT_NT-WT_EE__-__TG_NT-TG_EE	1.0999	0.422349	2.60426	12	0.0230444	0.751052
Q9CZ44_S(1)PNELVDDLFK	WT_NT-WT_EE__-__TG_NT-TG_EE	-0.318999	0.475949	-0.670237	16	0.512265	0.9836
Q9CZH7_VAEPEES(1)EAEEPAAEGR	WT_NT-WT_EE__-__TG_NT-TG_EE	0.289356	0.22608	1.27988	13	0.222956	0.974929
Q9CZW5_AS(1)PALGSGHHDGSGDSLEMSSLDR	WT_NT-WT_EE__-__TG_NT-TG_EE	0.154171	0.214217	0.719695	16	0.482094	0.9836
Q9D0L8_ASVASDPES(1)PPGGNEPAAASGQR	WT_NT-WT_EE__-__TG_NT-TG_EE	-0.400497	0.574293	-0.697373	16	0.495579	0.9836
Q9D0L8_GDVS(1)EDEPSLGR	WT_NT-WT_EE__-__TG_NT-TG_EE	-0.489256	0.643196	-0.760665	13	0.460432	0.9836
Q9D0V7_KLS(1)GDQITLPTTVDYSSVPK	WT_NT-WT_EE__-__TG_NT-TG_EE	-0.00779456	0.586157	-0.0132977	16	0.989555	0.997955
Q9D1L0_RAPAAQPPAAAAPS(0.043)AVGS(0.957)PAAAPR	WT_NT-WT_EE__-__TG_NT-TG_EE	0.158928	0.253334	0.627347	14	0.540529	0.985461
Q9D1T0_S(1)DAGISSADAPR	WT_NT-WT_EE__-__TG_NT-TG_EE	-0.00204057	0.257545	-0.00792315	16	0.993776	0.997955
Q9D219_PTAAPRPLDRES(1)PGVENK	WT_NT-WT_EE__-__TG_NT-TG_EE	0.216223	0.391904	0.551725	14	0.589836	0.985461
Q9D394_SALT(1)PPTDMPTPTTDK	WT_NT-WT_EE__-__TG_NT-TG_EE	0.0372262	0.749995	0.0496353	10	0.96139	0.988598
Q9D4C9_RSQS(1)VVEAGTLK	WT_NT-WT_EE__-__TG_NT-TG_EE	-0.12033	0.334368	-0.359874	16	0.723648	0.985461
Q9D6Z1_EEVAS(1)EPEEAASPTTPK	WT_NT-WT_EE__-__TG_NT-TG_EE	0.678016	0.400433	1.69321	16	0.109792	0.928241
Q9D7P6_RAAS(1)ALLLR	WT_NT-WT_EE__-__TG_NT-TG_EE	0.359022	0.274895	1.30603	16	0.210008	0.974929
Q9D7V2_AHRPSAPS(1)PPPR	WT_NT-WT_EE__-__TG_NT-TG_EE	-0.793911	1.59784	-0.496867	16	0.626041	0.985461
Q9D8Y0_RADLNQGIGEPQS(1)PSR	WT_NT-WT_EE__-__TG_NT-TG_EE	-1.67686	0.860219	-1.94934	15	0.0702061	0.876284
Q9DBC7_T(0.846)DS(0.141)REDEIS(0.013)PPPPNPVVK	WT_NT-WT_EE__-__TG_NT-TG_EE	-0.21312	0.700136	-0.304399	8	0.768592	0.985461
Q9DBC7_TDSREDEIS(1)PPPPNPVVK	WT_NT-WT_EE__-__TG_NT-TG_EE	0.00663964	0.438843	0.0151299	16	0.988116	0.997952
Q9DBS2_DT(0.005)VDS(0.995)AGTSPTAVLAAGEDAGAGRPGAGTPLR	WT_NT-WT_EE__-__TG_NT-TG_EE	-0.371217	0.309186	-1.20062	16	0.247371	0.974929
Q9DBS2_DTVDSAGTSPTAVLAAGEDAGAGRPGAGT(1)PLR	WT_NT-WT_EE__-__TG_NT-TG_EE	0.538781	0.62076	0.867938	12	0.402452	0.9836
Q9DC11_RGS(1)GHPAYAEVEPVGEK	WT_NT-WT_EE__-__TG_NT-TG_EE	0.0601847	0.395209	0.152286	15	0.880991	0.985461
Q9DCB4_SES(1)LDEEEK	WT_NT-WT_EE__-__TG_NT-TG_EE	-0.232692	0.520785	-0.446811	11	0.663681	0.985461
Q9DCB8_MAAS(1)RALS(1)LTAEAVR	WT_NT-WT_EE__-__TG_NT-TG_EE	-0.801823	0.684879	-1.17075	11	0.266437	0.974929
Q9DD18_S(0.005)AS(0.023)S(0.972)GAEGDVSSEREP	WT_NT-WT_EE__-__TG_NT-TG_EE	0.220875	0.227048	0.972812	12	0.349849	0.977255
Q9EPN1_RQFS(1)PGPR	WT_NT-WT_EE__-__TG_NT-TG_EE	0.222151	0.379715	0.585046	16	0.566677	0.985461
Q9EPN1_SQES(0.999)LT(0.001)EHPSEMLK	WT_NT-WT_EE__-__TG_NT-TG_EE	-1.21002	0.444296	-2.72345	9	0.0234748	0.751052
Q9EPN1_TPLENVPGNLS(1)PIKDPDR	WT_NT-WT_EE__-__TG_NT-TG_EE	-0.170205	0.221836	-0.767256	16	0.454103	0.9836
Q9EQF6_EMGT(0.001)PLADT(0.984)PT(0.015)RPVTR	WT_NT-WT_EE__-__TG_NT-TG_EE	1.72392	1.05396	1.63566	13	0.125879	0.953346
Q9EQF6_EMGT(1)PLADT(0.978)PT(0.022)RPVTR	WT_NT-WT_EE__-__TG_NT-TG_EE	-0.355651	0.580323	-0.61285	16	0.548588	0.985461
Q9EQH3_RES(1)PESEGPIYEGLIL	WT_NT-WT_EE__-__TG_NT-TG_EE	0.376077	0.562605	0.668457	16	0.513371	0.9836
Q9ERI2_MSDGDY(0.999)DY(0.001)LIK	WT_NT-WT_EE__-__TG_NT-TG_EE	0.686535	1.01673	0.67524	12	0.512325	0.9836
Q9ERT9_STLSMS(1)PR	WT_NT-WT_EE__-__TG_NT-TG_EE	-0.972275	0.499611	-1.94607	15	0.0706291	0.876284
Q9ES28_KPS(1)DEEFAVR	WT_NT-WT_EE__-__TG_NT-TG_EE	-0.0315054	0.472653	-0.0666565	16	0.947681	0.986736
Q9ES28_MS(1)GFIYQGK	WT_NT-WT_EE__-__TG_NT-TG_EE	0.242986	0.513959	0.472774	16	0.64276	0.985461
Q9ES97_DS(1)PESPFEVIIDK	WT_NT-WT_EE__-__TG_NT-TG_EE	0.0305949	0.385509	0.0793624	14	0.937868	0.986485
Q9ES97_ETTGGAPTMS(1)PDLEQEQLTIR	WT_NT-WT_EE__-__TG_NT-TG_EE	-0.743246	0.63892	-1.16329	16	0.26177	0.974929
Q9ESN6_SADVS(0.994)PT(0.003)T(0.003)EGVK	WT_NT-WT_EE__-__TG_NT-TG_EE	0.242101	0.197401	1.22644	16	0.237776	0.974929
Q9ESN9_TGS(0.012)S(0.987)PTQGIVNK	WT_NT-WT_EE__-__TG_NT-TG_EE	0.116214	0.260384	0.446317	13	0.662712	0.985461
Q9ET77_SLPVALES(1)DEETGDELK	WT_NT-WT_EE__-__TG_NT-TG_EE	0.12706	0.40394	0.31455	12	0.758505	0.985461
Q9JHU2_MELS(0.997)PS(0.003)RAS(1)PGK	WT_NT-WT_EE__-__TG_NT-TG_EE	-0.0670528	0.52831	-0.126919	15	0.90069	0.985461
Q9JI99_RNS(1)LTGEEGELVK	WT_NT-WT_EE__-__TG_NT-TG_EE	-0.143961	0.220236	-0.653667	14	0.523918	0.9836
Q9JIA7_SELVLAPAPAPAAT(0.906)HS(0.094)PLHR	WT_NT-WT_EE__-__TG_NT-TG_EE	0.251	0.621251	0.404024	13	0.692763	0.985461
Q9JIS5_GGLS(1)DGEGPPGGRGEAQR	WT_NT-WT_EE__-__TG_NT-TG_EE	-0.0537725	0.228776	-0.235045	16	0.817156	0.985461
Q9JIS5_VFS(0.999)VT(0.001)HIK	WT_NT-WT_EE__-__TG_NT-TG_EE	0.0186709	0.401939	0.0464521	14	0.963606	0.988598
Q9JIX8_SLS(1)PLSGTTDTK	WT_NT-WT_EE__-__TG_NT-TG_EE	0.51226	0.167697	3.05468	14	0.00856977	0.612737
Q9JJV5_DLS(1)PISK	WT_NT-WT_EE__-__TG_NT-TG_EE	-0.364875	0.288477	-1.26483	9	0.2377	0.974929
Q9JKC6_PAPTVPAAPS(0.009)S(0.991)PDATSEPK	WT_NT-WT_EE__-__TG_NT-TG_EE	1.42079	1.74747	0.813056	16	0.428119	0.9836
Q9JKF6_AGIPQHHPPMAQNLQYPDDS(1)DDEK	WT_NT-WT_EE__-__TG_NT-TG_EE	-0.981464	0.501834	-1.95576	14	0.0707519	0.876284
Q9JL04_GATADDS(0.004)GGGS(0.996)PVLAAK	WT_NT-WT_EE__-__TG_NT-TG_EE	0.0708733	0.370006	0.191546	14	0.850848	0.985461
Q9JL04_LPEEEPS(1)PK	WT_NT-WT_EE__-__TG_NT-TG_EE	-0.0539609	0.32893	-0.16405	13	0.872215	0.985461
Q9JL04_SIQT(0.01)S(0.955)PT(0.036)EEGR	WT_NT-WT_EE__-__TG_NT-TG_EE	0.652396	0.34894	1.86965	16	0.0799455	0.876284
Q9JL26_EAAADTSGREEPPTPKS(1)PPK	WT_NT-WT_EE__-__TG_NT-TG_EE	0.510332	0.460965	1.10709	15	0.285692	0.974929
Q9JL26_SKPLDQS(1)VEDLSK	WT_NT-WT_EE__-__TG_NT-TG_EE	-0.541253	0.426238	-1.26984	13	0.226402	0.974929
Q9JLM8_ISQHGGS(0.966)S(0.03)T(0.003)SLSSTK	WT_NT-WT_EE__-__TG_NT-TG_EE	0.248317	1.34881	0.184101	16	0.856247	0.985461
Q9JLM8_REES(1)EEGFQIPATITER	WT_NT-WT_EE__-__TG_NT-TG_EE	-0.21829	0.43092	-0.506567	16	0.619368	0.985461
Q9JLM8_SPSPSPT(0.01)S(0.988)PGS(0.003)LRK	WT_NT-WT_EE__-__TG_NT-TG_EE	-0.128395	0.675879	-0.189968	15	0.851881	0.985461
Q9JM52_LDS(0.002)S(0.998)PVLSPGNK	WT_NT-WT_EE__-__TG_NT-TG_EE	-0.275361	0.197488	-1.39432	15	0.183531	0.974929
Q9JM52_SDSVLPASHGHLPQAGS(1)LER	WT_NT-WT_EE__-__TG_NT-TG_EE	-0.16167	0.421803	-0.383283	16	0.706555	0.985461
Q9JME5_AFYGS(1)EEDEAK	WT_NT-WT_EE__-__TG_NT-TG_EE	0.0240717	0.124295	0.193667	16	0.848874	0.985461
Q9JME5_GPGS(1)EEAATAALPAR	WT_NT-WT_EE__-__TG_NT-TG_EE	-0.23021	0.277047	-0.830943	16	0.418234	0.9836
Q9JMH9_PLAPDPS(1)DDEHDPVDSISRPR	WT_NT-WT_EE__-__TG_NT-TG_EE	0.0892905	0.478949	0.18643	16	0.854451	0.985461
Q9QUN9_PAFVGSHDHS(1)EESQLPR	WT_NT-WT_EE__-__TG_NT-TG_EE	-1.02691	0.781564	-1.31392	16	0.207401	0.974929
Q9QVP9_RNS(1)LPQIPTLNLEAR	WT_NT-WT_EE__-__TG_NT-TG_EE	0.48699	0.585589	0.831624	16	0.41786	0.9836
Q9QWI6_AVS(1)EVVRPASTPPIMASAIKDEDDEER	WT_NT-WT_EE__-__TG_NT-TG_EE	0.0683724	0.664343	0.102917	16	0.919307	0.985999
Q9QWI6_DSGSSSVFAES(1)PGGK	WT_NT-WT_EE__-__TG_NT-TG_EE	-0.109653	0.213458	-0.513699	16	0.614483	0.985461
Q9QWI6_FRQS(1)LPLSR	WT_NT-WT_EE__-__TG_NT-TG_EE	0.730601	0.824449	0.886169	13	0.391625	0.9836
Q9QWI6_FSNVGLVHT(0.886)S(0.114)ERR	WT_NT-WT_EE__-__TG_NT-TG_EE	0.65088	0.627288	1.03761	13	0.318368	0.974929
Q9QWI6_GEPDPERS(0.011)S(0.989)PPMLSADDAEYPR	WT_NT-WT_EE__-__TG_NT-TG_EE	-1.11267	0.331821	-3.35323	16	0.00403971	0.612737
Q9QWI6_GLDFEIPPPS(1)PPLNLHELSGPAEGTPLTPK	WT_NT-WT_EE__-__TG_NT-TG_EE	0.0794665	0.591703	0.134301	13	0.895221	0.985461
Q9QWI6_KAES(1)EELEVQKPQVK	WT_NT-WT_EE__-__TG_NT-TG_EE	0.856237	0.950581	0.900751	16	0.381079	0.98143
Q9QWI6_LADVSAPSGGPPPPHSPYSGPPS(0.998)RGS(0.002)PVR	WT_NT-WT_EE__-__TG_NT-TG_EE	0.161606	0.246528	0.655528	14	0.522755	0.9836
Q9QWI6_LSYAGGRPPSYAGS(1)PVHHAAER	WT_NT-WT_EE__-__TG_NT-TG_EE	0.121538	0.47148	0.25778	14	0.800327	0.985461
Q9QWI6_RFS(1)NVGLVHTSER	WT_NT-WT_EE__-__TG_NT-TG_EE	0.827873	0.422765	1.95823	13	0.0720145	0.876284
Q9QWI6_RGS(1)DELTVPR	WT_NT-WT_EE__-__TG_NT-TG_EE	0.0871758	0.25915	0.336391	16	0.740948	0.985461
Q9QWI6_S(1)PNTAILIK	WT_NT-WT_EE__-__TG_NT-TG_EE	-0.167394	0.245743	-0.681177	16	0.5055	0.9836
Q9QXG4_VRGWS(1)PPPEVR	WT_NT-WT_EE__-__TG_NT-TG_EE	-0.196809	0.634707	-0.310079	16	0.760503	0.985461
Q9QXL2_KLS(0.99)S(0.009)SESPAPDTGSSAASGEADTSRPGTQQK	WT_NT-WT_EE__-__TG_NT-TG_EE	-0.917328	0.404631	-2.26707	15	0.0385997	0.834238
Q9QXS1_AQLEPVAS(1)PAK	WT_NT-WT_EE__-__TG_NT-TG_EE	0.326687	0.282511	1.15637	15	0.265616	0.974929
Q9QXS6_ASDSGPSSSSSSSS(0.006)S(0.994)PPR	WT_NT-WT_EE__-__TG_NT-TG_EE	0.261834	0.635156	0.412236	11	0.688086	0.985461
Q9QXS6_LS(0.001)S(0.999)PVLHR	WT_NT-WT_EE__-__TG_NT-TG_EE	0.073997	0.209987	0.352389	16	0.729146	0.985461
Q9QXW9_NHPGSDT(0.004)S(0.996)PEAEASSGGGGVALK	WT_NT-WT_EE__-__TG_NT-TG_EE	-0.148768	0.409573	-0.363227	15	0.721504	0.985461
Q9QXZ0_DTQDIVHDLES(1)PGIDPSIIK	WT_NT-WT_EE__-__TG_NT-TG_EE	-0.131099	0.532856	-0.24603	15	0.808994	0.985461
Q9QXZ0_LLDAEDVDVPS(1)PDEK	WT_NT-WT_EE__-__TG_NT-TG_EE	0.147665	0.243485	0.606465	15	0.553275	0.985461
Q9QXZ0_RQGS(0.996)FS(0.004)EDVISHK	WT_NT-WT_EE__-__TG_NT-TG_EE	0.713081	0.436174	1.63485	16	0.121598	0.953346
Q9QYB5_SDVEIPATVTAFSFEDDSAPLS(1)PLK	WT_NT-WT_EE__-__TG_NT-TG_EE	0.833732	0.645958	1.29069	15	0.216351	0.974929
Q9QYB5_SSDTSPAVVT(0.935)T(0.049)PPPPS(0.016)MPHK	WT_NT-WT_EE__-__TG_NT-TG_EE	0.312827	0.514153	0.608432	16	0.551441	0.985461
Q9QYB5_TEEVLS(1)PDGSPSK	WT_NT-WT_EE__-__TG_NT-TG_EE	0.25027	0.313816	0.797505	16	0.436834	0.9836
Q9QYB5_TEEVLSPDGS(0.994)PS(0.006)KS(1)PSK	WT_NT-WT_EE__-__TG_NT-TG_EE	0.552083	0.513443	1.07526	16	0.298207	0.974929
Q9QYB5_TEEVLSPDGS(0.996)PS(0.004)KS(1)PSK	WT_NT-WT_EE__-__TG_NT-TG_EE	0.994135	0.945531	1.0514	16	0.308694	0.974929
Q9QYB8_DIATEKPGS(1)PVK	WT_NT-WT_EE__-__TG_NT-TG_EE	0.468349	0.131143	3.57128	16	0.0025493	0.612737
Q9QYB8_DKTESVTS(0.005)GPLS(0.995)PEGS(1)PSK	WT_NT-WT_EE__-__TG_NT-TG_EE	-0.61139	0.380082	-1.60857	16	0.127261	0.953346
Q9QYB8_DKTESVTSGPLS(1)PEGS(0.902)PS(0.098)K	WT_NT-WT_EE__-__TG_NT-TG_EE	0.0581487	0.708382	0.0820867	16	0.935596	0.986485
Q9QYB8_SEDTVPEAAS(1)PPPSQGQHYFDR	WT_NT-WT_EE__-__TG_NT-TG_EE	0.0198732	0.514521	0.0386247	16	0.969667	0.990072
Q9QYB8_TESVTSGPLSPEGS(0.834)PS(0.166)KS(0.999)PS(0.001)K	WT_NT-WT_EE__-__TG_NT-TG_EE	-0.382201	0.551237	-0.693351	13	0.50029	0.9836
Q9QYC0_AAVVTS(1)PPPTTAPHK	WT_NT-WT_EE__-__TG_NT-TG_EE	0.147153	0.203163	0.724312	16	0.479333	0.9836
Q9QYC0_EKS(0.971)PPDQS(0.042)AVPNT(0.473)PPS(0.52)T(0.993)PVKLEEDLPQEPTSR	WT_NT-WT_EE__-__TG_NT-TG_EE	-0.810087	0.57014	-1.42086	16	0.174555	0.972711
Q9QYC0_EKS(1)PPDQS(0.998)AVPNT(0.002)PPSTPVK	WT_NT-WT_EE__-__TG_NT-TG_EE	0.146843	0.707489	0.207555	16	0.838195	0.985461
Q9QYC0_EKS(1)PPDQS(1)AVPNTPPSTPVK	WT_NT-WT_EE__-__TG_NT-TG_EE	-0.968955	0.809698	-1.19669	16	0.24886	0.974929
Q9QYC0_KYSDVEVPAS(0.007)VT(0.016)GHS(0.012)FAS(0.081)DGDS(0.664)GT(0.269)CS(0.951)PLR	WT_NT-WT_EE__-__TG_NT-TG_EE	-2.13293	1.22641	-1.73916	12	0.107568	0.925751
Q9QYC0_S(0.96)RS(0.022)PGTPAGEGS(0.003)GS(0.016)PPK	WT_NT-WT_EE__-__TG_NT-TG_EE	-0.124118	1.13645	-0.109216	16	0.914389	0.985999
Q9QYC0_S(0.989)PGT(0.011)PAGEGSGSPPK	WT_NT-WT_EE__-__TG_NT-TG_EE	-2.31091	1.20262	-1.92157	16	0.0726568	0.876284
Q9QYC0_SPGT(1)PAGEGSGSPPK	WT_NT-WT_EE__-__TG_NT-TG_EE	-0.96313	0.855574	-1.12571	16	0.276891	0.974929
Q9QYC0_SPPDQSAVPNT(0.067)PPS(0.967)T(0.967)PVKLEEDLPQEPTSR	WT_NT-WT_EE__-__TG_NT-TG_EE	-0.967781	0.829639	-1.16651	16	0.260502	0.974929
Q9QYC0_SPPDQSAVPNT(1)PPS(0.757)T(0.243)PVK	WT_NT-WT_EE__-__TG_NT-TG_EE	-0.0596734	0.301976	-0.197609	16	0.845839	0.985461
Q9QYE3_GVDKPPS(0.999)PS(0.001)PIEMK	WT_NT-WT_EE__-__TG_NT-TG_EE	-0.0630063	0.465999	-0.135207	16	0.894135	0.985461
Q9QYF9_SVTSNQSDGTQESCES(1)PDVLDR	WT_NT-WT_EE__-__TG_NT-TG_EE	-0.84108	0.765857	-1.09822	14	0.290637	0.974929
Q9QYG0_T(0.001)AS(0.999)LTSAASIDGSR	WT_NT-WT_EE__-__TG_NT-TG_EE	-0.399393	0.518709	-0.769975	16	0.452534	0.9836
Q9QYG0_T(0.952)LS(0.042)QS(0.004)S(0.001)ESGTLPSGPPGHTMEVSC	WT_NT-WT_EE__-__TG_NT-TG_EE	-1.1905	1.1086	-1.07388	12	0.303996	0.974929
Q9QYG0_TASLTS(0.002)AAS(0.998)IDGSR	WT_NT-WT_EE__-__TG_NT-TG_EE	0.114482	0.464979	0.246209	13	0.809365	0.985461
Q9QYR6_AELEEMEEVHPS(1)DEEEEETK	WT_NT-WT_EE__-__TG_NT-TG_EE	0.462171	0.234332	1.97229	16	0.0661158	0.876284
Q9QYR6_ALGLEES(1)PEEEGK	WT_NT-WT_EE__-__TG_NT-TG_EE	-0.0501154	0.208681	-0.240153	16	0.813262	0.985461
Q9QYR6_EAELTPENIAAAREES(1)EPEVK	WT_NT-WT_EE__-__TG_NT-TG_EE	0.19995	0.872894	0.229066	11	0.823021	0.985461
Q9QYR6_ELSSEPRT(1)PPAQK	WT_NT-WT_EE__-__TG_NT-TG_EE	0.754413	0.840199	0.897898	15	0.383426	0.98143
Q9QYR6_EMTLDQKS(1)PEK	WT_NT-WT_EE__-__TG_NT-TG_EE	0.12584	0.628023	0.200376	16	0.843712	0.985461
Q9QYR6_ET(0.028)S(0.945)PT(0.028)RGEPVPAWEGK	WT_NT-WT_EE__-__TG_NT-TG_EE	-0.0120214	0.723654	-0.0166121	16	0.986951	0.997679
Q9QYR6_GEPVPAWEGKS(1)PEQEVR	WT_NT-WT_EE__-__TG_NT-TG_EE	-0.102113	1.20594	-0.0846749	16	0.93357	0.986485
Q9QYR6_KHS(1)PGEITGPGGHFMT(0.006)S(0.004)DS(0.599)S(0.361)LT(0.029)K	WT_NT-WT_EE__-__TG_NT-TG_EE	0.259363	0.654698	0.396157	16	0.697222	0.985461
Q9QYR6_MAS(0.792)PPPS(0.174)GPPS(0.033)AAHT(0.001)PFHQS(1)PVEEK	WT_NT-WT_EE__-__TG_NT-TG_EE	-0.963802	0.567262	-1.69904	16	0.108668	0.925751
Q9QYR6_MAS(1)PPPSGPPSAAHTPFHQSPVEEK	WT_NT-WT_EE__-__TG_NT-TG_EE	0.29778	0.197658	1.50654	16	0.151416	0.957074
Q9QYR6_PASPALS(1)EGSSSEATTPVISSVAER	WT_NT-WT_EE__-__TG_NT-TG_EE	-0.188747	0.313153	-0.602731	14	0.556326	0.985461
Q9QYR6_S(1)PPCEDFSVTGESEK	WT_NT-WT_EE__-__TG_NT-TG_EE	-0.228814	0.53165	-0.430385	16	0.672657	0.985461
Q9QYR6_SHWDDGTNDS(1)DLEK	WT_NT-WT_EE__-__TG_NT-TG_EE	-0.590352	0.677903	-0.87085	12	0.400923	0.9836
Q9QYR6_SPFEIIS(1)PPAS(1)PPEMTGQR	WT_NT-WT_EE__-__TG_NT-TG_EE	-0.044247	0.525252	-0.0842396	32	0.933391	0.986485
Q9QYR6_TEATQGLDYVPSAGT(0.001)IS(0.975)PT(0.11)S(0.259)S(0.655)LEEDK	WT_NT-WT_EE__-__TG_NT-TG_EE	-0.624922	0.866871	-0.720894	15	0.48206	0.9836
Q9QYR6_VPSAPGQES(1)PVPDTK	WT_NT-WT_EE__-__TG_NT-TG_EE	-0.0509468	0.250293	-0.203549	15	0.841442	0.985461
Q9QYR6_WLAES(1)PVGLPPEEEDK	WT_NT-WT_EE__-__TG_NT-TG_EE	-0.534796	0.743496	-0.7193	14	0.483791	0.9836
Q9QYX7_GAHAHSGPTSAGSSSVPS(0.999)PGQPGS(0.952)PS(0.043)VS(0.006)K	WT_NT-WT_EE__-__TG_NT-TG_EE	-0.20486	0.841647	-0.243403	14	0.811223	0.985461
Q9QYX7_IVDSGVQT(1)DDEETADR	WT_NT-WT_EE__-__TG_NT-TG_EE	-0.484586	0.38989	-1.24288	15	0.23299	0.974929
Q9QYX7_PLPDDIS(1)PQK	WT_NT-WT_EE__-__TG_NT-TG_EE	-0.452877	0.354471	-1.27762	13	0.223729	0.974929
Q9QYX7_PLS(1)PTADESSR	WT_NT-WT_EE__-__TG_NT-TG_EE	-0.257917	0.448908	-0.574543	14	0.574717	0.985461
Q9QYX7_PSQQS(1)PAQTPAQQAK	WT_NT-WT_EE__-__TG_NT-TG_EE	-0.893858	1.1701	-0.763915	13	0.458559	0.9836
Q9QYX7_RASYDSVEDSSESENS(1)PVAR	WT_NT-WT_EE__-__TG_NT-TG_EE	0.0178565	0.31284	0.0570789	16	0.955189	0.988598
Q9QYX7_S(0.002)S(0.002)MAS(0.068)S(0.91)PIS(0.014)S(0.005)ISADSFYADIDHHTSR	WT_NT-WT_EE__-__TG_NT-TG_EE	-0.148956	0.966758	-0.154078	10	0.880613	0.985461
Q9QYX7_S(0.02)MS(0.98)DPKPLS(0.766)PT(0.233)ADESSR	WT_NT-WT_EE__-__TG_NT-TG_EE	-0.758487	0.482014	-1.57358	16	0.135149	0.957074
Q9QZM0_GPAAAPGAAS(1)PPAEPK	WT_NT-WT_EE__-__TG_NT-TG_EE	0.262006	0.179779	1.45738	16	0.164358	0.962989
Q9QZQ1_LPYLVELS(1)PGRR	WT_NT-WT_EE__-__TG_NT-TG_EE	0.881714	0.391383	2.25282	16	0.0386603	0.834238
Q9R020_ENVEYIEREES(1)DGEYDEFGRK	WT_NT-WT_EE__-__TG_NT-TG_EE	-0.271538	0.375269	-0.723583	14	0.481238	0.9836
Q9R020_YNLDAS(1)EEEDSNKK	WT_NT-WT_EE__-__TG_NT-TG_EE	-0.0562685	0.589068	-0.0955212	15	0.925165	0.985999
Q9R0K7_T(0.5)S(0.5)IHNFMAHPEFR	WT_NT-WT_EE__-__TG_NT-TG_EE	-0.795397	0.447141	-1.77885	13	0.0986429	0.908883
Q9R0N7_NSLET(0.013)VGT(0.987)PDSGR	WT_NT-WT_EE__-__TG_NT-TG_EE	0.285247	0.298898	0.954331	14	0.356105	0.977825
Q9R0N9_KLHFS(1)VY(1)DFDRFS(1)R	WT_NT-WT_EE__-__TG_NT-TG_EE	0.532068	0.807572	0.65885	14	0.520682	0.9836
Q9R0P4_RS(0.028)AS(0.972)PDDDLGSSNWEAADLGNEERK	WT_NT-WT_EE__-__TG_NT-TG_EE	-0.368701	0.892397	-0.413158	14	0.685749	0.985461
Q9R1Q8_RGFS(1)EEQLR	WT_NT-WT_EE__-__TG_NT-TG_EE	0.251842	0.331621	0.759426	16	0.458641	0.9836
Q9R1R2_REDS(1)PGPEVQPMDK	WT_NT-WT_EE__-__TG_NT-TG_EE	0.0615006	0.394277	0.155983	16	0.877997	0.985461
Q9R1V6_S(0.003)NS(0.997)WQGNMGGNK	WT_NT-WT_EE__-__TG_NT-TG_EE	-0.663504	0.587945	-1.12851	12	0.28116	0.974929
Q9WTK7_IDS(0.991)T(0.009)EVIYQPR	WT_NT-WT_EE__-__TG_NT-TG_EE	0.0797509	0.484956	0.16445	12	0.872115	0.985461
Q9WTQ5_GPSEAPQEAEAEEGAT(0.001)S(0.999)DGEK	WT_NT-WT_EE__-__TG_NT-TG_EE	-0.437646	0.295653	-1.48027	11	0.166865	0.962989
Q9WTQ5_RPS(0.999)ES(0.001)DKEEELDK	WT_NT-WT_EE__-__TG_NT-TG_EE	-0.794855	0.650757	-1.22143	16	0.239615	0.974929
Q9WTX2_EDS(0.955)GT(0.045)FSLGK	WT_NT-WT_EE__-__TG_NT-TG_EE	-0.203926	0.268734	-0.758839	15	0.459708	0.9836
Q9WV02_DVYLS(1)PR	WT_NT-WT_EE__-__TG_NT-TG_EE	0.034869	0.481209	0.0724611	16	0.943133	0.986736
Q9WV18_RHPPT(1)PPDPSGGLPR	WT_NT-WT_EE__-__TG_NT-TG_EE	0.489724	0.224476	2.18163	16	0.0443979	0.851234
Q9WV60_IQAAAS(1)PPANATAASDTNAGDR	WT_NT-WT_EE__-__TG_NT-TG_EE	0.0472793	0.277577	0.170329	14	0.867189	0.985461
Q9WV69_GNS(1)LPCVLEQK	WT_NT-WT_EE__-__TG_NT-TG_EE	-0.456476	0.275778	-1.65523	16	0.117357	0.949064
Q9WV69_HLS(1)AEDFSR	WT_NT-WT_EE__-__TG_NT-TG_EE	-0.242683	0.219349	-1.10638	15	0.285991	0.974929
Q9WV69_S(0.002)S(0.985)S(0.013)LPSYGR	WT_NT-WT_EE__-__TG_NT-TG_EE	-0.0377079	0.193535	-0.194837	14	0.84832	0.985461
Q9WV92_DEVDAAES(0.814)T(0.159)PT(0.026)DRR	WT_NT-WT_EE__-__TG_NT-TG_EE	-1.14289	0.370739	-3.08274	9	0.0130819	0.612737
Q9WV92_GIS(0.994)QT(0.006)NLITTVT(1)PEK	WT_NT-WT_EE__-__TG_NT-TG_EE	0.157714	0.48297	0.32655	15	0.74852	0.985461
Q9WV92_GIS(0.998)QT(0.002)NLITTVTPEK	WT_NT-WT_EE__-__TG_NT-TG_EE	-0.330779	0.582022	-0.568327	14	0.578815	0.985461
Q9WV92_KAEEAT(1)PVTALR	WT_NT-WT_EE__-__TG_NT-TG_EE	0.316568	0.888609	0.356252	15	0.726613	0.985461
Q9WV92_VESTSVGSIS(1)PGGAK	WT_NT-WT_EE__-__TG_NT-TG_EE	-0.669539	0.436882	-1.53254	16	0.144922	0.957074
Q9WVB4_AGYKEPGIARCS(1)S(1)PESMADR	WT_NT-WT_EE__-__TG_NT-TG_EE	-0.474421	1.26298	-0.375635	13	0.713246	0.985461
Q9WVF8_RGS(1)MFYDEDGDLAHEFYEETIVTK	WT_NT-WT_EE__-__TG_NT-TG_EE	1.13472	0.565185	2.0077	13	0.0659245	0.876284
Q9Z0J4_VTQPLGT(0.977)PT(0.023)K	WT_NT-WT_EE__-__TG_NT-TG_EE	-0.00974296	0.222023	-0.0438827	10	0.965862	0.988598
Q9Z0P4_EIDVLEFGESAPAAS(1)K	WT_NT-WT_EE__-__TG_NT-TG_EE	-0.584362	0.330161	-1.76993	13	0.100173	0.908883
Q9Z0P4_ENS(0.001)AAPS(0.999)PGRPQS(0.001)AS(0.999)PAK	WT_NT-WT_EE__-__TG_NT-TG_EE	0.389299	0.517831	0.751788	12	0.466668	0.9836
Q9Z0P4_ENSAAPSPGRPQSAS(1)PAK	WT_NT-WT_EE__-__TG_NT-TG_EE	-0.294229	1.22198	-0.24078	16	0.812784	0.985461
Q9Z0P4_SETLVNAQQT(1)PLGT(1)PK	WT_NT-WT_EE__-__TG_NT-TG_EE	-0.590628	0.202815	-2.91215	36	0.00612869	0.612737
Q9Z0P4_T(0.546)S(0.199)T(0.254)PVRS(0.999)PGGSTMMK	WT_NT-WT_EE__-__TG_NT-TG_EE	-1.4346	0.733922	-1.9547	16	0.0683216	0.876284
Q9Z0P4_T(0.862)S(0.061)T(0.077)PVRS(0.958)PGGS(0.03)T(0.012)MMK	WT_NT-WT_EE__-__TG_NT-TG_EE	0.130092	0.66806	0.194731	13	0.848614	0.985461
Q9Z0R4_LPEEPS(0.001)S(0.999)EDEQQPEK	WT_NT-WT_EE__-__TG_NT-TG_EE	0.0803376	0.304937	0.263456	15	0.795784	0.985461
Q9Z0U1_SYHEAY(0.001)EPDY(0.023)GGGY(0.107)S(0.847)PS(0.012)Y(0.01)DRR	WT_NT-WT_EE__-__TG_NT-TG_EE	0.556672	0.742767	0.749457	10	0.470845	0.9836
Q9Z0U1_VQVAPLQGS(0.993)PPLS(0.007)HDDR	WT_NT-WT_EE__-__TG_NT-TG_EE	0.39159	0.328716	1.19127	16	0.25092	0.974929
Q9Z140_PSTPAMTPSPS(1)P	WT_NT-WT_EE__-__TG_NT-TG_EE	1.6522	0.717226	2.3036	16	0.034997	0.834238
Q9Z140_SCS(0.001)S(0.999)PVFSR	WT_NT-WT_EE__-__TG_NT-TG_EE	0.639592	0.392725	1.6286	15	0.124214	0.953346
Q9Z188_IYQY(1)IQSR	WT_NT-WT_EE__-__TG_NT-TG_EE	-0.297458	0.301268	-0.987354	12	0.34296	0.977255
Q9Z1D1_GIPLPT(0.001)GDT(0.098)S(0.9)PEPELLPGDPLPPPK	WT_NT-WT_EE__-__TG_NT-TG_EE	-0.081117	0.68463	-0.118483	12	0.907645	0.985663
Q9Z1T1_NFYES(1)EEEEEEK	WT_NT-WT_EE__-__TG_NT-TG_EE	0.160626	0.215783	0.744384	15	0.468147	0.9836
Q9Z1X2_VAGGS(0.001)GS(0.003)ES(0.996)PLLK	WT_NT-WT_EE__-__TG_NT-TG_EE	1.23729	0.599953	2.06231	15	0.0569431	0.876284
Q9Z239_TGEPDEEEGTFRS(0.001)S(0.999)IR	WT_NT-WT_EE__-__TG_NT-TG_EE	0.758787	0.31629	2.39902	15	0.0298821	0.83371
Q9Z2A0_ANS(1)FVGTAQYVSPELLTEK	WT_NT-WT_EE__-__TG_NT-TG_EE	0.394144	0.693793	0.568101	16	0.577853	0.985461
Q9Z2C4_GS(0.037)S(0.904)PT(0.044)HS(0.003)AT(0.013)PVHTSV	WT_NT-WT_EE__-__TG_NT-TG_EE	0.191446	2.09862	0.0912251	15	0.928521	0.986485
Q9Z2D6_AETSESSGSAPAVPEASAS(1)PK	WT_NT-WT_EE__-__TG_NT-TG_EE	-0.182677	0.434639	-0.420296	16	0.679859	0.985461
Q9Z2H5_DYSEADGLS(0.534)ERT(0.483)T(0.983)PSK	WT_NT-WT_EE__-__TG_NT-TG_EE	-1.05988	0.373559	-2.83725	14	0.0131771	0.612737
Q9Z2H5_DYSEADGLS(1)ER	WT_NT-WT_EE__-__TG_NT-TG_EE	-1.60812	0.473459	-3.39655	14	0.00434263	0.612737
Q9Z2H5_ELKPEQET(0.015)T(0.985)PR	WT_NT-WT_EE__-__TG_NT-TG_EE	-2.84831	1.9698	-1.44599	10	0.178783	0.974547
Q9Z2H5_GACS(0.004)T(0.996)PEMPQFESVK	WT_NT-WT_EE__-__TG_NT-TG_EE	-0.975162	0.844572	-1.15462	11	0.272712	0.974929
Q9Z2H5_GPSSQEDESGGLEDS(1)PDR	WT_NT-WT_EE__-__TG_NT-TG_EE	-1.00428	0.786341	-1.27716	16	0.219769	0.974929
Q9Z2H5_HLTQQDTRPAEQS(1)LDMDDK	WT_NT-WT_EE__-__TG_NT-TG_EE	-0.96803	0.44745	-2.16344	14	0.0482919	0.851234
Q9Z2H5_HQAS(1)INELK	WT_NT-WT_EE__-__TG_NT-TG_EE	-0.805827	0.514722	-1.56556	16	0.137014	0.957074
Q9Z2H5_LVS(1)PEPPPK	WT_NT-WT_EE__-__TG_NT-TG_EE	0.327252	0.142628	2.29445	16	0.0356322	0.834238
Q9Z2H5_RLPSS(0.001)PAS(0.054)PS(0.945)PKGT(1)PEK	WT_NT-WT_EE__-__TG_NT-TG_EE	-0.242507	0.640491	-0.378627	16	0.709942	0.985461
Q9Z2H5_RLPSS(0.001)PAS(0.992)PS(0.007)PK	WT_NT-WT_EE__-__TG_NT-TG_EE	-0.136365	0.819816	-0.166336	13	0.870452	0.985461
Q9Z2H5_RLPSSPASPS(1)PK	WT_NT-WT_EE__-__TG_NT-TG_EE	0.117678	0.528581	0.222631	15	0.826826	0.985461
Q9Z2H5_RSEAEEGEVRT(1)PTK	WT_NT-WT_EE__-__TG_NT-TG_EE	-3.75727	2.198	-1.70941	16	0.106695	0.925751
Q9Z2H5_S(1)LPELDRDK	WT_NT-WT_EE__-__TG_NT-TG_EE	-0.20122	0.307909	-0.653503	14	0.524021	0.9836
Q9Z2I9_INFDS(0.046)NS(0.952)AY(0.002)R	WT_NT-WT_EE__-__TG_NT-TG_EE	0.0893459	0.604714	0.147749	9	0.885798	0.985461
Q9Z2Q6_FGIHVYQFPECDS(1)DEDEDFK	WT_NT-WT_EE__-__TG_NT-TG_EE	-0.959605	1.19223	-0.804884	15	0.43346	0.9836
Q9Z2Q6_MES(1)PIPILPLPTPDAETEK	WT_NT-WT_EE__-__TG_NT-TG_EE	-0.508193	0.725745	-0.700236	15	0.494498	0.9836
Q9Z2U1_RIT(0.065)S(0.935)PLMEPSSIEK	WT_NT-WT_EE__-__TG_NT-TG_EE	-0.339813	0.312033	-1.08903	10	0.301689	0.974929
Q9Z351_RS(0.988)PS(0.012)ADQSLDDSPSK	WT_NT-WT_EE__-__TG_NT-TG_EE	-0.709761	0.553194	-1.28302	15	0.218954	0.974929

## Sheet: present in TG.EE-TG.NT
	Leading.proteins	Gene.names	Protein.names	Phospho..STY..Probabilities	WT_NT.1.1	WT_NT.2.1	WT_NT.3.1	WT_NT.4.1	WT_NT.5.1	COUNT_WT	WT_EGCG.1.1	WT_EGCG.2.1	WT_EGCG.3.1	WT_EGCG.4.1	WT_EGCG.5.1	COUNT.WT_EGCG	WT_EGCG_EE.1.1	WT_EGCG_EE.2.1	WT_EGCG_EE.3.1	WT_EGCG_EE.4.1	COUNT_WT_EGCG_EE	WT_EE.1.1	WT_EE.2.1	WT_EE.3.1	WT_EE.4.1	WT_EE.5.1	COUNT_WT_EE	TG_NT.1.1	TG_NT.2.1	TG_NT.3.1	TG_NT.4.1	TG_NT.5.1	COUNT_TG	TG_EGCG.1.1	TG_EGCG.2.1	TG_EGCG.3.1	TG_EGCG.4.1	COUNT.TG_EGCG	TG_EGCG_EE.1.1	TG_EGCG_EE.2.1	TG_EGCG_EE.3.1	TG_EGCG_EE.4.1	TG_EGCG_EE.5.1	X	TG_EE.1.1	TG_EE.2.1	TG_EE.3.1	TG_EE.4.1	TG_EE.5.1
59	D3YVE8	Slc35g2	Solute carrier family 35 member G2	D3YVE8_REDYQEILDS(1)PIK	NA	NA	195320	NA	NA	1	418110	339100	154050	104270	NA	4	NA	NA	142010	NA	1	NA	NA	NA	NA	NA	0	222340	NA	NA	NA	NA	1	197800	266630	163410	154090	4	232810	NA	NA	NA	NA	1	NA	184310	179840	108070	NA
113	O08586	Pten	Phosphatidylinositol 3,4,5-trisphosphate 3-phosphatase and dual-specificity protein phosphatase PTEN	O08586_YSDTT(0.001)DS(0.999)DPENEPFDEDQHSQITK	561840	395690	NA	439910	NA	3	NA	690640	NA	NA	NA	1	804620	NA	NA	364500	2	500220	NA	NA	NA	NA	1	345410	NA	NA	NA	NA	1	695440	NA	NA	334180	2	NA	203900	NA	NA	NA	1	NA	NA	377410	NA	222460
133	O35308	Slc16a8	Monocarboxylate transporter 3	O35308_AGS(1)PEQEPEEEAVPELDHESIGGHEAR	NA	NA	NA	325500	NA	1	NA	NA	NA	NA	NA	0	NA	NA	NA	NA	0	NA	NA	NA	NA	NA	0	NA	NA	NA	NA	NA	0	NA	NA	NA	NA	0	NA	NA	NA	NA	NA	0	376520	NA	342370	174080	NA
138	O35551	Rabep1	Rab GTPase-binding effector protein 1	O35551_AQS(0.84)T(0.16)DSLGTSSSLQSK	134880	214570	NA	144890	NA	3	479410	169750	NA	NA	NA	2	164400	NA	NA	NA	1	182100	NA	NA	NA	NA	1	232090	NA	NA	NA	NA	1	218670	NA	NA	NA	1	133050	NA	150950	NA	NA	2	103110	NA	165840	NA	NA
179	O55028	Bckdk	[3-methyl-2-oxobutanoate dehydrogenase [lipoamide]] kinase, mitochondrial	O55028_S(0.859)T(0.123)S(0.018)ATDTHHVELAR	526120	616560	244010	NA	NA	3	1136400	535550	690330	366720	428700	5	860290	133660	NA	NA	2	NA	791080	NA	NA	NA	1	512440	NA	NA	NA	NA	1	698990	648450	NA	NA	2	NA	NA	461250	NA	NA	1	467590	544770	NA	NA	NA
357	P11499	Hsp90aa1;Hsp90ab1	Heat shock protein HSP 90-alpha;Heat shock protein HSP 90-beta	P11499_IEDVGS(0.217)DEEDDS(0.783)GK	522170	NA	157990	NA	707670	3	NA	715600	NA	184360	313580	3	698610	NA	NA	NA	1	671370	NA	NA	NA	NA	1	NA	NA	NA	NA	NA	0	NA	434450	NA	NA	1	NA	NA	280470	NA	NA	1	NA	NA	NA	NA	NA
382	P14873	Map1b	Microtubule-associated protein 1B;MAP1B heavy chain;MAP1 light chain LC1	P14873_AS(0.385)LS(0.615)PMDEPVPDS(0.761)ES(0.239)PVEK	3518700	NA	NA	576950	462560	3	NA	NA	NA	619290	NA	1	NA	NA	NA	354870	1	562080	NA	NA	NA	NA	1	NA	907560	NA	NA	NA	1	NA	NA	NA	508260	1	2769600	NA	NA	194850	209380	3	NA	NA	NA	1658700	NA
457	P16330	Cnp	2,3-cyclic-nucleotide 3-phosphodiesterase	P16330_HFIS(1)GDEPK	298080	245030	95329	NA	NA	3	641600	NA	257990	NA	NA	2	238350	NA	NA	NA	1	233590	NA	NA	NA	NA	1	122670	NA	NA	NA	NA	1	NA	222740	NA	NA	1	NA	97725	NA	NA	NA	1	119360	258370	NA	NA	NA
512	P20357	Map2	Microtubule-associated protein 2	P20357_ASQPSPPAQEAGYSTLAQSYTPDHPS(0.009)ELPEEPS(0.085)S(0.905)PQER	NA	NA	1426200	NA	10610000	2	11384000	NA	NA	4384500	3526900	3	11915000	828870	NA	8133300	3	NA	NA	NA	3236500	NA	1	1069900	NA	NA	NA	NA	1	10585000	NA	6351500	NA	2	5299100	NA	743330	5592600	NA	3	2927500	NA	1908100	759670	NA
535	P20357	Map2	Microtubule-associated protein 2	P20357_RLS(0.015)NVS(0.05)S(0.05)S(0.186)GS(0.699)INLLESPQLATLAEDVTAALAK	NA	NA	NA	NA	NA	0	NA	NA	NA	NA	NA	0	NA	NA	2902100	366280	2	NA	NA	NA	NA	NA	0	NA	NA	NA	NA	NA	0	NA	NA	NA	NA	0	NA	NA	NA	NA	NA	0	1501400	1979200	NA	NA	257970
614	P33173	Kif1a	Kinesin-like protein KIF1A	P33173_S(0.5)DS(0.5)LILDHQWELEK	328740	NA	NA	NA	457620	2	NA	NA	404420	NA	505260	2	NA	176790	NA	607270	2	NA	NA	NA	NA	779290	1	NA	NA	NA	452670	NA	1	NA	803740	823510	NA	2	NA	NA	NA	537950	153120	2	580680	520230	647990	NA	751970
809	P70441	Slc9a3r1	Na(+)/H(+) exchange regulatory cofactor NHE-RF1	P70441_S(0.655)AS(0.305)S(0.041)DTSEELNSQDSPK	1440300	NA	NA	1149100	1274300	3	NA	NA	NA	NA	NA	0	NA	NA	NA	NA	0	NA	NA	NA	NA	NA	0	NA	NA	NA	NA	NA	0	NA	NA	NA	NA	0	NA	NA	NA	NA	NA	0	NA	NA	NA	NA	NA
846	P97492	Rgs14	Regulator of G-protein signaling 14	P97492_S(1)LPLGVEELGQLPLAEGPCGRPLRK	148140	130660	NA	84655	NA	3	NA	459980	NA	NA	NA	1	NA	NA	NA	NA	0	NA	280980	NA	NA	NA	1	NA	NA	133780	NA	NA	1	NA	NA	NA	NA	0	116180	NA	NA	NA	NA	1	113470	NA	NA	NA	NA
877	Q03517	Scg2	Secretogranin-2;Secretoneurin	Q03517_EHLGPGS(0.993)S(0.007)QEMER	NA	NA	610640	1445700	1351100	3	1864500	1257200	NA	474080	NA	3	726270	NA	NA	NA	1	NA	468220	NA	NA	NA	1	NA	NA	NA	NA	NA	0	2959600	NA	NA	NA	1	478720	411820	593100	NA	488020	4	361770	831220	NA	864010	NA
971	Q3UHD9	Agap2	Arf-GAP with GTPase, ANK repeat and PH domain-containing protein 2	Q3UHD9_GAGSRLS(0.212)WPES(0.788)EGK	NA	NA	NA	388770	NA	1	NA	NA	NA	NA	266500	1	NA	NA	NA	451550	1	NA	NA	464680	NA	NA	1	NA	NA	NA	NA	NA	0	NA	NA	349140	NA	1	NA	NA	NA	NA	NA	0	568670	151550	NA	314910	NA
1021	Q3V038	Ttc9	Tetratricopeptide repeat protein 9A	Q3V038_S(0.03)S(0.03)GNPS(0.939)PPALGEGPRPVPPPCVPSGGGAPER	NA	NA	NA	NA	NA	0	NA	550230	NA	416470	NA	2	568840	NA	NA	NA	1	NA	NA	NA	389910	NA	1	NA	NA	NA	NA	270070	1	589900	343380	331480	NA	3	414600	NA	399740	NA	NA	2	NA	NA	421830	219070	319060
1151	Q60855	Ripk1	Receptor-interacting serine/threonine-protein kinase 1	Q60855_QPDMS(0.81)LDNIKMAS(0.095)S(0.095)DLLEKTDLDSGGFGK	NA	2451000	2526100	2377100	3961000	4	1366600	NA	1653700	NA	NA	2	NA	843060	NA	NA	1	NA	NA	NA	NA	NA	0	2927800	NA	NA	NA	NA	1	NA	3091200	NA	NA	1	3722400	607990	1995000	NA	NA	3	1229500	NA	2774700	NA	NA
1198	Q61301	Ctnna2	Catenin alpha-2	Q61301_TSAT(0.004)S(0.996)PIILK	270220	NA	169480	117850	NA	3	NA	327380	NA	126410	NA	2	255800	NA	NA	NA	1	203380	NA	NA	NA	NA	1	284680	NA	NA	NA	NA	1	NA	250530	NA	NA	1	NA	215190	NA	NA	134080	2	161660	NA	NA	NA	NA
1414	Q6PAJ1	Bcr	Breakpoint cluster region protein	Q6PAJ1_HQDGLPYIDDS(0.994)PS(0.005)SSPHLSSK	NA	287610	156880	NA	NA	2	387470	NA	NA	NA	NA	1	584550	NA	NA	NA	1	445580	NA	NA	NA	NA	1	329990	NA	NA	NA	NA	1	NA	NA	NA	208760	1	400180	NA	NA	NA	NA	1	214250	NA	255550	248760	NA
1455	Q6PGF3	Med16	Mediator of RNA polymerase II transcription subunit 16	Q6PGF3_PSCLPVYTATSDT(0.001)QDS(0.087)MS(0.902)LLFRLLT(0.01)K	393340	NA	267290	217560	NA	3	NA	NA	281320	213740	196810	3	NA	NA	NA	NA	0	NA	NA	NA	NA	NA	0	NA	NA	NA	NA	NA	0	NA	NA	NA	NA	0	NA	NA	NA	NA	NA	0	NA	463610	NA	NA	NA
1461	Q6PIC6	Atp1a3	Sodium/potassium-transporting ATPase subunit alpha-3	Q6PIC6_YNTDCVQGLT(0.027)HS(0.973)K	564900	217340	NA	1018400	NA	3	1146100	NA	228710	NA	NA	2	538340	NA	NA	NA	1	601120	NA	NA	NA	NA	1	NA	NA	NA	NA	NA	0	409500	602470	856080	584440	4	486430	NA	NA	NA	NA	1	NA	395300	NA	407220	NA
1474	Q6WVG3	Kctd12	BTB/POZ domain-containing protein KCTD12	Q6WVG3_S(0.15)PS(0.85)GGAAGPLLTPSQSLDGSR	NA	NA	NA	NA	934900	1	1169100	1405200	NA	651680	NA	3	1192800	259240	763380	963120	4	1089900	NA	NA	NA	NA	1	NA	NA	NA	NA	753160	1	NA	NA	NA	NA	0	NA	NA	659500	NA	NA	1	NA	463770	681440	NA	717090
1567	Q80TL4	Kiaa1045	Protein KIAA1045	Q80TL4_RLTEAPSCSVSISHVGPIADS(0.598)S(0.402)PAASSSK	3698600	NA	1499800	2775800	NA	3	5229700	NA	NA	NA	NA	1	NA	NA	NA	NA	0	NA	NA	NA	NA	NA	0	NA	NA	NA	NA	NA	0	NA	3686100	NA	NA	1	NA	NA	NA	NA	NA	0	NA	NA	3954500	NA	NA
1597	Q80U28	Madd	MAP kinase-activating death domain protein	Q80U28_AT(0.18)LS(0.742)DS(0.078)EIETNSATSAIFGK	NA	NA	347590	492810	512860	3	564850	NA	262810	NA	NA	2	NA	NA	NA	471600	1	NA	NA	NA	NA	NA	0	NA	NA	NA	NA	NA	0	NA	NA	NA	NA	0	NA	NA	285630	NA	NA	1	NA	428090	496870	NA	NA
1628	Q80WG5	Lrrc8a	Volume-regulated anion channel subunit LRRC8A	Q80WG5_S(1)RIEQGIVDR	228660	226730	102400	NA	NA	3	436650	NA	267050	NA	NA	2	275410	NA	NA	NA	1	191200	NA	NA	NA	NA	1	NA	NA	432490	NA	NA	1	294840	296210	436270	NA	3	311860	162950	166470	NA	NA	3	110180	280400	NA	NA	337630
1897	Q8C8R3	Ank2	Ankyrin-2	Q8C8R3_EIAS(0.041)PS(0.857)S(0.102)PVK	1995100	884370	638170	NA	NA	3	NA	NA	NA	NA	NA	0	NA	NA	NA	NA	0	NA	NA	NA	NA	NA	0	NA	NA	NA	NA	NA	0	NA	NA	NA	NA	0	NA	NA	NA	NA	NA	0	600140	782520	NA	NA	NA
2070	Q8K4G5	Ablim1	Actin-binding LIM protein 1	Q8K4G5_T(0.159)S(0.159)S(0.66)ES(0.021)IYSRPGSSIPGSPGHTIYAK	1716900	NA	580770	NA	1887400	3	NA	NA	789470	NA	NA	1	NA	235790	1487600	NA	2	NA	NA	NA	NA	NA	0	NA	NA	NA	NA	NA	0	NA	NA	NA	NA	0	NA	595570	NA	NA	NA	1	NA	766430	NA	1409900	NA
2159	Q8VD37	Sgip1	SH3-containing GRB2-like protein 3-interacting protein 1	Q8VD37_RNLS(0.016)S(0.984)EEVAR	561660	775950	NA	9672700	NA	3	NA	NA	NA	NA	NA	0	NA	NA	7306600	NA	1	793160	NA	NA	NA	NA	1	NA	NA	NA	NA	NA	0	NA	869370	NA	NA	1	NA	4866600	NA	NA	NA	1	NA	NA	NA	NA	NA
2279	Q99JP6	Homer3	Homer protein homolog 3	Q99JP6_SQS(1)ADTPGPTER	491760	238410	160900	598910	1058900	5	348820	388250	252220	NA	NA	3	407940	NA	NA	NA	1	NA	369100	NA	NA	NA	1	360000	NA	NA	NA	NA	1	359760	319500	NA	431600	3	NA	256960	313740	NA	NA	2	305600	NA	499900	NA	NA
2354	Q9CR00	Psmd9	26S proteasome non-ATPase regulatory subunit 9	Q9CR00_LAS(0.022)NS(0.978)PVLPQAFAR	NA	NA	NA	NA	NA	0	NA	NA	NA	NA	NA	0	NA	NA	NA	NA	0	NA	NA	NA	NA	NA	0	NA	NA	117800	NA	NA	1	238160	NA	146530	NA	2	NA	NA	NA	NA	NA	0	NA	172930	149230	NA	100340
2402	Q9D5V6	Syap1	Synapse-associated protein 1	Q9D5V6_LS(0.009)AGAAPS(0.096)EES(0.886)PERPVEPT(0.004)EEQQQQPPT(0.005)EDPQFLHQAK	NA	NA	NA	664920	NA	1	NA	NA	NA	NA	NA	0	799280	NA	NA	NA	1	NA	NA	NA	NA	NA	0	NA	NA	NA	NA	1374500	1	1751600	NA	NA	NA	1	NA	NA	NA	NA	NA	0	1778500	NA	880280	1095100	NA
2427	Q9DBU5	Rnf6	E3 ubiquitin-protein ligase RNF6	Q9DBU5_EQLASQPGSDSAAS(0.001)DGDS(0.995)ES(0.002)LRAHS(0.001)DEDSLLR	NA	NA	NA	NA	NA	0	NA	NA	NA	NA	NA	0	NA	NA	NA	NA	0	NA	NA	NA	NA	2611600	1	NA	NA	NA	NA	1694700	1	NA	NA	2085200	2230100	2	NA	240810	NA	NA	NA	1	NA	NA	2451300	1723700	2651700
2435	Q9DCL8	Ppp1r2	Protein phosphatase inhibitor 2	Q9DCL8_T(0.104)S(0.039)AAS(0.857)PPVVPSAEQPRPIVEEELSK	NA	NA	NA	NA	NA	0	NA	NA	539160	NA	NA	1	NA	NA	380650	487950	2	NA	NA	498850	NA	NA	1	NA	NA	NA	551510	NA	1	578660	NA	549250	NA	2	462960	405380	NA	NA	NA	2	464940	NA	515000	355130	430910
2505	Q9JJY3	Smpd3	Sphingomyelin phosphodiesterase 3	Q9JJY3_DGDS(0.002)GS(0.938)LGS(0.059)PSASR	NA	425000	148970	386000	NA	3	465710	NA	NA	NA	NA	1	527520	115760	NA	NA	2	NA	NA	NA	NA	NA	0	NA	58744	NA	NA	NA	1	515410	NA	651910	NA	2	NA	400170	215090	NA	NA	2	447050	NA	467700	NA	NA
2512	Q9JKF6	Pvrl1	Nectin-1	Q9JKF6_AGPLGGS(0.995)S(0.005)YEEEEEEEGGGGGER	NA	1203800	113560	NA	798560	3	NA	380280	NA	NA	NA	1	301670	NA	NA	NA	1	NA	NA	250150	NA	NA	1	NA	NA	NA	NA	NA	0	849670	NA	NA	NA	1	339790	NA	NA	NA	NA	1	NA	NA	207510	197760	NA
2597	Q9QYB5	Add3	Gamma-adducin	Q9QYB5_TEEVLS(0.001)PDGS(0.101)PS(0.024)KS(0.101)PS(0.773)K	541040	216420	137820	NA	NA	3	322040	409850	212650	NA	NA	3	297440	NA	NA	NA	1	NA	365920	NA	NA	NA	1	NA	NA	NA	494660	NA	1	NA	NA	NA	NA	0	145910	212730	NA	NA	NA	2	NA	NA	NA	NA	NA
2706	Q9QYX7	Pclo	Protein piccolo	Q9QYX7_S(0.758)MS(0.242)DPKPLS(0.955)PT(0.044)ADESSR	403570	228210	NA	NA	NA	2	488650	485300	NA	NA	NA	2	1092300	NA	NA	1276500	2	NA	NA	NA	NA	1121200	1	1087000	NA	NA	NA	NA	1	1418200	NA	NA	NA	1	1073000	285650	NA	NA	NA	2	NA	465580	356820	469500	454090
2728	Q9R0G8	Nrk	Nik-related protein kinase	Q9R0G8_IVDFGVS(1)AQVSR	NA	NA	NA	253830	NA	1	NA	131230	NA	NA	NA	1	192570	86639	NA	483880	3	NA	NA	NA	NA	NA	0	173430	NA	NA	NA	NA	1	112560	132300	327820	314270	4	NA	58210	120150	NA	NA	2	63199	NA	151640	155980	NA
2751	Q9WTQ5	Akap12	A-kinase anchor protein 12	Q9WTQ5_EVCVSGGDHT(0.001)QLT(0.001)DLS(0.998)PEEK	NA	NA	181270	NA	NA	1	681050	NA	NA	NA	NA	1	NA	NA	NA	284450	1	634370	NA	NA	NA	NA	1	NA	NA	NA	NA	NA	0	NA	191370	NA	589710	2	352330	NA	NA	310670	NA	2	NA	181620	NA	128570	223730
2899	O08919	Numbl	Numb-like protein	O08919_KAEAAAAPAVAPGPAQPGHVS(0.887)PT(0.738)PAT(0.15)T(0.126)S(0.099)PGEK	NA	NA	NA	NA	823170	1	732960	NA	445840	NA	NA	2	NA	NA	496000	NA	1	NA	NA	NA	NA	681920	1	NA	NA	NA	NA	NA	0	NA	NA	NA	NA	0	713260	NA	342820	NA	NA	2	NA	343480	8989700	465930	NA
2998	P14873	Map1b	Microtubule-associated protein 1B;MAP1B heavy chain;MAP1 light chain LC1	P14873_TLEVVS(0.11)PS(0.161)QS(0.661)VT(0.024)GS(0.076)AGHT(0.871)PY(0.031)Y(0.031)QS(0.027)PT(0.007)DEK	3437100	2876100	NA	NA	1774700	3	NA	920860	NA	NA	NA	1	NA	NA	2881800	NA	1	NA	NA	NA	NA	NA	0	NA	1982700	NA	NA	NA	1	NA	3717900	2897400	NA	2	NA	NA	NA	NA	NA	0	1500300	NA	468150	2890400	NA
3061	P54728	Rad23b	UV excision repair protein RAD23 homolog B	P54728_PAQTPVLT(0.997)S(0.003)PAPADSTPGDSSR	1832600	1808000	NA	1474000	2206500	4	2903900	NA	2031300	NA	1032500	3	2090700	NA	NA	2193700	2	NA	3212800	NA	NA	NA	1	NA	NA	NA	1602000	NA	1	1985700	NA	1370500	NA	2	2136600	NA	NA	NA	703300	2	NA	NA	1918100	NA	NA
3187	Q61548	Snap91	Clathrin coat assembly protein AP180	Q61548_T(0.93)IDT(0.035)S(0.035)PPVDIFATASAAAPVSSAK	NA	1803800	446490	NA	1166700	3	NA	NA	1538300	NA	NA	1	2322400	884170	NA	NA	2	NA	731460	NA	NA	NA	1	NA	NA	NA	NA	1463000	1	2196900	NA	NA	NA	1	3169000	NA	283580	NA	NA	2	NA	NA	NA	NA	NA
3354	Q8C0L9	Gpcpd1	Glycerophosphocholine phosphodiesterase GPCPD1	Q8C0L9_LTLEGLEEDEDDDDDKVS(0.364)PT(0.636)VLHK	NA	NA	NA	NA	NA	0	NA	991530	NA	NA	NA	1	NA	253940	NA	NA	1	NA	NA	746230	NA	NA	1	729460	NA	NA	NA	NA	1	NA	NA	718940	NA	1	1341100	NA	627350	NA	NA	2	NA	747060	693630	727590	NA
3414	Q8VC31	Ccdc9	Coiled-coil domain-containing protein 9	Q8VC31_QGRRAGLGSGGDMTMS(0.227)MT(0.773)GRER	NA	NA	NA	NA	NA	0	NA	439070	NA	176790	165260	3	NA	NA	NA	NA	0	NA	NA	NA	NA	298950	1	NA	NA	NA	NA	300660	1	314810	283870	NA	213130	3	414280	238400	163990	NA	NA	3	235410	139000	NA	223280	207710
3456	Q99L43	Cds2	Phosphatidate cytidylyltransferase 2	Q99L43_LDGET(0.022)AS(0.026)DS(0.006)ES(0.006)RAET(0.939)APLPTSVDDTPEVLNR	909790	NA	276430	NA	NA	2	NA	737460	330140	NA	NA	2	831690	NA	NA	NA	1	NA	NA	NA	NA	NA	0	NA	NA	NA	NA	421440	1	484980	NA	NA	NA	1	NA	NA	NA	NA	NA	0	NA	NA	306500	537980	343820
3484	Q9D415	Dlgap1	Disks large-associated protein 1	Q9D415_SLDSLDPAGLLT(0.885)S(0.115)PK	NA	NA	NA	NA	NA	0	NA	NA	NA	NA	NA	0	255490	NA	181670	NA	2	NA	NA	NA	NA	189990	1	NA	275480	NA	NA	NA	1	NA	NA	NA	NA	0	NA	180280	173160	NA	NA	2	NA	187140	NA	125050	157510
3670	Q9DCL8	Ppp1r2	Protein phosphatase inhibitor 2	Q9DCL8_IDEPNTPYHNMIGDDEDAY(0.679)S(0.294)DS(0.027)EGNEVMTPDILAK	NA	NA	NA	392520	NA	1	NA	NA	261640	NA	NA	1	NA	NA	NA	NA	0	NA	NA	NA	348090	NA	1	NA	NA	605890	NA	NA	1	NA	444850	NA	NA	1	NA	NA	NA	NA	NA	0	351660	NA	467810	424380	NA
[truncated: 1 more columns]

## Sheet: absent in TG.EE-TG.NT
	Leading.proteins	Gene.names	Protein.names	Phospho..STY..Probabilities	WT_NT.1.1	WT_NT.2.1	WT_NT.3.1	WT_NT.4.1	WT_NT.5.1	COUNT_WT	WT_EGCG.1.1	WT_EGCG.2.1	WT_EGCG.3.1	WT_EGCG.4.1	WT_EGCG.5.1	COUNT.WT_EGCG	WT_EGCG_EE.1.1	WT_EGCG_EE.2.1	WT_EGCG_EE.3.1	WT_EGCG_EE.4.1	COUNT_WT_EGCG_EE	WT_EE.1.1	WT_EE.2.1	WT_EE.3.1	WT_EE.4.1	WT_EE.5.1	COUNT_WT_EE	TG_NT.1.1	TG_NT.2.1	TG_NT.3.1	TG_NT.4.1	TG_NT.5.1	COUNT_TG	TG_EGCG.1.1	TG_EGCG.2.1	TG_EGCG.3.1	TG_EGCG.4.1	COUNT.TG_EGCG	TG_EGCG_EE.1.1	TG_EGCG_EE.2.1	TG_EGCG_EE.3.1	TG_EGCG_EE.4.1	TG_EGCG_EE.5.1	X	TG_EE.1.1	TG_EE.2.1	TG_EE.3.1	TG_EE.4.1	TG_EE.5.1
4	A2A690	Tanc2	Protein TANC2	A2A690_PSQGLPVIQS(1)PPSSPAHR	374050	NA	NA	NA	NA	1	NA	345660	255090	NA	NA	2	445490	NA	NA	215560	2	529410	172370	133170	NA	NA	3	233010	NA	NA	NA	NA	1	157690	318760	206610	250880	4	281380	117660	NA	227290	NA	3	NA	NA	189260	NA	NA
9	A2AG50	Map7d2	MAP7 domain-containing protein 2	A2AG50_S(0.5)NS(0.5)LDDSTEDVQSMDVSPVSK	NA	NA	NA	NA	NA	0	NA	NA	NA	NA	NA	0	NA	NA	166990	NA	1	195240	467350	NA	NA	341730	3	294950	NA	NA	NA	NA	1	243210	NA	NA	192880	2	NA	NA	NA	NA	NA	0	NA	NA	NA	NA	NA
10	A2AG50	Map7d2	MAP7 domain-containing protein 2	A2AG50_S(0.5)NS(0.5)LDDSTEDVQSMDVSPVSK	NA	NA	NA	NA	NA	0	NA	NA	NA	NA	NA	0	NA	NA	166990	NA	1	195240	467350	NA	NA	341730	3	294950	NA	NA	NA	NA	1	243210	NA	NA	192880	2	NA	NA	NA	NA	NA	0	NA	NA	NA	NA	NA
38	A2BH40	Arid1a	AT-rich interactive domain-containing protein 1A	A2BH40_SHHAPMS(0.997)PGS(0.002)S(0.001)GGGGQPLAR	NA	445870	NA	NA	NA	1	637610	527570	NA	NA	NA	2	NA	NA	NA	NA	0	1144600	NA	NA	NA	NA	1	418220	103950	169720	NA	NA	3	397380	NA	NA	NA	1	410610	NA	NA	NA	NA	1	299790	NA	NA	NA	NA
47	B1AZP2	Dlgap4	Disks large-associated protein 4	B1AZP2_AMGDEDS(0.35)DES(0.004)GGGS(0.647)PKPSPK	NA	NA	NA	NA	NA	0	NA	164880	NA	NA	NA	1	210780	NA	NA	NA	1	140410	149880	NA	NA	85572	3	NA	NA	NA	NA	NA	0	NA	NA	NA	156940	1	NA	NA	NA	NA	NA	0	NA	NA	NA	NA	71090
70	E9Q5K9	Ythdc1	YTH domain-containing protein 1	E9Q5K9_GIS(1)PIVFDR	NA	209500	NA	NA	NA	1	156250	149290	114020	115570	87548	5	232070	NA	NA	NA	1	NA	NA	129110	NA	NA	1	206050	142910	NA	106110	75178	4	191730	127170	NA	NA	2	173560	121880	151710	NA	62915	4	NA	NA	NA	92197	NA
78	F6SEU4	Syngap1	Ras/Rap GTPase-activating protein SynGAP	F6SEU4_S(1)QQLTVSAAQK	NA	NA	NA	94280	NA	1	NA	133670	NA	NA	NA	1	129260	NA	157770	NA	2	42580	NA	121380	NA	212130	3	NA	NA	NA	172450	NA	1	NA	NA	NA	146140	1	198120	NA	NA	NA	106210	2	NA	NA	NA	NA	54095
110	O08582	Gtpbp1	GTP-binding protein 1	O08582_S(0.419)RS(0.419)PVDS(0.145)PVPAS(0.017)MFAPEPS(0.846)S(0.154)PGAAR	NA	NA	NA	NA	NA	0	611360	377970	NA	246010	222010	4	619680	NA	NA	NA	1	480790	440880	302230	NA	NA	3	NA	NA	NA	NA	301870	1	NA	NA	331730	442140	2	NA	NA	NA	NA	NA	0	NA	NA	NA	NA	264450
111	O08582	Gtpbp1	GTP-binding protein 1	O08582_S(0.479)RS(0.479)PVDS(0.04)PVPAS(0.003)MFAPEPS(0.111)S(0.889)PGAAR	NA	NA	NA	NA	NA	0	NA	377970	NA	NA	NA	1	NA	NA	230940	286890	2	NA	NA	NA	300390	338150	2	329680	NA	259550	NA	301870	3	NA	NA	NA	442140	1	284900	NA	NA	NA	NA	1	244600	NA	NA	NA	NA
125	O35136	Ncam2	Neural cell adhesion molecule 2	O35136_DGS(1)KEPIVEMR	NA	NA	NA	NA	1143300	1	1420800	1017800	NA	NA	NA	2	1062500	211050	711900	NA	3	623570	1121800	653440	NA	NA	3	762230	NA	NA	NA	NA	1	649600	NA	NA	NA	1	NA	730540	NA	NA	NA	1	NA	293330	NA	NA	NA
201	O88343	Slc4a4	Electrogenic sodium bicarbonate cotransporter 1	O88343_ISENYSDKS(1)DVENADESSSSILK	NA	NA	NA	329110	NA	1	346810	NA	NA	216880	NA	2	377960	NA	NA	NA	1	431500	715980	380010	NA	291030	4	NA	NA	NA	NA	222490	1	676690	NA	NA	219430	2	NA	NA	NA	NA	NA	0	NA	NA	NA	NA	261280
252	O88737	Bsn	Protein bassoon	O88737_SHGPLLPT(0.004)IEDS(0.219)S(0.776)EEEELREEEELLR	NA	NA	NA	NA	NA	0	NA	NA	287050	NA	NA	1	1029500	NA	NA	NA	1	NA	1090800	677370	653490	882180	4	NA	NA	495980	NA	676300	2	NA	NA	NA	850000	1	NA	NA	NA	NA	NA	0	NA	NA	NA	NA	646030
259	O88737	Bsn	Protein bassoon	O88737_S(0.967)QGS(0.033)FEYQDTQDHDYGGR	NA	NA	NA	NA	1192000	1	NA	NA	NA	NA	NA	0	625280	NA	724750	NA	2	NA	1154500	588410	NA	1488200	3	465650	NA	1033800	1344300	533920	4	NA	NA	NA	757150	1	440890	NA	NA	NA	NA	1	462450	NA	NA	NA	NA
286	O88935	Syn1	Synapsin-1	O88935_S(0.931)QS(0.064)LT(0.005)NAFNLPEPAPPRPSLSQDEVK	NA	223770	NA	NA	NA	1	618500	595650	NA	NA	NA	2	NA	NA	436350	NA	1	NA	NA	317570	334200	595820	3	NA	NA	295770	538890	285170	3	569310	NA	NA	365560	2	NA	NA	200670	NA	NA	1	247630	NA	NA	NA	NA
416	P14873	Map1b	Microtubule-associated protein 1B;MAP1B heavy chain;MAP1 light chain LC1	P14873_SLMS(1)S(1)PEDLTK	NA	NA	NA	NA	NA	0	NA	456680	NA	NA	NA	1	NA	NA	NA	NA	0	316820	295110	157820	NA	215870	4	NA	NA	NA	NA	258690	1	NA	NA	271590	193550	2	NA	NA	NA	NA	NA	0	NA	NA	NA	NA	214230
527	P20357	Map2	Microtubule-associated protein 2	P20357_GSAQES(0.898)LDT(0.102)ISPK	193720	NA	NA	NA	NA	1	380440	381910	NA	200900	257670	4	559270	NA	242710	275320	3	NA	486530	323240	254370	NA	3	309220	NA	NA	NA	NA	1	399770	NA	NA	NA	1	NA	NA	NA	NA	NA	0	209900	NA	NA	NA	NA
556	P24788	Cdk11b	Cyclin-dependent kinase 11B	P24788_RGT(0.082)S(0.918)PRPPEGGLGYSQLGDDDLK	NA	NA	210580	NA	NA	1	500420	214720	NA	224770	152560	4	NA	NA	199820	246480	2	331430	320370	NA	190940	422770	4	NA	NA	316840	440720	NA	2	328310	331840	NA	NA	2	390000	NA	NA	NA	NA	1	NA	NA	NA	NA	NA
584	P28652	Camk2b	Calcium/calmodulin-dependent protein kinase type II subunit beta	P28652_ES(0.014)S(0.959)DS(0.021)T(0.006)NTTIEDEDAK	NA	NA	NA	NA	4489000	1	NA	3507900	1600100	NA	NA	2	NA	NA	NA	NA	0	3307500	2592600	NA	NA	3037600	3	NA	NA	1967000	NA	1871500	2	NA	NA	NA	NA	0	2086900	NA	NA	NA	NA	1	NA	NA	NA	NA	2274300
616	P33173	Kif1a	Kinesin-like protein KIF1A	P33173_T(0.001)PQPCS(0.999)RPAS(1)PEPELLPELDSK	NA	NA	NA	NA	NA	0	392310	342340	NA	NA	NA	2	390520	NA	NA	NA	1	325290	364160	NA	179190	NA	3	NA	NA	NA	NA	NA	0	372490	NA	NA	NA	1	NA	NA	193240	NA	NA	1	226630	NA	NA	NA	NA
617	P33173	Kif1a	Kinesin-like protein KIF1A	P33173_T(0.001)PQPCS(0.999)RPAS(1)PEPELLPELDSK	NA	NA	NA	NA	NA	0	392310	342340	NA	NA	NA	2	390520	NA	NA	NA	1	325290	364160	NA	179190	NA	3	NA	NA	NA	NA	NA	0	372490	NA	NA	NA	1	NA	NA	193240	NA	NA	1	226630	NA	NA	NA	NA
805	P70414	Slc8a1	Sodium/calcium exchanger 1	P70414_AVS(1)MHEVNMEMAENDPVSK	NA	NA	NA	NA	NA	0	NA	NA	NA	NA	NA	0	NA	NA	NA	231770	1	NA	427950	NA	176490	183080	3	268980	NA	NA	NA	NA	1	376330	NA	NA	NA	1	NA	NA	NA	NA	86436	1	NA	NA	100240	NA	NA
990	Q3UM45	Ppp1r7	Protein phosphatase 1 regulatory subunit 7	Q3UM45_GAGQQQS(1)QEMMEVDR	NA	NA	NA	NA	370260	1	273360	265460	NA	170190	170190	4	297240	NA	313540	387050	3	285590	182070	271360	297360	NA	4	NA	NA	175580	411450	NA	2	269470	NA	290560	329720	3	152070	NA	NA	NA	NA	1	NA	NA	233440	NA	NA
1014	Q3UTJ2	Sorbs2	Sorbin and SH3 domain-containing protein 2	Q3UTJ2_SFISSS(0.014)PS(0.077)S(0.842)PS(0.067)R	NA	NA	NA	289350	NA	1	NA	NA	NA	156430	NA	1	NA	133120	378020	690940	3	NA	NA	557300	NA	330240	2	554930	NA	315920	NA	307190	3	714490	372330	NA	456290	3	498210	NA	NA	188840	NA	2	NA	NA	NA	NA	260450
1076	Q5DTL9	Slc4a10	Sodium-driven chloride bicarbonate exchanger	Q5DTL9_EEEQS(1)MLAMEDEGTVQLPLEGHYR	NA	130790	NA	NA	NA	1	383630	351290	NA	NA	NA	2	335430	NA	NA	NA	1	276040	216780	NA	292770	NA	3	204110	NA	129110	NA	NA	2	294000	221570	NA	159160	3	NA	NA	NA	NA	NA	0	NA	NA	NA	NA	157530
1096	Q5HZI1	Mtus1	Microtubule-associated tumor suppressor 1 homolog	Q5HZI1_S(0.999)LLVGS(0.999)APKT(0.322)S(0.759)T(0.759)T(0.099)PGRS(0.043)S(0.03)S(0.03)KPDS(0.96)R	NA	10361000	NA	NA	NA	1	8701700	NA	NA	NA	NA	1	24573000	822800	NA	NA	2	23268000	NA	15604000	NA	18864000	3	10341000	NA	NA	NA	NA	1	NA	14377000	NA	NA	1	8839900	NA	NA	NA	NA	1	4443600	NA	NA	NA	NA
1206	Q61361	Bcan	Brevican core protein	Q61361_ELET(0.17)PS(0.83)EEK	NA	NA	NA	NA	NA	0	NA	NA	NA	NA	817940	1	NA	NA	NA	NA	0	2077800	NA	1239000	1333100	NA	3	NA	NA	NA	2208400	1035500	2	NA	NA	NA	1216900	1	NA	NA	NA	NA	NA	0	NA	1108600	NA	NA	NA
1283	Q640R3	Hepacam	Hepatocyte cell adhesion molecule	Q640R3_DKDS(0.877)S(0.123)EPDENPATEPR	NA	289170	NA	NA	NA	1	NA	570110	NA	NA	260230	2	NA	NA	NA	NA	0	NA	618470	481860	NA	NA	2	340090	114560	466280	NA	NA	3	NA	NA	NA	NA	0	NA	NA	NA	435120	NA	1	183540	NA	NA	NA	NA
1312	Q68EF6	Begain	Brain-enriched guanylate kinase-associated protein	Q68EF6_GDIYCS(1)DPALYCPDER	NA	NA	NA	NA	NA	0	NA	489670	NA	NA	NA	1	NA	NA	243390	NA	1	332120	NA	NA	248810	357730	3	NA	NA	NA	364730	190320	2	464930	343680	NA	201080	3	265380	NA	NA	NA	NA	1	NA	NA	135910	NA	NA
1342	Q69ZF3	Gba2	Non-lysosomal glucosylceramidase	Q69ZF3_S(0.003)RRPS(0.989)VT(0.008)QGTGLSTQPECGPK	598350	NA	NA	NA	NA	1	937640	968980	NA	NA	517420	3	917560	NA	410410	NA	2	602610	NA	522660	NA	NA	2	426340	151650	NA	610170	546600	4	642950	874840	NA	NA	2	NA	134870	562940	NA	NA	2	NA	415990	NA	NA	NA
1367	Q6IR34	Gpsm1	G-protein-signaling modulator 1	Q6IR34_EGS(0.642)HS(0.358)PLDSADVR	NA	NA	NA	NA	NA	0	388110	148460	NA	NA	104400	3	NA	NA	204880	173400	2	NA	231570	NA	210900	290580	3	NA	NA	NA	249390	NA	1	301940	NA	NA	NA	1	NA	NA	NA	NA	NA	0	NA	NA	NA	NA	113050
1373	Q6NVE8	Wdr44	WD repeat-containing protein 44	Q6NVE8_EYVSNDAT(0.008)QS(0.992)DDEEK	420450	NA	NA	NA	NA	1	338290	447740	NA	NA	NA	2	461850	NA	NA	NA	1	689860	NA	382760	NA	467060	3	214820	73296	NA	NA	NA	2	465230	501890	665040	402860	4	NA	NA	207670	NA	NA	1	NA	NA	NA	363180	NA
1377	Q6NZJ6	Eif4g1	Eukaryotic translation initiation factor 4 gamma 1	Q6NZJ6_REATLPPVS(1)PPK	336130	NA	NA	NA	NA	1	NA	NA	300390	NA	NA	1	NA	170010	NA	295890	2	NA	224040	204610	214790	180890	4	NA	165120	NA	561900	NA	2	NA	336280	NA	NA	1	NA	251140	362740	397820	NA	3	NA	NA	357320	NA	NA
1432	Q6PDG8	Mon1a	Vacuolar fusion protein MON1 homolog A	Q6PDG8_S(1)YEDLTELEDR	415960	NA	NA	NA	NA	1	346000	209890	NA	NA	NA	2	280540	NA	161920	NA	2	249590	399550	247740	NA	NA	3	197470	NA	NA	NA	140880	2	162620	NA	NA	NA	1	NA	NA	121690	NA	NA	1	NA	NA	NA	NA	165990
1439	Q6PE13	Prrt3	Proline-rich transmembrane protein 3	Q6PE13_GSVGPAPS(0.994)LS(0.006)ELDLRPPS(0.083)PINLS(0.917)R	NA	NA	1305200	NA	NA	1	2968700	395850	90000	NA	NA	3	NA	1097000	NA	NA	1	1926900	393900	1031400	NA	NA	3	2164200	NA	NA	NA	NA	1	1295900	NA	NA	NA	1	NA	NA	834830	NA	NA	1	207530	NA	NA	NA	NA
1476	Q6WVG3	Kctd12	BTB/POZ domain-containing protein KCTD12	Q6WVG3_SPSGGAAGPLLT(0.001)PS(0.007)QS(0.986)LDGS(0.006)R	NA	NA	NA	NA	428430	1	NA	NA	NA	312080	NA	1	552010	NA	261690	NA	2	NA	506740	515100	NA	NA	2	396100	NA	271050	NA	282230	3	329400	NA	622800	NA	2	NA	474020	NA	NA	NA	1	NA	416750	NA	NA	NA
1520	Q7TPB0	Lppr3	Lipid phosphate phosphatase-related protein type 3	Q7TPB0_GLGLPDEAS(1)PVHLR	NA	NA	NA	NA	NA	0	346490	NA	NA	NA	85074	2	237970	97399	113160	153620	4	NA	258710	NA	114630	156810	3	169940	NA	NA	NA	NA	1	NA	NA	NA	NA	0	217760	NA	NA	NA	NA	1	NA	NA	NA	NA	NA
1575	Q80TV8	Clasp1	CLIP-associating protein 1	Q80TV8_SRS(1)DIDVNAAASAK	NA	NA	NA	NA	NA	0	NA	NA	NA	NA	NA	0	NA	NA	560760	NA	1	NA	NA	722260	481900	900420	3	NA	NA	NA	NA	NA	0	NA	NA	NA	NA	0	NA	NA	NA	NA	NA	0	NA	NA	NA	NA	NA
1631	Q80WT5	Aftph	Aftiphilin	Q80WT5_HLLETHS(0.12)S(0.88)PAK	NA	NA	198850	NA	NA	1	NA	NA	279640	NA	NA	1	447060	NA	NA	467720	2	NA	NA	345010	322420	184920	3	NA	NA	NA	NA	NA	0	298700	NA	496730	NA	2	NA	NA	NA	239300	NA	1	NA	NA	NA	NA	NA
1669	Q80YV2	Zc3hc1	Nuclear-interacting partner of ALK	Q80YV2_SMGTGDSAGVEVPS(0.5)S(0.5)PLRR	NA	NA	NA	NA	NA	0	NA	230680	NA	NA	NA	1	NA	NA	NA	NA	0	NA	450900	NA	NA	NA	1	215460	NA	164260	NA	207660	3	NA	NA	NA	NA	0	NA	NA	NA	NA	153600	1	NA	NA	NA	NA	NA
1670	Q80YV2	Zc3hc1	Nuclear-interacting partner of ALK	Q80YV2_SMGTGDSAGVEVPS(0.5)S(0.5)PLRR	NA	NA	NA	NA	NA	0	NA	230680	NA	NA	NA	1	NA	NA	NA	NA	0	NA	450900	NA	NA	NA	1	215460	NA	164260	NA	207660	3	NA	NA	NA	NA	0	NA	NA	NA	NA	153600	1	NA	NA	NA	NA	NA
1683	Q810B9	Slitrk3	SLIT and NTRK-like protein 3	Q810B9_LFEDSGGNS(0.003)GGS(0.044)GGGGRPT(0.111)LS(0.111)S(0.73)PEK	NA	NA	153080	NA	NA	1	NA	NA	262610	NA	NA	1	658330	NA	362640	NA	2	NA	460690	658540	NA	363400	3	373550	178080	472940	NA	392500	4	NA	NA	322800	NA	1	NA	NA	NA	348330	NA	1	NA	NA	NA	NA	NA
1692	Q812A2	Srgap3	SLIT-ROBO Rho GTPase-activating protein 3	Q812A2_MAT(0.002)FGS(0.996)AGS(0.001)INYPDK	NA	253010	NA	NA	NA	1	420970	NA	NA	NA	NA	1	NA	NA	NA	NA	0	NA	284910	351170	NA	208580	3	NA	NA	NA	NA	NA	0	NA	NA	269430	NA	1	NA	NA	164560	NA	NA	1	NA	NA	304460	NA	NA
1717	Q8BGD9	Eif4b	Eukaryotic translation initiation factor 4B	Q8BGD9_S(0.058)QS(0.941)S(0.001)DTEQPS(0.975)PT(0.011)S(0.014)GGGK	NA	NA	NA	NA	719890	1	NA	686140	NA	NA	NA	1	NA	NA	260580	NA	1	NA	480910	390380	296710	NA	3	NA	NA	314940	NA	500330	2	485250	NA	328500	392530	3	328480	344590	159550	NA	NA	3	NA	243170	NA	NA	NA
1718	Q8BGD9	Eif4b	Eukaryotic translation initiation factor 4B	Q8BGD9_S(0.058)QS(0.941)S(0.001)DTEQPS(0.975)PT(0.011)S(0.014)GGGK	NA	NA	NA	NA	719890	1	NA	686140	NA	NA	NA	1	NA	NA	260580	NA	1	NA	480910	390380	296710	NA	3	NA	NA	314940	NA	500330	2	485250	NA	328500	392530	3	328480	344590	159550	NA	NA	3	NA	243170	NA	NA	NA
1722	Q8BGT8	Phyhipl	Phytanoyl-CoA hydroxylase-interacting protein-like	Q8BGT8_NLS(1)LEAIQLCDR	136210	NA	NA	NA	NA	1	296680	201260	NA	63961	NA	3	NA	NA	NA	NA	0	219510	NA	154330	NA	95421	3	293220	NA	NA	222760	NA	2	NA	NA	NA	103930	1	259430	NA	NA	NA	NA	1	NA	NA	149990	NA	NA
1739	Q8BIE6	Frmd4a	FERM domain-containing protein 4A	Q8BIE6_AAGALGSAS(0.001)S(0.045)GS(0.953)MPNLAAR	NA	NA	NA	NA	NA	0	461360	NA	NA	195020	138470	3	305310	NA	163750	NA	2	250720	324090	228160	NA	141720	4	311960	116050	234500	297320	156280	5	217370	NA	NA	250150	2	NA	149880	NA	238730	214820	3	NA	NA	NA	NA	NA
1749	Q8BJI1	Slc6a17	Sodium-dependent neutral amino acid transporter SLC6A17	Q8BJI1_VPS(1)EAPSPMPTHR	NA	NA	NA	NA	NA	0	450010	371070	NA	NA	NA	2	381280	NA	NA	NA	1	174600	1038600	NA	NA	503640	3	457680	NA	NA	NA	NA	1	558450	NA	NA	NA	1	NA	194550	NA	NA	NA	1	NA	NA	NA	NA	NA
1750	Q8BJI1	Slc6a17	Sodium-dependent neutral amino acid transporter SLC6A17	Q8BJI1_VPS(0.007)EAPS(0.977)PMPT(0.017)HR	NA	233840	NA	NA	NA	1	401870	238430	NA	NA	NA	2	NA	NA	149940	343350	2	166940	688890	366610	204560	460950	5	208970	NA	NA	NA	NA	1	460800	NA	NA	NA	1	NA	NA	NA	NA	NA	0	195860	NA	NA	NA	NA
1751	Q8BKC8	Pi4kb	Phosphatidylinositol 4-kinase beta	Q8BKC8_RELPTLSPAPDT(0.001)GLS(0.383)PS(0.616)K	NA	195880	NA	NA	NA	1	NA	146000	NA	111840	NA	2	238100	NA	NA	NA	1	NA	324730	NA	94882	NA	2	188270	NA	NA	195360	119450	3	191730	NA	NA	NA	1	NA	NA	89642	207060	NA	2	158350	NA	NA	NA	NA
1835	Q8BUV3	Gphn	Gephyrin;Molybdopterin adenylyltransferase;Molybdopterin molybdenumtransferase	Q8BUV3_AS(0.968)HS(0.032)AVDITK	NA	NA	394940	NA	NA	1	1184200	NA	NA	NA	NA	1	NA	NA	NA	NA	0	1020900	NA	NA	1244600	1262300	3	NA	NA	NA	NA	NA	0	1475000	1115400	NA	NA	2	NA	NA	NA	NA	NA	0	NA	NA	NA	NA	NA
1840	Q8BUV3	Gphn	Gephyrin;Molybdopterin adenylyltransferase;Molybdopterin molybdenumtransferase	Q8BUV3_EVHDELEDLPS(1)PPPPLS(0.612)PPPT(0.316)T(0.167)S(0.904)PHK	NA	NA	NA	930460	NA	1	NA	1341700	NA	NA	NA	1	NA	NA	NA	NA	0	NA	1137000	723060	516270	639080	4	NA	NA	457730	NA	749960	2	967860	NA	NA	NA	1	NA	NA	NA	NA	NA	0	NA	NA	NA	NA	621510
1851	Q8BYI8	Kiaa1467	Uncharacterized protein KIAA1467	Q8BYI8_SALGDLPEPDS(1)DADVAGAAK	NA	NA	NA	NA	NA	0	NA	564960	NA	NA	NA	1	416770	NA	162970	NA	2	316250	331120	258550	NA	NA	3	NA	NA	NA	NA	203210	1	NA	233670	216390	NA	2	286700	130730	NA	NA	NA	2	NA	NA	NA	NA	NA
1885	Q8C419	Gpr158	Probable G-protein coupled receptor 158	Q8C419_S(0.994)IDKT(0.006)EVCPWEIHSQSLLEDENR	NA	NA	NA	NA	NA	0	NA	NA	NA	NA	NA	0	NA	NA	NA	192740	1	NA	NA	267700	295430	199780	3	NA	NA	NA	NA	176250	1	NA	NA	NA	188360	1	NA	NA	NA	NA	NA	0	NA	NA	NA	NA	NA
1924	Q8C8R3	Ank2	Ankyrin-2	Q8C8R3_S(1)VIEIPTAPVDNVPSAESK	NA	424080	NA	NA	NA	1	926500	NA	120160	NA	NA	2	NA	NA	NA	205190	1	326500	733220	278260	150130	337930	5	NA	NA	NA	NA	NA	0	417600	NA	NA	NA	1	NA	NA	NA	139360	NA	1	533310	NA	NA	NA	NA
1969	Q8CHC4	Synj1	Synaptojanin-1	Q8CHC4_T(0.586)S(0.637)PCQS(0.76)PT(0.017)VPEYSAPSLPIRPSR	NA	NA	NA	NA	NA	0	860760	473560	NA	NA	NA	2	408920	NA	261300	NA	2	382080	1077200	561950	335990	655320	5	487130	NA	286090	NA	348670	3	NA	NA	NA	NA	0	NA	NA	192970	NA	NA	1	NA	NA	NA	NA	255010
2049	Q8K2P7	Slc38a1	Sodium-coupled neutral amino acid transporter 1	Q8K2P7_RS(0.912)LT(0.055)NS(0.033)HLEK	NA	253110	NA	NA	NA	1	NA	NA	225790	NA	NA	1	NA	NA	193900	NA	1	NA	NA	196560	221180	238350	3	NA	NA	NA	NA	NA	0	NA	NA	325740	NA	1	NA	NA	NA	NA	164020	1	NA	199270	NA	NA	NA
2126	Q8R4U7	Luzp1	Leucine zipper protein 1	Q8R4U7_EKPDS(1)DDDLDIESFVTAK	NA	NA	NA	194170	NA	1	178040	358760	NA	NA	83583	3	NA	NA	NA	NA	0	317120	232730	212170	241050	199970	5	NA	NA	NA	NA	NA	0	256370	NA	NA	218170	2	NA	NA	NA	NA	NA	0	NA	NA	208860	NA	NA
2167	Q8VD37	Sgip1	SH3-containing GRB2-like protein 3-interacting protein 1	Q8VD37_Y(0.999)NS(0.001)PELDEEGYS(1)IR	392110	NA	NA	NA	NA	1	242380	522350	NA	NA	NA	2	450380	NA	NA	NA	1	329650	248970	NA	NA	NA	2	212570	69567	NA	355620	NA	3	455620	NA	NA	NA	1	NA	NA	NA	NA	NA	0	NA	NA	285380	NA	NA
2168	Q8VD37	Sgip1	SH3-containing GRB2-like protein 3-interacting protein 1	Q8VD37_YNSPELDEEGYSIRPEEPGS(0.843)T(0.157)K	NA	451060	NA	NA	NA	1	615770	427800	400480	NA	NA	3	NA	NA	NA	NA	0	NA	604520	486380	315740	NA	3	318120	NA	NA	NA	NA	1	407180	NA	393600	NA	2	604020	220570	NA	NA	NA	2	NA	712370	NA	NA	NA
2235	Q91XM9	Dlg2	Disks large homolog 2	Q91XM9_TSLPPIS(0.003)PGRY(0.001)S(0.997)PIPK	NA	NA	NA	NA	NA	0	NA	NA	NA	NA	NA	0	NA	NA	310840	NA	1	479720	NA	NA	607460	347650	3	NA	NA	NA	NA	NA	0	NA	NA	NA	NA	0	NA	NA	NA	NA	NA	0	NA	NA	NA	NA	NA
2264	Q922S4	Pde2a	cGMP-dependent 3,5-cyclic phosphodiesterase	Q922S4_GLPS(0.933)NNS(0.067)LDFLDEEYEVPDLDGTR	NA	176120	NA	NA	NA	1	NA	409390	NA	NA	NA	1	258340	NA	NA	NA	1	232040	372650	277410	154700	532630	5	NA	NA	NA	NA	210210	1	491030	229110	266130	NA	3	NA	NA	159120	NA	NA	1	NA	NA	NA	NA	232890
2274	Q99104	Myo5a	Unconventional myosin-Va	Q99104_RT(0.03)S(0.248)S(0.721)IADEGTYTLDSILR	NA	NA	NA	NA	NA	0	NA	NA	NA	NA	NA	0	NA	NA	NA	NA	0	107570	165000	150840	NA	NA	3	132380	NA	NA	NA	NA	1	NA	NA	NA	NA	0	257150	NA	NA	NA	NA	1	NA	NA	NA	NA	NA
2309	Q99NF2	Nsmf	NMDA receptor synaptonuclear signaling and neuronal migration factor	Q99NF2_MYS(1)VDGVSDDVPIR	155920	NA	NA	NA	NA	1	NA	NA	NA	122790	NA	1	NA	NA	74403	191700	2	152960	120570	109010	121070	188180	5	127970	NA	131540	NA	129930	3	138690	NA	NA	153710	2	NA	126620	NA	NA	NA	1	NA	NA	NA	NA	NA
2364	Q9CWE0	Mtfr1l	Mitochondrial fission regulator 1-like	Q9CWE0_AS(0.03)S(0.97)FADMMGILK	NA	NA	NA	82590	NA	1	NA	117890	NA	NA	NA	1	168760	NA	NA	97647	2	93680	91615	NA	NA	88026	3	NA	NA	NA	NA	NA	0	NA	NA	100730	NA	1	NA	NA	NA	NA	NA	0	NA	NA	NA	NA	129650
2399	Q9D4J7	Phf6	PHD finger protein 6	Q9D4J7_TAHNSEADLEESFNEHELEPS(0.128)S(0.872)PK	NA	NA	NA	NA	NA	0	NA	618100	NA	NA	NA	1	NA	NA	256640	NA	1	446170	494550	301830	NA	NA	3	NA	NA	NA	NA	NA	0	NA	447410	NA	419540	2	NA	NA	NA	NA	NA	0	NA	NA	450550	NA	NA
2403	Q9D6E4	Ttc9b	Tetratricopeptide repeat protein 9B	Q9D6E4_PGGLPTPS(0.016)PGPT(0.191)T(0.191)S(0.602)PGPAR	NA	NA	NA	NA	NA	0	NA	309090	130080	NA	NA	2	NA	NA	232530	325060	2	NA	480420	238260	264080	NA	3	401160	NA	NA	NA	NA	1	338610	172560	NA	NA	2	NA	NA	NA	NA	NA	0	NA	NA	NA	NA	NA
2404	Q9D6W8	0	Uncharacterized protein C17orf59 homolog	Q9D6W8_T(0.068)LS(0.932)GEEEAESVGVSSR	NA	NA	144640	NA	NA	1	NA	NA	NA	NA	NA	0	305580	NA	NA	NA	1	357670	423220	250740	NA	NA	3	280670	214560	NA	NA	NA	2	NA	NA	NA	NA	0	NA	NA	NA	NA	NA	0	218520	NA	NA	NA	NA
2446	Q9EPJ9	Arfgap1	ADP-ribosylation factor GTPase-activating protein 1	Q9EPJ9_EWSLES(0.058)S(0.747)PAQNWT(0.195)PPQPK	NA	193630	NA	NA	NA	1	NA	212970	NA	156700	164520	3	370900	NA	203320	NA	2	NA	311480	173970	149830	210660	4	231020	NA	192780	NA	230010	3	274500	185590	173810	237280	4	NA	NA	127730	NA	NA	1	NA	NA	NA	NA	NA
2459	Q9ERU9	Ranbp2	E3 SUMO-protein ligase RanBP2	Q9ERU9_GGEDEDGS(1)DEDVVHNEDIHFEPIVSLPEVEVK	NA	NA	NA	453780	NA	1	NA	345840	NA	NA	NA	1	NA	NA	NA	NA	0	464840	488750	244050	NA	309700	4	NA	NA	NA	NA	303250	1	NA	372100	390120	444180	3	NA	NA	NA	NA	NA	0	NA	NA	NA	NA	643760
2506	Q9JJY3	Smpd3	Sphingomyelin phosphodiesterase 3	Q9JJY3_DGDS(0.001)GS(0.034)LGS(0.959)PS(0.006)AS(0.001)R	NA	NA	NA	NA	NA	0	NA	NA	NA	331760	NA	1	NA	NA	NA	405480	1	NA	674130	NA	373460	NA	2	421960	NA	409780	NA	367940	3	NA	NA	NA	262620	1	312290	NA	NA	274800	NA	2	NA	NA	NA	NA	341280
2565	Q9QXL2	Kif21a	Kinesin-like protein KIF21A	Q9QXL2_LISES(0.957)S(0.043)PMNEFETLTAK	457760	NA	NA	NA	NA	1	NA	NA	252800	NA	338100	2	NA	270730	NA	589610	2	NA	NA	462490	392680	420290	3	NA	NA	NA	NA	545520	1	669890	NA	NA	612180	2	NA	NA	369890	NA	NA	1	NA	NA	NA	NA	NA
2660	Q9QYR6	Map1a	Microtubule-associated protein 1A;MAP1A heavy chain;MAP1 light chain LC2	Q9QYR6_MAS(0.175)PPPS(0.822)GPPS(0.001)AAHT(0.002)PFHQSPVEEK	NA	610390	NA	NA	NA	1	1833500	516940	NA	NA	NA	2	915630	NA	574940	518830	3	730410	NA	661620	NA	1168100	3	600090	NA	NA	NA	738830	2	NA	NA	590960	439500	2	NA	3242200	560940	NA	NA	2	NA	NA	538460	NA	NA
2679	Q9QYR6	Map1a	Microtubule-associated protein 1A;MAP1A heavy chain;MAP1 light chain LC2	Q9QYR6_VPLS(0.834)RS(0.16)PQAQDT(0.005)LGS(0.001)LAGGQTGCTIQLLPEQDK	944960	NA	NA	NA	NA	1	1593100	NA	NA	NA	546090	2	737270	350020	NA	NA	2	678520	NA	466990	NA	395270	3	827550	NA	NA	NA	657530	2	NA	NA	NA	733360	1	NA	459800	NA	NA	805530	2	NA	435360	NA	NA	NA
2708	Q9QYX7	Pclo	Protein piccolo	Q9QYX7_SSCSEYSPSIESDPEGFEIS(1)PEK	277460	NA	NA	NA	NA	1	574640	963990	NA	172100	NA	3	429560	NA	NA	NA	1	927040	NA	286230	NA	330720	3	NA	NA	NA	258870	313410	2	620860	NA	NA	319060	2	571920	NA	NA	NA	NA	1	NA	NA	NA	NA	NA
2716	Q9QYX7	Pclo	Protein piccolo	Q9QYX7_VLYSPIS(0.038)PLS(0.962)PGHALEPAFVPYEK	NA	NA	NA	NA	NA	0	290850	NA	NA	NA	NA	1	NA	NA	NA	NA	0	NA	289950	172790	NA	212720	3	224000	NA	NA	NA	NA	1	236270	NA	NA	NA	1	NA	150720	NA	129730	NA	2	180930	NA	NA	NA	NA
2725	Q9R0A0	Pex14	Peroxisomal membrane protein PEX14	Q9R0A0_DS(0.829)HS(0.155)PEGS(0.007)T(0.007)AT(0.002)YHLLGPQEEGEGVLDVK	NA	NA	NA	NA	NA	0	NA	NA	NA	NA	NA	0	NA	NA	NA	NA	0	563390	653360	NA	NA	347720	3	NA	NA	NA	NA	418770	1	NA	NA	NA	NA	0	NA	NA	NA	NA	NA	0	NA	NA	NA	NA	NA
2740	Q9R1L5	Mast1	Microtubule-associated serine/threonine-protein kinase 1	Q9R1L5_Y(0.109)HHVNS(0.76)Y(0.109)DEDDT(0.021)T(0.001)EEEPVEIR	NA	NA	NA	NA	NA	0	NA	NA	NA	156170	NA	1	NA	NA	NA	472200	1	NA	572910	266590	NA	417860	3	NA	NA	NA	NA	440490	1	429680	NA	344950	359470	3	NA	NA	NA	397000	NA	1	NA	NA	NA	373570	NA
2788	Q9Z0J4	Nos1	Nitric oxide synthase, brain	Q9Z0J4_GNVPVVLNNPYSENEQS(0.002)PAS(0.019)GKQS(0.901)PT(0.078)K	NA	NA	638650	NA	NA	1	2078600	2706200	NA	934290	1097100	4	NA	NA	NA	NA	0	1848500	1148300	NA	1286700	NA	3	NA	NA	1566800	NA	NA	1	1933800	1657300	1426500	1879800	4	1825500	NA	NA	NA	1586900	2	NA	NA	NA	NA	1483700
2789	Q9Z0P4	Palm	Paralemmin-1	Q9Z0P4_ADEVT(0.01)LS(0.962)EAGS(0.013)T(0.014)AGPAEPR	NA	348490	NA	NA	NA	1	NA	NA	258000	156490	NA	2	821580	NA	NA	NA	1	NA	416780	262160	NA	214150	3	174140	NA	NA	230810	NA	2	353590	NA	NA	NA	1	NA	186880	NA	NA	NA	1	NA	NA	NA	NA	NA
2828	Q9Z1X2	Ptdss2	Phosphatidylserine synthase 2	Q9Z1X2_VAGGS(0.045)GS(0.676)ES(0.279)PLLK	NA	NA	NA	549060	NA	1	784250	NA	NA	NA	NA	1	829840	NA	NA	353550	2	NA	1176200	620170	495140	NA	3	NA	NA	354080	NA	NA	1	676460	597340	NA	NA	2	NA	NA	281350	NA	NA	1	NA	NA	NA	NA	NA
2898	O08553	Dpysl2	Dihydropyrimidinase-related protein 2	O08553_TVTPAS(0.045)S(0.954)AKT(0.868)S(0.134)PAK	NA	NA	4415300	NA	NA	1	NA	NA	NA	NA	NA	0	42124000	4046500	NA	NA	2	62642000	NA	NA	383700	472720	3	24526000	NA	NA	NA	NA	1	NA	NA	NA	45593000	1	NA	NA	24026000	NA	NA	1	26313000	NA	NA	NA	NA
3003	P15508	Sptb	Spectrin beta chain, erythrocytic	P15508_ERQT(0.97)PERPT(0.03)EEPGPQEEEGETAGEAPQVHHAATER	NA	NA	NA	NA	NA	0	499630	NA	NA	NA	533840	2	842030	NA	NA	NA	1	NA	339670	387850	551950	NA	3	390550	NA	NA	312950	NA	2	336820	NA	NA	640190	2	450980	NA	NA	566160	NA	2	NA	NA	NA	NA	402180
3077	P61028	Rab8b	Ras-related protein Rab-8B	P61028_GAMGIMLVY(0.998)DIT(0.994)NEKS(0.008)FDNIKNWIR	NA	713590	NA	NA	NA	1	278660	315070	NA	195390	NA	3	NA	487700	707430	NA	2	198310	289820	NA	318980	NA	3	211970	NA	NA	NA	NA	1	370420	NA	NA	NA	1	NA	NA	NA	NA	NA	0	338910	NA	NA	NA	NA
3154	Q4ACU6	Shank3	SH3 and multiple ankyrin repeat domains protein 3	Q4ACU6_LGAEEERPGT(1)PELAPAPMQAAAVAEPMPSPR	NA	293620	NA	NA	NA	1	468480	425570	NA	NA	NA	2	366600	155830	NA	296320	3	369070	625210	NA	242450	372780	4	392390	NA	NA	386900	281920	3	682980	NA	NA	286520	2	NA	NA	NA	NA	NA	0	299000	NA	NA	NA	NA
3222	Q640R3	Hepacam	Hepatocyte cell adhesion molecule	Q640R3_T(0.013)HT(0.929)S(0.067)PPRAPS(0.66)S(0.331)PGR	NA	NA	NA	NA	NA	0	6036300	3738400	NA	NA	NA	2	3737400	NA	2771400	NA	2	NA	NA	NA	NA	3991800	1	3390000	NA	2686800	4529400	2314600	4	NA	NA	NA	NA	0	2911600	1904600	2435600	981260	2563100	5	NA	NA	4166500	NA	NA
3236	Q6NVE8	Wdr44	WD repeat-containing protein 44	Q6NVE8_EYVSNDAT(0.5)QS(0.5)DDEEK	NA	NA	NA	NA	NA	0	NA	NA	NA	NA	NA	0	NA	NA	NA	NA	0	132330	NA	382760	NA	467060	3	NA	NA	NA	NA	NA	0	NA	NA	665040	402860	2	NA	NA	NA	NA	NA	0	NA	NA	NA	363180	NA
3291	Q80TZ3	Dnajc6	Putative tyrosine-protein phosphatase auxilin	Q80TZ3_S(0.15)PS(0.15)PT(0.688)VHAS(0.008)S(0.002)T(0.003)PAVNIQPDIAGGWDWHTK	NA	NA	NA	NA	NA	0	778180	NA	NA	NA	NA	1	NA	NA	NA	NA	0	NA	NA	187720	151020	245460	3	245410	NA	NA	NA	165250	2	257900	NA	NA	NA	1	NA	NA	NA	304390	NA	1	NA	NA	NA	NA	NA
3325	Q8BGV8	Mief1	Mitochondrial dynamics protein MID51	Q8BGV8_AISAPT(0.008)S(0.004)PT(0.988)R	NA	NA	NA	749370	NA	1	NA	NA	NA	NA	NA	0	NA	NA	NA	NA	0	NA	NA	NA	NA	615660	1	376220	NA	NA	494190	454810	3	NA	625850	NA	362870	2	NA	NA	NA	NA	NA	0	NA	NA	NA	NA	NA
3367	Q8C8R3	Ank2	Ankyrin-2	Q8C8R3_T(0.002)PTEEGT(0.042)PT(0.943)S(0.013)EQNPFLFQEGK	NA	NA	218230	NA	NA	1	835400	NA	308070	338000	NA	3	NA	NA	258570	NA	1	913160	NA	423880	304040	438690	4	741890	250320	428400	NA	NA	3	NA	378490	NA	NA	1	591950	357210	NA	NA	NA	2	754860	NA	NA	NA	NA
3392	Q8K212	Pacs1	Phosphofurin acidic cluster sorting protein 1	Q8K212_DT(0.005)T(0.954)S(0.042)PMELAALEK	NA	NA	NA	NA	NA	0	NA	NA	86240	NA	182310	2	260700	105290	147670	NA	3	NA	NA	283030	187630	215950	3	NA	NA	NA	269530	NA	1	348080	364250	NA	245420	3	NA	NA	132100	268880	NA	2	NA	NA	294480	NA	NA
3483	Q9D3A8	Nos1ap	Carboxyl-terminal PDZ ligand of neuronal nitric oxide synthase protein	Q9D3A8_DGGSHIDSTVSPHPQEPMLT(0.594)AS(0.406)PR	NA	393260	NA	NA	NA	1	651770	580470	NA	NA	NA	2	468530	NA	352330	530690	3	367050	NA	NA	NA	605750	2	511390	NA	341610	301240	NA	3	670490	181740	NA	NA	2	NA	NA	NA	438660	NA	1	NA	NA	NA	NA	336210
3512	Q9JL26	Fmnl1	Formin-like protein 1	Q9JL26_GPGDVVSIEILPGAAAT(0.998)PS(0.002)GDDAQAPR	NA	242950	NA	NA	NA	1	280310	354740	NA	NA	NA	2	233650	NA	NA	NA	1	196900	356810	84930	105540	126880	5	210750	NA	NA	NA	142060	2	190260	NA	NA	NA	1	NA	179850	NA	NA	NA	1	NA	NA	NA	NA	NA
3600	O88343	Slc4a4	Electrogenic sodium bicarbonate cotransporter 1	O88343_IS(0.208)ENY(0.804)S(0.713)DKS(0.274)DVENADESSSSILK	NA	NA	NA	329110	NA	1	NA	606780	NA	NA	NA	1	NA	NA	NA	NA	0	431500	NA	380010	NA	291030	3	NA	NA	NA	NA	222490	1	676690	NA	NA	219430	2	NA	NA	NA	NA	NA	0	NA	NA	NA	NA	261280
3623	Q5SX39	Myh4	Myosin-4	Q5SX39_AEAHFS(0.063)LVHY(0.874)AGT(0.063)VDYNIIGWLDK	NA	NA	NA	NA	NA	0	NA	750890	NA	NA	NA	1	714470	NA	NA	NA	1	696820	929270	2115500	NA	NA	3	718140	NA	NA	NA	NA	1	NA	1925600	NA	NA	1	1515700	872500	NA	NA	NA	2	NA	NA	NA	NA	NA
3660	Q8VD37	Sgip1	SH3-containing GRB2-like protein 3-interacting protein 1	Q8VD37_Y(0.999)NS(0.001)PELDEEGYS(1)IR	392110	NA	NA	NA	NA	1	242380	522350	NA	NA	NA	2	450380	NA	NA	NA	1	329650	248970	NA	NA	NA	2	212570	69567	NA	355620	NA	3	455620	NA	NA	NA	1	442950	NA	NA	NA	NA	1	NA	NA	285380	NA	NA
[truncated: 1 more columns]
