# Supplementary material for: DYRK1A Overexpression Alters Cognition and Neural-Related Proteomic Pathways in the Hippocampus That Are Rescued by Green Tea Extract and/or Environmental Enrichment
Source: Front Mol Neurosci. 2019 Nov 15;12:272. doi: 10.3389/fnmol.2019.00272 (PMC6873902; doi:10.3389/fnmol.2019.00272)
Supplement: Supplementary file 1 [file Data_Sheet_1.zip › TableS4_myresults_WT_WT_greenteaEE.xlsx]

## Sheet: TableS4_myresults_WT_WT_EGCGEE
Protein	Label	log2FC	SE	Tvalue	DF	pvalue	adj.pvalue
A2A432	WT_NT-WT_EGCGEE	0.267858	0.0405167	6.61105	7	0.000301199	0.0110701
A2A5R2	WT_NT-WT_EGCGEE	-0.309019	0.280627	-1.10117	6	0.313025	0.666487
A2A690	WT_NT-WT_EGCGEE	-0.740492	0.616619	-1.20089	7	0.268847	0.626688
A2A699	WT_NT-WT_EGCGEE	-0.166474	0.211813	-0.785946	7	0.457673	0.774298
A2AAJ9	WT_NT-WT_EGCGEE	-0.0511549	0.0987821	-0.517856	8	0.618571	0.850218
A2ADY9	WT_NT-WT_EGCGEE	-0.0282561	0.0641553	-0.440433	3	0.689427	0.897435
A2AG50	WT_NT-WT_EGCGEE	0.0187719	0.0571815	0.328286	27	0.745228	0.924148
A2AGT5	WT_NT-WT_EGCGEE	-0.00428167	0.0766046	-0.055893	36	0.955736	0.991601
A2AJA9	WT_NT-WT_EGCGEE	-0.0859908	0.282554	-0.304334	6	0.771152	0.933611
A2AJI0	WT_NT-WT_EGCGEE	-0.272037	0.0656162	-4.14588	15	0.000862282	0.0220333
A2ALS5	WT_NT-WT_EGCGEE	0.0277481	0.0771532	0.359649	46	0.720755	0.913456
A2ALU4	WT_NT-WT_EGCGEE	0.211583	0.164527	1.28601	7	0.239341	0.596794
A2AN08	WT_NT-WT_EGCGEE	0.0801389	0.141794	0.565177	8	0.587448	0.83785
A2AQ25	WT_NT-WT_EGCGEE	-0.465896	0.178615	-2.60838	5	0.047763	0.26865
A2ASS6	WT_NT-WT_EGCGEE	-0.318276	0.083237	-3.82374	6	0.00872259	0.0971067
A2ASZ8	WT_NT-WT_EGCGEE	0.36242	0.609638	0.594484	8	0.568616	0.83003
A2AWA9	WT_NT-WT_EGCGEE	-0.0169243	0.0845428	-0.200187	27	0.842835	0.954952
A2CG49	WT_NT-WT_EGCGEE	-0.132244	0.101147	-1.30744	20	0.205895	0.55993
A2RT62	WT_NT-WT_EGCGEE	0.155552	0.00357164	43.552	11	1.14131e-13	1.02071e-10
A6H5Z3	WT_NT-WT_EGCGEE	-0.415404	0.142676	-2.91152	15	0.0107406	0.110835
A6H630	WT_NT-WT_EGCGEE	0.00903548	0.0238696	0.378535	5	0.720573	0.913456
B0F2B4	WT_NT-WT_EGCGEE	-0.00835729	0.271535	-0.0307779	8	0.976201	0.99323
B0V2N1	WT_NT-WT_EGCGEE	0.0252327	0.0617344	0.40873	80	0.68383	0.894111
B1AXV0	WT_NT-WT_EGCGEE	0.421301	0.125643	3.35317	21	0.00301119	0.0508115
B1AZP2	WT_NT-WT_EGCGEE	0.0597104	0.102678	0.581534	9	0.575155	0.833168
B2RSH2	WT_NT-WT_EGCGEE	0.0606857	0.0601812	1.00838	49	0.318224	0.669525
B2RUJ5	WT_NT-WT_EGCGEE	0.074688	0.184037	0.405832	11	0.692648	0.899376
B2RUR8	WT_NT-WT_EGCGEE	-0.125288	0.24877	-0.503631	7	0.62998	0.856555
B2RX88	WT_NT-WT_EGCGEE	-0.00852659	0.205059	-0.0415811	8	0.967852	0.992137
B2RXS4	WT_NT-WT_EGCGEE	-0.208201	0.073711	-2.82455	13	0.0143395	0.132209
B9EJA2	WT_NT-WT_EGCGEE	-0.0672907	0.0730054	-0.921723	49	0.361189	0.708204
B9EKR1	WT_NT-WT_EGCGEE	0.129997	0.0580791	2.23827	95	0.0275388	0.197558
D3YVF0	WT_NT-WT_EGCGEE	0.0792576	0.0621146	1.27599	96	0.205037	0.559922
D3YXK2	WT_NT-WT_EGCGEE	-0.42703	0.105193	-4.05949	18	0.000735646	0.0197374
D3YZP9	WT_NT-WT_EGCGEE	0.250076	0.224439	1.11423	6	0.307814	0.663797
D3YZU1	WT_NT-WT_EGCGEE	-0.000303605	0.0379778	-0.00799428	12	0.993753	0.997238
D3Z7P3	WT_NT-WT_EGCGEE	-0.274426	0.0514607	-5.33272	163	3.1863e-07	6.57603e-05
E9PUL5	WT_NT-WT_EGCGEE	0.0546813	0.0457091	1.19629	27	0.241984	0.598928
E9PV24	WT_NT-WT_EGCGEE	-0.885436	0.407944	-2.17049	4	0.0957581	0.389271
E9Q401	WT_NT-WT_EGCGEE	-0.114848	0.0489013	-2.34856	211	0.0197707	0.162376
E9Q555	WT_NT-WT_EGCGEE	-0.139383	0.0665203	-2.09535	6	0.0809964	0.359196
E9Q8I9	WT_NT-WT_EGCGEE	-0.0362684	0.137641	-0.263499	17	0.795333	0.94001
F6SEU4	WT_NT-WT_EGCGEE	-0.0685871	0.0526795	-1.30197	239	0.19418	0.546106
F6W8I0	WT_NT-WT_EGCGEE	-0.110583	0.255472	-0.432856	6	0.680246	0.891598
F6ZDS4	WT_NT-WT_EGCGEE	-0.11681	0.107904	-1.08254	6	0.320589	0.670004
F8VPU2	WT_NT-WT_EGCGEE	-0.169008	0.0934183	-1.80915	37	0.0785584	0.355434
G3XA57	WT_NT-WT_EGCGEE	0.23256	0.200052	1.1625	7	0.283129	0.639423
G5E829	WT_NT-WT_EGCGEE	0.0166656	0.0433272	0.384645	213	0.700884	0.903419
G5E8K5	WT_NT-WT_EGCGEE	0.0421479	0.0618008	0.681997	95	0.4969	0.792147
O08529	WT_NT-WT_EGCGEE	-0.00148351	0.0600144	-0.0247193	81	0.98034	0.995176
O08532	WT_NT-WT_EGCGEE	0.0844812	0.0646442	1.30686	105	0.194114	0.546106
O08539	WT_NT-WT_EGCGEE	0.0273171	0.0450889	0.60585	126	0.545704	0.821573
O08547	WT_NT-WT_EGCGEE	0.0858843	0.0970368	0.885069	41	0.381281	0.723667
O08553	WT_NT-WT_EGCGEE	0.12405	0.0356856	3.4762	219	0.000613145	0.0175007
O08576	WT_NT-WT_EGCGEE	-0.367856	0.105625	-3.48264	5	0.0176087	0.150271
O08583	WT_NT-WT_EGCGEE	0.186295	0.406801	0.45795	6	0.663105	0.880305
O08585	WT_NT-WT_EGCGEE	-0.205232	0.127801	-1.60587	50	0.114601	0.421199
O08586	WT_NT-WT_EGCGEE	-0.164465	0.194447	-0.845805	5	0.436257	0.760544
O08599	WT_NT-WT_EGCGEE	0.00176831	0.0524538	0.0337117	244	0.973135	0.992137
O08638	WT_NT-WT_EGCGEE	-0.336687	0.107373	-3.13567	30	0.00382032	0.0589075
O08663	WT_NT-WT_EGCGEE	0.322726	0.187169	1.72425	8	0.122951	0.435675
O08688	WT_NT-WT_EGCGEE	0.0377206	0.160056	0.235672	9	0.818962	0.946482
O08709	WT_NT-WT_EGCGEE	0.116078	0.0536245	2.16464	134	0.0321868	0.21218
O08749	WT_NT-WT_EGCGEE	-0.0490956	0.079883	-0.614594	111	0.540081	0.821045
O08756	WT_NT-WT_EGCGEE	0.006362	0.0776344	0.0819482	54	0.934991	0.981448
O08759	WT_NT-WT_EGCGEE	-0.165417	0.0723073	-2.28769	12	0.0411026	0.247126
O08788	WT_NT-WT_EGCGEE	-0.0387472	0.050245	-0.771164	204	0.441502	0.761505
O08795	WT_NT-WT_EGCGEE	-0.0220915	0.0903783	-0.244434	45	0.808006	0.94203
O08807	WT_NT-WT_EGCGEE	0.253845	0.137164	1.85067	8	0.101372	0.401152
O08810	WT_NT-WT_EGCGEE	-0.0216422	0.140334	-0.154219	10	0.880505	0.967124
O08848	WT_NT-WT_EGCGEE	-0.0811985	0.0713997	-1.13724	6	0.298807	0.654494
O08914	WT_NT-WT_EGCGEE	0.0976659	0.0734468	1.32975	39	0.191326	0.540913
O08915	WT_NT-WT_EGCGEE	-0.143151	0.110747	-1.2926	20	0.210885	0.566726
O08917	WT_NT-WT_EGCGEE	0.139046	0.0876801	1.58584	69	0.117349	0.4279
O08919	WT_NT-WT_EGCGEE	-0.0733001	0.0806542	-0.90882	35	0.369661	0.716101
O08989	WT_NT-WT_EGCGEE	-0.287203	0.146699	-1.95778	7	0.0911172	0.379019
O08997	WT_NT-WT_EGCGEE	-0.0492527	0.0892004	-0.552158	14	0.589547	0.838462
O09061	WT_NT-WT_EGCGEE	-0.144219	0.0916327	-1.57388	47	0.122222	0.435332
O09111	WT_NT-WT_EGCGEE	0.224698	0.175151	1.28288	9	0.231585	0.592104
O09114	WT_NT-WT_EGCGEE	-0.0759755	0.231584	-0.328069	8	0.751281	0.926928
O09126	WT_NT-WT_EGCGEE	-0.0663651	0.42145	-0.157468	5	0.881037	0.967124
O09131	WT_NT-WT_EGCGEE	0.0493549	0.133919	0.368542	25	0.715572	0.90995
O09167	WT_NT-WT_EGCGEE	0.0775359	0.123661	0.627001	9	0.546233	0.821573
O09172	WT_NT-WT_EGCGEE	0.105284	0.183732	0.573028	8	0.582369	0.836495
O35083	WT_NT-WT_EGCGEE	-0.349375	0.146087	-2.39155	8	0.0437497	0.254007
O35089	WT_NT-WT_EGCGEE	-0.0050386	0.160301	-0.0314322	8	0.975695	0.99323
O35098	WT_NT-WT_EGCGEE	-0.0105446	0.0896546	-0.117614	156	0.906525	0.972331
O35114	WT_NT-WT_EGCGEE	0.0342823	0.141899	0.241597	14	0.812595	0.943519
O35127	WT_NT-WT_EGCGEE	-0.199205	0.107835	-1.84731	9	0.0977685	0.394884
O35129	WT_NT-WT_EGCGEE	0.131698	0.0584243	2.25417	84	0.0267888	0.194255
O35136	WT_NT-WT_EGCGEE	-0.0767341	0.0743388	-1.03222	62	0.305978	0.662493
O35215	WT_NT-WT_EGCGEE	-0.102396	0.0653635	-1.56657	24	0.130307	0.448797
O35226	WT_NT-WT_EGCGEE	0.061358	0.0617069	0.994345	24	0.329975	0.678929
O35228	WT_NT-WT_EGCGEE	-0.372491	0.383572	-0.971111	8	0.359935	0.708204
O35239	WT_NT-WT_EGCGEE	0.136367	0.0625501	2.18012	20	0.041368	0.247306
O35286	WT_NT-WT_EGCGEE	-0.465913	0.278317	-1.67404	5	0.154978	0.485691
O35295	WT_NT-WT_EGCGEE	-0.213072	0.0660342	-3.22669	52	0.00216876	0.0420585
O35343	WT_NT-WT_EGCGEE	-0.333268	0.12614	-2.64205	16	0.0177547	0.150271
O35344	WT_NT-WT_EGCGEE	-0.0476148	0.153219	-0.310763	32	0.757996	0.926971
O35345	WT_NT-WT_EGCGEE	0.169605	0.125524	1.35118	12	0.201564	0.556376
O35381	WT_NT-WT_EGCGEE	0.093072	0.100798	0.923348	36	0.361974	0.708204
O35382	WT_NT-WT_EGCGEE	-0.0394319	0.0675217	-0.583989	67	0.561189	0.824573
O35393	WT_NT-WT_EGCGEE	0.191353	0.278791	0.686369	7	0.514566	0.806413
O35405	WT_NT-WT_EGCGEE	-0.03489	0.325873	-0.107066	7	0.91774	0.976026
O35459	WT_NT-WT_EGCGEE	0.204121	0.122741	1.66303	13	0.120215	0.431775
O35465	WT_NT-WT_EGCGEE	0.083108	0.0852531	0.974838	7	0.362117	0.708204
O35495	WT_NT-WT_EGCGEE	-0.23277	0.359381	-0.647698	7	0.537836	0.819894
O35526	WT_NT-WT_EGCGEE	0.0574119	0.0518671	1.1069	84	0.271495	0.630668
O35551	WT_NT-WT_EGCGEE	-0.00459237	0.126033	-0.0364378	16	0.971384	0.992137
O35593	WT_NT-WT_EGCGEE	0.0319452	0.126144	0.253245	16	0.803304	0.941164
O35609	WT_NT-WT_EGCGEE	-0.120305	0.0816831	-1.47282	16	0.160198	0.49234
O35621	WT_NT-WT_EGCGEE	0.226022	0.173366	1.30372	8	0.22859	0.590692
O35633	WT_NT-WT_EGCGEE	0.104104	0.0773323	1.34619	62	0.183143	0.527791
O35639	WT_NT-WT_EGCGEE	-0.375368	0.324533	-1.15664	4	0.311792	0.666487
O35643	WT_NT-WT_EGCGEE	-0.0581916	0.0661716	-0.879403	114	0.381032	0.723667
O35658	WT_NT-WT_EGCGEE	0.144236	0.0569839	2.53118	32	0.0164804	0.144029
O35678	WT_NT-WT_EGCGEE	-0.077017	0.0900545	-0.855227	62	0.395719	0.738326
O35681	WT_NT-WT_EGCGEE	-0.170867	0.425958	-0.401136	8	0.698821	0.90237
O35682	WT_NT-WT_EGCGEE	-0.357184	0.771321	-0.463081	6	0.659627	0.877618
O35685	WT_NT-WT_EGCGEE	-0.00368558	0.0816207	-0.045155	62	0.964129	0.992137
O35737	WT_NT-WT_EGCGEE	-0.757124	0.0856663	-8.83806	9	9.90285e-06	0.00101456
O35841	WT_NT-WT_EGCGEE	-0.192011	0.133803	-1.43503	6	0.201284	0.556175
O35857	WT_NT-WT_EGCGEE	0.118978	0.101055	1.17735	36	0.24678	0.601058
O35864	WT_NT-WT_EGCGEE	-0.129118	0.0836272	-1.54397	28	0.133824	0.456224
O35874	WT_NT-WT_EGCGEE	0.057487	0.0868339	0.662034	9	0.524537	0.810675
O35887	WT_NT-WT_EGCGEE	-0.122829	0.0883818	-1.38975	24	0.177363	0.51866
O35900	WT_NT-WT_EGCGEE	-0.513499	0.0762256	-6.73657	7	0.000268286	0.0101382
O35927	WT_NT-WT_EGCGEE	-0.0218556	0.0871156	-0.250881	107	0.802387	0.9405
O35945	WT_NT-WT_EGCGEE	-0.62252	0.335884	-1.85338	7	0.106239	0.411566
O35954	WT_NT-WT_EGCGEE	0.00513309	0.109045	0.0470731	20	0.962922	0.992137
O54692	WT_NT-WT_EGCGEE	0.301042	0.226332	1.33009	7	0.225188	0.587151
O54724	WT_NT-WT_EGCGEE	-0.012059	0.306918	-0.0392908	8	0.969621	0.992137
O54734	WT_NT-WT_EGCGEE	-0.243424	0.161433	-1.50789	8	0.170012	0.507389
O54774	WT_NT-WT_EGCGEE	0.0328029	0.0581959	0.563663	131	0.573947	0.833168
O54781	WT_NT-WT_EGCGEE	-0.0870445	0.106549	-0.816944	30	0.420401	0.750569
O54829	WT_NT-WT_EGCGEE	0.082201	0.0694975	1.18279	42	0.243545	0.598928
O54833	WT_NT-WT_EGCGEE	0.0825083	0.131492	0.627476	23	0.536527	0.818744
O54865	WT_NT-WT_EGCGEE	-0.125653	0.10627	-1.18239	30	0.246336	0.601058
O54901	WT_NT-WT_EGCGEE	-0.0922032	0.0747377	-1.23369	31	0.22659	0.587951
O54931	WT_NT-WT_EGCGEE	0.0243025	0.406257	0.0598204	7	0.953971	0.990903
O54946	WT_NT-WT_EGCGEE	0.218906	0.206996	1.05754	7	0.325391	0.675192
O54962	WT_NT-WT_EGCGEE	-0.0523261	0.254295	-0.20577	8	0.842111	0.954952
O54983	WT_NT-WT_EGCGEE	0.285987	0.0680171	4.20463	132	4.79091e-05	0.00279435
O54984	WT_NT-WT_EGCGEE	-0.212659	0.0543895	-3.90993	37	0.00037974	0.0126201
O54988	WT_NT-WT_EGCGEE	-0.0271127	0.0940806	-0.288186	37	0.774813	0.935143
O54991	WT_NT-WT_EGCGEE	0.15095	0.0644273	2.34295	116	0.0208354	0.166869
O55013	WT_NT-WT_EGCGEE	0.0193893	0.516307	0.0375538	8	0.970964	0.992137
O55022	WT_NT-WT_EGCGEE	-0.0183229	0.0741528	-0.247096	41	0.806067	0.941523
O55023	WT_NT-WT_EGCGEE	0.0119118	0.0808656	0.147304	49	0.883496	0.967124
O55026	WT_NT-WT_EGCGEE	-0.212234	0.149978	-1.41511	15	0.177462	0.51866
O55029	WT_NT-WT_EGCGEE	-0.074099	0.0485681	-1.52567	11	0.155316	0.485691
O55033	WT_NT-WT_EGCGEE	-0.240817	0.243602	-0.988567	8	0.351828	0.701447
O55042	WT_NT-WT_EGCGEE	0.108409	0.0872438	1.2426	18	0.22996	0.591544
O55091	WT_NT-WT_EGCGEE	0.0423671	0.0934701	0.453269	44	0.652583	0.870219
O55100	WT_NT-WT_EGCGEE	-0.0499272	0.142361	-0.350708	6	0.737793	0.922403
O55106	WT_NT-WT_EGCGEE	-0.106776	0.0599221	-1.78191	7	0.117966	0.428285
O55125	WT_NT-WT_EGCGEE	-0.0582694	0.0736822	-0.79082	68	0.431799	0.756104
O55126	WT_NT-WT_EGCGEE	-0.0865692	0.0672	-1.28823	41	0.204888	0.559922
O55131	WT_NT-WT_EGCGEE	0.0792264	0.050733	1.56164	95	0.121699	0.434473
O55135	WT_NT-WT_EGCGEE	-0.196074	0.295547	-0.663427	5	0.536417	0.818744
O55142	WT_NT-WT_EGCGEE	0.114035	0.220831	0.516392	5	0.627599	0.856555
O55143	WT_NT-WT_EGCGEE	0.0051066	0.0520251	0.0981564	237	0.921891	0.97656
O55234	WT_NT-WT_EGCGEE	0.0124147	0.16903	0.0734466	49	0.94175	0.984581
O70133	WT_NT-WT_EGCGEE	-0.208532	0.0716236	-2.91149	94	0.00449206	0.0656899
O70161	WT_NT-WT_EGCGEE	-0.0145745	0.0617202	-0.236139	97	0.813823	0.944296
O70172	WT_NT-WT_EGCGEE	0.061346	0.100071	0.613023	25	0.545398	0.821573
O70194	WT_NT-WT_EGCGEE	-0.0871982	0.115791	-0.753068	14	0.463885	0.776422
O70251	WT_NT-WT_EGCGEE	-0.0168191	0.0984059	-0.170916	34	0.865303	0.961462
O70252	WT_NT-WT_EGCGEE	0.128321	0.0720299	1.7815	48	0.0811578	0.359317
O70274	WT_NT-WT_EGCGEE	0.200483	0.10103	1.9844	4	0.118206	0.428576
O70293	WT_NT-WT_EGCGEE	-0.110397	0.287071	-0.384562	8	0.710583	0.907815
O70305	WT_NT-WT_EGCGEE	-0.199296	0.0967247	-2.06045	5	0.0943796	0.386596
O70310	WT_NT-WT_EGCGEE	0.0412179	0.10422	0.395488	39	0.694638	0.899476
O70311	WT_NT-WT_EGCGEE	-0.11522	0.232194	-0.496222	7	0.634938	0.859071
O70318	WT_NT-WT_EGCGEE	0.0921884	0.0525808	1.75327	153	0.0815582	0.360495
O70325	WT_NT-WT_EGCGEE	0.145962	0.112226	1.30061	39	0.201026	0.556034
O70423	WT_NT-WT_EGCGEE	0.346842	0.350139	0.990585	6	0.360139	0.708204
O70433	WT_NT-WT_EGCGEE	-0.198552	0.0830647	-2.39033	8	0.0438334	0.254007
O70435	WT_NT-WT_EGCGEE	0.150737	0.0806007	1.87017	42	0.06844	0.333257
O70439	WT_NT-WT_EGCGEE	-0.105021	0.132133	-0.794815	14	0.439988	0.761505
O70443	WT_NT-WT_EGCGEE	0.140032	0.0769403	1.82001	68	0.0731588	0.343757
O70456	WT_NT-WT_EGCGEE	-0.98421	1.49257	-0.659407	7	0.530722	0.816084
O70492	WT_NT-WT_EGCGEE	-0.355439	0.0607163	-5.8541	8	0.000381002	0.0126201
O70493	WT_NT-WT_EGCGEE	-0.161026	0.0887715	-1.81394	13	0.0928262	0.38434
O70503	WT_NT-WT_EGCGEE	-0.363654	0.107368	-3.38699	23	0.00253724	0.0469477
O70589	WT_NT-WT_EGCGEE	0.00567876	0.109199	0.0520036	57	0.958708	0.992137
O70591	WT_NT-WT_EGCGEE	0.19877	0.116595	1.7048	16	0.107569	0.411886
O88342	WT_NT-WT_EGCGEE	0.0160301	0.0503216	0.318553	166	0.750466	0.926607
O88343	WT_NT-WT_EGCGEE	0.211366	0.0743225	2.84391	95	0.00545688	0.073204
O88384	WT_NT-WT_EGCGEE	-0.336944	0.335494	-1.00432	4	0.372049	0.716747
O88441	WT_NT-WT_EGCGEE	-0.209618	0.0931787	-2.24964	33	0.0312629	0.210668
O88447	WT_NT-WT_EGCGEE	-0.0184801	0.0890874	-0.207438	50	0.83651	0.952665
O88448	WT_NT-WT_EGCGEE	0.12898	0.0995224	1.29599	18	0.211352	0.566726
O88456	WT_NT-WT_EGCGEE	0.0626222	0.0668216	0.937156	34	0.355288	0.704781
O88485	WT_NT-WT_EGCGEE	0.0276199	0.0957654	0.288412	49	0.774248	0.934881
O88487	WT_NT-WT_EGCGEE	0.156103	0.103741	1.50475	42	0.139873	0.468512
O88507	WT_NT-WT_EGCGEE	0.106722	0.0426299	2.50344	15	0.02434	0.183438
O88531	WT_NT-WT_EGCGEE	0.129859	0.0732215	1.77351	37	0.0843749	0.367497
O88532	WT_NT-WT_EGCGEE	-0.268865	0.282532	-0.951627	4	0.395174	0.738326
O88533	WT_NT-WT_EGCGEE	0.142585	0.187982	0.758502	8	0.469904	0.777087
O88543	WT_NT-WT_EGCGEE	0.0923699	0.12008	0.769238	29	0.447973	0.766036
O88544	WT_NT-WT_EGCGEE	-0.135432	0.0838229	-1.61569	49	0.112583	0.416581
O88545	WT_NT-WT_EGCGEE	-0.731919	0.199675	-3.66555	6	0.0105097	0.110322
O88569	WT_NT-WT_EGCGEE	-0.137354	0.0694067	-1.97897	114	0.0502302	0.2773
O88587	WT_NT-WT_EGCGEE	-0.122108	0.100571	-1.21414	5	0.278905	0.638134
O88643	WT_NT-WT_EGCGEE	0.0615815	0.0845438	0.728398	44	0.470229	0.777087
O88685	WT_NT-WT_EGCGEE	0.0589518	0.115538	0.510237	43	0.612495	0.846516
O88696	WT_NT-WT_EGCGEE	0.132591	0.0941384	1.40847	7	0.201826	0.556524
O88704	WT_NT-WT_EGCGEE	0.0382125	0.0948674	0.402799	30	0.689952	0.897435
O88712	WT_NT-WT_EGCGEE	0.115089	0.0784008	1.46795	66	0.146867	0.48054
O88737	WT_NT-WT_EGCGEE	0.0968848	0.0336798	2.87664	564	0.00417138	0.0632306
O88741	WT_NT-WT_EGCGEE	-0.206737	0.11644	-1.77549	36	0.0842719	0.367497
O88745	WT_NT-WT_EGCGEE	0.424592	0.442743	0.959003	8	0.36564	0.711909
O88746	WT_NT-WT_EGCGEE	0.0811676	0.17065	0.475637	8	0.64705	0.865851
O88844	WT_NT-WT_EGCGEE	-0.0189028	0.0606153	-0.311849	81	0.755957	0.926971
O88845	WT_NT-WT_EGCGEE	0.425713	0.349508	1.21804	7	0.262668	0.617108
O88848	WT_NT-WT_EGCGEE	0.233847	0.224773	1.04037	8	0.328587	0.678153
O88851	WT_NT-WT_EGCGEE	0.271896	0.110493	2.46074	24	0.0214431	0.169212
O88935	WT_NT-WT_EGCGEE	0.0272555	0.0397912	0.684963	314	0.493872	0.792147
O88952	WT_NT-WT_EGCGEE	-0.485278	0.0701579	-6.91694	7	0.000227838	0.00926195
O88958	WT_NT-WT_EGCGEE	0.912145	0.157911	5.77634	6	0.00117618	0.0267036
O88986	WT_NT-WT_EGCGEE	0.410403	0.199955	2.05248	9	0.0703313	0.336649
O88998	WT_NT-WT_EGCGEE	-0.196374	0.355018	-0.553138	8	0.595284	0.840604
O89023	WT_NT-WT_EGCGEE	-0.117044	0.0542469	-2.15762	15	0.0475822	0.268383
O89051	WT_NT-WT_EGCGEE	-0.0941225	0.254486	-0.369853	6	0.724196	0.914632
O89053	WT_NT-WT_EGCGEE	-0.00956658	0.0661365	-0.144649	104	0.885268	0.967493
O89079	WT_NT-WT_EGCGEE	0.0499424	0.0926857	0.538836	13	0.599106	0.841572
O89086	WT_NT-WT_EGCGEE	-0.0623102	0.0615538	-1.01229	18	0.324815	0.675192
O89112	WT_NT-WT_EGCGEE	-0.197948	0.0966226	-2.04867	49	0.04587	0.262408
O89116	WT_NT-WT_EGCGEE	0.0304721	0.242316	0.125754	7	0.903462	0.972299
P00397	WT_NT-WT_EGCGEE	0.265524	0.0786407	3.37642	5	0.0197511	0.162376
P00405	WT_NT-WT_EGCGEE	-0.0922102	0.0627684	-1.46905	33	0.151288	0.483993
P00416	WT_NT-WT_EGCGEE	-0.036836	0.351543	-0.104784	8	0.919127	0.976026
P00493	WT_NT-WT_EGCGEE	0.166089	0.0693663	2.39437	60	0.0197902	0.162376
P00848	WT_NT-WT_EGCGEE	0.1339	0.660078	0.202854	8	0.844313	0.955014
P00920	WT_NT-WT_EGCGEE	0.0354646	0.0801515	0.44247	59	0.659767	0.877618
P01027	WT_NT-WT_EGCGEE	0.18632	0.200665	0.928511	7	0.384043	0.726198
P01831	WT_NT-WT_EGCGEE	0.183439	0.0996916	1.84006	27	0.076777	0.353332
P01898	WT_NT-WT_EGCGEE	-0.104157	0.633048	-0.164532	8	0.873394	0.965237
P01942	WT_NT-WT_EGCGEE	-0.0305491	0.0794333	-0.384588	41	0.70253	0.903419
P02088	WT_NT-WT_EGCGEE	-0.0304981	0.0581427	-0.524539	44	0.602536	0.843732
P02798	WT_NT-WT_EGCGEE	0.237895	0.427266	0.556784	8	0.592905	0.839453
P02802	WT_NT-WT_EGCGEE	0.440041	1.27593	0.344879	6	0.741953	0.922471
P03888	WT_NT-WT_EGCGEE	0.138808	0.265003	0.523798	8	0.614616	0.846516
P03899	WT_NT-WT_EGCGEE	0.142735	0.185983	0.767464	7	0.467898	0.777087
P03911	WT_NT-WT_EGCGEE	0.587793	0.204201	2.8785	8	0.0205589	0.165149
P03921	WT_NT-WT_EGCGEE	-0.390174	0.0887672	-4.39548	8	0.00230062	0.0435616
P03930	WT_NT-WT_EGCGEE	0.32356	0.276614	1.16971	8	0.275782	0.632955
P03995	WT_NT-WT_EGCGEE	-0.0542937	0.0511704	-1.06104	173	0.290152	0.644263
P04370	WT_NT-WT_EGCGEE	0.129837	0.0850704	1.52624	60	0.132206	0.453012
P04627	WT_NT-WT_EGCGEE	0.122444	0.101417	1.20733	8	0.261787	0.616117
P04925	WT_NT-WT_EGCGEE	0.120169	0.0952383	1.26178	9	0.238748	0.59587
P05063	WT_NT-WT_EGCGEE	0.15913	0.0476659	3.33845	158	0.00105076	0.0247298
P05064	WT_NT-WT_EGCGEE	0.0390358	0.0385885	1.01159	184	0.313061	0.666487
P05132	WT_NT-WT_EGCGEE	0.221806	0.066973	3.31188	32	0.00230554	0.0435616
P05201	WT_NT-WT_EGCGEE	0.0740665	0.0415708	1.78169	168	0.0766055	0.353264
P05202	WT_NT-WT_EGCGEE	0.0953426	0.0503131	1.89499	213	0.0594485	0.302084
P05480	WT_NT-WT_EGCGEE	-0.19245	0.122702	-1.56843	6	0.167829	0.503112
P05532	WT_NT-WT_EGCGEE	0.0207219	0.122134	0.169666	6	0.870849	0.963897
P06151	WT_NT-WT_EGCGEE	-0.0758521	0.0540228	-1.40408	141	0.162495	0.496553
P06745	WT_NT-WT_EGCGEE	-0.146563	0.0917335	-1.59771	112	0.112926	0.416581
P06801	WT_NT-WT_EGCGEE	-0.0424617	0.0444494	-0.95528	97	0.341811	0.689399
P06837	WT_NT-WT_EGCGEE	0.154755	0.122523	1.26307	61	0.21137	0.566726
P07091	WT_NT-WT_EGCGEE	0.218808	0.19338	1.13149	8	0.290622	0.644263
P07309	WT_NT-WT_EGCGEE	-0.000735962	0.109036	-0.00674972	17	0.994693	0.997295
P07356	WT_NT-WT_EGCGEE	-0.214866	0.0784093	-2.74031	42	0.008974	0.0982479
P07724	WT_NT-WT_EGCGEE	-0.173297	0.0490273	-3.53471	237	0.00049076	0.0146301
P07759	WT_NT-WT_EGCGEE	0.391474	0.0972328	4.02615	10	0.00241443	0.0453001
P07901	WT_NT-WT_EGCGEE	0.0148449	0.0484329	0.306504	167	0.759603	0.927213
P08003	WT_NT-WT_EGCGEE	0.0633787	0.116805	0.542601	50	0.589815	0.838462
P08030	WT_NT-WT_EGCGEE	0.313026	0.111442	2.80886	12	0.0157828	0.139294
P08113	WT_NT-WT_EGCGEE	-0.0869651	0.0607775	-1.43088	189	0.154117	0.485324
P08226	WT_NT-WT_EGCGEE	0.277286	0.0605834	4.57693	87	1.55891e-05	0.00120882
P08228	WT_NT-WT_EGCGEE	-0.0305201	0.0991316	-0.307875	26	0.760631	0.928046
P08249	WT_NT-WT_EGCGEE	0.0646518	0.0413373	1.56401	116	0.12054	0.432364
P08414	WT_NT-WT_EGCGEE	0.0928485	0.108891	0.852673	21	0.403461	0.743705
P08551	WT_NT-WT_EGCGEE	-0.0437219	0.0452369	-0.96651	184	0.335058	0.682064
P08553	WT_NT-WT_EGCGEE	-0.0806814	0.0659697	-1.22301	188	0.222858	0.582208
P08752	WT_NT-WT_EGCGEE	0.161424	0.0545347	2.96002	68	0.00423144	0.0637807
P09103	WT_NT-WT_EGCGEE	0.0260145	0.0667329	0.38983	90	0.697584	0.901984
P09240	WT_NT-WT_EGCGEE	-0.246989	0.289219	-0.853988	8	0.417948	0.748919
P09405	WT_NT-WT_EGCGEE	0.00619693	0.0694245	0.0892615	56	0.929193	0.9777
P09411	WT_NT-WT_EGCGEE	0.124327	0.0446393	2.78515	149	0.00604556	0.0783587
P09470	WT_NT-WT_EGCGEE	0.19529	0.0792676	2.46368	5	0.0569703	0.295651
P09528	WT_NT-WT_EGCGEE	-0.00600773	0.0948875	-0.0633143	57	0.949738	0.989187
P09671	WT_NT-WT_EGCGEE	-0.0756423	0.0664903	-1.13764	61	0.259718	0.613941
P09813	WT_NT-WT_EGCGEE	0.037776	0.483425	0.0781424	7	0.939902	0.983747
P0C028	WT_NT-WT_EGCGEE	0.195573	0.158668	1.23259	9	0.248954	0.601058
P0C0A3	WT_NT-WT_EGCGEE	0.129765	0.100724	1.28833	6	0.24508	0.600503
P0C7L0	WT_NT-WT_EGCGEE	0.151822	0.0648324	2.34176	35	0.0250119	0.186228
P10126	WT_NT-WT_EGCGEE	0.0830819	0.0573284	1.44923	72	0.151616	0.483993
P10518	WT_NT-WT_EGCGEE	-0.0151117	0.0890192	-0.169757	59	0.865782	0.961462
P10605	WT_NT-WT_EGCGEE	0.154481	0.117945	1.30976	42	0.197396	0.551106
P10630	WT_NT-WT_EGCGEE	-0.0868034	0.0852265	-1.0185	51	0.313247	0.666487
P10637	WT_NT-WT_EGCGEE	0.149982	0.0502402	2.9853	104	0.0035321	0.0564084
P10639	WT_NT-WT_EGCGEE	-0.0746997	0.0708576	-1.05422	17	0.306534	0.662493
P10649	WT_NT-WT_EGCGEE	0.145362	0.159728	0.910061	62	0.366315	0.712707
P10711	WT_NT-WT_EGCGEE	0.149371	0.119751	1.24735	13	0.234273	0.592104
P10852	WT_NT-WT_EGCGEE	0.0610718	0.0518932	1.17687	88	0.242419	0.598928
P10922	WT_NT-WT_EGCGEE	0.170603	0.0593597	2.87405	14	0.0122544	0.120453
P11031	WT_NT-WT_EGCGEE	-0.117057	0.0672051	-1.74179	16	0.100733	0.400395
P11352	WT_NT-WT_EGCGEE	-0.0741538	0.091166	-0.813394	16	0.427931	0.752787
P11404	WT_NT-WT_EGCGEE	-0.00621783	0.0778195	-0.0799007	43	0.936687	0.982075
P11438	WT_NT-WT_EGCGEE	-0.0550791	0.229426	-0.240073	5	0.819806	0.946482
P11499	WT_NT-WT_EGCGEE	0.0468496	0.067083	0.698382	180	0.485839	0.787142
P11531	WT_NT-WT_EGCGEE	-0.0387652	0.408455	-0.0949068	12	0.925955	0.976932
P11627	WT_NT-WT_EGCGEE	0.118817	0.0930183	1.27735	89	0.2048	0.559922
P11679	WT_NT-WT_EGCGEE	0.575733	0.345922	1.66434	6	0.1471	0.48054
P11798	WT_NT-WT_EGCGEE	-0.140684	0.055551	-2.53252	120	0.0126152	0.12175
P11881	WT_NT-WT_EGCGEE	0.0820433	0.0791223	1.03692	31	0.307795	0.663797
P11983	WT_NT-WT_EGCGEE	0.0591487	0.0497492	1.18894	166	0.236162	0.593712
P12023	WT_NT-WT_EGCGEE	0.072341	0.0940445	0.76922	64	0.444592	0.76468
P12367	WT_NT-WT_EGCGEE	0.120738	0.0599673	2.0134	51	0.0493645	0.274782
P12382	WT_NT-WT_EGCGEE	0.0419918	0.0510405	0.822715	143	0.41204	0.745847
P12657	WT_NT-WT_EGCGEE	-0.22423	0.202988	-1.10465	7	0.305829	0.662493
P12658	WT_NT-WT_EGCGEE	0.0350877	0.0844946	0.415265	56	0.679535	0.891101
P12787	WT_NT-WT_EGCGEE	0.0273696	0.0679237	0.402946	63	0.688352	0.896963
P12815	WT_NT-WT_EGCGEE	0.0866062	0.0597294	1.44998	18	0.164267	0.497997
P12849	WT_NT-WT_EGCGEE	-0.0320359	0.0392206	-0.816814	23	0.422415	0.752549
P12960	WT_NT-WT_EGCGEE	0.0909483	0.0422048	2.15493	278	0.0320263	0.21218
P12961	WT_NT-WT_EGCGEE	-0.269732	0.160454	-1.68106	24	0.105722	0.410496
P12970	WT_NT-WT_EGCGEE	0.0486002	0.103277	0.470582	29	0.64146	0.861398
P13020	WT_NT-WT_EGCGEE	-0.134665	0.0775851	-1.73571	48	0.0890308	0.37711
P13595	WT_NT-WT_EGCGEE	-0.123816	0.054695	-2.26375	201	0.0246575	0.184794
P13634	WT_NT-WT_EGCGEE	0.218747	0.0872298	2.50771	11	0.0291046	0.203885
P13707	WT_NT-WT_EGCGEE	-0.0637956	0.0489425	-1.30348	48	0.198628	0.552777
P14094	WT_NT-WT_EGCGEE	0.0672972	0.0480894	1.39942	104	0.164663	0.498635
P14106	WT_NT-WT_EGCGEE	0.389107	0.523983	0.742594	5	0.49112	0.791872
P14115	WT_NT-WT_EGCGEE	-0.147819	0.119909	-1.23276	9	0.248895	0.601058
P14131	WT_NT-WT_EGCGEE	-0.0667224	0.0680455	-0.980556	26	0.335848	0.683155
P14148	WT_NT-WT_EGCGEE	-0.0169679	0.0616772	-0.275109	33	0.784948	0.936566
P14152	WT_NT-WT_EGCGEE	-0.0450952	0.0737021	-0.611858	87	0.542227	0.821573
P14206	WT_NT-WT_EGCGEE	0.051221	0.0956582	0.535458	61	0.59428	0.840529
P14211	WT_NT-WT_EGCGEE	0.0206712	0.0555401	0.372185	105	0.710505	0.907815
P14231	WT_NT-WT_EGCGEE	0.150583	0.0587018	2.56522	63	0.0127044	0.122114
P14576	WT_NT-WT_EGCGEE	0.0685334	0.0811233	0.844806	7	0.426147	0.752787
P14685	WT_NT-WT_EGCGEE	0.00511536	0.0873648	0.0585517	47	0.953557	0.990858
P14733	WT_NT-WT_EGCGEE	-0.229272	0.0968953	-2.36619	47	0.0221465	0.172288
P14824	WT_NT-WT_EGCGEE	0.0870443	0.0534633	1.62811	193	0.105132	0.40939
P14869	WT_NT-WT_EGCGEE	0.513473	0.0814132	6.307	39	1.94082e-07	4.73383e-05
P14873	WT_NT-WT_EGCGEE	0.0495227	0.0331766	1.4927	508	0.136136	0.460051
P15105	WT_NT-WT_EGCGEE	-0.018446	0.0490753	-0.375871	114	0.707711	0.906366
P15116	WT_NT-WT_EGCGEE	-0.0148597	0.0769296	-0.19316	72	0.847377	0.957269
P15209	WT_NT-WT_EGCGEE	-0.0864587	0.0799176	-1.08185	18	0.293602	0.647274
P15327	WT_NT-WT_EGCGEE	-0.234613	0.572449	-0.409841	5	0.698891	0.90237
P15508	WT_NT-WT_EGCGEE	0.040997	0.0848817	0.48299	96	0.630202	0.856555
P15532	WT_NT-WT_EGCGEE	0.147027	0.0529666	2.77584	18	0.012465	0.120735
P15864	WT_NT-WT_EGCGEE	0.0811587	0.16714	0.485574	8	0.640289	0.8611
P16014	WT_NT-WT_EGCGEE	0.0454775	0.062699	0.72533	23	0.475565	0.781352
P16045	WT_NT-WT_EGCGEE	0.168704	0.0814491	2.07128	12	0.0605503	0.306215
P16054	WT_NT-WT_EGCGEE	0.0871275	0.0659446	1.32122	120	0.188941	0.537569
P16125	WT_NT-WT_EGCGEE	-0.0460129	0.039984	-1.15078	139	0.251798	0.603466
P16330	WT_NT-WT_EGCGEE	0.0448619	0.0473181	0.948091	216	0.344143	0.691636
P16332	WT_NT-WT_EGCGEE	0.290364	0.179162	1.62068	4	0.180403	0.521576
P16388	WT_NT-WT_EGCGEE	0.196241	0.11923	1.64591	8	0.1384	0.465321
P16460	WT_NT-WT_EGCGEE	-0.144962	0.0728489	-1.9899	34	0.0546932	0.289427
P16546	WT_NT-WT_EGCGEE	-0.033467	0.0235406	-1.42167	1140	0.155395	0.485691
P16858	WT_NT-WT_EGCGEE	0.0960896	0.0471622	2.03743	154	0.0433191	0.253214
P17156	WT_NT-WT_EGCGEE	0.0420672	0.0742242	0.566758	58	0.573065	0.833168
P17182	WT_NT-WT_EGCGEE	0.0855905	0.0580908	1.47339	114	0.143401	0.477053
P17183	WT_NT-WT_EGCGEE	0.0458469	0.0424009	1.08127	105	0.282053	0.638606
P17225	WT_NT-WT_EGCGEE	-0.0754737	0.0483574	-1.56075	5	0.179335	0.520168
P17426	WT_NT-WT_EGCGEE	0.0204306	0.0482131	0.423755	254	0.672103	0.885249
P17427	WT_NT-WT_EGCGEE	-0.0251173	0.0398122	-0.630893	222	0.528759	0.815323
P17710	WT_NT-WT_EGCGEE	0.00602958	0.0440159	0.136987	303	0.891132	0.968371
P17742	WT_NT-WT_EGCGEE	-0.00340468	0.0451393	-0.075426	63	0.940115	0.983747
P17751	WT_NT-WT_EGCGEE	0.0768817	0.0498959	1.54084	106	0.126335	0.445411
P17809	WT_NT-WT_EGCGEE	-0.105442	0.0498092	-2.11692	24	0.0448242	0.257523
P18052	WT_NT-WT_EGCGEE	-0.0818109	0.0930972	-0.878769	29	0.38675	0.728626
P18242	WT_NT-WT_EGCGEE	0.000742901	0.0375416	0.0197887	71	0.984267	0.995521
P18572	WT_NT-WT_EGCGEE	-0.0363218	0.059938	-0.60599	53	0.547108	0.821573
P18760	WT_NT-WT_EGCGEE	-0.0190085	0.0558011	-0.340648	71	0.734375	0.920284
P18872	WT_NT-WT_EGCGEE	0.0255686	0.0447321	0.571595	129	0.568591	0.83003
P19096	WT_NT-WT_EGCGEE	-0.0845735	0.0408216	-2.07178	342	0.039035	0.239112
P19157	WT_NT-WT_EGCGEE	0.149354	0.0426192	3.50439	95	0.000699956	0.0191422
P19246	WT_NT-WT_EGCGEE	0.00597235	0.050331	0.118661	178	0.905677	0.972331
P19253	WT_NT-WT_EGCGEE	-0.153726	0.0391843	-3.92316	16	0.00121312	0.0268992
P19536	WT_NT-WT_EGCGEE	0.0286658	0.111326	0.257495	26	0.798824	0.94001
P19783	WT_NT-WT_EGCGEE	0.249154	0.0654545	3.80651	52	0.00037319	0.0126201
P20029	WT_NT-WT_EGCGEE	0.0917954	0.0514595	1.78384	170	0.0762335	0.352816
P20060	WT_NT-WT_EGCGEE	0.117268	0.153821	0.762367	14	0.458494	0.774647
P20108	WT_NT-WT_EGCGEE	-0.0224001	0.0920179	-0.243432	58	0.80853	0.94203
P20152	WT_NT-WT_EGCGEE	-0.201345	0.0618065	-3.25767	134	0.00142334	0.0298346
P20357	WT_NT-WT_EGCGEE	0.0363382	0.0344133	1.05594	605	0.291419	0.644263
P20444	WT_NT-WT_EGCGEE	-0.241503	0.0854094	-2.82759	40	0.00729132	0.0872505
P20917	WT_NT-WT_EGCGEE	0.0896466	0.063889	1.40316	71	0.164926	0.498644
P21107	WT_NT-WT_EGCGEE	-0.133202	0.0766759	-1.73721	36	0.0909006	0.379019
P21126	WT_NT-WT_EGCGEE	-0.00337886	0.100649	-0.0335705	14	0.973694	0.992137
P21278	WT_NT-WT_EGCGEE	-0.0653565	0.109718	-0.595679	25	0.556745	0.824225
P21279	WT_NT-WT_EGCGEE	0.0228696	0.0669273	0.341709	75	0.733526	0.919856
P21447	WT_NT-WT_EGCGEE	-0.269246	0.0859526	-3.13249	7	0.016552	0.144185
P21460	WT_NT-WT_EGCGEE	-0.0692175	0.0567035	-1.22069	15	0.241045	0.598928
P21614	WT_NT-WT_EGCGEE	-0.0260748	0.254546	-0.102436	6	0.921748	0.97656
P21619	WT_NT-WT_EGCGEE	0.239338	0.108453	2.20684	63	0.0309776	0.209881
P22005	WT_NT-WT_EGCGEE	-0.215001	0.234537	-0.916705	7	0.389787	0.732865
P22315	WT_NT-WT_EGCGEE	-0.0197948	0.0988529	-0.200245	32	0.842557	0.954952
P22599	WT_NT-WT_EGCGEE	0.0231249	0.139192	0.166136	17	0.87001	0.963366
P22723	WT_NT-WT_EGCGEE	-0.00885057	0.0982628	-0.0900705	14	0.929507	0.9777
P22892	WT_NT-WT_EGCGEE	-0.00125203	0.105856	-0.0118278	31	0.990639	0.996582
P23116	WT_NT-WT_EGCGEE	-0.101811	0.0923657	-1.10226	56	0.275062	0.632878
P23198	WT_NT-WT_EGCGEE	-0.271507	0.0837867	-3.24045	9	0.0101513	0.107652
P23242	WT_NT-WT_EGCGEE	0.0856847	0.0782524	1.09498	41	0.279917	0.638134
P23492	WT_NT-WT_EGCGEE	0.150142	0.110022	1.36466	18	0.189178	0.537673
P23506	WT_NT-WT_EGCGEE	0.146284	0.0478732	3.05565	75	0.00310958	0.0511841
P23818	WT_NT-WT_EGCGEE	0.144391	0.0613992	2.35167	88	0.0209218	0.167063
P23819	WT_NT-WT_EGCGEE	-0.0210957	0.0627552	-0.336159	148	0.737227	0.922403
P23927	WT_NT-WT_EGCGEE	0.082163	0.107578	0.763752	38	0.449732	0.767088
P23953	WT_NT-WT_EGCGEE	-0.175608	0.391152	-0.44895	7	0.667037	0.881424
P24270	WT_NT-WT_EGCGEE	-0.0457139	0.0635753	-0.719051	15	0.483162	0.786387
P24288	WT_NT-WT_EGCGEE	0.00277107	0.106153	0.0261044	43	0.979295	0.994492
P24369	WT_NT-WT_EGCGEE	-0.100429	0.101353	-0.99088	22	0.332518	0.67999
P24472	WT_NT-WT_EGCGEE	0.45819	0.108539	4.22143	22	0.000351314	0.0124023
P24527	WT_NT-WT_EGCGEE	0.00796188	0.0785178	0.101402	97	0.919441	0.976026
P24547	WT_NT-WT_EGCGEE	-0.145384	0.117879	-1.23333	16	0.235264	0.593245
P24549	WT_NT-WT_EGCGEE	-0.0475129	0.274452	-0.173119	7	0.867458	0.962526
P24668	WT_NT-WT_EGCGEE	0.0529832	0.0887348	0.597096	18	0.55788	0.824225
P25444	WT_NT-WT_EGCGEE	-0.265194	0.0747808	-3.54629	33	0.00119434	0.0267036
P26039	WT_NT-WT_EGCGEE	-0.415573	0.105639	-3.93388	30	0.000457795	0.014118
P26040	WT_NT-WT_EGCGEE	0.000642613	0.0889876	0.00722137	54	0.994265	0.997238
P26041	WT_NT-WT_EGCGEE	-0.517267	0.750496	-0.689234	5	0.521349	0.808199
P26043	WT_NT-WT_EGCGEE	0.0917036	0.0655558	1.39886	23	0.175195	0.514838
P26048	WT_NT-WT_EGCGEE	0.0379899	0.241173	0.157521	6	0.880001	0.967124
P26231	WT_NT-WT_EGCGEE	-0.579525	0.276037	-2.09945	7	0.0739314	0.346174
P26350	WT_NT-WT_EGCGEE	0.141238	0.134153	1.05281	9	0.319872	0.669958
P26369	WT_NT-WT_EGCGEE	0.0284225	0.233612	0.121665	7	0.906583	0.972331
P26443	WT_NT-WT_EGCGEE	0.0779725	0.054195	1.43874	160	0.152177	0.483993
P26516	WT_NT-WT_EGCGEE	-0.154669	0.105978	-1.45945	37	0.152881	0.484742
P26638	WT_NT-WT_EGCGEE	-0.0109822	0.0611119	-0.179707	130	0.857662	0.958396
P26645	WT_NT-WT_EGCGEE	-0.0173206	0.0562758	-0.307781	88	0.758976	0.926971
P26883	WT_NT-WT_EGCGEE	0.205695	0.064523	3.18793	27	0.0036069	0.0569254
P27048	WT_NT-WT_EGCGEE	0.15483	0.116206	1.33237	27	0.193876	0.546106
P27546	WT_NT-WT_EGCGEE	0.00778796	0.0773567	0.100676	103	0.920003	0.976026
P27601	WT_NT-WT_EGCGEE	0.0904365	0.115982	0.779746	31	0.441453	0.761505
P27612	WT_NT-WT_EGCGEE	-0.140309	0.138681	-1.01174	27	0.320643	0.670004
P27659	WT_NT-WT_EGCGEE	-0.120957	0.110985	-1.08985	68	0.279627	0.638134
P27671	WT_NT-WT_EGCGEE	-0.0272855	0.171624	-0.158984	18	0.875452	0.965956
P27773	WT_NT-WT_EGCGEE	-0.00155737	0.0473648	-0.0328803	145	0.973815	0.992137
P28028	WT_NT-WT_EGCGEE	0.00979099	0.157014	0.0623574	8	0.951808	0.990045
P28271	WT_NT-WT_EGCGEE	-0.167033	0.0733981	-2.27571	16	0.0369665	0.230654
P28352	WT_NT-WT_EGCGEE	-0.134821	0.0746961	-1.80493	21	0.085446	0.369467
P28474	WT_NT-WT_EGCGEE	0.0436066	0.0572945	0.761096	59	0.449631	0.767088
P28650	WT_NT-WT_EGCGEE	0.114665	0.10199	1.12427	14	0.279804	0.638134
P28652	WT_NT-WT_EGCGEE	0.095163	0.0645727	1.47373	69	0.145101	0.47944
P28656	WT_NT-WT_EGCGEE	-0.0375374	0.0398875	-0.941083	35	0.353113	0.702299
P28658	WT_NT-WT_EGCGEE	0.11139	0.0590283	1.88705	44	0.0657614	0.324931
P28659	WT_NT-WT_EGCGEE	-0.234505	0.276036	-0.849546	5	0.434359	0.758487
P28660	WT_NT-WT_EGCGEE	0.115374	0.0493093	2.33981	243	0.0201041	0.163452
P28661	WT_NT-WT_EGCGEE	0.108293	0.0817158	1.32524	54	0.19067	0.539629
P28663	WT_NT-WT_EGCGEE	-0.0139709	0.089068	-0.156856	125	0.875611	0.965956
P28665	WT_NT-WT_EGCGEE	-0.163521	0.095746	-1.70786	4	0.162848	0.49659
P28667	WT_NT-WT_EGCGEE	0.294324	1.07997	0.27253	6	0.794351	0.94001
P28738	WT_NT-WT_EGCGEE	0.00152191	0.0915513	0.0166235	84	0.986776	0.996114
P28740	WT_NT-WT_EGCGEE	-0.0836823	0.0769618	-1.08732	78	0.280243	0.638134
P28741	WT_NT-WT_EGCGEE	-0.113916	0.379547	-0.300137	5	0.77615	0.9352
P28798	WT_NT-WT_EGCGEE	-0.046765	0.0792735	-0.589919	27	0.56015	0.824401
P29341	WT_NT-WT_EGCGEE	-0.0147839	0.0646217	-0.228776	106	0.819484	0.946482
P29595	WT_NT-WT_EGCGEE	-0.166282	0.152079	-1.09339	8	0.306049	0.662493
P29699	WT_NT-WT_EGCGEE	0.123416	0.0987327	1.25	18	0.227307	0.588411
P29758	WT_NT-WT_EGCGEE	-0.021582	0.0661411	-0.326302	55	0.745434	0.924148
P30275	WT_NT-WT_EGCGEE	-0.0658739	0.0379191	-1.73722	108	0.0851986	0.369467
P30416	WT_NT-WT_EGCGEE	-0.186201	0.100436	-1.85393	58	0.0688368	0.333977
P30999	WT_NT-WT_EGCGEE	-0.164076	0.203149	-0.807664	7	0.445858	0.764857
P31230	WT_NT-WT_EGCGEE	0.425037	0.0650645	6.53254	14	1.32864e-05	0.00111398
P31324	WT_NT-WT_EGCGEE	-0.0706834	0.0721683	-0.979425	56	0.331583	0.679553
P31648	WT_NT-WT_EGCGEE	0.152493	0.057071	2.67198	42	0.0106864	0.110835
P31650	WT_NT-WT_EGCGEE	0.335917	0.124474	2.69868	25	0.0122956	0.120453
P31786	WT_NT-WT_EGCGEE	-0.151517	0.129311	-1.17172	18	0.256586	0.609722
P31938	WT_NT-WT_EGCGEE	0.00851937	0.0696846	0.122256	50	0.903186	0.972299
P32020	WT_NT-WT_EGCGEE	-0.0700116	0.120685	-0.580121	30	0.566165	0.828708
P32037	WT_NT-WT_EGCGEE	-0.0262548	0.0376056	-0.698162	45	0.488668	0.788867
P32067	WT_NT-WT_EGCGEE	-0.320729	0.101256	-3.16751	33	0.00330402	0.0537253
P32233	WT_NT-WT_EGCGEE	-0.0149012	0.0648351	-0.229832	8	0.82399	0.947913
P32848	WT_NT-WT_EGCGEE	0.111696	0.0635382	1.75794	36	0.0872589	0.37339
P32883	WT_NT-WT_EGCGEE	-0.327449	0.185009	-1.7699	7	0.120053	0.431775
P32921	WT_NT-WT_EGCGEE	0.0120574	0.0712322	0.16927	60	0.866154	0.961477
P33173	WT_NT-WT_EGCGEE	0.0367799	0.078623	0.467801	54	0.641809	0.861398
P34022	WT_NT-WT_EGCGEE	-0.202017	0.0303472	-6.65686	34	1.22383e-07	3.28353e-05
P34152	WT_NT-WT_EGCGEE	-0.0307307	0.309504	-0.0992903	6	0.924142	0.976932
P34884	WT_NT-WT_EGCGEE	0.289862	0.0991494	2.92348	27	0.00692524	0.0848421
P34914	WT_NT-WT_EGCGEE	0.325385	0.0994757	3.271	13	0.00607759	0.078395
P35123	WT_NT-WT_EGCGEE	0.129778	0.0732127	1.77261	4	0.150979	0.483993
P35235	WT_NT-WT_EGCGEE	-0.103379	0.0779444	-1.32631	54	0.190319	0.539529
P35276	WT_NT-WT_EGCGEE	0.154206	0.122392	1.25993	8	0.243205	0.598928
P35278	WT_NT-WT_EGCGEE	0.134437	0.0437602	3.07213	23	0.00539176	0.0726939
P35279	WT_NT-WT_EGCGEE	0.0527071	1.10434	0.0477274	6	0.963483	0.992137
P35282	WT_NT-WT_EGCGEE	0.0247157	0.108497	0.2278	30	0.821347	0.947656
P35283	WT_NT-WT_EGCGEE	-0.217849	0.147415	-1.47779	12	0.165223	0.498644
P35288	WT_NT-WT_EGCGEE	0.356413	0.248288	1.43548	5	0.210628	0.566726
P35293	WT_NT-WT_EGCGEE	0.159803	0.0834415	1.91515	40	0.0626432	0.312983
P35436	WT_NT-WT_EGCGEE	-0.110434	0.0698664	-1.58064	6	0.165043	0.498644
P35438	WT_NT-WT_EGCGEE	0.0511131	0.0961471	0.531614	55	0.597134	0.841568
P35486	WT_NT-WT_EGCGEE	0.0826833	0.0678169	1.21921	138	0.224843	0.586823
P35505	WT_NT-WT_EGCGEE	-0.0817236	0.161916	-0.50473	19	0.619553	0.850696
P35564	WT_NT-WT_EGCGEE	-0.0519446	0.0460104	-1.12898	160	0.260598	0.615004
P35585	WT_NT-WT_EGCGEE	-0.146336	0.153573	-0.952877	12	0.359452	0.708204
P35700	WT_NT-WT_EGCGEE	-0.0340705	0.0702921	-0.484698	74	0.629322	0.856555
P35762	WT_NT-WT_EGCGEE	0.00717907	0.210586	0.034091	18	0.97318	0.992137
P35802	WT_NT-WT_EGCGEE	0.050256	0.0693458	0.724717	53	0.471813	0.777087
P35803	WT_NT-WT_EGCGEE	0.134214	0.0812834	1.65119	59	0.104014	0.406986
P35979	WT_NT-WT_EGCGEE	0.0961787	0.0665939	1.44426	32	0.158388	0.489578
P35980	WT_NT-WT_EGCGEE	-0.143057	0.0933753	-1.53206	30	0.135985	0.460051
P36536	WT_NT-WT_EGCGEE	-0.121662	0.0118013	-10.3093	18	5.57755e-09	1.87057e-06
P36916	WT_NT-WT_EGCGEE	-0.0926169	0.0759991	-1.21866	42	0.229775	0.591544
P36993	WT_NT-WT_EGCGEE	0.368661	0.060581	6.08543	12	5.45572e-05	0.00298728
P37040	WT_NT-WT_EGCGEE	-0.078638	0.0771442	-1.01936	27	0.317077	0.669525
P37804	WT_NT-WT_EGCGEE	-0.8676	0.172948	-5.01653	26	3.21712e-05	0.00205513
P38060	WT_NT-WT_EGCGEE	0.047328	0.0990599	0.477772	7	0.647371	0.865851
P38647	WT_NT-WT_EGCGEE	0.107502	0.0501994	2.1415	127	0.0341431	0.221271
P39053	WT_NT-WT_EGCGEE	0.0686323	0.0479147	1.43239	271	0.153186	0.484742
P39054	WT_NT-WT_EGCGEE	0.152523	0.125273	1.21752	14	0.243529	0.598928
P39447	WT_NT-WT_EGCGEE	-0.130405	0.0893227	-1.45993	6	0.194603	0.546277
P40124	WT_NT-WT_EGCGEE	0.073929	0.0699442	1.05697	110	0.29284	0.646659
P40142	WT_NT-WT_EGCGEE	0.00379607	0.0517428	0.0733642	197	0.941591	0.984581
P40237	WT_NT-WT_EGCGEE	-0.0221964	0.0841935	-0.263636	15	0.795648	0.94001
P40240	WT_NT-WT_EGCGEE	0.276168	0.0926532	2.98066	9	0.0154329	0.138022
P40336	WT_NT-WT_EGCGEE	-0.0636049	0.12798	-0.49699	17	0.625562	0.855311
P41105	WT_NT-WT_EGCGEE	0.129302	0.150542	0.858906	9	0.412683	0.745847
P41216	WT_NT-WT_EGCGEE	0.186791	0.0505507	3.69513	13	0.00269495	0.0485272
P41242	WT_NT-WT_EGCGEE	-0.181402	0.206504	-0.878441	5	0.419908	0.750569
P42125	WT_NT-WT_EGCGEE	-0.0745921	0.0803356	-0.928506	31	0.360319	0.708204
P42208	WT_NT-WT_EGCGEE	0.115876	0.0892886	1.29776	67	0.198819	0.552777
P42669	WT_NT-WT_EGCGEE	0.0308385	0.0553686	0.556967	65	0.579463	0.835439
P42859	WT_NT-WT_EGCGEE	0.202706	0.0673449	3.00996	21	0.00666821	0.0828278
P42932	WT_NT-WT_EGCGEE	0.0520337	0.0682638	0.762244	167	0.44699	0.765461
P43006	WT_NT-WT_EGCGEE	0.133165	0.0651864	2.04283	107	0.0435274	0.253328
P43024	WT_NT-WT_EGCGEE	-0.128091	0.159708	-0.802033	34	0.428104	0.752787
P43274	WT_NT-WT_EGCGEE	0.32822	0.238458	1.37643	8	0.205982	0.55993
P43406	WT_NT-WT_EGCGEE	0.0547376	0.351203	0.155858	6	0.881257	0.967124
P45376	WT_NT-WT_EGCGEE	-0.0726689	0.0665086	-1.09262	94	0.277351	0.636011
P45377	WT_NT-WT_EGCGEE	0.194041	0.0298798	6.49405	5	0.00129202	0.027732
P45591	WT_NT-WT_EGCGEE	0.4566	0.243664	1.8739	27	0.0718055	0.341586
P45878	WT_NT-WT_EGCGEE	-0.0128262	0.0728331	-0.176104	33	0.861288	0.960049
P45952	WT_NT-WT_EGCGEE	-0.136188	0.059269	-2.29779	16	0.0353986	0.225348
P46061	WT_NT-WT_EGCGEE	0.0467126	0.317851	0.146964	8	0.886797	0.967493
P46096	WT_NT-WT_EGCGEE	0.103376	0.0485698	2.1284	114	0.035457	0.225348
P46097	WT_NT-WT_EGCGEE	0.0246818	0.0703335	0.350925	43	0.727358	0.916061
P46414	WT_NT-WT_EGCGEE	-0.00599004	0.39509	-0.0151612	7	0.988327	0.996114
P46460	WT_NT-WT_EGCGEE	0.127126	0.0413048	3.07776	345	0.00225258	0.0431691
P46467	WT_NT-WT_EGCGEE	-0.461672	0.370093	-1.24745	8	0.247511	0.601058
P46471	WT_NT-WT_EGCGEE	0.00449608	0.0743971	0.0604336	53	0.952038	0.990045
P46638	WT_NT-WT_EGCGEE	-0.0307508	0.065346	-0.470585	83	0.639171	0.8611
P46660	WT_NT-WT_EGCGEE	0.120997	0.0467635	2.58741	166	0.0105264	0.110322
P46664	WT_NT-WT_EGCGEE	0.101631	0.0864149	1.17609	32	0.248236	0.601058
P46737	WT_NT-WT_EGCGEE	-0.215685	0.258824	-0.833324	8	0.428838	0.752787
P46935	WT_NT-WT_EGCGEE	-0.081231	0.113154	-0.717882	15	0.483862	0.786415
P47199	WT_NT-WT_EGCGEE	0.00286901	0.124076	0.023123	31	0.9817	0.995307
P47708	WT_NT-WT_EGCGEE	0.149513	0.0533696	2.80147	162	0.00570715	0.0750602
P47738	WT_NT-WT_EGCGEE	-0.00219933	0.0495601	-0.044377	145	0.964665	0.992137
P47740	WT_NT-WT_EGCGEE	-0.0604297	0.098241	-0.615117	10	0.552217	0.82311
P47746	WT_NT-WT_EGCGEE	-0.0726543	0.0859057	-0.845745	8	0.422269	0.752549
P47753	WT_NT-WT_EGCGEE	0.336093	0.0996653	3.37222	6	0.0150012	0.135974
P47754	WT_NT-WT_EGCGEE	0.0349583	0.0881392	0.396626	68	0.692885	0.899376
P47757	WT_NT-WT_EGCGEE	0.0359589	0.0524794	0.685201	75	0.495329	0.792147
P47791	WT_NT-WT_EGCGEE	-0.244924	0.118106	-2.07376	59	0.0424753	0.250464
P47802	WT_NT-WT_EGCGEE	-0.0322208	0.133642	-0.241097	8	0.815544	0.945186
P47809	WT_NT-WT_EGCGEE	-0.10396	0.0728831	-1.42639	61	0.158853	0.490005
P47857	WT_NT-WT_EGCGEE	0.0225605	0.0720127	0.313285	162	0.754467	0.926971
P47911	WT_NT-WT_EGCGEE	-0.135598	0.0478322	-2.83487	76	0.00587038	0.0764574
P47915	WT_NT-WT_EGCGEE	0.201026	0.247056	0.813686	8	0.43937	0.761505
P47941	WT_NT-WT_EGCGEE	0.168547	0.106669	1.58009	25	0.126657	0.445896
P47955	WT_NT-WT_EGCGEE	-0.0969057	0.0943463	-1.02713	18	0.317966	0.669525
P47962	WT_NT-WT_EGCGEE	-0.09734	0.114031	-0.853625	48	0.397553	0.740045
P47963	WT_NT-WT_EGCGEE	-0.0171184	0.0670062	-0.255476	44	0.799546	0.940045
P48024	WT_NT-WT_EGCGEE	0.207871	0.0759456	2.73711	8	0.0255632	0.187242
P48036	WT_NT-WT_EGCGEE	-0.0366192	0.0616988	-0.593515	69	0.554777	0.824225
P48318	WT_NT-WT_EGCGEE	-0.240161	0.121622	-1.97465	40	0.0552389	0.2906
P48320	WT_NT-WT_EGCGEE	-0.100195	0.053621	-1.86858	83	0.0652089	0.322796
P48428	WT_NT-WT_EGCGEE	-0.450047	0.106764	-4.21533	20	0.000425202	0.0135811
P48453	WT_NT-WT_EGCGEE	0.0270218	0.056553	0.477814	87	0.633981	0.858368
P48542	WT_NT-WT_EGCGEE	-0.19327	0.0905676	-2.13399	14	0.0510143	0.280474
P48678	WT_NT-WT_EGCGEE	0.0611946	0.0810114	0.755382	92	0.45195	0.767942
P48722	WT_NT-WT_EGCGEE	0.00106659	0.0444485	0.023996	211	0.980878	0.995307
P48758	WT_NT-WT_EGCGEE	-0.039415	0.0566297	-0.696014	113	0.487849	0.788019
P48771	WT_NT-WT_EGCGEE	-0.0124404	0.12031	-0.103403	9	0.91991	0.976026
P48774	WT_NT-WT_EGCGEE	0.167012	0.0468255	3.56669	77	0.000625591	0.017668
P48962	WT_NT-WT_EGCGEE	-0.000119062	0.0792456	-0.00150245	52	0.998807	0.999179
P49312	WT_NT-WT_EGCGEE	-0.108347	0.0947896	-1.14303	71	0.256866	0.609722
P49442	WT_NT-WT_EGCGEE	0.0510939	0.0886553	0.576321	25	0.569551	0.830944
P49443	WT_NT-WT_EGCGEE	-0.0310936	0.0591375	-0.525784	45	0.60162	0.843732
P49615	WT_NT-WT_EGCGEE	0.1689	0.0869948	1.9415	42	0.0589265	0.3009
P49722	WT_NT-WT_EGCGEE	0.236038	0.0502452	4.69772	43	2.70644e-05	0.00186189
P49962	WT_NT-WT_EGCGEE	0.0488128	0.0787308	0.619996	5	0.56242	0.825478
P50114	WT_NT-WT_EGCGEE	0.488279	0.0526635	9.27168	9	6.68992e-06	0.000753889
P50153	WT_NT-WT_EGCGEE	0.0522684	0.220102	0.237473	8	0.818258	0.946287
P50171	WT_NT-WT_EGCGEE	0.265001	0.0669996	3.95527	15	0.00126982	0.0274753
P50247	WT_NT-WT_EGCGEE	0.0081561	0.0714403	0.114167	82	0.909385	0.973867
P50396	WT_NT-WT_EGCGEE	0.00790598	0.0451134	0.175247	133	0.861152	0.960049
P50516	WT_NT-WT_EGCGEE	0.0658033	0.0572457	1.14949	257	0.251423	0.603466
P50518	WT_NT-WT_EGCGEE	0.0854007	0.0623568	1.36955	64	0.175614	0.515506
P50543	WT_NT-WT_EGCGEE	-0.499892	0.365443	-1.36791	6	0.220358	0.579627
P50544	WT_NT-WT_EGCGEE	-0.136843	0.0740608	-1.84772	57	0.0698344	0.335842
P50571	WT_NT-WT_EGCGEE	0.0856473	0.2491	0.343828	7	0.741072	0.922403
P50580	WT_NT-WT_EGCGEE	-0.182361	0.139268	-1.30943	6	0.238293	0.595289
P51150	WT_NT-WT_EGCGEE	0.042857	0.0591718	0.724281	71	0.471273	0.777087
P51174	WT_NT-WT_EGCGEE	-0.0247552	0.0963014	-0.25706	41	0.798418	0.94001
P51410	WT_NT-WT_EGCGEE	0.0771018	0.0960942	0.802357	41	0.426973	0.752787
P51655	WT_NT-WT_EGCGEE	0.323669	0.161369	2.00577	4	0.115355	0.422233
P51660	WT_NT-WT_EGCGEE	0.0407574	0.0853158	0.477724	40	0.635447	0.859327
P51830	WT_NT-WT_EGCGEE	-0.113844	0.118137	-0.963661	29	0.343183	0.690744
P51855	WT_NT-WT_EGCGEE	-0.124798	0.0755392	-1.6521	24	0.111539	0.416581
P51859	WT_NT-WT_EGCGEE	0.0234254	0.138917	0.168629	18	0.867969	0.962696
P51863	WT_NT-WT_EGCGEE	-0.0350063	0.111932	-0.312746	85	0.755239	0.926971
P51880	WT_NT-WT_EGCGEE	0.101715	0.117476	0.865835	25	0.394814	0.738178
P51881	WT_NT-WT_EGCGEE	0.0925547	0.0634053	1.45973	68	0.148969	0.483736
P51906	WT_NT-WT_EGCGEE	0.287107	0.276753	1.03741	6	0.339533	0.687004
P52196	WT_NT-WT_EGCGEE	0.00733164	0.0661315	0.110865	41	0.912265	0.975491
P52480	WT_NT-WT_EGCGEE	-0.00989301	0.0393941	-0.25113	290	0.801892	0.9405
P52503	WT_NT-WT_EGCGEE	0.0727142	0.0628044	1.15779	23	0.258833	0.613333
P52760	WT_NT-WT_EGCGEE	0.168383	0.0739508	2.27696	17	0.0360029	0.22673
P53026	WT_NT-WT_EGCGEE	-0.118636	0.0741837	-1.59922	17	0.128191	0.446785
P53395	WT_NT-WT_EGCGEE	0.0654489	0.107123	0.610968	26	0.546525	0.821573
P53810	WT_NT-WT_EGCGEE	0.0153707	0.0736791	0.208617	87	0.835235	0.952665
P53811	WT_NT-WT_EGCGEE	-0.115484	0.123515	-0.934985	10	0.371824	0.716747
P53986	WT_NT-WT_EGCGEE	-0.0635545	0.0694571	-0.915018	11	0.379804	0.723217
P53994	WT_NT-WT_EGCGEE	-0.108515	0.120317	-0.901909	29	0.374536	0.716747
P53996	WT_NT-WT_EGCGEE	0.420426	0.0802082	5.24168	8	0.000781691	0.0203619
P54071	WT_NT-WT_EGCGEE	0.192419	0.0576751	3.33625	87	0.00125023	0.0274291
P54227	WT_NT-WT_EGCGEE	0.172799	0.10702	1.61465	7	0.150421	0.483993
P54285	WT_NT-WT_EGCGEE	0.674496	0.272725	2.47317	7	0.0426344	0.250736
P54728	WT_NT-WT_EGCGEE	0.0590785	0.0860357	0.686674	37	0.496569	0.792147
P54729	WT_NT-WT_EGCGEE	-0.0926693	0.351358	-0.263746	8	0.798642	0.94001
P54763	WT_NT-WT_EGCGEE	-0.705161	1.07978	-0.653058	5	0.542552	0.821573
P54775	WT_NT-WT_EGCGEE	0.105501	0.0763512	1.38178	57	0.17243	0.511194
P54822	WT_NT-WT_EGCGEE	0.0450002	0.145119	0.310091	7	0.76552	0.931892
P54823	WT_NT-WT_EGCGEE	0.323842	0.142112	2.27878	27	0.0308073	0.209255
P54923	WT_NT-WT_EGCGEE	-0.202675	0.117909	-1.71891	14	0.107653	0.411886
P55012	WT_NT-WT_EGCGEE	0.100085	0.0806143	1.24153	19	0.229518	0.591544
P55066	WT_NT-WT_EGCGEE	0.111355	0.0542065	2.05428	127	0.0419999	0.249857
P55088	WT_NT-WT_EGCGEE	0.428715	0.0936656	4.57708	38	4.9279e-05	0.0028131
P55096	WT_NT-WT_EGCGEE	0.220917	0.100789	2.19186	8	0.0597472	0.303028
P55258	WT_NT-WT_EGCGEE	-0.00802758	0.172977	-0.0464085	7	0.964281	0.992137
P55264	WT_NT-WT_EGCGEE	-0.061419	0.0977279	-0.628469	59	0.532122	0.816099
P55302	WT_NT-WT_EGCGEE	-0.366612	0.097629	-3.75516	23	0.00103122	0.0244847
P56135	WT_NT-WT_EGCGEE	0.0416001	0.0715864	0.581118	9	0.575423	0.833168
P56212	WT_NT-WT_EGCGEE	-0.251397	0.0636656	-3.94871	6	0.00754877	0.0877245
P56213	WT_NT-WT_EGCGEE	-0.380432	0.364419	-1.04394	7	0.331218	0.679553
P56375	WT_NT-WT_EGCGEE	0.124174	0.066958	1.85451	13	0.086484	0.37245
P56376	WT_NT-WT_EGCGEE	0.0527251	0.0800109	0.658974	36	0.514106	0.806413
P56379	WT_NT-WT_EGCGEE	-0.404467	0.312124	-1.29585	8	0.23116	0.592104
P56380	WT_NT-WT_EGCGEE	0.164921	0.0597005	2.76248	14	0.0152663	0.137448
P56387	WT_NT-WT_EGCGEE	0.0418171	0.129297	0.323419	13	0.751522	0.926928
P56391	WT_NT-WT_EGCGEE	0.112588	0.0751878	1.49742	31	0.144397	0.478739
P56395	WT_NT-WT_EGCGEE	0.0465169	0.133252	0.34909	23	0.730197	0.917899
P56399	WT_NT-WT_EGCGEE	-0.0386761	0.0576593	-0.67077	179	0.503232	0.79809
P56480	WT_NT-WT_EGCGEE	0.0485908	0.0336738	1.44298	216	0.150473	0.483993
P56564	WT_NT-WT_EGCGEE	-0.0241943	0.0571614	-0.423263	71	0.673383	0.8865
P56565	WT_NT-WT_EGCGEE	-0.0844908	0.104145	-0.811283	8	0.440671	0.761505
P56695	WT_NT-WT_EGCGEE	-0.418222	0.137736	-3.03639	14	0.00888652	0.0981174
P56812	WT_NT-WT_EGCGEE	0.200518	0.0752794	2.66366	8	0.0286426	0.202423
P56959	WT_NT-WT_EGCGEE	-0.131502	0.0812853	-1.61778	49	0.112129	0.416581
P57716	WT_NT-WT_EGCGEE	-0.120416	0.244052	-0.493403	6	0.639266	0.8611
P57746	WT_NT-WT_EGCGEE	0.115228	0.0669734	1.7205	86	0.0889378	0.37711
P57759	WT_NT-WT_EGCGEE	-0.38735	0.150217	-2.57861	7	0.0365465	0.228925
P57776	WT_NT-WT_EGCGEE	-0.00860077	0.0644632	-0.133421	61	0.894299	0.969817
P57780	WT_NT-WT_EGCGEE	-0.355181	0.0772783	-4.59613	105	1.20373e-05	0.00104181
P58021	WT_NT-WT_EGCGEE	0.0402803	0.177774	0.226581	8	0.826432	0.948382
P58044	WT_NT-WT_EGCGEE	-0.14977	0.095037	-1.57591	26	0.127138	0.445896
P58252	WT_NT-WT_EGCGEE	0.0308098	0.044959	0.685288	217	0.493893	0.792147
P58281	WT_NT-WT_EGCGEE	0.033732	0.054962	0.613734	212	0.540049	0.821045
P58389	WT_NT-WT_EGCGEE	-0.0242581	0.110184	-0.220159	75	0.826345	0.948382
P58404	WT_NT-WT_EGCGEE	0.0178716	0.11054	0.161676	43	0.872318	0.964728
P58771	WT_NT-WT_EGCGEE	-0.131084	0.113034	-1.15969	8	0.279615	0.638134
P58871	WT_NT-WT_EGCGEE	0.251303	0.0584755	4.29758	29	0.000177389	0.0075545
P59016	WT_NT-WT_EGCGEE	0.542739	0.139225	3.89829	4	0.0175668	0.150271
P59017	WT_NT-WT_EGCGEE	0.113532	0.0662289	1.71423	25	0.0988599	0.397067
P59279	WT_NT-WT_EGCGEE	0.354331	0.261724	1.35383	8	0.212792	0.568646
P59325	WT_NT-WT_EGCGEE	-0.0632591	0.0653619	-0.967828	34	0.339965	0.687359
P59326	WT_NT-WT_EGCGEE	-0.0801849	0.204292	-0.392502	8	0.704938	0.904519
P59764	WT_NT-WT_EGCGEE	-0.106502	0.098968	-1.07612	32	0.289919	0.644263
P59999	WT_NT-WT_EGCGEE	0.0259626	0.0677307	0.383321	62	0.702793	0.903419
P60122	WT_NT-WT_EGCGEE	-0.114374	0.129141	-0.885652	14	0.390764	0.73316
P60202	WT_NT-WT_EGCGEE	0.0187607	0.0757959	0.247516	59	0.805369	0.941224
P60229	WT_NT-WT_EGCGEE	-0.382719	0.0963006	-3.97421	7	0.00536342	0.0726939
P60335	WT_NT-WT_EGCGEE	0.169802	0.0717639	2.36612	43	0.0225522	0.173872
P60469	WT_NT-WT_EGCGEE	0.156223	0.077141	2.02516	77	0.0463169	0.263839
P60487	WT_NT-WT_EGCGEE	0.0461146	0.0755845	0.610106	100	0.543176	0.821573
P60521	WT_NT-WT_EGCGEE	0.366754	0.264998	1.38399	14	0.188029	0.536113
P60603	WT_NT-WT_EGCGEE	0.45856	0.386363	1.18686	6	0.280138	0.638134
P60670	WT_NT-WT_EGCGEE	-0.19483	0.0482213	-4.04034	6	0.00680013	0.0836915
P60710	WT_NT-WT_EGCGEE	0.0177353	0.187928	0.0943731	8	0.927134	0.977407
P60761	WT_NT-WT_EGCGEE	-0.194249	0.620714	-0.312944	5	0.766955	0.93227
P60766	WT_NT-WT_EGCGEE	-0.121643	0.0613722	-1.98205	57	0.0523022	0.284638
P60824	WT_NT-WT_EGCGEE	-0.00997898	0.112525	-0.088682	14	0.930591	0.97836
P60840	WT_NT-WT_EGCGEE	0.0833484	0.0868302	0.959901	24	0.346676	0.695167
P60843	WT_NT-WT_EGCGEE	0.159338	0.0732415	2.17552	37	0.0360537	0.22673
P60867	WT_NT-WT_EGCGEE	0.301105	0.141211	2.13231	17	0.0478623	0.26865
P60879	WT_NT-WT_EGCGEE	0.042331	0.0553089	0.765357	126	0.44549	0.764715
P60904	WT_NT-WT_EGCGEE	-0.0348798	0.0478667	-0.728687	18	0.475568	0.781352
P61021	WT_NT-WT_EGCGEE	0.224242	0.0957833	2.34113	6	0.0577542	0.299069
P61022	WT_NT-WT_EGCGEE	0.119621	0.19899	0.601143	3	0.590132	0.838462
P61027	WT_NT-WT_EGCGEE	-0.0194448	0.0871506	-0.223117	56	0.824257	0.947913
P61028	WT_NT-WT_EGCGEE	0.0286263	0.114531	0.249945	8	0.808929	0.94203
P61082	WT_NT-WT_EGCGEE	-0.212117	0.0748415	-2.83422	38	0.00731695	0.0872505
P61087	WT_NT-WT_EGCGEE	0.181064	0.149606	1.21027	15	0.244902	0.600503
P61089	WT_NT-WT_EGCGEE	0.0327736	0.0245131	1.33698	41	0.188599	0.537167
P61161	WT_NT-WT_EGCGEE	0.20636	0.0636204	3.24361	94	0.00163461	0.0329749
P61164	WT_NT-WT_EGCGEE	-0.0207825	0.0820976	-0.253144	36	0.801597	0.9405
P61202	WT_NT-WT_EGCGEE	0.0326474	0.120993	0.269829	34	0.788923	0.937829
P61211	WT_NT-WT_EGCGEE	-0.52754	0.0955964	-5.51841	7	0.000889053	0.0222498
P61222	WT_NT-WT_EGCGEE	0.0796163	0.0788057	1.01029	44	0.317882	0.669525
P61226	WT_NT-WT_EGCGEE	0.143613	0.0590609	2.4316	35	0.0202902	0.163971
P61255	WT_NT-WT_EGCGEE	0.292759	0.0475274	6.15978	15	1.826e-05	0.00132409
P61264	WT_NT-WT_EGCGEE	0.0129578	0.091593	0.141471	95	0.887797	0.967493
P61294	WT_NT-WT_EGCGEE	-0.241237	0.154587	-1.56053	8	0.157257	0.487769
P61329	WT_NT-WT_EGCGEE	0.208517	0.0759913	2.74395	13	0.01673	0.145264
P61358	WT_NT-WT_EGCGEE	-0.150126	0.122257	-1.22796	22	0.232438	0.592104
P61750	WT_NT-WT_EGCGEE	-0.0697655	0.24492	-0.28485	8	0.782994	0.936566
P61759	WT_NT-WT_EGCGEE	-0.0986868	0.0659321	-1.4968	16	0.153912	0.485324
P61922	WT_NT-WT_EGCGEE	-0.0591479	0.051165	-1.15602	191	0.249115	0.601058
P61957	WT_NT-WT_EGCGEE	0.43053	0.318431	1.35203	5	0.234301	0.592104
P61961	WT_NT-WT_EGCGEE	-0.341264	0.176697	-1.93136	9	0.0854864	0.369467
P61971	WT_NT-WT_EGCGEE	-0.111142	0.109137	-1.01838	54	0.313039	0.666487
P61979	WT_NT-WT_EGCGEE	-0.108299	0.0488372	-2.21756	132	0.0282954	0.200837
P61982	WT_NT-WT_EGCGEE	-0.0564808	0.100842	-0.560093	61	0.577467	0.834327
P62069	WT_NT-WT_EGCGEE	0.891081	0.971533	0.91719	4	0.41094	0.745847
P62073	WT_NT-WT_EGCGEE	-0.415129	0.192629	-2.15507	12	0.0521688	0.284489
P62075	WT_NT-WT_EGCGEE	-0.110973	0.0735018	-1.5098	12	0.156969	0.487769
P62077	WT_NT-WT_EGCGEE	-0.236168	0.314414	-0.751138	7	0.477057	0.783252
P62082	WT_NT-WT_EGCGEE	-0.184408	0.0480216	-3.84011	25	0.000746157	0.0198212
P62137	WT_NT-WT_EGCGEE	-0.146844	0.06657	-2.20585	8	0.0584579	0.29989
P62141	WT_NT-WT_EGCGEE	-0.140787	0.0858726	-1.63949	26	0.113158	0.416581
P62192	WT_NT-WT_EGCGEE	-0.20778	0.0603795	-3.44124	57	0.00109059	0.025444
P62196	WT_NT-WT_EGCGEE	0.146965	0.10388	1.41476	76	0.161223	0.493837
P62204	WT_NT-WT_EGCGEE	0.188544	0.101081	1.86527	49	0.0681366	0.333257
P62242	WT_NT-WT_EGCGEE	-0.00236813	0.0675543	-0.0350551	67	0.97214	0.992137
P62245	WT_NT-WT_EGCGEE	-0.0873484	0.0660749	-1.32196	22	0.199763	0.554255
P62259	WT_NT-WT_EGCGEE	0.0323165	0.0594571	0.543526	128	0.587713	0.83785
P62264	WT_NT-WT_EGCGEE	-0.0482872	0.0852327	-0.566534	40	0.574196	0.833168
P62267	WT_NT-WT_EGCGEE	0.00794996	0.0873075	0.0910571	9	0.929442	0.9777
P62270	WT_NT-WT_EGCGEE	-0.140791	0.120395	-1.16941	45	0.248396	0.601058
P62274	WT_NT-WT_EGCGEE	-0.525376	0.199308	-2.63601	8	0.029898	0.205805
P62281	WT_NT-WT_EGCGEE	-0.0695317	0.13511	-0.514632	15	0.61431	0.846516
P62301	WT_NT-WT_EGCGEE	0.331242	0.115801	2.86043	9	0.0187671	0.15686
P62305	WT_NT-WT_EGCGEE	-0.0900312	0.123669	-0.728002	8	0.487371	0.78772
P62307	WT_NT-WT_EGCGEE	-0.223133	0.142069	-1.57059	8	0.154919	0.485691
P62315	WT_NT-WT_EGCGEE	0.05244	0.235361	0.222807	18	0.826195	0.948382
P62317	WT_NT-WT_EGCGEE	-0.0781753	0.121907	-0.641271	13	0.53249	0.816099
P62320	WT_NT-WT_EGCGEE	0.1036	0.0306807	3.37671	14	0.00451742	0.0656899
P62331	WT_NT-WT_EGCGEE	-0.186688	0.0645792	-2.89083	26	0.00765857	0.0885687
P62334	WT_NT-WT_EGCGEE	0.00770736	0.0644391	0.119607	68	0.905147	0.972299
P62482	WT_NT-WT_EGCGEE	0.0668899	0.0561252	1.1918	100	0.236161	0.593712
P62484	WT_NT-WT_EGCGEE	0.264652	0.0832568	3.17875	21	0.0045209	0.0656899
P62500	WT_NT-WT_EGCGEE	-0.0351108	0.142389	-0.246585	8	0.811439	0.943519
P62627	WT_NT-WT_EGCGEE	0.166646	0.113561	1.46746	9	0.176308	0.516976
P62631	WT_NT-WT_EGCGEE	0.0608273	0.0526049	1.1563	63	0.251923	0.603466
P62702	WT_NT-WT_EGCGEE	-0.00383099	0.0624609	-0.0613342	107	0.951207	0.990045
P62717	WT_NT-WT_EGCGEE	-0.216263	0.116707	-1.85304	9	0.0968815	0.393242
P62743	WT_NT-WT_EGCGEE	0.0307752	0.0559745	0.549808	42	0.585363	0.836495
P62746	WT_NT-WT_EGCGEE	-0.0866886	0.0447565	-1.9369	43	0.0593463	0.302084
P62748	WT_NT-WT_EGCGEE	-0.197364	0.0997088	-1.9794	41	0.054512	0.289427
P62751	WT_NT-WT_EGCGEE	-0.122029	0.092902	-1.31353	25	0.200933	0.556034
P62754	WT_NT-WT_EGCGEE	-0.0753819	0.0663207	-1.13663	17	0.271463	0.630668
P62761	WT_NT-WT_EGCGEE	-0.1546	0.0282669	-5.46928	89	4.0987e-07	7.85487e-05
P62774	WT_NT-WT_EGCGEE	-0.0125516	0.0587905	-0.213497	34	0.832214	0.951761
P62806	WT_NT-WT_EGCGEE	-0.0149505	0.0996953	-0.149962	33	0.881708	0.967124
P62812	WT_NT-WT_EGCGEE	0.340733	0.152971	2.22744	3	0.112264	0.416581
P62814	WT_NT-WT_EGCGEE	0.0825409	0.0299286	2.75793	206	0.00633991	0.0798591
P62821	WT_NT-WT_EGCGEE	-0.0282092	0.0176702	-1.59643	14	0.132711	0.453584
P62823	WT_NT-WT_EGCGEE	-0.138215	0.0537174	-2.57299	17	0.0197516	0.162376
P62827	WT_NT-WT_EGCGEE	0.0701935	0.0902317	0.777925	56	0.439888	0.761505
P62830	WT_NT-WT_EGCGEE	0.244476	0.040873	5.98135	17	1.48767e-05	0.00120882
P62838	WT_NT-WT_EGCGEE	0.122783	0.349844	0.350965	9	0.73369	0.919856
P62843	WT_NT-WT_EGCGEE	-0.0990915	0.141743	-0.699092	6	0.510672	0.80454
P62849	WT_NT-WT_EGCGEE	-0.234903	0.0502515	-4.67454	16	0.000253754	0.0100121
P62852	WT_NT-WT_EGCGEE	0.0161008	0.1102	0.146105	8	0.887453	0.967493
P62855	WT_NT-WT_EGCGEE	-0.0979331	0.150178	-0.652113	19	0.52214	0.808368
P62858	WT_NT-WT_EGCGEE	0.141255	0.107643	1.31226	9	0.221912	0.582005
P62869	WT_NT-WT_EGCGEE	0.067084	0.106555	0.629569	44	0.532232	0.816099
P62874	WT_NT-WT_EGCGEE	0.0622932	0.04491	1.38707	54	0.17112	0.508434
P62878	WT_NT-WT_EGCGEE	0.0173455	0.154855	0.112011	11	0.912832	0.975491
P62880	WT_NT-WT_EGCGEE	-0.16194	0.149851	-1.08067	32	0.287919	0.644263
P62881	WT_NT-WT_EGCGEE	0.102049	0.088609	1.15167	51	0.254825	0.60773
P62889	WT_NT-WT_EGCGEE	-0.137627	0.124177	-1.10832	16	0.284108	0.640018
P62897	WT_NT-WT_EGCGEE	0.0491984	0.0741122	0.663837	36	0.511024	0.804623
P62900	WT_NT-WT_EGCGEE	-0.244659	0.136189	-1.79646	8	0.110147	0.41559
P62908	WT_NT-WT_EGCGEE	-0.0389472	0.0562819	-0.692002	85	0.490822	0.791868
P62911	WT_NT-WT_EGCGEE	-0.23497	0.101534	-2.31421	20	0.0314078	0.210668
P62918	WT_NT-WT_EGCGEE	-0.09266	0.0516264	-1.79482	40	0.0802419	0.358463
P62960	WT_NT-WT_EGCGEE	0.416835	0.184233	2.26255	8	0.0535094	0.286592
P62962	WT_NT-WT_EGCGEE	0.0484004	0.0273676	1.76853	43	0.0840664	0.367497
P62983	WT_NT-WT_EGCGEE	-0.0521854	0.0659328	-0.791495	50	0.432394	0.756267
P62996	WT_NT-WT_EGCGEE	-0.082495	0.152137	-0.542242	6	0.607187	0.845838
P63001	WT_NT-WT_EGCGEE	-0.113558	0.0992307	-1.14439	33	0.260696	0.615004
P63005	WT_NT-WT_EGCGEE	0.0336927	0.0523244	0.643919	103	0.521059	0.808199
P63011	WT_NT-WT_EGCGEE	0.0413474	0.067688	0.610853	44	0.54444	0.821573
P63017	WT_NT-WT_EGCGEE	0.0541455	0.0513241	1.05497	152	0.293112	0.646726
P63024	WT_NT-WT_EGCGEE	0.279777	0.153751	1.81968	8	0.106305	0.411566
P63028	WT_NT-WT_EGCGEE	0.178883	0.211912	0.844136	9	0.420464	0.750569
P63030	WT_NT-WT_EGCGEE	-0.952155	0.497593	-1.91352	8	0.0920302	0.382035
P63037	WT_NT-WT_EGCGEE	-0.101773	0.119505	-0.851619	41	0.399373	0.740045
P63038	WT_NT-WT_EGCGEE	-0.00597426	0.0369267	-0.161787	209	0.87163	0.964364
P63040	WT_NT-WT_EGCGEE	0.205052	0.125498	1.63391	15	0.123087	0.435675
P63044	WT_NT-WT_EGCGEE	0.217946	0.0945946	2.30401	7	0.0546675	0.289427
P63046	WT_NT-WT_EGCGEE	-0.200791	0.0789392	-2.54362	34	0.0156871	0.139123
P63054	WT_NT-WT_EGCGEE	-0.046172	0.0942961	-0.489649	18	0.630297	0.856555
P63073	WT_NT-WT_EGCGEE	-0.40797	0.150406	-2.71245	18	0.014269	0.132209
P63082	WT_NT-WT_EGCGEE	0.274447	0.176371	1.55608	9	0.154113	0.485324
P63085	WT_NT-WT_EGCGEE	0.0712414	0.0570641	1.24844	107	0.214593	0.57232
P63087	WT_NT-WT_EGCGEE	-0.0749639	0.0508403	-1.4745	8	0.178579	0.519661
P63089	WT_NT-WT_EGCGEE	0.195508	0.0756738	2.58356	9	0.0295237	0.204832
P63094	WT_NT-WT_EGCGEE	0.114327	0.117441	0.973492	35	0.336989	0.68392
P63101	WT_NT-WT_EGCGEE	0.128639	0.0577968	2.22571	83	0.0287452	0.202423
P63141	WT_NT-WT_EGCGEE	-0.256331	0.248739	-1.03052	17	0.317204	0.669525
P63158	WT_NT-WT_EGCGEE	0.119393	0.108096	1.10451	43	0.275513	0.632878
P63168	WT_NT-WT_EGCGEE	0.112198	0.130425	0.86025	8	0.414687	0.746956
P63213	WT_NT-WT_EGCGEE	-0.156099	0.188672	-0.827358	8	0.432019	0.756104
P63216	WT_NT-WT_EGCGEE	0.1171	0.0594856	1.96854	18	0.0646014	0.32038
P63242	WT_NT-WT_EGCGEE	-0.580853	0.362447	-1.60259	9	0.143489	0.477053
P63254	WT_NT-WT_EGCGEE	-0.221301	0.351696	-0.629238	8	0.546738	0.821573
P63260	WT_NT-WT_EGCGEE	-0.336149	0.188156	-1.78654	8	0.111829	0.416581
P63268	WT_NT-WT_EGCGEE	-0.996619	0.505773	-1.97049	8	0.0842802	0.367497
P63276	WT_NT-WT_EGCGEE	0.0235292	0.134296	0.175203	26	0.862277	0.960752
P63280	WT_NT-WT_EGCGEE	0.726633	0.228009	3.18686	7	0.0153435	0.137681
P63318	WT_NT-WT_EGCGEE	0.0302495	0.056209	0.538161	266	0.590916	0.838851
P63321	WT_NT-WT_EGCGEE	0.314397	0.0844405	3.72329	7	0.00742387	0.0877245
P63323	WT_NT-WT_EGCGEE	-0.0446341	0.108091	-0.412932	44	0.681661	0.892425
P63325	WT_NT-WT_EGCGEE	-0.311981	0.138546	-2.25182	13	0.0422649	0.250464
P63328	WT_NT-WT_EGCGEE	0.0614781	0.0577287	1.06495	141	0.288719	0.644263
P63330	WT_NT-WT_EGCGEE	0.0866847	0.0439989	1.97016	69	0.0528348	0.285798
P67778	WT_NT-WT_EGCGEE	0.0871541	0.0567074	1.53691	104	0.127353	0.445936
P67871	WT_NT-WT_EGCGEE	-0.0862728	0.106416	-0.810715	34	0.423168	0.752787
P67984	WT_NT-WT_EGCGEE	0.128895	0.125298	1.02871	16	0.318916	0.669525
P68037	WT_NT-WT_EGCGEE	-0.120235	0.0771631	-1.55819	40	0.127067	0.445896
P68040	WT_NT-WT_EGCGEE	-0.0453681	0.0680099	-0.66708	87	0.506486	0.801414
P68181	WT_NT-WT_EGCGEE	0.0129414	0.0636374	0.203361	18	0.841134	0.954952
P68254	WT_NT-WT_EGCGEE	0.0110691	0.0558931	0.198041	61	0.843671	0.955014
P68368	WT_NT-WT_EGCGEE	-0.0333873	0.0556072	-0.600413	52	0.550839	0.823072
P68369	WT_NT-WT_EGCGEE	-0.12172	0.165247	-0.736595	8	0.482408	0.785882
P68372	WT_NT-WT_EGCGEE	0.0620415	0.140925	0.440246	8	0.671411	0.885207
P68404	WT_NT-WT_EGCGEE	-0.0348406	0.0558848	-0.623436	84	0.534687	0.816951
P68433	WT_NT-WT_EGCGEE	-0.188642	0.517734	-0.364361	7	0.726346	0.915353
P68510	WT_NT-WT_EGCGEE	-0.0897894	0.0756621	-1.18672	60	0.240017	0.597773
P70168	WT_NT-WT_EGCGEE	-0.0520848	0.0562133	-0.926557	178	0.355411	0.704781
P70175	WT_NT-WT_EGCGEE	-0.0830816	0.0737216	-1.12696	68	0.263719	0.618494
P70188	WT_NT-WT_EGCGEE	0.0632842	0.409228	0.154643	8	0.880933	0.967124
P70195	WT_NT-WT_EGCGEE	0.0679488	0.0983766	0.6907	32	0.494734	0.792147
P70202	WT_NT-WT_EGCGEE	0.166803	0.0089896	18.5551	18	3.49942e-13	2.34724e-10
P70205	WT_NT-WT_EGCGEE	0.202274	0.330425	0.612163	8	0.557424	0.824225
P70206	WT_NT-WT_EGCGEE	-0.176528	0.0483682	-3.64967	43	0.000706327	0.0191422
P70232	WT_NT-WT_EGCGEE	0.389392	0.0808882	4.81396	59	1.06757e-05	0.00101456
P70236	WT_NT-WT_EGCGEE	0.0960937	0.0586137	1.63944	6	0.152233	0.483993
P70290	WT_NT-WT_EGCGEE	0.0587858	0.148065	0.397026	5	0.707729	0.906366
P70296	WT_NT-WT_EGCGEE	0.0590216	0.0587109	1.00529	105	0.317067	0.669525
P70297	WT_NT-WT_EGCGEE	-0.0492734	0.0448833	-1.09781	31	0.280741	0.638134
P70333	WT_NT-WT_EGCGEE	-0.195832	0.0569555	-3.43833	25	0.00206014	0.0403457
P70336	WT_NT-WT_EGCGEE	0.043993	0.0748015	0.588131	71	0.558311	0.824259
P70349	WT_NT-WT_EGCGEE	0.321062	0.110839	2.89666	26	0.00755226	0.0877245
P70362	WT_NT-WT_EGCGEE	0.303022	0.0963775	3.14411	14	0.0071751	0.0863264
P70372	WT_NT-WT_EGCGEE	-0.245566	0.0930333	-2.63955	42	0.0116006	0.117896
P70392	WT_NT-WT_EGCGEE	0.0481501	0.314248	0.153223	6	0.883246	0.967124
P70398	WT_NT-WT_EGCGEE	-0.0274483	0.0925963	-0.29643	87	0.767608	0.93227
P70399	WT_NT-WT_EGCGEE	-0.146369	0.404178	-0.362141	7	0.727933	0.916061
P70404	WT_NT-WT_EGCGEE	0.0919465	0.0565512	1.6259	91	0.10743	0.411886
P70414	WT_NT-WT_EGCGEE	0.182176	0.0927331	1.96452	57	0.0543512	0.289334
P70429	WT_NT-WT_EGCGEE	0.264175	0.266287	0.992068	8	0.350219	0.69994
P70441	WT_NT-WT_EGCGEE	-0.0526596	0.0817776	-0.643936	46	0.522815	0.808479
P70663	WT_NT-WT_EGCGEE	0.0365895	0.11781	0.31058	50	0.757411	0.926971
P70698	WT_NT-WT_EGCGEE	-0.796266	0.387698	-2.05383	5	0.0951775	0.388835
P70699	WT_NT-WT_EGCGEE	-0.081392	0.151349	-0.537775	17	0.597703	0.841568
P70704	WT_NT-WT_EGCGEE	0.200244	0.0778798	2.57119	78	0.0120366	0.119608
P80313	WT_NT-WT_EGCGEE	0.00548097	0.0662795	0.0826948	102	0.934256	0.98106
P80314	WT_NT-WT_EGCGEE	0.0442373	0.0562867	0.785927	186	0.43291	0.756676
P80315	WT_NT-WT_EGCGEE	0.00267617	0.061608	0.0434387	140	0.965414	0.992137
P80316	WT_NT-WT_EGCGEE	-0.0342868	0.067533	-0.507704	145	0.612432	0.846516
P80317	WT_NT-WT_EGCGEE	-0.0388136	0.0615672	-0.630426	98	0.529883	0.815649
P80318	WT_NT-WT_EGCGEE	-0.00697372	0.0483378	-0.144271	143	0.88549	0.967493
P83510	WT_NT-WT_EGCGEE	0.132549	0.154368	0.858654	9	0.412815	0.745847
P83887	WT_NT-WT_EGCGEE	-0.183809	0.245952	-0.747334	4	0.4964	0.792147
P83940	WT_NT-WT_EGCGEE	0.0484068	0.0718007	0.674183	17	0.50926	0.803601
P84075	WT_NT-WT_EGCGEE	0.0404014	0.0466451	0.866146	35	0.392309	0.735545
P84084	WT_NT-WT_EGCGEE	-0.167311	0.112325	-1.48952	32	0.146142	0.480517
P84086	WT_NT-WT_EGCGEE	0.152506	0.0544054	2.80314	34	0.00829965	0.0943557
P84089	WT_NT-WT_EGCGEE	0.113975	0.100388	1.13534	26	0.26659	0.622508
P84091	WT_NT-WT_EGCGEE	-0.0272253	0.062554	-0.435228	167	0.663959	0.880574
P84096	WT_NT-WT_EGCGEE	0.0535483	0.0668928	0.80051	34	0.428974	0.752787
P84099	WT_NT-WT_EGCGEE	0.315468	0.0874875	3.60586	15	0.00259429	0.0473502
P84104	WT_NT-WT_EGCGEE	0.254575	0.154864	1.64387	9	0.134616	0.458344
P84228	WT_NT-WT_EGCGEE	-0.690846	0.363786	-1.89905	8	0.0941062	0.386596
P84244	WT_NT-WT_EGCGEE	-0.263072	0.360511	-0.729719	8	0.486376	0.787536
P85094	WT_NT-WT_EGCGEE	0.293795	0.149314	1.96763	16	0.0666938	0.328329
P97300	WT_NT-WT_EGCGEE	-0.150104	0.0687856	-2.18221	77	0.0321437	0.21218
P97315	WT_NT-WT_EGCGEE	0.0853026	0.0654973	1.30238	45	0.199412	0.553852
P97351	WT_NT-WT_EGCGEE	0.0882394	0.0672474	1.31216	50	0.195458	0.547404
P97352	WT_NT-WT_EGCGEE	0.0620608	0.0299697	2.07078	12	0.0606039	0.306215
P97355	WT_NT-WT_EGCGEE	-0.0804569	0.115373	-0.697365	19	0.49402	0.792147
P97370	WT_NT-WT_EGCGEE	0.10919	0.0810654	1.34694	42	0.185222	0.531498
P97371	WT_NT-WT_EGCGEE	-0.0191502	0.0751247	-0.254912	15	0.802253	0.9405
P97372	WT_NT-WT_EGCGEE	0.169707	0.248403	0.683195	15	0.5049	0.799674
P97379	WT_NT-WT_EGCGEE	0.131447	0.0780506	1.68413	44	0.0992395	0.397402
P97384	WT_NT-WT_EGCGEE	0.147885	0.0985987	1.49987	30	0.1441	0.478489
P97390	WT_NT-WT_EGCGEE	0.240507	0.098363	2.44509	6	0.0501237	0.277282
P97411	WT_NT-WT_EGCGEE	0.0416768	0.425497	0.0979487	5	0.925778	0.976932
P97427	WT_NT-WT_EGCGEE	0.0309218	0.0411149	0.752081	198	0.452896	0.768651
P97434	WT_NT-WT_EGCGEE	-0.142434	0.156831	-0.908197	6	0.398783	0.740045
P97441	WT_NT-WT_EGCGEE	0.0990152	0.121327	0.816099	17	0.425732	0.752787
P97447	WT_NT-WT_EGCGEE	-0.0145755	0.0674841	-0.215984	27	0.830624	0.951527
P97450	WT_NT-WT_EGCGEE	0.0629548	0.117469	0.535929	40	0.594976	0.840604
P97461	WT_NT-WT_EGCGEE	-0.0347067	0.0785432	-0.44188	6	0.674057	0.886517
P97492	WT_NT-WT_EGCGEE	0.580385	0.153909	3.77097	25	0.000890011	0.0222498
P97493	WT_NT-WT_EGCGEE	0.219653	0.0912759	2.40647	15	0.0294501	0.204832
P97494	WT_NT-WT_EGCGEE	-0.00457596	0.108791	-0.0420619	10	0.967277	0.992137
P97765	WT_NT-WT_EGCGEE	-0.132715	0.143066	-0.927648	8	0.380726	0.723667
P97797	WT_NT-WT_EGCGEE	0.0772258	0.0986208	0.783058	53	0.437078	0.761481
P97798	WT_NT-WT_EGCGEE	0.219071	0.107816	2.03189	5	0.0978748	0.394884
P97807	WT_NT-WT_EGCGEE	0.0838357	0.0319101	2.62725	99	0.00997694	0.106223
P97822	WT_NT-WT_EGCGEE	-0.245073	0.105305	-2.32728	7	0.0528251	0.285798
P97823	WT_NT-WT_EGCGEE	-0.168757	0.30104	-0.560579	9	0.588765	0.838462
P97825	WT_NT-WT_EGCGEE	0.351031	0.117105	2.99758	24	0.00624153	0.0793646
P97855	WT_NT-WT_EGCGEE	0.0705001	0.0795118	0.886663	6	0.40939	0.745847
P98084	WT_NT-WT_EGCGEE	0.71132	0.915639	0.776856	6	0.466757	0.777087
P98086	WT_NT-WT_EGCGEE	-0.52014	0.392412	-1.32549	6	0.23324	0.592104
P99024	WT_NT-WT_EGCGEE	0.139584	0.0627809	2.22336	26	0.0350928	0.224521
P99026	WT_NT-WT_EGCGEE	0.0275989	0.082425	0.334837	32	0.739933	0.922403
P99027	WT_NT-WT_EGCGEE	0.228037	0.124439	1.83253	25	0.0788112	0.355875
P99028	WT_NT-WT_EGCGEE	0.215433	0.0414803	5.19361	17	7.32272e-05	0.00377824
P99029	WT_NT-WT_EGCGEE	-0.0098419	0.0346623	-0.283937	81	0.777183	0.9352
Q00493	WT_NT-WT_EGCGEE	-0.016591	0.0871345	-0.190407	72	0.849526	0.957343
Q00612	WT_NT-WT_EGCGEE	-0.0964516	0.117147	-0.823337	24	0.418423	0.748919
Q00623	WT_NT-WT_EGCGEE	0.0499844	0.0488354	1.02353	51	0.310888	0.665693
Q00896	WT_NT-WT_EGCGEE	-0.351549	0.707731	-0.496727	8	0.632742	0.858368
Q00898	WT_NT-WT_EGCGEE	-1.00756	0.10678	-9.43587	7	3.13304e-05	0.00205023
Q00915	WT_NT-WT_EGCGEE	-0.239478	0.270412	-0.885603	6	0.409917	0.745847
Q00PI9	WT_NT-WT_EGCGEE	0.0246259	0.0698886	0.352359	47	0.726144	0.915353
Q01065	WT_NT-WT_EGCGEE	0.297781	0.0697758	4.26768	13	0.000916597	0.0225045
Q01097	WT_NT-WT_EGCGEE	-0.222087	0.121348	-1.83017	33	0.0762702	0.352816
Q01405	WT_NT-WT_EGCGEE	0.108183	0.0820101	1.31915	54	0.192687	0.544144
Q01730	WT_NT-WT_EGCGEE	0.288545	0.204941	1.40794	6	0.208792	0.563595
Q01768	WT_NT-WT_EGCGEE	0.0749903	0.101627	0.737894	17	0.470643	0.777087
Q01853	WT_NT-WT_EGCGEE	-0.000635318	0.0441524	-0.0143892	322	0.988528	0.996114
Q02053	WT_NT-WT_EGCGEE	0.0145345	0.0482725	0.301093	294	0.763556	0.930346
Q02248	WT_NT-WT_EGCGEE	0.0899286	0.0607765	1.47966	136	0.141276	0.472624
Q02357	WT_NT-WT_EGCGEE	-0.2012	0.0682209	-2.94924	5	0.0319134	0.21218
Q02819	WT_NT-WT_EGCGEE	-0.0124291	0.0861943	-0.144199	23	0.886599	0.967493
Q03137	WT_NT-WT_EGCGEE	0.0940803	0.0818743	1.14908	42	0.257024	0.609722
Q03141	WT_NT-WT_EGCGEE	-0.367845	0.0459564	-8.00422	4	0.00132124	0.0279125
Q03157	WT_NT-WT_EGCGEE	0.208339	0.44711	0.465969	8	0.653662	0.871224
Q03173	WT_NT-WT_EGCGEE	0.000956214	0.117475	0.00813973	32	0.993556	0.997238
Q03265	WT_NT-WT_EGCGEE	0.0705003	0.0717016	0.983247	226	0.326538	0.675724
Q03517	WT_NT-WT_EGCGEE	-0.00750471	0.145217	-0.0516793	27	0.959165	0.992137
Q03734	WT_NT-WT_EGCGEE	-0.296709	0.518369	-0.57239	7	0.584964	0.836495
Q03958	WT_NT-WT_EGCGEE	-0.09258	0.0154016	-6.01106	5	0.00183098	0.0366605
Q04447	WT_NT-WT_EGCGEE	0.0139057	0.0443312	0.313677	158	0.75418	0.926971
Q04690	WT_NT-WT_EGCGEE	-0.130055	0.121147	-1.07353	21	0.295217	0.649754
Q04750	WT_NT-WT_EGCGEE	-0.410845	0.446177	-0.920811	8	0.384076	0.726198
Q05512	WT_NT-WT_EGCGEE	-0.195704	0.0581439	-3.36586	22	0.00278937	0.0495621
Q05816	WT_NT-WT_EGCGEE	0.0357852	0.071971	0.497217	53	0.621093	0.851503
Q05920	WT_NT-WT_EGCGEE	-0.0137643	0.0579856	-0.237374	146	0.8127	0.943519
Q05A62	WT_NT-WT_EGCGEE	-0.347856	0.105185	-3.30708	6	0.0162637	0.143067
Q05D44	WT_NT-WT_EGCGEE	0.276607	0.148703	1.86013	12	0.0875428	0.374009
Q06138	WT_NT-WT_EGCGEE	-0.0773925	0.0966315	-0.800903	38	0.428167	0.752787
Q06185	WT_NT-WT_EGCGEE	-0.120649	0.0248572	-4.85368	25	5.44396e-05	0.00298728
Q06335	WT_NT-WT_EGCGEE	0.0198205	0.0642059	0.308702	6	0.767986	0.93227
Q06890	WT_NT-WT_EGCGEE	-0.238442	0.125048	-1.90681	40	0.063746	0.317311
Q07076	WT_NT-WT_EGCGEE	-0.0267451	0.0752093	-0.355609	49	0.72366	0.914632
Q07813	WT_NT-WT_EGCGEE	0.216922	0.173739	1.24855	8	0.24713	0.601058
Q08274	WT_NT-WT_EGCGEE	-0.114654	0.217765	-0.526503	5	0.62105	0.851503
Q08331	WT_NT-WT_EGCGEE	0.031597	0.0648225	0.487439	44	0.628367	0.856555
Q08460	WT_NT-WT_EGCGEE	0.381121	0.224017	1.7013	16	0.108236	0.41191
Q08642	WT_NT-WT_EGCGEE	0.279892	0.0918913	3.04591	37	0.00426048	0.0638597
Q0GNC1	WT_NT-WT_EGCGEE	0.0913073	0.0744286	1.22678	5	0.274518	0.632878
Q0KL02	WT_NT-WT_EGCGEE	0.0663114	0.0831649	0.797348	44	0.429531	0.752787
Q0VBF8	WT_NT-WT_EGCGEE	0.0796387	0.0736341	1.08155	6	0.320996	0.670219
Q0VE82	WT_NT-WT_EGCGEE	-0.109793	0.105152	-1.04413	42	0.302396	0.657479
Q0VGY8	WT_NT-WT_EGCGEE	-0.0485279	0.225828	-0.214889	5	0.838344	0.953456
Q11011	WT_NT-WT_EGCGEE	0.0779934	0.0485001	1.60811	226	0.109208	0.412723
Q11136	WT_NT-WT_EGCGEE	0.133107	0.0722123	1.84327	7	0.107827	0.411886
Q148V7	WT_NT-WT_EGCGEE	-0.0544665	0.113551	-0.479665	51	0.633516	0.858368
Q14BB9	WT_NT-WT_EGCGEE	0.0301384	0.0560502	0.537703	5	0.613842	0.846516
Q14BI2	WT_NT-WT_EGCGEE	-0.0928449	0.15577	-0.59604	23	0.556969	0.824225
Q14C51	WT_NT-WT_EGCGEE	-0.592279	0.359154	-1.64909	7	0.143117	0.476997
Q2M3X8	WT_NT-WT_EGCGEE	-0.272212	0.112925	-2.41056	8	0.0424708	0.250464
Q2NL51	WT_NT-WT_EGCGEE	0.000437724	0.125996	0.0034741	19	0.997264	0.998596
Q2PFD7	WT_NT-WT_EGCGEE	-0.00686602	0.0648333	-0.105903	79	0.915928	0.975697
Q2TPA8	WT_NT-WT_EGCGEE	0.0356765	0.112165	0.318072	9	0.757687	0.926971
Q3B7Z2	WT_NT-WT_EGCGEE	-0.0968385	0.0869705	-1.11346	30	0.274351	0.632878
Q3KNM2	WT_NT-WT_EGCGEE	0.0435583	0.22683	0.19203	7	0.85317	0.957494
Q3TBL6	WT_NT-WT_EGCGEE	0.238888	0.11158	2.14096	7	0.0695358	0.335842
Q3TBW2	WT_NT-WT_EGCGEE	-0.259553	0.356534	-0.72799	5	0.499268	0.794035
Q3TC72	WT_NT-WT_EGCGEE	-0.0156825	0.0677494	-0.231477	57	0.817773	0.946287
Q3TCH7	WT_NT-WT_EGCGEE	-0.479134	0.113916	-4.20603	8	0.00297194	0.0505534
Q3TCJ1	WT_NT-WT_EGCGEE	0.0028596	0.191924	0.0148996	5	0.988688	0.996114
Q3TDD9	WT_NT-WT_EGCGEE	0.181909	0.133906	1.35848	30	0.184439	0.530387
Q3TDK6	WT_NT-WT_EGCGEE	-0.0578459	0.0968222	-0.597445	40	0.553578	0.824225
Q3TDN2	WT_NT-WT_EGCGEE	-0.214252	0.13325	-1.6079	8	0.146524	0.480517
Q3TDQ1	WT_NT-WT_EGCGEE	0.571073	0.302361	1.88871	4	0.131946	0.452701
Q3TEA8	WT_NT-WT_EGCGEE	0.13398	0.095533	1.40244	7	0.203541	0.55953
Q3TES0	WT_NT-WT_EGCGEE	-0.0362821	0.155858	-0.23279	6	0.823662	0.947913
Q3THE2	WT_NT-WT_EGCGEE	-0.0190642	0.147035	-0.129657	14	0.898682	0.97146
Q3THK7	WT_NT-WT_EGCGEE	0.243115	0.0840563	2.89229	52	0.00557241	0.0737342
Q3THS6	WT_NT-WT_EGCGEE	0.310769	0.109891	2.82797	28	0.00855739	0.0960647
Q3TLH4	WT_NT-WT_EGCGEE	0.0152374	0.125188	0.121716	6	0.907098	0.972331
Q3TMH2	WT_NT-WT_EGCGEE	0.00820544	0.0437384	0.187603	18	0.853287	0.957494
Q3TPX4	WT_NT-WT_EGCGEE	-0.55158	0.29098	-1.8956	7	0.0998503	0.399252
Q3TVA9	WT_NT-WT_EGCGEE	-0.136086	0.606074	-0.224537	7	0.828753	0.950232
Q3TWI9	WT_NT-WT_EGCGEE	0.476447	0.411321	1.15833	8	0.280136	0.638134
Q3TXS7	WT_NT-WT_EGCGEE	-0.0828164	0.0763014	-1.08539	83	0.280893	0.638134
Q3TXX4	WT_NT-WT_EGCGEE	0.0455569	0.0724787	0.628556	31	0.534244	0.816739
Q3TY60	WT_NT-WT_EGCGEE	0.134558	0.117476	1.14541	9	0.281584	0.638606
Q3TYX3	WT_NT-WT_EGCGEE	0.0246536	0.225626	0.109267	7	0.916057	0.975697
Q3U0V1	WT_NT-WT_EGCGEE	-0.0586429	0.0897162	-0.653649	69	0.515511	0.806548
Q3U1J4	WT_NT-WT_EGCGEE	0.0186325	0.0727333	0.256175	83	0.798449	0.94001
Q3U5Q7	WT_NT-WT_EGCGEE	0.0703667	0.0480679	1.4639	2	0.280792	0.638134
Q3UDP0	WT_NT-WT_EGCGEE	-0.119771	0.247143	-0.484624	6	0.645127	0.865005
Q3UEB3	WT_NT-WT_EGCGEE	-0.0810367	0.288936	-0.280466	8	0.786236	0.936566
Q3UGC7	WT_NT-WT_EGCGEE	-0.226815	0.0927205	-2.44623	21	0.0233275	0.177549
Q3UGR5	WT_NT-WT_EGCGEE	0.115158	0.067974	1.69414	35	0.0991201	0.397402
Q3UGS4	WT_NT-WT_EGCGEE	0.0387836	0.308972	0.125525	6	0.904209	0.972299
Q3UGY8	WT_NT-WT_EGCGEE	0.0541037	0.174333	0.310346	6	0.766795	0.93227
Q3UH60	WT_NT-WT_EGCGEE	0.347694	0.299877	1.15945	4	0.310768	0.665693
Q3UH66	WT_NT-WT_EGCGEE	0.0387095	0.076938	0.503126	14	0.622698	0.852496
Q3UH99	WT_NT-WT_EGCGEE	-0.13598	0.109039	-1.24708	13	0.23437	0.592104
Q3UHB1	WT_NT-WT_EGCGEE	0.00112812	0.0712863	0.0158253	99	0.987406	0.996114
Q3UHB8	WT_NT-WT_EGCGEE	-0.0574114	0.0576663	-0.995579	7	0.352616	0.701832
Q3UHD6	WT_NT-WT_EGCGEE	0.0998265	0.110232	0.905606	25	0.37379	0.716747
Q3UHD9	WT_NT-WT_EGCGEE	-0.0140327	0.0711108	-0.197336	66	0.844171	0.955014
Q3UHJ0	WT_NT-WT_EGCGEE	0.0119092	0.0431382	0.276072	234	0.782736	0.936566
Q3UHK1	WT_NT-WT_EGCGEE	0.264507	0.153746	1.72041	6	0.136146	0.460051
Q3UHL1	WT_NT-WT_EGCGEE	0.0553186	0.0504146	1.09727	148	0.274304	0.632878
Q3UHR0	WT_NT-WT_EGCGEE	0.168129	0.282044	0.596107	5	0.577063	0.834191
Q3UHX2	WT_NT-WT_EGCGEE	0.0147423	0.0914823	0.16115	18	0.873771	0.965237
Q3UI43	WT_NT-WT_EGCGEE	-0.160363	0.292566	-0.548126	7	0.60064	0.843285
Q3UIU2	WT_NT-WT_EGCGEE	-0.185644	0.130545	-1.42207	17	0.173095	0.511468
Q3UJD6	WT_NT-WT_EGCGEE	0.137569	0.220002	0.625307	5	0.559197	0.824259
Q3UJU9	WT_NT-WT_EGCGEE	0.059819	0.463169	0.129152	5	0.902272	0.972299
Q3ULD5	WT_NT-WT_EGCGEE	-0.0277518	0.119477	-0.232277	29	0.817954	0.946287
Q3ULJ0	WT_NT-WT_EGCGEE	-0.0644024	0.0805183	-0.799848	57	0.42712	0.752787
Q3UM45	WT_NT-WT_EGCGEE	0.0549328	0.0685803	0.800999	116	0.42477	0.752787
Q3UMR5	WT_NT-WT_EGCGEE	0.0276703	0.0542141	0.510389	45	0.612273	0.846516
Q3UN04	WT_NT-WT_EGCGEE	-0.323982	0.148792	-2.17742	8	0.0611077	0.307602
Q3UNH4	WT_NT-WT_EGCGEE	-0.0277831	0.0897099	-0.309699	66	0.757766	0.926971
Q3UPH1	WT_NT-WT_EGCGEE	-0.375099	0.226949	-1.65279	7	0.142352	0.475039
Q3UPL0	WT_NT-WT_EGCGEE	0.0294724	0.105085	0.280462	78	0.779865	0.9352
Q3UQ44	WT_NT-WT_EGCGEE	-0.16721	0.0859422	-1.94562	45	0.0579634	0.299069
Q3UQ84	WT_NT-WT_EGCGEE	-0.0136574	0.292275	-0.0467279	8	0.963876	0.992137
Q3URS9	WT_NT-WT_EGCGEE	0.484803	0.3166	1.53128	7	0.169559	0.506963
Q3USB7	WT_NT-WT_EGCGEE	0.180821	0.256191	0.705806	6	0.506774	0.801414
Q3UTH8	WT_NT-WT_EGCGEE	-0.192777	0.122799	-1.56985	8	0.155089	0.485691
Q3UTJ2	WT_NT-WT_EGCGEE	-0.480782	0.145079	-3.31394	4	0.0295452	0.204832
Q3UTQ8	WT_NT-WT_EGCGEE	-0.185603	0.288911	-0.642421	6	0.54435	0.821573
Q3UU96	WT_NT-WT_EGCGEE	-0.593031	0.349585	-1.69639	5	0.150577	0.483993
Q3UUG6	WT_NT-WT_EGCGEE	-0.00085018	0.0999721	-0.00850416	34	0.993264	0.997238
Q3UUI3	WT_NT-WT_EGCGEE	-0.151883	0.0859573	-1.76696	25	0.089443	0.37711
Q3UVX5	WT_NT-WT_EGCGEE	-0.0615516	0.0695384	-0.885146	46	0.380682	0.723667
Q3UX10	WT_NT-WT_EGCGEE	0.0283241	0.240206	0.117916	6	0.909983	0.973867
Q3UYC0	WT_NT-WT_EGCGEE	0.12441	0.105451	1.17979	52	0.243455	0.598928
Q3UYG8	WT_NT-WT_EGCGEE	-0.0870946	0.124546	-0.699295	5	0.515553	0.806548
Q3V1L4	WT_NT-WT_EGCGEE	-0.118639	0.115023	-1.03143	9	0.329258	0.678494
Q3V3R1	WT_NT-WT_EGCGEE	-0.0206585	0.106432	-0.194099	12	0.849345	0.957343
Q3V3V9	WT_NT-WT_EGCGEE	0.0431613	0.0873896	0.493895	6	0.638938	0.8611
Q4ACU6	WT_NT-WT_EGCGEE	-0.351451	0.0848823	-4.14045	16	0.000768551	0.0202159
Q4JIM5	WT_NT-WT_EGCGEE	0.240212	0.257492	0.932891	7	0.381928	0.723667
Q4KML4	WT_NT-WT_EGCGEE	0.0852563	0.111551	0.764278	8	0.466644	0.777087
Q4KMM3	WT_NT-WT_EGCGEE	0.00840114	0.0435255	0.193016	249	0.847104	0.957269
Q4KUS2	WT_NT-WT_EGCGEE	-0.164989	0.100648	-1.63926	58	0.106572	0.411886
Q4V9Z5	WT_NT-WT_EGCGEE	-0.147181	0.0706675	-2.08272	8	0.070815	0.337472
Q4VAA2	WT_NT-WT_EGCGEE	-0.184451	0.162379	-1.13593	30	0.26498	0.620485
Q4VAE3	WT_NT-WT_EGCGEE	-0.255406	0.13524	-1.88854	8	0.0956406	0.389271
Q501J6	WT_NT-WT_EGCGEE	0.115069	0.136729	0.841587	7	0.42783	0.752787
Q505D7	WT_NT-WT_EGCGEE	-0.423003	0.384261	-1.10082	9	0.299543	0.654525
Q505F5	WT_NT-WT_EGCGEE	0.242171	0.145999	1.65871	20	0.112776	0.416581
Q569Z6	WT_NT-WT_EGCGEE	-0.32138	0.190051	-1.69101	8	0.129299	0.447562
Q56A07	WT_NT-WT_EGCGEE	0.103895	0.0880641	1.17977	33	0.246527	0.601058
Q58A65	WT_NT-WT_EGCGEE	-0.048654	0.283351	-0.171709	6	0.869311	0.963153
Q59J78	WT_NT-WT_EGCGEE	0.0323793	0.0586507	0.552071	7	0.598076	0.841568
Q5DQR4	WT_NT-WT_EGCGEE	0.108047	0.0848765	1.27299	55	0.208377	0.563584
Q5DTL9	WT_NT-WT_EGCGEE	0.0720608	0.0711756	1.01244	22	0.322335	0.671969
Q5DU25	WT_NT-WT_EGCGEE	0.19288	0.171513	1.12458	21	0.273459	0.632621
Q5EBJ4	WT_NT-WT_EGCGEE	0.250567	0.120499	2.07942	13	0.057934	0.299069
Q5F285	WT_NT-WT_EGCGEE	0.122865	0.13159	0.933696	7	0.38154	0.723667
Q5FWK3	WT_NT-WT_EGCGEE	0.0568448	0.061559	0.92342	51	0.360137	0.708204
Q5HZI2	WT_NT-WT_EGCGEE	-0.40178	0.51633	-0.778145	5	0.471682	0.777087
Q5HZI9	WT_NT-WT_EGCGEE	-0.147036	0.198741	-0.739835	6	0.487327	0.78772
Q5M8N0	WT_NT-WT_EGCGEE	-0.0048021	0.179947	-0.0266861	26	0.978914	0.994482
Q5PR73	WT_NT-WT_EGCGEE	-0.0228603	0.0936907	-0.243997	33	0.808744	0.94203
Q5RJI5	WT_NT-WT_EGCGEE	-0.143906	0.135566	-1.06152	40	0.294822	0.649432
Q5SP85	WT_NT-WT_EGCGEE	0.11184	0.304115	0.367757	8	0.722594	0.914632
Q5SQX6	WT_NT-WT_EGCGEE	0.111319	0.0659391	1.6882	128	0.0938072	0.386596
Q5SRX1	WT_NT-WT_EGCGEE	0.0563692	0.0682693	0.825688	76	0.411565	0.745847
Q5SSH7	WT_NT-WT_EGCGEE	-0.378593	0.496402	-0.762675	5	0.480071	0.784592
Q5SSL4	WT_NT-WT_EGCGEE	0.0137835	0.0517866	0.26616	75	0.790846	0.938867
Q5SSM3	WT_NT-WT_EGCGEE	-0.252354	0.0831869	-3.03358	32	0.00476705	0.0680319
Q5SUF2	WT_NT-WT_EGCGEE	-0.344195	0.138879	-2.47839	7	0.0423099	0.250464
Q5SUR0	WT_NT-WT_EGCGEE	0.0311942	0.312659	0.0997707	6	0.923776	0.976932
Q5SV85	WT_NT-WT_EGCGEE	0.172476	0.0172835	9.97919	5	0.000172663	0.00747187
Q5SVL6	WT_NT-WT_EGCGEE	-0.0930035	0.127532	-0.729259	14	0.477868	0.783252
Q5SW19	WT_NT-WT_EGCGEE	-0.0390225	0.127508	-0.306041	8	0.767386	0.93227
Q5SXY1	WT_NT-WT_EGCGEE	0.912145	0.261742	3.4849	4	0.0252394	0.186228
Q5U3K5	WT_NT-WT_EGCGEE	0.126733	0.0536766	2.36105	17	0.0304263	0.208209
Q5U458	WT_NT-WT_EGCGEE	-0.0710602	0.141803	-0.50112	18	0.62236	0.852496
Q5U4E0	WT_NT-WT_EGCGEE	0.19613	0.218495	0.897641	8	0.395587	0.738326
Q5XG69	WT_NT-WT_EGCGEE	0.247714	0.0774511	3.19833	7	0.0151008	0.136416
Q5XJY5	WT_NT-WT_EGCGEE	0.127403	0.0578135	2.20369	26	0.0366041	0.228925
Q60597	WT_NT-WT_EGCGEE	0.0452531	0.0645593	0.700953	275	0.483925	0.786415
Q60598	WT_NT-WT_EGCGEE	-0.136005	0.0610112	-2.22918	72	0.0289226	0.20314
Q60605	WT_NT-WT_EGCGEE	-0.117135	0.060232	-1.94472	44	0.0582171	0.299227
Q60625	WT_NT-WT_EGCGEE	0.00629042	0.0658207	0.0955689	102	0.92405	0.976932
Q60631	WT_NT-WT_EGCGEE	0.0199436	0.0748201	0.266554	82	0.790482	0.93885
Q60634	WT_NT-WT_EGCGEE	0.163389	0.11839	1.38009	43	0.174694	0.514493
Q60668	WT_NT-WT_EGCGEE	0.160287	0.0519024	3.08824	57	0.00310886	0.0511841
Q60676	WT_NT-WT_EGCGEE	0.0498574	0.083182	0.599378	63	0.551071	0.823072
Q60692	WT_NT-WT_EGCGEE	0.187824	0.12385	1.51654	32	0.139199	0.466839
Q60710	WT_NT-WT_EGCGEE	-0.000990853	0.35508	-0.00279051	7	0.997851	0.998596
Q60737	WT_NT-WT_EGCGEE	0.0277137	0.0807306	0.343286	90	0.732184	0.919012
Q60738	WT_NT-WT_EGCGEE	0.17644	0.235616	0.748843	4	0.495584	0.792147
Q60749	WT_NT-WT_EGCGEE	0.22331	0.142321	1.56907	9	0.151078	0.483993
Q60759	WT_NT-WT_EGCGEE	-0.306719	0.146012	-2.10063	6	0.0804073	0.358463
Q60771	WT_NT-WT_EGCGEE	-0.323524	0.103426	-3.12806	18	0.00581116	0.0760554
Q60780	WT_NT-WT_EGCGEE	-0.0937186	0.0719404	-1.30272	23	0.205562	0.559922
Q60817	WT_NT-WT_EGCGEE	-0.0351467	0.112859	-0.31142	18	0.759059	0.926971
Q60829	WT_NT-WT_EGCGEE	0.268904	0.0962816	2.79289	30	0.00900819	0.0982479
Q60854	WT_NT-WT_EGCGEE	-0.714924	0.12234	-5.84373	22	7.02469e-06	0.000753889
Q60864	WT_NT-WT_EGCGEE	-0.0429985	0.0537477	-0.800006	141	0.425053	0.752787
Q60865	WT_NT-WT_EGCGEE	0.075804	0.109402	0.692892	34	0.493083	0.792147
Q60870	WT_NT-WT_EGCGEE	0.165199	0.181929	0.908041	8	0.39039	0.733026
Q60875	WT_NT-WT_EGCGEE	0.138292	0.0868825	1.59171	36	0.120193	0.431775
Q60899	WT_NT-WT_EGCGEE	0.287313	0.283951	1.01184	8	0.341235	0.689399
Q60900	WT_NT-WT_EGCGEE	-0.0836527	0.185826	-0.450167	8	0.664539	0.880908
Q60902	WT_NT-WT_EGCGEE	0.341675	0.0789128	4.32978	35	0.000119053	0.00560384
Q60930	WT_NT-WT_EGCGEE	0.0285655	0.0672213	0.424948	78	0.672045	0.885249
Q60931	WT_NT-WT_EGCGEE	0.0511719	0.0723916	0.706877	59	0.482426	0.785882
Q60932	WT_NT-WT_EGCGEE	0.0787812	0.0543984	1.44823	102	0.150621	0.483993
Q60960	WT_NT-WT_EGCGEE	-0.0810443	0.056159	-1.44312	8	0.186974	0.53481
Q60972	WT_NT-WT_EGCGEE	-0.220689	0.140813	-1.56725	11	0.145354	0.479686
Q60973	WT_NT-WT_EGCGEE	-0.200383	0.15752	-1.27211	6	0.250411	0.603101
Q60996	WT_NT-WT_EGCGEE	-0.171238	0.139085	-1.23118	37	0.226025	0.587613
Q61016	WT_NT-WT_EGCGEE	0.211793	0.221642	0.955561	6	0.376193	0.718428
Q61024	WT_NT-WT_EGCGEE	-0.0264785	0.0500502	-0.529038	8	0.611139	0.846516
Q61033	WT_NT-WT_EGCGEE	0.936276	0.574006	1.63113	5	0.163792	0.497712
Q61035	WT_NT-WT_EGCGEE	-0.062336	0.109794	-0.567752	33	0.574046	0.833168
Q61036	WT_NT-WT_EGCGEE	0.306449	0.118517	2.58569	8	0.0323289	0.212594
Q61037	WT_NT-WT_EGCGEE	0.028338	0.0339962	0.833563	4	0.45141	0.767942
Q61074	WT_NT-WT_EGCGEE	-0.0236919	0.164871	-0.143699	6	0.890443	0.968014
Q61081	WT_NT-WT_EGCGEE	-0.0536822	0.0862693	-0.622263	47	0.536776	0.818744
Q61097	WT_NT-WT_EGCGEE	-0.0111145	0.190453	-0.0583585	8	0.954894	0.991479
Q61102	WT_NT-WT_EGCGEE	-0.275933	0.0649381	-4.24917	21	0.000358084	0.0124771
Q61137	WT_NT-WT_EGCGEE	-0.0458358	0.0832389	-0.550653	38	0.585094	0.836495
Q61151	WT_NT-WT_EGCGEE	-0.0270689	0.069602	-0.38891	70	0.698523	0.90237
Q61165	WT_NT-WT_EGCGEE	0.0239541	0.34345	0.0697454	8	0.946108	0.986173
Q61166	WT_NT-WT_EGCGEE	-0.102987	0.110957	-0.928169	56	0.357303	0.706902
Q61171	WT_NT-WT_EGCGEE	-0.11771	0.0672768	-1.74964	88	0.0836662	0.367392
Q61187	WT_NT-WT_EGCGEE	-0.226975	0.093709	-2.42213	17	0.0268936	0.19449
Q61189	WT_NT-WT_EGCGEE	0.081401	0.110914	0.73391	7	0.486852	0.78772
Q61191	WT_NT-WT_EGCGEE	-0.0204454	0.452866	-0.0451466	8	0.965097	0.992137
Q61205	WT_NT-WT_EGCGEE	0.270096	0.1809	1.49307	12	0.161238	0.493837
Q61206	WT_NT-WT_EGCGEE	-0.0662282	0.071997	-0.919874	53	0.361806	0.708204
Q61207	WT_NT-WT_EGCGEE	0.0383888	0.0758971	0.5058	81	0.614371	0.846516
Q61234	WT_NT-WT_EGCGEE	-0.199164	0.164461	-1.21101	16	0.243476	0.598928
Q61239	WT_NT-WT_EGCGEE	-0.0513716	0.248905	-0.20639	7	0.842361	0.954952
Q61282	WT_NT-WT_EGCGEE	0.104511	0.194703	0.536774	10	0.60316	0.843732
Q61290	WT_NT-WT_EGCGEE	-0.297743	0.131629	-2.26199	13	0.0414788	0.247306
Q61301	WT_NT-WT_EGCGEE	-0.0222387	0.0578582	-0.384365	138	0.7013	0.903419
Q61316	WT_NT-WT_EGCGEE	0.0237956	0.0434027	0.548253	226	0.58406	0.836495
Q61330	WT_NT-WT_EGCGEE	-0.0249485	0.128047	-0.194838	4	0.855016	0.958229
Q61335	WT_NT-WT_EGCGEE	-0.11917	0.456237	-0.261202	5	0.804354	0.941224
Q61361	WT_NT-WT_EGCGEE	0.0348834	0.0606244	0.575401	175	0.565759	0.828565
Q61387	WT_NT-WT_EGCGEE	-0.353367	0.0753648	-4.68876	20	0.000141053	0.0063074
Q61411	WT_NT-WT_EGCGEE	-0.538648	0.0547736	-9.8341	9	4.11215e-06	0.000525376
Q61425	WT_NT-WT_EGCGEE	-0.209473	0.0768956	-2.72413	40	0.00951253	0.102498
Q61481	WT_NT-WT_EGCGEE	-0.0496726	0.059812	-0.830478	56	0.409795	0.745847
Q61490	WT_NT-WT_EGCGEE	-0.00862834	0.0651952	-0.132346	94	0.894993	0.969817
Q61543	WT_NT-WT_EGCGEE	-0.0565492	0.142186	-0.397713	31	0.693567	0.899391
Q61545	WT_NT-WT_EGCGEE	-0.329989	0.0846143	-3.89992	14	0.001602	0.0325618
Q61548	WT_NT-WT_EGCGEE	-0.00555367	0.0518614	-0.107087	169	0.914847	0.975697
Q61553	WT_NT-WT_EGCGEE	-0.0820871	0.0772065	-1.06322	121	0.289802	0.644263
Q61584	WT_NT-WT_EGCGEE	-0.217548	0.195315	-1.11383	7	0.30213	0.657432
Q61595	WT_NT-WT_EGCGEE	-0.221982	0.122294	-1.81515	31	0.0791866	0.355875
Q61598	WT_NT-WT_EGCGEE	0.0541764	0.0532364	1.01766	143	0.31056	0.665693
Q61599	WT_NT-WT_EGCGEE	-0.216307	0.0354251	-6.10602	3	0.0088262	0.0978541
Q61644	WT_NT-WT_EGCGEE	0.0489818	0.0490634	0.998337	146	0.319768	0.669958
Q61655	WT_NT-WT_EGCGEE	0.00691681	0.0519884	0.133045	8	0.897443	0.971155
Q61656	WT_NT-WT_EGCGEE	0.0504993	0.0720054	0.701327	66	0.485565	0.787142
Q61696	WT_NT-WT_EGCGEE	0.0775861	0.0892075	0.869725	22	0.393841	0.736873
Q61699	WT_NT-WT_EGCGEE	-0.0235072	0.0406189	-0.578727	219	0.563368	0.826254
Q61701	WT_NT-WT_EGCGEE	-0.35369	0.138226	-2.55878	6	0.0429794	0.251777
Q61735	WT_NT-WT_EGCGEE	0.447556	0.075085	5.96065	5	0.00190126	0.037508
Q61753	WT_NT-WT_EGCGEE	0.0780889	0.0608061	1.28423	61	0.203919	0.559922
Q61768	WT_NT-WT_EGCGEE	0.187417	0.114758	1.63314	40	0.110287	0.41559
Q61792	WT_NT-WT_EGCGEE	-0.150757	0.0807095	-1.86789	43	0.0686018	0.33344
Q61831	WT_NT-WT_EGCGEE	-0.027605	0.249468	-0.110655	8	0.914615	0.975697
Q61838	WT_NT-WT_EGCGEE	-0.219356	0.0646168	-3.39472	139	0.000895633	0.0222498
Q61879	WT_NT-WT_EGCGEE	-0.00440787	0.0470883	-0.0936086	318	0.925479	0.976932
Q61885	WT_NT-WT_EGCGEE	0.189067	0.0666463	2.83687	60	0.00620442	0.0792688
Q61937	WT_NT-WT_EGCGEE	-0.0985952	0.092236	-1.06894	41	0.291348	0.644263
Q61941	WT_NT-WT_EGCGEE	-0.40386	0.296063	-1.3641	6	0.221486	0.581883
Q61990	WT_NT-WT_EGCGEE	-0.0837304	0.108279	-0.773281	32	0.445031	0.76468
Q62048	WT_NT-WT_EGCGEE	0.211428	0.0199145	10.6168	26	6.00924e-11	3.22456e-08
Q62059	WT_NT-WT_EGCGEE	0.297211	0.0557294	5.3331	59	1.6004e-06	0.000238548
Q62083	WT_NT-WT_EGCGEE	-0.180267	0.262411	-0.686964	8	0.511524	0.804937
Q62093	WT_NT-WT_EGCGEE	0.390225	0.161212	2.42057	7	0.0460538	0.262899
Q62108	WT_NT-WT_EGCGEE	-0.116862	0.0668359	-1.7485	151	0.0824099	0.363583
Q62165	WT_NT-WT_EGCGEE	-0.204861	0.0998764	-2.05115	13	0.0609702	0.307487
Q62167	WT_NT-WT_EGCGEE	-0.00358572	0.0759474	-0.0472132	56	0.962511	0.992137
Q62188	WT_NT-WT_EGCGEE	-0.0155655	0.0812801	-0.191505	151	0.848387	0.957343
Q62205	WT_NT-WT_EGCGEE	0.0719179	0.0961577	0.747916	15	0.466076	0.777087
Q62241	WT_NT-WT_EGCGEE	0.252142	0.151801	1.66101	8	0.13529	0.459498
Q62261	WT_NT-WT_EGCGEE	-0.0196448	0.0271073	-0.724706	863	0.468829	0.777087
Q62277	WT_NT-WT_EGCGEE	0.0512274	0.105386	0.486094	35	0.62993	0.856555
Q62283	WT_NT-WT_EGCGEE	0.208632	0.0891876	2.33925	16	0.0326218	0.212955
Q62318	WT_NT-WT_EGCGEE	0.0206691	0.0801552	0.257863	24	0.798711	0.94001
Q62348	WT_NT-WT_EGCGEE	0.188442	0.074169	2.54071	17	0.0211092	0.167562
Q62376	WT_NT-WT_EGCGEE	-0.277297	0.157063	-1.76551	9	0.111291	0.416581
Q62393	WT_NT-WT_EGCGEE	0.110908	0.0889615	1.2467	8	0.247771	0.601058
Q62417	WT_NT-WT_EGCGEE	-0.0437957	0.0810769	-0.540175	33	0.592704	0.839453
Q62418	WT_NT-WT_EGCGEE	-0.00121719	0.0759862	-0.0160186	61	0.987272	0.996114
Q62419	WT_NT-WT_EGCGEE	0.129911	0.0799811	1.62427	24	0.117381	0.4279
Q62420	WT_NT-WT_EGCGEE	0.0690762	0.0516384	1.33769	52	0.186818	0.53481
Q62421	WT_NT-WT_EGCGEE	-0.137618	0.0584041	-2.3563	21	0.0282493	0.200837
Q62425	WT_NT-WT_EGCGEE	0.00779519	0.0553426	0.140853	35	0.888793	0.967766
Q62426	WT_NT-WT_EGCGEE	0.00919723	0.0674695	0.136317	27	0.892582	0.969161
Q62433	WT_NT-WT_EGCGEE	0.28366	0.0634508	4.47056	68	3.03482e-05	0.00203561
Q62442	WT_NT-WT_EGCGEE	0.383991	0.208155	1.84473	8	0.1023	0.402432
Q62443	WT_NT-WT_EGCGEE	0.141521	0.0849635	1.66567	50	0.102033	0.402432
Q62446	WT_NT-WT_EGCGEE	-0.106958	0.0991965	-1.07825	29	0.28981	0.644263
Q62448	WT_NT-WT_EGCGEE	-0.17707	0.200739	-0.882091	7	0.406996	0.745847
Q62465	WT_NT-WT_EGCGEE	-0.0292655	0.0658709	-0.444286	41	0.659172	0.877618
Q62523	WT_NT-WT_EGCGEE	-0.156759	0.127844	-1.22618	16	0.237873	0.594793
Q63810	WT_NT-WT_EGCGEE	0.0429595	0.0566702	0.758061	53	0.451772	0.767942
Q63836	WT_NT-WT_EGCGEE	0.11601	0.100387	1.15563	19	0.26216	0.616456
Q63844	WT_NT-WT_EGCGEE	0.0698202	0.105403	0.662413	30	0.512763	0.806413
Q63912	WT_NT-WT_EGCGEE	0.107594	0.0832501	1.29242	25	0.208031	0.563216
Q63932	WT_NT-WT_EGCGEE	-0.119954	0.116975	-1.02546	4	0.363109	0.708525
Q64010	WT_NT-WT_EGCGEE	0.165437	0.101368	1.63204	50	0.108954	0.412723
Q64012	WT_NT-WT_EGCGEE	0.131408	0.286497	0.458671	7	0.660372	0.877987
Q640R3	WT_NT-WT_EGCGEE	0.23306	0.107562	2.16675	44	0.0357108	0.225972
Q64105	WT_NT-WT_EGCGEE	0.0506593	0.0615444	0.823135	56	0.413923	0.746907
Q64133	WT_NT-WT_EGCGEE	0.0531797	0.0869328	0.611733	32	0.545036	0.821573
Q641K1	WT_NT-WT_EGCGEE	0.224473	0.139442	1.60979	7	0.151478	0.483993
Q641P0	WT_NT-WT_EGCGEE	0.0729299	0.0795409	0.916886	64	0.362645	0.708204
Q64213	WT_NT-WT_EGCGEE	-0.0377735	0.111842	-0.337741	22	0.73876	0.922403
Q64310	WT_NT-WT_EGCGEE	0.228194	0.128423	1.7769	7	0.118833	0.429911
Q64331	WT_NT-WT_EGCGEE	-0.498644	0.161963	-3.07875	6	0.0216977	0.170219
Q64332	WT_NT-WT_EGCGEE	0.0650745	0.0380888	1.70849	156	0.0895337	0.37711
Q64433	WT_NT-WT_EGCGEE	0.0370629	0.0693164	0.534692	36	0.59615	0.841384
Q64471	WT_NT-WT_EGCGEE	0.110487	0.309136	0.357405	7	0.731322	0.918603
Q64487	WT_NT-WT_EGCGEE	-0.0332073	0.0657456	-0.505088	53	0.615591	0.84699
Q64514	WT_NT-WT_EGCGEE	-0.0408346	0.062422	-0.65417	107	0.514406	0.806413
Q64516	WT_NT-WT_EGCGEE	0.0276202	0.123159	0.224264	45	0.823567	0.947913
Q64519	WT_NT-WT_EGCGEE	-0.0789304	0.220485	-0.357986	8	0.729616	0.917749
Q64520	WT_NT-WT_EGCGEE	0.123389	0.113403	1.08805	24	0.287379	0.644142
Q64521	WT_NT-WT_EGCGEE	-0.0749684	0.0491003	-1.52684	222	0.128224	0.446785
Q64674	WT_NT-WT_EGCGEE	-0.0484145	0.0924685	-0.523579	30	0.604418	0.844347
Q64727	WT_NT-WT_EGCGEE	-0.0480462	0.0579218	-0.829502	121	0.408454	0.745847
Q64737	WT_NT-WT_EGCGEE	0.0480017	0.073171	0.65602	20	0.519288	0.808199
Q68ED7	WT_NT-WT_EGCGEE	-0.0693585	0.0664866	-1.0432	7	0.33154	0.679553
Q68FD5	WT_NT-WT_EGCGEE	-0.0153003	0.0256224	-0.597144	766	0.550588	0.823072
Q68FE6	WT_NT-WT_EGCGEE	-0.325198	0.340367	-0.955432	8	0.367335	0.713656
Q68FF6	WT_NT-WT_EGCGEE	-0.103974	0.0524981	-1.98054	102	0.0503363	0.277315
Q68FH0	WT_NT-WT_EGCGEE	0.0173819	0.0670791	0.259125	3	0.812302	0.943519
Q68FL4	WT_NT-WT_EGCGEE	0.272613	0.0968093	2.81598	30	0.00851335	0.0959719
Q68FL6	WT_NT-WT_EGCGEE	-0.182795	0.071772	-2.54688	12	0.0256123	0.187242
Q68FM6	WT_NT-WT_EGCGEE	-0.0314305	0.0436944	-0.719326	7	0.495248	0.792147
Q69Z98	WT_NT-WT_EGCGEE	-0.138491	0.138629	-0.999002	11	0.339263	0.686975
Q69ZF3	WT_NT-WT_EGCGEE	0.160191	0.178743	0.896212	4	0.4208	0.75067
Q69ZK9	WT_NT-WT_EGCGEE	0.200629	0.12638	1.5875	30	0.122884	0.435675
Q69ZW3	WT_NT-WT_EGCGEE	-0.303155	0.145021	-2.09042	8	0.0699723	0.335842
Q6A065	WT_NT-WT_EGCGEE	-0.227785	0.0872057	-2.61204	29	0.0141089	0.131896
Q6A0A9	WT_NT-WT_EGCGEE	-0.208232	0.0796988	-2.61274	17	0.0181941	0.153297
Q6A4J8	WT_NT-WT_EGCGEE	0.0492587	0.0809352	0.608619	55	0.545282	0.821573
Q6DFW4	WT_NT-WT_EGCGEE	-0.256907	0.0609196	-4.21715	6	0.00557884	0.0737342
Q6GQS1	WT_NT-WT_EGCGEE	0.143975	0.165805	0.868337	10	0.405567	0.745847
Q6GQT9	WT_NT-WT_EGCGEE	0.0609298	0.110906	0.549381	16	0.59033	0.838462
Q6IRU2	WT_NT-WT_EGCGEE	0.0247685	0.130988	0.189091	8	0.854731	0.958229
Q6IRU5	WT_NT-WT_EGCGEE	-0.0801914	0.0805913	-0.995038	44	0.325158	0.675192
Q6KAR6	WT_NT-WT_EGCGEE	-0.188932	0.138719	-1.36198	8	0.210316	0.566726
Q6NS52	WT_NT-WT_EGCGEE	-0.16042	0.0518535	-3.09372	55	0.00310435	0.0511841
Q6NV83	WT_NT-WT_EGCGEE	-0.441791	0.264101	-1.67281	4	0.16968	0.506963
Q6NVE8	WT_NT-WT_EGCGEE	-0.0311027	0.112512	-0.276438	13	0.786558	0.936566
Q6NVE9	WT_NT-WT_EGCGEE	0.298911	0.010238	29.1963	5	8.83524e-07	0.000158033
Q6NVF0	WT_NT-WT_EGCGEE	0.371756	0.239009	1.5554	7	0.163802	0.497712
Q6NVF9	WT_NT-WT_EGCGEE	-0.711545	0.287883	-2.47165	5	0.0564162	0.293342
Q6NVG1	WT_NT-WT_EGCGEE	-0.159869	0.269944	-0.592229	6	0.57532	0.833168
Q6NXK7	WT_NT-WT_EGCGEE	-0.212551	0.243885	-0.871519	13	0.39928	0.740045
Q6NZC7	WT_NT-WT_EGCGEE	-0.0956678	0.0720598	-1.32762	15	0.204156	0.559922
Q6NZJ6	WT_NT-WT_EGCGEE	-0.217773	0.125452	-1.73591	28	0.0935731	0.386241
Q6NZL0	WT_NT-WT_EGCGEE	0.0546271	0.0718815	0.75996	56	0.450466	0.767853
Q6P069	WT_NT-WT_EGCGEE	-0.0966803	0.136278	-0.709436	9	0.496021	0.792147
Q6P1B1	WT_NT-WT_EGCGEE	-0.0229842	0.083104	-0.276572	41	0.783499	0.936566
Q6P1D5	WT_NT-WT_EGCGEE	-0.329208	0.116278	-2.83122	7	0.025362	0.186428
Q6P1F6	WT_NT-WT_EGCGEE	0.0246525	0.0685072	0.359853	50	0.720473	0.913456
Q6P2B1	WT_NT-WT_EGCGEE	-0.016973	0.0855305	-0.198444	16	0.845197	0.955611
Q6P3A8	WT_NT-WT_EGCGEE	0.0777182	0.0675777	1.15006	17	0.266042	0.621769
Q6P4U0	WT_NT-WT_EGCGEE	0.636675	0.432098	1.47345	8	0.178853	0.519773
Q6P542	WT_NT-WT_EGCGEE	0.265563	0.273565	0.97075	7	0.364012	0.709771
Q6P5E4	WT_NT-WT_EGCGEE	-0.250025	0.132728	-1.88374	33	0.0684369	0.333257
Q6P5F6	WT_NT-WT_EGCGEE	0.133703	0.111272	1.20159	17	0.245996	0.601058
Q6P5F7	WT_NT-WT_EGCGEE	-0.17527	0.0776562	-2.257	8	0.0539744	0.287899
Q6P5F9	WT_NT-WT_EGCGEE	-0.0323835	0.0503343	-0.643368	55	0.522659	0.808479
Q6P8J7	WT_NT-WT_EGCGEE	-0.171708	0.427698	-0.401469	5	0.704659	0.904519
Q6P8X1	WT_NT-WT_EGCGEE	-0.0731068	0.118599	-0.616418	12	0.549134	0.822169
Q6P9K8	WT_NT-WT_EGCGEE	0.217077	0.0724315	2.997	75	0.00369532	0.0578933
Q6P9K9	WT_NT-WT_EGCGEE	0.0883646	0.106112	0.832752	41	0.409809	0.745847
Q6P9R2	WT_NT-WT_EGCGEE	0.0414089	0.316736	0.130736	8	0.899212	0.971641
Q6P9S0	WT_NT-WT_EGCGEE	-0.264228	0.0496004	-5.32713	3	0.0129262	0.122982
Q6PA06	WT_NT-WT_EGCGEE	-0.0593619	0.384093	-0.154551	5	0.88322	0.967124
Q6PAJ1	WT_NT-WT_EGCGEE	-0.166973	0.668147	-0.249904	8	0.808959	0.94203
Q6PAM0	WT_NT-WT_EGCGEE	-0.246339	0.236274	-1.0426	7	0.331798	0.679553
Q6PAR5	WT_NT-WT_EGCGEE	0.433001	0.0996038	4.34724	7	0.00336618	0.0544064
Q6PB44	WT_NT-WT_EGCGEE	-0.00563983	0.163031	-0.0345935	7	0.97337	0.992137
Q6PB66	WT_NT-WT_EGCGEE	-0.18568	0.0580869	-3.19659	94	0.00189452	0.037508
Q6PCP5	WT_NT-WT_EGCGEE	0.037224	0.0503352	0.739522	34	0.464666	0.777087
Q6PD03	WT_NT-WT_EGCGEE	-0.50935	0.117241	-4.34447	5	0.00739764	0.0877245
Q6PDG5	WT_NT-WT_EGCGEE	-0.207818	0.0748913	-2.77492	4	0.0500778	0.277282
Q6PDI6	WT_NT-WT_EGCGEE	0.20873	0.599844	0.347974	5	0.742031	0.922471
Q6PDL0	WT_NT-WT_EGCGEE	-0.139691	0.0824996	-1.69323	63	0.095351	0.388835
Q6PDM2	WT_NT-WT_EGCGEE	-0.265365	0.0798023	-3.32528	14	0.00500418	0.0702943
Q6PDN3	WT_NT-WT_EGCGEE	0.030248	0.205498	0.147194	6	0.8878	0.967493
Q6PE01	WT_NT-WT_EGCGEE	0.130164	0.374487	0.34758	5	0.742309	0.922471
Q6PE13	WT_NT-WT_EGCGEE	0.402159	0.105644	3.80673	7	0.00665618	0.0828278
Q6PE15	WT_NT-WT_EGCGEE	-0.561723	0.444982	-1.26235	8	0.242377	0.598928
Q6PEB6	WT_NT-WT_EGCGEE	0.00351652	0.148227	0.0237239	13	0.981433	0.995307
Q6PER3	WT_NT-WT_EGCGEE	-0.228755	0.0753784	-3.03475	67	0.00342521	0.0550289
Q6PF93	WT_NT-WT_EGCGEE	-0.0453076	0.206349	-0.219568	8	0.831706	0.951586
Q6PFD5	WT_NT-WT_EGCGEE	-0.201117	0.255849	-0.786078	8	0.454473	0.770279
Q6PGF7	WT_NT-WT_EGCGEE	-0.21008	0.0907	-2.31621	7	0.0536937	0.286972
Q6PGN3	WT_NT-WT_EGCGEE	0.0303881	0.100735	0.301665	45	0.764298	0.930826
Q6PH08	WT_NT-WT_EGCGEE	0.147826	0.125576	1.17718	48	0.244929	0.600503
Q6PHN9	WT_NT-WT_EGCGEE	-0.101999	0.0898769	-1.13487	38	0.263536	0.618494
Q6PHU5	WT_NT-WT_EGCGEE	-0.156042	0.101477	-1.5377	24	0.137202	0.461874
Q6PHZ2	WT_NT-WT_EGCGEE	-0.475083	0.146581	-3.24109	32	0.00277981	0.0495621
Q6PHZ8	WT_NT-WT_EGCGEE	0.255447	0.0368006	6.94138	6	0.000443235	0.0139906
Q6PIC6	WT_NT-WT_EGCGEE	0.029531	0.0382175	0.772708	243	0.440446	0.761505
Q6PIE5	WT_NT-WT_EGCGEE	-0.0193633	0.054825	-0.353184	215	0.724296	0.914632
Q6PNC0	WT_NT-WT_EGCGEE	-0.247655	0.351783	-0.704	4	0.520256	0.808199
Q6R891	WT_NT-WT_EGCGEE	-0.252725	0.062029	-4.0743	104	9.03578e-05	0.00448944
Q6URW6	WT_NT-WT_EGCGEE	-0.152657	0.176273	-0.866025	19	0.397281	0.740045
Q6VNS1	WT_NT-WT_EGCGEE	0.0700894	0.318596	0.219994	6	0.833169	0.952447
Q6W8Q3	WT_NT-WT_EGCGEE	0.169629	0.269715	0.628921	8	0.546935	0.821573
Q6WQJ1	WT_NT-WT_EGCGEE	0.100253	0.189344	0.529473	5	0.619134	0.850557
Q6WVG3	WT_NT-WT_EGCGEE	0.0790489	0.068387	1.15591	73	0.251489	0.603466
Q6X893	WT_NT-WT_EGCGEE	-0.11104	0.100784	-1.10176	21	0.283034	0.639423
Q6ZPE2	WT_NT-WT_EGCGEE	-0.128493	0.0701386	-1.83198	116	0.0695197	0.335842
Q6ZPF3	WT_NT-WT_EGCGEE	-0.186917	0.332715	-0.561793	6	0.594605	0.840529
Q6ZPJ3	WT_NT-WT_EGCGEE	-0.0521112	0.079335	-0.65685	55	0.514017	0.806413
Q6ZPQ6	WT_NT-WT_EGCGEE	-0.184367	0.0654636	-2.81633	17	0.0118895	0.119029
Q6ZPU9	WT_NT-WT_EGCGEE	0.0888337	0.177092	0.501624	5	0.637235	0.860415
Q6ZQ18	WT_NT-WT_EGCGEE	0.0150113	0.282414	0.0531533	7	0.959095	0.992137
Q6ZQ38	WT_NT-WT_EGCGEE	0.00861162	0.0393251	0.218985	305	0.826808	0.948408
Q6ZQ58	WT_NT-WT_EGCGEE	0.0243228	0.167245	0.145432	6	0.889132	0.967766
Q6ZQH8	WT_NT-WT_EGCGEE	0.000931427	0.314246	0.002964	8	0.997708	0.998596
Q6ZQI3	WT_NT-WT_EGCGEE	0.0298946	0.105884	0.282332	6	0.787175	0.936566
Q6ZQK5	WT_NT-WT_EGCGEE	0.27953	0.284879	0.981223	5	0.371545	0.716747
Q6ZWN5	WT_NT-WT_EGCGEE	0.053461	0.0750513	0.712326	40	0.480398	0.784592
Q6ZWR6	WT_NT-WT_EGCGEE	-0.0296261	0.107862	-0.274666	20	0.78639	0.936566
Q6ZWU9	WT_NT-WT_EGCGEE	-0.0579993	0.0852958	-0.679979	23	0.503305	0.79809
Q6ZWV3	WT_NT-WT_EGCGEE	-0.0281741	0.0682223	-0.412975	46	0.681544	0.892425
Q6ZWV7	WT_NT-WT_EGCGEE	-0.0994815	0.235148	-0.423058	6	0.686997	0.896068
Q6ZWX6	WT_NT-WT_EGCGEE	-0.0304962	0.0949092	-0.32132	39	0.749684	0.926607
Q6ZWY8	WT_NT-WT_EGCGEE	0.116565	0.118995	0.979585	8	0.355982	0.70539
Q71LX4	WT_NT-WT_EGCGEE	0.0610259	0.0894105	0.682536	91	0.496634	0.792147
Q71M36	WT_NT-WT_EGCGEE	0.261775	0.0878027	2.9814	36	0.00512011	0.0708105
Q765H6	WT_NT-WT_EGCGEE	0.224819	0.167157	1.34495	6	0.227249	0.588411
Q76MZ3	WT_NT-WT_EGCGEE	0.0416875	0.0442814	0.941422	217	0.347536	0.695805
Q78IK2	WT_NT-WT_EGCGEE	0.133263	0.10508	1.2682	9	0.236548	0.593712
Q78JW9	WT_NT-WT_EGCGEE	0.188825	0.246844	0.764958	5	0.478827	0.784305
Q78PY7	WT_NT-WT_EGCGEE	0.017807	0.0767448	0.232029	53	0.817409	0.946287
Q78YZ6	WT_NT-WT_EGCGEE	-0.228734	0.271283	-0.843156	8	0.423632	0.752787
Q78ZA7	WT_NT-WT_EGCGEE	-0.204614	0.0945676	-2.16368	28	0.0391735	0.239413
Q791T5	WT_NT-WT_EGCGEE	0.000420204	0.0575255	0.00730466	24	0.994232	0.997238
Q791V5	WT_NT-WT_EGCGEE	0.081789	0.0960751	0.851303	49	0.398742	0.740045
Q7M6Y3	WT_NT-WT_EGCGEE	-0.0978049	0.0642297	-1.52274	39	0.135892	0.460051
Q7TMB8	WT_NT-WT_EGCGEE	0.329273	0.0894686	3.68032	41	0.000672055	0.0186382
Q7TME0	WT_NT-WT_EGCGEE	0.233168	0.0987006	2.36238	62	0.0213112	0.168666
Q7TMF3	WT_NT-WT_EGCGEE	0.150112	0.0839443	1.78824	57	0.0790532	0.355875
Q7TMF5	WT_NT-WT_EGCGEE	0.0587847	0.449129	0.130886	4	0.902184	0.972299
Q7TMK9	WT_NT-WT_EGCGEE	-0.12407	0.0829195	-1.49628	71	0.139014	0.466802
Q7TMM9	WT_NT-WT_EGCGEE	-0.0796095	0.19715	-0.403801	9	0.695785	0.900527
Q7TMY8	WT_NT-WT_EGCGEE	-0.477578	0.0822754	-5.80462	13	6.12814e-05	0.00322388
Q7TN98	WT_NT-WT_EGCGEE	-0.280271	0.123183	-2.27525	3	0.107404	0.411886
Q7TNG5	WT_NT-WT_EGCGEE	0.347712	0.313821	1.10799	8	0.300062	0.654525
Q7TNM2	WT_NT-WT_EGCGEE	-0.435169	0.204219	-2.1309	4	0.100107	0.399681
Q7TNS2	WT_NT-WT_EGCGEE	0.159251	0.261456	0.60909	8	0.55936	0.824259
Q7TPD3	WT_NT-WT_EGCGEE	0.488755	0.40526	1.20603	5	0.281756	0.638606
Q7TPM6	WT_NT-WT_EGCGEE	0.0248305	0.0789364	0.314563	21	0.756198	0.926971
Q7TPR4	WT_NT-WT_EGCGEE	-0.294791	0.0464996	-6.33963	170	2.00073e-09	7.66852e-07
Q7TPS5	WT_NT-WT_EGCGEE	0.0765408	0.140782	0.543682	6	0.606255	0.845478
Q7TQ95	WT_NT-WT_EGCGEE	0.134923	0.0865211	1.55942	32	0.128732	0.446816
Q7TQD2	WT_NT-WT_EGCGEE	0.155794	0.052763	2.95272	62	0.00444421	0.0656899
Q7TQF7	WT_NT-WT_EGCGEE	0.0733965	0.0613248	1.19685	130	0.233544	0.592104
Q7TQH0	WT_NT-WT_EGCGEE	-0.0139389	0.299377	-0.0465596	5	0.964667	0.992137
Q7TQI3	WT_NT-WT_EGCGEE	0.0749603	0.0628479	1.19273	93	0.236011	0.593712
Q7TSI3	WT_NT-WT_EGCGEE	-0.123838	0.400312	-0.309354	4	0.772497	0.933611
Q7TSJ2	WT_NT-WT_EGCGEE	-0.0413516	0.0501231	-0.825001	247	0.410167	0.745847
Q7TT50	WT_NT-WT_EGCGEE	-0.202497	0.139483	-1.45178	19	0.162877	0.49659
Q80SU3	WT_NT-WT_EGCGEE	-0.0353082	0.186854	-0.188962	7	0.855485	0.958229
Q80SW1	WT_NT-WT_EGCGEE	-0.0440561	0.0752069	-0.585798	76	0.559747	0.824259
Q80T41	WT_NT-WT_EGCGEE	0.0161935	0.103062	0.157125	14	0.87739	0.965989
Q80TA6	WT_NT-WT_EGCGEE	0.0855785	0.428929	0.199517	5	0.849719	0.957343
Q80TB8	WT_NT-WT_EGCGEE	-0.367063	0.105533	-3.47817	32	0.00147731	0.0304894
Q80TE7	WT_NT-WT_EGCGEE	-0.0645008	0.098822	-0.652697	41	0.517595	0.808116
Q80TJ1	WT_NT-WT_EGCGEE	0.052006	0.0411549	1.26366	287	0.207376	0.562579
Q80TK0	WT_NT-WT_EGCGEE	-0.105034	0.16751	-0.62703	8	0.548112	0.822015
Q80TL0	WT_NT-WT_EGCGEE	0.07969	0.107072	0.744263	63	0.459485	0.775037
Q80TL4	WT_NT-WT_EGCGEE	-0.0107563	0.090092	-0.119392	82	0.905257	0.972299
Q80TM9	WT_NT-WT_EGCGEE	-0.394937	0.0807383	-4.89156	26	4.47397e-05	0.00267954
Q80TR1	WT_NT-WT_EGCGEE	-0.133938	0.14154	-0.946291	7	0.375512	0.718103
Q80TS3	WT_NT-WT_EGCGEE	0.0376105	0.346415	0.108571	5	0.917766	0.976026
Q80TV8	WT_NT-WT_EGCGEE	-0.216248	0.479917	-0.450595	7	0.665907	0.881415
Q80TY0	WT_NT-WT_EGCGEE	0.0601671	0.0475794	1.26456	5	0.261767	0.616117
Q80TZ3	WT_NT-WT_EGCGEE	-0.109262	0.0614115	-1.77917	214	0.0766305	0.353264
Q80U23	WT_NT-WT_EGCGEE	-0.229587	0.103085	-2.22716	60	0.0297001	0.205375
Q80U28	WT_NT-WT_EGCGEE	-0.0117994	0.0663374	-0.177869	105	0.859169	0.959679
Q80U40	WT_NT-WT_EGCGEE	-0.0310229	0.131053	-0.236719	5	0.822267	0.947656
Q80U49	WT_NT-WT_EGCGEE	-0.0277681	0.202833	-0.136901	7	0.894963	0.969817
Q80U56	WT_NT-WT_EGCGEE	-0.325516	0.364631	-0.892729	7	0.401649	0.741144
Q80U63	WT_NT-WT_EGCGEE	-0.0641797	0.125465	-0.511534	36	0.612101	0.846516
Q80UG2	WT_NT-WT_EGCGEE	0.0517842	0.0919729	0.563038	63	0.575407	0.833168
Q80UG5	WT_NT-WT_EGCGEE	-0.0010124	0.0658635	-0.0153712	76	0.987776	0.996114
Q80UJ7	WT_NT-WT_EGCGEE	-0.152525	0.0929459	-1.64101	15	0.121592	0.434473
Q80UK0	WT_NT-WT_EGCGEE	-0.154293	0.0405739	-3.80277	6	0.00893877	0.0982479
Q80UM3	WT_NT-WT_EGCGEE	0.0436428	0.0223657	1.95133	5	0.108485	0.412275
Q80UP3	WT_NT-WT_EGCGEE	0.0673319	0.179727	0.374634	14	0.713546	0.909398
Q80UU9	WT_NT-WT_EGCGEE	-0.0629459	0.180799	-0.348154	9	0.735729	0.921121
Q80UV9	WT_NT-WT_EGCGEE	-0.0478316	0.249412	-0.191778	8	0.852695	0.957494
Q80UW2	WT_NT-WT_EGCGEE	0.0648357	0.0784436	0.826526	47	0.412682	0.745847
Q80UY2	WT_NT-WT_EGCGEE	-0.309017	0.101908	-3.03231	16	0.00792637	0.0912723
Q80VD1	WT_NT-WT_EGCGEE	-0.0356694	0.146543	-0.243405	17	0.810604	0.943127
Q80VL1	WT_NT-WT_EGCGEE	0.27388	0.0937798	2.92046	6	0.0266155	0.193521
Q80VP0	WT_NT-WT_EGCGEE	-0.0721138	0.0505359	-1.42698	65	0.158371	0.489578
Q80VP1	WT_NT-WT_EGCGEE	-0.0284606	0.0802112	-0.354821	25	0.7257	0.915353
Q80VP9	WT_NT-WT_EGCGEE	0.137478	0.0507802	2.70732	17	0.014945	0.135923
Q80W21	WT_NT-WT_EGCGEE	0.450388	0.0649207	6.9375	13	1.02573e-05	0.00101456
Q80W47	WT_NT-WT_EGCGEE	-0.0540149	0.121738	-0.443697	9	0.667737	0.881424
Q80W54	WT_NT-WT_EGCGEE	0.157873	0.410503	0.384584	5	0.71636	0.910035
Q80WC7	WT_NT-WT_EGCGEE	0.20092	0.287308	0.699321	7	0.506916	0.801414
Q80WJ7	WT_NT-WT_EGCGEE	-0.0735542	0.169172	-0.434791	25	0.667445	0.881424
Q80WM4	WT_NT-WT_EGCGEE	0.205879	0.0888868	2.31619	15	0.0351072	0.224521
Q80WQ2	WT_NT-WT_EGCGEE	-0.147316	0.233603	-0.630626	8	0.545874	0.821573
Q80X50	WT_NT-WT_EGCGEE	0.164839	0.149988	1.09902	22	0.283643	0.640018
Q80X80	WT_NT-WT_EGCGEE	-0.233157	0.0759966	-3.068	40	0.00385708	0.0591345
Q80XI3	WT_NT-WT_EGCGEE	-0.291711	0.171661	-1.69935	14	0.111355	0.416581
Q80XI4	WT_NT-WT_EGCGEE	0.113955	0.0657539	1.73305	60	0.0882245	0.376322
Q80XN0	WT_NT-WT_EGCGEE	-0.157709	0.0634586	-2.48522	86	0.0148832	0.135822
Q80XQ2	WT_NT-WT_EGCGEE	0.492506	0.457018	1.07765	5	0.330412	0.67929
Q80XU3	WT_NT-WT_EGCGEE	0.200735	0.160365	1.25174	7	0.250871	0.603124
Q80Y14	WT_NT-WT_EGCGEE	-0.0307031	0.0318974	-0.962559	6	0.372941	0.716747
Q80Y17	WT_NT-WT_EGCGEE	-0.139002	0.123365	-1.12675	9	0.288992	0.644263
Q80Y55	WT_NT-WT_EGCGEE	-0.438662	0.528176	-0.830521	4	0.45294	0.768651
Q80Y86	WT_NT-WT_EGCGEE	-0.0757689	0.261823	-0.28939	8	0.779641	0.9352
Q80YA9	WT_NT-WT_EGCGEE	-0.185479	0.112183	-1.65336	54	0.10406	0.406986
Q80YD1	WT_NT-WT_EGCGEE	0.140925	0.430553	0.327312	6	0.754551	0.926971
Q80YN3	WT_NT-WT_EGCGEE	0.092813	0.0760032	1.22117	53	0.227425	0.588411
Q80YX1	WT_NT-WT_EGCGEE	-0.56573	0.124168	-4.55616	17	0.000280049	0.0104357
Q80Z24	WT_NT-WT_EGCGEE	0.00783706	0.188423	0.041593	24	0.967167	0.992137
Q80Z38	WT_NT-WT_EGCGEE	-0.291593	0.117661	-2.47826	30	0.0190529	0.158263
Q80ZF8	WT_NT-WT_EGCGEE	-0.293722	0.239952	-1.22409	5	0.275447	0.632878
Q80ZI1	WT_NT-WT_EGCGEE	0.406637	0.368205	1.10438	8	0.301536	0.656834
Q80ZJ1	WT_NT-WT_EGCGEE	0.138054	0.123612	1.11683	5	0.314842	0.668347
Q810A7	WT_NT-WT_EGCGEE	0.127224	0.17272	0.736591	4	0.502237	0.797502
Q810B6	WT_NT-WT_EGCGEE	-0.539931	0.224428	-2.40581	7	0.0470629	0.266392
Q810J8	WT_NT-WT_EGCGEE	0.379976	0.414583	0.916525	5	0.401436	0.741144
Q810U3	WT_NT-WT_EGCGEE	0.0446105	0.0489058	0.912173	219	0.362681	0.708204
Q810U4	WT_NT-WT_EGCGEE	-0.0158715	0.0580945	-0.273202	187	0.785	0.936566
Q811D0	WT_NT-WT_EGCGEE	-0.0994299	0.0849072	-1.17104	46	0.247612	0.601058
Q812A2	WT_NT-WT_EGCGEE	-0.0242104	0.0727492	-0.332792	66	0.740346	0.922403
Q8BFQ4	WT_NT-WT_EGCGEE	-0.300828	0.450523	-0.667732	7	0.5257	0.811408
Q8BFQ8	WT_NT-WT_EGCGEE	0.147464	0.102964	1.4322	28	0.163158	0.496881
Q8BFR5	WT_NT-WT_EGCGEE	0.0382174	0.0650019	0.587943	156	0.557421	0.824225
Q8BFT9	WT_NT-WT_EGCGEE	0.445823	0.213662	2.08658	8	0.0703913	0.336649
Q8BFU3	WT_NT-WT_EGCGEE	0.192057	0.280908	0.6837	6	0.519681	0.808199
Q8BFY6	WT_NT-WT_EGCGEE	-0.0450893	0.112881	-0.399439	8	0.700021	0.903394
Q8BFY9	WT_NT-WT_EGCGEE	-0.0189517	0.0829544	-0.22846	12	0.823136	0.947913
Q8BFZ3	WT_NT-WT_EGCGEE	-0.190692	0.356808	-0.534438	7	0.609586	0.846516
Q8BFZ9	WT_NT-WT_EGCGEE	-0.309748	0.136104	-2.27583	17	0.0360841	0.22673
Q8BG02	WT_NT-WT_EGCGEE	0.0599465	0.315537	0.189982	5	0.856795	0.958262
Q8BG05	WT_NT-WT_EGCGEE	-0.068575	0.05724	-1.19803	67	0.235128	0.593245
Q8BG18	WT_NT-WT_EGCGEE	-0.203226	0.31043	-0.65466	7	0.533599	0.816683
Q8BG32	WT_NT-WT_EGCGEE	-0.0321669	0.0860853	-0.373663	79	0.709656	0.907815
Q8BG39	WT_NT-WT_EGCGEE	0.0961309	0.0802094	1.1985	86	0.234015	0.592104
Q8BG51	WT_NT-WT_EGCGEE	-0.0497554	0.0903087	-0.550948	51	0.584075	0.836495
Q8BG67	WT_NT-WT_EGCGEE	0.0911764	0.222273	0.410199	7	0.693924	0.899419
Q8BG73	WT_NT-WT_EGCGEE	0.237631	0.0990234	2.39975	9	0.0399145	0.243165
Q8BG92	WT_NT-WT_EGCGEE	0.28344	0.0838139	3.38178	6	0.0148252	0.135754
Q8BGB5	WT_NT-WT_EGCGEE	0.13893	0.36332	0.382389	8	0.712131	0.908535
Q8BGB7	WT_NT-WT_EGCGEE	0.238833	0.064213	3.71939	6	0.00985952	0.105391
Q8BGD9	WT_NT-WT_EGCGEE	-0.137279	0.0745281	-1.84198	57	0.0706821	0.337438
Q8BGH2	WT_NT-WT_EGCGEE	0.253497	0.0774645	3.27243	77	0.0015976	0.0325618
Q8BGH4	WT_NT-WT_EGCGEE	0.499142	0.355476	1.40415	4	0.232954	0.592104
Q8BGN3	WT_NT-WT_EGCGEE	0.0724873	0.247659	0.29269	6	0.779618	0.9352
Q8BGN8	WT_NT-WT_EGCGEE	0.0251194	0.077702	0.323279	9	0.753869	0.926971
Q8BGQ1	WT_NT-WT_EGCGEE	0.0346379	0.197022	0.175808	7	0.865423	0.961462
Q8BGQ7	WT_NT-WT_EGCGEE	-0.0938566	0.0498596	-1.88242	85	0.0632007	0.315181
Q8BGS2	WT_NT-WT_EGCGEE	0.226898	0.171241	1.32502	9	0.217817	0.57677
Q8BGT8	WT_NT-WT_EGCGEE	0.0391116	0.0836347	0.467648	49	0.64211	0.861398
Q8BGU5	WT_NT-WT_EGCGEE	0.0673104	0.147741	0.455598	9	0.659472	0.877618
Q8BGX2	WT_NT-WT_EGCGEE	0.132739	0.0438245	3.02887	12	0.0104885	0.110322
Q8BGZ1	WT_NT-WT_EGCGEE	-0.110422	0.0775571	-1.42375	85	0.15818	0.489578
Q8BH04	WT_NT-WT_EGCGEE	0.0177549	0.0888186	0.199901	48	0.842403	0.954952
Q8BH44	WT_NT-WT_EGCGEE	-0.091737	0.0956427	-0.959164	51	0.342002	0.689399
Q8BH55	WT_NT-WT_EGCGEE	0.128964	0.322481	0.399911	6	0.703071	0.903419
Q8BH57	WT_NT-WT_EGCGEE	-0.204454	0.249954	-0.817968	7	0.440326	0.761505
Q8BH58	WT_NT-WT_EGCGEE	-0.182042	0.103028	-1.76692	22	0.0911134	0.379019
Q8BH59	WT_NT-WT_EGCGEE	-0.0727647	0.045996	-1.58198	223	0.115072	0.422159
Q8BH66	WT_NT-WT_EGCGEE	-0.0347428	0.0732499	-0.474306	121	0.636137	0.859393
Q8BH82	WT_NT-WT_EGCGEE	-0.140641	0.261617	-0.537583	7	0.607524	0.845867
Q8BH95	WT_NT-WT_EGCGEE	-0.118648	0.0996185	-1.19102	43	0.240179	0.597773
Q8BHB9	WT_NT-WT_EGCGEE	0.173767	0.227754	0.762957	12	0.460225	0.775131
Q8BHC1	WT_NT-WT_EGCGEE	-0.352999	0.0202349	-17.445	5	1.13443e-05	0.00101456
Q8BHE3	WT_NT-WT_EGCGEE	0.0325649	0.101392	0.321179	49	0.749441	0.926607
Q8BHG1	WT_NT-WT_EGCGEE	-0.0864501	0.272238	-0.317553	8	0.758954	0.926971
Q8BHH2	WT_NT-WT_EGCGEE	0.10314	0.305713	0.337375	7	0.745725	0.924148
Q8BHL3	WT_NT-WT_EGCGEE	-0.647908	0.0957731	-6.76502	4	0.00249068	0.0464061
Q8BHL5	WT_NT-WT_EGCGEE	0.196795	0.100017	1.96762	23	0.0612844	0.307914
Q8BHN3	WT_NT-WT_EGCGEE	0.114128	0.0783487	1.45666	109	0.148084	0.482757
Q8BHW2	WT_NT-WT_EGCGEE	0.219994	0.163624	1.34451	5	0.236555	0.593712
Q8BHZ0	WT_NT-WT_EGCGEE	-0.204915	0.0966941	-2.11921	27	0.0434147	0.253221
Q8BI08	WT_NT-WT_EGCGEE	0.157725	0.187421	0.841554	7	0.427848	0.752787
Q8BIF0	WT_NT-WT_EGCGEE	0.006827	0.0797957	0.085556	23	0.93256	0.980046
Q8BIG7	WT_NT-WT_EGCGEE	-0.109656	0.0871229	-1.25863	14	0.228747	0.590692
Q8BIJ6	WT_NT-WT_EGCGEE	0.0132223	0.0724604	0.182476	60	0.855825	0.958229
Q8BIW1	WT_NT-WT_EGCGEE	0.383328	0.10817	3.54376	15	0.00294673	0.0505534
Q8BIZ1	WT_NT-WT_EGCGEE	-0.152998	0.0949893	-1.61068	53	0.11319	0.416581
Q8BJI1	WT_NT-WT_EGCGEE	0.19759	0.155653	1.26943	26	0.215535	0.573123
Q8BJU0	WT_NT-WT_EGCGEE	-0.0114228	0.0972145	-0.117501	40	0.907051	0.972331
Q8BJW6	WT_NT-WT_EGCGEE	0.0957875	0.309646	0.309345	5	0.769535	0.933391
Q8BJY1	WT_NT-WT_EGCGEE	0.141474	0.0964859	1.46627	51	0.148713	0.483736
Q8BK08	WT_NT-WT_EGCGEE	0.860944	0.346444	2.48509	8	0.0378107	0.233747
Q8BK30	WT_NT-WT_EGCGEE	-0.0316786	0.347465	-0.0911707	8	0.929598	0.9777
Q8BK63	WT_NT-WT_EGCGEE	0.551263	0.620236	0.888796	5	0.414821	0.746956
Q8BK64	WT_NT-WT_EGCGEE	0.00982693	0.0708168	0.138766	43	0.890283	0.968014
Q8BK72	WT_NT-WT_EGCGEE	0.122439	0.220247	0.555915	5	0.602226	0.843732
Q8BKC5	WT_NT-WT_EGCGEE	-0.0187704	0.0760159	-0.246928	102	0.80546	0.941224
Q8BKX1	WT_NT-WT_EGCGEE	-0.0186284	0.058723	-0.317225	95	0.751769	0.926928
Q8BKZ9	WT_NT-WT_EGCGEE	0.0165509	0.0589693	0.28067	72	0.779768	0.9352
Q8BL65	WT_NT-WT_EGCGEE	-0.0565141	0.077379	-0.730355	46	0.468877	0.777087
Q8BL66	WT_NT-WT_EGCGEE	0.0904791	0.0692457	1.30664	56	0.196676	0.549668
Q8BL86	WT_NT-WT_EGCGEE	0.0989712	0.177929	0.55624	6	0.598163	0.841568
Q8BL97	WT_NT-WT_EGCGEE	-0.0390622	0.111118	-0.351538	14	0.730419	0.917899
Q8BLE7	WT_NT-WT_EGCGEE	-0.293374	0.324113	-0.905159	4	0.416571	0.748919
Q8BLF1	WT_NT-WT_EGCGEE	0.0523931	0.114669	0.456908	29	0.651141	0.86916
Q8BLJ3	WT_NT-WT_EGCGEE	-0.109193	0.147985	-0.737865	8	0.481677	0.785616
Q8BLK3	WT_NT-WT_EGCGEE	-0.254982	0.0972889	-2.62088	46	0.0118466	0.119029
Q8BLQ9	WT_NT-WT_EGCGEE	0.205977	0.0748353	2.7524	69	0.00755287	0.0877245
Q8BLR2	WT_NT-WT_EGCGEE	0.080395	0.10473	0.767642	27	0.449361	0.767088
Q8BLY2	WT_NT-WT_EGCGEE	-0.131695	0.219785	-0.599201	6	0.570955	0.832539
Q8BMF3	WT_NT-WT_EGCGEE	0.208565	0.0885257	2.35598	99	0.0204447	0.164724
Q8BMF4	WT_NT-WT_EGCGEE	0.0325812	0.0394768	0.825325	141	0.410581	0.745847
Q8BMG7	WT_NT-WT_EGCGEE	0.269623	0.0789006	3.41725	6	0.0141916	0.132208
Q8BMI3	WT_NT-WT_EGCGEE	-0.565871	0.06444	-8.78137	12	1.43041e-06	0.000225752
Q8BMJ2	WT_NT-WT_EGCGEE	-0.0199505	0.110866	-0.179952	11	0.860463	0.960049
Q8BMJ3	WT_NT-WT_EGCGEE	-0.354178	0.1516	-2.33626	6	0.0581403	0.299227
Q8BMK4	WT_NT-WT_EGCGEE	0.501092	0.333191	1.50392	4	0.207039	0.562233
Q8BMS1	WT_NT-WT_EGCGEE	-0.0412247	0.0683824	-0.602856	129	0.547663	0.8218
Q8BMS4	WT_NT-WT_EGCGEE	0.219746	0.272953	0.805068	9	0.441529	0.761505
Q8BNU0	WT_NT-WT_EGCGEE	-0.625361	0.220362	-2.83788	8	0.0218832	0.171174
Q8BNW9	WT_NT-WT_EGCGEE	0.184356	0.0816572	2.25768	70	0.0270865	0.195358
Q8BNY6	WT_NT-WT_EGCGEE	0.166033	0.0819355	2.02639	31	0.0514022	0.281454
Q8BP47	WT_NT-WT_EGCGEE	-0.0565277	0.060652	-0.932001	84	0.354007	0.703035
Q8BP67	WT_NT-WT_EGCGEE	0.0483968	0.0556257	0.870044	24	0.392896	0.736041
Q8BP92	WT_NT-WT_EGCGEE	-0.00515133	0.101345	-0.0508299	22	0.95992	0.992137
Q8BPM0	WT_NT-WT_EGCGEE	-0.22338	0.0410253	-5.44494	5	0.00283751	0.0500858
Q8BPN8	WT_NT-WT_EGCGEE	0.0514818	0.0360114	1.4296	479	0.153485	0.485041
Q8BQP9	WT_NT-WT_EGCGEE	0.448477	0.447772	1.00158	8	0.345877	0.694206
Q8BR63	WT_NT-WT_EGCGEE	-0.274284	0.379246	-0.723235	7	0.492988	0.792147
Q8BR90	WT_NT-WT_EGCGEE	0.258043	0.077967	3.30964	8	0.0107039	0.110835
Q8BR92	WT_NT-WT_EGCGEE	0.438761	0.286658	1.53061	15	0.14668	0.480517
Q8BRF7	WT_NT-WT_EGCGEE	-0.125885	0.114129	-1.103	3	0.350564	0.69994
Q8BRK8	WT_NT-WT_EGCGEE	0.100512	0.31165	0.322515	8	0.75533	0.926971
Q8BRT1	WT_NT-WT_EGCGEE	0.0235394	0.0648784	0.362824	116	0.717397	0.91092
Q8BRV5	WT_NT-WT_EGCGEE	-0.0531563	0.177189	-0.299998	8	0.771826	0.933611
Q8BSS9	WT_NT-WT_EGCGEE	-0.024393	0.0641028	-0.38053	4	0.722897	0.914632
Q8BSY0	WT_NT-WT_EGCGEE	-0.128464	0.093016	-1.3811	5	0.225786	0.587569
Q8BSZ2	WT_NT-WT_EGCGEE	0.447502	0.27611	1.62074	7	0.149105	0.483736
Q8BTG7	WT_NT-WT_EGCGEE	-0.0640953	0.0797744	-0.803458	45	0.425934	0.752787
Q8BTI8	WT_NT-WT_EGCGEE	0.458152	0.287509	1.59352	5	0.171923	0.510255
Q8BTM8	WT_NT-WT_EGCGEE	-0.193742	0.0907278	-2.13542	25	0.0427083	0.250736
Q8BTX9	WT_NT-WT_EGCGEE	-0.0329014	0.102932	-0.319643	7	0.758568	0.926971
Q8BTY2	WT_NT-WT_EGCGEE	-0.00975199	0.284764	-0.0342458	8	0.97352	0.992137
Q8BTZ7	WT_NT-WT_EGCGEE	0.017755	0.0942775	0.188327	6	0.856829	0.958262
Q8BU30	WT_NT-WT_EGCGEE	-0.217006	0.114806	-1.89019	6	0.107623	0.411886
Q8BUK6	WT_NT-WT_EGCGEE	0.242319	0.22127	1.09513	7	0.309705	0.665598
Q8BUV3	WT_NT-WT_EGCGEE	0.0233317	0.0579585	0.402558	140	0.687887	0.896794
Q8BV13	WT_NT-WT_EGCGEE	0.259101	0.0829685	3.12288	14	0.0074843	0.0877245
Q8BVE3	WT_NT-WT_EGCGEE	-0.0232257	0.0509713	-0.455663	149	0.649296	0.867128
Q8BVI4	WT_NT-WT_EGCGEE	0.131002	0.0761964	1.71927	58	0.0908982	0.379019
Q8BVI5	WT_NT-WT_EGCGEE	-0.858946	0.0298482	-28.7771	5	9.49436e-07	0.000159209
Q8BVL3	WT_NT-WT_EGCGEE	-0.179342	0.261569	-0.685642	6	0.518539	0.808199
Q8BVQ5	WT_NT-WT_EGCGEE	-0.0488775	0.0792349	-0.616868	50	0.540121	0.821045
Q8BW75	WT_NT-WT_EGCGEE	0.0400018	0.0725986	0.550999	80	0.58317	0.836495
Q8BW96	WT_NT-WT_EGCGEE	0.155731	0.0785913	1.98153	38	0.0548001	0.289427
Q8BWF0	WT_NT-WT_EGCGEE	0.0750116	0.0540187	1.38862	108	0.167805	0.503112
Q8BWG8	WT_NT-WT_EGCGEE	-0.116773	0.118542	-0.98508	39	0.330657	0.67929
Q8BWM0	WT_NT-WT_EGCGEE	-0.103893	0.235712	-0.440761	13	0.666627	0.881424
Q8BWQ6	WT_NT-WT_EGCGEE	0.433979	0.192015	2.26013	3	0.108913	0.412723
Q8BWR2	WT_NT-WT_EGCGEE	-0.392244	0.303244	-1.29349	5	0.252371	0.603487
Q8BWT1	WT_NT-WT_EGCGEE	-0.0608537	0.0664406	-0.915911	92	0.362108	0.708204
Q8BWY3	WT_NT-WT_EGCGEE	0.0778778	0.0855371	0.910456	4	0.414084	0.746907
Q8BX10	WT_NT-WT_EGCGEE	-0.395898	0.0385494	-10.2699	8	6.95525e-06	0.000753889
Q8BX70	WT_NT-WT_EGCGEE	0.172141	0.100399	1.71457	17	0.104595	0.408484
Q8BX94	WT_NT-WT_EGCGEE	-0.0209531	0.119745	-0.174981	9	0.864968	0.961462
Q8BXR1	WT_NT-WT_EGCGEE	0.0895211	0.167347	0.534943	20	0.598587	0.841572
Q8BXR9	WT_NT-WT_EGCGEE	0.0854253	0.260711	0.327663	7	0.752749	0.926971
Q8BXV2	WT_NT-WT_EGCGEE	-0.0666496	0.0612365	-1.0884	6	0.318195	0.669525
Q8BXZ1	WT_NT-WT_EGCGEE	0.056233	0.187629	0.299703	16	0.768262	0.93227
Q8BY89	WT_NT-WT_EGCGEE	0.147184	0.29679	0.495919	5	0.640978	0.861398
Q8BYH7	WT_NT-WT_EGCGEE	-0.0513926	0.211347	-0.243167	4	0.819837	0.946482
Q8BYI9	WT_NT-WT_EGCGEE	0.195346	0.0443498	4.40466	248	1.57692e-05	0.00120882
Q8BYK6	WT_NT-WT_EGCGEE	0.0157926	0.0277824	0.568439	7	0.5875	0.83785
Q8BYL4	WT_NT-WT_EGCGEE	0.906687	0.328749	2.75799	6	0.0329415	0.21452
Q8BYM5	WT_NT-WT_EGCGEE	0.186918	0.0787432	2.37377	27	0.0249804	0.186228
Q8BYR5	WT_NT-WT_EGCGEE	0.0821103	0.305933	0.268393	5	0.799118	0.94001
Q8BZ98	WT_NT-WT_EGCGEE	0.0335289	0.0635131	0.527906	87	0.598908	0.841572
Q8BZA9	WT_NT-WT_EGCGEE	0.286772	0.285509	1.00443	6	0.353947	0.703035
Q8BZI0	WT_NT-WT_EGCGEE	-0.00904254	0.108304	-0.0834924	8	0.935511	0.98161
Q8BZN6	WT_NT-WT_EGCGEE	-0.800865	0.37747	-2.12167	4	0.101152	0.400873
Q8C052	WT_NT-WT_EGCGEE	0.072223	0.0965822	0.747788	26	0.461299	0.77552
Q8C0C7	WT_NT-WT_EGCGEE	-0.172285	0.0552303	-3.1194	52	0.00295379	0.0505534
Q8C0D4	WT_NT-WT_EGCGEE	0.0501211	0.0779576	0.642928	5	0.54859	0.822169
Q8C0D5	WT_NT-WT_EGCGEE	-0.439147	0.382861	-1.14702	4	0.315319	0.668347
Q8C0E2	WT_NT-WT_EGCGEE	-0.151	0.0856523	-1.76294	51	0.0839018	0.367497
Q8C0L0	WT_NT-WT_EGCGEE	0.34523	0.158959	2.17182	13	0.0489634	0.273116
Q8C0M9	WT_NT-WT_EGCGEE	0.156354	0.0207043	7.55175	69	1.31851e-10	5.89596e-08
Q8C0T5	WT_NT-WT_EGCGEE	0.0129844	0.159901	0.0812029	18	0.936177	0.981924
Q8C163	WT_NT-WT_EGCGEE	-0.146007	0.0661696	-2.20656	17	0.0413871	0.247306
Q8C166	WT_NT-WT_EGCGEE	0.151635	0.0543064	2.79222	18	0.0120356	0.119608
Q8C167	WT_NT-WT_EGCGEE	-0.151749	0.0906898	-1.67328	46	0.101061	0.400873
Q8C1A5	WT_NT-WT_EGCGEE	0.0506013	0.0703984	0.718784	15	0.483322	0.786387
Q8C1B1	WT_NT-WT_EGCGEE	-0.138481	0.226937	-0.610221	9	0.556808	0.824225
Q8C1B7	WT_NT-WT_EGCGEE	0.0589496	0.081465	0.723619	83	0.471334	0.777087
Q8C1Q6	WT_NT-WT_EGCGEE	-0.057259	0.446457	-0.128252	4	0.904139	0.972299
Q8C2Q3	WT_NT-WT_EGCGEE	0.0420461	0.0799914	0.525633	13	0.607993	0.846082
Q8C3Q5	WT_NT-WT_EGCGEE	0.125601	0.081863	1.53429	10	0.155968	0.486018
Q8C3W1	WT_NT-WT_EGCGEE	-0.25983	0.084783	-3.06465	9	0.0134699	0.127253
Q8C419	WT_NT-WT_EGCGEE	0.0404217	0.078219	0.516776	94	0.606527	0.845478
Q8C437	WT_NT-WT_EGCGEE	0.157995	0.100093	1.57848	25	0.127026	0.445896
Q8C460	WT_NT-WT_EGCGEE	0.125108	0.156452	0.799657	8	0.447001	0.765461
Q8C522	WT_NT-WT_EGCGEE	0.206917	0.0923327	2.241	40	0.0306448	0.20868
Q8C570	WT_NT-WT_EGCGEE	-0.0149421	0.219338	-0.0681236	6	0.947901	0.987657
Q8C5H8	WT_NT-WT_EGCGEE	0.447186	0.074247	6.02295	3	0.0091736	0.0996468
Q8C5W0	WT_NT-WT_EGCGEE	0.355668	0.0763917	4.65585	13	0.00044973	0.0140305
Q8C6B2	WT_NT-WT_EGCGEE	0.121162	0.454375	0.266657	7	0.797418	0.94001
Q8C6E0	WT_NT-WT_EGCGEE	0.0933162	0.0822863	1.13404	2	0.374406	0.716747
Q8C6G8	WT_NT-WT_EGCGEE	-0.0805829	0.104437	-0.771596	8	0.462534	0.775603
Q8C6I2	WT_NT-WT_EGCGEE	0.0377276	0.302921	0.124546	7	0.904384	0.972299
Q8C729	WT_NT-WT_EGCGEE	0.139795	0.227981	0.613186	8	0.55678	0.824225
Q8C7D2	WT_NT-WT_EGCGEE	0.42638	0.206027	2.06954	7	0.0772695	0.354497
Q8C7M3	WT_NT-WT_EGCGEE	0.232524	0.118634	1.96001	10	0.0784344	0.355434
Q8C7R4	WT_NT-WT_EGCGEE	-0.194404	0.365369	-0.532075	7	0.611136	0.846516
Q8C7X2	WT_NT-WT_EGCGEE	-0.0120294	0.296138	-0.040621	6	0.968916	0.992137
Q8C854	WT_NT-WT_EGCGEE	-0.137942	0.0764848	-1.80352	49	0.0774557	0.354497
Q8C878	WT_NT-WT_EGCGEE	-0.168389	0.119026	-1.41473	7	0.200055	0.554491
Q8C8N2	WT_NT-WT_EGCGEE	0.103398	0.0899642	1.14932	55	0.255396	0.608551
Q8C8R3	WT_NT-WT_EGCGEE	-0.0112039	0.0338677	-0.330815	565	0.740907	0.922403
Q8C8T8	WT_NT-WT_EGCGEE	-0.0388747	0.221715	-0.175336	8	0.865172	0.961462
Q8C9S4	WT_NT-WT_EGCGEE	0.262308	0.261687	1.00237	4	0.372883	0.716747
Q8CAA7	WT_NT-WT_EGCGEE	0.0991608	0.0622773	1.59225	82	0.115177	0.422159
Q8CAK1	WT_NT-WT_EGCGEE	-0.252953	0.113105	-2.23644	5	0.0755513	0.351783
Q8CAQ8	WT_NT-WT_EGCGEE	0.0635958	0.0622876	1.021	186	0.308579	0.664461
Q8CAY6	WT_NT-WT_EGCGEE	-0.302872	0.0580362	-5.21867	47	4.00131e-06	0.000525376
Q8CBE3	WT_NT-WT_EGCGEE	-0.0105408	0.0677469	-0.155591	55	0.876925	0.965989
Q8CBW3	WT_NT-WT_EGCGEE	0.132606	0.0490664	2.70258	27	0.0117499	0.118962
Q8CBY8	WT_NT-WT_EGCGEE	0.126272	0.103501	1.22001	37	0.23018	0.591544
Q8CC35	WT_NT-WT_EGCGEE	-0.221823	0.077531	-2.86109	34	0.00717148	0.0863264
Q8CCB4	WT_NT-WT_EGCGEE	-0.149769	0.128258	-1.16772	5	0.295571	0.649754
Q8CCJ3	WT_NT-WT_EGCGEE	-0.466366	0.497362	-0.937679	6	0.384602	0.726681
Q8CCJ4	WT_NT-WT_EGCGEE	0.0485008	0.189953	0.25533	17	0.801532	0.9405
Q8CCN5	WT_NT-WT_EGCGEE	-0.107797	0.221813	-0.485982	8	0.640011	0.8611
Q8CCT4	WT_NT-WT_EGCGEE	0.0117434	0.16595	0.070765	8	0.945322	0.985736
Q8CDA1	WT_NT-WT_EGCGEE	-0.0315013	0.292294	-0.107773	6	0.917689	0.976026
Q8CDG3	WT_NT-WT_EGCGEE	-0.143758	0.0749877	-1.91709	13	0.0774681	0.354497
Q8CDN6	WT_NT-WT_EGCGEE	0.0933612	0.0762009	1.2252	50	0.226241	0.587613
Q8CEI1	WT_NT-WT_EGCGEE	-0.871232	0.319352	-2.72813	6	0.034271	0.221564
Q8CFI0	WT_NT-WT_EGCGEE	-0.221173	0.120665	-1.83295	19	0.0825278	0.363583
Q8CFV4	WT_NT-WT_EGCGEE	0.141545	0.0710601	1.9919	9	0.0775585	0.354497
Q8CFV9	WT_NT-WT_EGCGEE	0.114111	0.0690101	1.65355	5	0.159127	0.490169
Q8CG72	WT_NT-WT_EGCGEE	0.271058	0.0281525	9.62822	8	1.1255e-05	0.00101456
Q8CG76	WT_NT-WT_EGCGEE	-0.0226481	0.0787722	-0.287514	21	0.776537	0.9352
Q8CGA0	WT_NT-WT_EGCGEE	-0.241547	0.22398	-1.07843	14	0.299072	0.654494
Q8CGC7	WT_NT-WT_EGCGEE	-0.0386121	0.0698366	-0.552892	97	0.58161	0.836495
Q8CGF6	WT_NT-WT_EGCGEE	-0.113654	0.0943987	-1.20398	53	0.233947	0.592104
Q8CGK3	WT_NT-WT_EGCGEE	0.0556665	0.0830941	0.669921	79	0.504862	0.799674
Q8CGP2	WT_NT-WT_EGCGEE	-0.647915	0.146463	-4.42374	17	0.000371766	0.0126201
Q8CGP6	WT_NT-WT_EGCGEE	-0.0398621	0.269121	-0.14812	8	0.885914	0.967493
Q8CGY8	WT_NT-WT_EGCGEE	-0.150255	0.09191	-1.63481	59	0.107414	0.411886
Q8CH72	WT_NT-WT_EGCGEE	-0.0439041	0.251027	-0.174898	8	0.865505	0.961462
Q8CHC4	WT_NT-WT_EGCGEE	0.0249851	0.0322341	0.775115	380	0.438754	0.761505
Q8CHG7	WT_NT-WT_EGCGEE	0.0335229	0.0763782	0.438907	105	0.661631	0.879225
Q8CHH9	WT_NT-WT_EGCGEE	-0.0352972	0.0537813	-0.65631	92	0.513263	0.806413
Q8CHP8	WT_NT-WT_EGCGEE	0.0936874	0.0674444	1.38911	38	0.172888	0.511468
Q8CHT0	WT_NT-WT_EGCGEE	-0.402977	0.354457	-1.13689	6	0.298943	0.654494
Q8CHT1	WT_NT-WT_EGCGEE	0.216469	0.0961071	2.25237	7	0.0589913	0.3009
Q8CHU3	WT_NT-WT_EGCGEE	0.198974	0.105722	1.88204	29	0.069901	0.335842
Q8CHX7	WT_NT-WT_EGCGEE	0.399966	0.145556	2.74785	17	0.0137298	0.129253
Q8CI32	WT_NT-WT_EGCGEE	-0.126525	0.185795	-0.680995	7	0.517761	0.808116
Q8CI71	WT_NT-WT_EGCGEE	-0.0697096	0.285453	-0.244207	7	0.814073	0.944296
Q8CI94	WT_NT-WT_EGCGEE	0.018731	0.0667729	0.280518	187	0.77939	0.9352
Q8CIB5	WT_NT-WT_EGCGEE	0.0946212	0.0939287	1.00737	29	0.322088	0.671969
Q8CIE6	WT_NT-WT_EGCGEE	-0.109725	0.106876	-1.02666	31	0.312526	0.666487
Q8CIG8	WT_NT-WT_EGCGEE	0.0225225	0.314041	0.0717185	8	0.944587	0.985735
Q8CIN4	WT_NT-WT_EGCGEE	0.200537	0.0331185	6.05515	16	1.66921e-05	0.00124403
Q8CIQ7	WT_NT-WT_EGCGEE	-0.0953471	0.106338	-0.896641	8	0.39609	0.738505
Q8CIV8	WT_NT-WT_EGCGEE	-0.070008	0.233204	-0.3002	6	0.774154	0.934881
Q8CJ19	WT_NT-WT_EGCGEE	0.109055	0.377641	0.28878	7	0.781114	0.936012
Q8CJ67	WT_NT-WT_EGCGEE	0.160341	0.569321	0.281635	4	0.792193	0.939634
Q8CJH3	WT_NT-WT_EGCGEE	-0.345905	0.302332	-1.14413	8	0.285648	0.642409
Q8JZK9	WT_NT-WT_EGCGEE	0.0298195	0.0671827	0.443857	11	0.665751	0.881415
Q8JZN5	WT_NT-WT_EGCGEE	0.0184861	0.099452	0.185879	28	0.853879	0.957758
Q8JZP2	WT_NT-WT_EGCGEE	0.297381	0.258607	1.14994	14	0.269435	0.627512
Q8JZQ2	WT_NT-WT_EGCGEE	-0.122533	0.0754519	-1.62399	65	0.109219	0.412723
Q8JZQ9	WT_NT-WT_EGCGEE	-0.0776225	0.0855399	-0.907442	45	0.369007	0.715868
Q8JZS0	WT_NT-WT_EGCGEE	0.282156	0.100238	2.81485	16	0.0124539	0.120735
Q8JZU2	WT_NT-WT_EGCGEE	-0.127369	0.330919	-0.384895	5	0.716143	0.910035
Q8JZW5	WT_NT-WT_EGCGEE	-0.252842	0.182221	-1.38756	7	0.207837	0.563216
Q8K010	WT_NT-WT_EGCGEE	-0.060074	0.0534362	-1.12422	5	0.311977	0.666487
Q8K019	WT_NT-WT_EGCGEE	0.333941	0.11169	2.98989	8	0.0173369	0.14949
Q8K021	WT_NT-WT_EGCGEE	-0.0096329	0.0979636	-0.0983314	67	0.921963	0.97656
Q8K097	WT_NT-WT_EGCGEE	0.356341	0.134128	2.65673	5	0.0450606	0.258328
Q8K0E8	WT_NT-WT_EGCGEE	-0.696134	0.221703	-3.13994	6	0.0200695	0.163452
Q8K0G5	WT_NT-WT_EGCGEE	-0.0342177	0.0894696	-0.382451	22	0.705797	0.904755
Q8K0S0	WT_NT-WT_EGCGEE	0.159627	0.0752367	2.12166	67	0.0375684	0.233324
Q8K0T0	WT_NT-WT_EGCGEE	0.0196002	0.0554909	0.353214	154	0.724411	0.914632
Q8K0U4	WT_NT-WT_EGCGEE	0.0824594	0.0427922	1.92697	190	0.0554752	0.291272
Q8K0Z7	WT_NT-WT_EGCGEE	-0.221477	0.353305	-0.626872	4	0.564744	0.827531
Q8K183	WT_NT-WT_EGCGEE	-0.0558399	0.0920545	-0.606597	71	0.546053	0.821573
Q8K1A6	WT_NT-WT_EGCGEE	-0.18642	0.328211	-0.567987	5	0.5946	0.840529
Q8K1J6	WT_NT-WT_EGCGEE	0.457003	0.581272	0.786213	6	0.461655	0.77552
Q8K1L5	WT_NT-WT_EGCGEE	0.260333	0.136273	1.91038	17	0.0731016	0.343757
Q8K1M6	WT_NT-WT_EGCGEE	-0.0843774	0.040616	-2.07744	272	0.0386991	0.23782
Q8K1Z0	WT_NT-WT_EGCGEE	-0.054665	0.0799348	-0.68387	33	0.498832	0.794035
Q8K212	WT_NT-WT_EGCGEE	-0.124115	0.0687488	-1.80533	65	0.0756536	0.351783
Q8K221	WT_NT-WT_EGCGEE	0.177532	0.128799	1.37837	28	0.179005	0.519773
Q8K274	WT_NT-WT_EGCGEE	0.0617189	0.103781	0.594706	18	0.559442	0.824259
Q8K2B3	WT_NT-WT_EGCGEE	-0.0357051	0.0527443	-0.676946	197	0.499234	0.794035
Q8K2C9	WT_NT-WT_EGCGEE	0.0433634	0.0986248	0.439681	29	0.663428	0.880305
Q8K2K6	WT_NT-WT_EGCGEE	-0.0538617	0.0948531	-0.567843	25	0.575206	0.833168
Q8K2P7	WT_NT-WT_EGCGEE	-0.0070134	0.180842	-0.0387819	8	0.970015	0.992137
Q8K2T1	WT_NT-WT_EGCGEE	0.253972	0.209913	1.20989	8	0.260855	0.615004
Q8K310	WT_NT-WT_EGCGEE	0.0690081	0.0500749	1.3781	148	0.170253	0.507544
Q8K341	WT_NT-WT_EGCGEE	-0.0754034	0.133077	-0.566615	9	0.584827	0.836495
Q8K354	WT_NT-WT_EGCGEE	0.0623429	0.0852166	0.731582	23	0.471813	0.777087
Q8K386	WT_NT-WT_EGCGEE	0.531031	0.133572	3.97562	7	0.00535375	0.0726939
Q8K394	WT_NT-WT_EGCGEE	-0.0823509	0.119589	-0.688618	8	0.510536	0.80454
Q8K3A0	WT_NT-WT_EGCGEE	0.0111436	0.208326	0.053491	6	0.959077	0.992137
Q8K3E5	WT_NT-WT_EGCGEE	0.150004	0.17551	0.854671	4	0.440901	0.761505
Q8K3H0	WT_NT-WT_EGCGEE	0.0151663	0.153693	0.0986793	40	0.921886	0.97656
Q8K3J1	WT_NT-WT_EGCGEE	-0.014308	0.118419	-0.120825	33	0.904563	0.972299
Q8K3W0	WT_NT-WT_EGCGEE	-0.175811	0.162283	-1.08336	6	0.320251	0.670004
Q8K400	WT_NT-WT_EGCGEE	0.205664	0.0776344	2.64914	30	0.0127479	0.122114
Q8K406	WT_NT-WT_EGCGEE	-0.437957	0.495084	-0.884611	5	0.416871	0.748919
Q8K4G5	WT_NT-WT_EGCGEE	-0.326618	0.0725758	-4.50037	21	0.000196447	0.00823541
Q8K4P8	WT_NT-WT_EGCGEE	0.0181451	0.0958437	0.18932	6	0.856084	0.958229
Q8K4Q0	WT_NT-WT_EGCGEE	0.0438973	0.231778	0.189394	14	0.852503	0.957494
Q8K4R4	WT_NT-WT_EGCGEE	-0.0490866	0.187033	-0.262449	7	0.800531	0.9405
Q8K4X7	WT_NT-WT_EGCGEE	-0.0445258	0.387928	-0.114779	5	0.913087	0.975491
Q8K4Z3	WT_NT-WT_EGCGEE	-0.0243322	0.0725878	-0.335211	35	0.739467	0.922403
Q8K4Z5	WT_NT-WT_EGCGEE	-0.188262	0.16102	-1.16918	12	0.26503	0.620485
Q8K5B2	WT_NT-WT_EGCGEE	-0.269096	0.150913	-1.78312	7	0.117756	0.428237
Q8QZS1	WT_NT-WT_EGCGEE	0.0626336	0.0969239	0.646214	65	0.520416	0.808199
Q8QZT1	WT_NT-WT_EGCGEE	-0.0983655	0.0685752	-1.43442	85	0.155122	0.485691
Q8QZT2	WT_NT-WT_EGCGEE	0.145768	0.0362742	4.01849	7	0.00506934	0.0708105
Q8QZV4	WT_NT-WT_EGCGEE	0.173414	0.161914	1.07103	6	0.325336	0.675192
Q8QZY1	WT_NT-WT_EGCGEE	-0.274946	0.0882661	-3.11496	33	0.00379164	0.0588034
Q8QZY9	WT_NT-WT_EGCGEE	-0.221466	0.276275	-0.801613	7	0.449128	0.767088
Q8R001	WT_NT-WT_EGCGEE	0.0252805	0.101784	0.248374	34	0.805339	0.941224
Q8R007	WT_NT-WT_EGCGEE	0.0207562	0.106306	0.195249	9	0.849535	0.957343
Q8R010	WT_NT-WT_EGCGEE	0.15727	0.0344802	4.56118	16	0.00032039	0.0116163
Q8R016	WT_NT-WT_EGCGEE	-0.0379682	0.0909896	-0.41728	35	0.679022	0.890864
Q8R050	WT_NT-WT_EGCGEE	0.00195393	0.0596855	0.032737	49	0.974017	0.992137
Q8R071	WT_NT-WT_EGCGEE	0.0292323	0.121261	0.24107	64	0.810272	0.943127
Q8R081	WT_NT-WT_EGCGEE	-0.100456	0.056557	-1.77618	89	0.0791203	0.355875
Q8R0A5	WT_NT-WT_EGCGEE	-0.101981	0.0836054	-1.21979	33	0.231191	0.592104
Q8R0A7	WT_NT-WT_EGCGEE	0.00245873	0.0726995	0.0338205	57	0.973138	0.992137
Q8R0F8	WT_NT-WT_EGCGEE	0.132614	0.0867428	1.52882	35	0.135298	0.459498
Q8R0H9	WT_NT-WT_EGCGEE	-0.26806	0.329649	-0.813169	4	0.461751	0.77552
Q8R0P4	WT_NT-WT_EGCGEE	0.0461731	0.169158	0.272959	8	0.791799	0.939582
Q8R0S2	WT_NT-WT_EGCGEE	-0.0518834	0.0756425	-0.685903	64	0.495251	0.792147
Q8R0S4	WT_NT-WT_EGCGEE	-0.116938	0.11587	-1.00922	15	0.328873	0.678221
Q8R0W0	WT_NT-WT_EGCGEE	-0.0147312	0.196465	-0.0749814	5	0.943137	0.984989
Q8R0Y6	WT_NT-WT_EGCGEE	0.177722	0.0549785	3.23258	192	0.00144396	0.0300322
Q8R105	WT_NT-WT_EGCGEE	0.390737	0.35332	1.1059	7	0.305323	0.662493
Q8R123	WT_NT-WT_EGCGEE	-0.112414	0.116417	-0.965615	14	0.350622	0.69994
Q8R127	WT_NT-WT_EGCGEE	-0.0951899	0.150713	-0.631599	12	0.539495	0.821045
Q8R146	WT_NT-WT_EGCGEE	0.138736	0.185666	0.747235	7	0.479264	0.784543
Q8R151	WT_NT-WT_EGCGEE	-0.053546	0.1869	-0.286495	6	0.784134	0.936566
Q8R164	WT_NT-WT_EGCGEE	0.124557	0.0743215	1.67593	48	0.100255	0.399681
Q8R191	WT_NT-WT_EGCGEE	0.0397963	0.0514496	0.773501	15	0.451245	0.767942
Q8R1B4	WT_NT-WT_EGCGEE	0.116644	0.163033	0.715464	27	0.480464	0.784592
Q8R1B5	WT_NT-WT_EGCGEE	-0.0333508	0.305094	-0.109313	8	0.915646	0.975697
Q8R1G2	WT_NT-WT_EGCGEE	0.119943	0.0810219	1.48038	8	0.177042	0.518562
Q8R1H0	WT_NT-WT_EGCGEE	1.1681	0.609345	1.91698	4	0.127715	0.446171
Q8R1I1	WT_NT-WT_EGCGEE	0.0789794	0.186699	0.423032	8	0.683414	0.894003
Q8R1N4	WT_NT-WT_EGCGEE	0.356811	0.171589	2.07944	5	0.0921271	0.382035
Q8R1Q8	WT_NT-WT_EGCGEE	0.0112809	0.0640444	0.176142	133	0.86045	0.960049
Q8R1T1	WT_NT-WT_EGCGEE	-0.298147	0.203328	-1.46634	11	0.170553	0.507872
Q8R2R9	WT_NT-WT_EGCGEE	0.00100918	0.0802067	0.0125823	49	0.990012	0.996376
Q8R2Y0	WT_NT-WT_EGCGEE	-0.0443282	0.0724243	-0.612062	35	0.544453	0.821573
Q8R2Y8	WT_NT-WT_EGCGEE	0.138207	0.172627	0.800612	5	0.45969	0.775037
Q8R307	WT_NT-WT_EGCGEE	-0.0590432	0.179181	-0.329518	8	0.750226	0.926607
Q8R313	WT_NT-WT_EGCGEE	-0.248721	0.184215	-1.35017	7	0.218987	0.577721
Q8R317	WT_NT-WT_EGCGEE	0.00245665	0.0489256	0.0502119	22	0.960407	0.992137
Q8R326	WT_NT-WT_EGCGEE	-0.0858672	0.0556874	-1.54195	33	0.132621	0.453584
Q8R366	WT_NT-WT_EGCGEE	0.00225948	0.0609851	0.0370497	99	0.97052	0.992137
Q8R3P0	WT_NT-WT_EGCGEE	0.102453	0.106438	0.962563	38	0.341852	0.689399
Q8R3S6	WT_NT-WT_EGCGEE	-0.329602	0.174594	-1.88782	11	0.0856976	0.369657
Q8R3T5	WT_NT-WT_EGCGEE	-0.0177729	0.169093	-0.105108	7	0.919239	0.976026
Q8R3V5	WT_NT-WT_EGCGEE	0.0213592	0.113605	0.188013	49	0.851643	0.957494
Q8R464	WT_NT-WT_EGCGEE	0.0940883	0.0963477	0.976549	44	0.334131	0.681211
Q8R4K2	WT_NT-WT_EGCGEE	0.0870361	0.157045	0.55421	7	0.596687	0.841568
Q8R4N0	WT_NT-WT_EGCGEE	1.08469	0.153694	7.05746	8	0.000106379	0.00509667
Q8R4U7	WT_NT-WT_EGCGEE	-0.208168	0.264364	-0.787431	8	0.453724	0.769496
Q8R550	WT_NT-WT_EGCGEE	0.053174	0.319155	0.166609	4	0.875761	0.965956
Q8R570	WT_NT-WT_EGCGEE	-0.130207	0.0731819	-1.77922	97	0.0783359	0.355434
Q8R574	WT_NT-WT_EGCGEE	0.0837734	0.113801	0.736141	32	0.467007	0.777087
Q8R5C5	WT_NT-WT_EGCGEE	-0.120174	0.0849187	-1.41517	34	0.166114	0.500206
Q8R5H1	WT_NT-WT_EGCGEE	-0.15479	0.169869	-0.911232	25	0.370876	0.716747
Q8R5H6	WT_NT-WT_EGCGEE	0.218208	0.0596627	3.65736	97	0.000414175	0.0133883
Q8R5J9	WT_NT-WT_EGCGEE	-0.219536	0.0873491	-2.51332	33	0.0170219	0.147322
Q8R5M8	WT_NT-WT_EGCGEE	0.241017	0.122879	1.96142	48	0.0556443	0.291368
Q8VBV7	WT_NT-WT_EGCGEE	-0.0991409	0.123845	-0.800525	32	0.42931	0.752787
Q8VBW6	WT_NT-WT_EGCGEE	0.0769521	0.132429	0.58108	6	0.58234	0.836495
Q8VBY2	WT_NT-WT_EGCGEE	0.383714	0.0551304	6.96011	7	0.000219206	0.00904816
Q8VBZ3	WT_NT-WT_EGCGEE	-0.277803	0.164742	-1.68629	11	0.119861	0.431775
Q8VCC9	WT_NT-WT_EGCGEE	0.268665	0.308812	0.869997	5	0.424092	0.752787
Q8VCD6	WT_NT-WT_EGCGEE	-0.149125	0.0961962	-1.55022	9	0.155501	0.485691
Q8VCI5	WT_NT-WT_EGCGEE	-0.0541151	0.0736081	-0.735179	9	0.480948	0.784905
Q8VCM7	WT_NT-WT_EGCGEE	-0.71963	0.0701814	-10.2539	5	0.000151565	0.00666637
Q8VCM8	WT_NT-WT_EGCGEE	0.121866	0.117419	1.03787	7	0.333847	0.681211
Q8VCR7	WT_NT-WT_EGCGEE	-0.523018	0.189285	-2.76312	7	0.0279701	0.199929
Q8VCT3	WT_NT-WT_EGCGEE	-0.120523	0.102663	-1.17397	37	0.247909	0.601058
Q8VCW8	WT_NT-WT_EGCGEE	0.00567222	0.0789103	0.0718819	62	0.942927	0.984989
Q8VCX5	WT_NT-WT_EGCGEE	-0.0331179	0.150485	-0.220075	8	0.831325	0.951555
Q8VCY8	WT_NT-WT_EGCGEE	0.318124	0.0978443	3.25133	5	0.0226624	0.174221
Q8VD04	WT_NT-WT_EGCGEE	0.0717866	0.122	0.588415	18	0.563565	0.826254
Q8VD33	WT_NT-WT_EGCGEE	-0.0339195	0.175998	-0.192726	14	0.849941	0.957343
Q8VD37	WT_NT-WT_EGCGEE	0.109677	0.0885789	1.23819	78	0.21936	0.578137
Q8VDD5	WT_NT-WT_EGCGEE	-0.0748686	0.060221	-1.24323	168	0.215515	0.573123
Q8VDJ3	WT_NT-WT_EGCGEE	-0.163917	0.0932992	-1.75689	38	0.0869919	0.373312
Q8VDK1	WT_NT-WT_EGCGEE	0.261576	0.0803856	3.25401	16	0.00497882	0.0702943
Q8VDM4	WT_NT-WT_EGCGEE	-0.0902833	0.082238	-1.09783	90	0.275208	0.632878
Q8VDM6	WT_NT-WT_EGCGEE	-0.334788	0.195181	-1.71527	6	0.137118	0.461874
Q8VDN2	WT_NT-WT_EGCGEE	0.102062	0.0529796	1.92643	162	0.0558007	0.291368
Q8VDP4	WT_NT-WT_EGCGEE	0.0424624	0.130917	0.324345	14	0.750472	0.926607
Q8VDP6	WT_NT-WT_EGCGEE	0.174415	0.2042	0.854138	8	0.41787	0.748919
Q8VDQ1	WT_NT-WT_EGCGEE	-0.469497	0.63036	-0.744809	8	0.477694	0.783252
Q8VDQ8	WT_NT-WT_EGCGEE	-0.0513221	0.051282	-1.00078	132	0.318763	0.669525
Q8VDT1	WT_NT-WT_EGCGEE	-0.00833135	0.277381	-0.0300358	7	0.976877	0.993541
Q8VE33	WT_NT-WT_EGCGEE	0.124503	0.0913276	1.36325	61	0.177814	0.519123
Q8VE47	WT_NT-WT_EGCGEE	0.505023	0.127919	3.94799	24	0.000600851	0.0173342
Q8VE70	WT_NT-WT_EGCGEE	0.380356	0.190647	1.99508	5	0.102581	0.402432
Q8VE88	WT_NT-WT_EGCGEE	-0.331144	0.102723	-3.22365	5	0.0233705	0.177549
Q8VE97	WT_NT-WT_EGCGEE	0.0670192	0.126533	0.529657	15	0.604101	0.844347
Q8VEA4	WT_NT-WT_EGCGEE	0.157153	0.146964	1.06933	9	0.31276	0.666487
Q8VED9	WT_NT-WT_EGCGEE	0.370205	0.123106	3.00721	39	0.00459748	0.0663174
Q8VEH3	WT_NT-WT_EGCGEE	-0.415858	0.426231	-0.975664	5	0.37404	0.716747
Q8VEH5	WT_NT-WT_EGCGEE	0.173612	0.127026	1.36674	37	0.179955	0.521403
Q8VEJ9	WT_NT-WT_EGCGEE	0.201937	0.229	0.881818	8	0.403591	0.743705
Q8VEK0	WT_NT-WT_EGCGEE	0.0398737	0.0746373	0.534234	12	0.602937	0.843732
Q8VEK3	WT_NT-WT_EGCGEE	-0.0305871	0.0622264	-0.491545	144	0.623789	0.853456
Q8VEM8	WT_NT-WT_EGCGEE	0.0121539	0.0550185	0.220906	90	0.825666	0.948382
Q8VH51	WT_NT-WT_EGCGEE	-0.0277839	0.526339	-0.0527871	5	0.959946	0.992137
Q8VHH5	WT_NT-WT_EGCGEE	0.238228	0.0912342	2.61117	43	0.0123738	0.120723
Q8VHI6	WT_NT-WT_EGCGEE	0.160336	0.0727183	2.2049	54	0.0317406	0.211841
Q8VHL1	WT_NT-WT_EGCGEE	0.0420601	0.0403886	1.04139	29	0.306301	0.662493
Q8VHQ9	WT_NT-WT_EGCGEE	-0.0688611	0.0896057	-0.76849	35	0.447351	0.765461
Q8VHW2	WT_NT-WT_EGCGEE	-0.0632095	0.0944721	-0.669081	41	0.507194	0.801414
Q8VIJ6	WT_NT-WT_EGCGEE	-0.00670099	0.07472	-0.0896813	101	0.928718	0.9777
Q8VIM9	WT_NT-WT_EGCGEE	-0.0200975	0.128971	-0.155829	25	0.877419	0.965989
Q8WTY4	WT_NT-WT_EGCGEE	0.140004	0.128976	1.0855	8	0.309325	0.665532
Q91V09	WT_NT-WT_EGCGEE	-0.0045944	0.116622	-0.0393956	29	0.968845	0.992137
Q91V12	WT_NT-WT_EGCGEE	0.0853436	0.0605343	1.40984	94	0.161888	0.495261
Q91V14	WT_NT-WT_EGCGEE	0.0489401	0.0497414	0.983891	160	0.326654	0.675724
Q91V41	WT_NT-WT_EGCGEE	0.145464	0.0884963	1.64373	67	0.104917	0.409146
Q91V57	WT_NT-WT_EGCGEE	0.0709267	0.358247	0.197983	5	0.850856	0.957494
Q91V61	WT_NT-WT_EGCGEE	-0.0735197	0.0527841	-1.39284	79	0.167576	0.503112
Q91V64	WT_NT-WT_EGCGEE	-0.000612324	0.0557112	-0.010991	16	0.991366	0.996693
Q91V76	WT_NT-WT_EGCGEE	0.514711	0.0748435	6.87716	16	3.71976e-06	0.000525269
Q91V92	WT_NT-WT_EGCGEE	-0.0213091	0.058255	-0.365789	131	0.715112	0.90995
Q91VC3	WT_NT-WT_EGCGEE	0.474137	0.173993	2.72504	3	0.072242	0.342304
Q91VC7	WT_NT-WT_EGCGEE	-0.130984	0.573772	-0.228286	7	0.82595	0.948382
Q91VD9	WT_NT-WT_EGCGEE	0.172994	0.0432382	4.00095	247	8.3424e-05	0.00422314
Q91VF2	WT_NT-WT_EGCGEE	0.104155	0.204255	0.509927	7	0.625783	0.855311
Q91VI7	WT_NT-WT_EGCGEE	-0.154891	0.0785892	-1.9709	60	0.0533535	0.286592
Q91VK4	WT_NT-WT_EGCGEE	0.517757	0.0644536	8.03302	4	0.00130332	0.0277524
Q91VM5	WT_NT-WT_EGCGEE	-0.145879	0.114407	-1.27508	33	0.211185	0.566726
Q91VM9	WT_NT-WT_EGCGEE	0.0691137	0.0688253	1.00419	55	0.319684	0.669958
Q91VN4	WT_NT-WT_EGCGEE	-0.0936576	0.0959021	-0.976596	44	0.334108	0.681211
Q91VR2	WT_NT-WT_EGCGEE	-0.0185145	0.0709101	-0.261098	69	0.794795	0.94001
Q91VR5	WT_NT-WT_EGCGEE	0.079193	0.0640339	1.23674	119	0.21862	0.577621
Q91VR7	WT_NT-WT_EGCGEE	0.17461	0.201641	0.865946	8	0.411735	0.745847
Q91VR8	WT_NT-WT_EGCGEE	0.233021	0.0660696	3.5269	17	0.00258857	0.0473502
Q91VT4	WT_NT-WT_EGCGEE	-0.0895622	0.0747208	-1.19863	20	0.244684	0.600503
Q91VW3	WT_NT-WT_EGCGEE	-0.0918263	0.0379406	-2.42026	34	0.0210021	0.167207
Q91VZ6	WT_NT-WT_EGCGEE	-0.270478	0.118916	-2.27454	23	0.0325779	0.212955
Q91W43	WT_NT-WT_EGCGEE	0.105305	0.160864	0.65462	8	0.531078	0.816084
Q91W50	WT_NT-WT_EGCGEE	-0.026029	0.0946116	-0.275114	39	0.784681	0.936566
Q91W69	WT_NT-WT_EGCGEE	0.316966	0.139388	2.27399	8	0.0525621	0.285474
Q91W86	WT_NT-WT_EGCGEE	0.0281442	0.17371	0.162018	6	0.87661	0.965989
Q91W90	WT_NT-WT_EGCGEE	0.0633274	0.0695025	0.911152	14	0.377637	0.720626
Q91WC3	WT_NT-WT_EGCGEE	0.0314712	0.065967	0.477075	132	0.634098	0.858368
Q91WD5	WT_NT-WT_EGCGEE	0.178442	0.0524844	3.3999	117	0.000922661	0.0225045
Q91WE1	WT_NT-WT_EGCGEE	-0.573955	0.237084	-2.42089	4	0.0726932	0.342769
Q91WG4	WT_NT-WT_EGCGEE	0.213574	0.0563871	3.78763	5	0.0127894	0.122114
Q91WG5	WT_NT-WT_EGCGEE	-0.358027	0.15591	-2.29637	6	0.0614056	0.307946
Q91WG7	WT_NT-WT_EGCGEE	0.0631009	0.0850206	0.742184	55	0.461134	0.77552
Q91WJ8	WT_NT-WT_EGCGEE	0.0492575	0.101268	0.486406	21	0.631717	0.857741
Q91WK2	WT_NT-WT_EGCGEE	-0.128354	0.144911	-0.885747	23	0.384921	0.726773
Q91WK5	WT_NT-WT_EGCGEE	-0.0237501	0.125098	-0.189852	14	0.85215	0.957494
Q91WQ3	WT_NT-WT_EGCGEE	0.151953	0.106561	1.42598	62	0.158891	0.490005
Q91WS0	WT_NT-WT_EGCGEE	0.141748	0.0581604	2.43719	34	0.0201867	0.163628
Q91WV0	WT_NT-WT_EGCGEE	-0.0144831	0.3151	-0.0459635	7	0.964623	0.992137
Q91X72	WT_NT-WT_EGCGEE	0.132882	0.109929	1.2088	38	0.234208	0.592104
Q91X97	WT_NT-WT_EGCGEE	-0.0393056	0.032978	-1.19187	36	0.24111	0.598928
Q91XD7	WT_NT-WT_EGCGEE	-0.300071	0.124719	-2.40598	3	0.0953609	0.388835
Q91XL9	WT_NT-WT_EGCGEE	-0.065947	0.117727	-0.560168	30	0.579524	0.835439
Q91XM9	WT_NT-WT_EGCGEE	-0.138696	0.0659728	-2.10232	128	0.0374842	0.233324
Q91XU3	WT_NT-WT_EGCGEE	0.109707	0.060723	1.80667	39	0.0785335	0.355434
Q91XV3	WT_NT-WT_EGCGEE	-0.218106	0.203152	-1.07361	59	0.28737	0.644142
Q91YD9	WT_NT-WT_EGCGEE	0.0635431	0.0855359	0.742882	35	0.46251	0.775603
Q91YE6	WT_NT-WT_EGCGEE	-0.00222183	0.0443808	-0.0500628	9	0.961166	0.992137
Q91YE8	WT_NT-WT_EGCGEE	0.0279508	0.393575	0.0710177	8	0.945127	0.985736
Q91YI0	WT_NT-WT_EGCGEE	0.316431	0.282578	1.1198	7	0.299745	0.654525
Q91YJ2	WT_NT-WT_EGCGEE	0.257849	0.159898	1.61258	7	0.15087	0.483993
Q91YL2	WT_NT-WT_EGCGEE	0.311754	0.266285	1.17075	8	0.275388	0.632878
Q91YM2	WT_NT-WT_EGCGEE	0.259519	0.140852	1.8425	7	0.107949	0.411886
Q91YM4	WT_NT-WT_EGCGEE	0.212624	0.229803	0.925247	4	0.407205	0.745847
Q91YP2	WT_NT-WT_EGCGEE	-0.565061	0.237632	-2.37788	6	0.0549267	0.289525
Q91YQ5	WT_NT-WT_EGCGEE	0.0702343	0.0728081	0.96465	67	0.338189	0.685397
Q91YR1	WT_NT-WT_EGCGEE	0.0335973	0.0896464	0.374776	27	0.710755	0.907815
Q91YT0	WT_NT-WT_EGCGEE	0.0505932	0.0476483	1.0618	136	0.290207	0.644263
Q91Z31	WT_NT-WT_EGCGEE	-0.0985646	0.0962669	-1.02387	50	0.310826	0.665693
Q91Z38	WT_NT-WT_EGCGEE	0.614874	0.0957607	6.42094	6	0.000673836	0.0186382
Q91Z53	WT_NT-WT_EGCGEE	-0.0225559	0.0586518	-0.384573	51	0.702153	0.903419
Q91Z61	WT_NT-WT_EGCGEE	0.311466	0.250088	1.24543	6	0.259405	0.613743
Q91Z67	WT_NT-WT_EGCGEE	-0.0335547	0.140616	-0.238627	16	0.814424	0.944296
Q91ZA3	WT_NT-WT_EGCGEE	0.0664063	0.0703395	0.944082	86	0.347773	0.695805
Q91ZJ5	WT_NT-WT_EGCGEE	0.0127064	0.0797994	0.159229	87	0.873858	0.965237
Q91ZP9	WT_NT-WT_EGCGEE	-0.0312543	0.0532221	-0.587242	32	0.561162	0.824573
Q91ZR1	WT_NT-WT_EGCGEE	0.198148	0.161404	1.22765	8	0.254473	0.607429
Q91ZU6	WT_NT-WT_EGCGEE	-0.025437	0.123205	-0.20646	14	0.839404	0.953884
Q91ZX7	WT_NT-WT_EGCGEE	-0.0650362	0.0808516	-0.804389	72	0.423821	0.752787
Q91ZZ3	WT_NT-WT_EGCGEE	0.0961515	0.116251	0.827102	9	0.429563	0.752787
Q920E5	WT_NT-WT_EGCGEE	-0.0395609	0.181312	-0.218192	12	0.830946	0.951527
Q920I9	WT_NT-WT_EGCGEE	0.0638071	0.0459678	1.38808	202	0.166641	0.501231
Q920L1	WT_NT-WT_EGCGEE	0.384366	0.243497	1.57852	4	0.189587	0.538267
Q920N7	WT_NT-WT_EGCGEE	-0.752222	0.850944	-0.883986	6	0.410723	0.745847
Q920P5	WT_NT-WT_EGCGEE	-0.0781684	0.0845506	-0.924516	52	0.359488	0.708204
Q920Q4	WT_NT-WT_EGCGEE	-0.100391	0.0611626	-1.64139	7	0.144722	0.478778
Q921F2	WT_NT-WT_EGCGEE	-0.0420805	0.0670729	-0.627384	57	0.532913	0.816099
Q921F4	WT_NT-WT_EGCGEE	-0.0551795	0.106638	-0.517445	29	0.60877	0.846516
Q921G7	WT_NT-WT_EGCGEE	-0.33262	0.0985568	-3.3749	28	0.00217895	0.0420585
Q921H8	WT_NT-WT_EGCGEE	-0.0217294	0.0619924	-0.350517	44	0.727623	0.916061
Q921I1	WT_NT-WT_EGCGEE	0.0435793	0.056556	0.770552	206	0.441855	0.761505
Q921J2	WT_NT-WT_EGCGEE	0.40583	0.0854512	4.74927	5	0.00510784	0.0708105
Q921M3	WT_NT-WT_EGCGEE	-0.341165	0.0941503	-3.62361	4	0.0222856	0.172317
Q921M7	WT_NT-WT_EGCGEE	-0.00292429	0.0647609	-0.0451552	70	0.964112	0.992137
Q921Q7	WT_NT-WT_EGCGEE	-0.382667	0.212888	-1.7975	6	0.122375	0.435332
Q921W4	WT_NT-WT_EGCGEE	0.402154	0.20865	1.92741	6	0.102211	0.402432
Q921Z5	WT_NT-WT_EGCGEE	-0.524824	0.258993	-2.02641	4	0.112673	0.416581
Q922B1	WT_NT-WT_EGCGEE	-0.121713	0.119917	-1.01498	7	0.343908	0.691636
Q922B2	WT_NT-WT_EGCGEE	-0.00902858	0.0735622	-0.122734	97	0.902572	0.972299
Q922D8	WT_NT-WT_EGCGEE	0.0904624	0.0712601	1.26947	65	0.208801	0.563595
Q922E4	WT_NT-WT_EGCGEE	-0.101205	0.133938	-0.755607	27	0.456427	0.773102
Q922F4	WT_NT-WT_EGCGEE	0.42347	0.296225	1.42955	7	0.195919	0.548123
Q922H2	WT_NT-WT_EGCGEE	0.0775791	0.129392	0.599566	24	0.554414	0.824225
Q922J3	WT_NT-WT_EGCGEE	-0.100753	0.111018	-0.907536	35	0.37033	0.716747
Q922J6	WT_NT-WT_EGCGEE	0.107498	0.0763764	1.40747	9	0.192874	0.544144
Q922P9	WT_NT-WT_EGCGEE	-0.108604	0.22452	-0.483717	5	0.649027	0.867128
Q922Q1	WT_NT-WT_EGCGEE	-0.164482	0.0758486	-2.16855	17	0.0445934	0.257299
Q922Q4	WT_NT-WT_EGCGEE	-0.00212735	0.188449	-0.0112887	4	0.991534	0.996693
Q922Q8	WT_NT-WT_EGCGEE	-0.0317247	0.087567	-0.362291	16	0.721876	0.914444
Q922R5	WT_NT-WT_EGCGEE	-0.0539836	0.178876	-0.301794	8	0.770505	0.933611
Q922R8	WT_NT-WT_EGCGEE	-0.00613704	0.0801781	-0.0765426	68	0.939212	0.98357
Q922S4	WT_NT-WT_EGCGEE	0.114086	0.0428804	2.66056	89	0.00925348	0.100109
Q922V4	WT_NT-WT_EGCGEE	-0.0588776	0.38003	-0.154929	7	0.88125	0.967124
Q922Y1	WT_NT-WT_EGCGEE	0.0363595	0.203446	0.178718	5	0.865175	0.961462
Q923D2	WT_NT-WT_EGCGEE	-0.169269	0.0530955	-3.18801	26	0.00371139	0.0578933
Q923D4	WT_NT-WT_EGCGEE	-0.343121	0.721931	-0.475282	8	0.647292	0.865851
Q923G2	WT_NT-WT_EGCGEE	0.132258	0.329929	0.400868	4	0.709007	0.907569
Q923T9	WT_NT-WT_EGCGEE	-0.182789	0.088029	-2.07646	29	0.0468198	0.265576
Q924L1	WT_NT-WT_EGCGEE	0.371292	0.249105	1.4905	8	0.174426	0.51427
Q924M7	WT_NT-WT_EGCGEE	-0.0652624	0.083726	-0.779475	58	0.438869	0.761505
Q924S8	WT_NT-WT_EGCGEE	-0.0381462	0.218684	-0.174435	5	0.868367	0.962739
Q925I1	WT_NT-WT_EGCGEE	-0.449964	0.0953408	-4.71953	6	0.0032596	0.0533262
Q925N0	WT_NT-WT_EGCGEE	-0.282161	0.11415	-2.47185	27	0.0200368	0.163452
Q93092	WT_NT-WT_EGCGEE	-0.0236315	0.0841248	-0.28091	70	0.779608	0.9352
Q99020	WT_NT-WT_EGCGEE	0.030197	0.0757503	0.398639	32	0.692807	0.899376
Q99104	WT_NT-WT_EGCGEE	-0.109289	0.0550967	-1.98359	249	0.0483998	0.270534
Q99J08	WT_NT-WT_EGCGEE	0.164145	0.093868	1.74867	34	0.0893719	0.37711
Q99J09	WT_NT-WT_EGCGEE	-0.0607194	0.299076	-0.203023	8	0.844185	0.955014
Q99J39	WT_NT-WT_EGCGEE	-0.158459	0.289658	-0.547056	4	0.613428	0.846516
Q99J85	WT_NT-WT_EGCGEE	-0.00127546	0.0745457	-0.0171098	32	0.986455	0.996114
Q99J99	WT_NT-WT_EGCGEE	-0.14859	0.0831428	-1.78717	71	0.0781781	0.355434
Q99JB2	WT_NT-WT_EGCGEE	-0.0458789	0.0951845	-0.481999	28	0.633553	0.858368
Q99JF8	WT_NT-WT_EGCGEE	0.137893	0.108919	1.26601	18	0.221649	0.581883
Q99JG2	WT_NT-WT_EGCGEE	-0.077627	0.0634577	-1.22329	22	0.234163	0.592104
Q99JI4	WT_NT-WT_EGCGEE	-0.0282471	0.0908867	-0.310794	32	0.757972	0.926971
Q99JI6	WT_NT-WT_EGCGEE	0.140935	0.161256	0.873984	7	0.411106	0.745847
Q99JP0	WT_NT-WT_EGCGEE	0.0562323	0.126278	0.445307	7	0.669543	0.883178
Q99JP6	WT_NT-WT_EGCGEE	-0.00199612	0.508278	-0.00392722	6	0.996994	0.998596
Q99JP7	WT_NT-WT_EGCGEE	-0.0603535	0.107644	-0.560675	41	0.57807	0.834749
Q99JR1	WT_NT-WT_EGCGEE	0.120039	0.0710517	1.68946	49	0.0974851	0.394499
Q99JX3	WT_NT-WT_EGCGEE	-0.0377042	0.0919117	-0.410222	12	0.688872	0.897206
Q99JX4	WT_NT-WT_EGCGEE	-0.108735	0.174174	-0.624291	6	0.555415	0.824225
Q99JY0	WT_NT-WT_EGCGEE	0.0682881	0.0660069	1.03456	84	0.303844	0.660092
Q99JY8	WT_NT-WT_EGCGEE	0.0887107	0.105168	0.843515	24	0.407269	0.745847
Q99JY9	WT_NT-WT_EGCGEE	-0.0119732	0.0411455	-0.290997	133	0.771507	0.933611
Q99K10	WT_NT-WT_EGCGEE	0.344413	0.337158	1.02152	8	0.336903	0.68392
Q99K46	WT_NT-WT_EGCGEE	-0.2745	0.246059	-1.11559	11	0.288377	0.644263
Q99K48	WT_NT-WT_EGCGEE	0.0842228	0.175062	0.481103	32	0.633717	0.858368
Q99K51	WT_NT-WT_EGCGEE	0.0380548	0.0659886	0.576688	53	0.566592	0.82888
[truncated: 684 more rows]

## Sheet: present in WT.EGCG+EE
	Sequence	Leading.razor.protein	Unique..Groups.	WT_NT.1.1	WT_NT.2.1	WT_NT.3.1	WT_NT.4.1	WT_NT.5.1	COUNT.WT_NT	WT_EGCG.1.1	WT_EGCG.2.1	WT_EGCG.3.1	WT_EGCG.4.1	WT_EGCG.5.1	COUNT_WT_EGCG	WT_EGCG_EE.1.1	WT_EGCG_EE.2.1	WT_EGCG_EE.3.1	WT_EGCG_EE.4.1	WT_EGCG_EE.5.1	COUNT_WT_EGCG_EE	WT_EE.1.1	WT_EE.2.1	WT_EE.3.1	WT_EE.4.1	COUNT_WT_EE	TG_NT.1.1	TG_NT.2.1	TG_NT.3.1	TG_NT.4.1	TG_NT.5.1	COUNT_TG_NT	TG_EGCG.1.1	TG_EGCG.2.1	TG_EGCG.3.1	TG_EGCG.4.1	TG_EGCG.5.1	COUNT_TG_EGCG	TG_EGCG_EE.1.1	TG_EGCG_EE.2.1	TG_EGCG_EE.3.1	TG_EGCG_EE.4.1	COUNT_TG_EGCG_EE	TG_EE.1.1	TG_EE.2.1	TG_EE.3.1	TG_EE.4.1	TG_EE.5.1	COUNT_TG_EE
Q63739	APVLVALALIEGGMK	Q63739	yes	NA	NA	NA	100850	NA	1	NA	NA	460770	492120	NA	2	NA	457750	672050	NA	338710	3	404270	350580	NA	NA	2	NA	484720	NA	NA	NA	1	NA	NA	129780	NA	NA	1	NA	NA	NA	NA	0	NA	NA	189650	NA	153130	2
P58854	ATNAQFDSPEILK	P58854	yes	NA	NA	NA	NA	304860	1	NA	272390	333590	343870	NA	3	232940	NA	NA	261490	204370	3	327670	NA	130120	NA	2	314180	202830	NA	178300	NA	3	NA	390920	NA	NA	NA	1	NA	405430	199300	NA	2	NA	227840	NA	256340	NA	2
Q8K215	DPVEIQALVNK	Q8K215	yes	NA	1625900	NA	NA	NA	1	2975000	1880800	1945200	NA	787900	4	1070700	1505100	NA	780960	NA	3	2697800	NA	NA	NA	1	1552600	1391900	5773400	NA	NA	3	874480	1517700	NA	NA	NA	2	2749300	NA	NA	NA	1	1189700	1722100	NA	NA	NA	2
Q61337	GLGPSLTEDQPGPYLAPGLLGSNIHQQGR	Q61337	yes	1604400	NA	NA	NA	NA	1	NA	NA	NA	NA	NA	0	NA	2366700	2584500	NA	2581100	3	2367100	NA	NA	1173000	2	NA	NA	NA	NA	NA	0	NA	NA	NA	2079100	NA	1	NA	NA	2718500	1886300	2	NA	1545600	NA	1794500	1496100	3
P49817	IDFEDVIAEPEGTHSFDGIWK	P49817	yes	863930	NA	NA	NA	NA	1	1938900	1390900	NA	657420	724500	4	655000	1487100	1750800	826150	846550	5	NA	1207300	NA	NA	1	1075300	1602200	875980	460620	518610	5	572710	NA	581880	NA	NA	2	967140	NA	843930	801680	3	599020	NA	1259100	NA	NA	2
Q6VNB8	IWQGYNFLCDLLLR	Q6VNB8	yes	NA	NA	NA	197290	NA	1	NA	294710	185550	408610	180080	4	NA	212390	NA	280920	186390	3	283810	239240	385060	NA	3	284200	NA	NA	NA	149820	2	150280	253240	235940	312340	261200	5	NA	357110	262780	247410	3	NA	264220	NA	350410	188180	3
Q8R3F5	KPLVAVHSNVSGQK	Q8R3F5	yes	NA	NA	NA	NA	382870	1	NA	NA	NA	NA	332560	1	196700	305570	NA	164410	NA	3	NA	NA	NA	NA	0	NA	NA	NA	157860	NA	1	NA	NA	NA	NA	138800	1	NA	110690	128440	135500	3	290240	NA	125360	133370	378470	4
Q9CSN1	LLEDFGDGGAFPEIHVAQYPLDMGR	Q9CSN1	yes	933150	NA	NA	NA	NA	1	NA	1200200	NA	NA	669770	2	724640	NA	1480000	NA	959790	3	984140	NA	NA	794970	2	1711900	NA	NA	628000	763980	3	NA	NA	1417400	NA	1034500	2	1297500	NA	NA	897570	2	776600	NA	NA	851920	1212200	3
P80560	LSGLGADPSADATEAYQELCR	P80560	yes	NA	NA	2472700	NA	NA	1	874220	NA	678790	785850	NA	3	NA	NA	1208300	374140	368010	3	NA	686240	504470	456080	3	804690	NA	592870	NA	323570	3	NA	NA	706350	509130	NA	2	539430	591260	546340	572930	4	NA	NA	663810	494630	582090	3
P97742	LSTSQTPQQQVELFDFEK	P97742	yes	NA	2253100	NA	NA	NA	1	NA	2600200	1668000	NA	NA	2	949080	2004600	2494400	NA	NA	3	1930500	2019700	NA	NA	2	NA	1697600	NA	NA	NA	1	1450900	1437700	NA	NA	NA	2	2222300	NA	NA	NA	1	1538300	NA	NA	NA	NA	1
Q9QWR8	RFPHGIAFLADYAHSLGLK	Q9QWR8	yes	NA	NA	NA	518320	NA	1	NA	NA	142770	175440	NA	2	116010	102410	149230	139370	NA	4	101990	84426	160890	NA	3	191330	121290	NA	NA	56519	3	NA	NA	133080	87820	NA	2	NA	495520	NA	NA	1	97750	109400	NA	125950	103840	4
Q9CQI7	SLYALFSQFGHVVDIVALK	Q9CQI7	yes	NA	NA	236620	NA	NA	1	149460	NA	210720	NA	NA	2	187950	162560	250630	NA	NA	3	172410	156930	NA	NA	2	211140	205800	NA	NA	NA	2	123410	125750	139670	NA	NA	3	244860	NA	NA	NA	1	NA	362540	NA	NA	NA	1
Q9R1Z7	VFETDNNIVVYK	Q9R1Z7	yes	NA	907130	NA	NA	NA	1	1691300	778110	NA	NA	532220	3	853700	402010	NA	NA	1110000	3	907450	1102500	NA	NA	2	562060	815650	NA	555940	NA	3	682290	655810	NA	NA	NA	2	985580	1107300	NA	NA	2	931420	831940	865360	611030	NA	4
Q8VCN9	VLCGPVTTSVFLEDCR	Q8VCN9	yes	NA	NA	NA	NA	615500	1	NA	1091400	1439100	NA	716270	3	667450	1374200	1237900	1126300	693700	5	NA	996030	937540	773000	3	NA	618740	NA	NA	677720	2	NA	NA	2248100	783850	785380	3	1063800	NA	1088300	NA	2	1561200	NA	NA	NA	830270	2
Q8CI61	VQFLEQEVEEFVGK	Q8CI61	yes	NA	562280	NA	NA	NA	1	NA	NA	NA	803760	NA	1	733890	706570	NA	NA	919660	3	NA	NA	396990	402450	2	826730	NA	NA	NA	449440	2	802100	NA	NA	687080	NA	2	NA	623070	NA	NA	1	NA	582240	NA	839470	NA	2
Q9D1H7	AEVDVADELLENLAK	Q9D1H7	yes	NA	NA	NA	NA	NA	0	1374600	1410200	NA	NA	NA	2	605840	1097800	994140	1258200	733460	5	1417100	NA	NA	NA	1	760830	1105300	1237000	NA	NA	3	NA	1208800	NA	NA	NA	1	NA	1532800	NA	NA	1	805140	NA	NA	NA	NA	1
Q8R3Q2	DQGSQLQETVEPDPLLITLESQDCVEQLLK	Q8R3Q2	yes	NA	NA	NA	NA	NA	0	NA	1047100	NA	936550	NA	2	499900	752670	NA	1085100	790300	4	NA	NA	541770	445610	2	NA	NA	NA	589580	NA	1	733780	NA	NA	NA	NA	1	794650	NA	3577300	504930	3	921900	NA	NA	737410	456040	3
P55288	EEYHVVIQAK	P55288	yes	NA	NA	NA	NA	NA	0	NA	NA	NA	NA	NA	0	369920	509480	NA	NA	534640	3	NA	NA	644380	371190	2	NA	NA	NA	NA	NA	0	NA	NA	NA	NA	NA	0	NA	NA	NA	429710	1	380780	NA	NA	970150	NA	2
P61804	FLEEYLSSTPQR	P61804	yes	NA	NA	NA	NA	NA	0	NA	NA	NA	NA	911570	1	629620	844970	1059600	531530	NA	4	NA	735440	NA	NA	1	NA	2284200	NA	NA	NA	1	NA	NA	NA	NA	NA	0	1190700	NA	NA	NA	1	NA	NA	NA	NA	NA	0
Q3UVL4	FVADEELVHLLLDEVVASAALR	Q3UVL4	yes	NA	NA	NA	NA	NA	0	NA	277630	260570	437570	NA	3	NA	339060	458390	231260	NA	3	468440	244430	314100	NA	3	NA	238550	254260	148310	219400	4	NA	241320	313850	285680	NA	3	353200	259910	311990	299480	4	303920	225200	291240	361490	NA	4
Q9QX60	LHFEALQHVPVLVLDVTEDFSENAAR	Q9QX60	yes	NA	NA	NA	NA	NA	0	NA	1101800	NA	NA	1782300	2	1427400	2217900	NA	996960	NA	3	NA	NA	2224000	1209500	2	NA	568010	NA	NA	NA	1	1648300	NA	2271400	NA	NA	2	NA	NA	2389800	1348700	2	1072300	NA	3334200	NA	1641100	3
P61205	NWYIQATCATSGDGLYEGLDWLANQLK	P61205	yes	NA	NA	NA	NA	NA	0	NA	NA	281810	635160	NA	2	NA	512430	786990	NA	418460	3	NA	NA	NA	NA	0	516960	NA	NA	NA	NA	1	NA	NA	410490	307790	NA	2	668910	NA	300560	1252200	3	445560	481030	357380	NA	NA	3

## Sheet: absent in WT.EGCG+EE
	Sequence	Leading.razor.protein	Unique..Groups.	WT_NT.1.1	WT_NT.2.1	WT_NT.3.1	WT_NT.4.1	WT_NT.5.1	COUNT.WT_NT	WT_EGCG.1.1	WT_EGCG.2.1	WT_EGCG.3.1	WT_EGCG.4.1	WT_EGCG.5.1	COUNT_WT_EGCG	WT_EGCG_EE.1.1	WT_EGCG_EE.2.1	WT_EGCG_EE.3.1	WT_EGCG_EE.4.1	WT_EGCG_EE.5.1	COUNT_WT_EGCG_EE	WT_EE.1.1	WT_EE.2.1	WT_EE.3.1	WT_EE.4.1	COUNT_WT_EE	TG_NT.1.1	TG_NT.2.1	TG_NT.3.1	TG_NT.4.1	TG_NT.5.1	COUNT_TG_NT	TG_EGCG.1.1	TG_EGCG.2.1	TG_EGCG.3.1	TG_EGCG.4.1	TG_EGCG.5.1	COUNT_TG_EGCG	TG_EGCG_EE.1.1	TG_EGCG_EE.2.1	TG_EGCG_EE.3.1	TG_EGCG_EE.4.1	COUNT_TG_EGCG_EE	TG_EE.1.1	TG_EE.2.1	TG_EE.3.1	TG_EE.4.1	TG_EE.5.1	COUNT_TG_EE
Q3UJP5	DLDELLDEVETK	Q3UJP5	yes	301170	NA	635070	480280	337250	4	NA	499950	440230	NA	NA	2	NA	NA	NA	613630	NA	1	2524700	1682700	NA	NA	2	NA	558000	NA	279100	NA	2	908690	1392900	NA	NA	NA	2	1341900	NA	NA	NA	1	313390	542380	NA	NA	444840	3
Q8VHK5	GSISDGSNILDEVTFPAR	Q8VHK5	yes	NA	3345400	2559300	2270000	1700200	4	4315600	2541400	2529200	NA	NA	3	NA	NA	3235600	NA	NA	1	2743600	NA	NA	2521200	2	2452200	3807800	2199000	1499400	NA	4	2281300	2559100	4106200	NA	NA	3	NA	NA	NA	NA	0	2687800	2382400	NA	2162200	2109800	4
Q6IR34	HLDIAQEQGDK	Q6IR34	yes	NA	310230	285780	315570	644960	4	519390	322820	379820	326590	NA	4	NA	967820	NA	NA	NA	1	442600	957920	934480	NA	3	888850	NA	561810	322560	NA	3	1000400	1234400	NA	338690	NA	3	NA	386750	992050	NA	2	NA	289400	658490	867790	NA	3
Q6PFE7	HLGHCTDTDDVSLLGK	Q6PFE7	yes	547870	NA	1191200	980090	660330	4	NA	1605700	1155100	1071700	438700	4	NA	NA	875550	NA	NA	1	1598100	816240	NA	874100	3	1313400	1392300	623350	786950	400190	5	NA	1608200	772270	995190	NA	3	1481500	1139300	NA	NA	2	383900	1081100	NA	NA	709880	3
Q99KP3	LYDIEQQQITDALENIR	Q99KP3	yes	843260	NA	1273500	1023800	743200	4	NA	NA	NA	898880	NA	1	NA	NA	NA	NA	NA	0	942400	NA	NA	NA	1	1767400	NA	1522900	515420	NA	3	487880	NA	981760	1010200	NA	3	NA	1293600	NA	NA	1	NA	NA	1460500	615270	NA	2
Q9Z2G6	VSYALLFGDYLTQNIQAAK	Q9Z2G6	yes	498430	456930	NA	905950	471270	4	NA	777770	849100	958650	NA	3	NA	NA	945490	NA	NA	1	674340	603720	694610	407430	4	661810	NA	NA	NA	NA	1	NA	NA	550480	608470	NA	2	NA	NA	903450	NA	1	591980	NA	910490	NA	NA	2
Q9R0H0	AAATFNPELITHILDGSPENTR	Q9R0H0	yes	732000	NA	818260	550290	NA	3	789540	NA	NA	NA	NA	1	NA	772190	NA	NA	NA	1	NA	NA	NA	556990	1	1060000	NA	463130	NA	NA	2	NA	NA	NA	1001100	1300300	2	1467500	NA	NA	NA	1	NA	3030100	NA	928160	NA	2
P53702	AYDYVECPVTGAR	P53702	yes	NA	984710	466490	356560	NA	3	931560	NA	NA	NA	780310	2	NA	NA	NA	369860	NA	1	779360	NA	NA	NA	1	499750	NA	NA	399040	307800	3	NA	390080	936500	NA	NA	2	500150	644020	NA	434110	3	NA	NA	943290	NA	397760	2
P01867	DTAPVLDSDGSYFIYSK	P01867	yes	NA	1344600	2692400	NA	568460	3	NA	955740	416800	NA	NA	2	NA	NA	NA	NA	NA	0	2371200	NA	NA	NA	1	2092600	1998600	NA	NA	NA	2	764780	1216800	NA	NA	NA	2	1069200	1071300	NA	785060	3	586590	593720	NA	NA	907240	3
Q9Z315	EAAGTTAAAGTGGTTEQPPR	Q9Z315	yes	255270	298520	NA	297400	NA	3	NA	NA	NA	503570	155910	2	NA	NA	NA	NA	211950	1	NA	NA	482160	179760	2	NA	516660	250570	209620	205220	4	NA	NA	426270	275440	118300	3	NA	278710	NA	NA	1	254850	NA	NA	NA	NA	1
Q9CQ02	FCGDLDCPDWVLAEISTLAK	Q9CQ02	yes	231700	NA	333740	585260	NA	3	NA	NA	345100	NA	169720	2	NA	NA	NA	NA	NA	0	NA	NA	NA	NA	0	NA	NA	357170	NA	NA	1	NA	620100	376410	NA	NA	2	468970	568090	394210	304460	4	NA	NA	349280	NA	NA	1
Q80U87	INDQFAGSSQQDSQELLLFLMDGLHEDLNK	Q80U87	yes	NA	258530	NA	564290	339690	3	NA	NA	NA	NA	485620	1	NA	NA	574560	NA	NA	1	NA	620850	NA	542690	2	NA	496210	NA	NA	NA	1	NA	NA	493620	587120	544250	3	NA	NA	690190	424820	2	NA	NA	NA	642180	355350	2
Q8VCN6	KPSGGFDLEDALPGGGGGGAGEK	Q8VCN6	yes	593550	NA	NA	735550	753640	3	NA	542890	NA	NA	414580	2	NA	NA	NA	NA	NA	0	NA	NA	666070	NA	1	NA	NA	NA	448560	NA	1	NA	NA	NA	942490	NA	1	NA	NA	1294200	NA	1	NA	NA	NA	588480	NA	1
P36369	LFQEEPSAQHR	P36369	yes	738640	NA	1609800	NA	4935400	3	777080	NA	NA	NA	NA	1	NA	458480	NA	NA	NA	1	NA	NA	505200	NA	1	NA	229540	NA	NA	NA	1	NA	NA	NA	387230	900090	2	NA	NA	NA	109520	1	NA	NA	NA	470200	NA	1
P98203	NAQAPAHPSAHLEEDTVVAVLNTIHEIVSDSLDNAR	P98203	yes	482740	NA	NA	628640	580290	3	NA	232170	233300	NA	NA	2	NA	289310	NA	NA	NA	1	496770	193480	NA	NA	2	287110	NA	NA	NA	NA	1	139490	233720	212690	NA	NA	3	NA	NA	786110	NA	1	NA	189020	234260	NA	NA	2
Q9QYI4	PQSTGDHPQPTDTTHTTTK	Q9QYI4	yes	NA	157930	NA	69156	417940	3	NA	113800	NA	NA	385200	2	332500	NA	NA	NA	NA	1	NA	NA	NA	NA	0	NA	NA	NA	NA	NA	0	450310	NA	NA	NA	NA	1	124580	NA	NA	NA	1	NA	204430	117860	NA	203590	3
