# Supplementary material for: DYRK1A Overexpression Alters Cognition and Neural-Related Proteomic Pathways in the Hippocampus That Are Rescued by Green Tea Extract and/or Environmental Enrichment
Source: Front Mol Neurosci. 2019 Nov 15;12:272. doi: 10.3389/fnmol.2019.00272 (PMC6873902; doi:10.3389/fnmol.2019.00272)
Supplement: Supplementary file 1 [file Data_Sheet_1.zip › tableS20_myresults_P_int_greenteaEE.xlsx]

## Sheet: myresults_P_int_EGCGEE
Protein	Label	log2FC	SE	Tvalue	DF	pvalue
A2A5R2_PMQSKPQS(1)PVIQAT(0.246)AGS(0.754)PK	WT_NT-WT_EGCGEE__-__TG_NT-TG_EGCGEE	0.87306	0.631294	1.38297	8	0.204046
A2A5R2_PQSPVIQATAGS(1)PK	WT_NT-WT_EGCGEE__-__TG_NT-TG_EGCGEE	0.891725	0.584478	1.52568	15	0.147896
A2AG50_PTYLGS(1)PVK	WT_NT-WT_EGCGEE__-__TG_NT-TG_EGCGEE	-0.703709	0.640596	-1.09852	14	0.29051
A2AG50_VATS(0.001)AAS(0.001)GGHGS(0.999)PLR	WT_NT-WT_EGCGEE__-__TG_NT-TG_EGCGEE	-0.335327	0.494136	-0.678613	9	0.514452
A2AHC3_APVHFVEPLS(1)PTGVPGHR	WT_NT-WT_EGCGEE__-__TG_NT-TG_EGCGEE	-0.26848	0.390447	-0.687621	14	0.502925
A2AJA9_ASQGLATAPAS(1)PPVLQR	WT_NT-WT_EGCGEE__-__TG_NT-TG_EGCGEE	0.207716	0.370629	0.560442	11	0.586411
A2AJA9_GRS(1)YENLLGR	WT_NT-WT_EGCGEE__-__TG_NT-TG_EGCGEE	-0.225858	0.245027	-0.92177	12	0.37481
A2AJA9_VALAAGS(0.956)PT(0.044)RPPPAR	WT_NT-WT_EGCGEE__-__TG_NT-TG_EGCGEE	1.47889	0.75543	1.95768	15	0.0691391
A2AN08_HVT(0.003)LPS(0.72)S(0.277)PR	WT_NT-WT_EGCGEE__-__TG_NT-TG_EGCGEE	0.537773	0.353599	1.52086	10	0.159266
A2AP18_GT(0.006)KPGS(0.991)LDS(0.003)HAAGQPLPR	WT_NT-WT_EGCGEE__-__TG_NT-TG_EGCGEE	-0.808971	0.92103	-0.878333	14	0.394588
A2AP18_VAS(1)VEEGDETLDSPGSQSR	WT_NT-WT_EGCGEE__-__TG_NT-TG_EGCGEE	-0.455348	0.577238	-0.78884	15	0.442496
A2AQ25_PSIAST(0.001)PLS(0.999)PQAGR	WT_NT-WT_EGCGEE__-__TG_NT-TG_EGCGEE	0.00200072	0.411944	0.00485678	12	0.996205
A2AWL7_S(0.19)S(0.214)Y(0.752)KS(0.846)ILPY(0.998)PVSPK	WT_NT-WT_EGCGEE__-__TG_NT-TG_EGCGEE	1.49411	1.89382	0.788939	13	0.444299
A2AWL7_S(0.821)S(0.833)Y(0.501)KS(0.336)ILPY(0.494)PVS(0.015)PK	WT_NT-WT_EGCGEE__-__TG_NT-TG_EGCGEE	-0.177264	2.03008	-0.0873186	13	0.931749
A2AX52_GEPGFPGY(1)PGVQGEDGNPGRGGEK	WT_NT-WT_EGCGEE__-__TG_NT-TG_EGCGEE	-0.794642	0.689858	-1.15189	14	0.268657
B1AY13_VSDQNS(1)PVLPK	WT_NT-WT_EGCGEE__-__TG_NT-TG_EGCGEE	0.142578	0.291475	0.489162	14	0.632302
B1AZA5_GGPAEAPS(1)PR	WT_NT-WT_EGCGEE__-__TG_NT-TG_EGCGEE	-0.450763	0.506627	-0.889734	12	0.391097
B2RQC6_IHRAS(1)DPGLPAEEPK	WT_NT-WT_EGCGEE__-__TG_NT-TG_EGCGEE	-0.0370115	0.426945	-0.086689	15	0.932065
B2RUJ5_AAEDMPEAEQDLERAPT(1)PGGGHPDS(1)PGLPAPAGQQQR	WT_NT-WT_EGCGEE__-__TG_NT-TG_EGCGEE	0.0639194	0.52369	0.122056	15	0.904475
B9EKR1_EVSADVS(1)EEENFLTDFK	WT_NT-WT_EGCGEE__-__TG_NT-TG_EGCGEE	-1.31946	0.912076	-1.44666	15	0.168565
D3YVF0_ASLLESSAAGS(1)PR	WT_NT-WT_EGCGEE__-__TG_NT-TG_EGCGEE	-0.340593	0.38997	-0.873382	12	0.399595
D3YVF0_SSAIQMGT(1)PELEK	WT_NT-WT_EGCGEE__-__TG_NT-TG_EGCGEE	1.12545	0.682746	1.64841	13	0.123211
D3YXK2_APTAALS(1)PEPQDSK	WT_NT-WT_EGCGEE__-__TG_NT-TG_EGCGEE	0.234678	0.330662	0.709721	15	0.488764
D3YZU1_EQDVVPFQES(1)PK	WT_NT-WT_EGCGEE__-__TG_NT-TG_EGCGEE	-0.33311	0.529241	-0.62941	13	0.539985
D3Z0R2_FVALLSLQDT(1)EMQR	WT_NT-WT_EGCGEE__-__TG_NT-TG_EGCGEE	0.928067	1.02732	0.903383	15	0.380602
E9PUL5_AS(0.999)PS(0.001)PSPSEAR	WT_NT-WT_EGCGEE__-__TG_NT-TG_EGCGEE	1.04125	1.25126	0.832157	11	0.423018
E9Q8I9_RRS(1)LDSLDK	WT_NT-WT_EGCGEE__-__TG_NT-TG_EGCGEE	0.130185	0.555017	0.23456	9	0.8198
F6SEU4_EGS(0.009)IGGS(0.031)GGS(0.959)GGGGGGGLKPS(0.001)ITK	WT_NT-WT_EGCGEE__-__TG_NT-TG_EGCGEE	-1.02703	0.733601	-1.39999	12	0.186837
F6SEU4_EGS(1)IGGSGGSGGGGGGGLKPSITK	WT_NT-WT_EGCGEE__-__TG_NT-TG_EGCGEE	0.153273	0.773905	0.198051	14	0.845852
F6SEU4_EYEEEIHS(1)LK	WT_NT-WT_EGCGEE__-__TG_NT-TG_EGCGEE	-0.0762525	0.639216	-0.119291	14	0.90674
F6SEU4_TVS(1)VPVEGR	WT_NT-WT_EGCGEE__-__TG_NT-TG_EGCGEE	-0.575786	0.581015	-0.991	14	0.338506
F8VPU2_ACTLELGPHQS(1)PALPK	WT_NT-WT_EGCGEE__-__TG_NT-TG_EGCGEE	-0.716303	0.475552	-1.50626	15	0.152768
G3X9K3_TTIPHALLTWRPTS(0.001)GEAEPPS(0.982)PS(0.017)AVSEK	WT_NT-WT_EGCGEE__-__TG_NT-TG_EGCGEE	-0.074674	0.484101	-0.154253	9	0.880814
G5E829_AQDGAAMEMQPLKS(1)EEGGDGDEK	WT_NT-WT_EGCGEE__-__TG_NT-TG_EGCGEE	0.402574	0.471676	0.853497	12	0.410098
G5E829_SATSSSPGS(1)PLHSLETSL	WT_NT-WT_EGCGEE__-__TG_NT-TG_EGCGEE	-0.0940579	0.411561	-0.228539	15	0.822313
O08539_GNKS(1)PS(0.98)PPPDGS(0.02)PAATPEIR	WT_NT-WT_EGCGEE__-__TG_NT-TG_EGCGEE	-0.586837	0.609655	-0.962573	13	0.353326
O08539_GNKS(1)PS(1)PPPDGSPAATPEIR	WT_NT-WT_EGCGEE__-__TG_NT-TG_EGCGEE	0.277447	0.497527	0.557651	15	0.585309
O08539_S(0.255)PS(0.745)PPPDGS(1)PAATPEIR	WT_NT-WT_EGCGEE__-__TG_NT-TG_EGCGEE	0.108553	0.653959	0.165993	13	0.870716
O08539_VNHEPEPASGAS(1)PGATIPK	WT_NT-WT_EGCGEE__-__TG_NT-TG_EGCGEE	-0.698599	0.468941	-1.48974	14	0.158474
O08547_NLGS(1)INTELQDVQR	WT_NT-WT_EGCGEE__-__TG_NT-TG_EGCGEE	-0.912164	0.54678	-1.66825	10	0.126228
O08553_ANIT(0.001)S(0.999)LG	WT_NT-WT_EGCGEE__-__TG_NT-TG_EGCGEE	-0.00415872	0.325446	-0.0127785	9	0.990083
O08553_GLYDGPVCEVSVT(1)PK	WT_NT-WT_EGCGEE__-__TG_NT-TG_EGCGEE	0.308503	0.523926	0.588829	15	0.564739
O08553_NLHQSGFS(1)LSGAQIDDNIPR	WT_NT-WT_EGCGEE__-__TG_NT-TG_EGCGEE	0.0249663	0.593931	0.0420357	13	0.967109
O08553_T(0.042)VT(0.958)PAS(0.001)S(0.999)AKT(0.239)S(0.761)PAK	WT_NT-WT_EGCGEE__-__TG_NT-TG_EGCGEE	0.737676	0.707167	1.04314	15	0.313404
O08553_T(0.055)VT(0.945)PAS(0.5)S(0.5)AKT(0.001)S(1)PAK	WT_NT-WT_EGCGEE__-__TG_NT-TG_EGCGEE	0.40696	0.725352	0.561052	15	0.583047
O08553_TVT(1)PASS(0.954)AKT(0.266)S(0.78)PAK	WT_NT-WT_EGCGEE__-__TG_NT-TG_EGCGEE	-0.199993	1.18407	-0.168902	15	0.86813
O08599_S(0.014)S(0.985)AS(0.001)FSTTAVSAR	WT_NT-WT_EGCGEE__-__TG_NT-TG_EGCGEE	-0.162227	0.457949	-0.354246	10	0.73051
O08638_VIENTDGS(1)EEEMDAR	WT_NT-WT_EGCGEE__-__TG_NT-TG_EGCGEE	-0.266042	0.602852	-0.441306	14	0.66573
O08919_KAEAAAAPAVAPGPAQPGHVS(0.1)PT(0.161)PAT(0.355)T(0.41)S(0.975)PGEK	WT_NT-WT_EGCGEE__-__TG_NT-TG_EGCGEE	0.667328	0.964438	0.691934	13	0.501151
O08919_KAEAAAAPAVAPGPAQPGHVS(0.887)PT(0.738)PAT(0.15)T(0.126)S(0.099)PGEK	WT_NT-WT_EGCGEE__-__TG_NT-TG_EGCGEE	0.922535	1.06353	0.867424	15	0.399374
O35136_ITNHEDGS(1)PVNEPNETTPLTEPEK	WT_NT-WT_EGCGEE__-__TG_NT-TG_EGCGEE	1.44277	1.15598	1.24809	14	0.232469
O35295_DSLGDFIEHYAQLGPS(0.003)S(0.997)PEQLAAGAEEGGGPR	WT_NT-WT_EGCGEE__-__TG_NT-TG_EGCGEE	-0.584909	0.416639	-1.40388	14	0.182148
O35344_RNVPQEES(1)LEDSDVDADFK	WT_NT-WT_EGCGEE__-__TG_NT-TG_EGCGEE	0.844301	0.596517	1.41539	13	0.180463
O35344_RNVPQEESLEDS(1)DVDADFK	WT_NT-WT_EGCGEE__-__TG_NT-TG_EGCGEE	-0.91437	0.700685	-1.30497	9	0.224281
O35526_HSAILAS(1)PNPDEK	WT_NT-WT_EGCGEE__-__TG_NT-TG_EGCGEE	0.233145	0.236318	0.986571	15	0.339501
O35526_TAKDS(1)DDDDDVTVTVDR	WT_NT-WT_EGCGEE__-__TG_NT-TG_EGCGEE	0.260591	0.832376	0.313069	14	0.758843
O35607_LNINS(0.169)S(0.831)PDEHEPLLR	WT_NT-WT_EGCGEE__-__TG_NT-TG_EGCGEE	0.140115	0.563791	0.248523	10	0.808759
O35607_LNINS(0.868)S(0.132)PDEHEPLLR	WT_NT-WT_EGCGEE__-__TG_NT-TG_EGCGEE	-0.0798546	0.539474	-0.148023	13	0.884596
O35609_KLS(1)PTEPR	WT_NT-WT_EGCGEE__-__TG_NT-TG_EGCGEE	0.239229	0.393244	0.608348	15	0.552058
O35691_EAGIVHS(1)DAEK	WT_NT-WT_EGCGEE__-__TG_NT-TG_EGCGEE	0.365872	0.790432	0.462876	11	0.652476
O35927_ALQS(1)PEHHIDPIYEDR	WT_NT-WT_EGCGEE__-__TG_NT-TG_EGCGEE	0.784059	0.697813	1.12359	14	0.280083
O35927_GGS(1)PLTTT(0.002)QGGS(0.997)PT(0.001)K	WT_NT-WT_EGCGEE__-__TG_NT-TG_EGCGEE	0.424059	0.924972	0.458456	10	0.656427
O35954_S(0.014)S(0.014)T(0.014)EARPGT(0.226)S(0.226)T(0.226)AGT(0.281)PDGPEAPPGPDAS(0.999)PDAS(0.001)FGK	WT_NT-WT_EGCGEE__-__TG_NT-TG_EGCGEE	-0.359408	0.641047	-0.560658	14	0.583892
O54774_HSSLPTES(1)DEDIAPAQR	WT_NT-WT_EGCGEE__-__TG_NT-TG_EGCGEE	-0.89045	0.641211	-1.3887	14	0.186622
O54774_VDIITEEMPENALPS(1)DEDDKDPNDPYR	WT_NT-WT_EGCGEE__-__TG_NT-TG_EGCGEE	0.122131	0.880385	0.138724	13	0.891794
O54829_S(0.069)HS(0.069)PT(0.748)HT(0.057)PT(0.057)PETKPPTEDELHQQIK	WT_NT-WT_EGCGEE__-__TG_NT-TG_EGCGEE	-1.86074	1.6026	-1.16108	8	0.279081
O54829_S(0.21)HS(0.731)PT(0.053)HT(0.004)PT(0.002)PETKPPTEDELHQQIK	WT_NT-WT_EGCGEE__-__TG_NT-TG_EGCGEE	1.33588	1.37397	0.972272	12	0.350106
O55003_NSTLS(1)EEDYIER	WT_NT-WT_EGCGEE__-__TG_NT-TG_EGCGEE	-0.166906	0.372494	-0.448078	12	0.662079
O55022_EGEEPT(0.999)VYS(0.001)DDEEPKDETARK	WT_NT-WT_EGCGEE__-__TG_NT-TG_EGCGEE	2.01684	2.30178	0.876208	12	0.398118
O55022_EGEEPTVYS(1)DDEEPKDETAR	WT_NT-WT_EGCGEE__-__TG_NT-TG_EGCGEE	-0.997401	0.915554	-1.0894	15	0.293172
O55131_S(1)PLAQMEEERR	WT_NT-WT_EGCGEE__-__TG_NT-TG_EGCGEE	0.869987	1.55187	0.560604	12	0.585383
O55131_STLINSLFLT(0.006)DLYS(0.994)PEYPGPSHR	WT_NT-WT_EGCGEE__-__TG_NT-TG_EGCGEE	-0.792044	0.52702	-1.50287	14	0.155091
O55143_EFDELSPS(1)AQR	WT_NT-WT_EGCGEE__-__TG_NT-TG_EGCGEE	-0.483051	0.31308	-1.5429	15	0.143687
O70166_DAS(1)LEELQK	WT_NT-WT_EGCGEE__-__TG_NT-TG_EGCGEE	-0.638883	0.444648	-1.43683	13	0.174395
O70310_S(0.002)GLS(0.998)PANDTGAK	WT_NT-WT_EGCGEE__-__TG_NT-TG_EGCGEE	0.406105	0.597197	0.680018	11	0.510551
O70439_EFGSLPT(0.657)T(0.333)PS(0.01)EQR	WT_NT-WT_EGCGEE__-__TG_NT-TG_EGCGEE	-0.188953	0.383068	-0.493263	13	0.630055
O88447_KYDDDIS(1)PSEDK	WT_NT-WT_EGCGEE__-__TG_NT-TG_EGCGEE	-0.0230091	0.53085	-0.0433438	15	0.965999
O88447_VDS(1)PTVTTTLK	WT_NT-WT_EGCGEE__-__TG_NT-TG_EGCGEE	0.526323	0.394662	1.33361	13	0.205229
O88448_VDS(1)PTVNTTLR	WT_NT-WT_EGCGEE__-__TG_NT-TG_EGCGEE	-0.916437	0.521743	-1.75649	9	0.112884
O88485_ETQTPLATHQS(1)EEDEEDEEMVEPK	WT_NT-WT_EGCGEE__-__TG_NT-TG_EGCGEE	-0.74984	0.964544	-0.777404	13	0.450837
O88532_RRDS(1)DGVDGFEAEGK	WT_NT-WT_EGCGEE__-__TG_NT-TG_EGCGEE	-0.276208	0.720245	-0.383491	9	0.710258
O88587_AVYQGPGS(0.011)S(0.989)PVK	WT_NT-WT_EGCGEE__-__TG_NT-TG_EGCGEE	0.887432	0.511207	1.73596	15	0.103061
O88703_GAASGPSAAEEAGS(1)EEAGPAGEPR	WT_NT-WT_EGCGEE__-__TG_NT-TG_EGCGEE	0.493367	0.816634	0.604147	10	0.559202
O88703_PLVGPLALGS(1)PR	WT_NT-WT_EGCGEE__-__TG_NT-TG_EGCGEE	-0.259507	0.406674	-0.638121	15	0.533016
O88703_RAPPGPLPPAASPGPPAAS(0.999)PPAAPS(0.199)S(0.802)PR	WT_NT-WT_EGCGEE__-__TG_NT-TG_EGCGEE	-0.857561	0.642401	-1.33493	8	0.218638
O88703_RAPPGPLPPAASPGPPAAS(1)PPAAPS(0.302)S(0.698)PR	WT_NT-WT_EGCGEE__-__TG_NT-TG_EGCGEE	-0.45317	0.290227	-1.56144	10	0.149484
O88737_FS(1)PIEEAK	WT_NT-WT_EGCGEE__-__TG_NT-TG_EGCGEE	3.0414	1.55328	1.95805	13	0.0720381
O88737_GYSYFT(0.002)GS(0.041)S(0.956)PPLSPSTPSESPTFSPGK	WT_NT-WT_EGCGEE__-__TG_NT-TG_EGCGEE	-0.773011	0.770523	-1.00323	14	0.332776
O88737_HSYS(1)LGFADGR	WT_NT-WT_EGCGEE__-__TG_NT-TG_EGCGEE	-0.475913	0.462309	-1.02943	9	0.330149
O88737_S(0.008)LS(0.992)DPKPLSPTAEESAK	WT_NT-WT_EGCGEE__-__TG_NT-TG_EGCGEE	-0.958214	1.0594	-0.904491	14	0.381036
O88737_S(0.012)QGS(0.985)FEY(0.003)QDTQDHDYGGR	WT_NT-WT_EGCGEE__-__TG_NT-TG_EGCGEE	-0.635142	0.835587	-0.760115	12	0.461859
O88737_S(0.034)LS(0.966)DPKPLS(0.999)PT(0.001)AEESAK	WT_NT-WT_EGCGEE__-__TG_NT-TG_EGCGEE	-0.592475	0.586611	-1.01	15	0.328512
O88737_S(0.859)LS(0.141)DPKPLS(0.837)PT(0.163)AEESAK	WT_NT-WT_EGCGEE__-__TG_NT-TG_EGCGEE	-0.0729568	0.432967	-0.168504	14	0.868597
O88737_SQAS(1)EEESPVSPLGR	WT_NT-WT_EGCGEE__-__TG_NT-TG_EGCGEE	-0.314588	0.931319	-0.337787	14	0.740535
O88737_SQASEEESPVS(1)PLGRPR	WT_NT-WT_EGCGEE__-__TG_NT-TG_EGCGEE	0.828083	0.946662	0.874739	13	0.397589
O88746_AADRLPNLAS(0.076)PS(0.916)AEGPPRPS(0.004)PGT(0.005)APR	WT_NT-WT_EGCGEE__-__TG_NT-TG_EGCGEE	-0.59101	0.365192	-1.61835	12	0.131553
O88935_ASTAAPVASPAAPS(0.999)PGS(0.001)SGGGGFFSSLSNAVK	WT_NT-WT_EGCGEE__-__TG_NT-TG_EGCGEE	0.685033	0.737149	0.9293	15	0.367448
O88935_DAS(1)PGRGSHSQSSSPGALTLGR	WT_NT-WT_EGCGEE__-__TG_NT-TG_EGCGEE	1.85629	0.991566	1.87208	15	0.0808244
O88935_GSHSQSS(0.043)S(0.957)PGALTLGR	WT_NT-WT_EGCGEE__-__TG_NT-TG_EGCGEE	-0.0899596	1.26958	-0.0708575	13	0.94459
O88935_PQLAQKPS(1)QDVPPPITAAAGGPPHPQLNK	WT_NT-WT_EGCGEE__-__TG_NT-TG_EGCGEE	-1.32312	0.877109	-1.50851	9	0.1657
O88935_PQPPPPPPS(0.996)AAS(0.004)PGATPGSATASAER	WT_NT-WT_EGCGEE__-__TG_NT-TG_EGCGEE	1.02763	0.878857	1.16928	11	0.267005
O88935_QS(0.001)RPVAGGPGAPPAARPPAS(0.999)PS(1)PQR	WT_NT-WT_EGCGEE__-__TG_NT-TG_EGCGEE	-0.475858	1.31045	-0.363126	15	0.721577
O88935_S(0.133)QS(0.859)LT(0.007)NAFNLPEPAPPRPSLSQDEVK	WT_NT-WT_EGCGEE__-__TG_NT-TG_EGCGEE	0.328677	1.25216	0.262488	11	0.797796
P05063_GILAADESVGS(1)MAK	WT_NT-WT_EGCGEE__-__TG_NT-TG_EGCGEE	-0.980366	0.499423	-1.96299	13	0.0714068
P05064_GILAADES(0.95)T(0.049)GS(0.001)IAK	WT_NT-WT_EGCGEE__-__TG_NT-TG_EGCGEE	-0.455198	0.64832	-0.702119	14	0.494113
P05480_S(1)LEPSENVHGAGGAFPASQTPSK	WT_NT-WT_EGCGEE__-__TG_NT-TG_EGCGEE	-0.0701941	0.465153	-0.150906	15	0.882061
P06837_AAQPPTET(0.001)AES(0.022)S(0.978)QAEEEK	WT_NT-WT_EGCGEE__-__TG_NT-TG_EGCGEE	0.461996	0.331023	1.39566	11	0.190349
P06837_KEGDGSATTDAAPAT(0.986)S(0.014)PK	WT_NT-WT_EGCGEE__-__TG_NT-TG_EGCGEE	3.35345	2.65662	1.2623	13	0.229017
P06837_KEGDGSATTDAAPATS(1)PK	WT_NT-WT_EGCGEE__-__TG_NT-TG_EGCGEE	0.491152	1.15148	0.426538	15	0.675774
P06837_QADVPAAVTDAAAT(0.002)T(0.998)PAAEDAAT(0.001)K	WT_NT-WT_EGCGEE__-__TG_NT-TG_EGCGEE	-0.792502	0.392173	-2.0208	12	0.0661921
P07901_ES(1)DDKPEIEDVGSDEEEEEKK	WT_NT-WT_EGCGEE__-__TG_NT-TG_EGCGEE	0.71019	1.04797	0.677678	12	0.510831
P07901_EVS(1)DDEAEEKEEKEEEK	WT_NT-WT_EGCGEE__-__TG_NT-TG_EGCGEE	-1.11604	1.60912	-0.693569	14	0.499299
P07901_PEIEDVGS(1)DEEEEEKK	WT_NT-WT_EGCGEE__-__TG_NT-TG_EGCGEE	-1.18939	1.60718	-0.740046	15	0.470697
P08551_DEPPS(1)EGEAEEEEK	WT_NT-WT_EGCGEE__-__TG_NT-TG_EGCGEE	0.437333	0.469393	0.931699	15	0.366247
P08553_EEEPEAEKS(1)PVKS(1)PEAKEEEEEGEK	WT_NT-WT_EGCGEE__-__TG_NT-TG_EGCGEE	-0.536872	0.807108	-0.665179	15	0.516034
P08553_S(1)PEAKEEEEEGEKEEEEEGQEEEEEEDEGVK	WT_NT-WT_EGCGEE__-__TG_NT-TG_EGCGEE	-0.930776	1.19008	-0.782113	15	0.446319
P08553_S(1)PVEEVKPKPEAK	WT_NT-WT_EGCGEE__-__TG_NT-TG_EGCGEE	0.406327	0.505124	0.80441	15	0.433725
P09411_ALES(1)PERPFLAILGGAK	WT_NT-WT_EGCGEE__-__TG_NT-TG_EGCGEE	0.217781	0.497956	0.43735	15	0.668089
P0C7L0_AQLVS(1)PPAPPTK	WT_NT-WT_EGCGEE__-__TG_NT-TG_EGCGEE	0.495134	0.303423	1.63182	14	0.124998
P0C7L0_GGNT(1)PPALGDLFAGGFPVLRPAGQR	WT_NT-WT_EGCGEE__-__TG_NT-TG_EGCGEE	0.104508	0.455104	0.229636	15	0.821477
P10637_HLSNVS(0.001)S(0.003)T(0.025)GS(0.97)IDMVDS(0.002)PQLATLADEVSASLAK	WT_NT-WT_EGCGEE__-__TG_NT-TG_EGCGEE	0.221142	1.39718	0.158278	12	0.87687
P10637_IGS(1)LDNITHVPGGGNK	WT_NT-WT_EGCGEE__-__TG_NT-TG_EGCGEE	-0.835064	0.637633	-1.30963	11	0.217013
P10637_SGYSSPGS(0.997)PGT(0.003)PGSR	WT_NT-WT_EGCGEE__-__TG_NT-TG_EGCGEE	0.465165	0.277247	1.6778	14	0.11556
P10637_SPVVS(1)GDT(0.999)S(0.001)PR	WT_NT-WT_EGCGEE__-__TG_NT-TG_EGCGEE	-2.72814	1.84786	-1.47638	13	0.163651
P10637_SPVVSGDT(0.034)S(0.966)PR	WT_NT-WT_EGCGEE__-__TG_NT-TG_EGCGEE	4.44909	2.34476	1.89747	13	0.0801989
P10637_SRT(1)PSLPTPPTR	WT_NT-WT_EGCGEE__-__TG_NT-TG_EGCGEE	0.480043	0.841901	0.570189	12	0.579069
P10637_T(1)PPGSGEPPK	WT_NT-WT_EGCGEE__-__TG_NT-TG_EGCGEE	0.787732	0.298279	2.64093	15	0.0185241
P10637_TDHGAEIVYKS(1)PVVS(0.008)GDT(0.908)S(0.084)PR	WT_NT-WT_EGCGEE__-__TG_NT-TG_EGCGEE	-0.405681	0.669069	-0.606337	15	0.553357
P10637_TPS(1)LPTPPTR	WT_NT-WT_EGCGEE__-__TG_NT-TG_EGCGEE	0.225132	0.332599	0.676887	15	0.508782
P10637_VAVVRT(1)PPKS(0.607)PS(0.368)AS(0.025)K	WT_NT-WT_EGCGEE__-__TG_NT-TG_EGCGEE	0.476173	0.464492	1.02515	15	0.321543
P10637_VAVVRT(1)PPKS(0.988)PS(0.011)AS(0.001)K	WT_NT-WT_EGCGEE__-__TG_NT-TG_EGCGEE	-0.605025	0.83164	-0.727508	12	0.480869
P11499_EIS(1)DDEAEEEKGEKEEEDKEDEEK	WT_NT-WT_EGCGEE__-__TG_NT-TG_EGCGEE	-0.846476	1.45999	-0.579782	15	0.570668
P11499_PKIEDVGS(1)DEEDDSGK	WT_NT-WT_EGCGEE__-__TG_NT-TG_EGCGEE	0.211506	1.36841	0.154564	15	0.879226
P11798_ES(0.001)S(0.003)ES(0.995)T(0.001)NTTIEDEDTK	WT_NT-WT_EGCGEE__-__TG_NT-TG_EGCGEE	-0.294655	1.13159	-0.260391	12	0.798976
P11798_ESSES(0.001)TNT(0.96)T(0.038)IEDEDTK	WT_NT-WT_EGCGEE__-__TG_NT-TG_EGCGEE	0.109696	0.387587	0.283023	9	0.783561
P11798_KNDGVKES(0.986)S(0.014)ESTNTTIEDEDTK	WT_NT-WT_EGCGEE__-__TG_NT-TG_EGCGEE	-0.85095	0.838822	-1.01446	13	0.328874
P11798_S(0.973)T(0.027)VASCMHR	WT_NT-WT_EGCGEE__-__TG_NT-TG_EGCGEE	0.871584	1.15978	0.751509	14	0.464793
P12367_RVS(1)VCAETFNPDEEEEDNDPR	WT_NT-WT_EGCGEE__-__TG_NT-TG_EGCGEE	-0.137689	1.00514	-0.136984	14	0.892994
P12961_SVPHFS(1)EEEK	WT_NT-WT_EGCGEE__-__TG_NT-TG_EGCGEE	-0.266767	0.441315	-0.604482	15	0.554557
P13595_ASPAPTPTPAGAAS(1)PLAAVAAPATDAPQAK	WT_NT-WT_EGCGEE__-__TG_NT-TG_EGCGEE	-0.425767	0.577265	-0.737558	13	0.473886
P13595_DES(1)KEPIVEVR	WT_NT-WT_EGCGEE__-__TG_NT-TG_EGCGEE	-0.0842559	0.441597	-0.190798	15	0.851242
P13595_GVTAS(0.002)S(0.001)S(0.02)S(0.977)PAS(0.001)APK	WT_NT-WT_EGCGEE__-__TG_NT-TG_EGCGEE	0.0931615	0.487435	0.191126	15	0.85099
P13595_NPPEAATAPAS(1)PK	WT_NT-WT_EGCGEE__-__TG_NT-TG_EGCGEE	0.461336	0.256765	1.79672	14	0.0939806
P14152_KLS(1)SAMSAAK	WT_NT-WT_EGCGEE__-__TG_NT-TG_EGCGEE	0.22908	0.452309	0.506467	15	0.619891
P14873_ADS(0.985)RES(0.015)LKPATKPVASK	WT_NT-WT_EGCGEE__-__TG_NT-TG_EGCGEE	1.16745	2.52858	0.461703	12	0.652552
P14873_AS(0.793)LS(0.207)PMDEPVPDSES(1)PVEK	WT_NT-WT_EGCGEE__-__TG_NT-TG_EGCGEE	-0.164354	0.623677	-0.263525	14	0.795985
P14873_ASLS(1)PMDEPVPDSESPVEK	WT_NT-WT_EGCGEE__-__TG_NT-TG_EGCGEE	-1.61033	0.616835	-2.61063	15	0.0196779
P14873_DLTGQVPT(1)PPVK	WT_NT-WT_EGCGEE__-__TG_NT-TG_EGCGEE	-0.142395	0.437749	-0.325289	10	0.751666
P14873_DVMSDETNNEETES(0.998)PS(0.001)QEFVNITK	WT_NT-WT_EGCGEE__-__TG_NT-TG_EGCGEE	-0.498678	0.683587	-0.729502	15	0.476933
P14873_DVSDERLS(1)PAK	WT_NT-WT_EGCGEE__-__TG_NT-TG_EGCGEE	0.303054	0.486528	0.622892	14	0.54337
P14873_DYNASAST(0.001)IS(0.969)PPS(0.026)S(0.004)MEEDK	WT_NT-WT_EGCGEE__-__TG_NT-TG_EGCGEE	0.542274	0.776447	0.698405	11	0.499423
P14873_ETAAAHQASS(0.006)S(0.994)PPIDAATAEPYGFR	WT_NT-WT_EGCGEE__-__TG_NT-TG_EGCGEE	0.152871	1.25184	0.122117	10	0.905226
P14873_GEAEQS(1)EEEGEEEDKAEDAR	WT_NT-WT_EGCGEE__-__TG_NT-TG_EGCGEE	-1.18316	1.03754	-1.14035	14	0.273273
P14873_IAELEEERS(0.998)QGS(0.001)TSNSDWMK	WT_NT-WT_EGCGEE__-__TG_NT-TG_EGCGEE	-0.757295	0.791044	-0.957335	13	0.355864
P14873_LGGDVS(1)PTQIDVSQFGSFK	WT_NT-WT_EGCGEE__-__TG_NT-TG_EGCGEE	-0.387126	0.369435	-1.04789	15	0.311284
P14873_MSISEGTVS(1)DK	WT_NT-WT_EGCGEE__-__TG_NT-TG_EGCGEE	-0.216115	0.309983	-0.697184	12	0.498972
P14873_PLAAS(1)PKPGALK	WT_NT-WT_EGCGEE__-__TG_NT-TG_EGCGEE	1.36754	1.13839	1.20129	15	0.248263
P14873_RES(1)VVSGDDRAEEDMDDVLEK	WT_NT-WT_EGCGEE__-__TG_NT-TG_EGCGEE	0.379637	0.88375	0.429576	15	0.673611
P14873_RESVVS(1)GDDRAEEDMDDVLEK	WT_NT-WT_EGCGEE__-__TG_NT-TG_EGCGEE	-0.846862	1.2058	-0.702321	15	0.493235
P14873_S(0.5)VS(0.5)PGVTQAVVEEHCAS(1)PEEK	WT_NT-WT_EGCGEE__-__TG_NT-TG_EGCGEE	1.645	1.64865	0.997784	14	0.335318
P14873_S(0.922)S(0.078)HLPTEVTEK	WT_NT-WT_EGCGEE__-__TG_NT-TG_EGCGEE	-0.97517	0.555935	-1.75411	8	0.117496
P14873_S(1)PCDSGYSYETIEK	WT_NT-WT_EGCGEE__-__TG_NT-TG_EGCGEE	-0.965427	0.914377	-1.05583	11	0.313684
P14873_S(1)PDTSAYCYETMEK	WT_NT-WT_EGCGEE__-__TG_NT-TG_EGCGEE	-0.0330112	0.839957	-0.0393011	13	0.969247
P14873_SDIS(1)PLTPR	WT_NT-WT_EGCGEE__-__TG_NT-TG_EGCGEE	-0.190085	0.256259	-0.741766	15	0.469685
P14873_SPSLS(1)PSPPS(1)PIEK	WT_NT-WT_EGCGEE__-__TG_NT-TG_EGCGEE	0.0169369	1.29807	0.0130477	15	0.989762
P14873_T(1)PEDGGYTCEITEK	WT_NT-WT_EGCGEE__-__TG_NT-TG_EGCGEE	-0.737186	1.03067	-0.715249	13	0.487103
P14873_T(1)PEEGGYSYEISEK	WT_NT-WT_EGCGEE__-__TG_NT-TG_EGCGEE	0.462695	1.8929	0.244437	15	0.810205
P14873_TLEVVS(0.98)PS(0.018)QS(0.001)VT(0.001)GSAGHTPYYQSPTDEK	WT_NT-WT_EGCGEE__-__TG_NT-TG_EGCGEE	-1.13238	1.03062	-1.09873	13	0.291816
P14873_VLS(1)PLRS(1)PPLLGSESPYEDFLSADSK	WT_NT-WT_EGCGEE__-__TG_NT-TG_EGCGEE	-0.0699603	0.437868	-0.159775	15	0.87519
P14873_VQSLEGEKLS(1)PK	WT_NT-WT_EGCGEE__-__TG_NT-TG_EGCGEE	-0.305224	0.714409	-0.42724	15	0.675274
P16014_ADAHS(1)MELEEK	WT_NT-WT_EGCGEE__-__TG_NT-TG_EGCGEE	0.301199	0.341786	0.88125	15	0.392085
P16014_EGVDDQESLRPSNQQAS(1)K	WT_NT-WT_EGCGEE__-__TG_NT-TG_EGCGEE	-0.201362	0.889503	-0.226376	12	0.824719
P16014_SSYEGHPLS(1)EER	WT_NT-WT_EGCGEE__-__TG_NT-TG_EGCGEE	-0.0673116	0.516089	-0.130426	11	0.898584
P16014_WAS(0.034)S(0.966)REDAGAPVEDSQGQTK	WT_NT-WT_EGCGEE__-__TG_NT-TG_EGCGEE	-0.365384	0.882611	-0.413981	15	0.684747
P16014_WAS(0.748)S(0.252)REDAGAPVEDSQGQTK	WT_NT-WT_EGCGEE__-__TG_NT-TG_EGCGEE	0.398089	0.507549	0.784337	12	0.448049
P16014_WT(0.004)EGGGHS(0.99)REGVDDQES(0.003)LRPS(0.003)NQQASK	WT_NT-WT_EGCGEE__-__TG_NT-TG_EGCGEE	-0.188671	0.846231	-0.222955	11	0.827657
P16054_EEPILT(1)LVDEAIIK	WT_NT-WT_EGCGEE__-__TG_NT-TG_EGCGEE	-0.0125283	0.619543	-0.0202218	15	0.984133
P16054_GFS(1)YFGEDLMP	WT_NT-WT_EGCGEE__-__TG_NT-TG_EGCGEE	-0.446486	0.615527	-0.725372	14	0.480174
P16054_LAAGAES(1)PQPASGNSPSEDDR	WT_NT-WT_EGCGEE__-__TG_NT-TG_EGCGEE	-0.368708	0.422126	-0.873455	15	0.396184
P16054_LAAGAESPQPASGNS(1)PSEDDR	WT_NT-WT_EGCGEE__-__TG_NT-TG_EGCGEE	0.110884	0.664015	0.16699	15	0.869609
P16054_S(1)APTSPCDQELK	WT_NT-WT_EGCGEE__-__TG_NT-TG_EGCGEE	-0.0978809	0.470727	-0.207935	14	0.838274
P16054_SAPT(0.001)S(0.999)PCDQELK	WT_NT-WT_EGCGEE__-__TG_NT-TG_EGCGEE	-0.354005	0.6633	-0.533702	12	0.603294
P16546_KLDPAQS(0.007)AS(0.993)RENLLEEQGSIALR	WT_NT-WT_EGCGEE__-__TG_NT-TG_EGCGEE	-2.50708	1.68551	-1.48743	12	0.162699
P16546_KLDPAQS(0.891)AS(0.109)RENLLEEQGSIALR	WT_NT-WT_EGCGEE__-__TG_NT-TG_EGCGEE	4.61594	2.27246	2.03126	12	0.0649844
P16546_WRS(1)LQQLAEER	WT_NT-WT_EGCGEE__-__TG_NT-TG_EGCGEE	-0.234218	1.16324	-0.20135	9	0.844902
P17182_YDLDFKS(1)PDDPSR	WT_NT-WT_EGCGEE__-__TG_NT-TG_EGCGEE	-0.356016	0.757331	-0.470093	15	0.64505
P17183_YDLDFKS(1)PADPSR	WT_NT-WT_EGCGEE__-__TG_NT-TG_EGCGEE	-0.0355056	0.373903	-0.0949593	9	0.926428
P19246_EDIKPPAEAKS(1)PEK	WT_NT-WT_EGCGEE__-__TG_NT-TG_EGCGEE	0.351032	0.511232	0.686639	15	0.502788
P19246_EEEEGAAAT(0.001)S(0.999)PPAEEAASPEK	WT_NT-WT_EGCGEE__-__TG_NT-TG_EGCGEE	0.247079	0.538535	0.458799	15	0.652956
P19246_HPTDIRPPEQVKS(1)PAK	WT_NT-WT_EGCGEE__-__TG_NT-TG_EGCGEE	-0.134738	1.63573	-0.0823723	13	0.935605
P19246_IGFGPS(1)PFSLTEGLPK	WT_NT-WT_EGCGEE__-__TG_NT-TG_EGCGEE	-0.482491	0.542631	-0.889171	14	0.388934
P19246_S(0.023)PGEAKS(0.977)PAEPKS(1)PAEPKS(1)PAEAK	WT_NT-WT_EGCGEE__-__TG_NT-TG_EGCGEE	0.150763	0.997974	0.151069	12	0.882431
P19246_S(0.955)PS(0.045)EAKS(1)PAEAKS(1)PAEAK	WT_NT-WT_EGCGEE__-__TG_NT-TG_EGCGEE	-1.42118	1.49293	-0.951941	12	0.359908
P19246_S(1)PAEAKS(0.999)PAT(0.001)VK	WT_NT-WT_EGCGEE__-__TG_NT-TG_EGCGEE	1.75719	0.956415	1.83726	15	0.0860625
P19246_S(1)PAEAKS(1)PAEAKS(1)PAEAKS(1)PAEAK	WT_NT-WT_EGCGEE__-__TG_NT-TG_EGCGEE	-1.42118	1.49293	-0.951941	12	0.359908
P19246_S(1)PAEAKS(1)PAEVKS(1)PGEAK	WT_NT-WT_EGCGEE__-__TG_NT-TG_EGCGEE	-0.537734	0.738281	-0.72836	15	0.477611
P19246_S(1)PAEAKS(1)PATVK	WT_NT-WT_EGCGEE__-__TG_NT-TG_EGCGEE	1.75719	0.956415	1.83726	15	0.0860625
P19246_S(1)PAEPKS(1)PAEPKS(1)PAEAK	WT_NT-WT_EGCGEE__-__TG_NT-TG_EGCGEE	0.0239946	0.906132	0.0264802	13	0.979276
P19246_S(1)PAEPKS(1)PATVK	WT_NT-WT_EGCGEE__-__TG_NT-TG_EGCGEE	0.622647	0.750898	0.829203	15	0.41999
P19246_S(1)PAEVKS(1)PAEAKS(1)PAEVK	WT_NT-WT_EGCGEE__-__TG_NT-TG_EGCGEE	-0.432605	2.0104	-0.215183	14	0.832727
P19246_S(1)PAEVKS(1)PGEAK	WT_NT-WT_EGCGEE__-__TG_NT-TG_EGCGEE	0.847612	1.45592	0.582184	15	0.569091
P19246_S(1)PEAQT(1)PVQEEAK	WT_NT-WT_EGCGEE__-__TG_NT-TG_EGCGEE	0.347669	0.324947	1.06992	15	0.301569
P19246_S(1)PGEAKS(1)PAAVKS(1)PAEAK	WT_NT-WT_EGCGEE__-__TG_NT-TG_EGCGEE	1.15875	0.854479	1.35608	15	0.195136
P19246_S(1)PGEAKS(1)PAEAKS(1)PAEAK	WT_NT-WT_EGCGEE__-__TG_NT-TG_EGCGEE	-1.99802	1.09266	-1.82859	12	0.092411
P19246_S(1)PGEAKS(1)PAEPKS(1)PAEAK	WT_NT-WT_EGCGEE__-__TG_NT-TG_EGCGEE	0.383939	0.997232	0.385005	12	0.706971
P19246_S(1)PIEVKS(1)PEK	WT_NT-WT_EGCGEE__-__TG_NT-TG_EGCGEE	-0.60229	0.802361	-0.750646	15	0.464479
P20357_APHWTSASLTEAAAHPHS(1)PEMK	WT_NT-WT_EGCGEE__-__TG_NT-TG_EGCGEE	-0.301488	0.826225	-0.364899	15	0.720281
P20357_DGS(1)PDAPAT(1)PEKEEVAFSEYK	WT_NT-WT_EGCGEE__-__TG_NT-TG_EGCGEE	-0.113748	0.628815	-0.180892	15	0.858874
P20357_EES(0.996)YES(0.003)S(0.001)GEHESLTMESLKPDEGKK	WT_NT-WT_EGCGEE__-__TG_NT-TG_EGCGEE	-1.45834	0.681051	-2.14131	14	0.0503249
P20357_GSAQESLDTIS(1)PK	WT_NT-WT_EGCGEE__-__TG_NT-TG_EGCGEE	0.0354985	0.237845	0.149251	14	0.883484
P20357_KET(0.002)S(0.998)PETSLIQDEVALK	WT_NT-WT_EGCGEE__-__TG_NT-TG_EGCGEE	-0.195583	0.656729	-0.297814	14	0.770219
P20357_LAS(0.999)VS(0.001)ADAEVAR	WT_NT-WT_EGCGEE__-__TG_NT-TG_EGCGEE	-1.16449	0.975853	-1.19331	9	0.263255
P20357_LDTVLEKS(1)EEHIDSK	WT_NT-WT_EGCGEE__-__TG_NT-TG_EGCGEE	-0.693421	0.639609	-1.08413	11	0.301496
P20357_SGTSTPTTPGSTAITPGT(1)PPSYSSR	WT_NT-WT_EGCGEE__-__TG_NT-TG_EGCGEE	-0.391494	0.316305	-1.23771	15	0.234848
P20357_TGVIQT(0.001)S(0.005)T(0.015)EQS(0.612)FS(0.367)K	WT_NT-WT_EGCGEE__-__TG_NT-TG_EGCGEE	-0.00660448	0.719583	-0.00917821	13	0.992816
P20357_VAIIRT(1)PPKS(1)PAT(1)PK	WT_NT-WT_EGCGEE__-__TG_NT-TG_EGCGEE	0.0768352	0.350265	0.219363	15	0.829324
P20357_VDHGAEIITQS(1)PSR	WT_NT-WT_EGCGEE__-__TG_NT-TG_EGCGEE	-0.356412	0.511941	-0.696198	15	0.496951
P20357_VTDGIS(0.001)KS(0.999)PEK	WT_NT-WT_EGCGEE__-__TG_NT-TG_EGCGEE	0.189137	0.500509	0.377889	15	0.710807
P21619_RLETEDTSGS(1)PSR	WT_NT-WT_EGCGEE__-__TG_NT-TG_EGCGEE	0.6791	1.59964	0.424532	14	0.677629
P26361_Y(1)KS(1)VVKACQLQQDIT(1)K	WT_NT-WT_EGCGEE__-__TG_NT-TG_EGCGEE	0.428326	0.808666	0.52967	11	0.606866
P26645_AEDGAAPS(0.016)PS(0.019)S(0.023)ET(0.943)PK	WT_NT-WT_EGCGEE__-__TG_NT-TG_EGCGEE	1.27511	2.04529	0.623437	12	0.544665
P26645_AEDGAAPS(0.984)PS(0.013)S(0.003)ETPK	WT_NT-WT_EGCGEE__-__TG_NT-TG_EGCGEE	3.85786	1.54347	2.49947	14	0.0254928
P26645_EAAEAEPAEPS(0.013)S(0.987)PAAEAEGASASSTSSPK	WT_NT-WT_EGCGEE__-__TG_NT-TG_EGCGEE	-0.370497	0.997765	-0.371327	15	0.715587
P26645_EEPASGSAAT(0.999)PAAAEK	WT_NT-WT_EGCGEE__-__TG_NT-TG_EGCGEE	0.27361	0.395808	0.691269	14	0.500699
P26645_GEATAERPGEAAVAS(0.001)S(0.996)PS(0.003)K	WT_NT-WT_EGCGEE__-__TG_NT-TG_EGCGEE	0.692065	0.70708	0.978765	15	0.343219
P26645_GEATAERPGEAAVASS(0.002)PS(0.998)K	WT_NT-WT_EGCGEE__-__TG_NT-TG_EGCGEE	-0.477213	1.65972	-0.287526	15	0.777644
P26645_KES(1)GEGAEAEGATAEGAK	WT_NT-WT_EGCGEE__-__TG_NT-TG_EGCGEE	-0.240913	0.469273	-0.513374	15	0.615168
P26645_LSGFS(1)FKK	WT_NT-WT_EGCGEE__-__TG_NT-TG_EGCGEE	0.0409024	0.413255	0.0989762	15	0.922468
P26883_GVQVETIS(1)PGDGR	WT_NT-WT_EGCGEE__-__TG_NT-TG_EGCGEE	-0.18061	0.247174	-0.7307	13	0.477926
P27546_AAVGVTGNDITTPPNKEPPPS(1)PEKK	WT_NT-WT_EGCGEE__-__TG_NT-TG_EGCGEE	-0.934968	0.878002	-1.06488	14	0.304952
P27546_DMS(1)PSAETEAPLAK	WT_NT-WT_EGCGEE__-__TG_NT-TG_EGCGEE	0.768828	0.975632	0.788031	14	0.443817
P27546_LATTVS(1)APDLK	WT_NT-WT_EGCGEE__-__TG_NT-TG_EGCGEE	-0.233545	0.359163	-0.650248	14	0.526059
P27546_RNT(0.059)T(0.941)PTGAAPPAGMTSTR	WT_NT-WT_EGCGEE__-__TG_NT-TG_EGCGEE	0.235826	0.529626	0.44527	12	0.664051
P27546_VGS(1)LDNVGHLPAGGAVK	WT_NT-WT_EGCGEE__-__TG_NT-TG_EGCGEE	-0.843652	0.432137	-1.95228	14	0.0711983
P28028_RDS(0.04)S(0.959)DDWEIPDGQITVGQR	WT_NT-WT_EGCGEE__-__TG_NT-TG_EGCGEE	-0.558887	0.685677	-0.815087	11	0.432316
P28028_RDS(0.999)S(0.001)DDWEIPDGQITVGQR	WT_NT-WT_EGCGEE__-__TG_NT-TG_EGCGEE	-0.612917	0.993713	-0.616795	7	0.55689
P28028_S(0.055)S(0.012)S(0.929)APNVHINT(0.004)IEPVNIDEK	WT_NT-WT_EGCGEE__-__TG_NT-TG_EGCGEE	-0.180065	0.829713	-0.217021	15	0.831116
P28028_SAS(1)EPSLNR	WT_NT-WT_EGCGEE__-__TG_NT-TG_EGCGEE	0.591703	0.485288	1.21928	13	0.244398
P28661_VARPQILEPRPQS(1)PDLCDDDVEFR	WT_NT-WT_EGCGEE__-__TG_NT-TG_EGCGEE	-0.648408	0.840397	-0.771549	15	0.452366
P28667_AAAT(1)PESQEPQAK	WT_NT-WT_EGCGEE__-__TG_NT-TG_EGCGEE	1.15875	0.94022	1.23243	15	0.236758
P28667_GDVTAEEAAGAS(1)PAK	WT_NT-WT_EGCGEE__-__TG_NT-TG_EGCGEE	0.0830558	0.398667	0.208334	15	0.837771
P28667_LSGLS(1)FK	WT_NT-WT_EGCGEE__-__TG_NT-TG_EGCGEE	-0.326841	0.70079	-0.466389	13	0.648656
P28738_PIRPGHYPAS(0.984)S(0.016)PTAVHAVR	WT_NT-WT_EGCGEE__-__TG_NT-TG_EGCGEE	-1.45923	0.908277	-1.60659	15	0.128987
P28867_NLIDSMDQEAFHGFS(1)FVNPK	WT_NT-WT_EGCGEE__-__TG_NT-TG_EGCGEE	-0.381694	0.874368	-0.436537	9	0.672732
P31324_RAS(1)VCAEAYNPDEEEDDAESR	WT_NT-WT_EGCGEE__-__TG_NT-TG_EGCGEE	-0.571245	0.671529	-0.850662	15	0.408331
P31650_AAEEARGS(0.998)ET(0.002)LGGGGGGAAGTR	WT_NT-WT_EGCGEE__-__TG_NT-TG_EGCGEE	1.0619	0.526367	2.01742	14	0.0632445
P33173_DVLS(1)PLRPSR	WT_NT-WT_EGCGEE__-__TG_NT-TG_EGCGEE	-0.350411	0.520971	-0.672612	14	0.512144
P33173_S(0.983)DS(0.017)LILDHQWELEK	WT_NT-WT_EGCGEE__-__TG_NT-TG_EGCGEE	-0.519299	0.421917	-1.23081	15	0.237346
P33175_PVRPGHYPAS(0.001)S(0.998)PT(0.001)NPY(0.001)GTR	WT_NT-WT_EGCGEE__-__TG_NT-TG_EGCGEE	-0.146179	0.524557	-0.278672	15	0.784302
P35486_YGMGT(0.204)S(0.796)VER	WT_NT-WT_EGCGEE__-__TG_NT-TG_EGCGEE	-1.16112	0.804048	-1.44409	15	0.169276
P35486_YHGHS(0.999)MS(0.001)DPGVSYR	WT_NT-WT_EGCGEE__-__TG_NT-TG_EGCGEE	1.68103	1.29463	1.29847	15	0.213735
P35486_YHGHSMS(1)DPGVSYR	WT_NT-WT_EGCGEE__-__TG_NT-TG_EGCGEE	-2.3782	2.01995	-1.17736	13	0.26016
P35564_SDAEEDGVTGS(1)QDEEDSKPK	WT_NT-WT_EGCGEE__-__TG_NT-TG_EGCGEE	0.858971	1.15445	0.74405	12	0.471165
P35802_EEQELHDIHS(0.974)T(0.026)RS(1)K	WT_NT-WT_EGCGEE__-__TG_NT-TG_EGCGEE	-1.35867	1.54273	-0.880695	11	0.397317
P35802_EEQELHDIHS(0.999)T(0.248)RS(0.753)K	WT_NT-WT_EGCGEE__-__TG_NT-TG_EGCGEE	-0.576255	1.08231	-0.532428	15	0.602228
P35802_S(1)KEEQELHDIHSTR	WT_NT-WT_EGCGEE__-__TG_NT-TG_EGCGEE	1.031	1.9743	0.522211	13	0.610307
P35802_SKEEQELHDIHS(0.857)T(0.98)RS(0.163)K	WT_NT-WT_EGCGEE__-__TG_NT-TG_EGCGEE	0.454678	1.89945	0.239373	14	0.814285
P35803_EEQELQDIQS(1)R	WT_NT-WT_EGCGEE__-__TG_NT-TG_EGCGEE	-0.507655	0.526248	-0.964669	15	0.350007
P36916_REEQT(0.001)DT(0.02)S(0.956)DGES(0.012)VT(0.012)HHIR	WT_NT-WT_EGCGEE__-__TG_NT-TG_EGCGEE	1.07149	0.885228	1.21041	11	0.251489
P40124_LEAVSHTSDMHCGYGDS(0.998)PS(0.002)K	WT_NT-WT_EGCGEE__-__TG_NT-TG_EGCGEE	0.480022	0.750152	0.6399	15	0.531891
P40124_PFSAPKPQT(0.004)S(0.984)PS(0.012)PK	WT_NT-WT_EGCGEE__-__TG_NT-TG_EGCGEE	0.418864	0.566883	0.73889	7	0.484007
P42208_IYHLPDAES(1)DEDEDFK	WT_NT-WT_EGCGEE__-__TG_NT-TG_EGCGEE	0.36507	0.535623	0.68158	14	0.506624
P43006_MHDS(0.083)HLS(0.934)S(0.983)DEPK	WT_NT-WT_EGCGEE__-__TG_NT-TG_EGCGEE	0.26406	2.26782	0.116437	11	0.909405
P43006_MHDSHLS(0.995)S(0.005)DEPK	WT_NT-WT_EGCGEE__-__TG_NT-TG_EGCGEE	-0.185114	1.0596	-0.174702	15	0.86365
P46096_DQALKDDDAETGLT(1)DGEEK	WT_NT-WT_EGCGEE__-__TG_NT-TG_EGCGEE	0.364704	0.563835	0.646828	14	0.528206
P46097_GGQDDDDAET(0.037)GLT(0.963)EGEGEGEEEKEPENLGK	WT_NT-WT_EGCGEE__-__TG_NT-TG_EGCGEE	-0.0928198	0.413566	-0.224438	13	0.825906
P46460_ENRQS(1)IINPDWNFEK	WT_NT-WT_EGCGEE__-__TG_NT-TG_EGCGEE	-0.58862	0.600799	-0.979729	15	0.342759
P47746_S(1)IIIHTSEDGK	WT_NT-WT_EGCGEE__-__TG_NT-TG_EGCGEE	-0.324035	0.375116	-0.863828	15	0.401285
P47809_LKIS(1)PEQHWDFTAEDLK	WT_NT-WT_EGCGEE__-__TG_NT-TG_EGCGEE	-0.501827	0.473858	-1.05902	15	0.306345
P47856_VDS(0.982)T(0.017)TCLFPVEEK	WT_NT-WT_EGCGEE__-__TG_NT-TG_EGCGEE	-0.036975	0.493567	-0.0749138	10	0.941761
P48437_DRAS(1)PESLDLTR	WT_NT-WT_EGCGEE__-__TG_NT-TG_EGCGEE	-0.484346	0.388723	-1.24599	13	0.234754
P48453_ICS(1)FEEAK	WT_NT-WT_EGCGEE__-__TG_NT-TG_EGCGEE	0.410092	0.729443	0.562199	14	0.582871
P48678_LRLS(1)PSPTSQR	WT_NT-WT_EGCGEE__-__TG_NT-TG_EGCGEE	0.101611	0.21522	0.472126	10	0.646971
P48722_LHGRS(1)FDDPIVQTER	WT_NT-WT_EGCGEE__-__TG_NT-TG_EGCGEE	0.770477	0.495386	1.55531	12	0.14584
P49312_SES(1)PKEPEQLRK	WT_NT-WT_EGCGEE__-__TG_NT-TG_EGCGEE	1.0744	0.661845	1.62334	15	0.125342
P51830_GQGTAS(1)PGSVSDLAQTVK	WT_NT-WT_EGCGEE__-__TG_NT-TG_EGCGEE	0.285986	0.432733	0.660883	14	0.519416
P51859_RAGDVLEDS(1)PK	WT_NT-WT_EGCGEE__-__TG_NT-TG_EGCGEE	1.28381	0.896453	1.4321	15	0.172623
P52479_LLS(0.999)PT(0.001)HEK	WT_NT-WT_EGCGEE__-__TG_NT-TG_EGCGEE	0.106129	0.313133	0.338927	13	0.740077
P53986_AAQS(1)PQQHSSGDPTEEESPV	WT_NT-WT_EGCGEE__-__TG_NT-TG_EGCGEE	0.166203	0.395598	0.420131	12	0.681815
P53986_EDEAS(0.99)T(0.01)DVDEKPK	WT_NT-WT_EGCGEE__-__TG_NT-TG_EGCGEE	0.870996	1.15098	0.75674	12	0.463805
P54227_ESVPDFPLS(1)PPK	WT_NT-WT_EGCGEE__-__TG_NT-TG_EGCGEE	0.099053	0.494498	0.20031	15	0.843929
P54227_RAS(1)GQAFELILSPR	WT_NT-WT_EGCGEE__-__TG_NT-TG_EGCGEE	0.372461	0.625015	0.595923	11	0.563288
P54227_RASGQAFELILS(1)PR	WT_NT-WT_EGCGEE__-__TG_NT-TG_EGCGEE	0.506781	0.843948	0.600489	14	0.557777
P54285_VEEHS(1)PLER	WT_NT-WT_EGCGEE__-__TG_NT-TG_EGCGEE	-1.00246	0.972213	-1.03111	15	0.31883
P54728_PAQTPVLTS(1)PAPADSTPGDSSR	WT_NT-WT_EGCGEE__-__TG_NT-TG_EGCGEE	-0.652813	0.635295	-1.02757	15	0.320436
P55012_GEGTPAAGDGLGRPLGPT(0.001)PS(0.996)QS(0.003)R	WT_NT-WT_EGCGEE__-__TG_NT-TG_EGCGEE	0.415324	0.692847	0.599445	13	0.559179
P55012_GEGTPAAGDGLGRPLGPT(0.04)PS(0.09)QS(0.871)R	WT_NT-WT_EGCGEE__-__TG_NT-TG_EGCGEE	0.0855916	0.46811	0.182845	12	0.857972
P55088_GSYMEVEDNRS(1)QVETEDLILK	WT_NT-WT_EGCGEE__-__TG_NT-TG_EGCGEE	0.0786108	0.733349	0.107194	15	0.916055
P56399_GTGLQPGEEELPDIAPPLVT(1)PDEPK	WT_NT-WT_EGCGEE__-__TG_NT-TG_EGCGEE	-0.405927	0.577678	-0.702687	15	0.493013
P56399_SAAES(1)ISESVPVGPK	WT_NT-WT_EGCGEE__-__TG_NT-TG_EGCGEE	-0.0516169	0.504307	-0.102352	11	0.920319
P56399_SAAESIS(0.971)ES(0.029)VPVGPK	WT_NT-WT_EGCGEE__-__TG_NT-TG_EGCGEE	0.243637	0.531418	0.458467	14	0.653653
P56564_NRDVEMGNS(1)VIEENEMK	WT_NT-WT_EGCGEE__-__TG_NT-TG_EGCGEE	-0.304	0.478942	-0.634732	15	0.535165
P56695_LNATAS(1)LEQDK	WT_NT-WT_EGCGEE__-__TG_NT-TG_EGCGEE	-0.268879	0.37412	-0.718699	14	0.48415
P57776_ATAPQTQHVS(1)PMR	WT_NT-WT_EGCGEE__-__TG_NT-TG_EGCGEE	1.0573	0.947355	1.11605	15	0.281959
P57776_KGATPAEDDEDKDIDLFGS(1)DEEEEDK	WT_NT-WT_EGCGEE__-__TG_NT-TG_EGCGEE	-0.61623	0.938153	-0.656854	13	0.522734
P58404_AS(1)PGPGGLSGGESLLVK	WT_NT-WT_EGCGEE__-__TG_NT-TG_EGCGEE	0.340238	0.510708	0.666208	13	0.516927
P58871_ENY(0.001)EDQEPLVGHES(0.986)PIT(0.013)LAAR	WT_NT-WT_EGCGEE__-__TG_NT-TG_EGCGEE	-0.163278	0.423181	-0.385835	11	0.706976
P58871_MQAESQS(0.999)PTNVDLEDK	WT_NT-WT_EGCGEE__-__TG_NT-TG_EGCGEE	-0.500418	0.454373	-1.10134	14	0.289325
P59281_KPS(0.994)S(0.006)ETDIENWASK	WT_NT-WT_EGCGEE__-__TG_NT-TG_EGCGEE	-1.48463	0.845861	-1.75517	8	0.117306
P59648_SELPS(0.825)S(0.175)APGGGGV	WT_NT-WT_EGCGEE__-__TG_NT-TG_EGCGEE	-0.483016	0.50837	-0.950128	12	0.360792
P59808_S(0.002)HS(0.998)LDDLQGDADVGK	WT_NT-WT_EGCGEE__-__TG_NT-TG_EGCGEE	-0.519174	0.705054	-0.736361	13	0.47459
P60469_GEGPAVPGDT(0.999)PPPT(0.001)PR	WT_NT-WT_EGCGEE__-__TG_NT-TG_EGCGEE	0.136527	0.211842	0.644475	15	0.529001
P60469_RGS(1)ALGPDEAGGELER	WT_NT-WT_EGCGEE__-__TG_NT-TG_EGCGEE	0.0125467	0.620949	0.0202057	15	0.984146
P60469_VSSSGLDS(1)LGR	WT_NT-WT_EGCGEE__-__TG_NT-TG_EGCGEE	-0.300644	0.392218	-0.766522	9	0.462997
P60904_S(0.001)LS(0.993)T(0.006)SGESLYHVLGLDK	WT_NT-WT_EGCGEE__-__TG_NT-TG_EGCGEE	0.213074	1.23632	0.172345	15	0.86547
P61028_GAMGIMLVY(0.998)DIT(0.994)NEKS(0.008)FDNIKNWIR	WT_NT-WT_EGCGEE__-__TG_NT-TG_EGCGEE	0.109962	1.07266	0.102514	12	0.920042
P61264_SAKDS(1)DDEEEVVHVDR	WT_NT-WT_EGCGEE__-__TG_NT-TG_EGCGEE	-0.968508	0.8212	-1.17938	15	0.256615
P61329_EPS(1)LHEIGEK	WT_NT-WT_EGCGEE__-__TG_NT-TG_EGCGEE	-0.0970864	0.662718	-0.146497	15	0.88548
P61807_LMTANS(1)PEVHG	WT_NT-WT_EGCGEE__-__TG_NT-TG_EGCGEE	-0.442419	0.255391	-1.73232	11	0.111123
P61979_DYDDMS(1)PR	WT_NT-WT_EGCGEE__-__TG_NT-TG_EGCGEE	-0.0473678	0.546219	-0.0867195	13	0.932216
P62071_FQEQECPPS(1)PEPTRK	WT_NT-WT_EGCGEE__-__TG_NT-TG_EGCGEE	0.352763	0.796415	0.442939	15	0.664131
P62259_AAFDDAIAELDTLS(0.999)EES(0.001)YK	WT_NT-WT_EGCGEE__-__TG_NT-TG_EGCGEE	-0.125224	0.394915	-0.317092	14	0.755853
P62482_MYPESTTGS(1)PAR	WT_NT-WT_EGCGEE__-__TG_NT-TG_EGCGEE	0.756809	0.628812	1.20355	13	0.250222
P62482_RS(0.002)S(0.998)LVITTK	WT_NT-WT_EGCGEE__-__TG_NT-TG_EGCGEE	0.229248	0.346552	0.661511	15	0.518318
P62484_NMAPSQQS(1)PVR	WT_NT-WT_EGCGEE__-__TG_NT-TG_EGCGEE	0.57096	0.745519	0.765856	15	0.455645
P62484_TTPPTQKPPS(1)PPMSGK	WT_NT-WT_EGCGEE__-__TG_NT-TG_EGCGEE	0.41454	0.367908	1.12675	15	0.277552
P62996_RPHT(1)PTPGIYMGR	WT_NT-WT_EGCGEE__-__TG_NT-TG_EGCGEE	-0.525583	0.529448	-0.992701	15	0.3366
P63011_MS(1)ESLDTADPAVTGAK	WT_NT-WT_EGCGEE__-__TG_NT-TG_EGCGEE	0.583637	0.528571	1.10418	15	0.286913
P63046_AESEAET(0.001)PGT(0.999)PGEFESK	WT_NT-WT_EGCGEE__-__TG_NT-TG_EGCGEE	-0.300167	0.454696	-0.66015	13	0.520683
P63085_VADPDHDHTGFLT(1)EYVATR	WT_NT-WT_EGCGEE__-__TG_NT-TG_EGCGEE	-0.119541	0.617761	-0.193507	15	0.849158
P63101_TAFDEAIAELDTLS(1)EESYK	WT_NT-WT_EGCGEE__-__TG_NT-TG_EGCGEE	-0.31505	0.560609	-0.561979	14	0.583017
P63115_RDS(0.995)DMAS(0.005)HIQQPGGHGNPGPAPSPSPGPGPGPGASER	WT_NT-WT_EGCGEE__-__TG_NT-TG_EGCGEE	1.33334	1.56454	0.852223	11	0.412261
P63141_IPS(0.012)S(0.988)PDLKK	WT_NT-WT_EGCGEE__-__TG_NT-TG_EGCGEE	1.34603	0.739576	1.82	13	0.091853
P63141_IPS(0.998)S(0.002)PDLKK	WT_NT-WT_EGCGEE__-__TG_NT-TG_EGCGEE	-1.22634	0.796114	-1.54041	13	0.147442
P63166_S(1)DQEAKPSTEDLGDK	WT_NT-WT_EGCGEE__-__TG_NT-TG_EGCGEE	0.159692	0.464172	0.344036	14	0.735932
P63216_GET(1)PVNSTMSIGQAR	WT_NT-WT_EGCGEE__-__TG_NT-TG_EGCGEE	-0.0907211	0.475824	-0.190661	15	0.851348
P63318_AAPALT(1)PPDR	WT_NT-WT_EGCGEE__-__TG_NT-TG_EGCGEE	0.11298	0.191137	0.591093	15	0.56326
P63318_LVLASIDQADFQGFT(0.997)Y(0.003)VNPDFVHPDAR	WT_NT-WT_EGCGEE__-__TG_NT-TG_EGCGEE	-0.609143	1.04052	-0.58542	14	0.567583
P63318_MGPSS(0.018)S(0.978)PIPS(0.003)PSPSPTDSK	WT_NT-WT_EGCGEE__-__TG_NT-TG_EGCGEE	-0.661506	0.637935	-1.03695	11	0.322018
P63318_MGPSSSPIPSPS(0.009)PS(0.979)PT(0.012)DSK	WT_NT-WT_EGCGEE__-__TG_NT-TG_EGCGEE	0.636434	0.633421	1.00476	13	0.333351
P63318_MGPSSSPIPSPSPS(0.005)PT(0.994)DS(0.001)K	WT_NT-WT_EGCGEE__-__TG_NT-TG_EGCGEE	-0.607942	0.377325	-1.61119	14	0.129447
P63328_ITS(1)FEEAK	WT_NT-WT_EGCGEE__-__TG_NT-TG_EGCGEE	-0.532838	0.451872	-1.17918	13	0.259459
P70182_KIPLKPS(0.087)PT(0.913)K	WT_NT-WT_EGCGEE__-__TG_NT-TG_EGCGEE	0.70237	0.420528	1.67021	14	0.117074
P70182_KIPLKPS(0.994)PT(0.006)K	WT_NT-WT_EGCGEE__-__TG_NT-TG_EGCGEE	0.391926	1.07727	0.363812	15	0.721075
P70288_MLPHAPGVQMQAIPEDAVHEDS(1)GDEDGEDPDK	WT_NT-WT_EGCGEE__-__TG_NT-TG_EGCGEE	-0.967295	1.16149	-0.832807	12	0.42122
P70333_HTGPNS(1)PDTANDGFVR	WT_NT-WT_EGCGEE__-__TG_NT-TG_EGCGEE	-0.220476	0.204465	-1.07831	15	0.297933
P70399_LPT(0.002)S(0.003)EEERS(0.995)PAK	WT_NT-WT_EGCGEE__-__TG_NT-TG_EGCGEE	-0.197046	0.813043	-0.242356	12	0.812597
P70399_MESLGS(1)PR	WT_NT-WT_EGCGEE__-__TG_NT-TG_EGCGEE	0.452922	0.63974	0.707978	9	0.496883
P70399_S(0.001)EDRPS(0.971)S(0.027)PQVSVAAVETK	WT_NT-WT_EGCGEE__-__TG_NT-TG_EGCGEE	-0.702744	0.633814	-1.10876	9	0.296284
P70414_GMIIEHEGDRPAS(1)K	WT_NT-WT_EGCGEE__-__TG_NT-TG_EGCGEE	0.146172	1.33839	0.109215	12	0.914837
P70441_EALVEPASES(1)PRPALAR	WT_NT-WT_EGCGEE__-__TG_NT-TG_EGCGEE	0.698518	0.725454	0.962871	14	0.35195
P70663_KAESSPNAEPS(0.016)DEGNS(0.961)REHS(0.017)AGS(0.003)CT(0.003)NFQCK	WT_NT-WT_EGCGEE__-__TG_NT-TG_EGCGEE	-1.19931	0.986809	-1.21534	8	0.258883
P70663_PS(0.011)ALNS(0.989)EEETHEQS(0.995)T(0.005)EQDK	WT_NT-WT_EGCGEE__-__TG_NT-TG_EGCGEE	-0.177039	1.07348	-0.164921	13	0.871543
P70663_PSALNS(1)EEETHEQSTEQDK	WT_NT-WT_EGCGEE__-__TG_NT-TG_EGCGEE	0.156798	0.829429	0.189043	15	0.852593
P70698_SGSS(0.086)S(0.911)PDS(0.001)EIT(0.001)ELK	WT_NT-WT_EGCGEE__-__TG_NT-TG_EGCGEE	-0.552498	0.365157	-1.51304	9	0.164563
P80560_ADSVAGAIQSDPAEGS(1)QESHGR	WT_NT-WT_EGCGEE__-__TG_NT-TG_EGCGEE	-0.978774	0.652017	-1.50115	15	0.154072
P83510_SEGS(1)PVLPHEPSK	WT_NT-WT_EGCGEE__-__TG_NT-TG_EGCGEE	0.146204	0.162565	0.89936	15	0.382672
P83510_TTS(0.003)IS(0.997)PALAR	WT_NT-WT_EGCGEE__-__TG_NT-TG_EGCGEE	-0.278931	0.539753	-0.516776	10	0.616548
P84086_AALEQPCEGS(0.997)LT(0.003)RPK	WT_NT-WT_EGCGEE__-__TG_NT-TG_EGCGEE	0.0383472	0.850962	0.0450633	15	0.964651
P97379_S(0.004)AT(0.996)PPPAEPASLPQEPPK	WT_NT-WT_EGCGEE__-__TG_NT-TG_EGCGEE	0.183417	0.320991	0.571408	13	0.577469
P97427_GMYDGPVYEVPAT(1)PK	WT_NT-WT_EGCGEE__-__TG_NT-TG_EGCGEE	0.174437	0.28001	0.622964	15	0.542664
P97427_S(1)IPHITSDR	WT_NT-WT_EGCGEE__-__TG_NT-TG_EGCGEE	0.125547	0.26669	0.470761	15	0.644584
P97445_GADYTEPDS(1)PREPPGGAHDPAPR	WT_NT-WT_EGCGEE__-__TG_NT-TG_EGCGEE	-0.0246975	0.473825	-0.0521237	15	0.959118
P97492_PLREPGSSHLGS(0.999)PDT(0.001)AR	WT_NT-WT_EGCGEE__-__TG_NT-TG_EGCGEE	-0.652159	0.968004	-0.673716	14	0.511463
P97492_S(1)LGSGESESESRPGK	WT_NT-WT_EGCGEE__-__TG_NT-TG_EGCGEE	-0.120169	0.513139	-0.234185	13	0.818489
P97798_LELKPIDKS(1)PDPNPVMTDTPIPR	WT_NT-WT_EGCGEE__-__TG_NT-TG_EGCGEE	-0.133561	0.542572	-0.246162	12	0.809717
P97825_S(0.009)NS(0.99)S(0.001)EASSGDFLDLK	WT_NT-WT_EGCGEE__-__TG_NT-TG_EGCGEE	0.178682	0.441719	0.404516	10	0.69435
P97855_S(0.083)T(0.083)S(0.834)PAPADVAPAQEDLR	WT_NT-WT_EGCGEE__-__TG_NT-TG_EGCGEE	0.293642	0.184455	1.59194	9	0.145862
P97868_VEGTEIVKPS(1)PK	WT_NT-WT_EGCGEE__-__TG_NT-TG_EGCGEE	-0.0133831	0.248761	-0.0537992	13	0.957913
Q00PI9_S(1)GDETPGSEAPGDK	WT_NT-WT_EGCGEE__-__TG_NT-TG_EGCGEE	-0.711678	0.510572	-1.39388	12	0.188628
Q01768_VMLGET(1)NPADSKPGTIR	WT_NT-WT_EGCGEE__-__TG_NT-TG_EGCGEE	-0.526886	0.603433	-0.873147	15	0.396346
Q02053_ATLPS(1)PDK	WT_NT-WT_EGCGEE__-__TG_NT-TG_EGCGEE	0.182595	0.340791	0.535797	15	0.599954
Q02248_RLS(1)VELTSSLFR	WT_NT-WT_EGCGEE__-__TG_NT-TG_EGCGEE	0.335415	0.589328	0.569148	11	0.580691
Q02248_RT(0.005)S(0.995)MGGTQQQFVEGVR	WT_NT-WT_EGCGEE__-__TG_NT-TG_EGCGEE	-0.33632	0.424156	-0.792915	14	0.441059
Q02357_RRT(0.544)LT(0.667)PLT(0.789)LRY(1)S(1)ILS(1)ES(1)R	WT_NT-WT_EGCGEE__-__TG_NT-TG_EGCGEE	-0.295225	0.321175	-0.919203	9	0.381965
Q03173_NS(0.001)RPS(0.049)S(0.933)PVNT(0.015)PS(0.001)S(0.001)QPPAAK	WT_NT-WT_EGCGEE__-__TG_NT-TG_EGCGEE	-0.302853	0.863573	-0.350698	14	0.731036
Q03173_S(1)PVISRPK	WT_NT-WT_EGCGEE__-__TG_NT-TG_EGCGEE	0.570244	0.362055	1.57502	14	0.137573
Q03517_EHLGPGS(0.015)S(0.985)QEMER	WT_NT-WT_EGCGEE__-__TG_NT-TG_EGCGEE	-0.700107	1.47015	-0.476216	10	0.644154
Q03517_IETQTQEEVRDS(1)K	WT_NT-WT_EGCGEE__-__TG_NT-TG_EGCGEE	0.0687441	0.342746	0.200569	15	0.84373
Q03517_VPS(0.002)PVS(0.994)S(0.004)EDDLQEEEQLEQAIK	WT_NT-WT_EGCGEE__-__TG_NT-TG_EGCGEE	-0.311181	0.425093	-0.73203	13	0.477141
Q04690_S(1)FDHLISDTK	WT_NT-WT_EGCGEE__-__TG_NT-TG_EGCGEE	-0.207403	0.291019	-0.712679	14	0.487754
Q05D44_SVPTVDS(1)GNEDDDSSFK	WT_NT-WT_EGCGEE__-__TG_NT-TG_EGCGEE	-0.0568022	0.391077	-0.145245	13	0.886745
Q05D44_TARPNSEAPLS(0.027)GS(0.973)EDADDSNK	WT_NT-WT_EGCGEE__-__TG_NT-TG_EGCGEE	-0.477308	0.544912	-0.875936	9	0.403837
Q08460_GGYS(0.016)T(0.979)PQT(0.005)LANR	WT_NT-WT_EGCGEE__-__TG_NT-TG_EGCGEE	0.0913654	0.55609	0.1643	11	0.872475
Q08460_RLEDEQPPTLS(1)PK	WT_NT-WT_EGCGEE__-__TG_NT-TG_EGCGEE	0.496135	0.229312	2.16359	14	0.0482787
Q0P678_SFSSSPSPS(0.003)PT(0.003)PS(0.994)PHRPPVR	WT_NT-WT_EGCGEE__-__TG_NT-TG_EGCGEE	-0.800147	0.5393	-1.48368	9	0.172047
Q148V7_AGS(0.991)IS(0.009)T(0.001)LDSLDFAR	WT_NT-WT_EGCGEE__-__TG_NT-TG_EGCGEE	0.0767175	0.541285	0.141732	13	0.889464
Q148V7_S(0.213)S(0.787)PEIQEPIK	WT_NT-WT_EGCGEE__-__TG_NT-TG_EGCGEE	0.313724	0.263417	1.19098	12	0.256688
Q148V7_S(0.676)S(0.324)PEIQEPIK	WT_NT-WT_EGCGEE__-__TG_NT-TG_EGCGEE	0.119287	0.292479	0.407848	12	0.690568
Q14CH0_STVEDFEANT(0.042)S(0.945)PT(0.012)K	WT_NT-WT_EGCGEE__-__TG_NT-TG_EGCGEE	0.252684	0.414604	0.609459	13	0.552723
Q2PFD7_DHRPET(1)PGIK	WT_NT-WT_EGCGEE__-__TG_NT-TG_EGCGEE	-0.83534	0.630149	-1.32562	12	0.209648
Q2PFD7_IGS(0.986)T(0.014)TNPFLDIPHDPNAAVYK	WT_NT-WT_EGCGEE__-__TG_NT-TG_EGCGEE	-0.524814	0.666757	-0.787114	14	0.444336
Q2PFD7_S(0.001)HS(0.017)S(0.981)PSLNPDASPVTAK	WT_NT-WT_EGCGEE__-__TG_NT-TG_EGCGEE	-0.647979	0.768877	-0.842761	9	0.421194
Q2PFD7_S(0.031)HS(0.968)S(0.001)PSLNPDAS(1)PVTAK	WT_NT-WT_EGCGEE__-__TG_NT-TG_EGCGEE	0.105921	0.706439	0.149936	15	0.882812
Q2PFD7_SHS(1)SPSLNPDASPVTAK	WT_NT-WT_EGCGEE__-__TG_NT-TG_EGCGEE	0.314244	0.359721	0.873578	15	0.396119
Q3TES0_VQTPQS(1)PHQHPVAPGAIADK	WT_NT-WT_EGCGEE__-__TG_NT-TG_EGCGEE	-0.12653	0.330418	-0.382938	12	0.708462
Q3TVA9_GLS(1)LTETELEELR	WT_NT-WT_EGCGEE__-__TG_NT-TG_EGCGEE	-0.386586	0.68047	-0.568116	14	0.578955
Q3TWL2_RIINLGPVHPGPLS(1)PEPQPMGVR	WT_NT-WT_EGCGEE__-__TG_NT-TG_EGCGEE	0.409486	0.834054	0.490959	9	0.635204
Q3TWW8_SHS(1)PLPAPPSK	WT_NT-WT_EGCGEE__-__TG_NT-TG_EGCGEE	0.466042	0.351445	1.32607	14	0.206045
Q3TXS7_T(0.003)VGT(0.997)PIASVPGSTNTGTVPGSEK	WT_NT-WT_EGCGEE__-__TG_NT-TG_EGCGEE	0.2957	0.47419	0.623591	9	0.548373
Q3TXS7_T(0.936)VGT(0.064)PIASVPGSTNTGTVPGSEK	WT_NT-WT_EGCGEE__-__TG_NT-TG_EGCGEE	-0.464141	0.953625	-0.486712	10	0.636953
Q3TXS7_TASAVAGKT(1)PDAS(1)PEPK	WT_NT-WT_EGCGEE__-__TG_NT-TG_EGCGEE	-0.124291	0.931827	-0.133385	12	0.8961
Q3U0M1_FNFESVPES(1)PGEK	WT_NT-WT_EGCGEE__-__TG_NT-TG_EGCGEE	0.464382	0.400748	1.15879	13	0.267386
Q3UDE2_MEIQSGPQPGS(1)PGR	WT_NT-WT_EGCGEE__-__TG_NT-TG_EGCGEE	1.26928	0.714402	1.7767	12	0.100952
Q3UH68_TINHQMES(1)PGER	WT_NT-WT_EGCGEE__-__TG_NT-TG_EGCGEE	-0.495088	0.353328	-1.40121	10	0.191413
Q3UH99_ET(0.002)IS(0.915)AIDT(0.02)S(0.063)PK	WT_NT-WT_EGCGEE__-__TG_NT-TG_EGCGEE	0.291063	0.447957	0.649757	10	0.530491
Q3UHB8_S(0.006)FS(0.994)LGDLSHSPQTAQHVER	WT_NT-WT_EGCGEE__-__TG_NT-TG_EGCGEE	0.0570553	0.370271	0.154091	15	0.879592
Q3UHB8_SHS(1)LDSLSR	WT_NT-WT_EGCGEE__-__TG_NT-TG_EGCGEE	0.30478	0.266889	1.14197	13	0.274063
Q3UHD1_NENVATLSVS(0.004)S(0.996)LER	WT_NT-WT_EGCGEE__-__TG_NT-TG_EGCGEE	-0.827289	0.554772	-1.49122	12	0.161716
Q3UHD6_SES(1)GYGFNVR	WT_NT-WT_EGCGEE__-__TG_NT-TG_EGCGEE	0.264952	0.442481	0.598786	15	0.55825
Q3UHD9_GAGSRLS(0.999)WPES(0.001)EGK	WT_NT-WT_EGCGEE__-__TG_NT-TG_EGCGEE	-0.0990999	0.509123	-0.194648	12	0.848925
Q3UHD9_LSTPSKT(0.999)EGSAVQAEAK	WT_NT-WT_EGCGEE__-__TG_NT-TG_EGCGEE	0.214097	0.474535	0.451173	13	0.659299
Q3UHJ0_ILS(1)DVTHSAVFGVPASK	WT_NT-WT_EGCGEE__-__TG_NT-TG_EGCGEE	-0.900041	0.529356	-1.70025	13	0.112867
Q3UHJ0_VGSLT(1)PPSSPK	WT_NT-WT_EGCGEE__-__TG_NT-TG_EGCGEE	-0.342761	0.447541	-0.765876	14	0.456469
Q3UHJ0_VQT(0.001)T(0.999)PPPTIQGQK	WT_NT-WT_EGCGEE__-__TG_NT-TG_EGCGEE	0.3381	0.24006	1.4084	13	0.182477
Q3UHK3_T(0.047)GAY(0.989)LQFLS(0.964)ILS(1)RMLIR	WT_NT-WT_EGCGEE__-__TG_NT-TG_EGCGEE	-0.459822	1.27003	-0.362057	15	0.722359
Q3UHK3_T(0.136)GAY(0.98)LQFLS(0.884)ILS(1)RMLIR	WT_NT-WT_EGCGEE__-__TG_NT-TG_EGCGEE	-0.459822	1.27003	-0.362057	15	0.722359
Q3UHK3_T(0.224)GAY(0.792)LQFLS(0.984)ILS(1)RMLIR	WT_NT-WT_EGCGEE__-__TG_NT-TG_EGCGEE	-0.724955	1.26882	-0.571362	15	0.576216
Q3ULB5_S(1)LVGTPYWMAPEVISR	WT_NT-WT_EGCGEE__-__TG_NT-TG_EGCGEE	-0.652051	0.824071	-0.791256	10	0.447156
Q3UMB5_VAS(1)PANVGTLHTLSR	WT_NT-WT_EGCGEE__-__TG_NT-TG_EGCGEE	0.139134	0.310566	0.448001	12	0.662133
Q3UMU9_GGS(0.996)S(0.004)GEELEDEEPVK	WT_NT-WT_EGCGEE__-__TG_NT-TG_EGCGEE	0.41763	0.818305	0.51036	14	0.617751
Q3UN16_RLS(0.999)LGS(0.001)PDSR	WT_NT-WT_EGCGEE__-__TG_NT-TG_EGCGEE	0.249609	0.38458	0.649044	13	0.527611
Q3UNH4_APSPAPRPPS(1)RR	WT_NT-WT_EGCGEE__-__TG_NT-TG_EGCGEE	2.94101	1.8031	1.63109	13	0.126849
Q3UNH4_ERPGS(0.999)T(0.001)GEGDLVSLR	WT_NT-WT_EGCGEE__-__TG_NT-TG_EGCGEE	-1.95978	1.17389	-1.66947	15	0.115755
Q3UNH4_NSELVS(1)PVKPER	WT_NT-WT_EGCGEE__-__TG_NT-TG_EGCGEE	-0.525707	0.488565	-1.07602	15	0.29892
Q3UNH4_S(0.006)VAT(0.006)GPMT(0.989)PQAAAPPAVPPVFPEVR	WT_NT-WT_EGCGEE__-__TG_NT-TG_EGCGEE	-0.15501	1.1101	-0.139637	11	0.891471
Q3UNH4_S(0.995)PS(0.005)AEAAAPPPGPR	WT_NT-WT_EGCGEE__-__TG_NT-TG_EGCGEE	0.376883	0.266382	1.41482	14	0.178977
Q3UNH4_SIGSLPEREPSAST(0.011)S(0.989)QK	WT_NT-WT_EGCGEE__-__TG_NT-TG_EGCGEE	-0.668032	0.380588	-1.75526	12	0.104685
Q3UNH4_VITQIPGAT(0.042)S(0.958)PGK	WT_NT-WT_EGCGEE__-__TG_NT-TG_EGCGEE	-0.200179	0.814436	-0.245788	15	0.809178
Q3USB7_KLPSESDLLEGEVT(1)DEDEEAEMSR	WT_NT-WT_EGCGEE__-__TG_NT-TG_EGCGEE	-0.492207	0.691507	-0.711789	11	0.491416
Q3UVX5_PRS(1)PS(1)PISTLSHLAGSAGR	WT_NT-WT_EGCGEE__-__TG_NT-TG_EGCGEE	-0.224253	0.353823	-0.633801	15	0.535757
Q3UYG8_GLS(1)PPHK	WT_NT-WT_EGCGEE__-__TG_NT-TG_EGCGEE	0.501675	0.387651	1.29414	9	0.227837
Q3V3V9_PLPPY(0.012)PT(0.049)EPS(0.685)S(0.256)PERS(0.854)PPS(0.104)PAT(0.039)DQR	WT_NT-WT_EGCGEE__-__TG_NT-TG_EGCGEE	-0.730895	0.386903	-1.88909	12	0.0832805
Q4ACU6_AHS(1)PQGEGEIPLHR	WT_NT-WT_EGCGEE__-__TG_NT-TG_EGCGEE	-0.086771	0.438681	-0.1978	13	0.846261
Q4KMM3_RDS(0.999)ET(0.001)EVEELRK	WT_NT-WT_EGCGEE__-__TG_NT-TG_EGCGEE	-0.143788	0.411898	-0.349086	15	0.731877
Q4KMM3_S(0.068)T(0.075)EES(0.353)LS(0.49)EDAFT(0.011)ES(0.015)ELS(0.985)PIREELLS(0.001)S(0.001)EPR	WT_NT-WT_EGCGEE__-__TG_NT-TG_EGCGEE	-0.245344	0.860167	-0.285228	10	0.78129
Q4KMM3_TTT(1)PDVAHPK	WT_NT-WT_EGCGEE__-__TG_NT-TG_EGCGEE	0.685019	0.599902	1.14188	15	0.271403
Q4KMM3_VVSST(0.001)S(0.999)EEEEAFTEK	WT_NT-WT_EGCGEE__-__TG_NT-TG_EGCGEE	-0.196756	0.296201	-0.664266	12	0.51908
Q4VA53_AES(1)PETSAVESTQSTPQK	WT_NT-WT_EGCGEE__-__TG_NT-TG_EGCGEE	-0.493679	0.297554	-1.65913	10	0.128079
Q52KI8_APKPEPVPEPKEPS(1)PEK	WT_NT-WT_EGCGEE__-__TG_NT-TG_EGCGEE	0.515035	0.17872	2.8818	15	0.0114078
Q52KI8_RYS(1)PPIQR	WT_NT-WT_EGCGEE__-__TG_NT-TG_EGCGEE	0.458996	0.314678	1.45862	12	0.170343
Q52KI8_S(1)PELPEPSVR	WT_NT-WT_EGCGEE__-__TG_NT-TG_EGCGEE	0.0712882	0.205858	0.346298	15	0.733928
Q52KI8_TAS(1)PPPPPK	WT_NT-WT_EGCGEE__-__TG_NT-TG_EGCGEE	0.402977	0.350193	1.15073	13	0.27057
Q569Z6_ASVSDLS(1)PR	WT_NT-WT_EGCGEE__-__TG_NT-TG_EGCGEE	0.558968	0.24583	2.2738	15	0.0381032
Q569Z6_FSGEEGEIEDDES(0.996)GT(0.004)ENREEK	WT_NT-WT_EGCGEE__-__TG_NT-TG_EGCGEE	0.189637	0.488287	0.388373	14	0.703582
Q569Z6_IDIS(0.996)PS(0.003)T(0.001)FR	WT_NT-WT_EGCGEE__-__TG_NT-TG_EGCGEE	-0.618487	0.577117	-1.07168	13	0.303355
Q56A07_EQKLS(0.851)T(0.149)DDLKTEEEGK	WT_NT-WT_EGCGEE__-__TG_NT-TG_EGCGEE	1.49285	1.11888	1.33424	12	0.206894
Q5DQR4_SLSGSTNTVS(0.008)S(0.989)EGVT(0.003)K	WT_NT-WT_EGCGEE__-__TG_NT-TG_EGCGEE	1.26646	0.621906	2.03641	7	0.0811419
Q5DTL9_DSGLEDGRES(0.095)PS(0.905)FDT(0.001)PSQR	WT_NT-WT_EGCGEE__-__TG_NT-TG_EGCGEE	0.535011	2.17162	0.246365	9	0.810927
Q5DTL9_ERDSGLEDGRES(1)PSFDTPSQR	WT_NT-WT_EGCGEE__-__TG_NT-TG_EGCGEE	-0.016326	0.549023	-0.0297365	15	0.976669
Q5DTL9_NDVS(0.999)RENST(0.001)VDFSK	WT_NT-WT_EGCGEE__-__TG_NT-TG_EGCGEE	-0.13342	0.519846	-0.256653	15	0.800934
Q5DTY9_LLAPEDVKQS(1)PDEFCHSDFEDASQGSDTR	WT_NT-WT_EGCGEE__-__TG_NT-TG_EGCGEE	-0.21476	0.448809	-0.478512	12	0.640886
Q5DTY9_T(0.001)LT(0.071)S(0.925)GS(0.004)RESNISSK	WT_NT-WT_EGCGEE__-__TG_NT-TG_EGCGEE	1.09001	0.8155	1.33661	8	0.218113
Q5DU25_AQNPAYFEGKPAS(1)LDEGAMAGAR	WT_NT-WT_EGCGEE__-__TG_NT-TG_EGCGEE	-0.158787	0.739618	-0.214688	14	0.833107
Q5F2E8_ASDPQS(0.999)PPQVS(0.001)R	WT_NT-WT_EGCGEE__-__TG_NT-TG_EGCGEE	0.0617491	0.355508	0.173692	13	0.864783
Q5PR73_GTFRES(1)YIPTVEDTYR	WT_NT-WT_EGCGEE__-__TG_NT-TG_EGCGEE	1.41391	0.77988	1.81299	12	0.0949079
Q5RJI5_SSGGTPLHS(1)PLHTPR	WT_NT-WT_EGCGEE__-__TG_NT-TG_EGCGEE	-0.165639	0.475875	-0.348074	15	0.732622
Q5SRT8_DEPWWEGRVASDVHCT(1)LR	WT_NT-WT_EGCGEE__-__TG_NT-TG_EGCGEE	-1.84118	1.4401	-1.27851	13	0.223424
Q5SRX1_AAETVPDLPS(1)PPTEAPAPASNTSTR	WT_NT-WT_EGCGEE__-__TG_NT-TG_EGCGEE	-0.0816087	0.571612	-0.142769	12	0.888842
Q5SRX1_GIEFPMADLDALS(1)PIHTPQR	WT_NT-WT_EGCGEE__-__TG_NT-TG_EGCGEE	0.153658	0.458568	0.335083	15	0.742203
Q5U3K5_NISLS(0.003)S(0.997)EEEAEGLAGHPR	WT_NT-WT_EGCGEE__-__TG_NT-TG_EGCGEE	1.67845	0.375228	4.47314	12	0.000761477
Q60598_KQT(0.982)PPAS(0.019)PS(0.998)PQPIEDRPPS(0.496)S(0.414)PIY(0.09)EDAAPFK	WT_NT-WT_EGCGEE__-__TG_NT-TG_EGCGEE	0.926989	1.65975	0.558512	11	0.587684
Q60598_KQT(1)PPASPSPQPIEDRPPSSPIYEDAAPFK	WT_NT-WT_EGCGEE__-__TG_NT-TG_EGCGEE	0.0550416	0.475579	0.115736	15	0.909397
Q60771_FYYSSGS(0.001)S(0.132)S(0.846)PT(0.021)HAK	WT_NT-WT_EGCGEE__-__TG_NT-TG_EGCGEE	-3.21869	3.52745	-0.912469	12	0.379489
Q60829_ATLSEPGEEPQHPS(1)PP	WT_NT-WT_EGCGEE__-__TG_NT-TG_EGCGEE	-0.124777	0.305062	-0.409022	13	0.689182
Q60829_AVQHLQTISNLSENQAS(1)EEEDELGELR	WT_NT-WT_EGCGEE__-__TG_NT-TG_EGCGEE	-0.757382	0.333911	-2.26822	12	0.0425748
Q60875_EAQELGS(1)PEDR	WT_NT-WT_EGCGEE__-__TG_NT-TG_EGCGEE	-0.413443	0.471394	-0.877065	13	0.39637
Q60875_LQDS(0.053)S(0.946)DPDTGSEEEVS(0.077)S(0.067)RLS(0.822)PPHS(0.034)PR	WT_NT-WT_EGCGEE__-__TG_NT-TG_EGCGEE	-0.420766	0.435622	-0.965898	9	0.359331
Q60875_LQDS(0.17)S(0.827)DPDT(0.001)GS(0.001)EEEVS(0.001)S(0.001)RLS(0.968)PPHS(0.032)PR	WT_NT-WT_EGCGEE__-__TG_NT-TG_EGCGEE	-0.828735	1.00117	-0.82777	10	0.427113
Q60902_STPSHGSVSS(0.001)LNS(0.002)T(0.002)GS(0.246)LS(0.749)PK	WT_NT-WT_EGCGEE__-__TG_NT-TG_EGCGEE	-0.335441	0.413227	-0.811758	8	0.440413
Q60902_TVFAGAVPVLPAS(1)PPPK	WT_NT-WT_EGCGEE__-__TG_NT-TG_EGCGEE	0.250999	0.441842	0.568073	15	0.578391
Q60932_LTFDSS(0.004)FS(0.992)PNT(0.003)GKK	WT_NT-WT_EGCGEE__-__TG_NT-TG_EGCGEE	-0.542002	0.491259	-1.10329	14	0.288505
Q61029_GPPDFSSDEEREPT(0.999)PVLGSGASVGR	WT_NT-WT_EGCGEE__-__TG_NT-TG_EGCGEE	-0.128683	0.478917	-0.268695	8	0.794963
Q61036_T(0.004)AS(0.004)EPPLAPPVS(0.993)EEEDEEEEEEEDDNEPPPVIAPRPEHTK	WT_NT-WT_EGCGEE__-__TG_NT-TG_EGCGEE	-0.923983	0.698889	-1.32207	11	0.212976
Q61070_FPS(1)PHPS(1)PAK	WT_NT-WT_EGCGEE__-__TG_NT-TG_EGCGEE	-0.245334	0.381768	-0.642625	10	0.534923
Q61097_RTES(1)VPSDINNPVDR	WT_NT-WT_EGCGEE__-__TG_NT-TG_EGCGEE	-0.233437	0.666503	-0.350241	15	0.731028
Q61165_IGS(1)DPLAYEPK	WT_NT-WT_EGCGEE__-__TG_NT-TG_EGCGEE	-0.135594	0.388581	-0.348947	13	0.732716
Q61165_LDS(1)PTLSR	WT_NT-WT_EGCGEE__-__TG_NT-TG_EGCGEE	0.064107	0.183525	0.349309	15	0.731713
Q61206_PLHELIMQLLEET(1)PEEK	WT_NT-WT_EGCGEE__-__TG_NT-TG_EGCGEE	-0.263576	1.18903	-0.221673	10	0.829029
Q61290_FGEAVVVGRPGS(1)GDGDSDQSR	WT_NT-WT_EGCGEE__-__TG_NT-TG_EGCGEE	-0.037704	0.730518	-0.0516127	13	0.959622
Q61290_HLLS(1)PDVSR	WT_NT-WT_EGCGEE__-__TG_NT-TG_EGCGEE	0.0858926	0.505512	0.169912	14	0.86751
Q61290_HMQMS(0.195)S(0.805)QEALNK	WT_NT-WT_EGCGEE__-__TG_NT-TG_EGCGEE	0.73945	1.26337	0.585297	10	0.571318
Q61301_HIS(1)PVQALSEFK	WT_NT-WT_EGCGEE__-__TG_NT-TG_EGCGEE	0.638976	0.565718	1.1295	11	0.282718
Q61301_TPEELEDDS(1)DFEQEDYDVR	WT_NT-WT_EGCGEE__-__TG_NT-TG_EGCGEE	-1.10217	1.11682	-0.986879	12	0.343183
Q61316_MQVDQEEPHTEEQQQQPQT(1)PAENK	WT_NT-WT_EGCGEE__-__TG_NT-TG_EGCGEE	-0.12807	0.359426	-0.356317	15	0.726565
Q61337_RMS(1)DEFEGSFK	WT_NT-WT_EGCGEE__-__TG_NT-TG_EGCGEE	-1.01941	0.355492	-2.86761	7	0.0240742
Q61548_KPGNNEGS(1)GAPS(1)PLSK	WT_NT-WT_EGCGEE__-__TG_NT-TG_EGCGEE	0.495654	1.09574	0.452348	14	0.657948
Q61548_PDAAPSIDLFGTDAFS(0.02)S(0.98)PPR	WT_NT-WT_EGCGEE__-__TG_NT-TG_EGCGEE	-0.307201	0.649113	-0.473262	14	0.643321
Q61548_S(0.417)S(0.583)PATTVT(0.308)S(0.683)PNS(0.009)TPAK	WT_NT-WT_EGCGEE__-__TG_NT-TG_EGCGEE	0.556613	0.460018	1.20998	8	0.260822
Q61644_AEGATLSNATGAVESTSQAGDRGS(0.991)VS(0.007)S(0.001)YDR	WT_NT-WT_EGCGEE__-__TG_NT-TG_EGCGEE	-1.67854	1.46704	-1.14417	12	0.274865
Q61644_GSVS(0.066)S(0.934)YDR	WT_NT-WT_EGCGEE__-__TG_NT-TG_EGCGEE	-0.437416	0.544874	-0.802784	13	0.436531
Q61687_YVES(1)DDEKPTDENVNEK	WT_NT-WT_EGCGEE__-__TG_NT-TG_EGCGEE	-0.279258	0.883942	-0.315923	11	0.757974
Q61699_IES(1)PKLER	WT_NT-WT_EGCGEE__-__TG_NT-TG_EGCGEE	0.637674	0.227274	2.80575	15	0.0133045
Q61699_NIQQDNSEAGTQPQVQTDGQQTS(0.007)QS(0.004)PPS(0.988)PELTSEESK	WT_NT-WT_EGCGEE__-__TG_NT-TG_EGCGEE	0.145052	0.439893	0.329744	12	0.747278
Q61699_VPT(1)EEEDGSSLEADMECPNQRPTESSDVDK	WT_NT-WT_EGCGEE__-__TG_NT-TG_EGCGEE	-1.02251	0.418601	-2.44268	15	0.0274331
Q61701_NCPS(1)PMQTGAATDDSK	WT_NT-WT_EGCGEE__-__TG_NT-TG_EGCGEE	-0.241656	0.453057	-0.533391	14	0.602129
Q61768_PIRPGQHPAAS(1)PTHPGTVR	WT_NT-WT_EGCGEE__-__TG_NT-TG_EGCGEE	0.216283	0.789131	0.274078	14	0.788027
Q62048_QPS(1)EEEIIK	WT_NT-WT_EGCGEE__-__TG_NT-TG_EGCGEE	0.0257111	0.281698	0.0912717	15	0.928484
Q62093_VDNLT(0.011)Y(0.004)RT(0.822)S(0.163)PDTLRR	WT_NT-WT_EGCGEE__-__TG_NT-TG_EGCGEE	1.82965	0.523709	3.49363	8	0.00815488
Q62188_GGT(0.883)PAGS(0.946)T(0.171)RGS(0.5)PT(0.5)RPNPPVR	WT_NT-WT_EGCGEE__-__TG_NT-TG_EGCGEE	-0.397995	0.886766	-0.448816	14	0.660433
Q62188_GMYDGPVFDLT(0.001)T(0.003)T(0.997)PK	WT_NT-WT_EGCGEE__-__TG_NT-TG_EGCGEE	0.0794981	0.637173	0.124767	15	0.902365
Q62188_GS(0.999)PT(0.001)RPNPPVR	WT_NT-WT_EGCGEE__-__TG_NT-TG_EGCGEE	0.0388603	0.410243	0.0947252	15	0.925787
Q62261_AQTLPTSVVTITS(0.001)ES(0.012)S(0.987)PGK	WT_NT-WT_EGCGEE__-__TG_NT-TG_EGCGEE	1.09284	0.901439	1.21233	15	0.244135
Q62261_ES(0.022)S(0.977)PVPS(0.001)PTLDRK	WT_NT-WT_EGCGEE__-__TG_NT-TG_EGCGEE	0.153587	0.688523	0.223067	15	0.826493
Q62261_ES(0.5)S(0.5)PVPS(0.999)PT(0.001)LDRK	WT_NT-WT_EGCGEE__-__TG_NT-TG_EGCGEE	-0.0871746	1.26154	-0.0691019	12	0.946047
Q62261_ES(0.891)S(0.109)PVPSPTLDR	WT_NT-WT_EGCGEE__-__TG_NT-TG_EGCGEE	0.00188989	0.955067	0.00197881	12	0.998454
Q62261_TLET(1)PAAQMEGFLNR	WT_NT-WT_EGCGEE__-__TG_NT-TG_EGCGEE	-0.255046	0.414291	-0.615621	12	0.549643
Q62277_LHQVY(1)FDAPSCVK	WT_NT-WT_EGCGEE__-__TG_NT-TG_EGCGEE	-0.0531982	0.568765	-0.0935327	12	0.927024
Q62313_T(0.005)ES(0.995)GETLAGDSDFSLKPEK	WT_NT-WT_EGCGEE__-__TG_NT-TG_EGCGEE	-0.473296	0.587678	-0.805365	13	0.435093
Q62318_S(1)GEGEVSGLLR	WT_NT-WT_EGCGEE__-__TG_NT-TG_EGCGEE	-0.787383	0.457506	-1.72103	10	0.11598
Q62376_YDERPGPS(1)PLPHR	WT_NT-WT_EGCGEE__-__TG_NT-TG_EGCGEE	0.401654	0.233813	1.71784	14	0.107853
Q62415_EPEQEGPSVPGEGSTVES(0.001)LPRPLS(0.887)PT(0.112)K	WT_NT-WT_EGCGEE__-__TG_NT-TG_EGCGEE	0.0551317	0.437393	0.126046	9	0.902466
Q62417_RSAT(1)LPLPAR	WT_NT-WT_EGCGEE__-__TG_NT-TG_EGCGEE	-0.0127351	0.233007	-0.0546552	11	0.957393
Q62433_S(1)RELHDVDLAEVKPLVEK	WT_NT-WT_EGCGEE__-__TG_NT-TG_EGCGEE	-0.106688	0.601847	-0.177268	14	0.861837
Q62433_T(0.002)AS(0.998)GSSVTSLEGTR	WT_NT-WT_EGCGEE__-__TG_NT-TG_EGCGEE	0.145017	0.481032	0.301471	14	0.767487
Q62448_T(0.046)QT(0.953)PPLGQTPQLGLK	WT_NT-WT_EGCGEE__-__TG_NT-TG_EGCGEE	-0.269492	0.562768	-0.478869	10	0.64233
Q63844_IADPEHDHTGFLT(0.999)EY(0.001)VATR	WT_NT-WT_EGCGEE__-__TG_NT-TG_EGCGEE	0.904703	0.594004	1.52306	14	0.150009
Q64012_GRLS(1)PVPVPR	WT_NT-WT_EGCGEE__-__TG_NT-TG_EGCGEE	0.30223	0.201214	1.50203	15	0.153845
Q640R3_S(1)PGLPIR	WT_NT-WT_EGCGEE__-__TG_NT-TG_EGCGEE	0.326047	1.19681	0.272431	12	0.789922
Q640R3_THT(0.001)S(0.983)PPRAPS(0.015)S(0.001)PGR	WT_NT-WT_EGCGEE__-__TG_NT-TG_EGCGEE	1.04189	1.26277	0.825085	15	0.422252
Q64322_GPT(0.007)S(0.986)PS(0.003)T(0.003)PR	WT_NT-WT_EGCGEE__-__TG_NT-TG_EGCGEE	0.671199	0.302286	2.22041	11	0.0483306
Q64332_MNQLLS(0.933)RT(0.163)PALS(0.893)PQRPLT(0.003)T(0.007)QQPQS(0.001)GTLK	WT_NT-WT_EGCGEE__-__TG_NT-TG_EGCGEE	-0.685998	0.855047	-0.802292	11	0.439373
Q64332_T(1)PALS(1)PQRPLTTQQPQSGTLK	WT_NT-WT_EGCGEE__-__TG_NT-TG_EGCGEE	-0.694812	1.02055	-0.680824	15	0.506357
Q66L44_GAGDEVSELPAPARS(1)PPR	WT_NT-WT_EGCGEE__-__TG_NT-TG_EGCGEE	0.143317	0.370881	0.386422	15	0.704611
Q66L44_HAS(1)LDGASPYFK	WT_NT-WT_EGCGEE__-__TG_NT-TG_EGCGEE	-0.328884	0.398482	-0.825341	15	0.422111
Q68ED2_TELCENVDPNS(1)PAAK	WT_NT-WT_EGCGEE__-__TG_NT-TG_EGCGEE	-0.339708	0.529223	-0.641899	10	0.535375
Q68FF6_HGS(1)GADSDYENTQSGDPLLGLEGK	WT_NT-WT_EGCGEE__-__TG_NT-TG_EGCGEE	-1.0468	0.865224	-1.20986	11	0.251692
Q68FF6_S(0.007)LS(0.021)S(0.969)PT(0.002)DNLELSAR	WT_NT-WT_EGCGEE__-__TG_NT-TG_EGCGEE	-0.143988	0.350226	-0.411129	13	0.687675
Q68FH0_AASPYSQRPAS(0.998)PT(0.002)AVR	WT_NT-WT_EGCGEE__-__TG_NT-TG_EGCGEE	0.490365	0.281899	1.73951	15	0.102417
Q68FH0_LLGLNELDDLLGKES(1)PSK	WT_NT-WT_EGCGEE__-__TG_NT-TG_EGCGEE	-2.00083	1.02785	-1.94662	11	0.0775631
Q68FH0_PSPIYISSYS(0.016)S(0.984)PAR	WT_NT-WT_EGCGEE__-__TG_NT-TG_EGCGEE	-0.726514	0.445172	-1.63198	13	0.126658
Q68FH0_S(0.004)AVS(0.996)PDLHITPIYEGR	WT_NT-WT_EGCGEE__-__TG_NT-TG_EGCGEE	0.189733	0.774359	0.245019	15	0.809762
Q68FH0_VASPSQGQVGSS(0.003)S(0.997)PK	WT_NT-WT_EGCGEE__-__TG_NT-TG_EGCGEE	0.486131	0.480006	1.01276	14	0.328359
Q68FH0_VGS(1)PLTLTDAQTR	WT_NT-WT_EGCGEE__-__TG_NT-TG_EGCGEE	0.0195649	0.216939	0.090186	14	0.929417
Q68FL4_HRDGGEALVS(1)PDGTVTEAPR	WT_NT-WT_EGCGEE__-__TG_NT-TG_EGCGEE	0.47397	0.428659	1.1057	15	0.286275
Q68FM6_GS(1)PLNSPLDR	WT_NT-WT_EGCGEE__-__TG_NT-TG_EGCGEE	0.351379	0.43688	0.804291	9	0.441955
Q69ZH9_ARS(1)DDYLSR	WT_NT-WT_EGCGEE__-__TG_NT-TG_EGCGEE	-0.475607	0.339358	-1.40149	11	0.188646
Q69ZK9_RLS(1)PPGGSGSGVPGGGPLLPTAGR	WT_NT-WT_EGCGEE__-__TG_NT-TG_EGCGEE	-0.756693	0.881424	-0.85849	11	0.408939
Q6DFV7_HS(0.006)GS(0.994)PENLGESTLNIHEDLDK	WT_NT-WT_EGCGEE__-__TG_NT-TG_EGCGEE	-0.0964513	0.260935	-0.369637	13	0.717605
Q6NS52_ANS(0.998)VT(0.002)MDGQGLQITPVPGTHPLLVFVNPK	WT_NT-WT_EGCGEE__-__TG_NT-TG_EGCGEE	-0.123568	0.424292	-0.291234	15	0.774861
Q6NS60_RHS(0.998)T(0.002)EGEEGDVSDVGSR	WT_NT-WT_EGCGEE__-__TG_NT-TG_EGCGEE	0.248626	0.762848	0.325918	13	0.749673
Q6NVE8_EAENTANQAGNES(1)PVQELR	WT_NT-WT_EGCGEE__-__TG_NT-TG_EGCGEE	0.0390667	0.56843	0.0687274	9	0.946709
Q6NXN1_ILGS(0.009)AS(0.991)PEEEQEKPILDRPTR	WT_NT-WT_EGCGEE__-__TG_NT-TG_EGCGEE	-0.433383	0.296628	-1.46103	12	0.169691
Q6NZC7_KLS(1)VGAYVSSVR	WT_NT-WT_EGCGEE__-__TG_NT-TG_EGCGEE	0.0934832	0.356164	0.262473	15	0.796528
Q6P4S6_RAS(1)DGGANIQLHAQQLLK	WT_NT-WT_EGCGEE__-__TG_NT-TG_EGCGEE	-1.1871	0.496007	-2.39331	13	0.0324895
Q6P542_SKPAAADS(1)EGEEEEEDTAK	WT_NT-WT_EGCGEE__-__TG_NT-TG_EGCGEE	0.462265	0.693419	0.666646	9	0.52172
Q6P9K8_AAASVVSGPPVAS(0.001)DCAS(0.997)PGDS(0.002)AR	WT_NT-WT_EGCGEE__-__TG_NT-TG_EGCGEE	-0.656314	0.543952	-1.20657	9	0.258356
Q6P9K8_AQPGS(1)PQALGGPHGPATAK	WT_NT-WT_EGCGEE__-__TG_NT-TG_EGCGEE	0.93684	0.533993	1.7544	15	0.0997609
Q6P9K8_PASSPPS(0.001)QS(0.001)AS(0.001)PVKPPS(0.994)PGT(0.002)PALHVPAKPPR	WT_NT-WT_EGCGEE__-__TG_NT-TG_EGCGEE	0.0752496	0.679177	0.110795	10	0.913971
Q6P9K8_RAHGT(1)PPPVSPKPPPPPTAPK	WT_NT-WT_EGCGEE__-__TG_NT-TG_EGCGEE	-0.206789	0.624015	-0.331385	14	0.745262
Q6P9K8_RAS(1)DLAGSVDTGSAGSVK	WT_NT-WT_EGCGEE__-__TG_NT-TG_EGCGEE	-0.0875691	0.342951	-0.25534	9	0.8042
Q6P9K8_RGS(1)GEPAEQSHFMEDGTAR	WT_NT-WT_EGCGEE__-__TG_NT-TG_EGCGEE	-0.409787	0.603093	-0.679475	12	0.509732
Q6P9K8_SVSESS(0.001)PGDS(0.999)PVKPPEGSSGAAR	WT_NT-WT_EGCGEE__-__TG_NT-TG_EGCGEE	-1.18559	0.3977	-2.98111	12	0.011462
Q6P9K8_VPLPGPGS(1)PEVK	WT_NT-WT_EGCGEE__-__TG_NT-TG_EGCGEE	0.282415	0.213156	1.32492	15	0.205027
Q6P9Q6_RLS(0.985)LT(0.015)PDPEK	WT_NT-WT_EGCGEE__-__TG_NT-TG_EGCGEE	-0.0398406	0.26925	-0.147969	13	0.884638
Q6P9R4_RAETFGGYDSVGS(0.016)PS(0.984)K	WT_NT-WT_EGCGEE__-__TG_NT-TG_EGCGEE	0.595848	0.484513	1.22979	8	0.253714
Q6P9S0_GLS(1)LEHQK	WT_NT-WT_EGCGEE__-__TG_NT-TG_EGCGEE	-0.235366	0.57778	-0.407363	11	0.691557
Q6P9S0_TPTVPDS(1)PGYVGPTR	WT_NT-WT_EGCGEE__-__TG_NT-TG_EGCGEE	-0.36821	0.456565	-0.806479	10	0.438726
Q6PAJ1_ASAPRPPPAPADGADPAPVEESEARPDGEGS(0.905)PS(0.095)K	WT_NT-WT_EGCGEE__-__TG_NT-TG_EGCGEE	-0.180548	0.30095	-0.599928	14	0.55814
Q6PAV2_IY(0.119)S(0.882)FGLGGNGQLGT(0.962)GS(0.038)T(0.54)S(0.458)NR	WT_NT-WT_EGCGEE__-__TG_NT-TG_EGCGEE	0.875818	1.21363	0.721649	12	0.484335
Q6PAV2_IY(0.439)S(0.561)FGLGGNGQLGT(0.904)GS(0.096)T(0.755)S(0.244)NR	WT_NT-WT_EGCGEE__-__TG_NT-TG_EGCGEE	0.684685	0.882033	0.776258	13	0.451489
Q6PAV2_IY(0.445)S(0.555)FGLGGNGQLGT(0.123)GS(0.877)T(0.123)S(0.877)NR	WT_NT-WT_EGCGEE__-__TG_NT-TG_EGCGEE	0.875818	1.21363	0.721649	12	0.484335
Q6PAV2_IY(0.452)S(0.548)FGLGGNGQLGT(0.09)GS(0.91)T(0.5)S(0.5)NR	WT_NT-WT_EGCGEE__-__TG_NT-TG_EGCGEE	0.875818	1.21363	0.721649	12	0.484335
Q6PCP5_NDSIVT(0.996)PS(0.004)PPQAR	WT_NT-WT_EGCGEE__-__TG_NT-TG_EGCGEE	0.206415	0.480958	0.429175	12	0.6754
Q6PCP5_PLALKT(1)PPR	WT_NT-WT_EGCGEE__-__TG_NT-TG_EGCGEE	-0.0757826	0.557339	-0.135972	10	0.894542
Q6PDG5_DMDEPS(1)PVPNVEEVTLPK	WT_NT-WT_EGCGEE__-__TG_NT-TG_EGCGEE	0.397676	0.633863	0.627384	13	0.541271
Q6PDG5_TLT(0.001)DEVNS(0.994)PDS(0.006)DRR	WT_NT-WT_EGCGEE__-__TG_NT-TG_EGCGEE	-0.126334	0.892817	-0.141501	11	0.890033
Q6PDL0_EFQDYIEPEEGCQGS(1)PQR	WT_NT-WT_EGCGEE__-__TG_NT-TG_EGCGEE	-0.725842	0.636616	-1.14016	15	0.2721
Q6PE13_GLAS(0.003)S(0.996)PT(0.001)GGALRPR	WT_NT-WT_EGCGEE__-__TG_NT-TG_EGCGEE	-0.757477	0.992162	-0.763461	14	0.457862
Q6PE13_GSVGPAPS(0.001)LS(0.005)ELDLRPPS(0.958)PINLS(0.035)R	WT_NT-WT_EGCGEE__-__TG_NT-TG_EGCGEE	0.0411057	1.11085	0.037004	11	0.971145
Q6PE13_RGS(1)QPDAELDGAGTSLLR	WT_NT-WT_EGCGEE__-__TG_NT-TG_EGCGEE	-0.925117	0.657716	-1.40656	15	0.179937
Q6PER3_LIGTAVPQRT(0.031)S(0.964)PT(0.005)GPK	WT_NT-WT_EGCGEE__-__TG_NT-TG_EGCGEE	1.26041	1.16008	1.08648	9	0.305507
Q6PFR5_RAHT(1)PTPGIYMGR	WT_NT-WT_EGCGEE__-__TG_NT-TG_EGCGEE	0.645846	0.67063	0.963043	13	0.353099
Q6PGE7_TGMYVATLAGSQS(1)PK	WT_NT-WT_EGCGEE__-__TG_NT-TG_EGCGEE	-1.52869	0.7424	-2.05912	12	0.061867
Q6PGF7_GSNPFEDEDDEELAT(1)PEAEEEK	WT_NT-WT_EGCGEE__-__TG_NT-TG_EGCGEE	-0.382815	0.273662	-1.39886	12	0.187166
Q6PGL7_VDNARVS(1)PEVGSADVASIAQK	WT_NT-WT_EGCGEE__-__TG_NT-TG_EGCGEE	-0.407171	0.350745	-1.16087	7	0.283747
Q6PIC6_RDVAGDAS(0.973)ES(0.027)ALLK	WT_NT-WT_EGCGEE__-__TG_NT-TG_EGCGEE	0.374004	0.390552	0.957629	14	0.354496
Q6PIC6_S(1)PDCTHDNPLETR	WT_NT-WT_EGCGEE__-__TG_NT-TG_EGCGEE	-0.0644535	1.26427	-0.0509807	13	0.960116
Q6PIE5_AGQENIS(1)VSK	WT_NT-WT_EGCGEE__-__TG_NT-TG_EGCGEE	0.569427	0.468452	1.21555	14	0.244257
Q6R891_AS(0.038)S(0.962)LNENVDHSALLK	WT_NT-WT_EGCGEE__-__TG_NT-TG_EGCGEE	-0.616545	0.813853	-0.757563	15	0.460449
Q6WVG3_S(0.95)PS(0.05)GGAAGPLLTPSQSLDGSR	WT_NT-WT_EGCGEE__-__TG_NT-TG_EGCGEE	-0.405532	0.268112	-1.51255	13	0.154319
Q6ZPJ3_EEKPEVQS(1)PVK	WT_NT-WT_EGCGEE__-__TG_NT-TG_EGCGEE	1.18063	0.797305	1.48077	15	0.159365
Q6ZPS6_GVAPADS(1)PDAPRR	WT_NT-WT_EGCGEE__-__TG_NT-TG_EGCGEE	0.433606	0.529515	0.818875	13	0.427615
Q6ZQ58_ESPRPPAAAEAPAGS(1)DGEDGGRR	WT_NT-WT_EGCGEE__-__TG_NT-TG_EGCGEE	-0.170427	0.321814	-0.529584	15	0.604151
Q6ZQK5_KS(0.005)S(0.995)PSTGSLDSGNESK	WT_NT-WT_EGCGEE__-__TG_NT-TG_EGCGEE	-0.457409	0.814416	-0.561641	8	0.589744
Q6ZQK5_YSALLS(0.002)PS(0.998)EQEK	WT_NT-WT_EGCGEE__-__TG_NT-TG_EGCGEE	0.0150434	0.304526	0.0493995	12	0.961414
Q6ZWR6_T(1)ENLGESKHHISEKK	WT_NT-WT_EGCGEE__-__TG_NT-TG_EGCGEE	0.702407	0.902899	0.777946	13	0.450528
Q6ZWU9_DLLHPS(1)PEEEK	WT_NT-WT_EGCGEE__-__TG_NT-TG_EGCGEE	-0.0349582	0.274615	-0.127299	13	0.900652
Q78ZA7_EFITGDVEPTDAESAWHS(1)ENEEEDK	WT_NT-WT_EGCGEE__-__TG_NT-TG_EGCGEE	0.522311	1.21175	0.431039	13	0.673501
Q7M750_S(0.998)PT(0.002)HEMNPR	WT_NT-WT_EGCGEE__-__TG_NT-TG_EGCGEE	0.889823	2.31784	0.383901	10	0.709088
Q7TMB8_SGDGES(0.001)T(0.999)PVEHVR	WT_NT-WT_EGCGEE__-__TG_NT-TG_EGCGEE	0.0892866	0.629868	0.141754	9	0.890396
Q7TME0_PGSSQLVHIPEETQENIST(0.008)S(0.991)PK	WT_NT-WT_EGCGEE__-__TG_NT-TG_EGCGEE	0.683342	0.831688	0.821632	14	0.425058
Q7TME0_TVHT(0.005)S(0.995)PGGGLGAR	WT_NT-WT_EGCGEE__-__TG_NT-TG_EGCGEE	-0.00208744	0.592189	-0.00352495	12	0.997245
Q7TMY8_GSGTAS(1)DDEFENLR	WT_NT-WT_EGCGEE__-__TG_NT-TG_EGCGEE	-0.141031	0.27355	-0.515557	12	0.615529
Q7TPB0_S(0.003)VS(0.913)T(0.084)DELGPPGR	WT_NT-WT_EGCGEE__-__TG_NT-TG_EGCGEE	0.0515601	0.514662	0.100182	9	0.922396
Q7TPH6_LISGDAEPT(1)PEQEEK	WT_NT-WT_EGCGEE__-__TG_NT-TG_EGCGEE	0.476492	0.357193	1.33399	13	0.205106
Q7TQ95_ADS(1)VPNLEPSEESLVTK	WT_NT-WT_EGCGEE__-__TG_NT-TG_EGCGEE	-0.158511	0.274866	-0.576687	11	0.575762
Q7TQD2_AVS(0.007)S(0.99)PT(0.003)VSR	WT_NT-WT_EGCGEE__-__TG_NT-TG_EGCGEE	0.501968	0.728196	0.68933	14	0.501881
Q7TQD2_RLS(1)LESEGANEGATAAPELSALEEAFRR	WT_NT-WT_EGCGEE__-__TG_NT-TG_EGCGEE	0.450799	1.01137	0.44573	15	0.662158
Q7TQF7_AFSIQGAPS(0.024)DS(0.976)GPLR	WT_NT-WT_EGCGEE__-__TG_NT-TG_EGCGEE	-0.808569	0.602158	-1.34278	9	0.212224
Q7TQF7_T(0.045)PS(0.938)PPEEPS(0.019)PLPS(0.923)PT(0.045)AS(0.029)PNHTLAPASPAPVRPR	WT_NT-WT_EGCGEE__-__TG_NT-TG_EGCGEE	1.06563	1.52291	0.699731	11	0.498626
Q7TQF7_T(0.152)PS(0.848)PPEEPS(0.008)PLPS(0.953)PT(0.033)AS(0.007)PNHTLAPASPAPVRPR	WT_NT-WT_EGCGEE__-__TG_NT-TG_EGCGEE	-0.848113	0.784544	-1.08103	13	0.299332
Q7TQG1_S(1)PAEEELTPSAVVR	WT_NT-WT_EGCGEE__-__TG_NT-TG_EGCGEE	-0.0928279	0.394143	-0.235518	10	0.81856
Q7TSH8_VEPPHS(0.982)S(0.017)HEDLT(0.001)DDLSTR	WT_NT-WT_EGCGEE__-__TG_NT-TG_EGCGEE	-1.70632	0.983805	-1.73441	12	0.108432
Q7TSJ2_AQS(1)PLLPEPLK	WT_NT-WT_EGCGEE__-__TG_NT-TG_EGCGEE	-0.0229168	0.538711	-0.0425401	15	0.966629
Q7TSJ2_GQS(1)PTAPGPTK	WT_NT-WT_EGCGEE__-__TG_NT-TG_EGCGEE	0.991737	0.783059	1.26649	15	0.224652
Q80T41_DLEEVTMQLQDT(1)PEK	WT_NT-WT_EGCGEE__-__TG_NT-TG_EGCGEE	-0.263326	0.750618	-0.350812	15	0.730608
Q80T41_DPIEDINS(1)PEHIQR	WT_NT-WT_EGCGEE__-__TG_NT-TG_EGCGEE	-0.284165	0.807101	-0.352081	15	0.729675
Q80TE7_LET(0.001)T(0.999)PTTSPLPER	WT_NT-WT_EGCGEE__-__TG_NT-TG_EGCGEE	-0.09398	0.443903	-0.211713	9	0.837048
Q80TE7_LETTPTT(0.01)S(0.99)PLPERK	WT_NT-WT_EGCGEE__-__TG_NT-TG_EGCGEE	0.6195	0.936174	0.661736	13	0.519698
Q80TE7_S(1)MDGYPEQFCVR	WT_NT-WT_EGCGEE__-__TG_NT-TG_EGCGEE	-0.405476	0.694061	-0.584209	10	0.572022
Q80TJ1_AGGGRPS(0.008)S(0.983)PS(0.005)PS(0.005)VVSEK	WT_NT-WT_EGCGEE__-__TG_NT-TG_EGCGEE	-0.905101	0.637379	-1.42004	14	0.177482
Q80TJ1_AGGGRPSSPSPSVVS(1)EK	WT_NT-WT_EGCGEE__-__TG_NT-TG_EGCGEE	0.142759	0.470761	0.303252	15	0.765863
Q80TL0_RPWPQHQCS(1)APADLGYEGR	WT_NT-WT_EGCGEE__-__TG_NT-TG_EGCGEE	-0.392972	1.0913	-0.360096	15	0.723795
Q80TL0_VDS(0.999)FT(0.001)DR	WT_NT-WT_EGCGEE__-__TG_NT-TG_EGCGEE	0.69472	0.754425	0.92086	13	0.373896
Q80TL4_RGT(1)VEGSVQEVQEEK	WT_NT-WT_EGCGEE__-__TG_NT-TG_EGCGEE	-0.105424	0.253908	-0.415206	15	0.683869
Q80TS7_LRPGS(1)PEPPPR	WT_NT-WT_EGCGEE__-__TG_NT-TG_EGCGEE	0.232576	0.438892	0.529915	13	0.605104
Q80TY0_RT(0.031)VS(0.963)DNS(0.006)LSSSK	WT_NT-WT_EGCGEE__-__TG_NT-TG_EGCGEE	0.19472	0.625534	0.311286	8	0.76354
Q80TZ3_GAS(0.087)S(0.853)PDMEPS(0.06)YGGGLFDMVK	WT_NT-WT_EGCGEE__-__TG_NT-TG_EGCGEE	-0.205031	0.377025	-0.543811	14	0.595126
Q80TZ3_GAS(0.827)S(0.173)PDMEPSYGGGLFDMVK	WT_NT-WT_EGCGEE__-__TG_NT-TG_EGCGEE	-0.25059	0.640271	-0.391381	15	0.701019
Q80TZ3_RTATSASAS(1)PTLR	WT_NT-WT_EGCGEE__-__TG_NT-TG_EGCGEE	-2.09662	1.43651	-1.45952	14	0.166494
Q80U23_RTS(1)PPVSVR	WT_NT-WT_EGCGEE__-__TG_NT-TG_EGCGEE	0.262271	0.299799	0.874823	15	0.395462
Q80U28_LLRPNS(1)LK	WT_NT-WT_EGCGEE__-__TG_NT-TG_EGCGEE	-0.0781785	0.422569	-0.185008	13	0.856078
Q80U28_S(1)PTENVNTPVGK	WT_NT-WT_EGCGEE__-__TG_NT-TG_EGCGEE	0.264945	0.479258	0.552824	15	0.588529
Q80U40_DHLS(1)PDFYDESETDPGAEELPAR	WT_NT-WT_EGCGEE__-__TG_NT-TG_EGCGEE	-0.184655	0.659653	-0.279927	13	0.783938
Q80U49_EIHDVAGDGDSLGS(1)PGPTR	WT_NT-WT_EGCGEE__-__TG_NT-TG_EGCGEE	0.613497	0.54066	1.13472	13	0.276983
Q80U49_HEDGTQS(0.991)DS(0.009)EDPLAK	WT_NT-WT_EGCGEE__-__TG_NT-TG_EGCGEE	0.168914	0.501176	0.337035	12	0.741912
Q80UJ7_FSVTHHYLVQES(1)PDK	WT_NT-WT_EGCGEE__-__TG_NT-TG_EGCGEE	-0.118359	0.5658	-0.209188	12	0.83781
Q80UU9_PGEEPSEYT(1)DEEDTK	WT_NT-WT_EGCGEE__-__TG_NT-TG_EGCGEE	0.972587	0.8472	1.148	14	0.270207
Q80VC9_SSILLSEGT(1)PPEEPTTK	WT_NT-WT_EGCGEE__-__TG_NT-TG_EGCGEE	-0.35516	0.264493	-1.34279	14	0.200705
Q80VP1_T(1)PESFLGPNAALVDLDSLVSR	WT_NT-WT_EGCGEE__-__TG_NT-TG_EGCGEE	-0.597882	0.378734	-1.57863	15	0.135273
Q80VP1_TALPT(0.003)S(0.987)GS(0.009)STGELELLAGEVPAR	WT_NT-WT_EGCGEE__-__TG_NT-TG_EGCGEE	-0.849847	0.576677	-1.4737	12	0.166306
Q80WJ7_SQEPISNDQKVS(1)DDDK	WT_NT-WT_EGCGEE__-__TG_NT-TG_EGCGEE	-0.622765	0.876643	-0.710397	12	0.491034
Q80X50_RYPSS(0.001)IS(0.001)S(0.003)S(0.995)PQK	WT_NT-WT_EGCGEE__-__TG_NT-TG_EGCGEE	0.555794	0.5369	1.03519	10	0.324965
Q80X80_EAGLS(0.986)QS(0.014)HDDLSNTTATPSVR	WT_NT-WT_EGCGEE__-__TG_NT-TG_EGCGEE	-1.48477	0.794975	-1.86769	14	0.0828803
Q80X80_NLGT(1)PTSSTPRPSITPTK	WT_NT-WT_EGCGEE__-__TG_NT-TG_EGCGEE	0.728199	0.55394	1.31458	14	0.20978
Q80X80_NLGTPTSSTPRPS(0.001)IT(0.993)PT(0.006)K	WT_NT-WT_EGCGEE__-__TG_NT-TG_EGCGEE	-0.667342	0.5809	-1.14881	9	0.280251
Q80X80_SDISERPS(1)VDDVESETGSTGALETR	WT_NT-WT_EGCGEE__-__TG_NT-TG_EGCGEE	0.727493	0.38049	1.91199	12	0.0800448
Q80X80_SLSPAAT(0.002)VT(0.002)AELHY(0.005)EQGS(0.99)PR	WT_NT-WT_EGCGEE__-__TG_NT-TG_EGCGEE	0.22533	0.599438	0.375901	11	0.714139
Q80XI3_T(0.026)S(0.026)S(0.94)PT(0.004)S(0.002)LPPLAR	WT_NT-WT_EGCGEE__-__TG_NT-TG_EGCGEE	-0.0018637	0.254283	-0.00732924	13	0.994263
Q80XU3_ATVT(0.001)PS(0.999)PVK	WT_NT-WT_EGCGEE__-__TG_NT-TG_EGCGEE	0.481041	0.246853	1.94869	13	0.073247
Q80Z38_RAPS(1)PVVS(0.921)PT(0.079)ELSK	WT_NT-WT_EGCGEE__-__TG_NT-TG_EGCGEE	-0.445178	0.448311	-0.993011	11	0.342046
Q80ZF8_IS(1)LNDDEEEK	WT_NT-WT_EGCGEE__-__TG_NT-TG_EGCGEE	-0.701291	0.231945	-3.02352	14	0.00911642
Q80ZF8_SETGSTISMS(0.008)S(0.991)LER	WT_NT-WT_EGCGEE__-__TG_NT-TG_EGCGEE	0.0441487	0.644454	0.0685056	14	0.946352
Q810U4_EDDGTFGEYS(1)DAEDHK	WT_NT-WT_EGCGEE__-__TG_NT-TG_EGCGEE	-0.341305	0.730588	-0.467165	12	0.64875
Q811D0_NLSEIENVHGFVS(0.007)HS(0.021)HIS(0.972)PIK	WT_NT-WT_EGCGEE__-__TG_NT-TG_EGCGEE	-0.512769	0.641501	-0.799328	13	0.438462
Q811P8_DVINRS(0.988)PT(0.012)QLQLGK	WT_NT-WT_EGCGEE__-__TG_NT-TG_EGCGEE	1.07474	1.15391	0.931383	14	0.367439
Q811P8_S(0.01)AKS(0.989)EES(0.001)LTSLHAVDGDSK	WT_NT-WT_EGCGEE__-__TG_NT-TG_EGCGEE	-0.82773	0.663932	-1.24671	15	0.231622
Q812A2_LRS(1)DGAAIPR	WT_NT-WT_EGCGEE__-__TG_NT-TG_EGCGEE	-0.698691	0.567086	-1.23207	12	0.241519
Q812A2_NDLQS(1)PTEHISDYGFGGVMGR	WT_NT-WT_EGCGEE__-__TG_NT-TG_EGCGEE	-1.65806	0.515605	-3.21576	11	0.0082208
Q812A2_S(1)LEAEALAEDIEK	WT_NT-WT_EGCGEE__-__TG_NT-TG_EGCGEE	0.00907718	0.545941	0.0166267	10	0.987062
Q812A2_SGGDT(0.006)HS(0.992)PPRGLGPS(0.002)IDTPPR	WT_NT-WT_EGCGEE__-__TG_NT-TG_EGCGEE	0.520475	0.320911	1.62187	12	0.130794
Q8BFT9_SEDDAAS(1)GEHDIQIEGVR	WT_NT-WT_EGCGEE__-__TG_NT-TG_EGCGEE	-0.508851	0.467419	-1.08864	15	0.293495
Q8BGD9_S(1)LENETLNK	WT_NT-WT_EGCGEE__-__TG_NT-TG_EGCGEE	-0.0630723	0.338355	-0.186408	15	0.854622
Q8BGU5_RSAS(1)ADNLILPR	WT_NT-WT_EGCGEE__-__TG_NT-TG_EGCGEE	1.1443	0.789182	1.44999	15	0.16765
Q8BH50_RDS(0.99)S(0.01)ESQLASTESDKPTTGR	WT_NT-WT_EGCGEE__-__TG_NT-TG_EGCGEE	-0.0857768	0.316717	-0.270831	13	0.790773
Q8BH66_S(0.952)S(0.048)DWSSEEEEPVRK	WT_NT-WT_EGCGEE__-__TG_NT-TG_EGCGEE	-1.57336	0.338724	-4.64495	10	0.000915058
Q8BH66_SSDWS(0.002)S(0.998)EEEEPVRK	WT_NT-WT_EGCGEE__-__TG_NT-TG_EGCGEE	0.0162978	0.830538	0.0196232	8	0.984825
Q8BH66_SSDWS(0.994)S(0.006)EEEEPVRK	WT_NT-WT_EGCGEE__-__TG_NT-TG_EGCGEE	-0.301429	0.50916	-0.592012	14	0.563282
Q8BJ42_IIES(1)PERK	WT_NT-WT_EGCGEE__-__TG_NT-TG_EGCGEE	1.11063	0.796331	1.39468	11	0.190636
Q8BJH1_NTT(1)PPSLAR	WT_NT-WT_EGCGEE__-__TG_NT-TG_EGCGEE	0.121967	0.391883	0.311232	10	0.762015
Q8BJI1_DIS(1)NLEENDETR	WT_NT-WT_EGCGEE__-__TG_NT-TG_EGCGEE	-0.88096	0.499255	-1.76455	10	0.108104
Q8BJU0_APDRT(1)PPSEEDSAEAER	WT_NT-WT_EGCGEE__-__TG_NT-TG_EGCGEE	-0.431386	0.687726	-0.627265	15	0.539917
Q8BMG7_GGFS(1)PFGNTQGPSR	WT_NT-WT_EGCGEE__-__TG_NT-TG_EGCGEE	-0.200907	0.366603	-0.548024	10	0.595696
Q8BNW9_ASAAEGSEAS(1)PPSLR	WT_NT-WT_EGCGEE__-__TG_NT-TG_EGCGEE	0.163624	0.26884	0.608631	15	0.551876
Q8BP27_ENPPS(1)PPT(0.759)S(0.241)PAAPQPR	WT_NT-WT_EGCGEE__-__TG_NT-TG_EGCGEE	0.193217	0.481889	0.400957	13	0.694964
Q8BP27_ENPPS(1)PPT(0.894)S(0.106)PAAPQPR	WT_NT-WT_EGCGEE__-__TG_NT-TG_EGCGEE	0.361602	0.310466	1.16471	8	0.277691
Q8BPN8_FGNVDADS(1)PVEETIQDHSALK	WT_NT-WT_EGCGEE__-__TG_NT-TG_EGCGEE	0.362694	0.482155	0.752236	14	0.46437
Q8BPN8_LDHELS(1)LDR	WT_NT-WT_EGCGEE__-__TG_NT-TG_EGCGEE	-0.859364	0.664884	-1.2925	15	0.215739
Q8BPN8_NLAS(1)PEGTLATLGLK	WT_NT-WT_EGCGEE__-__TG_NT-TG_EGCGEE	0.0133926	0.570847	0.023461	15	0.981592
Q8BPN8_RKQS(1)EVEADLGYPGGK	WT_NT-WT_EGCGEE__-__TG_NT-TG_EGCGEE	0.581031	0.648837	0.895495	13	0.386804
Q8BPN8_RQS(1)ESIAAPPVASEDMDK	WT_NT-WT_EGCGEE__-__TG_NT-TG_EGCGEE	-0.900319	1.08402	-0.830536	11	0.423896
Q8BPN8_THPRPS(0.998)IS(0.002)MPLPTVLLDR	WT_NT-WT_EGCGEE__-__TG_NT-TG_EGCGEE	0.486099	0.775448	0.626863	11	0.54354
Q8BRT1_S(1)FDDEESVDGNRPSSAASAFK	WT_NT-WT_EGCGEE__-__TG_NT-TG_EGCGEE	-1.45188	0.571939	-2.53853	10	0.0294373
Q8BRV5_RDES(1)DEEPPRVER	WT_NT-WT_EGCGEE__-__TG_NT-TG_EGCGEE	0.186197	0.714428	0.260623	14	0.798177
Q8BSS9_MVS(0.021)S(0.017)EGS(0.946)T(0.016)ESEHLEGMEAGQK	WT_NT-WT_EGCGEE__-__TG_NT-TG_EGCGEE	-2.01554	0.744333	-2.70785	9	0.0240821
Q8BSS9_VASVS(1)LEGLNLAR	WT_NT-WT_EGCGEE__-__TG_NT-TG_EGCGEE	-0.162364	0.589774	-0.275298	11	0.78819
Q8BTG7_RLS(1)GGAVPSASMTR	WT_NT-WT_EGCGEE__-__TG_NT-TG_EGCGEE	-0.393966	0.248816	-1.58336	15	0.134191
Q8BTI8_AAETPAVAS(0.001)CWS(0.002)GPQVS(0.997)PEHK	WT_NT-WT_EGCGEE__-__TG_NT-TG_EGCGEE	-0.465923	0.320081	-1.45564	12	0.171151
Q8BTI8_DKFS(0.99)PT(0.01)QDRPESSTVLK	WT_NT-WT_EGCGEE__-__TG_NT-TG_EGCGEE	0.587777	0.232855	2.52422	13	0.0254009
Q8BTI8_NSGPVSEVNTGFS(1)PEVK	WT_NT-WT_EGCGEE__-__TG_NT-TG_EGCGEE	0.13859	0.321542	0.431017	13	0.673517
Q8BTI8_RS(0.009)S(0.985)S(0.006)ELSPEVVEK	WT_NT-WT_EGCGEE__-__TG_NT-TG_EGCGEE	0.161985	0.307294	0.527133	15	0.60581
Q8BTI8_RVPS(0.998)PT(0.002)PVPK	WT_NT-WT_EGCGEE__-__TG_NT-TG_EGCGEE	0.574467	0.349148	1.64534	15	0.120687
Q8BTI8_S(0.013)S(0.016)S(0.971)PVT(0.007)ELT(0.255)ARS(0.739)PVK	WT_NT-WT_EGCGEE__-__TG_NT-TG_EGCGEE	0.545285	0.78916	0.690969	10	0.505307
Q8BTI8_S(0.11)S(0.137)S(0.752)PVT(0.001)ELT(0.004)ARS(0.995)PVK	WT_NT-WT_EGCGEE__-__TG_NT-TG_EGCGEE	0.318234	0.74005	0.430017	10	0.676302
Q8BTI8_SEQPLSQVLPS(0.001)LS(0.999)PEHK	WT_NT-WT_EGCGEE__-__TG_NT-TG_EGCGEE	-0.0583179	0.625391	-0.0932503	12	0.927244
Q8BTM8_RAPS(1)VANIGSHCDLSLK	WT_NT-WT_EGCGEE__-__TG_NT-TG_EGCGEE	-0.259367	0.450886	-0.575238	15	0.573659
Q8BUV3_AS(0.009)HS(0.99)AVDIT(0.001)K	WT_NT-WT_EGCGEE__-__TG_NT-TG_EGCGEE	0.635839	1.00626	0.631884	11	0.540373
Q8BW96_GDVMS(0.064)T(0.916)ACGT(0.02)PGYVAPEVLAQK	WT_NT-WT_EGCGEE__-__TG_NT-TG_EGCGEE	0.46113	0.881592	0.523065	11	0.611303
Q8BWG8_DDKDEEDDGTGS(1)PHLNNR	WT_NT-WT_EGCGEE__-__TG_NT-TG_EGCGEE	-0.103379	0.631674	-0.163659	15	0.872184
Q8BWS5_SVST(0.047)S(0.941)PS(0.012)ILPAYLK	WT_NT-WT_EGCGEE__-__TG_NT-TG_EGCGEE	0.985213	0.6468	1.52321	9	0.162039
Q8BZ98_RS(1)PPPSPTTQR	WT_NT-WT_EGCGEE__-__TG_NT-TG_EGCGEE	-0.626206	3.97924	-0.157368	12	0.877571
Q8C052_PVVTTHDLEAPS(0.906)RANS(0.093)QDS(0.271)LAS(0.729)R	WT_NT-WT_EGCGEE__-__TG_NT-TG_EGCGEE	0.827131	1.21746	0.67939	13	0.508807
Q8C079_AAS(1)PPASASDLIEQQQK	WT_NT-WT_EGCGEE__-__TG_NT-TG_EGCGEE	-0.235297	0.275345	-0.854551	15	0.406242
Q8C0E2_S(0.001)MS(0.999)HQAAIASQR	WT_NT-WT_EGCGEE__-__TG_NT-TG_EGCGEE	1.8146	1.10424	1.64331	15	0.12111
Q8C0L9_LTLEGLEEDEDDDDDKVS(0.953)PT(0.047)VLHK	WT_NT-WT_EGCGEE__-__TG_NT-TG_EGCGEE	0.0830284	0.372353	0.222983	11	0.827635
Q8C0T5_TLS(1)DESIYSSQR	WT_NT-WT_EGCGEE__-__TG_NT-TG_EGCGEE	-0.0211935	0.568804	-0.0372598	9	0.971091
Q8C1B1_LDGES(1)DKEQFDDDQK	WT_NT-WT_EGCGEE__-__TG_NT-TG_EGCGEE	-0.397226	0.773246	-0.513713	14	0.615464
Q8C1B1_RFS(0.998)PS(0.002)QVPIQTR	WT_NT-WT_EGCGEE__-__TG_NT-TG_EGCGEE	0.206511	0.335403	0.615711	14	0.547965
Q8C1Y8_HIEPELAGRDS(1)PVR	WT_NT-WT_EGCGEE__-__TG_NT-TG_EGCGEE	-0.0395404	0.552896	-0.0715151	10	0.944398
Q8C3Q5_EHLLS(1)PPR	WT_NT-WT_EGCGEE__-__TG_NT-TG_EGCGEE	0.153441	0.697666	0.219935	10	0.830347
Q8C3Q5_LVSQEHLLLS(0.027)S(0.973)PEALR	WT_NT-WT_EGCGEE__-__TG_NT-TG_EGCGEE	0.0173778	0.293687	0.0591712	11	0.953877
Q8C437_NHS(1)LEEEFER	WT_NT-WT_EGCGEE__-__TG_NT-TG_EGCGEE	-0.705388	0.451736	-1.56151	15	0.139252
Q8C437_S(1)PVDSSVLEGVK	WT_NT-WT_EGCGEE__-__TG_NT-TG_EGCGEE	-0.22772	0.336515	-0.6767	14	0.509623
Q8C729_HLS(1)LPAGQVVPK	WT_NT-WT_EGCGEE__-__TG_NT-TG_EGCGEE	-0.589927	0.710718	-0.830043	10	0.425886
Q8C729_VEVT(0.971)PT(0.029)VPR	WT_NT-WT_EGCGEE__-__TG_NT-TG_EGCGEE	-0.781148	0.208778	-3.74152	11	0.00325758
Q8C8R3_AEGFES(0.994)ES(0.005)EDGAT(0.001)KPK	WT_NT-WT_EGCGEE__-__TG_NT-TG_EGCGEE	0.46419	0.573515	0.809377	10	0.437133
Q8C8R3_ARS(1)YIETETESR	WT_NT-WT_EGCGEE__-__TG_NT-TG_EGCGEE	0.0997773	0.211583	0.471575	15	0.644016
Q8C8R3_ES(0.003)ES(0.997)DQEPEEEIGMTSEK	WT_NT-WT_EGCGEE__-__TG_NT-TG_EGCGEE	-0.068703	0.69089	-0.0994413	13	0.922305
Q8C8R3_GSPIVQEPEEAS(0.041)EPKEES(0.07)S(0.889)PRK	WT_NT-WT_EGCGEE__-__TG_NT-TG_EGCGEE	0.059751	0.317041	0.188465	12	0.853662
Q8C8R3_HEGLAET(1)PETSPESLSFSPK	WT_NT-WT_EGCGEE__-__TG_NT-TG_EGCGEE	-0.361822	0.647328	-0.558946	13	0.585699
Q8C8R3_IVDEQGDMDFQIS(1)PDRK	WT_NT-WT_EGCGEE__-__TG_NT-TG_EGCGEE	0.59179	0.5696	1.03896	15	0.315283
Q8C8R3_LSPVS(0.996)PS(0.004)AK	WT_NT-WT_EGCGEE__-__TG_NT-TG_EGCGEE	0.174612	0.276096	0.632432	11	0.540028
Q8C8R3_PCLQTPVTS(0.004)ERGS(0.996)PIVQEPEEASEPK	WT_NT-WT_EGCGEE__-__TG_NT-TG_EGCGEE	-0.623177	0.896125	-0.695413	10	0.502636
Q8C8R3_RFT(1)PEEEMFK	WT_NT-WT_EGCGEE__-__TG_NT-TG_EGCGEE	-0.171813	0.352622	-0.487245	15	0.633129
Q8C8R3_S(1)PQGLELPLPNR	WT_NT-WT_EGCGEE__-__TG_NT-TG_EGCGEE	0.201551	0.798827	0.252308	15	0.804227
Q8C8R3_SHLVNEVPVLAS(1)PDLLSEVSEMK	WT_NT-WT_EGCGEE__-__TG_NT-TG_EGCGEE	0.0594742	0.487664	0.121957	13	0.904798
Q8C8R3_SPLS(1)PDTPSSEEVSYEVTPK	WT_NT-WT_EGCGEE__-__TG_NT-TG_EGCGEE	0.248371	0.677232	0.366745	8	0.72332
Q8C8R3_T(0.001)ERHS(0.999)PVFSGKPEK	WT_NT-WT_EGCGEE__-__TG_NT-TG_EGCGEE	-0.192925	1.20705	-0.159833	14	0.875296
Q8C8R3_T(0.019)EGDS(0.98)PAAALSPQMHQEPVQQDFSGK	WT_NT-WT_EGCGEE__-__TG_NT-TG_EGCGEE	-0.654388	0.825937	-0.792297	13	0.442406
Q8C8R3_TEGDSPAAALS(1)PQMHQEPVQQDFSGK	WT_NT-WT_EGCGEE__-__TG_NT-TG_EGCGEE	-1.3581	0.706767	-1.92156	13	0.0768573
Q8C8R3_TPEDIS(0.005)T(0.981)PPEGT(0.014)K	WT_NT-WT_EGCGEE__-__TG_NT-TG_EGCGEE	0.486751	0.274815	1.77119	14	0.0982867
Q8C8R3_TPTEEGT(1)PTSEQNPFLFQEGK	WT_NT-WT_EGCGEE__-__TG_NT-TG_EGCGEE	0.286392	0.473241	0.605172	12	0.556336
Q8C8R3_TQSESETQESLT(1)PSEVTK	WT_NT-WT_EGCGEE__-__TG_NT-TG_EGCGEE	-0.172593	0.52535	-0.32853	10	0.749287
Q8C8R3_VGT(1)PTDIHSEK	WT_NT-WT_EGCGEE__-__TG_NT-TG_EGCGEE	0.244138	0.354255	0.689161	14	0.501985
Q8CAA7_AVAGVMIT(0.001)AS(0.999)HNR	WT_NT-WT_EGCGEE__-__TG_NT-TG_EGCGEE	-0.405921	0.50252	-0.807771	15	0.431846
Q8CBW3_TNPPT(0.001)QKPPS(0.999)PPVSGR	WT_NT-WT_EGCGEE__-__TG_NT-TG_EGCGEE	1.6265	0.653653	2.48832	12	0.0285198
Q8CC35_VAS(1)EEEEVPLVVYLK	WT_NT-WT_EGCGEE__-__TG_NT-TG_EGCGEE	-0.494055	0.484911	-1.01886	14	0.325556
Q8CDG3_DGPS(0.049)S(0.951)APATPTK	WT_NT-WT_EGCGEE__-__TG_NT-TG_EGCGEE	-0.222988	0.680782	-0.327547	11	0.749403
Q8CG79_IPRPLS(0.013)PT(0.987)K	WT_NT-WT_EGCGEE__-__TG_NT-TG_EGCGEE	0.276281	0.245527	1.12526	13	0.280827
Q8CGA3_RLS(1)VGSSMR	WT_NT-WT_EGCGEE__-__TG_NT-TG_EGCGEE	0.0642756	0.262025	0.245303	14	0.809781
Q8CH25_DVQDAIAQS(1)PEK	WT_NT-WT_EGCGEE__-__TG_NT-TG_EGCGEE	-0.644176	0.362188	-1.77857	12	0.100633
Q8CHC4_EFGGVGAPPS(1)PGVAR	WT_NT-WT_EGCGEE__-__TG_NT-TG_EGCGEE	-0.718798	0.754942	-0.952123	11	0.361488
Q8CHC4_TPGPPSSQGS(1)PVDTQPAAQK	WT_NT-WT_EGCGEE__-__TG_NT-TG_EGCGEE	0.288691	0.875969	0.329567	15	0.746284
Q8CHG7_RSS(1)FLNAK	WT_NT-WT_EGCGEE__-__TG_NT-TG_EGCGEE	0.622634	0.398215	1.56356	15	0.138769
Q8CHG7_SET(0.025)S(0.975)PVAPR	WT_NT-WT_EGCGEE__-__TG_NT-TG_EGCGEE	-0.785948	0.579453	-1.35636	13	0.198074
Q8CHH9_AATDLERVS(1)NAEPEPR	WT_NT-WT_EGCGEE__-__TG_NT-TG_EGCGEE	-0.168046	0.393548	-0.427002	12	0.676939
Q8CHT1_FVS(1)FTSR	WT_NT-WT_EGCGEE__-__TG_NT-TG_EGCGEE	-0.582406	0.332094	-1.75374	9	0.113374
Q8CHW4_AGS(1)PQLDDIR	WT_NT-WT_EGCGEE__-__TG_NT-TG_EGCGEE	0.166321	0.252215	0.659441	14	0.520313
Q8CHX7_PVTWNSAAQT(1)PERK	WT_NT-WT_EGCGEE__-__TG_NT-TG_EGCGEE	0.665575	0.636146	1.04626	15	0.312008
Q8CI71_FLEQS(0.599)RS(0.394)PS(0.007)VS(0.998)PS(0.002)K	WT_NT-WT_EGCGEE__-__TG_NT-TG_EGCGEE	0.479902	0.711332	0.674653	9	0.51685
Q8CIN4_YLS(1)FTPPEK	WT_NT-WT_EGCGEE__-__TG_NT-TG_EGCGEE	0.0760863	0.379739	0.200364	13	0.844296
Q8CIP4_RS(0.992)PT(0.005)S(0.002)T(0.001)GDTELK	WT_NT-WT_EGCGEE__-__TG_NT-TG_EGCGEE	0.290212	0.487832	0.5949	13	0.562122
Q8CJ19_GRS(1)EEELEASK	WT_NT-WT_EGCGEE__-__TG_NT-TG_EGCGEE	0.0642177	0.452208	0.142009	12	0.889429
Q8CJ19_VKS(1)PEEPLFPTPLLLR	WT_NT-WT_EGCGEE__-__TG_NT-TG_EGCGEE	-0.837409	0.734974	-1.13937	14	0.273668
Q8JZR0_NIFKLAQGEYIAPEKIENVY(1)S(1)RS(1)R	WT_NT-WT_EGCGEE__-__TG_NT-TG_EGCGEE	-0.0987385	0.497575	-0.198439	12	0.846023
Q8JZW5_LGNPYCS(0.937)PT(0.063)LVR	WT_NT-WT_EGCGEE__-__TG_NT-TG_EGCGEE	0.220369	0.341422	0.645445	10	0.533168
Q8K012_TIS(1)DGTISAAK	WT_NT-WT_EGCGEE__-__TG_NT-TG_EGCGEE	0.608144	0.51507	1.1807	12	0.260595
Q8K019_ELFDYS(1)PPLHK	WT_NT-WT_EGCGEE__-__TG_NT-TG_EGCGEE	-0.118954	0.466427	-0.255032	15	0.802162
Q8K019_EVQS(1)PEQVK	WT_NT-WT_EGCGEE__-__TG_NT-TG_EGCGEE	0.241104	0.487962	0.494103	13	0.629477
Q8K019_IDIS(1)PSALR	WT_NT-WT_EGCGEE__-__TG_NT-TG_EGCGEE	-0.0402952	0.183077	-0.220099	15	0.828761
Q8K019_KAEGEPQEES(1)PLK	WT_NT-WT_EGCGEE__-__TG_NT-TG_EGCGEE	0.139481	0.367597	0.379439	15	0.709679
Q8K019_SIFREES(1)PLR	WT_NT-WT_EGCGEE__-__TG_NT-TG_EGCGEE	-0.0200211	0.322392	-0.0621017	14	0.95136
Q8K0T0_REQDS(1)PPMKPGALDAIR	WT_NT-WT_EGCGEE__-__TG_NT-TG_EGCGEE	-0.0719773	0.586275	-0.122771	15	0.903919
Q8K0T0_SPPVAMETASTGMAAVPDALDHS(0.958)PS(0.038)S(0.003)T(0.001)LK	WT_NT-WT_EGCGEE__-__TG_NT-TG_EGCGEE	-0.0359154	0.835653	-0.0429788	14	0.966325
Q8K0U4_ETAPTSTYS(0.003)S(0.997)PAR	WT_NT-WT_EGCGEE__-__TG_NT-TG_EGCGEE	-0.0484189	0.349006	-0.138734	13	0.891787
Q8K1M6_SKPIPIMPAS(1)PQK	WT_NT-WT_EGCGEE__-__TG_NT-TG_EGCGEE	-0.226259	0.66959	-0.337906	15	0.740117
Q8K212_GSGVAQS(1)PQQQPQQQPPQPQQPTPPK	WT_NT-WT_EGCGEE__-__TG_NT-TG_EGCGEE	-0.508655	0.250462	-2.03087	10	0.0697033
Q8K221_HPS(0.001)HS(0.004)T(0.012)S(0.972)PS(0.012)GPGDEVAR	WT_NT-WT_EGCGEE__-__TG_NT-TG_EGCGEE	1.57328	1.8492	0.850792	15	0.408262
Q8K298_DSNLSAAS(1)PKPGK	WT_NT-WT_EGCGEE__-__TG_NT-TG_EGCGEE	0.230935	0.562746	0.410372	11	0.689412
Q8K2C9_WLDES(1)DAEMELR	WT_NT-WT_EGCGEE__-__TG_NT-TG_EGCGEE	0.255076	1.18703	0.214886	11	0.833788
Q8K2F8_S(0.5)S(0.5)PQLDPLRK	WT_NT-WT_EGCGEE__-__TG_NT-TG_EGCGEE	0.673511	0.406917	1.65516	11	0.126114
Q8K2F8_S(0.953)S(0.047)PQLDPLRK	WT_NT-WT_EGCGEE__-__TG_NT-TG_EGCGEE	0.344882	0.474223	0.727257	14	0.479054
Q8K2K6_GTPSQS(1)PVVGR	WT_NT-WT_EGCGEE__-__TG_NT-TG_EGCGEE	-0.0498452	0.641552	-0.0776948	11	0.939466
Q8K3X4_PAPEEGPPELNRQS(0.991)PNS(0.004)S(0.003)S(0.001)AATSVASR	WT_NT-WT_EGCGEE__-__TG_NT-TG_EGCGEE	-0.225035	0.654146	-0.344014	9	0.738737
Q8K400_KLS(1)LPTDLKPDLDVK	WT_NT-WT_EGCGEE__-__TG_NT-TG_EGCGEE	0.600291	0.552684	1.08614	15	0.294565
Q8K4G5_T(0.025)LS(0.974)PTPSAEGYQDVR	WT_NT-WT_EGCGEE__-__TG_NT-TG_EGCGEE	-0.303612	0.577971	-0.525307	10	0.610818
Q8K4I3_EIKPSERPLS(1)PK	WT_NT-WT_EGCGEE__-__TG_NT-TG_EGCGEE	0.59503	0.360646	1.6499	15	0.119741
Q8K4I3_KAS(1)EEEYVIRK	WT_NT-WT_EGCGEE__-__TG_NT-TG_EGCGEE	-0.0615427	0.571093	-0.107763	14	0.915713
Q8K4Q0_ILDTSSLTQSAPAS(0.999)PT(0.001)NK	WT_NT-WT_EGCGEE__-__TG_NT-TG_EGCGEE	-0.510128	0.432162	-1.18041	14	0.257505
Q8K4Z3_GS(1)ETMAGAAVK	WT_NT-WT_EGCGEE__-__TG_NT-TG_EGCGEE	-0.811591	1.88286	-0.431041	8	0.677818
Q8QZV4_GSSAAAPPS(0.176)S(0.824)PPPGR	WT_NT-WT_EGCGEE__-__TG_NT-TG_EGCGEE	0.755078	0.53898	1.40094	12	0.186559
Q8R0A5_EGKPEDEVEPEDEEKS(1)DEDEKPDK	WT_NT-WT_EGCGEE__-__TG_NT-TG_EGCGEE	0.438944	0.754302	0.58192	14	0.569873
Q8R0A7_TVTMIS(1)PEDEQK	WT_NT-WT_EGCGEE__-__TG_NT-TG_EGCGEE	0.0103639	0.497446	0.0208341	15	0.983653
Q8R0S2_MQFS(1)FEGPEK	WT_NT-WT_EGCGEE__-__TG_NT-TG_EGCGEE	-0.542004	0.562852	-0.962961	15	0.350835
Q8R1F6_T(0.16)GS(0.84)QEGTSMEGSRPAAPAEPGTLK	WT_NT-WT_EGCGEE__-__TG_NT-TG_EGCGEE	-0.299145	0.853175	-0.350626	15	0.730745
Q8R1Q8_DFQEYVEPGEDFPAS(1)PQRR	WT_NT-WT_EGCGEE__-__TG_NT-TG_EGCGEE	-0.0372357	0.387318	-0.0961374	15	0.924684
Q8R1Q8_KPAS(0.001)VS(0.988)PT(0.009)T(0.002)PTSPTEGEAS	WT_NT-WT_EGCGEE__-__TG_NT-TG_EGCGEE	-0.407781	0.253277	-1.61002	13	0.131398
Q8R1Q8_KPASVSPTTPT(0.033)S(0.965)PT(0.002)EGEAS	WT_NT-WT_EGCGEE__-__TG_NT-TG_EGCGEE	1.03824	0.644628	1.61061	10	0.138343
Q8R361_PLTAAPVEAS(1)PDRK	WT_NT-WT_EGCGEE__-__TG_NT-TG_EGCGEE	-0.298321	0.440823	-0.676737	15	0.508875
Q8R361_RTYS(1)DEASQLR	WT_NT-WT_EGCGEE__-__TG_NT-TG_EGCGEE	-0.649412	0.511083	-1.27066	13	0.22612
Q8R3I2_RT(0.002)S(0.988)T(0.011)QENVHLSQAK	WT_NT-WT_EGCGEE__-__TG_NT-TG_EGCGEE	1.00307	0.512803	1.95604	12	0.0741423
Q8R3Q2_AAGAVEAVCTGHT(0.003)GKVS(0.997)PPPR	WT_NT-WT_EGCGEE__-__TG_NT-TG_EGCGEE	-0.187954	0.335716	-0.55986	14	0.584423
Q8R464_GSYLTHEAS(1)GLDEQGEAR	WT_NT-WT_EGCGEE__-__TG_NT-TG_EGCGEE	-0.880729	0.438379	-2.00906	14	0.0642183
Q8R4A3_T(0.024)DQLES(0.975)KRLALPES(0.001)CSAGAAMEPQSK	WT_NT-WT_EGCGEE__-__TG_NT-TG_EGCGEE	-0.51115	0.738273	-0.692359	12	0.50189
Q8R4E6_HSAPS(1)PPVS(0.044)VGS(0.956)EEHPHSVLK	WT_NT-WT_EGCGEE__-__TG_NT-TG_EGCGEE	0.405761	0.827831	0.490149	10	0.634604
Q8R4Y8_GPY(0.001)HS(0.005)PNPS(0.991)PGS(0.003)S(0.001)S(0.011)S(0.408)RPS(0.581)VVGR	WT_NT-WT_EGCGEE__-__TG_NT-TG_EGCGEE	0.277809	1.11377	0.249431	11	0.807624
Q8R574_LGIAVIHGEAQDAESDLVDGRHS(1)PPMVR	WT_NT-WT_EGCGEE__-__TG_NT-TG_EGCGEE	-0.237299	0.816324	-0.290692	14	0.775549
Q8VBT0_KVEEEQEADEEDVS(1)EEEAEDREGASK	WT_NT-WT_EGCGEE__-__TG_NT-TG_EGCGEE	0.0920588	0.33523	0.274614	14	0.787624
Q8VCI5_AKPS(0.999)PEHAPT(0.001)ISAPDASGPQK	WT_NT-WT_EGCGEE__-__TG_NT-TG_EGCGEE	0.425905	1.20629	0.353069	15	0.728949
Q8VD37_ASIGNIALS(0.993)PS(0.007)PVR	WT_NT-WT_EGCGEE__-__TG_NT-TG_EGCGEE	-0.683658	0.701605	-0.974421	13	0.347632
Q8VD37_DDYLETLS(0.002)S(0.998)PK	WT_NT-WT_EGCGEE__-__TG_NT-TG_EGCGEE	-0.402653	0.480555	-0.837891	15	0.415244
Q8VD37_DT(0.007)DS(0.021)T(0.194)GS(0.699)PDRDGMQPS(0.077)PHEPPY(0.001)HS(0.001)K	WT_NT-WT_EGCGEE__-__TG_NT-TG_EGCGEE	0.970911	0.582599	1.66652	8	0.134171
Q8VD37_HVPS(1)PLNLEEVQK	WT_NT-WT_EGCGEE__-__TG_NT-TG_EGCGEE	0.0429414	0.3522	0.121923	14	0.904693
Q8VD37_LPPGKPGVGDVS(0.006)RPFS(0.993)PPIHS(0.617)S(0.192)S(0.192)PPPIAPLAR	WT_NT-WT_EGCGEE__-__TG_NT-TG_EGCGEE	-0.144675	0.467786	-0.309276	15	0.761366
Q8VD37_LPPGKPGVGDVS(0.974)RPFS(0.028)PPIHS(0.333)S(0.333)S(0.333)PPPIAPLAR	WT_NT-WT_EGCGEE__-__TG_NT-TG_EGCGEE	1.08565	0.872984	1.24361	12	0.237392
Q8VD37_LPS(1)ISDLDSIFGPVLSPK	WT_NT-WT_EGCGEE__-__TG_NT-TG_EGCGEE	-1.73581	0.842357	-2.06065	15	0.0571192
Q8VD37_LPSISDLDSIFGPVLS(1)PK	WT_NT-WT_EGCGEE__-__TG_NT-TG_EGCGEE	-1.14955	0.7629	-1.50681	13	0.155768
Q8VD37_NLS(1)SEEVARPR	WT_NT-WT_EGCGEE__-__TG_NT-TG_EGCGEE	0.0473663	0.87464	0.0541552	15	0.957526
Q8VD37_PFSPPIHS(0.012)S(0.042)S(0.945)PPPIAPLAR	WT_NT-WT_EGCGEE__-__TG_NT-TG_EGCGEE	0.504047	0.959572	0.525284	11	0.609811
Q8VD37_RS(0.081)T(0.919)PT(1)PELTSK	WT_NT-WT_EGCGEE__-__TG_NT-TG_EGCGEE	-0.813836	0.975956	-0.833886	7	0.431877
Q8VD37_RST(1)PT(0.997)PELT(0.002)S(0.001)K	WT_NT-WT_EGCGEE__-__TG_NT-TG_EGCGEE	0.272349	0.658646	0.413498	15	0.685093
Q8VD37_T(0.011)VPAT(0.965)PPRT(0.781)GS(0.239)PLT(0.003)VATGNDQAATEAK	WT_NT-WT_EGCGEE__-__TG_NT-TG_EGCGEE	0.0429056	0.302646	0.141768	9	0.890386
Q8VD37_T(0.041)VPAT(0.925)PPRT(0.874)GS(0.152)PLT(0.006)VAT(0.002)GNDQAAT(0.001)EAK	WT_NT-WT_EGCGEE__-__TG_NT-TG_EGCGEE	1.31087	0.728313	1.79987	13	0.0951203
Q8VD37_WVHFS(0.003)DAS(0.997)PEHVT(1)PELTPR	WT_NT-WT_EGCGEE__-__TG_NT-TG_EGCGEE	0.856608	0.824154	1.03938	12	0.319119
Q8VD37_WVHFSDAS(1)PEHVTPELTPR	WT_NT-WT_EGCGEE__-__TG_NT-TG_EGCGEE	0.017497	0.662696	0.0264028	15	0.979284
Q8VD37_Y(0.001)NS(0.999)PELDEEGYSIRPEEPGSTK	WT_NT-WT_EGCGEE__-__TG_NT-TG_EGCGEE	-0.00703433	0.447072	-0.0157342	14	0.987668
Q8VDF3_VQAS(1)MRS(0.993)PNMET(0.008)FKQQK	WT_NT-WT_EGCGEE__-__TG_NT-TG_EGCGEE	-0.510186	0.651598	-0.782976	9	0.45375
Q8VDM4_TPVQSQQPSAT(0.012)T(0.984)PS(0.004)GADEK	WT_NT-WT_EGCGEE__-__TG_NT-TG_EGCGEE	0.321875	0.552727	0.582339	14	0.569598
Q8VDN2_S(1)PDFTNENPLETR	WT_NT-WT_EGCGEE__-__TG_NT-TG_EGCGEE	-0.342588	0.39238	-0.873103	15	0.396369
Q8VDN2_YEPAAVS(1)EHGDKK	WT_NT-WT_EGCGEE__-__TG_NT-TG_EGCGEE	1.7353	2.2277	0.778965	9	0.455993
Q8VDN4_S(0.029)LS(0.971)APLHPEFEEVYR	WT_NT-WT_EGCGEE__-__TG_NT-TG_EGCGEE	1.91719	0.947029	2.02443	14	0.0624391
Q8VDQ8_EHANIDAQSGSQAPNPSTT(0.001)IS(0.997)PGKS(0.003)PPPAK	WT_NT-WT_EGCGEE__-__TG_NT-TG_EGCGEE	0.122879	1.04062	0.118083	15	0.907568
Q8VDQ8_REHANIDAQSGSQAPNPS(0.001)T(0.001)T(0.01)IS(0.01)PGKS(0.977)PPPAK	WT_NT-WT_EGCGEE__-__TG_NT-TG_EGCGEE	-0.493961	1.28739	-0.383692	13	0.707408
Q8VDZ4_GDS(1)LKEPTSIADSSR	WT_NT-WT_EGCGEE__-__TG_NT-TG_EGCGEE	0.0915838	0.418492	0.218842	15	0.829723
Q8VE52_AS(1)PVPEDHAEAAGAEQGGESTEGNAK	WT_NT-WT_EGCGEE__-__TG_NT-TG_EGCGEE	-0.229322	0.38728	-0.592136	12	0.56475
Q8VED9_LDDGHLNNSLGS(1)PVQADVYFPR	WT_NT-WT_EGCGEE__-__TG_NT-TG_EGCGEE	0.148638	0.397561	0.373875	15	0.713729
Q8VEK3_S(0.015)S(0.059)S(0.926)PVNVK	WT_NT-WT_EGCGEE__-__TG_NT-TG_EGCGEE	-0.110207	0.565452	-0.194901	13	0.848484
Q8VEK3_S(1)PQPPVEEEDEHFDDTVVCLDTYNCDLHFK	WT_NT-WT_EGCGEE__-__TG_NT-TG_EGCGEE	0.052354	0.720677	0.0726456	11	0.943392
Q8VEL9_GHAGGQRPEPS(0.981)S(0.019)PDGPAPPTR	WT_NT-WT_EGCGEE__-__TG_NT-TG_EGCGEE	-5.22815	1.64825	-3.17194	13	0.00735432
Q8VH51_DKS(1)PVREPIDNLTPEER	WT_NT-WT_EGCGEE__-__TG_NT-TG_EGCGEE	0.0351109	0.227628	0.154247	15	0.879471
Q8VH51_YRS(0.999)PYSGPK	WT_NT-WT_EGCGEE__-__TG_NT-TG_EGCGEE	0.270257	0.548765	0.492482	12	0.631266
Q8VHI6_LSQSVHHGASSEGSLS(1)PDTR	WT_NT-WT_EGCGEE__-__TG_NT-TG_EGCGEE	0.00679411	0.489346	0.013884	14	0.989118
Q8VHN7_T(0.813)DLHPIS(0.187)GY(1)LEFRQGES(1)NK	WT_NT-WT_EGCGEE__-__TG_NT-TG_EGCGEE	-1.91903	1.09067	-1.75949	12	0.103939
Q8VHN7_T(0.865)DLHPIS(0.135)GY(1)LEFRQGES(1)NK	WT_NT-WT_EGCGEE__-__TG_NT-TG_EGCGEE	-1.91903	1.09067	-1.75949	12	0.103939
Q8VHQ9_S(0.983)IS(0.017)HPESGDPPTMAEGEGYR	WT_NT-WT_EGCGEE__-__TG_NT-TG_EGCGEE	-0.139027	0.593763	-0.234146	10	0.819596
Q91V14_EIQSITDES(0.001)RGS(0.999)IR	WT_NT-WT_EGCGEE__-__TG_NT-TG_EGCGEE	-0.536451	1.1694	-0.458739	14	0.653462
Q91V14_NKGPS(1)PVSSEGIK	WT_NT-WT_EGCGEE__-__TG_NT-TG_EGCGEE	-0.36676	0.509775	-0.719454	11	0.486865
Q91V92_TAS(1)FSESR	WT_NT-WT_EGCGEE__-__TG_NT-TG_EGCGEE	-0.105506	0.657412	-0.160487	12	0.875167
Q91WG5_IYAS(0.003)S(0.158)S(0.835)PPDT(0.005)GQR	WT_NT-WT_EGCGEE__-__TG_NT-TG_EGCGEE	0.580189	0.317526	1.82722	12	0.0926272
Q91WG5_PS(0.021)S(0.979)PVSAPVRPK	WT_NT-WT_EGCGEE__-__TG_NT-TG_EGCGEE	-0.320029	0.715518	-0.447269	10	0.664213
Q91XF0_GLAT(0.001)GDS(0.999)PLGPMTHHGEEDWVYER	WT_NT-WT_EGCGEE__-__TG_NT-TG_EGCGEE	0.79307	0.714379	1.11015	10	0.292914
Q91XM9_AIS(1)LEGEPR	WT_NT-WT_EGCGEE__-__TG_NT-TG_EGCGEE	-0.245007	0.303235	-0.807979	15	0.43173
Q91XM9_HYS(1)PVECDK	WT_NT-WT_EGCGEE__-__TG_NT-TG_EGCGEE	0.268043	1.18377	0.226431	15	0.823923
Q91XM9_YQDEDGPHDHS(1)LPR	WT_NT-WT_EGCGEE__-__TG_NT-TG_EGCGEE	0.962016	1.31195	0.733273	13	0.476408
Q91XV3_AEGAGT(0.002)EEEGT(0.999)PKES(1)EPQAAADATEVK	WT_NT-WT_EGCGEE__-__TG_NT-TG_EGCGEE	0.0665759	0.491025	0.135586	14	0.894079
Q91XV3_KAEGAGT(0.038)EEEGT(0.962)PKES(1)EPQAAADATEVK	WT_NT-WT_EGCGEE__-__TG_NT-TG_EGCGEE	-0.633505	0.932326	-0.679489	15	0.507179
Q91XV3_S(1)EGAAEEQPEPAPAPEQEAAAPGPAAGGEAPK	WT_NT-WT_EGCGEE__-__TG_NT-TG_EGCGEE	-0.096149	0.45635	-0.210691	15	0.835964
Q91XV3_SDAAPAAS(0.997)DS(0.002)KPSS(0.001)AEPAPSSK	WT_NT-WT_EGCGEE__-__TG_NT-TG_EGCGEE	0.547944	0.621396	0.881795	14	0.392776
Q91YM2_AGS(1)PLCNSNLQDSEEDVEPPSYHLFR	WT_NT-WT_EGCGEE__-__TG_NT-TG_EGCGEE	-0.135814	0.315562	-0.430388	7	0.679854
Q91YM2_TSFSVGS(1)DDELGPIR	WT_NT-WT_EGCGEE__-__TG_NT-TG_EGCGEE	-0.180544	0.573365	-0.314885	12	0.758257
Q920I9_TYQVPPVQPAS(0.995)PGS(0.005)HNALK	WT_NT-WT_EGCGEE__-__TG_NT-TG_EGCGEE	0.237644	0.705259	0.336961	14	0.741145
Q921C1_DTTDELS(1)VVEAK	WT_NT-WT_EGCGEE__-__TG_NT-TG_EGCGEE	-0.227194	0.357327	-0.635814	9	0.540726
Q922S4_RPEAVQNT(0.002)S(0.998)VDASEDQK	WT_NT-WT_EGCGEE__-__TG_NT-TG_EGCGEE	-0.312641	0.425203	-0.735276	13	0.475228
Q924K8_HAELS(0.879)GS(0.121)PLK	WT_NT-WT_EGCGEE__-__TG_NT-TG_EGCGEE	0.618233	0.343452	1.80006	10	0.102043
Q925T6_RQS(1)IPEEFK	WT_NT-WT_EGCGEE__-__TG_NT-TG_EGCGEE	0.0170608	0.19681	0.0866864	15	0.932067
Q99104_AIS(1)PTSATSSGR	WT_NT-WT_EGCGEE__-__TG_NT-TG_EGCGEE	0.533691	0.294043	1.81501	14	0.0910003
Q99104_KIGELEVGQMENIS(1)PGQIIDEPIRPVNIPR	WT_NT-WT_EGCGEE__-__TG_NT-TG_EGCGEE	-0.911972	0.863612	-1.056	14	0.308852
Q99J09_KDT(1)PPPLVPPAAR	WT_NT-WT_EGCGEE__-__TG_NT-TG_EGCGEE	0.349622	0.306827	1.13947	12	0.276741
Q99J27_RDS(1)VGGEGDREVLLGDAGPGDLPK	WT_NT-WT_EGCGEE__-__TG_NT-TG_EGCGEE	0.106373	0.289452	0.367496	11	0.720222
Q99JG2_PRES(1)PPLLPLGTPC	WT_NT-WT_EGCGEE__-__TG_NT-TG_EGCGEE	-0.188685	0.448374	-0.420821	15	0.679853
Q99KX1_LAIQGPEDS(0.997)PS(0.003)R	WT_NT-WT_EGCGEE__-__TG_NT-TG_EGCGEE	-0.33956	0.58641	-0.579047	10	0.575367
Q99L43_EDAPPEDKES(1)ESEAK	WT_NT-WT_EGCGEE__-__TG_NT-TG_EGCGEE	-1.73633	1.82917	-0.949243	15	0.357541
Q99L43_LDGET(0.004)AS(0.98)DS(0.016)ESR	WT_NT-WT_EGCGEE__-__TG_NT-TG_EGCGEE	0.214351	1.03877	0.206351	11	0.840286
Q99L43_VVREDAPPEDKES(0.132)ES(0.868)EAK	WT_NT-WT_EGCGEE__-__TG_NT-TG_EGCGEE	1.84661	1.7094	1.08027	13	0.299657
Q99M51_RKPS(0.976)VPDT(0.023)AS(0.001)PADDSFVDPGER	WT_NT-WT_EGCGEE__-__TG_NT-TG_EGCGEE	-0.242882	0.232094	-1.04648	14	0.313072
Q99NE5_ET(0.117)S(0.871)PIS(0.007)S(0.005)HPVTWQPSK	WT_NT-WT_EGCGEE__-__TG_NT-TG_EGCGEE	-0.190941	1.0639	-0.179472	11	0.86083
Q99NE5_GRS(1)QDYPDRLEK	WT_NT-WT_EGCGEE__-__TG_NT-TG_EGCGEE	1.16621	1.29173	0.902826	14	0.38189
Q99NE5_LQTHDESSLPLPQPS(1)PFMPR	WT_NT-WT_EGCGEE__-__TG_NT-TG_EGCGEE	-0.456128	0.472288	-0.965784	15	0.349466
Q99NE5_MERPSISVIS(1)PTSPGALK	WT_NT-WT_EGCGEE__-__TG_NT-TG_EGCGEE	0.0404578	0.813647	0.049724	13	0.961098
Q99NE5_S(0.803)RS(0.195)QT(0.002)PLSTAAVSSQDTASHGAPLDR	WT_NT-WT_EGCGEE__-__TG_NT-TG_EGCGEE	-0.590696	0.767701	-0.769435	8	0.463745
Q99NE5_S(1)LDEIHPTR	WT_NT-WT_EGCGEE__-__TG_NT-TG_EGCGEE	0.977312	1.23602	0.790695	13	0.443308
Q99P72_EDGVMS(1)PEK	WT_NT-WT_EGCGEE__-__TG_NT-TG_EGCGEE	-0.269113	0.355444	-0.757117	15	0.460708
Q99P72_LPEDDEPPARPPAPAGAS(1)PLAEPAAPPSTPAAPK	WT_NT-WT_EGCGEE__-__TG_NT-TG_EGCGEE	-0.0813842	0.478779	-0.169983	15	0.867295
Q99P72_LS(0.5)AS(0.5)PQEVGKPYLESFQPNLHITK	WT_NT-WT_EGCGEE__-__TG_NT-TG_EGCGEE	0.0416256	0.528013	0.0788344	9	0.938889
Q99P72_LSAS(1)PQEVGK	WT_NT-WT_EGCGEE__-__TG_NT-TG_EGCGEE	-0.347443	0.525248	-0.661483	15	0.518335
Q99P72_MEDIDQSSLVSSSADS(1)PPRPPPAFK	WT_NT-WT_EGCGEE__-__TG_NT-TG_EGCGEE	-0.266919	0.796689	-0.335036	14	0.742565
Q99P72_RGS(0.959)GS(0.02)VDET(0.02)LFALPAASEPVIPSSAEK	WT_NT-WT_EGCGEE__-__TG_NT-TG_EGCGEE	1.06846	1.24811	0.856061	13	0.407467
Q99PL6_GKS(1)PQLALR	WT_NT-WT_EGCGEE__-__TG_NT-TG_EGCGEE	0.547889	0.532059	1.02975	13	0.321905
Q9CPQ3_AAAVAAAGAGEPLS(1)PEELLPK	WT_NT-WT_EGCGEE__-__TG_NT-TG_EGCGEE	0.226268	0.722937	0.312985	13	0.759257
Q9CQC6_QY(0.455)S(0.544)PLLAAFT(0.06)T(0.081)QGQS(0.873)ELT(0.987)LLLK	WT_NT-WT_EGCGEE__-__TG_NT-TG_EGCGEE	0.109482	1.95551	0.0559863	11	0.956357
Q9CQG9_RRES(0.999)QT(0.001)ALVVNQR	WT_NT-WT_EGCGEE__-__TG_NT-TG_EGCGEE	0.869543	0.381148	2.28138	13	0.0400164
Q9CQS4_SFGSGTELGHWVT(0.008)T(0.992)PPDIPGSR	WT_NT-WT_EGCGEE__-__TG_NT-TG_EGCGEE	-0.665491	0.666298	-0.998788	13	0.336126
Q9CQS8_PGPTPSGTNVGSSGRS(0.999)PSK	WT_NT-WT_EGCGEE__-__TG_NT-TG_EGCGEE	-0.0438957	1.10071	-0.0398796	15	0.968715
Q9CR73_GGGERYNIPDPQS(1)R	WT_NT-WT_EGCGEE__-__TG_NT-TG_EGCGEE	-2.50476	1.45873	-1.71707	10	0.116721
Q9CR86_GNVVPS(0.999)PLPT(0.001)R	WT_NT-WT_EGCGEE__-__TG_NT-TG_EGCGEE	0.00388107	0.374451	0.0103647	9	0.991956
Q9CR86_TFS(1)ATVR	WT_NT-WT_EGCGEE__-__TG_NT-TG_EGCGEE	0.867345	0.842497	1.02949	14	0.320707
Q9CW46_AADVSVTHRPPLS(1)PEAEAEAETPETVDR	WT_NT-WT_EGCGEE__-__TG_NT-TG_EGCGEE	-0.0173859	0.230984	-0.0752688	15	0.940996
Q9CWZ7_KKS(1)PAT(1)PQAKPDGAAGMAAEEEEDEYSGGLC	WT_NT-WT_EGCGEE__-__TG_NT-TG_EGCGEE	0.16239	1.09798	0.147899	15	0.884392
Q9CY58_S(0.004)KS(0.996)EEAHAEDSVMDHHFR	WT_NT-WT_EGCGEE__-__TG_NT-TG_EGCGEE	-0.353201	1.09647	-0.322124	13	0.75248
Q9CYZ2_HSIS(1)MPVMR	WT_NT-WT_EGCGEE__-__TG_NT-TG_EGCGEE	-0.369882	0.533235	-0.693657	8	0.507534
Q9CYZ2_MDSASQDINLNS(1)PNK	WT_NT-WT_EGCGEE__-__TG_NT-TG_EGCGEE	-0.655154	0.535082	-1.2244	12	0.244296
Q9CZ00_TPVAEEEEEVGIPIPAPGFLQVT(1)ER	WT_NT-WT_EGCGEE__-__TG_NT-TG_EGCGEE	0.927089	0.517046	1.79305	13	0.0962512
Q9CZ44_S(1)PNELVDDLFK	WT_NT-WT_EGCGEE__-__TG_NT-TG_EGCGEE	-0.300633	0.579745	-0.518561	15	0.611632
Q9CZH7_VAEPEES(1)EAEEPAAEGR	WT_NT-WT_EGCGEE__-__TG_NT-TG_EGCGEE	0.246086	0.304414	0.808393	12	0.434599
Q9CZW5_AS(1)PALGSGHHDGSGDSLEMSSLDR	WT_NT-WT_EGCGEE__-__TG_NT-TG_EGCGEE	0.199157	0.282732	0.704404	15	0.491974
Q9D0L8_ASVASDPES(1)PPGGNEPAAASGQR	WT_NT-WT_EGCGEE__-__TG_NT-TG_EGCGEE	-0.146148	0.547059	-0.267153	15	0.792989
Q9D0L8_GDVS(1)EDEPSLGR	WT_NT-WT_EGCGEE__-__TG_NT-TG_EGCGEE	-0.44143	0.72481	-0.609028	10	0.556088
Q9D0V7_KLS(1)GDQITLPTTVDYSSVPK	WT_NT-WT_EGCGEE__-__TG_NT-TG_EGCGEE	-0.308499	0.744933	-0.41413	15	0.68464
Q9D1L0_RAPAAQPPAAAAPS(0.043)AVGS(0.957)PAAAPR	WT_NT-WT_EGCGEE__-__TG_NT-TG_EGCGEE	0.396563	0.242961	1.63221	13	0.12661
Q9D1T0_S(1)DAGISSADAPR	WT_NT-WT_EGCGEE__-__TG_NT-TG_EGCGEE	-0.321303	0.355585	-0.90359	15	0.380496
Q9D219_PTAAPRPLDRES(1)PGVENK	WT_NT-WT_EGCGEE__-__TG_NT-TG_EGCGEE	0.306396	0.438427	0.698851	10	0.500575
Q9D394_SALT(1)PPTDMPTPTTDK	WT_NT-WT_EGCGEE__-__TG_NT-TG_EGCGEE	-0.717041	0.895313	-0.800882	11	0.440156
Q9D415_SLDSLDPAGLLT(0.011)S(0.989)PK	WT_NT-WT_EGCGEE__-__TG_NT-TG_EGCGEE	-0.160342	0.858903	-0.186683	9	0.85605
Q9D4C9_RSQS(1)VVEAGTLK	WT_NT-WT_EGCGEE__-__TG_NT-TG_EGCGEE	0.177766	0.376665	0.471947	15	0.643757
Q9D6Z1_EEVAS(1)EPEEAASPTTPK	WT_NT-WT_EGCGEE__-__TG_NT-TG_EGCGEE	-0.0549157	0.429346	-0.127905	14	0.900043
Q9D7P6_RAAS(1)ALLLR	WT_NT-WT_EGCGEE__-__TG_NT-TG_EGCGEE	0.672826	0.377383	1.78287	15	0.0948522
Q9D7V2_AHRPSAPS(1)PPPR	WT_NT-WT_EGCGEE__-__TG_NT-TG_EGCGEE	1.69305	1.85202	0.914166	15	0.375091
Q9D8Y0_RADLNQGIGEPQS(1)PSR	WT_NT-WT_EGCGEE__-__TG_NT-TG_EGCGEE	-1.14322	0.891333	-1.28259	13	0.222033
Q9DBC7_T(0.846)DS(0.141)REDEIS(0.013)PPPPNPVVK	WT_NT-WT_EGCGEE__-__TG_NT-TG_EGCGEE	1.04467	0.771522	1.35404	7	0.217807
Q9DBS2_DT(0.005)VDS(0.995)AGTSPTAVLAAGEDAGAGRPGAGTPLR	WT_NT-WT_EGCGEE__-__TG_NT-TG_EGCGEE	0.349474	0.69499	0.502847	15	0.622374
Q9DBS2_DTVDSAGTSPTAVLAAGEDAGAGRPGAGT(1)PLR	WT_NT-WT_EGCGEE__-__TG_NT-TG_EGCGEE	0.529882	0.392152	1.35121	13	0.199674
Q9DC11_RGS(1)GHPAYAEVEPVGEK	WT_NT-WT_EGCGEE__-__TG_NT-TG_EGCGEE	-0.067771	0.488987	-0.138595	14	0.891744
Q9DCB4_SES(1)LDEEEK	WT_NT-WT_EGCGEE__-__TG_NT-TG_EGCGEE	0.0313473	0.689971	0.0454328	10	0.964657
Q9DCB8_MAAS(1)RALS(1)LTAEAVR	WT_NT-WT_EGCGEE__-__TG_NT-TG_EGCGEE	-0.655763	0.979153	-0.669725	11	0.516845
Q9DD18_S(0.005)AS(0.023)S(0.972)GAEGDVSSEREP	WT_NT-WT_EGCGEE__-__TG_NT-TG_EGCGEE	0.782971	0.384072	2.0386	10	0.0688077
Q9EPN1_RQFS(1)PGPR	WT_NT-WT_EGCGEE__-__TG_NT-TG_EGCGEE	0.163617	0.521469	0.313761	15	0.758024
Q9EPN1_TPLENVPGNLS(1)PIKDPDR	WT_NT-WT_EGCGEE__-__TG_NT-TG_EGCGEE	0.271376	0.463433	0.585578	15	0.566865
Q9EQF6_EMGT(1)PLADT(0.978)PT(0.022)RPVTR	WT_NT-WT_EGCGEE__-__TG_NT-TG_EGCGEE	-0.438037	0.63883	-0.685687	15	0.503371
Q9EQH3_RES(1)PESEGPIYEGLIL	WT_NT-WT_EGCGEE__-__TG_NT-TG_EGCGEE	0.638439	0.537908	1.18689	14	0.25502
Q9ERT9_STLSMS(1)PR	WT_NT-WT_EGCGEE__-__TG_NT-TG_EGCGEE	-0.697018	0.455923	-1.5288	15	0.147125
Q9ES28_KPS(1)DEEFAVR	WT_NT-WT_EGCGEE__-__TG_NT-TG_EGCGEE	-0.0532975	0.603093	-0.0883736	15	0.930749
Q9ES28_MS(1)GFIYQGK	WT_NT-WT_EGCGEE__-__TG_NT-TG_EGCGEE	0.634893	0.519269	1.22267	15	0.240319
Q9ES97_DS(1)PESPFEVIIDK	WT_NT-WT_EGCGEE__-__TG_NT-TG_EGCGEE	-0.172163	0.433421	-0.397219	14	0.697196
Q9ES97_ETTGGAPTMS(1)PDLEQEQLTIR	WT_NT-WT_EGCGEE__-__TG_NT-TG_EGCGEE	0.460837	0.748922	0.615334	13	0.548955
Q9ESN6_SADVS(0.994)PT(0.003)T(0.003)EGVK	WT_NT-WT_EGCGEE__-__TG_NT-TG_EGCGEE	0.142264	0.260919	0.545244	15	0.593601
Q9ESN9_TGS(0.012)S(0.987)PTQGIVNK	WT_NT-WT_EGCGEE__-__TG_NT-TG_EGCGEE	0.214281	0.703794	0.304465	11	0.766456
Q9ET77_SLPVALES(1)DEETGDELK	WT_NT-WT_EGCGEE__-__TG_NT-TG_EGCGEE	0.878815	0.453808	1.93654	10	0.0815475
Q9JHU2_MELS(0.997)PS(0.003)RAS(1)PGK	WT_NT-WT_EGCGEE__-__TG_NT-TG_EGCGEE	-0.196698	0.571688	-0.344066	14	0.73591
Q9JI99_RNS(1)LTGEEGELVK	WT_NT-WT_EGCGEE__-__TG_NT-TG_EGCGEE	-0.0119077	0.308868	-0.0385526	14	0.969791
Q9JIA7_SELVLAPAPAPAAT(0.906)HS(0.094)PLHR	WT_NT-WT_EGCGEE__-__TG_NT-TG_EGCGEE	0.498421	0.601321	0.828876	13	0.422133
Q9JIS5_GGLS(1)DGEGPPGGRGEAQR	WT_NT-WT_EGCGEE__-__TG_NT-TG_EGCGEE	-0.181085	0.35649	-0.507967	15	0.618864
Q9JIS5_VFS(0.999)VT(0.001)HIK	WT_NT-WT_EGCGEE__-__TG_NT-TG_EGCGEE	-0.530537	0.475542	-1.11565	13	0.284772
Q9JIX8_SLS(1)PLSGTTDTK	WT_NT-WT_EGCGEE__-__TG_NT-TG_EGCGEE	0.315015	0.254244	1.23903	12	0.239022
Q9JJV5_DLS(1)PISK	WT_NT-WT_EGCGEE__-__TG_NT-TG_EGCGEE	0.10773	0.431542	0.249639	7	0.810034
Q9JKC6_PAPTVPAAPS(0.009)S(0.991)PDATSEPK	WT_NT-WT_EGCGEE__-__TG_NT-TG_EGCGEE	1.40303	1.70431	0.823225	15	0.423275
Q9JKF6_AGIPQHHPPMAQNLQYPDDS(1)DDEK	WT_NT-WT_EGCGEE__-__TG_NT-TG_EGCGEE	-1.44555	0.534937	-2.70228	11	0.0205727
Q9JL04_GATADDS(0.004)GGGS(0.996)PVLAAK	WT_NT-WT_EGCGEE__-__TG_NT-TG_EGCGEE	0.166665	0.389901	0.427455	13	0.676043
Q9JL04_LPEEEPS(1)PK	WT_NT-WT_EGCGEE__-__TG_NT-TG_EGCGEE	-0.00192802	0.387459	-0.00497605	11	0.996119
Q9JL04_SIQT(0.01)S(0.955)PT(0.036)EEGR	WT_NT-WT_EGCGEE__-__TG_NT-TG_EGCGEE	0.52081	0.434756	1.19794	14	0.250829
Q9JL26_EAAADTSGREEPPTPKS(1)PPK	WT_NT-WT_EGCGEE__-__TG_NT-TG_EGCGEE	0.314495	0.401381	0.783534	13	0.447354
Q9JL26_SKPLDQS(1)VEDLSK	WT_NT-WT_EGCGEE__-__TG_NT-TG_EGCGEE	-0.176156	0.52175	-0.337626	10	0.742625
Q9JLM8_ISQHGGS(0.966)S(0.03)T(0.003)SLSSTK	WT_NT-WT_EGCGEE__-__TG_NT-TG_EGCGEE	1.04518	1.27145	0.822043	15	0.423927
Q9JLM8_REES(1)EEGFQIPATITER	WT_NT-WT_EGCGEE__-__TG_NT-TG_EGCGEE	0.432538	0.470104	0.92009	14	0.373108
Q9JLM8_SPSPSPT(0.01)S(0.988)PGS(0.003)LRK	WT_NT-WT_EGCGEE__-__TG_NT-TG_EGCGEE	0.485699	0.519873	0.934265	15	0.364964
Q9JM52_LDS(0.002)S(0.998)PVLSPGNK	WT_NT-WT_EGCGEE__-__TG_NT-TG_EGCGEE	-0.230284	0.248737	-0.925814	14	0.370228
Q9JM52_SDSVLPASHGHLPQAGS(1)LER	WT_NT-WT_EGCGEE__-__TG_NT-TG_EGCGEE	-0.0827738	0.49154	-0.168397	15	0.868521
Q9JME5_AFYGS(1)EEDEAK	WT_NT-WT_EGCGEE__-__TG_NT-TG_EGCGEE	0.0447424	0.129505	0.345487	14	0.734864
Q9JME5_GPGS(1)EEAATAALPAR	WT_NT-WT_EGCGEE__-__TG_NT-TG_EGCGEE	-0.22388	0.285103	-0.785258	14	0.445389
Q9JMH9_PLAPDPS(1)DDEHDPVDSISRPR	WT_NT-WT_EGCGEE__-__TG_NT-TG_EGCGEE	0.402189	0.701352	0.573448	14	0.575438
Q9QUN9_PAFVGSHDHS(1)EESQLPR	WT_NT-WT_EGCGEE__-__TG_NT-TG_EGCGEE	-0.72654	0.893423	-0.813209	15	0.428818
Q9QVP9_RNS(1)LPQIPTLNLEAR	WT_NT-WT_EGCGEE__-__TG_NT-TG_EGCGEE	-0.201592	0.546056	-0.369179	15	0.717154
Q9QWI6_AVS(1)EVVRPASTPPIMASAIKDEDDEER	WT_NT-WT_EGCGEE__-__TG_NT-TG_EGCGEE	-0.246373	0.648196	-0.38009	14	0.709582
Q9QWI6_DSGSSSVFAES(1)PGGK	WT_NT-WT_EGCGEE__-__TG_NT-TG_EGCGEE	-0.221806	0.312279	-0.710282	13	0.490076
Q9QWI6_FRQS(1)LPLSR	WT_NT-WT_EGCGEE__-__TG_NT-TG_EGCGEE	0.0367896	0.277614	0.132521	11	0.896966
Q9QWI6_FSNVGLVHT(0.886)S(0.114)ERR	WT_NT-WT_EGCGEE__-__TG_NT-TG_EGCGEE	0.409585	0.6261	0.654184	10	0.52775
Q9QWI6_GEPDPERS(0.011)S(0.989)PPMLSADDAEYPR	WT_NT-WT_EGCGEE__-__TG_NT-TG_EGCGEE	-0.977558	0.432204	-2.2618	15	0.0389935
Q9QWI6_GEPDPERS(0.717)S(0.269)PPMLS(0.014)ADDAEYPR	WT_NT-WT_EGCGEE__-__TG_NT-TG_EGCGEE	0.210723	0.683604	0.308253	8	0.765764
Q9QWI6_GLDFEIPPPS(1)PPLNLHELSGPAEGTPLTPK	WT_NT-WT_EGCGEE__-__TG_NT-TG_EGCGEE	0.210724	0.668679	0.315135	13	0.75766
Q9QWI6_KAES(1)EELEVQKPQVK	WT_NT-WT_EGCGEE__-__TG_NT-TG_EGCGEE	0.592668	1.17051	0.506332	14	0.620503
Q9QWI6_LADVSAPSGGPPPPHSPYSGPPS(0.998)RGS(0.002)PVR	WT_NT-WT_EGCGEE__-__TG_NT-TG_EGCGEE	0.414741	0.207098	2.00263	14	0.0649754
Q9QWI6_LSYAGGRPPSYAGS(1)PVHHAAER	WT_NT-WT_EGCGEE__-__TG_NT-TG_EGCGEE	0.320716	0.568986	0.563662	13	0.582577
Q9QWI6_RFS(1)NVGLVHTSER	WT_NT-WT_EGCGEE__-__TG_NT-TG_EGCGEE	0.930856	0.355014	2.62203	12	0.0223014
Q9QWI6_RGS(1)DELTVPR	WT_NT-WT_EGCGEE__-__TG_NT-TG_EGCGEE	-0.0500515	0.470006	-0.106491	15	0.916604
Q9QWI6_S(1)PNTAILIK	WT_NT-WT_EGCGEE__-__TG_NT-TG_EGCGEE	-0.0197194	0.270083	-0.0730123	15	0.942761
Q9QXG4_VRGWS(1)PPPEVR	WT_NT-WT_EGCGEE__-__TG_NT-TG_EGCGEE	0.0122838	0.627022	0.0195906	15	0.984628
Q9QXL2_KLS(0.99)S(0.009)SESPAPDTGSSAASGEADTSRPGTQQK	WT_NT-WT_EGCGEE__-__TG_NT-TG_EGCGEE	-0.335948	0.621603	-0.540454	14	0.597377
Q9QXL2_LIS(0.001)ES(0.034)S(0.966)PMNEFETLTAK	WT_NT-WT_EGCGEE__-__TG_NT-TG_EGCGEE	1.7866	0.909844	1.96364	11	0.0753455
Q9QXS1_AQLEPVAS(1)PAK	WT_NT-WT_EGCGEE__-__TG_NT-TG_EGCGEE	0.432506	0.261461	1.65419	15	0.118857
Q9QXS6_ASDSGPSSSSSSSS(0.006)S(0.994)PPR	WT_NT-WT_EGCGEE__-__TG_NT-TG_EGCGEE	1.06376	0.643701	1.65257	10	0.129425
Q9QXS6_LS(0.001)S(0.999)PVLHR	WT_NT-WT_EGCGEE__-__TG_NT-TG_EGCGEE	0.102842	0.249237	0.412626	15	0.685718
Q9QXW9_NHPGSDT(0.004)S(0.996)PEAEASSGGGGVALK	WT_NT-WT_EGCGEE__-__TG_NT-TG_EGCGEE	0.079772	0.441036	0.180874	15	0.858888
Q9QXZ0_DTQDIVHDLES(1)PGIDPSIIK	WT_NT-WT_EGCGEE__-__TG_NT-TG_EGCGEE	0.2864	0.623619	0.459255	13	0.653636
Q9QXZ0_LLDAEDVDVPS(1)PDEK	WT_NT-WT_EGCGEE__-__TG_NT-TG_EGCGEE	0.162212	0.264727	0.612753	13	0.550609
Q9QXZ0_RQGS(0.996)FS(0.004)EDVISHK	WT_NT-WT_EGCGEE__-__TG_NT-TG_EGCGEE	-0.0783125	0.383213	-0.204358	15	0.840821
Q9QYB5_SDVEIPATVTAFSFEDDSAPLS(1)PLK	WT_NT-WT_EGCGEE__-__TG_NT-TG_EGCGEE	-0.246458	0.657231	-0.374995	13	0.713711
Q9QYB5_SSDTSPAVVT(0.935)T(0.049)PPPPS(0.016)MPHK	WT_NT-WT_EGCGEE__-__TG_NT-TG_EGCGEE	0.450992	0.573341	0.786604	15	0.443764
Q9QYB5_TEEVLS(1)PDGSPSK	WT_NT-WT_EGCGEE__-__TG_NT-TG_EGCGEE	0.0212095	0.414272	0.051197	14	0.959892
Q9QYB5_TEEVLSPDGS(0.994)PS(0.006)KS(1)PSK	WT_NT-WT_EGCGEE__-__TG_NT-TG_EGCGEE	0.725818	0.607318	1.19512	14	0.251893
Q9QYB5_TEEVLSPDGS(0.996)PS(0.004)KS(1)PSK	WT_NT-WT_EGCGEE__-__TG_NT-TG_EGCGEE	3.09004	0.875568	3.52918	15	0.00303621
Q9QYB8_DIATEKPGS(1)PVK	WT_NT-WT_EGCGEE__-__TG_NT-TG_EGCGEE	0.612796	0.192306	3.18657	15	0.0061301
Q9QYB8_DKTESVTS(0.005)GPLS(0.995)PEGS(1)PSK	WT_NT-WT_EGCGEE__-__TG_NT-TG_EGCGEE	-1.1909	0.753324	-1.58086	15	0.134762
Q9QYB8_DKTESVTSGPLS(1)PEGS(0.902)PS(0.098)K	WT_NT-WT_EGCGEE__-__TG_NT-TG_EGCGEE	-0.765877	0.790594	-0.968736	15	0.348039
Q9QYB8_SEDTVPEAAS(1)PPPSQGQHYFDR	WT_NT-WT_EGCGEE__-__TG_NT-TG_EGCGEE	-0.216624	0.472487	-0.458477	15	0.653182
Q9QYB8_TESVTSGPLSPEGS(0.834)PS(0.166)KS(0.999)PS(0.001)K	WT_NT-WT_EGCGEE__-__TG_NT-TG_EGCGEE	-1.5231	0.749537	-2.03206	11	0.0670129
Q9QYC0_AAVVTS(1)PPPTTAPHK	WT_NT-WT_EGCGEE__-__TG_NT-TG_EGCGEE	0.247741	0.279386	0.886733	15	0.389219
Q9QYC0_EKS(0.971)PPDQS(0.042)AVPNT(0.473)PPS(0.52)T(0.993)PVKLEEDLPQEPTSR	WT_NT-WT_EGCGEE__-__TG_NT-TG_EGCGEE	-0.531324	0.670209	-0.792775	15	0.440269
Q9QYC0_EKS(1)PPDQS(0.998)AVPNT(0.002)PPSTPVK	WT_NT-WT_EGCGEE__-__TG_NT-TG_EGCGEE	0.281956	1.0232	0.275562	15	0.786645
Q9QYC0_EKS(1)PPDQS(1)AVPNTPPSTPVK	WT_NT-WT_EGCGEE__-__TG_NT-TG_EGCGEE	-1.48268	1.16388	-1.27391	13	0.224999
Q9QYC0_KYSDVEVPAS(0.007)VT(0.016)GHS(0.012)FAS(0.081)DGDS(0.664)GT(0.269)CS(0.951)PLR	WT_NT-WT_EGCGEE__-__TG_NT-TG_EGCGEE	-0.865007	1.59219	-0.54328	11	0.597774
Q9QYC0_S(0.96)RS(0.022)PGTPAGEGS(0.003)GS(0.016)PPK	WT_NT-WT_EGCGEE__-__TG_NT-TG_EGCGEE	0.997023	2.47481	0.402869	15	0.692728
Q9QYC0_S(0.989)PGT(0.011)PAGEGSGSPPK	WT_NT-WT_EGCGEE__-__TG_NT-TG_EGCGEE	0.2613	2.21898	0.117757	15	0.907823
Q9QYC0_SPGT(1)PAGEGSGSPPK	WT_NT-WT_EGCGEE__-__TG_NT-TG_EGCGEE	1.87742	1.47288	1.27466	15	0.221823
Q9QYC0_SPPDQSAVPNT(0.067)PPS(0.967)T(0.967)PVKLEEDLPQEPTSR	WT_NT-WT_EGCGEE__-__TG_NT-TG_EGCGEE	-1.31584	1.07906	-1.21943	13	0.244346
Q9QYC0_SPPDQSAVPNT(1)PPS(0.757)T(0.243)PVK	WT_NT-WT_EGCGEE__-__TG_NT-TG_EGCGEE	-1.02333	1.03729	-0.986541	15	0.339515
Q9QYE3_GVDKPPS(0.999)PS(0.001)PIEMK	WT_NT-WT_EGCGEE__-__TG_NT-TG_EGCGEE	-0.583134	0.495702	-1.17638	15	0.257776
Q9QYF9_SVTSNQSDGTQESCES(1)PDVLDR	WT_NT-WT_EGCGEE__-__TG_NT-TG_EGCGEE	-1.48757	0.900346	-1.65222	10	0.129498
Q9QYG0_T(0.001)AS(0.999)LTSAASIDGSR	WT_NT-WT_EGCGEE__-__TG_NT-TG_EGCGEE	-0.0115818	0.379203	-0.0305425	15	0.976037
Q9QYG0_T(0.952)LS(0.042)QS(0.004)S(0.001)ESGTLPSGPPGHTMEVSC	WT_NT-WT_EGCGEE__-__TG_NT-TG_EGCGEE	-0.038791	1.27565	-0.0304088	9	0.976405
Q9QYG0_TASLTS(0.002)AAS(0.998)IDGSR	WT_NT-WT_EGCGEE__-__TG_NT-TG_EGCGEE	0.208435	0.654381	0.318522	12	0.755565
Q9QYR6_AELEEMEEVHPS(1)DEEEEETK	WT_NT-WT_EGCGEE__-__TG_NT-TG_EGCGEE	-0.483421	1.41919	-0.340633	15	0.738104
Q9QYR6_ALGLEES(1)PEEEGK	WT_NT-WT_EGCGEE__-__TG_NT-TG_EGCGEE	-0.0148122	0.277307	-0.0534145	14	0.958156
Q9QYR6_EAELTPENIAAAREES(1)EPEVK	WT_NT-WT_EGCGEE__-__TG_NT-TG_EGCGEE	-0.185132	0.706497	-0.262043	8	0.799909
Q9QYR6_ELSSEPRT(1)PPAQK	WT_NT-WT_EGCGEE__-__TG_NT-TG_EGCGEE	0.97442	0.90493	1.07679	14	0.29978
Q9QYR6_EMTLDQKS(1)PEK	WT_NT-WT_EGCGEE__-__TG_NT-TG_EGCGEE	0.574114	0.764241	0.751221	15	0.464143
Q9QYR6_ET(0.028)S(0.945)PT(0.028)RGEPVPAWEGK	WT_NT-WT_EGCGEE__-__TG_NT-TG_EGCGEE	-0.0642706	0.860157	-0.0747196	15	0.941425
Q9QYR6_GEPVPAWEGKS(1)PEQEVR	WT_NT-WT_EGCGEE__-__TG_NT-TG_EGCGEE	0.263752	1.15646	0.228068	15	0.822673
Q9QYR6_KHS(0.99)PGEIT(0.01)GPGGHFMT(0.003)S(0.001)DS(0.131)S(0.78)LT(0.085)K	WT_NT-WT_EGCGEE__-__TG_NT-TG_EGCGEE	0.0854873	0.759038	0.112626	11	0.912356
Q9QYR6_KHS(1)PGEITGPGGHFMT(0.006)S(0.004)DS(0.599)S(0.361)LT(0.029)K	WT_NT-WT_EGCGEE__-__TG_NT-TG_EGCGEE	0.266256	0.890239	0.299084	15	0.76898
Q9QYR6_MAS(0.792)PPPS(0.174)GPPS(0.033)AAHT(0.001)PFHQS(1)PVEEK	WT_NT-WT_EGCGEE__-__TG_NT-TG_EGCGEE	-0.268003	0.384384	-0.697227	15	0.496326
Q9QYR6_MAS(1)PPPSGPPSAAHTPFHQSPVEEK	WT_NT-WT_EGCGEE__-__TG_NT-TG_EGCGEE	0.299761	0.183204	1.63621	15	0.122599
Q9QYR6_NRAPDS(1)GAEVER	WT_NT-WT_EGCGEE__-__TG_NT-TG_EGCGEE	0.00310247	0.985794	0.00314718	8	0.997566
Q9QYR6_PASPALS(1)EGSSSEATTPVISSVAER	WT_NT-WT_EGCGEE__-__TG_NT-TG_EGCGEE	0.311522	0.345467	0.90174	10	0.388398
Q9QYR6_S(1)PPCEDFSVTGESEK	WT_NT-WT_EGCGEE__-__TG_NT-TG_EGCGEE	0.0630084	0.919364	0.0685347	15	0.946265
Q9QYR6_SPFEIIS(1)PPAS(1)PPEMTGQR	WT_NT-WT_EGCGEE__-__TG_NT-TG_EGCGEE	-0.137262	1.40795	-0.097491	11	0.92409
Q9QYR6_TEATQGLDYVPSAGT(0.001)IS(0.975)PT(0.11)S(0.259)S(0.655)LEEDK	WT_NT-WT_EGCGEE__-__TG_NT-TG_EGCGEE	0.22948	1.17972	0.194521	13	0.848775
Q9QYR6_VPSAPGQES(1)PVPDTK	WT_NT-WT_EGCGEE__-__TG_NT-TG_EGCGEE	-0.357572	0.512339	-0.697921	14	0.496656
Q9QYR6_WLAES(1)PVGLPPEEEDK	WT_NT-WT_EGCGEE__-__TG_NT-TG_EGCGEE	-0.418413	0.760406	-0.55025	13	0.591477
Q9QYX7_IVDSGVQT(1)DDEETADR	WT_NT-WT_EGCGEE__-__TG_NT-TG_EGCGEE	-0.347459	0.471292	-0.737247	11	0.476404
Q9QYX7_PLPDDIS(1)PQK	WT_NT-WT_EGCGEE__-__TG_NT-TG_EGCGEE	-0.526252	0.226325	-2.3252	12	0.038403
Q9QYX7_PLS(1)PTADESSR	WT_NT-WT_EGCGEE__-__TG_NT-TG_EGCGEE	0.00062392	0.646267	0.000965421	14	0.999243
Q9QYX7_RASYDSVEDSSESENS(1)PVAR	WT_NT-WT_EGCGEE__-__TG_NT-TG_EGCGEE	0.0137396	0.532364	0.0258087	15	0.97975
Q9QYX7_S(0.002)S(0.002)MAS(0.068)S(0.91)PIS(0.014)S(0.005)ISADSFYADIDHHTSR	WT_NT-WT_EGCGEE__-__TG_NT-TG_EGCGEE	0.475038	0.920479	0.516077	7	0.621697
Q9QYX7_S(0.02)MS(0.98)DPKPLS(0.766)PT(0.233)ADESSR	WT_NT-WT_EGCGEE__-__TG_NT-TG_EGCGEE	-0.0730224	0.51818	-0.140921	14	0.88994
Q9QZM0_GPAAAPGAAS(1)PPAEPK	WT_NT-WT_EGCGEE__-__TG_NT-TG_EGCGEE	0.58416	0.180021	3.24495	15	0.00543935
Q9QZQ1_LPYLVELS(1)PGRR	WT_NT-WT_EGCGEE__-__TG_NT-TG_EGCGEE	0.274609	0.425549	0.645305	15	0.528477
Q9R020_YNLDAS(1)EEEDSNKK	WT_NT-WT_EGCGEE__-__TG_NT-TG_EGCGEE	0.104501	0.687485	0.152005	11	0.881935
Q9R0A0_DS(0.068)HS(0.932)PEGSTATYHLLGPQEEGEGVLDVK	WT_NT-WT_EGCGEE__-__TG_NT-TG_EGCGEE	0.109893	0.597728	0.183851	10	0.857805
Q9R0K7_T(0.5)S(0.5)IHNFMAHPEFR	WT_NT-WT_EGCGEE__-__TG_NT-TG_EGCGEE	-0.494179	0.570382	-0.8664	11	0.404773
Q9R0N9_KLHFS(1)VY(1)DFDRFS(1)R	WT_NT-WT_EGCGEE__-__TG_NT-TG_EGCGEE	0.280793	0.875289	0.320801	11	0.754374
Q9R0P4_RS(0.028)AS(0.972)PDDDLGSSNWEAADLGNEERK	WT_NT-WT_EGCGEE__-__TG_NT-TG_EGCGEE	-1.03164	0.690142	-1.49483	12	0.160784
Q9R0P4_RS(0.768)AS(0.232)PDDDLGSSNWEAADLGNEER	WT_NT-WT_EGCGEE__-__TG_NT-TG_EGCGEE	-0.361821	1.14561	-0.315833	9	0.75933
Q9R1Q8_RGFS(1)EEQLR	WT_NT-WT_EGCGEE__-__TG_NT-TG_EGCGEE	0.418988	0.476852	0.878653	15	0.393447
Q9R1R2_REDS(1)PGPEVQPMDK	WT_NT-WT_EGCGEE__-__TG_NT-TG_EGCGEE	0.394589	0.41361	0.954014	15	0.355199
Q9WTK7_IDS(0.991)T(0.009)EVIYQPR	WT_NT-WT_EGCGEE__-__TG_NT-TG_EGCGEE	-0.288345	0.539131	-0.534832	9	0.605725
Q9WTQ5_GPSEAPQEAEAEEGAT(0.001)S(0.999)DGEK	WT_NT-WT_EGCGEE__-__TG_NT-TG_EGCGEE	0.173707	0.316748	0.548409	10	0.595441
Q9WTQ5_RPS(0.999)ES(0.001)DKEEELDK	WT_NT-WT_EGCGEE__-__TG_NT-TG_EGCGEE	-0.886707	0.707503	-1.25329	15	0.229284
Q9WV02_DVYLS(1)PR	WT_NT-WT_EGCGEE__-__TG_NT-TG_EGCGEE	0.628322	0.450925	1.39341	14	0.185225
Q9WV18_RHPPT(1)PPDPSGGLPR	WT_NT-WT_EGCGEE__-__TG_NT-TG_EGCGEE	0.390335	0.23314	1.67425	15	0.114799
Q9WV60_IQAAAS(1)PPANATAASDTNAGDR	WT_NT-WT_EGCGEE__-__TG_NT-TG_EGCGEE	0.644458	0.265896	2.42373	12	0.0320983
Q9WV69_GNS(1)LPCVLEQK	WT_NT-WT_EGCGEE__-__TG_NT-TG_EGCGEE	-0.441758	0.52089	-0.848083	12	0.412989
Q9WV69_HLS(1)AEDFSR	WT_NT-WT_EGCGEE__-__TG_NT-TG_EGCGEE	-0.536762	0.556601	-0.964356	14	0.351231
Q9WV69_S(0.002)S(0.985)S(0.013)LPSYGR	WT_NT-WT_EGCGEE__-__TG_NT-TG_EGCGEE	0.297216	0.2969	1.00107	13	0.335065
Q9WV92_GIS(0.994)QT(0.006)NLITTVT(1)PEK	WT_NT-WT_EGCGEE__-__TG_NT-TG_EGCGEE	0.332212	0.527979	0.629214	13	0.540109
Q9WV92_GIS(0.998)QT(0.002)NLITTVTPEK	WT_NT-WT_EGCGEE__-__TG_NT-TG_EGCGEE	-0.81476	0.525366	-1.55084	13	0.144935
Q9WV92_KAEEAT(1)PVTALR	WT_NT-WT_EGCGEE__-__TG_NT-TG_EGCGEE	0.632802	0.989892	0.639263	14	0.532973
Q9WV92_VESTSVGSIS(1)PGGAK	WT_NT-WT_EGCGEE__-__TG_NT-TG_EGCGEE	-0.319699	0.490694	-0.651524	15	0.524565
Q9WVB4_AGYKEPGIARCS(1)S(1)PESMADR	WT_NT-WT_EGCGEE__-__TG_NT-TG_EGCGEE	-0.47138	1.13221	-0.416336	13	0.683956
Q9WVF8_RGS(1)MFYDEDGDLAHEFYEETIVTK	WT_NT-WT_EGCGEE__-__TG_NT-TG_EGCGEE	0.914327	0.816779	1.11943	9	0.291941
Q9Z0H8_IGFPS(0.029)T(0.303)S(0.669)PAK	WT_NT-WT_EGCGEE__-__TG_NT-TG_EGCGEE	0.634772	0.299636	2.11848	10	0.0601777
Q9Z0H8_VLLLEANRHS(1)PGPER	WT_NT-WT_EGCGEE__-__TG_NT-TG_EGCGEE	-0.106274	0.371296	-0.286224	12	0.779588
Q9Z0J4_VTQPLGT(0.977)PT(0.023)K	WT_NT-WT_EGCGEE__-__TG_NT-TG_EGCGEE	0.175338	0.209169	0.838262	10	0.421468
Q9Z0P4_ENS(0.001)AAPS(0.999)PGRPQS(0.001)AS(0.999)PAK	WT_NT-WT_EGCGEE__-__TG_NT-TG_EGCGEE	0.914369	0.488269	1.87267	12	0.0856728
Q9Z0P4_ENSAAPS(0.001)PGRPQS(0.999)AS(1)PAK	WT_NT-WT_EGCGEE__-__TG_NT-TG_EGCGEE	0.298521	0.806924	0.36995	12	0.717867
Q9Z0P4_ENSAAPSPGRPQSAS(1)PAK	WT_NT-WT_EGCGEE__-__TG_NT-TG_EGCGEE	1.38949	1.4785	0.939798	15	0.36221
Q9Z0P4_SETLVNAQQT(1)PLGT(1)PK	WT_NT-WT_EGCGEE__-__TG_NT-TG_EGCGEE	-0.0161273	0.537509	-0.0300038	15	0.97646
Q9Z0P4_T(0.546)S(0.199)T(0.254)PVRS(0.999)PGGSTMMK	WT_NT-WT_EGCGEE__-__TG_NT-TG_EGCGEE	-0.675535	0.823422	-0.820399	15	0.424835
Q9Z0P4_T(0.862)S(0.061)T(0.077)PVRS(0.958)PGGS(0.03)T(0.012)MMK	WT_NT-WT_EGCGEE__-__TG_NT-TG_EGCGEE	1.78944	0.700841	2.55328	13	0.024043
Q9Z0R4_LPEEPS(0.001)S(0.999)EDEQQPEK	WT_NT-WT_EGCGEE__-__TG_NT-TG_EGCGEE	0.0262326	0.380115	0.0690124	14	0.945956
Q9Z0R4_S(0.054)T(0.791)S(0.155)IDTGPTESPASLK	WT_NT-WT_EGCGEE__-__TG_NT-TG_EGCGEE	0.0542205	0.496107	0.109292	8	0.915663
Q9Z0U1_SYHEAY(0.001)EPDY(0.023)GGGY(0.107)S(0.847)PS(0.012)Y(0.01)DRR	WT_NT-WT_EGCGEE__-__TG_NT-TG_EGCGEE	0.63257	0.784563	0.806271	8	0.443392
Q9Z0U1_VQVAPLQGS(0.993)PPLS(0.007)HDDR	WT_NT-WT_EGCGEE__-__TG_NT-TG_EGCGEE	0.0723966	0.331292	0.218528	15	0.829963
Q9Z140_PSTPAMTPSPS(1)P	WT_NT-WT_EGCGEE__-__TG_NT-TG_EGCGEE	0.635691	0.796266	0.79834	15	0.437131
Q9Z140_SCS(0.001)S(0.999)PVFSR	WT_NT-WT_EGCGEE__-__TG_NT-TG_EGCGEE	1.47727	0.829582	1.78074	13	0.0983222
Q9Z1X2_VAGGS(0.001)GS(0.003)ES(0.996)PLLK	WT_NT-WT_EGCGEE__-__TG_NT-TG_EGCGEE	0.732031	0.774792	0.944809	14	0.360778
Q9Z239_TGEPDEEEGTFRS(0.001)S(0.999)IR	WT_NT-WT_EGCGEE__-__TG_NT-TG_EGCGEE	0.329628	0.476524	0.691736	14	0.500415
Q9Z2A0_ANS(1)FVGTAQYVSPELLTEK	WT_NT-WT_EGCGEE__-__TG_NT-TG_EGCGEE	-0.0926631	0.748774	-0.123753	15	0.903154
Q9Z2C4_GS(0.037)S(0.904)PT(0.044)HS(0.003)AT(0.013)PVHTSV	WT_NT-WT_EGCGEE__-__TG_NT-TG_EGCGEE	-0.0250504	2.26003	-0.0110841	15	0.991302
Q9Z2D6_AETSESSGSAPAVPEASAS(1)PK	WT_NT-WT_EGCGEE__-__TG_NT-TG_EGCGEE	0.214921	0.464557	0.462637	13	0.651273
Q9Z2H5_DYSEADGLS(0.534)ERT(0.483)T(0.983)PSK	WT_NT-WT_EGCGEE__-__TG_NT-TG_EGCGEE	-0.960908	0.361893	-2.65523	11	0.0223766
Q9Z2H5_DYSEADGLS(1)ER	WT_NT-WT_EGCGEE__-__TG_NT-TG_EGCGEE	-0.826432	0.506354	-1.63212	11	0.130924
Q9Z2H5_ELKPEQET(0.015)T(0.985)PR	WT_NT-WT_EGCGEE__-__TG_NT-TG_EGCGEE	-2.71329	2.41916	-1.12159	8	0.294573
Q9Z2H5_GPSSQEDESGGLEDS(1)PDR	WT_NT-WT_EGCGEE__-__TG_NT-TG_EGCGEE	0.272354	0.897217	0.303554	14	0.765932
Q9Z2H5_HLTQQDTRPAEQS(1)LDMDDK	WT_NT-WT_EGCGEE__-__TG_NT-TG_EGCGEE	-1.01215	0.658046	-1.53811	13	0.148
Q9Z2H5_HQAS(1)INELK	WT_NT-WT_EGCGEE__-__TG_NT-TG_EGCGEE	-0.389584	0.546932	-0.712308	14	0.487976
Q9Z2H5_LVS(1)PEPPPK	WT_NT-WT_EGCGEE__-__TG_NT-TG_EGCGEE	0.288533	0.172873	1.66905	15	0.115839
Q9Z2H5_RLPSS(0.001)PAS(0.054)PS(0.945)PKGT(1)PEK	WT_NT-WT_EGCGEE__-__TG_NT-TG_EGCGEE	0.146966	0.740744	0.198404	14	0.845581
Q9Z2H5_RLPSS(0.001)PAS(0.992)PS(0.007)PK	WT_NT-WT_EGCGEE__-__TG_NT-TG_EGCGEE	-0.76879	0.808524	-0.950856	11	0.362103
Q9Z2H5_RLPSSPASPS(1)PK	WT_NT-WT_EGCGEE__-__TG_NT-TG_EGCGEE	0.527246	0.500461	1.05352	15	0.308778
Q9Z2H5_RSEAEEGEVRT(1)PTK	WT_NT-WT_EGCGEE__-__TG_NT-TG_EGCGEE	-6.01122	2.61616	-2.29773	15	0.0363838
Q9Z2H5_S(1)LPELDRDK	WT_NT-WT_EGCGEE__-__TG_NT-TG_EGCGEE	-0.339434	0.622964	-0.54487	15	0.593852
Q9Z2Q6_MES(1)PIPILPLPTPDAETEK	WT_NT-WT_EGCGEE__-__TG_NT-TG_EGCGEE	-0.794981	0.802049	-0.991188	13	0.339685
Q9Z351_RS(0.988)PS(0.012)ADQSLDDSPSK	WT_NT-WT_EGCGEE__-__TG_NT-TG_EGCGEE	-0.121169	0.665478	-0.182078	12	0.858561

## Sheet: present in TG.EGCGEE-TG.NT
	Leading.proteins	Gene.names	Protein.names	Phospho..STY..Probabilities	WT_NT.1.1	WT_NT.2.1	WT_NT.3.1	WT_NT.4.1	WT_NT.5.1	COUNT_WT	WT_EGCG.1.1	WT_EGCG.2.1	WT_EGCG.3.1	WT_EGCG.4.1	WT_EGCG.5.1	COUNT.WT_EGCG	WT_EGCG_EE.1.1	WT_EGCG_EE.2.1	WT_EGCG_EE.3.1	WT_EGCG_EE.4.1	COUNT_WT_EGCG_EE	WT_EE.1.1	WT_EE.2.1	WT_EE.3.1	WT_EE.4.1	WT_EE.5.1	COUNT_WT_EE	TG_NT.1.1	TG_NT.2.1	TG_NT.3.1	TG_NT.4.1	TG_NT.5.1	COUNT_TG	TG_EGCG.1.1	TG_EGCG.2.1	TG_EGCG.3.1	TG_EGCG.4.1	COUNT.TG_EGCG	TG_EGCG_EE.1.1	TG_EGCG_EE.2.1	TG_EGCG_EE.3.1	TG_EGCG_EE.4.1	TG_EGCG_EE.5.1	X	TG_EE.1.1	TG_EE.2.1	TG_EE.3.1	TG_EE.4.1	TG_EE.5.1
41	A6H8H5	Kcnb2	Potassium voltage-gated channel subfamily B member 2	A6H8H5_DSVDDNHLS(1)PSR	280770	210660	NA	195720	907400	4	425070	232090	NA	NA	NA	2	376990	NA	NA	NA	1	281810	300560	NA	NA	NA	2	NA	NA	NA	NA	NA	0	324000	NA	NA	NA	1	195780	200610	NA	NA	NA	2	NA	NA	NA	NA	NA
138	O35551	Rabep1	Rab GTPase-binding effector protein 1	O35551_AQS(0.84)T(0.16)DSLGTSSSLQSK	134880	214570	NA	144890	NA	3	479410	169750	NA	NA	NA	2	164400	NA	NA	NA	1	182100	NA	NA	NA	NA	1	232090	NA	NA	NA	NA	1	218670	NA	NA	NA	1	133050	NA	150950	NA	NA	2	103110	NA	165840	NA	NA
147	O35691	Pnn	Pinin	O35691_ESRQES(1)DPEDDDVK	NA	258330	NA	241080	410360	3	238170	205460	NA	NA	NA	2	NA	NA	NA	128820	1	170500	NA	157580	NA	240230	3	NA	NA	NA	NA	NA	0	230320	267360	NA	196680	3	184060	NA	NA	NA	NA	1	NA	NA	339440	NA	432970
315	P08553	Nefm	Neurofilament medium polypeptide	P08553_AEEEGGS(0.027)EEEGS(0.929)DRS(0.044)PQESKK	152870	NA	NA	1321700	167420	3	3906900	8631200	NA	NA	1350700	3	NA	NA	NA	102200	1	1162500	NA	NA	NA	1858400	2	NA	NA	90652	NA	NA	1	1014500	NA	NA	1036000	2	NA	NA	NA	NA	NA	0	NA	NA	NA	95172	135340
357	P11499	Hsp90aa1;Hsp90ab1	Heat shock protein HSP 90-alpha;Heat shock protein HSP 90-beta	P11499_IEDVGS(0.217)DEEDDS(0.783)GK	522170	NA	157990	NA	707670	3	NA	715600	NA	184360	313580	3	698610	NA	NA	NA	1	671370	NA	NA	NA	NA	1	NA	NA	NA	NA	NA	0	NA	434450	NA	NA	1	NA	NA	280470	NA	NA	1	NA	NA	NA	NA	NA
382	P14873	Map1b	Microtubule-associated protein 1B;MAP1B heavy chain;MAP1 light chain LC1	P14873_AS(0.385)LS(0.615)PMDEPVPDS(0.761)ES(0.239)PVEK	3518700	NA	NA	576950	462560	3	NA	NA	NA	619290	NA	1	NA	NA	NA	354870	1	562080	NA	NA	NA	NA	1	NA	907560	NA	NA	NA	1	NA	NA	NA	508260	1	2769600	NA	NA	194850	209380	3	NA	NA	NA	1658700	NA
457	P16330	Cnp	2,3-cyclic-nucleotide 3-phosphodiesterase	P16330_HFIS(1)GDEPK	298080	245030	95329	NA	NA	3	641600	NA	257990	NA	NA	2	238350	NA	NA	NA	1	233590	NA	NA	NA	NA	1	122670	NA	NA	NA	NA	1	NA	222740	NA	NA	1	NA	97725	NA	NA	NA	1	119360	258370	NA	NA	NA
463	P17182	Eno1;Eno3;Eno2	Alpha-enolase;Beta-enolase;Gamma-enolase	P17182_IEEELGS(1)K	227940	171420	NA	NA	224190	3	240280	201360	NA	NA	NA	2	207150	NA	NA	NA	1	171920	141240	175050	102210	189840	5	147230	NA	NA	NA	NA	1	136060	NA	137510	NA	2	NA	NA	NA	NA	NA	0	NA	NA	97221	NA	147800
520	P20357	Map2	Microtubule-associated protein 2	P20357_EES(0.014)Y(0.005)ES(0.773)S(0.192)GEHES(0.014)LT(0.002)MESLKPDEGK	1333000	NA	879600	1535700	1524200	4	NA	1013500	1947300	757480	NA	3	NA	NA	NA	1662300	1	NA	NA	NA	1440000	618260	2	NA	NA	NA	NA	NA	0	NA	1032400	NA	NA	1	1101700	365930	856260	2043000	NA	4	1153000	NA	NA	1019000	NA
589	P28661	38231	Septin-4	P28661_LDPY(0.007)DS(0.76)S(0.233)EDDK	NA	1602300	380710	NA	NA	2	2602300	NA	496290	590170	725350	4	NA	NA	NA	NA	0	1819200	1812200	NA	1052600	1524200	4	1135900	NA	NA	NA	NA	1	NA	2048700	1407100	NA	2	949420	775740	NA	849610	NA	3	634520	1049400	NA	1230200	NA
809	P70441	Slc9a3r1	Na(+)/H(+) exchange regulatory cofactor NHE-RF1	P70441_S(0.655)AS(0.305)S(0.041)DTSEELNSQDSPK	1440300	NA	NA	1149100	1274300	3	NA	NA	NA	NA	NA	0	NA	NA	NA	NA	0	NA	NA	NA	NA	NA	0	NA	NA	NA	NA	NA	0	NA	NA	NA	NA	0	NA	NA	NA	NA	NA	0	NA	NA	NA	NA	NA
846	P97492	Rgs14	Regulator of G-protein signaling 14	P97492_S(1)LPLGVEELGQLPLAEGPCGRPLRK	148140	130660	NA	84655	NA	3	NA	459980	NA	NA	NA	1	NA	NA	NA	NA	0	NA	280980	NA	NA	NA	1	NA	NA	133780	NA	NA	1	NA	NA	NA	NA	0	116180	NA	NA	NA	NA	1	113470	NA	NA	NA	NA
877	Q03517	Scg2	Secretogranin-2;Secretoneurin	Q03517_EHLGPGS(0.993)S(0.007)QEMER	NA	NA	610640	1445700	1351100	3	1864500	1257200	NA	474080	NA	3	726270	NA	NA	NA	1	NA	468220	NA	NA	NA	1	NA	NA	NA	NA	NA	0	2959600	NA	NA	NA	1	478720	411820	593100	NA	488020	4	361770	831220	NA	864010	NA
893	Q05A62	Dnal1	Dynein light chain 1, axonemal	Q05A62_LSLS(0.837)T(0.163)NCIEK	169720	133410	NA	NA	164660	3	NA	222990	80879	101720	NA	3	NA	NA	NA	NA	0	156240	NA	NA	132920	84323	3	NA	NA	NA	NA	109750	1	138260	178120	160070	186620	4	NA	NA	117160	81081	NA	2	NA	NA	65816	NA	98520
978	Q3UHJ0	Aak1	AP2-associated protein kinase 1	Q3UHJ0_REQGS(0.005)S(0.011)GLGS(0.012)GS(0.155)S(0.796)GGGGS(0.007)S(0.009)S(0.005)GLGSGYIGR	NA	482600	179790	NA	NA	2	835080	550030	NA	NA	414790	3	1185100	NA	NA	NA	1	505410	590170	791160	478090	NA	4	639190	NA	NA	NA	NA	1	620370	497890	NA	NA	2	507620	323580	345520	NA	NA	3	345890	NA	647010	NA	NA
994	Q3UMT1	Ppp1r12c	Protein phosphatase 1 regulatory subunit 12C	Q3UMT1_RGPAEGEEAGPAERS(0.972)PECS(0.014)T(0.014)VDGGSQVR	NA	NA	NA	NA	NA	0	956070	533950	NA	NA	NA	2	NA	NA	290530	NA	1	531430	335910	NA	426900	510740	4	NA	NA	351980	NA	NA	1	NA	NA	490450	520110	2	546030	NA	417180	NA	481480	3	245880	260460	498680	503120	787650
1151	Q60855	Ripk1	Receptor-interacting serine/threonine-protein kinase 1	Q60855_QPDMS(0.81)LDNIKMAS(0.095)S(0.095)DLLEKTDLDSGGFGK	NA	2451000	2526100	2377100	3961000	4	1366600	NA	1653700	NA	NA	2	NA	843060	NA	NA	1	NA	NA	NA	NA	NA	0	2927800	NA	NA	NA	NA	1	NA	3091200	NA	NA	1	3722400	607990	1995000	NA	NA	3	1229500	NA	2774700	NA	NA
1198	Q61301	Ctnna2	Catenin alpha-2	Q61301_TSAT(0.004)S(0.996)PIILK	270220	NA	169480	117850	NA	3	NA	327380	NA	126410	NA	2	255800	NA	NA	NA	1	203380	NA	NA	NA	NA	1	284680	NA	NA	NA	NA	1	NA	250530	NA	NA	1	NA	215190	NA	NA	134080	2	161660	NA	NA	NA	NA
1243	Q62172	Ralbp1	RalA-binding protein 1	Q62172_T(0.009)GEPS(0.991)PPHDVLHEPPDTVSDDDK	287970	904990	NA	441300	NA	3	763790	686750	257980	425530	NA	4	NA	NA	NA	458500	1	563590	642420	NA	NA	929110	3	NA	NA	NA	NA	437480	1	1605100	900100	587070	773220	4	449790	NA	NA	NA	198850	2	386190	NA	250740	291720	431120
1244	Q62172	Ralbp1	RalA-binding protein 1	Q62172_T(0.053)GEPS(0.947)PPHDVLHEPPDT(0.203)VS(0.797)DDDK	287970	NA	NA	317510	NA	2	NA	1144200	257980	425530	NA	3	NA	NA	NA	418970	1	563590	642420	524310	471430	499860	5	NA	NA	NA	NA	741660	1	498390	NA	NA	404010	2	951240	227920	NA	492300	NA	3	NA	NA	416270	291720	632680
1307	Q66L44	Dos	Protein Dos	Q66L44_SGDSSGSGSGGGGAAPAFPPPPES(1)PPALRPK	459700	363950	211470	NA	NA	3	778550	515340	NA	232600	NA	3	716910	NA	NA	NA	1	479540	421710	NA	NA	372320	3	469200	NA	NA	NA	NA	1	397420	412960	NA	453470	3	NA	NA	359750	NA	282880	2	360500	NA	NA	NA	328370
1324	Q68FH0	Pkp4	Plakophilin-4	Q68FH0_AQSPSYVT(0.001)S(0.003)T(0.003)GVS(0.941)PS(0.052)R	NA	327170	NA	NA	NA	1	789160	456070	NA	NA	NA	2	669690	NA	NA	NA	1	564780	387170	NA	NA	NA	2	328590	NA	NA	NA	NA	1	456300	455970	NA	NA	2	377940	204920	233320	NA	NA	3	200080	NA	394040	NA	NA
1455	Q6PGF3	Med16	Mediator of RNA polymerase II transcription subunit 16	Q6PGF3_PSCLPVYTATSDT(0.001)QDS(0.087)MS(0.902)LLFRLLT(0.01)K	393340	NA	267290	217560	NA	3	NA	NA	281320	213740	196810	3	NA	NA	NA	NA	0	NA	NA	NA	NA	NA	0	NA	NA	NA	NA	NA	0	NA	NA	NA	NA	0	NA	NA	NA	NA	NA	0	NA	463610	NA	NA	NA
1461	Q6PIC6	Atp1a3	Sodium/potassium-transporting ATPase subunit alpha-3	Q6PIC6_YNTDCVQGLT(0.027)HS(0.973)K	564900	217340	NA	1018400	NA	3	1146100	NA	228710	NA	NA	2	538340	NA	NA	NA	1	601120	NA	NA	NA	NA	1	NA	NA	NA	NA	NA	0	409500	602470	856080	584440	4	486430	NA	NA	NA	NA	1	NA	395300	NA	407220	NA
1475	Q6WVG3	Kctd12	BTB/POZ domain-containing protein KCTD12	Q6WVG3_SPSGGAAGPLLT(0.002)PS(0.92)QS(0.071)LDGS(0.007)RR	NA	NA	NA	371540	NA	1	NA	526070	NA	NA	NA	1	NA	NA	NA	NA	0	NA	NA	544830	731140	NA	2	NA	NA	NA	292900	NA	1	NA	NA	NA	452620	1	NA	NA	212510	225000	122040	3	NA	207560	345010	249490	298620
1481	Q6ZPE2	Sbf1	Myotubularin-related protein 5	Q6ZPE2_LGLGTLS(0.029)S(0.131)S(0.654)LS(0.185)R	NA	NA	NA	NA	NA	0	NA	NA	145320	NA	NA	1	NA	NA	NA	NA	0	159430	NA	NA	NA	NA	1	299390	NA	NA	NA	NA	1	235570	NA	NA	NA	1	NA	NA	79222	187880	149660	3	151030	NA	NA	NA	NA
1567	Q80TL4	Kiaa1045	Protein KIAA1045	Q80TL4_RLTEAPSCSVSISHVGPIADS(0.598)S(0.402)PAASSSK	3698600	NA	1499800	2775800	NA	3	5229700	NA	NA	NA	NA	1	NA	NA	NA	NA	0	NA	NA	NA	NA	NA	0	NA	NA	NA	NA	NA	0	NA	3686100	NA	NA	1	NA	NA	NA	NA	NA	0	NA	NA	3954500	NA	NA
1597	Q80U28	Madd	MAP kinase-activating death domain protein	Q80U28_AT(0.18)LS(0.742)DS(0.078)EIETNSATSAIFGK	NA	NA	347590	492810	512860	3	564850	NA	262810	NA	NA	2	NA	NA	NA	471600	1	NA	NA	NA	NA	NA	0	NA	NA	NA	NA	NA	0	NA	NA	NA	NA	0	NA	NA	285630	NA	NA	1	NA	428090	496870	NA	NA
1628	Q80WG5	Lrrc8a	Volume-regulated anion channel subunit LRRC8A	Q80WG5_S(1)RIEQGIVDR	228660	226730	102400	NA	NA	3	436650	NA	267050	NA	NA	2	275410	NA	NA	NA	1	191200	NA	NA	NA	NA	1	NA	NA	432490	NA	NA	1	294840	296210	436270	NA	3	311860	162950	166470	NA	NA	3	110180	280400	NA	NA	337630
1656	Q80Y56	Zfyve20	Rabenosyn-5	Q80Y56_DS(0.004)LS(0.001)T(0.001)HT(0.031)S(0.141)PS(0.822)QS(0.001)PNSVHGSR	1253800	NA	NA	707400	936130	3	NA	NA	393510	193100	296540	3	NA	NA	348440	NA	1	NA	419480	638910	586180	NA	3	NA	NA	534360	NA	NA	1	467450	513280	440780	517720	4	NA	NA	NA	NA	238410	1	304810	NA	NA	NA	NA
1657	Q80YA9	Cnksr2	Connector enhancer of kinase suppressor of ras 2	Q80YA9_GS(0.945)ES(0.055)PNSFLDQEYR	NA	NA	NA	NA	793350	1	NA	NA	NA	NA	331500	1	NA	NA	NA	NA	0	NA	361070	NA	348370	NA	2	NA	NA	NA	1101700	NA	1	NA	631430	NA	506590	2	634540	252930	430080	267300	NA	4	NA	NA	NA	NA	NA
1714	Q8BGD9	Eif4b	Eukaryotic translation initiation factor 4B	Q8BGD9_EEDCHS(0.042)PT(0.148)S(0.81)KPPKPDQPLK	2179400	874810	473170	NA	7458700	4	NA	NA	NA	NA	NA	0	1777700	NA	NA	NA	1	3463700	NA	NA	NA	5652300	2	NA	NA	NA	NA	NA	0	NA	2984900	5259900	NA	2	NA	NA	NA	NA	NA	0	NA	NA	NA	NA	NA
1897	Q8C8R3	Ank2	Ankyrin-2	Q8C8R3_EIAS(0.041)PS(0.857)S(0.102)PVK	1995100	884370	638170	NA	NA	3	NA	NA	NA	NA	NA	0	NA	NA	NA	NA	0	NA	NA	NA	NA	NA	0	NA	NA	NA	NA	NA	0	NA	NA	NA	NA	0	NA	NA	NA	NA	NA	0	600140	782520	NA	NA	NA
1929	Q8C8R3	Ank2	Ankyrin-2	Q8C8R3_T(0.019)PEDIS(0.889)T(0.076)PPEGT(0.016)KPCLQTPVTSER	NA	NA	NA	1011900	1137600	2	NA	1895900	NA	NA	NA	1	2382200	NA	NA	NA	1	1787800	NA	NA	940430	1322800	3	NA	911020	NA	NA	NA	1	576700	NA	1631800	NA	2	1974500	NA	1105300	295260	NA	3	927650	NA	1230500	NA	1316500
1993	Q8JZP2	Syn3	Synapsin-3	Q8JZP2_S(0.002)PS(0.002)QQRLS(0.996)PQGQQPVSPQSGSPQQQR	906530	NA	NA	NA	NA	1	1089100	641190	NA	NA	NA	2	627120	NA	NA	NA	1	NA	361770	NA	NA	NA	1	385190	NA	NA	NA	NA	1	NA	713220	NA	NA	1	715210	NA	545210	NA	612050	3	NA	NA	500570	NA	NA
2051	Q8K310	Matr3	Matrin-3	Q8K310_RDS(0.998)FDDRGPS(0.002)LNPVLDYDHGSR	NA	935270	NA	1829500	912630	3	1065100	NA	316160	755920	398460	4	NA	NA	1335600	NA	1	979190	NA	781990	722330	NA	3	NA	NA	708070	NA	NA	1	300040	691840	NA	2021800	3	701830	NA	NA	484390	NA	2	463060	NA	1097500	1239600	2031400
2159	Q8VD37	Sgip1	SH3-containing GRB2-like protein 3-interacting protein 1	Q8VD37_RNLS(0.016)S(0.984)EEVAR	561660	775950	NA	9672700	NA	3	NA	NA	NA	NA	NA	0	NA	NA	7306600	NA	1	793160	NA	NA	NA	NA	1	NA	NA	NA	NA	NA	0	NA	869370	NA	NA	1	NA	4866600	NA	NA	NA	1	NA	NA	NA	NA	NA
2185	Q8VE33	Gdap1l1	Ganglioside-induced differentiation-associated protein 1-like 1	Q8VE33_PVETPDAPEAS(0.045)S(0.955)PAHWPK	NA	208380	NA	284940	NA	2	NA	NA	NA	147760	NA	1	275150	NA	NA	NA	1	NA	NA	NA	416820	NA	1	418160	NA	NA	NA	NA	1	NA	304820	NA	NA	1	258780	225330	NA	617570	NA	3	244980	NA	NA	NA	NA
2232	Q91XM9	Dlg2	Disks large homolog 2	Q91XM9_NLSQIENVHGY(0.055)VLQS(0.943)HIS(0.002)PLK	1241100	965630	839760	NA	550650	4	NA	NA	813350	NA	427560	2	NA	NA	NA	NA	0	1102000	NA	379230	NA	NA	2	917890	NA	NA	NA	NA	1	NA	NA	504900	NA	1	NA	NA	NA	NA	NA	0	NA	NA	NA	NA	NA
2279	Q99JP6	Homer3	Homer protein homolog 3	Q99JP6_SQS(1)ADTPGPTER	491760	238410	160900	598910	1058900	5	348820	388250	252220	NA	NA	3	407940	NA	NA	NA	1	NA	369100	NA	NA	NA	1	360000	NA	NA	NA	NA	1	359760	319500	NA	431600	3	NA	256960	313740	NA	NA	2	305600	NA	499900	NA	NA
2512	Q9JKF6	Pvrl1	Nectin-1	Q9JKF6_AGPLGGS(0.995)S(0.005)YEEEEEEEGGGGGER	NA	1203800	113560	NA	798560	3	NA	380280	NA	NA	NA	1	301670	NA	NA	NA	1	NA	NA	250150	NA	NA	1	NA	NA	NA	NA	NA	0	849670	NA	NA	NA	1	339790	NA	NA	NA	NA	1	NA	NA	207510	197760	NA
2597	Q9QYB5	Add3	Gamma-adducin	Q9QYB5_TEEVLS(0.001)PDGS(0.101)PS(0.024)KS(0.101)PS(0.773)K	541040	216420	137820	NA	NA	3	322040	409850	212650	NA	NA	3	297440	NA	NA	NA	1	NA	365920	NA	NA	NA	1	NA	NA	NA	494660	NA	1	NA	NA	NA	NA	0	145910	212730	NA	NA	NA	2	NA	NA	NA	NA	NA
2608	Q9QYB8	Add2	Beta-adducin	Q9QYB8_RVT(0.005)MILQS(0.895)PS(0.099)FREELEGLIQEQMK	NA	NA	NA	NA	NA	0	NA	NA	NA	NA	NA	0	NA	NA	NA	329180	1	NA	343340	NA	NA	NA	1	NA	NA	NA	NA	464650	1	NA	282320	199850	460760	3	NA	NA	304600	228480	182910	3	NA	NA	222210	240240	NA
2633	Q9QYG0	Ndrg2	Protein NDRG2	Q9QYG0_TASLT(0.009)S(0.728)AAS(0.262)IDGSR	NA	NA	NA	942870	NA	1	NA	2109500	NA	NA	136430	2	NA	NA	NA	1523600	1	245380	NA	258420	810580	143960	4	NA	NA	976030	NA	NA	1	180960	NA	NA	1212400	2	286220	121570	121750	135440	NA	4	144140	NA	NA	NA	162360
2658	Q9QYR6	Map1a	Microtubule-associated protein 1A;MAP1A heavy chain;MAP1 light chain LC2	Q9QYR6_KFS(1)KPDLK	167440	437300	150380	NA	NA	3	978790	552060	NA	NA	NA	2	869310	NA	NA	NA	1	411570	894330	NA	NA	NA	2	577280	NA	NA	NA	NA	1	777470	306100	NA	NA	2	462050	374540	NA	NA	NA	2	NA	476210	NA	NA	NA
2685	Q9QYX7	Pclo	Protein piccolo	Q9QYX7_AY(0.001)LQGVAEDRDY(0.009)MS(0.982)DS(0.008)EVSSTRPSR	363330	353030	238450	NA	NA	3	533050	NA	NA	NA	NA	1	NA	NA	NA	NA	0	NA	575110	NA	541260	467160	3	386070	NA	NA	NA	NA	1	310140	NA	NA	NA	1	NA	NA	NA	NA	NA	0	NA	NA	397750	NA	NA
2714	Q9QYX7	Pclo	Protein piccolo	Q9QYX7_T(0.001)TET(0.002)LT(0.003)DS(0.082)PS(0.575)S(0.337)AAATSK	NA	NA	NA	NA	498240	1	NA	246490	NA	NA	NA	1	473420	NA	NA	NA	1	284750	NA	306540	NA	NA	2	NA	NA	NA	279030	NA	1	NA	NA	NA	NA	0	222230	181190	119370	NA	NA	3	NA	NA	NA	NA	NA
2879	A2AP18	Plch2	1-phosphatidylinositol 4,5-bisphosphate phosphodiesterase eta-2	A2AP18_KVAS(0.016)VEEGDET(0.984)LDSPGSQSR	857000	677700	NA	NA	NA	2	1006900	1745500	NA	627780	NA	3	1195100	NA	NA	NA	1	NA	1117600	NA	679130	NA	2	NA	NA	NA	717990	NA	1	NA	981750	NA	NA	1	632230	NA	NA	627410	433640	3	595010	NA	NA	825000	775340
2906	O35526	Stx1a	Syntaxin-1A	O35526_T(0.984)AKDS(0.016)DDDDDVTVTVDR	299600	774470	207690	1000200	713240	5	808220	NA	215490	NA	NA	2	NA	NA	NA	632760	1	1198200	1340400	NA	NA	919100	3	NA	NA	872790	NA	NA	1	178800	838410	NA	729800	3	NA	NA	NA	NA	NA	0	NA	NA	NA	NA	942560
2909	O35874	Slc1a4	Neutral amino acid transporter A	O35874_S(0.045)EEET(0.764)S(0.183)PLVT(0.008)HQNPAGPVAIAPELESK	NA	824250	375530	NA	NA	2	NA	NA	NA	NA	NA	0	NA	NA	NA	NA	0	NA	NA	NA	NA	NA	0	NA	NA	NA	NA	NA	0	881260	NA	NA	NA	1	NA	798190	527100	762700	NA	3	NA	NA	NA	NA	NA
2998	P14873	Map1b	Microtubule-associated protein 1B;MAP1B heavy chain;MAP1 light chain LC1	P14873_TLEVVS(0.11)PS(0.161)QS(0.661)VT(0.024)GS(0.076)AGHT(0.871)PY(0.031)Y(0.031)QS(0.027)PT(0.007)DEK	3437100	2876100	NA	NA	1774700	3	NA	920860	NA	NA	NA	1	NA	NA	2881800	NA	1	NA	NA	NA	NA	NA	0	NA	1982700	NA	NA	NA	1	NA	3717900	2897400	NA	2	NA	NA	NA	NA	NA	0	1500300	NA	468150	2890400	NA
3203	Q62172	Ralbp1	RalA-binding protein 1	Q62172_T(0.026)GEPS(0.974)PPHDVLHEPPDT(0.831)VS(0.169)DDDK	NA	430200	NA	317510	NA	2	NA	457460	NA	NA	NA	1	NA	NA	NA	418970	1	NA	NA	524310	471430	NA	2	NA	NA	NA	NA	304180	1	NA	NA	NA	NA	0	501460	227920	NA	492300	NA	3	NA	NA	416270	NA	431120
3403	Q8R0S4	Cacnb4	Voltage-dependent L-type calcium channel subunit beta-4	Q8R0S4_ATHTSS(0.003)S(0.012)T(0.926)PMT(0.059)PLLGR	224930	187450	214120	NA	NA	3	493590	345590	NA	NA	NA	2	NA	NA	NA	NA	0	NA	351110	328230	446900	NA	3	NA	NA	NA	557230	NA	1	NA	148290	NA	NA	1	NA	433840	218180	NA	NA	2	328810	371970	623790	NA	NA
3414	Q8VC31	Ccdc9	Coiled-coil domain-containing protein 9	Q8VC31_QGRRAGLGSGGDMTMS(0.227)MT(0.773)GRER	NA	NA	NA	NA	NA	0	NA	439070	NA	176790	165260	3	NA	NA	NA	NA	0	NA	NA	NA	NA	298950	1	NA	NA	NA	NA	300660	1	314810	283870	NA	213130	3	414280	238400	163990	NA	NA	3	235410	139000	NA	223280	207710
3466	Q9CQ22	Lamtor1	Ragulator complex protein LAMTOR1	Q9CQ22_LLLDPS(0.096)S(0.096)T(0.096)PT(0.712)K	NA	1153300	NA	NA	NA	1	NA	1543500	NA	NA	644660	2	NA	NA	NA	911430	1	NA	1380000	NA	NA	NA	1	NA	NA	NA	NA	NA	0	NA	NA	NA	NA	0	1218200	NA	740350	NA	635950	3	NA	NA	NA	NA	NA
3479	Q9CZV8	Fbxl20	F-box/LRR-repeat protein 20	Q9CZV8_VHAYFAPVT(1)PPPSVGGSR	359810	NA	NA	196120	NA	2	NA	533350	164480	NA	NA	2	NA	NA	NA	NA	0	161050	NA	NA	NA	NA	1	NA	NA	NA	NA	NA	0	NA	NA	NA	127590	1	233500	288180	NA	NA	169800	3	217990	NA	NA	141150	NA
3503	Q9ESN9	Mapk8ip3	C-Jun-amino-terminal kinase-interacting protein 3	Q9ESN9_ANKT(0.018)S(0.054)PT(0.652)S(0.224)GEGT(0.052)RPGGIIHVYGDDSSDK	NA	NA	346120	NA	1298300	2	NA	NA	NA	NA	NA	0	1154300	NA	NA	NA	1	NA	NA	NA	1013000	NA	1	NA	NA	NA	NA	NA	0	NA	NA	1209100	NA	1	NA	393810	610720	474840	719320	4	NA	NA	NA	1029800	NA
3536	Q9QYR6	Map1a	Microtubule-associated protein 1A;MAP1A heavy chain;MAP1 light chain LC2	Q9QYR6_DEHLELRDKT(1)PEEK	322960	414960	178050	NA	NA	3	699970	NA	NA	NA	NA	1	417920	NA	NA	NA	1	169260	268960	NA	NA	NA	2	212580	NA	NA	NA	NA	1	NA	275400	NA	NA	1	360570	NA	NA	NA	NA	1	254620	432270	NA	NA	NA
3655	Q8CGT6	Piwil4	Piwi-like protein 4	Q8CGT6_AIQVHGDPDVQLVMCILPS(0.995)NQKNY(0.952)Y(0.952)DS(0.101)IKK	NA	NA	NA	NA	NA	0	NA	670940	NA	NA	899740	2	NA	NA	NA	NA	0	NA	NA	NA	NA	NA	0	NA	NA	NA	NA	708360	1	NA	765130	376450	NA	2	NA	NA	867610	628150	557480	3	NA	NA	NA	NA	696290
3656	Q8CGT6	Piwil4	Piwi-like protein 4	Q8CGT6_AIQVHGDPDVQLVMCILPS(0.995)NQKNY(0.952)Y(0.952)DS(0.101)IKK	NA	NA	NA	NA	NA	0	NA	670940	NA	NA	899740	2	NA	NA	NA	NA	0	NA	NA	NA	NA	NA	0	NA	NA	NA	NA	708360	1	NA	765130	376450	NA	2	NA	NA	867610	628150	557480	3	NA	NA	NA	NA	696290
[truncated: 1 more columns]

## Sheet: absent in TG.EGCGEE-TG.NT
	Leading.proteins	Gene.names	Protein.names	Phospho..STY..Probabilities	WT_NT.1.1	WT_NT.2.1	WT_NT.3.1	WT_NT.4.1	WT_NT.5.1	COUNT_WT	WT_EGCG.1.1	WT_EGCG.2.1	WT_EGCG.3.1	WT_EGCG.4.1	WT_EGCG.5.1	COUNT.WT_EGCG	WT_EGCG_EE.1.1	WT_EGCG_EE.2.1	WT_EGCG_EE.3.1	WT_EGCG_EE.4.1	COUNT_WT_EGCG_EE	WT_EE.1.1	WT_EE.2.1	WT_EE.3.1	WT_EE.4.1	WT_EE.5.1	COUNT_WT_EE	TG_NT.1.1	TG_NT.2.1	TG_NT.3.1	TG_NT.4.1	TG_NT.5.1	COUNT_TG	TG_EGCG.1.1	TG_EGCG.2.1	TG_EGCG.3.1	TG_EGCG.4.1	COUNT.TG_EGCG	TG_EGCG_EE.1.1	TG_EGCG_EE.2.1	TG_EGCG_EE.3.1	TG_EGCG_EE.4.1	TG_EGCG_EE.5.1	X	TG_EE.1.1	TG_EE.2.1	TG_EE.3.1	TG_EE.4.1	TG_EE.5.1
38	A2BH40	Arid1a	AT-rich interactive domain-containing protein 1A	A2BH40_SHHAPMS(0.997)PGS(0.002)S(0.001)GGGGQPLAR	NA	445870	NA	NA	NA	1	637610	527570	NA	NA	NA	2	NA	NA	NA	NA	0	1144600	NA	NA	NA	NA	1	418220	103950	169720	NA	NA	3	397380	NA	NA	NA	1	410610	NA	NA	NA	NA	1	299790	NA	NA	NA	NA
111	O08582	Gtpbp1	GTP-binding protein 1	O08582_S(0.479)RS(0.479)PVDS(0.04)PVPAS(0.003)MFAPEPS(0.111)S(0.889)PGAAR	NA	NA	NA	NA	NA	0	NA	377970	NA	NA	NA	1	NA	NA	230940	286890	2	NA	NA	NA	300390	338150	2	329680	NA	259550	NA	301870	3	NA	NA	NA	442140	1	284900	NA	NA	NA	NA	1	244600	NA	NA	NA	NA
125	O35136	Ncam2	Neural cell adhesion molecule 2	O35136_DGS(1)KEPIVEMR	NA	NA	NA	NA	1143300	1	1420800	1017800	NA	NA	NA	2	1062500	211050	711900	NA	3	623570	1121800	653440	NA	NA	3	762230	NA	NA	NA	NA	1	649600	NA	NA	NA	1	NA	730540	NA	NA	NA	1	NA	293330	NA	NA	NA
148	O35874	Slc1a4	Neutral amino acid transporter A	O35874_S(0.001)EEET(0.131)S(0.842)PLVT(0.026)HQNPAGPVAIAPELESK	NA	NA	NA	NA	NA	0	2124500	865410	NA	646520	NA	3	1501100	NA	584360	556140	3	NA	NA	NA	1035500	NA	1	NA	NA	637230	NA	493250	2	NA	1099100	NA	NA	1	1044600	NA	NA	NA	NA	1	NA	1026900	714900	577760	634370
259	O88737	Bsn	Protein bassoon	O88737_S(0.967)QGS(0.033)FEYQDTQDHDYGGR	NA	NA	NA	NA	1192000	1	NA	NA	NA	NA	NA	0	625280	NA	724750	NA	2	NA	1154500	588410	NA	1488200	3	465650	NA	1033800	1344300	533920	4	NA	NA	NA	757150	1	440890	NA	NA	NA	NA	1	462450	NA	NA	NA	NA
286	O88935	Syn1	Synapsin-1	O88935_S(0.931)QS(0.064)LT(0.005)NAFNLPEPAPPRPSLSQDEVK	NA	223770	NA	NA	NA	1	618500	595650	NA	NA	NA	2	NA	NA	436350	NA	1	NA	NA	317570	334200	595820	3	NA	NA	295770	538890	285170	3	569310	NA	NA	365560	2	NA	NA	200670	NA	NA	1	247630	NA	NA	NA	NA
293	P02088	Hbb-b1;Hbb-b2	Hemoglobin subunit beta-1;Hemoglobin subunit beta-2	P02088_GTFAS(0.998)LS(0.002)ELHCDK	NA	NA	NA	NA	400940	1	NA	NA	NA	NA	181870	1	NA	NA	233740	NA	1	NA	NA	NA	168730	194080	2	287910	NA	107380	319740	NA	3	NA	NA	191020	161900	2	NA	NA	123140	NA	NA	1	NA	NA	116330	177740	166690
429	P14873	Map1b	Microtubule-associated protein 1B;MAP1B heavy chain;MAP1 light chain LC1	P14873_T(0.16)ELS(0.801)PS(0.038)FINPNPLEWFAGEEPTEESEK	NA	NA	NA	NA	NA	0	NA	NA	NA	224060	289100	2	364360	375040	1189500	456450	4	880830	NA	441670	NA	NA	2	1112500	NA	NA	983100	NA	2	374660	NA	NA	NA	1	NA	882580	NA	NA	NA	1	1106400	368230	NA	NA	1732700
527	P20357	Map2	Microtubule-associated protein 2	P20357_GSAQES(0.898)LDT(0.102)ISPK	193720	NA	NA	NA	NA	1	380440	381910	NA	200900	257670	4	559270	NA	242710	275320	3	NA	486530	323240	254370	NA	3	309220	NA	NA	NA	NA	1	399770	NA	NA	NA	1	NA	NA	NA	NA	NA	0	209900	NA	NA	NA	NA
602	P29699	Ahsg	Alpha-2-HS-glycoprotein	P29699_VMHTQCHSTPDS(1)AEDVRK	NA	NA	80490	NA	NA	1	11266000	NA	NA	NA	NA	1	5674700	166660	NA	NA	2	NA	NA	NA	29084000	NA	1	3115400	63350	39074000	1607300	NA	4	46772000	19523000	2607400	NA	3	37393000	NA	NA	NA	NA	1	2838000	8635100	761830	25526000	NA
886	Q04690	Nf1	Neurofibromin	Q04690_SSSGLAT(0.001)YS(0.999)PPMGAVSER	NA	NA	NA	182890	NA	1	534130	334220	NA	NA	NA	2	434120	NA	204870	NA	2	270430	NA	NA	198460	NA	2	437400	NA	255660	NA	213360	3	270410	206090	263200	296540	4	NA	276980	NA	NA	NA	1	NA	NA	231420	NA	252650
990	Q3UM45	Ppp1r7	Protein phosphatase 1 regulatory subunit 7	Q3UM45_GAGQQQS(1)QEMMEVDR	NA	NA	NA	NA	370260	1	273360	265460	NA	170190	170190	4	297240	NA	313540	387050	3	285590	182070	271360	297360	NA	4	NA	NA	175580	411450	NA	2	269470	NA	290560	329720	3	152070	NA	NA	NA	NA	1	NA	NA	233440	NA	NA
1018	Q3UVX5	Grm5	Metabotropic glutamate receptor 5	Q3UVX5_PRS(1)PS(1)PISTLSHLAGSAGR	NA	NA	NA	244890	NA	1	352960	610300	NA	237940	140270	4	536790	NA	159690	223540	3	121530	666980	289480	224300	152810	5	NA	NA	299890	NA	252160	2	331300	NA	170540	290430	3	NA	NA	NA	NA	NA	0	NA	157400	183800	189220	272080
1022	Q3V0I2	Prr7	Proline-rich protein 7	Q3V0I2_ALELEPLELEGS(0.936)LAGS(0.064)PPGLAPPPPPHR	NA	239920	NA	NA	NA	1	NA	NA	NA	NA	NA	0	277480	243790	NA	227230	3	NA	249220	NA	222750	NA	2	NA	NA	NA	NA	NA	0	NA	279340	NA	NA	1	268850	NA	NA	NA	NA	1	NA	NA	NA	NA	NA
1023	Q3V0I2	Prr7	Proline-rich protein 7	Q3V0I2_ALELEPLELEGS(0.005)LAGS(0.995)PPGLAPPPPPHR	NA	NA	NA	202670	NA	1	361220	438230	242450	NA	NA	3	NA	NA	NA	NA	0	209110	249220	185100	NA	NA	3	260490	NA	138000	NA	151980	3	196440	NA	NA	233110	2	NA	307630	NA	NA	NA	1	163570	NA	243080	NA	NA
1027	Q3V3V9	Rltpr	Leucine-rich repeat-containing protein 16C	Q3V3V9_PLPPY(0.047)PT(0.179)EPS(0.389)S(0.389)PERS(0.94)PPS(0.048)PAT(0.009)DQR	465960	NA	NA	NA	NA	1	NA	589630	NA	348400	NA	2	707650	NA	324100	NA	2	510980	554410	482060	251200	351220	5	420200	NA	483430	NA	430000	3	592030	430380	451630	425610	4	NA	269800	NA	NA	NA	1	NA	NA	NA	400760	408380
1248	Q62188	Dpysl3	Dihydropyrimidinase-related protein 3	Q62188_NLHQSGFS(0.998)LS(0.001)GTQVDEGVR	NA	NA	NA	NA	279880	1	327900	NA	215760	NA	NA	2	561830	NA	507280	284460	3	NA	NA	NA	152850	238650	2	NA	NA	NA	430830	162070	2	NA	NA	NA	232930	1	NA	NA	NA	623690	NA	1	NA	NA	160050	220590	NA
1283	Q640R3	Hepacam	Hepatocyte cell adhesion molecule	Q640R3_DKDS(0.877)S(0.123)EPDENPATEPR	NA	289170	NA	NA	NA	1	NA	570110	NA	NA	260230	2	NA	NA	NA	NA	0	NA	618470	481860	NA	NA	2	340090	114560	466280	NA	NA	3	NA	NA	NA	NA	0	NA	NA	NA	435120	NA	1	183540	NA	NA	NA	NA
1474	Q6WVG3	Kctd12	BTB/POZ domain-containing protein KCTD12	Q6WVG3_S(0.15)PS(0.85)GGAAGPLLTPSQSLDGSR	NA	NA	NA	NA	934900	1	1169100	1405200	NA	651680	NA	3	1192800	259240	763380	963120	4	1089900	NA	NA	NA	NA	1	NA	NA	NA	NA	753160	1	NA	NA	NA	NA	0	NA	NA	659500	NA	NA	1	NA	463770	681440	NA	717090
1476	Q6WVG3	Kctd12	BTB/POZ domain-containing protein KCTD12	Q6WVG3_SPSGGAAGPLLT(0.001)PS(0.007)QS(0.986)LDGS(0.006)R	NA	NA	NA	NA	428430	1	NA	NA	NA	312080	NA	1	552010	NA	261690	NA	2	NA	506740	515100	NA	NA	2	396100	NA	271050	NA	282230	3	329400	NA	622800	NA	2	NA	474020	NA	NA	NA	1	NA	416750	NA	NA	NA
1520	Q7TPB0	Lppr3	Lipid phosphate phosphatase-related protein type 3	Q7TPB0_GLGLPDEAS(1)PVHLR	NA	NA	NA	NA	NA	0	346490	NA	NA	NA	85074	2	237970	97399	113160	153620	4	NA	258710	NA	114630	156810	3	169940	NA	NA	NA	NA	1	NA	NA	NA	NA	0	217760	NA	NA	NA	NA	1	NA	NA	NA	NA	NA
1669	Q80YV2	Zc3hc1	Nuclear-interacting partner of ALK	Q80YV2_SMGTGDSAGVEVPS(0.5)S(0.5)PLRR	NA	NA	NA	NA	NA	0	NA	230680	NA	NA	NA	1	NA	NA	NA	NA	0	NA	450900	NA	NA	NA	1	215460	NA	164260	NA	207660	3	NA	NA	NA	NA	0	NA	NA	NA	NA	153600	1	NA	NA	NA	NA	NA
1670	Q80YV2	Zc3hc1	Nuclear-interacting partner of ALK	Q80YV2_SMGTGDSAGVEVPS(0.5)S(0.5)PLRR	NA	NA	NA	NA	NA	0	NA	230680	NA	NA	NA	1	NA	NA	NA	NA	0	NA	450900	NA	NA	NA	1	215460	NA	164260	NA	207660	3	NA	NA	NA	NA	0	NA	NA	NA	NA	153600	1	NA	NA	NA	NA	NA
1683	Q810B9	Slitrk3	SLIT and NTRK-like protein 3	Q810B9_LFEDSGGNS(0.003)GGS(0.044)GGGGRPT(0.111)LS(0.111)S(0.73)PEK	NA	NA	153080	NA	NA	1	NA	NA	262610	NA	NA	1	658330	NA	362640	NA	2	NA	460690	658540	NA	363400	3	373550	178080	472940	NA	392500	4	NA	NA	322800	NA	1	NA	NA	NA	348330	NA	1	NA	NA	NA	NA	NA
1689	Q811P8	Arhgap32	Rho GTPase-activating protein 32	Q811P8_LSPFFTLDLS(0.947)PT(0.053)DDK	NA	NA	NA	114510	NA	1	NA	185760	NA	136250	NA	2	162850	NA	91298	137820	3	191310	256400	NA	NA	92917	3	NA	NA	NA	NA	NA	0	NA	NA	126780	101200	2	NA	NA	NA	NA	NA	0	NA	145610	NA	NA	157710
1763	Q8BL97	Srsf7	Serine/arginine-rich splicing factor 7	Q8BL97_S(0.986)RS(0.012)GS(0.002)IIGSR	NA	NA	NA	356470	NA	1	NA	NA	NA	NA	NA	0	NA	NA	NA	NA	0	250480	NA	243040	439670	203390	4	244520	NA	201820	267860	NA	3	NA	NA	NA	198110	1	NA	NA	NA	NA	268870	1	286580	NA	198640	NA	185810
1764	Q8BLF1	Nceh1	Neutral cholesterol ester hydrolase 1	Q8BLF1_IS(0.662)Y(0.599)Y(0.599)DQLCT(0.07)T(0.07)MAEELNAVIVS(0.322)IEY(0.678)R	NA	NA	NA	NA	NA	0	917360	1559000	1442100	NA	3003300	4	NA	NA	1754800	2105900	2	NA	1463500	1794100	NA	1806100	3	1362000	NA	NA	3259200	2221000	3	1171000	NA	1855200	NA	2	NA	NA	NA	2065100	NA	1	NA	2107900	1753700	2975300	NA
1852	Q8BYI9	Tnr	Tenascin-R	Q8BYI9_ITFTPS(0.734)S(0.266)GISSEVTVPR	NA	NA	NA	NA	NA	0	NA	NA	NA	NA	NA	0	1033800	NA	464810	NA	2	NA	NA	NA	NA	NA	0	NA	616340	616150	575770	NA	3	NA	996290	590940	NA	2	1041700	NA	NA	NA	NA	1	673810	NA	NA	535630	NA
1904	Q8C8R3	Ank2	Ankyrin-2	Q8C8R3_ETTQPETCDGHGCETVSPSNSATPVS(0.006)LGVQS(0.994)PEHK	676560	NA	NA	NA	NA	1	NA	NA	NA	369580	322120	2	NA	NA	916350	469800	2	636590	NA	757180	871820	1025700	4	311060	NA	1032700	NA	481750	3	533880	NA	NA	493450	2	NA	NA	NA	NA	284680	1	207210	NA	374570	NA	338280
1969	Q8CHC4	Synj1	Synaptojanin-1	Q8CHC4_T(0.586)S(0.637)PCQS(0.76)PT(0.017)VPEYSAPSLPIRPSR	NA	NA	NA	NA	NA	0	860760	473560	NA	NA	NA	2	408920	NA	261300	NA	2	382080	1077200	561950	335990	655320	5	487130	NA	286090	NA	348670	3	NA	NA	NA	NA	0	NA	NA	192970	NA	NA	1	NA	NA	NA	NA	255010
2167	Q8VD37	Sgip1	SH3-containing GRB2-like protein 3-interacting protein 1	Q8VD37_Y(0.999)NS(0.001)PELDEEGYS(1)IR	392110	NA	NA	NA	NA	1	242380	522350	NA	NA	NA	2	450380	NA	NA	NA	1	329650	248970	NA	NA	NA	2	212570	69567	NA	355620	NA	3	455620	NA	NA	NA	1	NA	NA	NA	NA	NA	0	NA	NA	285380	NA	NA
2222	Q91WG7	Dgkg	Diacylglycerol kinase gamma	Q91WG7_EGASSSEPNVS(0.008)DYNS(0.992)DNAAK	NA	NA	NA	283400	NA	1	236280	233490	239130	NA	217800	4	389680	NA	NA	NA	1	315900	NA	NA	204510	228170	3	101630	NA	208240	NA	237900	3	NA	249930	139610	290030	3	NA	NA	136570	NA	NA	1	NA	NA	208340	250110	194190
2309	Q99NF2	Nsmf	NMDA receptor synaptonuclear signaling and neuronal migration factor	Q99NF2_MYS(1)VDGVSDDVPIR	155920	NA	NA	NA	NA	1	NA	NA	NA	122790	NA	1	NA	NA	74403	191700	2	152960	120570	109010	121070	188180	5	127970	NA	131540	NA	129930	3	138690	NA	NA	153710	2	NA	126620	NA	NA	NA	1	NA	NA	NA	NA	NA
2358	Q9CRD0	Ociad1	OCIA domain-containing protein 1	Q9CRD0_YEPIPFSASMNES(0.001)T(0.001)PT(0.004)GIT(0.023)DHIAQGPEPNLEES(0.971)PK	NA	NA	NA	244670	NA	1	662880	NA	NA	356190	NA	2	316170	NA	188680	198780	3	NA	NA	NA	251470	NA	1	NA	124750	NA	NA	NA	1	446910	NA	NA	NA	1	NA	NA	NA	NA	NA	0	NA	NA	NA	NA	289050
2391	Q9D3A8	Nos1ap	Carboxyl-terminal PDZ ligand of neuronal nitric oxide synthase protein	Q9D3A8_DGGSHIDSTVSPHPQEPMLT(0.237)AS(0.763)PR	NA	NA	NA	NA	NA	0	651770	NA	NA	NA	NA	1	468530	NA	352330	530690	3	367050	768310	NA	NA	605750	3	511390	NA	341610	NA	NA	2	NA	181740	NA	274210	2	NA	NA	NA	438660	NA	1	259060	NA	385010	NA	336210
2446	Q9EPJ9	Arfgap1	ADP-ribosylation factor GTPase-activating protein 1	Q9EPJ9_EWSLES(0.058)S(0.747)PAQNWT(0.195)PPQPK	NA	193630	NA	NA	NA	1	NA	212970	NA	156700	164520	3	370900	NA	203320	NA	2	NA	311480	173970	149830	210660	4	231020	NA	192780	NA	230010	3	274500	185590	173810	237280	4	NA	NA	127730	NA	NA	1	NA	NA	NA	NA	NA
2547	Q9QWI6	Srcin1	SRC kinase signaling inhibitor 1	Q9QWI6_FSNVGLVHT(0.5)S(0.5)ERR	NA	NA	NA	545110	NA	1	NA	NA	350860	260780	NA	2	488460	NA	158680	578920	3	NA	NA	NA	413370	153070	2	NA	NA	231110	240840	292740	3	NA	NA	428550	273580	2	NA	NA	NA	NA	100990	1	NA	NA	206540	344340	331170
2595	Q9QYB5	Add3	Gamma-adducin	Q9QYB5_TEEVLS(0.004)PDGS(0.051)PS(0.944)K	NA	NA	NA	NA	NA	0	NA	NA	NA	NA	1318900	1	3074000	615770	1506600	NA	3	NA	3131200	NA	1686100	NA	2	NA	NA	NA	NA	NA	0	NA	2585700	2316500	1951900	3	NA	NA	NA	NA	NA	0	278610	NA	NA	2158100	NA
2668	Q9QYR6	Map1a	Microtubule-associated protein 1A;MAP1A heavy chain;MAP1 light chain LC2	Q9QYR6_SEPQDFQEDS(1)WGDTK	NA	NA	NA	328840	NA	1	455910	273630	NA	229960	238910	4	403870	NA	210650	146650	3	331960	471010	267530	287880	NA	4	274920	NA	NA	NA	316160	2	301660	NA	336980	292250	3	NA	NA	218900	NA	NA	1	NA	NA	262250	261220	245710
2736	Q9R0P5	Dstn	Destrin	Q9R0P5_AS(1)GVQVADEVCR	NA	NA	NA	NA	324010	1	439910	835930	NA	NA	226400	3	NA	NA	136410	514090	2	290810	NA	NA	308420	328860	3	99011	36566	163910	230580	252430	5	236210	NA	NA	238960	2	NA	68761	NA	NA	NA	1	109420	NA	251970	209010	271230
2837	Q9Z2D6	Mecp2	Methyl-CpG-binding protein 2	Q9Z2D6_AETSESSGSAPAVPEAS(0.831)AS(0.169)PK	NA	200430	NA	NA	NA	1	257470	332770	NA	94277	NA	3	282520	1050300	NA	3825300	3	225920	NA	NA	NA	NA	1	95339	NA	NA	NA	NA	1	NA	NA	NA	3510300	1	160360	NA	NA	NA	NA	1	NA	NA	NA	NA	NA
2975	P11798	Camk2b;Camk2a;Camk2d;Camk2g	Calcium/calmodulin-dependent protein kinase type II subunit beta;Calcium/calmodulin-dependent protein kinase type II subunit alpha;Calcium/calmodulin-dependent protein kinase type II subunit delta;Calcium/calmodulin-dependent protein kinase type II subunit gamma	P11798_ES(0.003)S(0.003)ES(0.084)T(0.903)NT(0.007)TIEDEDTK	NA	NA	185790	NA	NA	1	438810	NA	299700	NA	260280	3	552440	116920	407460	NA	3	555370	268220	NA	NA	NA	2	245030	NA	NA	NA	NA	1	464610	NA	NA	NA	1	357060	NA	NA	NA	NA	1	302900	NA	NA	NA	NA
2990	P14873	Map1b	Microtubule-associated protein 1B;MAP1B heavy chain;MAP1 light chain LC1	P14873_DYNASAS(0.017)T(0.935)IS(0.037)PPS(0.009)S(0.002)MEEDK	NA	NA	NA	NA	NA	0	NA	801890	632450	NA	607700	3	NA	NA	459310	263850	2	278510	NA	943260	665490	NA	3	234480	NA	NA	426450	205730	3	NA	433170	1187200	273370	3	NA	NA	NA	NA	NA	0	571990	475950	463070	520180	875010
3142	Q3UHL1	Camkv	CaM kinase-like vesicle-associated protein	Q3UHL1_AT(0.263)PAT(0.615)EES(0.087)T(0.034)VPATQSSALPAAK	NA	3823900	NA	NA	NA	1	NA	8146900	815100	NA	NA	2	3198000	3614200	437740	NA	3	499900	4358900	NA	NA	NA	2	2676100	NA	NA	NA	NA	1	3677100	NA	1214800	NA	2	1675900	NA	NA	NA	NA	1	1971000	889930	NA	NA	NA
3154	Q4ACU6	Shank3	SH3 and multiple ankyrin repeat domains protein 3	Q4ACU6_LGAEEERPGT(1)PELAPAPMQAAAVAEPMPSPR	NA	293620	NA	NA	NA	1	468480	425570	NA	NA	NA	2	366600	155830	NA	296320	3	369070	625210	NA	242450	372780	4	392390	NA	NA	386900	281920	3	682980	NA	NA	286520	2	NA	NA	NA	NA	NA	0	299000	NA	NA	NA	NA
3216	Q62433	Ndrg1	Protein NDRG1	Q62433_TASGSSVT(0.577)S(0.423)LEGTR	NA	249950	NA	NA	NA	1	437040	237030	NA	NA	NA	2	263860	NA	NA	NA	1	NA	161100	NA	NA	NA	1	NA	81532	NA	381270	146850	3	NA	NA	NA	NA	0	NA	NA	137390	NA	NA	1	NA	NA	NA	212990	216610
3325	Q8BGV8	Mief1	Mitochondrial dynamics protein MID51	Q8BGV8_AISAPT(0.008)S(0.004)PT(0.988)R	NA	NA	NA	749370	NA	1	NA	NA	NA	NA	NA	0	NA	NA	NA	NA	0	NA	NA	NA	NA	615660	1	376220	NA	NA	494190	454810	3	NA	625850	NA	362870	2	NA	NA	NA	NA	NA	0	NA	NA	NA	NA	NA
3362	Q8C8R3	Ank2	Ankyrin-2	Q8C8R3_T(1)PEDIS(0.242)T(0.728)PPEGT(0.031)KPCLQTPVTSER	NA	527550	NA	NA	NA	1	649210	593130	NA	427790	NA	3	689530	NA	NA	NA	1	568780	634700	365700	388150	469100	5	456580	NA	480460	NA	456710	3	576700	353090	285510	421030	4	NA	NA	NA	NA	NA	0	NA	NA	413380	1002300	267340
3483	Q9D3A8	Nos1ap	Carboxyl-terminal PDZ ligand of neuronal nitric oxide synthase protein	Q9D3A8_DGGSHIDSTVSPHPQEPMLT(0.594)AS(0.406)PR	NA	393260	NA	NA	NA	1	651770	580470	NA	NA	NA	2	468530	NA	352330	530690	3	367050	NA	NA	NA	605750	2	511390	NA	341610	301240	NA	3	670490	181740	NA	NA	2	NA	NA	NA	438660	NA	1	NA	NA	NA	NA	336210
3632	Q61136	Prpf4b	Serine/threonine-protein kinase PRP4 homolog	Q61136_LCDFGSASHVADNDIT(0.023)PY(0.916)LVS(0.061)R	NA	NA	177630	NA	NA	1	NA	NA	NA	NA	NA	0	798970	141690	303010	NA	3	604440	NA	NA	NA	NA	1	NA	NA	NA	NA	313530	1	NA	NA	NA	302620	1	NA	NA	NA	NA	NA	0	NA	NA	281750	242770	NA
3641	Q80UU9	Pgrmc2	Membrane-associated progesterone receptor component 2	Q80UU9_LLKPGEEPS(0.016)EY(0.864)T(0.12)DEEDTK	9217500	NA	NA	NA	NA	1	NA	NA	NA	NA	NA	0	NA	1118100	6706600	7869800	3	NA	13405000	NA	NA	NA	1	NA	NA	NA	NA	6837700	1	8766900	NA	NA	NA	1	NA	5974900	NA	NA	NA	1	4788300	NA	NA	NA	NA
3646	Q8BLF1	Nceh1	Neutral cholesterol ester hydrolase 1	Q8BLF1_IS(0.662)Y(0.599)Y(0.599)DQLCT(0.07)T(0.07)MAEELNAVIVS(0.322)IEY(0.678)R	NA	NA	NA	NA	NA	0	917360	1559000	1442100	NA	3003300	4	NA	NA	1754800	2105900	2	NA	1463500	1794100	NA	1806100	3	1362000	NA	NA	3259200	2221000	3	1171000	NA	1855200	NA	2	NA	NA	NA	2065100	NA	1	NA	2107900	1753700	2975300	NA
3647	Q8BLF1	Nceh1	Neutral cholesterol ester hydrolase 1	Q8BLF1_IS(0.662)Y(0.599)Y(0.599)DQLCT(0.07)T(0.07)MAEELNAVIVS(0.322)IEY(0.678)R	NA	NA	NA	NA	NA	0	917360	1559000	1442100	NA	3003300	4	NA	NA	1754800	2105900	2	NA	1463500	1794100	NA	1806100	3	1362000	NA	NA	3259200	2221000	3	1171000	NA	1855200	NA	2	NA	NA	NA	2065100	NA	1	NA	2107900	1753700	2975300	NA
3648	Q8BLF1	Nceh1	Neutral cholesterol ester hydrolase 1	Q8BLF1_IS(0.105)Y(0.099)Y(0.373)DQLCT(0.712)T(0.712)MAEELNAVIVS(0.311)IEY(0.689)R	NA	NA	NA	1701700	NA	1	917360	1559000	1442100	NA	3003300	4	NA	845100	1754800	2105900	3	NA	1463500	1794100	NA	1806100	3	NA	NA	NA	3259200	2221000	2	1171000	NA	1855200	NA	2	NA	NA	NA	2065100	NA	1	NA	2107900	1753700	2975300	NA
3659	Q8R2S9	Actr8	Actin-related protein 8	Q8R2S9_NTRLCLAYGGSDVS(0.004)RCFY(0.996)WLMQR	NA	NA	NA	NA	3154100	1	NA	NA	NA	1577300	1629200	2	NA	683470	2087200	2952700	3	2898900	NA	2291300	2353800	2939900	4	1241800	NA	1452800	NA	1380500	3	NA	NA	2657500	NA	1	NA	NA	NA	NA	1466500	1	1329600	1553500	2359300	1633400	2264600
3660	Q8VD37	Sgip1	SH3-containing GRB2-like protein 3-interacting protein 1	Q8VD37_Y(0.999)NS(0.001)PELDEEGYS(1)IR	392110	NA	NA	NA	NA	1	242380	522350	NA	NA	NA	2	450380	NA	NA	NA	1	329650	248970	NA	NA	NA	2	212570	69567	NA	355620	NA	3	455620	NA	NA	NA	1	442950	NA	NA	NA	NA	1	NA	NA	285380	NA	NA
[truncated: 1 more columns]
