# Supplementary material for: DYRK1A Overexpression Alters Cognition and Neural-Related Proteomic Pathways in the Hippocampus That Are Rescued by Green Tea Extract and/or Environmental Enrichment
Source: Front Mol Neurosci. 2019 Nov 15;12:272. doi: 10.3389/fnmol.2019.00272 (PMC6873902; doi:10.3389/fnmol.2019.00272)
Supplement: Supplementary file 1 [file Data_Sheet_1.zip › TableS22_go.analysis.rescued.xlsx]

## Sheet: TableS22_go.analysis.rescued
Cluster	ID	Description	GeneRatio	BgRatio	pvalue	p.adjust	qvalue	geneID	Count
Proteome	GO:0004601	peroxidase activity	1999-05-01	20/3141	0.000299149	0.0362477	0.0362477	Hbb-bs/Hbb-bt/Mgst3/Selenof/Hba-a1	5
Proteome	GO:0016209	antioxidant activity	1999-06-01	31/3141	0.000327201	0.0362477	0.0362477	Hbb-bs/Hbb-bt/Txn1/Mgst3/Selenof/Hba-a1	6
Proteome	GO:0016684	oxidoreductase activity, acting on peroxide as acceptor	1999-05-01	21/3141	0.000382898	0.0362477	0.0362477	Hbb-bs/Hbb-bt/Mgst3/Selenof/Hba-a1	5
Phospho	GO:0048667	cell morphogenesis involved in neuron differentiation	27/168	206/3157	6.72e-06	0.00850178	0.00786398	Pten/Pip5k1c/Gap43/Nefm/Map1b/Cnp/Nefh/Map2/Rab3a/Slc9a3r1/Shank3/Ctnna2/Snap91/Plppr4/Atl1/Tnr/Ablim1/Nsmf/Dpysl5/Nectin1/Mink1/Srcin1/Map1a/Atp2b2/Dock10/Slitrk3/Abl2	27
Phospho	GO:0120036	plasma membrane bounded cell projection organization	44/168	443/3157	1.35e-05	0.00850178	0.00786398	Rap1gap/Pten/Pip5k1c/Gap43/Nefm/Dmd/Map1b/Cnp/Nefh/Map2/Gja1/Map4/Rab3a/Slc9a3r1/Nf1/Dnal1/Gprin1/Carmil2/Shank3/Ctnna2/Snap91/Pacsin1/Dpysl3/Atp1a3/Plppr4/Atl1/Tnr/Ablim1/Nsmf/Dpysl5/Arhgef7/Nckipsd/Nectin1/Mink1/Srcin1/Map1a/Atp2b2/Dmtn/Dock10/Dab2ip/Slitrk3/Rfx4/Prickle2/Abl2	44
Phospho	GO:0048666	neuron development	39/168	376/3157	1.75e-05	0.00850178	0.00786398	Pten/Pip5k1c/Gap43/Nefm/Dmd/Map1b/Cnp/Nefh/Map2/Gja1/Map4/Rab3a/Slc9a3r1/Nf1/Gprin1/Shank3/Ctnna2/Snap91/Pacsin1/Dpysl3/Plppr4/Atl1/Tnr/Ablim1/Dlg2/Nsmf/Dpysl5/Nckipsd/Nectin1/Mink1/Srcin1/Map1a/Atp2b2/Dock10/Gba2/Dab2ip/Slitrk3/Prickle2/Abl2	39
Phospho	GO:0030030	cell projection organization	44/168	450/3157	2.04e-05	0.00850178	0.00786398	Rap1gap/Pten/Pip5k1c/Gap43/Nefm/Dmd/Map1b/Cnp/Nefh/Map2/Gja1/Map4/Rab3a/Slc9a3r1/Nf1/Dnal1/Gprin1/Carmil2/Shank3/Ctnna2/Snap91/Pacsin1/Dpysl3/Atp1a3/Plppr4/Atl1/Tnr/Ablim1/Nsmf/Dpysl5/Arhgef7/Nckipsd/Nectin1/Mink1/Srcin1/Map1a/Atp2b2/Dmtn/Dock10/Dab2ip/Slitrk3/Rfx4/Prickle2/Abl2	44
Phospho	GO:0000904	cell morphogenesis involved in differentiation	28/168	234/3157	2.61e-05	0.00850178	0.00786398	Pten/Pip5k1c/Gap43/Nefm/Map1b/Cnp/Nefh/Map2/Rab3a/Slc9a3r1/Shank3/Ctnna2/Snap91/Plppr4/Atl1/Tnr/Ablim1/Nsmf/Dpysl5/Nectin1/Mink1/Srcin1/Map1a/Atp2b2/Dmtn/Dock10/Slitrk3/Abl2	28
Phospho	GO:0048812	neuron projection morphogenesis	28/168	234/3157	2.61e-05	0.00850178	0.00786398	Pten/Pip5k1c/Gap43/Nefm/Map1b/Cnp/Nefh/Map2/Gja1/Rab3a/Shank3/Ctnna2/Snap91/Pacsin1/Plppr4/Atl1/Tnr/Ablim1/Nsmf/Dpysl5/Nectin1/Mink1/Srcin1/Map1a/Dock10/Dab2ip/Slitrk3/Abl2	28
Phospho	GO:0031175	neuron projection development	37/168	355/3157	2.73e-05	0.00850178	0.00786398	Pten/Pip5k1c/Gap43/Nefm/Dmd/Map1b/Cnp/Nefh/Map2/Gja1/Map4/Rab3a/Slc9a3r1/Nf1/Gprin1/Shank3/Ctnna2/Snap91/Pacsin1/Dpysl3/Plppr4/Atl1/Tnr/Ablim1/Nsmf/Dpysl5/Nckipsd/Nectin1/Mink1/Srcin1/Map1a/Atp2b2/Dock10/Dab2ip/Slitrk3/Prickle2/Abl2	37
Phospho	GO:0120039	plasma membrane bounded cell projection morphogenesis	28/168	239/3157	3.88e-05	0.00961604	0.00889466	Pten/Pip5k1c/Gap43/Nefm/Map1b/Cnp/Nefh/Map2/Gja1/Rab3a/Shank3/Ctnna2/Snap91/Pacsin1/Plppr4/Atl1/Tnr/Ablim1/Nsmf/Dpysl5/Nectin1/Mink1/Srcin1/Map1a/Dock10/Dab2ip/Slitrk3/Abl2	28
Phospho	GO:0048858	cell projection morphogenesis	28/168	240/3157	4.19e-05	0.00961604	0.00889466	Pten/Pip5k1c/Gap43/Nefm/Map1b/Cnp/Nefh/Map2/Gja1/Rab3a/Shank3/Ctnna2/Snap91/Pacsin1/Plppr4/Atl1/Tnr/Ablim1/Nsmf/Dpysl5/Nectin1/Mink1/Srcin1/Map1a/Dock10/Dab2ip/Slitrk3/Abl2	28
Phospho	GO:0022008	neurogenesis	44/168	464/3157	4.47e-05	0.00961604	0.00889466	Rap1gap/Pten/Pip5k1c/Gap43/Nefm/Dmd/Map1b/Cnp/Nefh/Map2/Gja1/Map4/Rab3a/Slc9a3r1/Rgs14/Nf1/Gprin1/Shank3/Ctnna2/Snap91/Pacsin1/Dpysl3/Ndrg1/Plppr4/Atl1/Tnr/Ablim1/Dlg2/Nsmf/Dpysl5/Arhgef7/Nckipsd/Nectin1/Mink1/Srcin1/Map1a/Atp2b2/Dock10/Gba2/Dab2ip/Slitrk3/Prickle2/Abl2/Synj1	44
Phospho	GO:0030182	neuron differentiation	40/168	407/3157	4.86e-05	0.00961604	0.00889466	Rap1gap/Pten/Pip5k1c/Gap43/Nefm/Dmd/Map1b/Cnp/Nefh/Map2/Gja1/Map4/Rab3a/Slc9a3r1/Nf1/Gprin1/Shank3/Ctnna2/Snap91/Pacsin1/Dpysl3/Plppr4/Atl1/Tnr/Ablim1/Dlg2/Nsmf/Dpysl5/Nckipsd/Nectin1/Mink1/Srcin1/Map1a/Atp2b2/Dock10/Gba2/Dab2ip/Slitrk3/Prickle2/Abl2	40
Phospho	GO:0048699	generation of neurons	42/168	441/3157	6.38e-05	0.0115785	0.0107099	Rap1gap/Pten/Pip5k1c/Gap43/Nefm/Dmd/Map1b/Cnp/Nefh/Map2/Gja1/Map4/Rab3a/Slc9a3r1/Rgs14/Nf1/Gprin1/Shank3/Ctnna2/Snap91/Pacsin1/Dpysl3/Plppr4/Atl1/Tnr/Ablim1/Dlg2/Nsmf/Dpysl5/Nckipsd/Nectin1/Mink1/Srcin1/Map1a/Atp2b2/Dock10/Gba2/Dab2ip/Slitrk3/Prickle2/Abl2/Synj1	42
Phospho	GO:0032990	cell part morphogenesis	28/168	249/3157	8.23e-05	0.0137791	0.0127454	Pten/Pip5k1c/Gap43/Nefm/Map1b/Cnp/Nefh/Map2/Gja1/Rab3a/Shank3/Ctnna2/Snap91/Pacsin1/Plppr4/Atl1/Tnr/Ablim1/Nsmf/Dpysl5/Nectin1/Mink1/Srcin1/Map1a/Dock10/Dab2ip/Slitrk3/Abl2	28
Phospho	GO:0098794	postsynapse	44/170	254/3169	2.88e-13	3.95e-11	3.56e-11	Arfgef2/Pten/Stx1a/Bsn/Syn1/Gap43/Nefm/Dmd/Map1b/Nefh/Map2/Map4/Slc1a2/Rgs14/Nf1/Sorbs2/Shank3/Ctnna2/Snap91/Pkp4/Atp1a3/Kctd12/Epn1/Ank2/Syn3/Ablim1/Dlg2/Nsmf/Arfgap1/Mink1/Srcin1/Add3/Add2/Map1a/Pclo/Atp2b2/Mpp2/Dmtn/Epb41l1/Homer3/Dock10/Prr7/Pcdh8/Abl2	44
Phospho	GO:0032279	asymmetric synapse	33/170	148/3169	3.22e-13	3.95e-11	3.56e-11	Arfgef2/Stx1a/Bsn/Syn1/Gap43/Nefm/Map1b/Nefh/Map2/Map4/Rgs14/Nf1/Sorbs2/Shank3/Ctnna2/Snap91/Pkp4/Ank2/Syn3/Ablim1/Dlg2/Nsmf/Arfgap1/Srcin1/Add3/Add2/Map1a/Pclo/Atp2b2/Mpp2/Dmtn/Epb41l1/Homer3	33
Phospho	GO:0098984	neuron to neuron synapse	33/170	149/3169	3.95e-13	3.95e-11	3.56e-11	Arfgef2/Stx1a/Bsn/Syn1/Gap43/Nefm/Map1b/Nefh/Map2/Map4/Rgs14/Nf1/Sorbs2/Shank3/Ctnna2/Snap91/Pkp4/Ank2/Syn3/Ablim1/Dlg2/Nsmf/Arfgap1/Srcin1/Add3/Add2/Map1a/Pclo/Atp2b2/Mpp2/Dmtn/Epb41l1/Homer3	33
Phospho	GO:0014069	postsynaptic density	32/170	146/3169	1.29e-12	9.49e-11	8.56e-11	Stx1a/Bsn/Syn1/Gap43/Nefm/Map1b/Nefh/Map2/Map4/Rgs14/Nf1/Sorbs2/Shank3/Ctnna2/Snap91/Pkp4/Ank2/Syn3/Ablim1/Dlg2/Nsmf/Arfgap1/Srcin1/Add3/Add2/Map1a/Pclo/Atp2b2/Mpp2/Dmtn/Epb41l1/Homer3	32
Phospho	GO:0099572	postsynaptic specialization	32/170	147/3169	1.58e-12	9.49e-11	8.56e-11	Stx1a/Bsn/Syn1/Gap43/Nefm/Map1b/Nefh/Map2/Map4/Rgs14/Nf1/Sorbs2/Shank3/Ctnna2/Snap91/Pkp4/Ank2/Syn3/Ablim1/Dlg2/Nsmf/Arfgap1/Srcin1/Add3/Add2/Map1a/Pclo/Atp2b2/Mpp2/Dmtn/Epb41l1/Homer3	32
Phospho	GO:0044456	synapse part	53/170	396/3169	2.9e-11	1.37e-09	1.24e-09	Arfgef2/Pten/Stx1a/Bsn/Syn1/Gap43/Nefm/Dmd/Map1b/Eno1/Eno1b/Nefh/Map2/Map4/Slc1a2/Rab3a/Rgs14/Nf1/Sorbs2/Shank3/Ctnna2/Snap91/Pacsin1/Pkp4/Atp1a3/Kctd12/Madd/Epn1/Ank2/Syn3/Ablim1/Sgip1/Dlg2/Nsmf/Tprgl/Arfgap1/Mink1/Srcin1/Add3/Add2/Map1a/Pclo/Atp2b2/Mpp2/Dmtn/Epb41l1/Homer3/Dock10/Prr7/Prss12/Pcdh8/Abl2/Synj1	53
Phospho	GO:0045202	synapse	58/170	461/3169	3.2e-11	1.37e-09	1.24e-09	Arfgef2/Pten/Stx1a/Bsn/Syn1/Gap43/Nefm/Dmd/Map1b/Eno1/Eno1b/Nefh/Map2/Map4/Slc1a2/Rab3a/Rgs14/Nf1/Sorbs2/Shank3/Ctnna2/Snap91/Pacsin1/Pkp4/Atp1a3/Kctd12/Madd/Epn1/Cadm2/Ank2/Syn3/Ablim1/Cacnb4/Sgip1/Dlg2/Nsmf/Tprgl/Arfgap1/Nectin1/Mink1/Srcin1/Add3/Add2/Map1a/Pclo/Atp2b2/Mpp2/Dmtn/Epb41l1/Homer3/Dock10/Hcn2/Cbarp/Prr7/Prss12/Pcdh8/Abl2/Synj1	58
Phospho	GO:0097060	synaptic membrane	24/170	153/3169	1.07e-06	4.01e-05	3.61e-05	Pten/Stx1a/Bsn/Dmd/Eno1/Eno1b/Slc1a2/Rgs14/Shank3/Snap91/Kctd12/Epn1/Ank2/Dlg2/Nsmf/Mink1/Srcin1/Atp2b2/Mpp2/Epb41l1/Homer3/Prr7/Pcdh8/Synj1	24
Phospho	GO:0098590	plasma membrane region	37/170	323/3169	3.58e-06	0.00011941	0.000107679	Pten/Stx1a/Bsn/Gap43/Hsp90ab1/Dmd/Eno1/Eno1b/Map2/Gja1/Slc1a2/Slc9a3r1/Rgs14/Shank3/Ctnna2/Snap91/Pacsin1/Kctd12/Epn1/C2cd2l/Ank2/Dlg2/Nsmf/Mink1/Srcin1/Add2/Atp2b2/Mpp2/Dmtn/Epb41l1/Homer3/Hcn2/Prr7/Nos1ap/Pcdh8/Prickle2/Synj1	37
Phospho	GO:0030054	cell junction	40/170	366/3169	4.4e-06	0.000131864	0.000118909	Arfgef2/Gm996/Stx1a/Pip5k1c/Bsn/Gap43/Dmd/Map1b/Gja1/Rgs14/Sorbs2/Carmil2/Shank3/Ctnna2/Pacsin1/Ndrg1/Hepacam/Pkp4/Kctd12/Cadm2/Ank2/Syn3/Dlg2/Basp1/Nsmf/Tprgl/Arhgef7/Nectin1/Mink1/Srcin1/Add3/Pclo/Atp2b2/Mpp2/Homer3/Pnn/Cbarp/Prr7/Frmd4a/Pcdh8	40
Phospho	GO:0045211	postsynaptic membrane	17/170	108/3169	4.33e-05	0.00118017	0.00106423	Pten/Dmd/Rgs14/Shank3/Snap91/Kctd12/Epn1/Ank2/Dlg2/Nsmf/Mink1/Srcin1/Atp2b2/Mpp2/Homer3/Prr7/Pcdh8	17
Phospho	GO:0030424	axon	33/170	311/3169	6.78e-05	0.00169505	0.00152852	Rap1gap/Stx1a/Bsn/Syn1/Gap43/Nefm/Map1b/Eno1/Eno1b/Nefh/Slc1a2/Rab3a/Nf1/Ctnna2/Snap91/Pacsin1/Dpysl3/Hepacam/Atp1a3/Epn1/Cadm2/Sgip1/Dlg2/Arhgef7/Nectin1/Srcin1/Map1a/Pclo/Hcn2/Cbarp/Fkbp15/Dab2ip/Prss12	33
Phospho	GO:0030425	dendrite	31/170	307/3169	0.000295966	0.00634214	0.00571905	Arfgef2/Rap1gap/Pten/Bsn/Syn1/Map1b/Map2/Slc1a2/Rgs14/Nf1/Sorbs2/Shank3/Atp1a3/Eif4b/Dlg2/Nsmf/Dpysl5/Srcin1/Map1a/Pclo/Atp2b2/Mpp2/Clip2/Homer3/Dock10/Hcn2/Begain/Zdhhc5/Kcnb2/Prss12/Abl2	31
Phospho	GO:0097447	dendritic tree	31/170	307/3169	0.000295966	0.00634214	0.00571905	Arfgef2/Rap1gap/Pten/Bsn/Syn1/Map1b/Map2/Slc1a2/Rgs14/Nf1/Sorbs2/Shank3/Atp1a3/Eif4b/Dlg2/Nsmf/Dpysl5/Srcin1/Map1a/Pclo/Atp2b2/Mpp2/Clip2/Homer3/Dock10/Hcn2/Begain/Zdhhc5/Kcnb2/Prss12/Abl2	31
Phospho	GO:0036477	somatodendritic compartment	37/170	403/3169	0.000497022	0.00994044	0.00896384	Arfgef2/Rap1gap/Pten/Bsn/Syn1/Nefm/Map1b/Nefh/Map2/Slc1a2/Rgs14/Nf1/Sorbs2/Shank3/Ppp1r1b/Atp1a3/Eif4b/Cadm2/Dlg2/Nsmf/Dpysl5/Arhgef7/Srcin1/Map1a/Pclo/Atp2b2/Mpp2/Clip2/Homer3/Dock10/Hcn2/Begain/Zdhhc5/Dab2ip/Kcnb2/Prss12/Abl2	37
Phospho	GO:0031226	intrinsic component of plasma membrane	21/170	189/3169	0.00091622	0.0171791	0.0154913	Stx1a/Slc6a11/Slc1a2/Nf1/Shank3/Scn2b/Slc39a10/Atp1a3/Plppr4/Cadm2/Ank2/Dlg2/Nectin1/Atp2b2/Esyt2/Hcn2/Dab2ip/Nos1ap/Kcnb2/Pcdh8/Slc24a3	21
All rescued - proteome	GO:0016209	antioxidant activity	1966-06-01	31/3141	3.33e-05	0.00415493	0.00415493	Hbb-bs/Hbb-bt/Txn1/Mgst3/Selenof/Hba-a1	6
All rescued - proteome	GO:0004601	peroxidase activity	1966-05-01	20/3141	4.27e-05	0.00415493	0.00415493	Hbb-bs/Hbb-bt/Mgst3/Selenof/Hba-a1	5
All rescued - proteome	GO:0016684	oxidoreductase activity, acting on peroxide as acceptor	1966-05-01	21/3141	5.52e-05	0.00415493	0.00415493	Hbb-bs/Hbb-bt/Mgst3/Selenof/Hba-a1	5
All rescued - phospho	GO:0014069	postsynaptic density	22/119	146/3169	9.55e-09	9.94e-07	9.65e-07	Stx1a/Bsn/Syn1/Gap43/Nefm/Map1b/Map2/Map4/Nf1/Sorbs2/Shank3/Ank2/Syn3/Nsmf/Arfgap1/Srcin1/Add2/Map1a/Atp2b2/Mpp2/Epb41l1/Homer3	22
All rescued - phospho	GO:0099572	postsynaptic specialization	22/119	147/3169	1.09e-08	9.94e-07	9.65e-07	Stx1a/Bsn/Syn1/Gap43/Nefm/Map1b/Map2/Map4/Nf1/Sorbs2/Shank3/Ank2/Syn3/Nsmf/Arfgap1/Srcin1/Add2/Map1a/Atp2b2/Mpp2/Epb41l1/Homer3	22
All rescued - phospho	GO:0032279	asymmetric synapse	22/119	148/3169	1.24e-08	9.94e-07	9.65e-07	Stx1a/Bsn/Syn1/Gap43/Nefm/Map1b/Map2/Map4/Nf1/Sorbs2/Shank3/Ank2/Syn3/Nsmf/Arfgap1/Srcin1/Add2/Map1a/Atp2b2/Mpp2/Epb41l1/Homer3	22
All rescued - phospho	GO:0098984	neuron to neuron synapse	22/119	149/3169	1.41e-08	9.94e-07	9.65e-07	Stx1a/Bsn/Syn1/Gap43/Nefm/Map1b/Map2/Map4/Nf1/Sorbs2/Shank3/Ank2/Syn3/Nsmf/Arfgap1/Srcin1/Add2/Map1a/Atp2b2/Mpp2/Epb41l1/Homer3	22
All rescued - phospho	GO:0098794	postsynapse	29/119	254/3169	2.2e-08	1.24e-06	1.2e-06	Pten/Stx1a/Bsn/Syn1/Gap43/Nefm/Map1b/Map2/Map4/Slc1a2/Nf1/Sorbs2/Shank3/Atp1a3/Kctd12/Ank2/Syn3/Nsmf/Arfgap1/Srcin1/Add2/Map1a/Atp2b2/Mpp2/Epb41l1/Homer3/Prr7/Pcdh8/Abl2	29
All rescued - phospho	GO:0044456	synapse part	34/119	396/3169	1.36e-06	6.38e-05	6.2e-05	Pten/Stx1a/Bsn/Syn1/Gap43/Nefm/Map1b/Eno1/Eno1b/Map2/Map4/Slc1a2/Rab3a/Nf1/Sorbs2/Shank3/Atp1a3/Kctd12/Ank2/Syn3/Sgip1/Nsmf/Arfgap1/Srcin1/Add2/Map1a/Atp2b2/Mpp2/Epb41l1/Homer3/Prr7/Pcdh8/Abl2/Synj1	34
All rescued - phospho	GO:0045202	synapse	37/119	461/3169	2.13e-06	8.57e-05	8.32e-05	Pten/Stx1a/Bsn/Syn1/Gap43/Nefm/Map1b/Eno1/Eno1b/Map2/Map4/Slc1a2/Rab3a/Nf1/Sorbs2/Shank3/Atp1a3/Kctd12/Cadm2/Ank2/Syn3/Cacnb4/Sgip1/Nsmf/Arfgap1/Srcin1/Add2/Map1a/Atp2b2/Mpp2/Epb41l1/Homer3/Cbarp/Prr7/Pcdh8/Abl2/Synj1	37
All rescued - phospho	GO:0097060	synaptic membrane	18/119	153/3169	1.02e-05	0.000360545	0.000349913	Pten/Stx1a/Bsn/Eno1/Eno1b/Slc1a2/Shank3/Kctd12/Ank2/Nsmf/Srcin1/Atp2b2/Mpp2/Epb41l1/Homer3/Prr7/Pcdh8/Synj1	18
All rescued - phospho	GO:0098590	plasma membrane region	25/119	323/3169	0.00026994	0.00845813	0.00820871	Pten/Stx1a/Bsn/Gap43/Eno1/Eno1b/Map2/Gja1/Slc1a2/Shank3/Kctd12/C2cd2l/Ank2/Nsmf/Srcin1/Add2/Atp2b2/Mpp2/Epb41l1/Homer3/Prr7/Nos1ap/Pcdh8/Prickle2/Synj1	25
All rescued - phospho	GO:0030054	cell junction	27/119	366/3169	0.000325564	0.0091809	0.00891017	Gm996/Stx1a/Pip5k1c/Bsn/Gap43/Map1b/Gja1/Sorbs2/Carmil2/Shank3/Ndrg1/Hepacam/Kctd12/Cadm2/Ank2/Syn3/Nsmf/Arhgef7/Srcin1/Atp2b2/Mpp2/Homer3/Pnn/Cbarp/Prr7/Frmd4a/Pcdh8	27
