# Supplementary material for: DYRK1A Overexpression Alters Cognition and Neural-Related Proteomic Pathways in the Hippocampus That Are Rescued by Green Tea Extract and/or Environmental Enrichment
Source: Front Mol Neurosci. 2019 Nov 15;12:272. doi: 10.3389/fnmol.2019.00272 (PMC6873902; doi:10.3389/fnmol.2019.00272)
Supplement: Supplementary file 1 [file Data_Sheet_1.zip › TableS15_myresults_P_TG_TGgreentea.xlsx]

## Sheet: myresults_P_TG_TGEGCG
Protein	Label	log2FC	SE	Tvalue	DF	pvalue
A2A5R2_PMQSKPQS(1)PVIQAT(0.246)AGS(0.754)PK	TG_NT-TG_EGCG	-0.616218	0.455077	-1.35409	5	0.233688
A2A5R2_PQSPVIQATAGS(1)PK	TG_NT-TG_EGCG	-0.415838	0.419073	-0.992281	7	0.354114
A2AG50_PTYLGS(1)PVK	TG_NT-TG_EGCG	0.544285	0.280238	1.94223	6	0.100132
A2AG50_VATS(0.001)AAS(0.001)GGHGS(0.999)PLR	TG_NT-TG_EGCG	0.773814	0.424359	1.82349	4	0.142299
A2AHC3_APVHFVEPLS(1)PTGVPGHR	TG_NT-TG_EGCG	0.480072	0.438965	1.09365	7	0.310311
A2AJA9_ASQGLATAPAS(1)PPVLQR	TG_NT-TG_EGCG	-0.0320952	0.299468	-0.107174	7	0.917658
A2AJA9_GRS(1)YENLLGR	TG_NT-TG_EGCG	0.0128073	0.266098	0.0481302	7	0.962957
A2AJA9_VALAAGS(0.956)PT(0.044)RPPPAR	TG_NT-TG_EGCG	-1.06627	0.598195	-1.78248	7	0.117867
A2ALU4_DS(0.001)CS(0.04)S(0.958)PPS(0.001)LNYGK	TG_NT-TG_EGCG	0.0883536	0.276349	0.319717	5	0.76211
A2AN08_HVT(0.003)LPS(0.72)S(0.277)PR	TG_NT-TG_EGCG	-0.415986	0.373076	-1.11502	5	0.315547
A2AP18_GT(0.006)KPGS(0.991)LDS(0.003)HAAGQPLPR	TG_NT-TG_EGCG	-0.373502	0.197385	-1.89225	7	0.100343
A2AP18_VAS(1)VEEGDETLDSPGSQSR	TG_NT-TG_EGCG	-0.231213	0.34329	-0.673522	7	0.522224
A2AQ25_IGGKS(1)PPPPPPPPR	TG_NT-TG_EGCG	0.984292	0.553904	1.77701	5	0.135717
A2AQ25_PSIAST(0.001)PLS(0.999)PQAGR	TG_NT-TG_EGCG	0.109477	0.429499	0.254895	4	0.811373
A2AWL7_S(0.19)S(0.214)Y(0.752)KS(0.846)ILPY(0.998)PVSPK	TG_NT-TG_EGCG	-0.262631	0.92699	-0.283315	6	0.786457
A2AWL7_S(0.821)S(0.833)Y(0.501)KS(0.336)ILPY(0.494)PVS(0.015)PK	TG_NT-TG_EGCG	-0.531647	1.1801	-0.450511	6	0.668163
A2AX52_GEPGFPGY(1)PGVQGEDGNPGRGGEK	TG_NT-TG_EGCG	0.537783	0.440867	1.21983	7	0.262027
A2RSJ4_DGS(0.088)T(0.15)RLS(0.762)LDDDGNHNPPSNPVTGK	TG_NT-TG_EGCG	0.1748	0.200052	0.873774	3	0.446552
B1AY13_VSDQNS(1)PVLPK	TG_NT-TG_EGCG	0.0368669	0.18249	0.202021	6	0.846576
B1AZA5_GGPAEAPS(1)PR	TG_NT-TG_EGCG	-0.0360341	0.495225	-0.0727631	6	0.94436
B1AZP2_ANSWQLVET(1)PEK	TG_NT-TG_EGCG	0.158769	0.301458	0.526671	5	0.620942
B2RQC6_IHRAS(1)DPGLPAEEPK	TG_NT-TG_EGCG	0.20971	0.296853	0.706444	6	0.506405
B2RUJ5_AAEDMPEAEQDLERAPT(1)PGGGHPDS(1)PGLPAPAGQQQR	TG_NT-TG_EGCG	-0.172916	0.311793	-0.554587	7	0.596443
B9EKR1_EVSADVS(1)EEENFLTDFK	TG_NT-TG_EGCG	0.310648	0.529372	0.586824	7	0.57575
D3YVF0_ASLLESSAAGS(1)PR	TG_NT-TG_EGCG	0.39814	0.238595	1.66869	5	0.156051
D3YVF0_SSAIQMGT(1)PELEK	TG_NT-TG_EGCG	0.118594	0.239611	0.494946	7	0.635794
D3YXK2_APTAALS(1)PEPQDSK	TG_NT-TG_EGCG	0.0321995	0.182128	0.176796	7	0.864676
D3YZU1_EQDVVPFQES(1)PK	TG_NT-TG_EGCG	-0.0880564	0.381035	-0.231098	6	0.824918
D3YZU1_S(1)IDEGMFSAEPYLR	TG_NT-TG_EGCG	0.0788236	0.618513	0.12744	4	0.904742
D3YZU1_S(1)IGAAEDDRPYLAPPAMK	TG_NT-TG_EGCG	-0.109954	0.191372	-0.574556	3	0.605847
D3Z0R2_FVALLSLQDT(1)EMQR	TG_NT-TG_EGCG	0.592471	0.660706	0.896724	7	0.399654
E9PUL5_AELAPETTETPVET(0.001)PET(0.013)VQAT(0.03)DLS(0.069)LNPEEGS(0.725)KAS(0.115)PS(0.032)PS(0.01)PS(0.006)EAR	TG_NT-TG_EGCG	-0.302187	0.464638	-0.65037	4	0.550919
E9PUL5_AS(0.999)PS(0.001)PSPSEAR	TG_NT-TG_EGCG	-0.933758	1.08095	-0.863834	6	0.420865
E9Q1P8_RKPS(1)PEPEGEVGPPK	TG_NT-TG_EGCG	0.0648019	0.0974489	0.664983	7	0.527355
E9Q5K9_GIS(1)PIVFDR	TG_NT-TG_EGCG	0.26962	0.7339	0.36738	4	0.731948
E9Q8I9_RRS(1)LDSLDK	TG_NT-TG_EGCG	0.207124	0.412037	0.502682	4	0.641603
F6SEU4_EGS(0.009)IGGS(0.031)GGS(0.959)GGGGGGGLKPS(0.001)ITK	TG_NT-TG_EGCG	0.219508	0.289055	0.7594	6	0.476379
F6SEU4_EGS(1)IGGSGGSGGGGGGGLKPSITK	TG_NT-TG_EGCG	-0.309333	0.603619	-0.512463	7	0.624096
F6SEU4_EYEEEIHS(1)LK	TG_NT-TG_EGCG	-0.395898	0.318281	-1.24386	7	0.253586
F6SEU4_TVS(1)VPVEGR	TG_NT-TG_EGCG	0.480636	0.534148	0.899819	7	0.398114
F8VPU2_ACTLELGPHQS(1)PALPK	TG_NT-TG_EGCG	0.348596	0.395389	0.881652	7	0.407218
G3X9K3_TTIPHALLTWRPTS(0.001)GEAEPPS(0.982)PS(0.017)AVSEK	TG_NT-TG_EGCG	0.388725	0.16941	2.29458	3	0.105511
G5E829_AQDGAAMEMQPLKS(1)EEGGDGDEK	TG_NT-TG_EGCG	0.0235749	0.312764	0.075376	6	0.942366
G5E829_SATSSSPGS(1)PLHSLETSL	TG_NT-TG_EGCG	0.371591	0.281261	1.32116	6	0.234594
O08539_GNKS(1)PS(0.98)PPPDGS(0.02)PAATPEIR	TG_NT-TG_EGCG	-0.828868	0.603358	-1.37376	7	0.211893
O08539_GNKS(1)PS(1)PPPDGSPAATPEIR	TG_NT-TG_EGCG	-0.177299	0.240203	-0.738122	7	0.484445
O08539_S(0.255)PS(0.745)PPPDGS(1)PAATPEIR	TG_NT-TG_EGCG	-0.353454	0.648034	-0.545426	6	0.605128
O08539_VNHEPEPASGAS(1)PGATIPK	TG_NT-TG_EGCG	0.179807	0.508857	0.353354	6	0.735907
O08553_ANIT(0.001)S(0.999)LG	TG_NT-TG_EGCG	-0.00518027	0.204955	-0.0252752	6	0.980655
O08553_GLYDGPVCEVSVT(1)PK	TG_NT-TG_EGCG	0.0115223	0.219786	0.0524254	7	0.959654
O08553_NLHQSGFS(1)LSGAQIDDNIPR	TG_NT-TG_EGCG	-0.600974	0.47965	-1.25294	6	0.256844
O08553_T(0.042)VT(0.958)PAS(0.001)S(0.999)AKT(0.239)S(0.761)PAK	TG_NT-TG_EGCG	-0.315512	0.374648	-0.842157	7	0.427532
O08553_T(0.055)VT(0.945)PAS(0.5)S(0.5)AKT(0.001)S(1)PAK	TG_NT-TG_EGCG	-0.215679	0.373617	-0.577273	7	0.581837
O08553_TVT(1)PASS(0.954)AKT(0.266)S(0.78)PAK	TG_NT-TG_EGCG	-0.0847908	0.449493	-0.188637	7	0.85573
O08582_S(0.833)RS(0.158)PVDS(0.009)PVPAS(0.001)MFAPEPSSPGAAR	TG_NT-TG_EGCG	0.740274	0.233299	3.17307	3	0.0503615
O08585_LQS(1)EPESIRK	TG_NT-TG_EGCG	-0.29974	0.0992071	-3.02135	6	0.0233564
O08599_S(0.014)S(0.985)AS(0.001)FSTTAVSAR	TG_NT-TG_EGCG	-0.204366	0.241731	-0.84543	5	0.436448
O08638_VIENTDGS(1)EEEMDAR	TG_NT-TG_EGCG	0.354701	0.554979	0.639125	7	0.543082
O08648_PHS(0.994)PVT(0.006)AIHR	TG_NT-TG_EGCG	0.324389	0.322159	1.00692	5	0.360187
O08919_AEAAAAPAVAPGPAQPGHVS(0.009)PT(0.04)PAT(0.688)T(0.688)S(0.575)PGEK	TG_NT-TG_EGCG	0.918811	0.800841	1.14731	3	0.334457
O08919_AEAAAAPAVAPGPAQPGHVS(0.018)PT(0.027)PAT(0.938)T(0.509)S(0.509)PGEK	TG_NT-TG_EGCG	0.121359	0.299309	0.405466	5	0.701902
O08919_KAEAAAAPAVAPGPAQPGHVS(0.1)PT(0.161)PAT(0.355)T(0.41)S(0.975)PGEK	TG_NT-TG_EGCG	-0.350958	0.958419	-0.366184	6	0.726793
O08919_KAEAAAAPAVAPGPAQPGHVS(0.887)PT(0.738)PAT(0.15)T(0.126)S(0.099)PGEK	TG_NT-TG_EGCG	0.184701	0.385344	0.479315	7	0.646327
O35136_ITNHEDGS(1)PVNEPNETTPLTEPEK	TG_NT-TG_EGCG	0.275546	0.974154	0.282857	7	0.785468
O35188_S(0.024)LGS(0.976)EEINPVHTDNFQER	TG_NT-TG_EGCG	-0.474318	0.452051	-1.04926	7	0.328929
O35188_S(0.877)LGS(0.123)EEINPVHTDNFQER	TG_NT-TG_EGCG	-0.0539769	0.170599	-0.316396	4	0.767526
O35295_DSLGDFIEHYAQLGPS(0.003)S(0.997)PEQLAAGAEEGGGPR	TG_NT-TG_EGCG	0.0747004	0.219271	0.340676	7	0.743343
O35344_RNVPQEES(1)LEDSDVDADFK	TG_NT-TG_EGCG	-0.344426	0.262169	-1.31376	6	0.236923
O35344_RNVPQEESLEDS(1)DVDADFK	TG_NT-TG_EGCG	-0.025926	0.342319	-0.0757364	6	0.942091
O35526_HSAILAS(1)PNPDEK	TG_NT-TG_EGCG	-0.18977	0.223904	-0.847548	7	0.424717
O35526_TAKDS(1)DDDDDVTVTVDR	TG_NT-TG_EGCG	-1.09612	0.455276	-2.4076	7	0.0469392
O35607_LNINS(0.169)S(0.831)PDEHEPLLR	TG_NT-TG_EGCG	-0.231302	0.13965	-1.6563	5	0.158564
O35607_LNINS(0.868)S(0.132)PDEHEPLLR	TG_NT-TG_EGCG	-0.231302	0.13965	-1.6563	5	0.158564
O35609_KLS(1)PTEPR	TG_NT-TG_EGCG	0.150323	0.277112	0.542462	7	0.604333
O35621_TVGHSVVS(1)PQDTVQR	TG_NT-TG_EGCG	0.157921	0.317266	0.497757	5	0.639771
O35691_EAGIVHS(1)DAEK	TG_NT-TG_EGCG	-0.0532989	0.571945	-0.0931889	4	0.930235
O35927_ALQS(1)PEHHIDPIYEDR	TG_NT-TG_EGCG	-0.702714	0.695528	-1.01033	7	0.345977
O35927_GGS(1)PLTTT(0.002)QGGS(0.997)PT(0.001)K	TG_NT-TG_EGCG	0.314804	0.483506	0.651085	4	0.550502
O35954_S(0.014)S(0.014)T(0.014)EARPGT(0.226)S(0.226)T(0.226)AGT(0.281)PDGPEAPPGPDAS(0.999)PDAS(0.001)FGK	TG_NT-TG_EGCG	0.0572308	0.221744	0.258094	6	0.804959
O54774_HS(0.003)S(0.997)LPT(0.091)ES(0.909)DEDIAPAQR	TG_NT-TG_EGCG	-0.668623	0.472081	-1.41633	6	0.20644
O54774_HSSLPTES(1)DEDIAPAQR	TG_NT-TG_EGCG	0.236709	0.435551	0.54347	7	0.603674
O54774_VDIITEEMPENALPS(1)DEDDKDPNDPYR	TG_NT-TG_EGCG	-0.267672	0.315921	-0.847275	6	0.429337
O54829_S(0.069)HS(0.069)PT(0.748)HT(0.057)PT(0.057)PETKPPTEDELHQQIK	TG_NT-TG_EGCG	-0.659388	1.33634	-0.493428	3	0.655573
O54829_S(0.2)HS(0.206)PT(0.631)HT(0.73)PT(0.229)PET(0.004)KPPTEDELHQQIK	TG_NT-TG_EGCG	0.410236	0.293099	1.39965	3	0.256101
O54829_S(0.21)HS(0.731)PT(0.053)HT(0.004)PT(0.002)PETKPPTEDELHQQIK	TG_NT-TG_EGCG	1.40062	0.793599	1.7649	6	0.128024
O54991_DQNLPQILEES(0.034)RS(0.966)E	TG_NT-TG_EGCG	0.00852827	0.213728	0.0399025	7	0.969285
O55003_NSTLS(1)EEDYIER	TG_NT-TG_EGCG	0.324276	0.288819	1.12277	6	0.304446
O55022_EGEEPT(0.999)VYS(0.001)DDEEPKDETARK	TG_NT-TG_EGCG	-2.24647	1.84811	-1.21555	6	0.269811
O55022_EGEEPTVYS(1)DDEEPKDETAR	TG_NT-TG_EGCG	-0.149456	0.679905	-0.219819	7	0.832285
O55091_TEEVEVES(1)EEDPILEHPPENPVK	TG_NT-TG_EGCG	-0.832056	0.37534	-2.21681	5	0.0774384
O55131_S(1)PLAQMEEERR	TG_NT-TG_EGCG	-1.39383	1.22802	-1.13502	5	0.307828
O55131_STLINSLFLT(0.006)DLYS(0.994)PEYPGPSHR	TG_NT-TG_EGCG	-0.0954343	0.303269	-0.314686	5	0.765708
O55143_EFDELSPS(1)AQR	TG_NT-TG_EGCG	0.0536365	0.141902	0.377983	6	0.718454
O70166_DAS(1)LEELQK	TG_NT-TG_EGCG	0.0639942	0.122762	0.521287	5	0.624424
O70310_S(0.002)GLS(0.998)PANDTGAK	TG_NT-TG_EGCG	0.16228	0.236511	0.68614	6	0.518246
O70343_ARYSECSGTQGSHS(0.997)T(0.003)K	TG_NT-TG_EGCG	0.267347	0.398199	0.67139	5	0.531737
O70439_EFGSLPT(0.657)T(0.333)PS(0.01)EQR	TG_NT-TG_EGCG	-0.00516814	0.222824	-0.0231938	7	0.982143
O88447_KYDDDIS(1)PSEDK	TG_NT-TG_EGCG	-0.252323	0.142767	-1.76737	7	0.120498
O88447_VDS(1)PTVTTTLK	TG_NT-TG_EGCG	-0.2409	0.317836	-0.757935	7	0.473229
O88448_VDS(1)PTVNTTLR	TG_NT-TG_EGCG	0.490235	0.73963	0.662811	4	0.543695
O88485_ETQTPLATHQS(1)EEDEEDEEMVEPK	TG_NT-TG_EGCG	-0.396881	0.586705	-0.676458	6	0.523956
O88532_RRDS(1)DGVDGFEAEGK	TG_NT-TG_EGCG	-0.0941267	0.456771	-0.20607	6	0.843551
O88587_AVYQGPGS(0.011)S(0.989)PVK	TG_NT-TG_EGCG	0.0883771	0.36713	0.240724	7	0.816667
O88643_DVATSPIS(0.978)PT(0.005)ENNT(0.013)T(0.003)PPDALTR	TG_NT-TG_EGCG	0.191366	0.574305	0.333213	4	0.755707
O88643_SVIEPLPVT(0.997)PT(0.003)R	TG_NT-TG_EGCG	0.578694	0.877506	0.659476	4	0.545625
O88703_GAASGPSAAEEAGS(1)EEAGPAGEPR	TG_NT-TG_EGCG	-0.0145686	0.188339	-0.077353	5	0.941343
O88703_PLVGPLALGS(1)PR	TG_NT-TG_EGCG	0.7287	0.3718	1.95993	7	0.0908296
O88703_RAPPGPLPPAASPGPPAAS(0.999)PPAAPS(0.199)S(0.802)PR	TG_NT-TG_EGCG	-0.663438	0.111551	-5.94738	4	0.00400983
O88703_RAPPGPLPPAASPGPPAAS(1)PPAAPS(0.302)S(0.698)PR	TG_NT-TG_EGCG	-0.114037	0.312594	-0.36481	6	0.727767
O88703_T(0.002)AAPS(0.007)PDRRDS(0.887)AS(0.104)PGAASGLDPLDSAR	TG_NT-TG_EGCG	-0.45598	0.20882	-2.18361	3	0.116953
O88737_FS(1)PIEEAK	TG_NT-TG_EGCG	-1.90646	0.919259	-2.07391	7	0.0767722
O88737_GYSYFT(0.002)GS(0.041)S(0.956)PPLSPSTPSESPTFSPGK	TG_NT-TG_EGCG	0.301795	0.532053	0.567229	7	0.588279
O88737_HSYS(1)LGFADGR	TG_NT-TG_EGCG	0.301955	0.316643	0.953611	5	0.384074
O88737_IS(0.996)KFS(0.004)PIEEAK	TG_NT-TG_EGCG	0.00281404	0.217642	0.0129297	5	0.990184
O88737_LHS(0.004)S(0.994)PVS(0.001)STLTSK	TG_NT-TG_EGCG	0.857012	0.540519	1.58553	6	0.163939
O88737_S(0.008)LS(0.992)DPKPLSPTAEESAK	TG_NT-TG_EGCG	0.431061	0.880927	0.489327	7	0.63957
O88737_S(0.012)QGS(0.985)FEY(0.003)QDTQDHDYGGR	TG_NT-TG_EGCG	0.0795628	0.792678	0.100372	5	0.923949
O88737_S(0.034)LS(0.966)DPKPLS(0.999)PT(0.001)AEESAK	TG_NT-TG_EGCG	0.218347	0.287407	0.759715	7	0.47223
O88737_S(0.859)LS(0.141)DPKPLS(0.837)PT(0.163)AEESAK	TG_NT-TG_EGCG	0.332784	0.233912	1.42269	7	0.197824
O88737_SPQVLYSPVS(0.001)PLS(0.999)PHR	TG_NT-TG_EGCG	0.148429	0.777001	0.191028	4	0.857808
O88737_SQAS(1)EEESPVSPLGR	TG_NT-TG_EGCG	-0.466623	0.429131	-1.08737	7	0.312891
O88737_SQASEEESPVS(1)PLGRPR	TG_NT-TG_EGCG	0.290539	0.692745	0.419403	7	0.687493
O88746_AADRLPNLAS(0.076)PS(0.916)AEGPPRPS(0.004)PGT(0.005)APR	TG_NT-TG_EGCG	0.0526113	0.248682	0.21156	4	0.842792
O88746_LPNLAS(0.938)PS(0.061)AEGPPRPS(0.001)PGT(0.001)APR	TG_NT-TG_EGCG	-1.10901	0.679014	-1.63327	4	0.17775
O88935_ASTAAPVASPAAPS(0.999)PGS(0.001)SGGGGFFSSLSNAVK	TG_NT-TG_EGCG	-0.776647	0.870309	-0.89238	5	0.413072
O88935_DAS(1)PGRGSHSQSSSPGALTLGR	TG_NT-TG_EGCG	-1.01094	0.854551	-1.18301	7	0.275422
O88935_GS(0.012)HS(0.986)QS(0.017)S(0.113)S(0.872)PGALT(0.001)LGR	TG_NT-TG_EGCG	-0.125757	0.411152	-0.305864	7	0.768604
O88935_GSHSQSS(0.043)S(0.957)PGALTLGR	TG_NT-TG_EGCG	-0.022787	1.27429	-0.0178821	6	0.986313
O88935_PQLAQKPS(1)QDVPPPITAAAGGPPHPQLNK	TG_NT-TG_EGCG	-0.402032	0.585	-0.687233	4	0.529708
O88935_PQPPPPPPS(0.996)AAS(0.004)PGATPGSATASAER	TG_NT-TG_EGCG	0.239458	0.830167	0.288446	6	0.782711
O88935_QS(0.001)RPVAGGPGAPPAARPPAS(0.999)PS(1)PQR	TG_NT-TG_EGCG	0.69607	1.09832	0.633762	7	0.546379
O88935_S(0.133)QS(0.859)LT(0.007)NAFNLPEPAPPRPSLSQDEVK	TG_NT-TG_EGCG	1.07397	0.932362	1.15188	4	0.313532
O88935_S(0.931)QS(0.064)LT(0.005)NAFNLPEPAPPRPSLSQDEVK	TG_NT-TG_EGCG	-0.142774	0.298981	-0.477535	3	0.665616
O89079_APPVPGAVS(0.144)GGS(0.856)GEVDELFDVK	TG_NT-TG_EGCG	-0.274703	0.267278	-1.02778	3	0.379674
P02088_GTFAS(0.998)LS(0.002)ELHCDK	TG_NT-TG_EGCG	0.304455	0.633217	0.480806	3	0.663541
P05063_GILAADESVGS(1)MAK	TG_NT-TG_EGCG	0.319175	0.343426	0.929385	6	0.388551
P05064_GILAADES(0.95)T(0.049)GS(0.001)IAK	TG_NT-TG_EGCG	0.0877338	0.196475	0.44654	7	0.668695
P05064_GILAADESTGS(1)IAK	TG_NT-TG_EGCG	0.260767	0.193898	1.34487	5	0.236448
P05480_S(1)LEPSENVHGAGGAFPASQTPSK	TG_NT-TG_EGCG	-0.143152	0.265405	-0.53937	7	0.606354
P06837_AAQPPTET(0.001)AES(0.022)S(0.978)QAEEEK	TG_NT-TG_EGCG	-0.492008	0.0971022	-5.06691	6	0.00229497
P06837_KEGDGS(0.999)ATT(0.001)DAAPAT(0.266)S(0.734)PK	TG_NT-TG_EGCG	0.136328	1.2647	0.107794	5	0.918351
P06837_KEGDGSATTDAAPAT(0.986)S(0.014)PK	TG_NT-TG_EGCG	-0.778499	2.04446	-0.380785	6	0.71648
P06837_KEGDGSATTDAAPATS(1)PK	TG_NT-TG_EGCG	0.297514	0.690855	0.430646	7	0.679675
P06837_QADVPAAVTDAAAT(0.002)T(0.998)PAAEDAAT(0.001)K	TG_NT-TG_EGCG	-0.0690164	0.436076	-0.158267	6	0.879439
P07901_ES(1)DDKPEIEDVGSDEEEEEKK	TG_NT-TG_EGCG	-1.16536	0.837311	-1.39179	5	0.222727
P07901_EVS(1)DDEAEEKEEKEEEK	TG_NT-TG_EGCG	-1.11885	0.79393	-1.40926	7	0.201601
P07901_PEIEDVGS(1)DEEEEEKK	TG_NT-TG_EGCG	-0.534891	0.327735	-1.63208	7	0.146682
P08414_T(1)VCGTPGYCAPEILR	TG_NT-TG_EGCG	-0.387582	0.433985	-0.893078	3	0.437616
P08551_DEPPS(1)EGEAEEEEK	TG_NT-TG_EGCG	-0.333235	0.404995	-0.822814	7	0.437742
P08553_EEEPEAEKS(1)PVKS(1)PEAKEEEEEGEK	TG_NT-TG_EGCG	-0.425198	0.464412	-0.915561	7	0.390347
P08553_S(1)PEAKEEEEEGEKEEEEEGQEEEEEEDEGVK	TG_NT-TG_EGCG	-0.416032	0.491582	-0.846312	7	0.425362
P08553_S(1)PMPKS(1)PVEEVKPKPEAK	TG_NT-TG_EGCG	0.178704	1.7024	0.104971	4	0.921452
P08553_S(1)PVEEVKPKPEAK	TG_NT-TG_EGCG	0.161297	0.309945	0.520404	7	0.618831
P09405_NLS(1)FNITEDELK	TG_NT-TG_EGCG	-0.26388	0.501087	-0.526614	6	0.617353
P09411_ALES(1)PERPFLAILGGAK	TG_NT-TG_EGCG	-0.224844	0.240785	-0.933797	7	0.381491
P09470_GPQFGS(1)EVELR	TG_NT-TG_EGCG	0.060062	0.451787	0.132943	5	0.899423
P0C7L0_AQLVS(1)PPAPPTK	TG_NT-TG_EGCG	-0.0449501	0.205094	-0.219168	6	0.833784
P0C7L0_GGNT(1)PPALGDLFAGGFPVLRPAGQR	TG_NT-TG_EGCG	0.00138165	0.177247	0.00779506	7	0.993998
P0C7M9_PAPAAPRPRS(1)PAEAEAR	TG_NT-TG_EGCG	-0.00299116	0.250682	-0.0119321	4	0.991051
P10637_HLSNVS(0.001)S(0.003)T(0.025)GS(0.97)IDMVDS(0.002)PQLATLADEVSASLAK	TG_NT-TG_EGCG	-0.477075	0.496356	-0.961155	5	0.380617
P10637_SGYSSPGS(0.997)PGT(0.003)PGSR	TG_NT-TG_EGCG	-0.252282	0.149815	-1.68395	6	0.143176
P10637_SPVVS(1)GDT(0.999)S(0.001)PR	TG_NT-TG_EGCG	2.45776	1.10918	2.21583	7	0.0622589
P10637_SPVVSGDT(0.034)S(0.966)PR	TG_NT-TG_EGCG	-1.89228	1.65375	-1.14423	6	0.296113
P10637_SRT(1)PSLPTPPTR	TG_NT-TG_EGCG	0.273216	0.661263	0.413173	7	0.691843
P10637_T(1)PPGSGEPPK	TG_NT-TG_EGCG	-0.077215	0.163456	-0.47239	7	0.651021
P10637_TDHGAEIVYKS(1)PVVS(0.008)GDT(0.908)S(0.084)PR	TG_NT-TG_EGCG	-0.312031	0.384475	-0.811577	7	0.443751
P10637_TPS(1)LPTPPTR	TG_NT-TG_EGCG	0.232921	0.19689	1.183	7	0.275425
P10637_VAVVRT(1)PPKS(0.607)PS(0.368)AS(0.025)K	TG_NT-TG_EGCG	0.254412	0.24067	1.0571	7	0.325578
P10637_VAVVRT(1)PPKS(0.988)PS(0.011)AS(0.001)K	TG_NT-TG_EGCG	-0.538355	0.849795	-0.633512	5	0.554242
P11499_EIS(1)DDEAEEEKGEKEEEDKEDEEK	TG_NT-TG_EGCG	-0.618172	0.380728	-1.62366	7	0.148478
P11499_PKIEDVGS(1)DEEDDSGK	TG_NT-TG_EGCG	-1.53545	0.7647	-2.00791	7	0.0846265
P11798_ES(0.001)S(0.003)ES(0.995)T(0.001)NTTIEDEDTK	TG_NT-TG_EGCG	1.40815	1.23772	1.1377	4	0.318769
P11798_ESSES(0.001)TNT(0.96)T(0.038)IEDEDTK	TG_NT-TG_EGCG	0.0929454	0.679169	0.136852	5	0.896488
P11798_KNDGVKES(0.061)S(0.928)ES(0.008)T(0.001)NTT(0.001)IEDEDTK	TG_NT-TG_EGCG	-0.802589	0.451713	-1.77677	4	0.150249
P11798_S(0.973)T(0.027)VASCMHR	TG_NT-TG_EGCG	-1.04789	0.763145	-1.37313	7	0.21208
P12367_RVS(1)VCAETFNPDEEEEDNDPR	TG_NT-TG_EGCG	-0.72935	0.7377	-0.98868	6	0.360998
P12849_ASPSCFHS(1)EDEDSLK	TG_NT-TG_EGCG	-0.500945	0.229278	-2.18488	5	0.0806151
P12961_SVPHFS(1)EEEK	TG_NT-TG_EGCG	0.24884	0.267217	0.93123	7	0.382729
P13595_AAFS(1)KDES(1)KEPIVEVR	TG_NT-TG_EGCG	0.0621428	0.454081	0.136854	4	0.897758
P13595_ASPAPTPTPAGAAS(1)PLAAVAAPATDAPQAK	TG_NT-TG_EGCG	0.540224	0.434333	1.2438	5	0.268705
P13595_DES(1)KEPIVEVR	TG_NT-TG_EGCG	-0.281502	0.204505	-1.3765	7	0.211081
P13595_GVTAS(0.002)S(0.001)S(0.02)S(0.977)PAS(0.001)APK	TG_NT-TG_EGCG	-0.174281	0.309103	-0.563827	7	0.59047
P13595_NPPEAATAPAS(1)PK	TG_NT-TG_EGCG	-0.222807	0.15795	-1.41062	7	0.201216
P14152_KLS(1)SAMSAAK	TG_NT-TG_EGCG	-0.139479	0.200824	-0.694531	7	0.509737
P14873_ADS(0.985)RES(0.015)LKPATKPVASK	TG_NT-TG_EGCG	1.79393	2.09286	0.857165	4	0.439673
P14873_AS(0.793)LS(0.207)PMDEPVPDSES(1)PVEK	TG_NT-TG_EGCG	-0.62247	0.463649	-1.34254	7	0.221323
P14873_ASLS(1)PMDEPVPDSESPVEK	TG_NT-TG_EGCG	-0.277608	0.267893	-1.03627	7	0.334543
P14873_DLTGQVPT(1)PPVK	TG_NT-TG_EGCG	0.0989757	0.266481	0.371417	7	0.721314
P14873_DVMSDETNNEETES(0.998)PS(0.001)QEFVNITK	TG_NT-TG_EGCG	0.457971	0.293681	1.55941	7	0.162862
P14873_DVSDERLS(1)PAK	TG_NT-TG_EGCG	0.311495	0.302626	1.02931	7	0.337582
P14873_DYNASAS(0.017)T(0.935)IS(0.037)PPS(0.009)S(0.002)MEEDK	TG_NT-TG_EGCG	-0.800568	0.68224	-1.17344	4	0.305723
P14873_DYNASAST(0.001)IS(0.969)PPS(0.026)S(0.004)MEEDK	TG_NT-TG_EGCG	-0.545689	0.734634	-0.742803	3	0.511478
P14873_ES(0.202)S(0.798)PLYSPGFSDSTSAAK	TG_NT-TG_EGCG	0.947722	0.734924	1.28955	4	0.266718
P14873_ESSPLYS(1)PGFSDSTSAAK	TG_NT-TG_EGCG	-0.62445	0.75892	-0.822814	4	0.456837
P14873_ETAAAHQASS(0.006)S(0.994)PPIDAATAEPYGFR	TG_NT-TG_EGCG	0.424601	1.28873	0.329472	4	0.75833
P14873_GEAEQS(1)EEEGEEEDKAEDAR	TG_NT-TG_EGCG	0.444221	0.501285	0.886163	7	0.404943
P14873_IAELEEERS(0.998)QGS(0.001)TSNSDWMK	TG_NT-TG_EGCG	-0.35866	0.444031	-0.807738	7	0.445818
P14873_LGGDVS(1)PTQIDVSQFGSFK	TG_NT-TG_EGCG	0.263457	0.361089	0.729619	7	0.489313
P14873_MSISEGTVS(1)DK	TG_NT-TG_EGCG	-0.126435	0.23364	-0.541153	7	0.605188
P14873_PLAAS(1)PKPGALK	TG_NT-TG_EGCG	0.719631	1.55047	0.464137	7	0.656638
P14873_QGFPDRES(0.996)PVS(0.004)DLTSTGLYQDK	TG_NT-TG_EGCG	0.0389614	0.381038	0.102251	5	0.922532
P14873_RES(1)VVSGDDRAEEDMDDVLEK	TG_NT-TG_EGCG	-0.275676	0.351842	-0.783523	7	0.459005
P14873_RESVVS(1)GDDRAEEDMDDVLEK	TG_NT-TG_EGCG	0.0327583	0.311566	0.105141	7	0.919213
P14873_S(0.5)VS(0.5)PGVTQAVVEEHCAS(1)PEEK	TG_NT-TG_EGCG	-1.0284	0.493848	-2.08243	7	0.0758131
P14873_S(0.922)S(0.078)HLPTEVTEK	TG_NT-TG_EGCG	1.08176	0.394167	2.74442	3	0.0710738
P14873_S(1)PCDSGYSYETIEK	TG_NT-TG_EGCG	0.207397	0.735387	0.282024	6	0.7874
P14873_S(1)PDTSAYCYETMEK	TG_NT-TG_EGCG	-0.360055	0.314286	-1.14563	7	0.2896
P14873_SDIS(1)PLTPR	TG_NT-TG_EGCG	0.107067	0.225707	0.474361	7	0.649683
P14873_SEQSS(0.001)MS(0.001)IEFGQES(0.998)PEHS(0.001)LAMDFSR	TG_NT-TG_EGCG	-0.0357626	0.410381	-0.0871449	5	0.933939
P14873_SPSLS(1)PSPPS(1)PIEK	TG_NT-TG_EGCG	0.570619	1.03936	0.54901	7	0.600065
P14873_SVSPGVT(0.999)QAVVEEHCAS(0.001)PEEK	TG_NT-TG_EGCG	-0.188933	0.21807	-0.866388	5	0.42589
P14873_T(0.001)LEVVS(0.547)PS(0.156)QS(0.205)VT(0.203)GS(0.329)AGHT(0.495)PY(0.064)Y(0.063)QS(0.752)PT(0.185)DEK	TG_NT-TG_EGCG	-2.8073	0.455399	-6.16448	3	0.00859202
P14873_T(1)PEDGGYTCEITEK	TG_NT-TG_EGCG	-0.0685551	0.253885	-0.270024	7	0.794929
P14873_T(1)PEEGGYSYEISEK	TG_NT-TG_EGCG	-1.41201	1.03098	-1.36958	7	0.213135
P14873_TLEVVS(0.98)PS(0.018)QS(0.001)VT(0.001)GSAGHTPYYQSPTDEK	TG_NT-TG_EGCG	0.242055	0.872867	0.27731	6	0.790849
P14873_VLS(1)PLRS(1)PPLLGSESPYEDFLSADSK	TG_NT-TG_EGCG	0.0665061	0.247829	0.268355	7	0.796162
P14873_VQSLEGEKLS(1)PK	TG_NT-TG_EGCG	-0.365743	0.103834	-3.52238	7	0.00969659
P16014_ADAHS(1)MELEEK	TG_NT-TG_EGCG	-0.202917	0.186472	-1.08819	7	0.312553
P16014_EGVDDQESLRPSNQQAS(1)K	TG_NT-TG_EGCG	0.145664	0.564513	0.258035	6	0.805003
P16014_SSYEGHPLS(1)EER	TG_NT-TG_EGCG	-0.474466	0.590353	-0.803699	5	0.45806
P16014_WAS(0.034)S(0.966)REDAGAPVEDSQGQTK	TG_NT-TG_EGCG	-0.182604	0.160824	-1.13543	7	0.293571
P16014_WAS(0.748)S(0.252)REDAGAPVEDSQGQTK	TG_NT-TG_EGCG	-0.644814	0.449667	-1.43398	5	0.211033
P16014_WT(0.004)EGGGHS(0.99)REGVDDQES(0.003)LRPS(0.003)NQQASK	TG_NT-TG_EGCG	-0.255617	0.697559	-0.366444	6	0.726609
P16054_EEPILT(1)LVDEAIIK	TG_NT-TG_EGCG	-0.441596	0.403654	-1.09399	7	0.310168
P16054_GFS(1)YFGEDLMP	TG_NT-TG_EGCG	0.096503	0.372074	0.259365	7	0.802816
P16054_LAAGAES(1)PQPASGNSPSEDDR	TG_NT-TG_EGCG	0.0567919	0.406349	0.139762	7	0.892785
P16054_LAAGAESPQPASGNS(1)PSEDDR	TG_NT-TG_EGCG	-0.134987	0.229376	-0.588496	7	0.574688
P16054_S(1)APTSPCDQELK	TG_NT-TG_EGCG	0.123172	0.232969	0.528707	7	0.613352
P16054_SAPT(0.001)S(0.999)PCDQELK	TG_NT-TG_EGCG	-0.233164	0.280415	-0.831495	7	0.433138
P16283_FSIGS(1)DEDDSPGLPVK	TG_NT-TG_EGCG	-0.293585	0.145599	-2.01638	7	0.083575
P16330_NQWQLS(1)ADDLKK	TG_NT-TG_EGCG	-0.0460812	0.705895	-0.0652805	3	0.952057
P16546_KLDPAQS(0.007)AS(0.993)RENLLEEQGSIALR	TG_NT-TG_EGCG	-0.310224	0.856444	-0.362224	7	0.727873
P16546_KLDPAQS(0.891)AS(0.109)RENLLEEQGSIALR	TG_NT-TG_EGCG	-0.339429	1.53115	-0.221682	7	0.83089
P16546_WRS(1)LQQLAEER	TG_NT-TG_EGCG	-0.0580332	0.686738	-0.0845057	6	0.935404
P17182_YDLDFKS(1)PDDPSR	TG_NT-TG_EGCG	-0.11721	0.219637	-0.533654	7	0.6101
P17183_YDLDFKS(1)PADPSR	TG_NT-TG_EGCG	0.0758048	0.127569	0.594227	4	0.584339
P18581_NLS(1)LPFILHEK	TG_NT-TG_EGCG	0.123847	0.246558	0.502305	6	0.633351
P18760_AS(1)GVAVSDGVIK	TG_NT-TG_EGCG	0.764043	0.930485	0.821124	5	0.448941
P19246_EDIKPPAEAKS(1)PEK	TG_NT-TG_EGCG	0.193414	0.275419	0.702255	7	0.505194
P19246_EEEEGAAAT(0.001)S(0.999)PPAEEAASPEK	TG_NT-TG_EGCG	-0.62386	0.460497	-1.35475	7	0.217591
P19246_HPTDIRPPEQVKS(1)PAK	TG_NT-TG_EGCG	-0.333627	0.206375	-1.61661	4	0.181269
P19246_IGFGPS(1)PFSLTEGLPK	TG_NT-TG_EGCG	0.0711368	0.289307	0.245887	6	0.813965
P19246_S(0.023)PGEAKS(0.977)PAEPKS(1)PAEPKS(1)PAEAK	TG_NT-TG_EGCG	-0.305684	0.616822	-0.49558	7	0.635369
P19246_S(0.955)PS(0.045)EAKS(1)PAEAKS(1)PAEAK	TG_NT-TG_EGCG	-0.225084	0.681646	-0.330206	6	0.752469
P19246_S(1)PAAVKS(1)PAEAKS(1)PAAVK	TG_NT-TG_EGCG	0.171964	0.529111	0.325005	5	0.758336
P19246_S(1)PAEAKS(0.999)PAT(0.001)VK	TG_NT-TG_EGCG	-0.178136	0.633015	-0.281409	7	0.786534
P19246_S(1)PAEAKS(1)PAEAKS(0.951)PAT(0.049)VK	TG_NT-TG_EGCG	-0.635163	0.471238	-1.34786	5	0.235548
P19246_S(1)PAEAKS(1)PAEAKS(1)PAEAKS(1)PAEAK	TG_NT-TG_EGCG	-0.225084	0.681646	-0.330206	6	0.752469
P19246_S(1)PAEAKS(1)PAEVKS(1)PGEAK	TG_NT-TG_EGCG	-0.430447	0.347795	-1.23764	7	0.255748
P19246_S(1)PAEAKS(1)PATVK	TG_NT-TG_EGCG	-0.178136	0.633015	-0.281409	7	0.786534
P19246_S(1)PAEPKS(1)PAEPKS(1)PAEAK	TG_NT-TG_EGCG	-0.302169	0.685488	-0.440808	7	0.672645
P19246_S(1)PAEPKS(1)PATVK	TG_NT-TG_EGCG	-0.390226	0.362337	-1.07697	7	0.317204
P19246_S(1)PAEVKS(1)PAEAKS(1)PAEVK	TG_NT-TG_EGCG	1.56175	0.980776	1.59236	7	0.155331
P19246_S(1)PAEVKS(1)PGEAK	TG_NT-TG_EGCG	-1.49301	0.752214	-1.98482	7	0.0875575
P19246_S(1)PEAQT(1)PVQEEAK	TG_NT-TG_EGCG	-0.178715	0.185503	-0.963407	7	0.367436
P19246_S(1)PGEAKS(1)PAAVKS(1)PAEAK	TG_NT-TG_EGCG	0.311665	0.507684	0.613895	7	0.558699
P19246_S(1)PGEAKS(1)PAEAKS(1)PAEAK	TG_NT-TG_EGCG	0.141426	0.784595	0.180253	7	0.862061
P19246_S(1)PGEAKS(1)PAEPKS(1)PAEAK	TG_NT-TG_EGCG	0.524404	0.777298	0.674649	7	0.52155
P19246_S(1)PIEVKS(1)PEK	TG_NT-TG_EGCG	-0.51559	0.297312	-1.73417	7	0.126479
P20065_NPLPS(0.004)KET(0.996)IEQEK	TG_NT-TG_EGCG	0.100505	0.468674	0.214445	4	0.840689
P20357_APHWTSASLTEAAAHPHS(1)PEMK	TG_NT-TG_EGCG	-0.206137	0.479737	-0.429688	7	0.680339
P20357_DGS(1)PDAPAT(1)PEKEEVAFSEYK	TG_NT-TG_EGCG	-0.225319	0.27377	-0.823022	7	0.437631
P20357_EAS(1)PPTSADK	TG_NT-TG_EGCG	-0.4599	1.50933	-0.304705	4	0.775787
P20357_EES(0.996)YES(0.003)S(0.001)GEHESLTMESLKPDEGKK	TG_NT-TG_EGCG	-0.370009	0.296987	-1.24588	7	0.252889
P20357_GSAQESLDTIS(1)PK	TG_NT-TG_EGCG	-0.0107089	0.0856569	-0.125021	7	0.904021
P20357_KDEWGLAAPIS(1)PGPLTPMR	TG_NT-TG_EGCG	0.388869	1.40979	0.275835	3	0.800584
P20357_KET(0.002)S(0.998)PETSLIQDEVALK	TG_NT-TG_EGCG	0.54197	0.57163	0.948114	6	0.379677
P20357_LAS(0.999)VS(0.001)ADAEVAR	TG_NT-TG_EGCG	0.960551	1.01001	0.951036	3	0.411748
P20357_LDTVLEKS(1)EEHIDSK	TG_NT-TG_EGCG	0.502632	0.490642	1.02444	5	0.352612
P20357_SGTSTPTTPGSTAITPGT(1)PPSYSSR	TG_NT-TG_EGCG	0.113851	0.104829	1.08606	7	0.313429
P20357_STVS(1)IEEAVAK	TG_NT-TG_EGCG	0.692236	0.298598	2.31828	4	0.0812896
P20357_TGVIQT(0.001)S(0.005)T(0.015)EQS(0.612)FS(0.367)K	TG_NT-TG_EGCG	0.223603	0.551457	0.405477	7	0.697234
P20357_VAIIRT(1)PPKS(1)PAT(1)PK	TG_NT-TG_EGCG	0.302196	0.337705	0.894854	7	0.400587
P20357_VDHGAEIITQS(1)PSR	TG_NT-TG_EGCG	0.0809066	0.228992	0.353317	7	0.734252
P20357_VTDGIS(0.001)KS(0.999)PEK	TG_NT-TG_EGCG	0.0989938	0.316291	0.312983	7	0.763412
P20917_NVTES(0.001)S(0.016)S(0.069)FS(0.914)GGDNPHVLYSPEFR	TG_NT-TG_EGCG	-0.195818	0.341425	-0.57353	3	0.606459
P21619_RLETEDTSGS(1)PSR	TG_NT-TG_EGCG	0.115208	0.906186	0.127135	7	0.902408
P22005_FAESLPSDEEGENY(0.001)S(0.999)K	TG_NT-TG_EGCG	-0.39925	0.238765	-1.67215	6	0.145526
P23242_MGQAGS(0.023)T(0.031)IS(0.929)NS(0.017)HAQPFDFPDDSQNAK	TG_NT-TG_EGCG	1.09251	0.346788	3.15035	4	0.0345023
P26361_Y(1)KS(1)VVKACQLQQDIT(1)K	TG_NT-TG_EGCG	0.878757	0.635028	1.38381	5	0.225006
P26645_AEDGAAPS(0.016)PS(0.019)S(0.023)ET(0.943)PK	TG_NT-TG_EGCG	1.84139	1.40385	1.31168	7	0.231009
P26645_AEDGAAPS(0.984)PS(0.013)S(0.003)ETPK	TG_NT-TG_EGCG	-0.538118	1.23449	-0.435902	6	0.678154
P26645_EAAEAEPAEPS(0.013)S(0.987)PAAEAEGASASSTSSPK	TG_NT-TG_EGCG	-0.0582543	0.398718	-0.146104	7	0.887958
P26645_EAAEAEPAEPS(0.931)S(0.068)PAAEAEGASASSTSSPK	TG_NT-TG_EGCG	0.0202919	0.289253	0.0701529	3	0.948487
P26645_EEPASGSAAT(0.999)PAAAEK	TG_NT-TG_EGCG	-0.0968275	0.28878	-0.335298	6	0.748813
P26645_GEATAERPGEAAVAS(0.001)S(0.996)PS(0.003)K	TG_NT-TG_EGCG	0.0965649	0.622664	0.155083	7	0.881133
P26645_GEATAERPGEAAVASS(0.002)PS(0.998)K	TG_NT-TG_EGCG	-1.72805	1.23563	-1.39851	7	0.204668
P26645_KES(1)GEGAEAEGATAEGAK	TG_NT-TG_EGCG	-0.101491	0.323787	-0.313448	7	0.763074
P26645_LSGFS(1)FKK	TG_NT-TG_EGCG	0.200478	0.227925	0.879579	7	0.408266
P26883_GVQVETIS(1)PGDGR	TG_NT-TG_EGCG	-0.175307	0.148501	-1.18051	7	0.27635
P27546_AAVGVTGNDITTPPNKEPPPS(1)PEKK	TG_NT-TG_EGCG	-0.275579	0.571971	-0.481806	7	0.644642
P27546_DMS(1)PSAETEAPLAK	TG_NT-TG_EGCG	-0.38382	0.628046	-0.611134	7	0.560425
P27546_LATTVS(1)APDLK	TG_NT-TG_EGCG	-0.0252197	0.116031	-0.217352	7	0.834133
P27546_RNT(0.059)T(0.941)PTGAAPPAGMTSTR	TG_NT-TG_EGCG	-0.396976	0.319152	-1.24384	7	0.253593
P27546_VGS(1)LDNVGHLPAGGAVK	TG_NT-TG_EGCG	0.462222	0.218538	2.11506	6	0.0788195
P28028_RDS(0.04)S(0.959)DDWEIPDGQITVGQR	TG_NT-TG_EGCG	0.0111867	0.46855	0.0238752	6	0.981726
P28028_RDS(0.999)S(0.001)DDWEIPDGQITVGQR	TG_NT-TG_EGCG	0.0201445	0.50828	0.0396328	5	0.96992
P28028_S(0.055)S(0.012)S(0.929)APNVHINT(0.004)IEPVNIDEK	TG_NT-TG_EGCG	-0.00520275	0.443365	-0.0117347	6	0.991018
P28028_SAS(1)EPSLNR	TG_NT-TG_EGCG	0.0161915	0.166512	0.097239	7	0.925262
P28652_ESSDSTNT(0.004)T(0.996)IEDEDAK	TG_NT-TG_EGCG	-0.356541	0.270765	-1.31679	4	0.258283
P28661_MDHSLGWQGNS(0.986)VPEDGT(0.014)EAGIK	TG_NT-TG_EGCG	1.27256	0.71503	1.77973	3	0.173165
P28661_VARPQILEPRPQS(1)PDLCDDDVEFR	TG_NT-TG_EGCG	-0.477492	0.55476	-0.860719	7	0.417896
P28667_AAAT(1)PESQEPQAK	TG_NT-TG_EGCG	-0.0333283	0.500686	-0.0665654	7	0.948789
P28667_GDVTAEEAAGAS(1)PAK	TG_NT-TG_EGCG	0.211416	0.21091	1.0024	7	0.349535
P28667_LSGLS(1)FK	TG_NT-TG_EGCG	0.800648	0.220479	3.6314	6	0.0109468
P28738_PIRPGHYPAS(0.984)S(0.016)PTAVHAVR	TG_NT-TG_EGCG	0.161313	0.507684	0.317742	6	0.761448
P28867_NLIDSMDQEAFHGFS(1)FVNPK	TG_NT-TG_EGCG	-0.135195	0.615177	-0.219767	4	0.836813
P28867_PQLS(0.997)FS(0.003)DK	TG_NT-TG_EGCG	-0.409612	0.356503	-1.14897	7	0.288307
P29699_VMHTQCHSTPDS(1)AEDVRK	TG_NT-TG_EGCG	-2.35238	2.18377	-1.07721	5	0.330592
P31324_RAS(1)VCAEAYNPDEEEDDAESR	TG_NT-TG_EGCG	-0.392781	0.410002	-0.957997	7	0.369974
P31648_VADGQIS(0.788)T(0.197)EVS(0.014)EAPVAS(0.001)DKPK	TG_NT-TG_EGCG	-0.315544	0.464658	-0.679089	5	0.527238
P31650_AAEEARGS(0.998)ET(0.002)LGGGGGGAAGTR	TG_NT-TG_EGCG	-0.292271	0.366398	-0.797687	5	0.461239
P33173_DVLS(1)PLRPSR	TG_NT-TG_EGCG	0.285315	0.459815	0.620499	7	0.554585
P33173_S(0.002)GT(0.039)S(0.958)QEELR	TG_NT-TG_EGCG	0.179102	0.374946	0.477673	5	0.653034
P33173_S(0.983)DS(0.017)LILDHQWELEK	TG_NT-TG_EGCG	-0.349837	0.242841	-1.4406	7	0.192887
P33175_PVRPGHYPAS(0.001)S(0.998)PT(0.001)NPY(0.001)GTR	TG_NT-TG_EGCG	0.0511163	0.391296	0.130633	7	0.89974
P34152_LQPQEIS(0.997)PPPT(0.003)ANLDR	TG_NT-TG_EGCG	0.368105	0.153482	2.39836	3	0.0960163
P35486_YGMGT(0.204)S(0.796)VER	TG_NT-TG_EGCG	0.351452	0.744871	0.47183	7	0.651402
P35486_YHGHS(0.999)MS(0.001)DPGVSYR	TG_NT-TG_EGCG	-0.127175	0.798406	-0.159286	7	0.877942
P35486_YHGHSMS(1)DPGVSYR	TG_NT-TG_EGCG	-1.19417	1.34994	-0.88461	7	0.405725
P35564_SDAEEDGVTGS(1)QDEEDSKPK	TG_NT-TG_EGCG	0.654678	0.413989	1.58139	6	0.164873
P35802_EEQELHDIHS(0.974)T(0.026)RS(1)K	TG_NT-TG_EGCG	0.139466	1.51945	0.0917873	5	0.930431
P35802_EEQELHDIHS(0.999)T(0.248)RS(0.753)K	TG_NT-TG_EGCG	-0.348617	0.868481	-0.40141	7	0.70009
P35802_S(1)KEEQELHDIHSTR	TG_NT-TG_EGCG	0.16461	1.58346	0.103956	6	0.920592
P35802_SKEEQELHDIHS(0.857)T(0.98)RS(0.163)K	TG_NT-TG_EGCG	-1.65131	1.78224	-0.926538	6	0.389914
P35803_EEQELQDIQS(1)R	TG_NT-TG_EGCG	-0.185913	0.285174	-0.651928	7	0.535259
P36916_REEQT(0.001)DT(0.02)S(0.956)DGES(0.012)VT(0.012)HHIR	TG_NT-TG_EGCG	-0.269287	0.501287	-0.537192	6	0.610462
P40124_LEAVSHTSDMHCGYGDS(0.998)PS(0.002)K	TG_NT-TG_EGCG	0.0945865	0.511831	0.1848	7	0.858626
P42208_IYHLPDAES(1)DEDEDFK	TG_NT-TG_EGCG	-0.537149	0.3343	-1.60679	7	0.152136
P42669_GPGLGS(0.848)T(0.13)QGQT(0.021)IALPAQGLIEFR	TG_NT-TG_EGCG	-0.0462998	0.499162	-0.0927551	5	0.9297
P43006_MHDS(0.083)HLS(0.934)S(0.983)DEPK	TG_NT-TG_EGCG	1.20713	0.939941	1.28426	5	0.255336
P43006_MHDSHLS(0.995)S(0.005)DEPK	TG_NT-TG_EGCG	0.257748	0.405958	0.634913	7	0.54567
P43006_NHRES(0.953)NS(0.047)NQCVYAAHNSVVIDECK	TG_NT-TG_EGCG	1.26345	0.596115	2.11946	4	0.101403
P43006_SADCS(1)VEEEPWK	TG_NT-TG_EGCG	0.127739	0.243218	0.525204	6	0.618275
P46096_DQALKDDDAETGLT(1)DGEEK	TG_NT-TG_EGCG	-0.630043	0.388572	-1.62143	7	0.148956
P46097_GGQDDDDAET(0.037)GLT(0.963)EGEGEGEEEKEPENLGK	TG_NT-TG_EGCG	-0.222097	0.323803	-0.685902	5	0.523278
P46460_ENRQS(1)IINPDWNFEK	TG_NT-TG_EGCG	-0.292307	0.542889	-0.538429	7	0.60697
P47708_WHQLQNENHVS(0.03)S(0.97)D	TG_NT-TG_EGCG	1.66793	0.747845	2.23031	4	0.0895797
P47746_S(1)IIIHTSEDGK	TG_NT-TG_EGCG	0.0700832	0.0822711	0.851857	7	0.422477
P47809_LKIS(1)PEQHWDFTAEDLK	TG_NT-TG_EGCG	0.123977	0.399227	0.310542	7	0.765191
P47856_VDS(0.982)T(0.017)TCLFPVEEK	TG_NT-TG_EGCG	-0.0861491	0.18121	-0.47541	4	0.659292
P48437_DRAS(1)PESLDLTR	TG_NT-TG_EGCG	0.00160376	0.299352	0.00535745	5	0.995933
P48453_ICS(1)FEEAK	TG_NT-TG_EGCG	0.280867	0.483193	0.581272	7	0.579284
P48678_LRLS(1)PSPTSQR	TG_NT-TG_EGCG	0.0515838	0.149007	0.346183	4	0.746648
P48722_LHGRS(1)FDDPIVQTER	TG_NT-TG_EGCG	-0.446738	0.323216	-1.38217	6	0.216173
P49312_SES(1)PKEPEQLRK	TG_NT-TG_EGCG	-0.309728	0.226049	-1.37018	7	0.212954
P51830_GQGTAS(1)PGSVSDLAQTVK	TG_NT-TG_EGCG	-0.0269539	0.211584	-0.127391	7	0.902213
P51859_RAGDVLEDS(1)PK	TG_NT-TG_EGCG	-0.746557	0.481878	-1.54927	7	0.165249
P52479_LLS(0.999)PT(0.001)HEK	TG_NT-TG_EGCG	-0.839722	0.248779	-3.37538	6	0.0149428
P53986_AAQS(1)PQQHSSGDPTEEESPV	TG_NT-TG_EGCG	0.0267805	0.548157	0.0488556	4	0.963377
P53986_EDEAS(0.99)T(0.01)DVDEKPK	TG_NT-TG_EGCG	-0.794098	1.25176	-0.634386	6	0.549237
P53986_SDANTDLIGGS(1)PK	TG_NT-TG_EGCG	-0.116638	0.150598	-0.774501	4	0.481868
P54227_ESVPDFPLS(1)PPK	TG_NT-TG_EGCG	0.026613	0.36366	0.0731809	7	0.943709
P54227_RAS(1)GQAFELILSPR	TG_NT-TG_EGCG	-0.157937	0.355156	-0.444696	5	0.675129
P54227_RASGQAFELILS(1)PR	TG_NT-TG_EGCG	-0.559237	0.698151	-0.801026	7	0.449446
P54285_VEEHS(1)PLER	TG_NT-TG_EGCG	-0.000614198	0.191914	-0.00320038	7	0.997536
P54728_PAQTPVLTS(1)PAPADSTPGDSSR	TG_NT-TG_EGCG	0.827	0.293928	2.81361	7	0.0260106
P55012_GEGTPAAGDGLGRPLGPT(0.001)PS(0.996)QS(0.003)R	TG_NT-TG_EGCG	-1.25779	0.653638	-1.92429	7	0.095724
P55012_GEGTPAAGDGLGRPLGPT(0.04)PS(0.09)QS(0.871)R	TG_NT-TG_EGCG	-0.0203529	0.215301	-0.0945326	4	0.929232
P55088_GSYMEVEDNRS(1)QVETEDLILK	TG_NT-TG_EGCG	0.255729	0.283216	0.902948	7	0.396561
P55288_PGLRPAPNS(1)VDVDDFINTR	TG_NT-TG_EGCG	0.0628455	0.223659	0.280988	6	0.788158
P56399_GTGLQPGEEELPDIAPPLVT(1)PDEPK	TG_NT-TG_EGCG	-0.188754	0.293285	-0.643583	7	0.540349
P56399_SAAES(1)ISESVPVGPK	TG_NT-TG_EGCG	-0.165165	0.128415	-1.28618	6	0.245779
P56399_SAAESIS(0.971)ES(0.029)VPVGPK	TG_NT-TG_EGCG	0.335901	0.310092	1.08323	7	0.314602
P56564_NRDVEMGNS(1)VIEENEMK	TG_NT-TG_EGCG	-0.203145	0.21386	-0.9499	7	0.373798
P56695_LNATAS(1)LEQDK	TG_NT-TG_EGCG	0.313449	0.527803	0.593874	6	0.574288
P57776_ATAPQTQHVS(1)PMR	TG_NT-TG_EGCG	0.152807	0.455627	0.335377	7	0.747168
P57776_KGATPAEDDEDKDIDLFGS(1)DEEEEDK	TG_NT-TG_EGCG	-1.50859	0.711171	-2.12127	7	0.0715866
P58404_AS(1)PGPGGLSGGESLLVK	TG_NT-TG_EGCG	0.482598	0.480077	1.00525	5	0.360917
P58871_ENY(0.001)EDQEPLVGHES(0.986)PIT(0.013)LAAR	TG_NT-TG_EGCG	0.299169	0.21391	1.39857	7	0.20465
P58871_GEGVS(0.002)QVGPGT(0.998)PPAPES(0.988)PRKPIS(0.012)GVQGNDPGISLPQR	TG_NT-TG_EGCG	-0.506136	0.468582	-1.08014	5	0.329402
P58871_GEGVS(0.077)QVGPGT(0.925)PPAPES(0.998)PRK	TG_NT-TG_EGCG	-0.506136	0.468582	-1.08014	5	0.329402
P58871_MQAESQS(0.999)PTNVDLEDK	TG_NT-TG_EGCG	-0.0500863	0.268741	-0.186374	7	0.857438
P58871_RDS(0.999)LGS(0.001)FSTR	TG_NT-TG_EGCG	0.189404	0.415038	0.456352	3	0.679148
P58871_S(0.998)PPS(0.002)GSQSLLEGIMTASSSK	TG_NT-TG_EGCG	-0.405656	0.323334	-1.2546	4	0.277929
P59281_KPS(0.994)S(0.006)ETDIENWASK	TG_NT-TG_EGCG	0.44871	0.566847	0.791589	5	0.464479
P59648_SELPS(0.825)S(0.175)APGGGGV	TG_NT-TG_EGCG	0.0724227	0.309003	0.234376	7	0.821401
P59808_S(0.002)HS(0.998)LDDLQGDADVGK	TG_NT-TG_EGCG	0.0382195	0.253054	0.151033	6	0.8849
P60469_GEGPAVPGDT(0.999)PPPT(0.001)PR	TG_NT-TG_EGCG	-0.183228	0.0824214	-2.22306	7	0.0615982
P60469_RGS(1)ALGPDEAGGELER	TG_NT-TG_EGCG	-0.110106	0.658973	-0.167087	7	0.872026
P60469_VSSSGLDS(1)LGR	TG_NT-TG_EGCG	-0.0500619	0.274252	-0.182539	6	0.861171
P60904_S(0.001)LS(0.993)T(0.006)SGESLYHVLGLDK	TG_NT-TG_EGCG	0.00344342	1.13603	0.00303109	7	0.997666
P61028_GAMGIMLVY(0.998)DIT(0.994)NEKS(0.008)FDNIKNWIR	TG_NT-TG_EGCG	0.302617	0.714413	0.423588	5	0.68947
P61264_SAKDS(1)DDEEEVVHVDR	TG_NT-TG_EGCG	-0.150669	0.25247	-0.596779	7	0.569445
P61329_EPS(1)LHEIGEK	TG_NT-TG_EGCG	-0.446327	0.482745	-0.92456	7	0.385958
P61807_LMTANS(1)PEVHG	TG_NT-TG_EGCG	0.117559	0.134315	0.875253	6	0.415095
P61979_DYDDMS(1)PR	TG_NT-TG_EGCG	-0.206495	0.303104	-0.681267	7	0.517599
P62071_FQEQECPPS(1)PEPTRK	TG_NT-TG_EGCG	-0.401779	0.381499	-1.05316	7	0.327258
P62259_AAFDDAIAELDTLS(0.999)EES(0.001)YK	TG_NT-TG_EGCG	-0.202599	0.173776	-1.16586	7	0.281852
P62482_MYPESTTGS(1)PAR	TG_NT-TG_EGCG	-0.202294	0.629901	-0.321152	7	0.757471
P62482_RS(0.002)S(0.998)LVITTK	TG_NT-TG_EGCG	-0.0294488	0.257551	-0.114342	7	0.912178
P62484_NMAPSQQS(1)PVR	TG_NT-TG_EGCG	0.342479	0.493182	0.694427	7	0.509798
P62484_TTPPTQKPPS(1)PPMSGK	TG_NT-TG_EGCG	-0.214713	0.292466	-0.734146	7	0.486717
P62751_IRT(0.005)S(0.049)PT(0.947)FR	TG_NT-TG_EGCG	-0.246349	0.172838	-1.42532	4	0.227198
P62983_TLS(1)DYNIQK	TG_NT-TG_EGCG	0.53394	0.499552	1.06884	5	0.334006
P62996_RPHT(1)PTPGIYMGR	TG_NT-TG_EGCG	0.228818	0.446582	0.512375	7	0.624155
P63011_MS(1)ESLDTADPAVTGAK	TG_NT-TG_EGCG	0.30681	0.280092	1.09539	7	0.309597
P63046_AESEAET(0.001)PGT(0.999)PGEFESK	TG_NT-TG_EGCG	0.313889	0.401299	0.782184	5	0.46951
P63085_VADPDHDHTGFLT(1)EYVATR	TG_NT-TG_EGCG	-0.119153	0.556229	-0.214216	7	0.836485
P63101_TAFDEAIAELDTLS(1)EESYK	TG_NT-TG_EGCG	-0.257384	0.369763	-0.696077	7	0.508825
P63141_IPS(0.012)S(0.988)PDLKK	TG_NT-TG_EGCG	-0.408725	0.712617	-0.573555	5	0.591101
P63141_IPS(0.998)S(0.002)PDLKK	TG_NT-TG_EGCG	0.50989	0.519517	0.981469	6	0.364264
P63141_SDYMEIQEGVNNS(1)NEDFREENLK	TG_NT-TG_EGCG	0.243473	0.272773	0.892584	4	0.422526
P63166_S(1)DQEAKPSTEDLGDK	TG_NT-TG_EGCG	-0.231342	0.149335	-1.54915	7	0.165277
P63216_GET(1)PVNSTMSIGQAR	TG_NT-TG_EGCG	-0.243602	0.267493	-0.910684	7	0.392741
P63260_GYSFT(0.052)T(0.198)T(0.749)AER	TG_NT-TG_EGCG	0.29401	0.52011	0.565284	5	0.596302
P63318_AAPALT(1)PPDR	TG_NT-TG_EGCG	-0.0433773	0.124617	-0.348086	7	0.738008
P63318_LVLASIDQADFQGFT(0.997)Y(0.003)VNPDFVHPDAR	TG_NT-TG_EGCG	-0.0376275	0.607211	-0.0619678	6	0.952601
P63318_MGPSS(0.018)S(0.978)PIPS(0.003)PSPSPTDSK	TG_NT-TG_EGCG	0.129154	0.470839	0.274306	6	0.793049
P63318_MGPSSSPIPSPS(0.009)PS(0.979)PT(0.012)DSK	TG_NT-TG_EGCG	0.169806	0.507012	0.334916	7	0.747501
P63318_MGPSSSPIPSPSPS(0.005)PT(0.994)DS(0.001)K	TG_NT-TG_EGCG	0.12031	0.197218	0.610036	6	0.564212
P63328_ITS(1)FEEAK	TG_NT-TG_EGCG	0.9279	0.360298	2.57537	6	0.0420304
P68181_T(0.047)WT(0.953)LCGTPEYLAPEIILSK	TG_NT-TG_EGCG	-0.4692	0.726527	-0.645813	3	0.564397
P68181_T(0.941)WT(0.059)LCGTPEYLAPEIILSK	TG_NT-TG_EGCG	-1.35967	1.22809	-1.10714	5	0.318631
P70182_KIPLKPS(0.087)PT(0.913)K	TG_NT-TG_EGCG	-0.0373263	0.330489	-0.112943	7	0.913247
P70182_KIPLKPS(0.994)PT(0.006)K	TG_NT-TG_EGCG	-0.192415	0.745639	-0.258054	7	0.803788
P70288_MLPHAPGVQMQAIPEDAVHEDS(1)GDEDGEDPDK	TG_NT-TG_EGCG	-0.311871	0.46652	-0.668505	6	0.528677
P70296_VLTPT(0.002)QVMNRPS(0.249)S(0.744)IS(0.005)WDGLDPGK	TG_NT-TG_EGCG	0.113549	0.553702	0.205072	6	0.844296
P70333_HTGPNS(1)PDTANDGFVR	TG_NT-TG_EGCG	0.0988458	0.138342	0.714504	7	0.498044
P70399_LPT(0.002)S(0.003)EEERS(0.995)PAK	TG_NT-TG_EGCG	-0.186169	0.282336	-0.659386	5	0.538802
P70399_MESLGS(1)PR	TG_NT-TG_EGCG	0.318794	0.154622	2.06176	5	0.094222
P70399_S(0.001)EDRPS(0.971)S(0.027)PQVSVAAVETK	TG_NT-TG_EGCG	-0.68985	0.495266	-1.39289	3	0.257928
P70399_STPFIVPS(0.017)S(0.022)PT(0.961)EQGGRK	TG_NT-TG_EGCG	-0.268743	0.182945	-1.46898	5	0.201778
P70414_GMIIEHEGDRPAS(0.022)KT(0.978)EIEMDGK	TG_NT-TG_EGCG	0.481822	0.295727	1.62928	5	0.164183
P70414_GMIIEHEGDRPAS(1)K	TG_NT-TG_EGCG	-1.58026	0.819397	-1.92856	6	0.102047
P70441_EALVEPASES(1)PRPALAR	TG_NT-TG_EGCG	0.455041	0.558461	0.814811	7	0.442016
P70441_SASSDTSEELNSQDS(1)PK	TG_NT-TG_EGCG	-0.303238	0.249005	-1.2178	6	0.269015
P70663_KAESSPNAEPS(0.016)DEGNS(0.961)REHS(0.017)AGS(0.003)CT(0.003)NFQCK	TG_NT-TG_EGCG	-0.645438	0.858542	-0.751785	5	0.486041
P70663_PS(0.011)ALNS(0.989)EEETHEQS(0.995)T(0.005)EQDK	TG_NT-TG_EGCG	-0.800175	0.807508	-0.990919	7	0.354734
P70663_PSALNS(1)EEETHEQSTEQDK	TG_NT-TG_EGCG	-0.315401	0.525662	-0.600007	7	0.567409
P70698_SGSS(0.086)S(0.911)PDS(0.001)EIT(0.001)ELK	TG_NT-TG_EGCG	0.27022	0.171645	1.57429	5	0.176234
P80560_ADSVAGAIQSDPAEGS(1)QESHGR	TG_NT-TG_EGCG	0.30253	0.674493	0.44853	7	0.667326
P81122_RVS(1)GDGAQDLDR	TG_NT-TG_EGCG	0.391852	0.171216	2.28864	4	0.0839824
P83093_GESPVT(0.002)ADVS(0.283)RGS(0.688)PECVGLT(0.02)ET(0.007)K	TG_NT-TG_EGCG	0.139256	0.705129	0.197491	3	0.856067
P83510_SEGS(1)PVLPHEPSK	TG_NT-TG_EGCG	-0.071119	0.107569	-0.661146	7	0.529671
P83510_TTS(0.003)IS(0.997)PALAR	TG_NT-TG_EGCG	0.334518	0.566969	0.590011	5	0.580837
P84086_AALEQPCEGS(0.997)LT(0.003)RPK	TG_NT-TG_EGCG	-0.350831	0.358815	-0.97775	7	0.360771
P97379_S(0.004)AT(0.996)PPPAEPASLPQEPPK	TG_NT-TG_EGCG	-0.0505206	0.0923978	-0.546772	6	0.604258
P97427_GMYDGPVYEVPAT(1)PK	TG_NT-TG_EGCG	0.166133	0.128756	1.29029	7	0.237933
P97427_NLHQS(0.001)NFS(0.066)LS(0.933)GAQIDDNNPR	TG_NT-TG_EGCG	1.4866	0.376469	3.94879	4	0.0168351
P97427_S(1)IPHITSDR	TG_NT-TG_EGCG	-0.0113103	0.121377	-0.0931826	7	0.928369
P97427_VFGLHSVS(1)R	TG_NT-TG_EGCG	0.274817	0.282375	0.973233	4	0.385547
P97445_GADYTEPDS(1)PREPPGGAHDPAPR	TG_NT-TG_EGCG	-0.343083	0.221721	-1.54736	7	0.1657
P97492_PLREPGSSHLGS(0.999)PDT(0.001)AR	TG_NT-TG_EGCG	0.740376	0.817002	0.906211	7	0.394946
P97492_S(1)LGSGESESESRPGK	TG_NT-TG_EGCG	0.263596	0.351145	0.750675	7	0.477318
P97798_LELKPIDKS(1)PDPNPVMTDTPIPR	TG_NT-TG_EGCG	-0.136553	0.332857	-0.410244	4	0.702649
P97825_S(0.009)NS(0.99)S(0.001)EASSGDFLDLK	TG_NT-TG_EGCG	0.697268	0.328391	2.12329	7	0.0713742
P97855_S(0.083)T(0.083)S(0.834)PAPADVAPAQEDLR	TG_NT-TG_EGCG	0.00876041	0.171671	0.0510302	5	0.961277
P97868_VEGTEIVKPS(1)PK	TG_NT-TG_EGCG	0.323564	0.152279	2.12481	6	0.0777648
P98084_S(0.012)AS(0.988)QDCIETTPGAQEGKK	TG_NT-TG_EGCG	0.279408	0.784017	0.35638	5	0.736101
P98084_S(0.663)AS(0.337)QDCIETTPGAQEGK	TG_NT-TG_EGCG	-0.0308018	0.551985	-0.0558019	4	0.958176
Q00PI9_S(1)GDETPGSEAPGDK	TG_NT-TG_EGCG	0.150887	0.374396	0.403014	6	0.700905
Q01768_VMLGET(1)NPADSKPGTIR	TG_NT-TG_EGCG	0.490684	0.16011	3.06467	7	0.0182036
Q02053_ATLPS(1)PDK	TG_NT-TG_EGCG	0.199232	0.259297	0.768356	7	0.467401
Q02248_RLS(1)VELTSSLFR	TG_NT-TG_EGCG	0.321511	0.509193	0.631413	5	0.555507
Q02248_RT(0.005)S(0.995)MGGTQQQFVEGVR	TG_NT-TG_EGCG	-0.122871	0.139861	-0.878522	7	0.408802
Q02248_RTS(0.039)MGGT(0.96)QQQFVEGVR	TG_NT-TG_EGCG	1.21111	0.216228	5.60108	3	0.0112444
Q02357_RRT(0.544)LT(0.667)PLT(0.789)LRY(1)S(1)ILS(1)ES(1)R	TG_NT-TG_EGCG	0.193516	0.265838	0.727948	5	0.499292
Q03173_NS(0.001)RPS(0.049)S(0.933)PVNT(0.015)PS(0.001)S(0.001)QPPAAK	TG_NT-TG_EGCG	0.32769	0.701116	0.467384	7	0.654426
Q03173_S(1)PVISRPK	TG_NT-TG_EGCG	-0.0326179	0.214542	-0.152035	5	0.885104
Q03517_EHLGPGS(0.015)S(0.985)QEMER	TG_NT-TG_EGCG	0.334582	1.25083	0.267489	4	0.802319
Q03517_IETQTQEEVRDS(1)K	TG_NT-TG_EGCG	-0.203067	0.220022	-0.922938	7	0.386746
Q03517_VPS(0.002)PVS(0.994)S(0.004)EDDLQEEEQLEQAIK	TG_NT-TG_EGCG	-0.000637001	0.167937	-0.00379309	7	0.997079
Q03717_NHFESSPLPT(0.009)S(0.991)PK	TG_NT-TG_EGCG	0.144298	0.53689	0.268767	4	0.801402
Q04690_S(1)FDHLISDTK	TG_NT-TG_EGCG	-0.0388234	0.133031	-0.291836	7	0.778871
Q04690_SSSGLAT(0.001)YS(0.999)PPMGAVSER	TG_NT-TG_EGCG	0.416214	0.305887	1.36068	5	0.231737
Q05D44_SVPTVDS(1)GNEDDDSSFK	TG_NT-TG_EGCG	-0.139646	0.206454	-0.676401	7	0.520502
Q05D44_TARPNSEAPLS(0.027)GS(0.973)EDADDSNK	TG_NT-TG_EGCG	0.00383435	0.275181	0.0139339	7	0.989272
Q08274_RYHS(1)LGNISR	TG_NT-TG_EGCG	0.338857	0.796291	0.425544	5	0.688135
Q08460_GGYS(0.016)T(0.979)PQT(0.005)LANR	TG_NT-TG_EGCG	-0.153491	0.121745	-1.26076	6	0.254202
Q08460_RLEDEQPPTLS(1)PK	TG_NT-TG_EGCG	-0.332775	0.0910885	-3.65331	4	0.0217079
Q0P678_SFSSSPSPS(0.003)PT(0.003)PS(0.994)PHRPPVR	TG_NT-TG_EGCG	0.282786	0.358118	0.789644	5	0.465517
Q148V7_AGS(0.991)IS(0.009)T(0.001)LDSLDFAR	TG_NT-TG_EGCG	0.315867	0.559635	0.564416	6	0.592928
Q148V7_S(0.213)S(0.787)PEIQEPIK	TG_NT-TG_EGCG	-0.18452	0.115707	-1.59471	6	0.161887
Q148V7_S(0.676)S(0.324)PEIQEPIK	TG_NT-TG_EGCG	-0.224454	0.140523	-1.59728	5	0.171095
Q14CH0_STVEDFEANT(0.042)S(0.945)PT(0.012)K	TG_NT-TG_EGCG	0.00309641	0.118002	0.0262403	6	0.979917
Q2KN98_RS(0.001)S(0.994)T(0.003)SSEPTPTVK	TG_NT-TG_EGCG	-0.0432677	0.372436	-0.116175	4	0.913113
Q2PFD7_DHRPET(1)PGIK	TG_NT-TG_EGCG	0.519501	0.701805	0.740236	4	0.500251
Q2PFD7_IGS(0.986)T(0.014)TNPFLDIPHDPNAAVYK	TG_NT-TG_EGCG	1.16714	0.674999	1.7291	7	0.127417
Q2PFD7_S(0.001)HS(0.017)S(0.981)PSLNPDASPVTAK	TG_NT-TG_EGCG	0.431727	0.432283	0.998714	5	0.363783
Q2PFD7_S(0.013)HS(0.052)S(0.052)PS(0.883)LNPDAS(0.754)PVT(0.246)AK	TG_NT-TG_EGCG	1.0542	1.04376	1.01001	5	0.358842
Q2PFD7_S(0.031)HS(0.968)S(0.001)PSLNPDAS(1)PVTAK	TG_NT-TG_EGCG	-0.579308	0.381208	-1.51967	7	0.172395
Q2PFD7_SHS(1)SPSLNPDASPVTAK	TG_NT-TG_EGCG	-0.262452	0.226506	-1.1587	7	0.284575
Q3TES0_AQAPELQQEEERPGAVGS(1)PR	TG_NT-TG_EGCG	0.943097	0.768756	1.22678	5	0.274516
Q3TES0_VQTPQS(1)PHQHPVAPGAIADK	TG_NT-TG_EGCG	-0.0615955	0.23163	-0.265921	5	0.800917
Q3TSG4_YQEDS(0.997)DPERS(0.003)DYEEHQLQK	TG_NT-TG_EGCG	0.252812	0.499811	0.505816	3	0.647812
Q3TVA9_GLS(1)LTETELEELR	TG_NT-TG_EGCG	0.169547	0.46832	0.362031	7	0.728011
Q3TWL2_RIINLGPVHPGPLS(1)PEPQPMGVR	TG_NT-TG_EGCG	0.337206	0.841585	0.400679	4	0.709136
Q3TWW8_SHS(1)PLPAPPSK	TG_NT-TG_EGCG	-0.0515561	0.211046	-0.244289	7	0.814013
Q3TXS7_T(0.003)VGT(0.997)PIASVPGSTNTGTVPGSEK	TG_NT-TG_EGCG	-0.366322	0.0894976	-4.09309	4	0.0149373
Q3TXS7_T(0.936)VGT(0.064)PIASVPGSTNTGTVPGSEK	TG_NT-TG_EGCG	0.386659	0.859477	0.449877	5	0.671632
Q3TXS7_TASAVAGKT(1)PDAS(1)PEPK	TG_NT-TG_EGCG	-0.742121	0.717478	-1.03435	7	0.33538
Q3U0M1_FNFESVPES(1)PGEK	TG_NT-TG_EGCG	-0.252814	0.189358	-1.33511	6	0.230261
Q3U0V1_VQIS(0.993)PDS(0.007)GGLPER	TG_NT-TG_EGCG	0.149943	0.166668	0.899649	7	0.398198
Q3UGS4_S(0.994)PT(0.006)NSSEIFTPAHEENVR	TG_NT-TG_EGCG	-0.197559	0.116465	-1.6963	4	0.16507
Q3UGY8_VAAPSS(0.009)S(0.973)PS(0.018)AEAEYWR	TG_NT-TG_EGCG	0.198585	0.332901	0.596529	5	0.576802
Q3UH68_TINHQMES(1)PGER	TG_NT-TG_EGCG	0.317732	0.0989475	3.21112	4	0.0325543
Q3UH99_ET(0.002)IS(0.915)AIDT(0.02)S(0.063)PK	TG_NT-TG_EGCG	-0.337133	0.181736	-1.85507	6	0.112994
Q3UH99_LHSQDPLLS(1)PER	TG_NT-TG_EGCG	0.213248	0.122458	1.74139	3	0.179983
Q3UHB8_S(0.006)FS(0.994)LGDLSHSPQTAQHVER	TG_NT-TG_EGCG	-0.360125	0.137491	-2.61926	7	0.0344462
Q3UHB8_SHS(1)LDSLSR	TG_NT-TG_EGCG	-0.14278	0.218628	-0.653072	7	0.534563
Q3UHC7_LPS(1)PTPENK	TG_NT-TG_EGCG	-0.211652	0.434274	-0.487371	3	0.659389
Q3UHD1_NENVATLSVS(0.004)S(0.996)LER	TG_NT-TG_EGCG	0.39047	0.314917	1.23991	5	0.270023
Q3UHD6_SES(1)GYGFNVR	TG_NT-TG_EGCG	-0.159204	0.235897	-0.674889	7	0.521406
Q3UHD9_ALS(0.975)T(0.025)DCTPSGDLSPLSR	TG_NT-TG_EGCG	-0.00502909	0.14792	-0.0339987	6	0.973981
Q3UHD9_GAGSRLS(0.999)WPES(0.001)EGK	TG_NT-TG_EGCG	0.0617701	0.342257	0.180479	6	0.862718
Q3UHD9_LRT(0.002)DS(0.992)QS(0.006)EAVAIQAIR	TG_NT-TG_EGCG	0.525382	0.326365	1.6098	3	0.205819
Q3UHD9_LSTPSKT(0.999)EGSAVQAEAK	TG_NT-TG_EGCG	-0.0696779	0.413237	-0.168615	5	0.872708
Q3UHJ0_ILS(1)DVTHSAVFGVPASK	TG_NT-TG_EGCG	0.216154	0.684831	0.315631	5	0.765032
Q3UHJ0_VGSLT(1)PPSSPK	TG_NT-TG_EGCG	-0.302925	0.113142	-2.67738	6	0.0366638
Q3UHJ0_VQT(0.001)T(0.999)PPPTIQGQK	TG_NT-TG_EGCG	-0.303832	0.166294	-1.82708	7	0.110417
Q3UHK1_GS(0.016)NY(0.004)HLS(0.98)DNDASDVE	TG_NT-TG_EGCG	-0.365587	0.1739	-2.10229	4	0.103386
Q3UHK3_T(0.047)GAY(0.989)LQFLS(0.964)ILS(1)RMLIR	TG_NT-TG_EGCG	0.0782593	0.491852	0.159111	7	0.878074
Q3UHK3_T(0.136)GAY(0.98)LQFLS(0.884)ILS(1)RMLIR	TG_NT-TG_EGCG	0.0782593	0.491852	0.159111	7	0.878074
Q3UHK3_T(0.224)GAY(0.792)LQFLS(0.984)ILS(1)RMLIR	TG_NT-TG_EGCG	-0.0119675	0.582727	-0.0205371	7	0.984188
Q3UHL1_AT(0.989)PAT(0.011)EESTVPATQSSALPAAK	TG_NT-TG_EGCG	0.188024	0.461264	0.407627	4	0.704421
Q3UHQ6_DPEEQELLNDY(1)RY(1)R	TG_NT-TG_EGCG	0.572688	0.282489	2.02729	5	0.0984507
Q3UJU9_S(0.02)HS(0.979)LPNS(0.001)LDYAQASER	TG_NT-TG_EGCG	0.660658	0.435037	1.51862	5	0.189319
Q3ULB5_S(1)LVGTPYWMAPEVISR	TG_NT-TG_EGCG	0.00434642	0.409971	0.0106018	6	0.991885
Q3UMB5_VAS(1)PANVGTLHTLSR	TG_NT-TG_EGCG	-0.486763	0.235513	-2.06682	4	0.107618
Q3UMU9_GGS(0.996)S(0.004)GEELEDEEPVK	TG_NT-TG_EGCG	-0.205455	0.53097	-0.386943	6	0.71215
Q3UN16_RLS(0.999)LGS(0.001)PDSR	TG_NT-TG_EGCG	-0.0370967	0.207636	-0.178662	6	0.864083
Q3UNH4_APSPAPRPPS(1)RR	TG_NT-TG_EGCG	-0.0414814	1.14831	-0.0361239	5	0.972581
Q3UNH4_ERPGS(0.235)T(0.765)GEGDLVSLR	TG_NT-TG_EGCG	0.0735307	0.208388	0.352855	7	0.734584
Q3UNH4_ERPGS(0.999)T(0.001)GEGDLVSLR	TG_NT-TG_EGCG	0.489072	0.726727	0.672979	7	0.52255
Q3UNH4_NSELVS(1)PVKPER	TG_NT-TG_EGCG	0.168947	0.482178	0.350384	7	0.736357
Q3UNH4_S(0.006)VAT(0.006)GPMT(0.989)PQAAAPPAVPPVFPEVR	TG_NT-TG_EGCG	1.13912	0.825669	1.37963	5	0.226209
Q3UNH4_S(0.995)PS(0.005)AEAAAPPPGPR	TG_NT-TG_EGCG	-0.0250186	0.245469	-0.101922	6	0.92214
Q3UNH4_SIGSLPEREPSAST(0.011)S(0.989)QK	TG_NT-TG_EGCG	0.249209	0.276293	0.901974	6	0.401826
Q3UNH4_VITQIPGAT(0.042)S(0.958)PGK	TG_NT-TG_EGCG	0.855326	0.41326	2.06971	6	0.0839216
Q3USB7_KLPSESDLLEGEVT(1)DEDEEAEMSR	TG_NT-TG_EGCG	-0.342046	0.319403	-1.07089	6	0.325392
Q3UTJ2_RRGS(1)LPDNSILHR	TG_NT-TG_EGCG	-0.714567	0.562567	-1.27019	3	0.293583
Q3UTJ2_SFISSS(0.014)PS(0.077)S(0.842)PS(0.067)R	TG_NT-TG_EGCG	-0.0955626	0.357985	-0.266946	4	0.802708
Q3UUG6_SSEAAGSSSLISHCSSDPADRLS(1)PFLAAR	TG_NT-TG_EGCG	-0.130874	0.460007	-0.284505	6	0.785587
Q3UVL4_AAAAAVGPGLGS(0.001)GPGDS(0.999)PEGPEADAPERR	TG_NT-TG_EGCG	-0.604659	0.389075	-1.5541	5	0.180876
Q3UVX5_PRS(1)PS(1)PISTLSHLAGSAGR	TG_NT-TG_EGCG	0.0793361	0.269292	0.29461	7	0.776837
Q3UYG8_GLS(1)PPHK	TG_NT-TG_EGCG	0.677502	0.239585	2.82782	4	0.0474499
Q3V0I2_ALELEPLELEGS(0.005)LAGS(0.995)PPGLAPPPPPHR	TG_NT-TG_EGCG	0.0213198	0.431608	0.0493962	3	0.963708
Q3V3V9_PLPPY(0.012)PT(0.049)EPS(0.685)S(0.256)PERS(0.854)PPS(0.104)PAT(0.039)DQR	TG_NT-TG_EGCG	-0.452024	0.329962	-1.36993	6	0.21976
Q3V3V9_PLPPY(0.047)PT(0.179)EPS(0.389)S(0.389)PERS(0.94)PPS(0.048)PAT(0.009)DQR	TG_NT-TG_EGCG	0.167011	0.0840538	1.98695	5	0.103653
Q4ACU6_AHS(1)PQGEGEIPLHR	TG_NT-TG_EGCG	-0.190821	0.365539	-0.522026	6	0.620356
Q4ACU6_LGAEEERPGT(1)PELAPAPMQAAAVAEPMPSPR	TG_NT-TG_EGCG	-0.0986166	0.388489	-0.253847	3	0.816017
Q4KMM3_RDS(0.999)ET(0.001)EVEELRK	TG_NT-TG_EGCG	-0.102424	0.303293	-0.337705	7	0.745487
Q4KMM3_S(0.068)T(0.075)EES(0.353)LS(0.49)EDAFT(0.011)ES(0.015)ELS(0.985)PIREELLS(0.001)S(0.001)EPR	TG_NT-TG_EGCG	1.55907	1.17264	1.32953	5	0.241101
Q4KMM3_TTT(1)PDVAHPK	TG_NT-TG_EGCG	-0.162097	0.413147	-0.392348	7	0.706474
Q4KMM3_VVSST(0.001)S(0.999)EEEEAFTEK	TG_NT-TG_EGCG	0.0999949	0.116565	0.857849	6	0.423913
Q4VA53_AES(1)PETSAVESTQSTPQK	TG_NT-TG_EGCG	0.064267	0.22784	0.282071	6	0.787366
Q52KI8_APKPEPVPEPKEPS(1)PEK	TG_NT-TG_EGCG	0.0264694	0.128546	0.205914	6	0.843667
Q52KI8_KPPAPPSPVQSQSPS(0.033)T(0.033)NWS(0.933)PAVPAK	TG_NT-TG_EGCG	0.366246	0.233242	1.57024	4	0.191449
Q52KI8_RYS(1)PPIQR	TG_NT-TG_EGCG	-0.280971	0.20209	-1.39033	7	0.207032
Q52KI8_S(1)PELPEPSVR	TG_NT-TG_EGCG	-0.108484	0.169643	-0.639483	7	0.542861
Q52KI8_TAS(1)PPPPPK	TG_NT-TG_EGCG	0.202644	0.202426	1.00108	6	0.355436
Q569Z6_ASVSDLS(1)PR	TG_NT-TG_EGCG	-0.143754	0.207494	-0.692812	7	0.510752
Q569Z6_FSGEEGEIEDDES(0.996)GT(0.004)ENREEK	TG_NT-TG_EGCG	0.0186861	0.357371	0.0522877	7	0.95976
Q569Z6_IDIS(0.996)PS(0.003)T(0.001)FR	TG_NT-TG_EGCG	0.702794	0.422845	1.66206	6	0.147563
Q569Z6_KSPVGKS(1)PPATGSAYGSSQK	TG_NT-TG_EGCG	0.514088	0.56082	0.916671	4	0.411182
Q569Z6_MDS(1)FDEDLARPSGLLAQER	TG_NT-TG_EGCG	-0.121332	0.242059	-0.50125	5	0.63748
Q56A07_EQKLS(0.851)T(0.149)DDLKTEEEGK	TG_NT-TG_EGCG	-2.05398	0.824513	-2.49114	5	0.0550841
Q5DQR4_SLSGSTNTVS(0.008)S(0.989)EGVT(0.003)K	TG_NT-TG_EGCG	-0.0703777	0.285327	-0.246657	3	0.821089
Q5DTL9_DSGLEDGRES(0.095)PS(0.905)FDT(0.001)PSQR	TG_NT-TG_EGCG	-1.36541	1.55255	-0.879464	4	0.428812
Q5DTL9_ERDSGLEDGRES(1)PSFDTPSQR	TG_NT-TG_EGCG	0.0666497	0.333442	0.199884	7	0.847254
Q5DTL9_NDVS(0.999)RENST(0.001)VDFSK	TG_NT-TG_EGCG	0.368463	0.528597	0.697059	6	0.511856
Q5DTY9_LLAPEDVKQS(1)PDEFCHSDFEDASQGSDTR	TG_NT-TG_EGCG	0.135202	0.20274	0.666873	6	0.529649
Q5DTY9_T(0.001)LT(0.071)S(0.925)GS(0.004)RESNISSK	TG_NT-TG_EGCG	0.426554	0.320608	1.33045	4	0.254151
Q5DU25_AQNPAYFEGKPAS(1)LDEGAMAGAR	TG_NT-TG_EGCG	-0.00685236	0.515855	-0.0132835	7	0.989772
Q5F2E8_ASDPQS(0.999)PPQVS(0.001)R	TG_NT-TG_EGCG	0.161307	0.292251	0.551948	7	0.598155
Q5FWK3_S(0.001)S(0.006)S(0.994)PEPVTHLK	TG_NT-TG_EGCG	-0.0448236	0.184734	-0.242639	4	0.820219
Q5PR73_GTFRES(1)YIPTVEDTYR	TG_NT-TG_EGCG	0.318472	0.639129	0.498291	6	0.636014
Q5RJI5_SSGGTPLHS(1)PLHTPR	TG_NT-TG_EGCG	0.388598	0.375485	1.03492	7	0.335128
Q5SP85_HALGGS(1)LEHLPR	TG_NT-TG_EGCG	0.780368	0.274541	2.84244	3	0.0655148
Q5SP85_HVLSGS(1)PEHFQK	TG_NT-TG_EGCG	-0.208995	0.3953	-0.5287	6	0.615991
Q5SRT8_DEPWWEGRVASDVHCT(1)LR	TG_NT-TG_EGCG	1.94285	0.650008	2.98896	6	0.0243528
Q5SRX1_AAETVPDLPS(1)PPTEAPAPASNTSTR	TG_NT-TG_EGCG	-0.048477	0.158743	-0.30538	6	0.770394
Q5SRX1_GIEFPMADLDALS(1)PIHTPQR	TG_NT-TG_EGCG	-0.0772661	0.191171	-0.404173	7	0.698149
Q5SSH7_GDQEEELDRPVS(0.367)S(0.633)PGEAEQK	TG_NT-TG_EGCG	-0.0714758	0.219967	-0.324938	6	0.756259
Q5SSH7_S(1)MEETRPVPTVK	TG_NT-TG_EGCG	0.30328	0.689806	0.43966	3	0.689928
Q5SW75_S(0.016)HS(0.984)DSDLSDHHEPICK	TG_NT-TG_EGCG	0.313898	0.696471	0.450698	4	0.675558
Q5SXY1_KLGS(0.053)S(0.946)PT(0.001)SSCNPTPTK	TG_NT-TG_EGCG	-0.341585	0.200476	-1.70387	5	0.149131
Q5U3K5_FPVREDLS(0.976)DVT(0.024)DEDTGPAQPPPPSK	TG_NT-TG_EGCG	-0.0724357	0.58183	-0.124496	3	0.908796
Q5U3K5_NISLS(0.003)S(0.997)EEEAEGLAGHPR	TG_NT-TG_EGCG	-0.26405	0.266432	-0.99106	6	0.359925
Q60598_KQT(0.982)PPAS(0.019)PS(0.998)PQPIEDRPPS(0.496)S(0.414)PIY(0.09)EDAAPFK	TG_NT-TG_EGCG	1.09	0.660208	1.65099	6	0.149831
Q60598_KQT(1)PPASPSPQPIEDRPPSSPIYEDAAPFK	TG_NT-TG_EGCG	0.0561816	0.306101	0.183539	7	0.859578
Q60771_FYYSSGS(0.001)S(0.132)S(0.846)PT(0.021)HAK	TG_NT-TG_EGCG	2.47802	2.53834	0.976236	5	0.373783
Q60780_STGDSQNLGSS(0.013)S(0.987)PGR	TG_NT-TG_EGCG	-2.46347	1.61781	-1.52271	5	0.188326
Q60829_ATLSEPGEEPQHPS(1)PP	TG_NT-TG_EGCG	0.0338273	0.155912	0.216963	7	0.834425
Q60829_AVQHLQTISNLSENQAS(1)EEEDELGELR	TG_NT-TG_EGCG	0.582031	0.321012	1.81312	6	0.119757
Q60875_EAQELGS(1)PEDR	TG_NT-TG_EGCG	0.254908	0.169465	1.50419	6	0.18323
Q60875_LQDS(0.053)S(0.946)DPDTGSEEEVS(0.077)S(0.067)RLS(0.822)PPHS(0.034)PR	TG_NT-TG_EGCG	-0.162877	0.389238	-0.418452	5	0.692983
Q60875_LQDS(0.17)S(0.827)DPDT(0.001)GS(0.001)EEEVS(0.001)S(0.001)RLS(0.968)PPHS(0.032)PR	TG_NT-TG_EGCG	0.663218	0.859855	0.771313	5	0.475374
Q60902_STPSHGSVSS(0.001)LNS(0.002)T(0.002)GS(0.246)LS(0.749)PK	TG_NT-TG_EGCG	-0.400713	0.337332	-1.18789	4	0.300591
Q60902_TVFAGAVPVLPAS(1)PPPK	TG_NT-TG_EGCG	0.230006	0.285208	0.806452	7	0.446511
Q60932_LTFDSS(0.004)FS(0.992)PNT(0.003)GKK	TG_NT-TG_EGCG	0.0873018	0.317263	0.275172	7	0.791129
Q61029_GPPDFSSDEEREPT(0.999)PVLGSGASVGR	TG_NT-TG_EGCG	0.246104	0.322481	0.76316	3	0.500892
Q61036_T(0.004)AS(0.004)EPPLAPPVS(0.993)EEEDEEEEEEEDDNEPPPVIAPRPEHTK	TG_NT-TG_EGCG	0.133357	0.460813	0.289395	4	0.78666
Q61070_FPS(1)PHPS(1)PAK	TG_NT-TG_EGCG	0.45084	0.341021	1.32203	4	0.256691
Q61097_AAEPHFGT(1)LPK	TG_NT-TG_EGCG	0.510576	0.350081	1.45845	5	0.204522
Q61097_RTES(1)VPSDINNPVDR	TG_NT-TG_EGCG	0.150502	0.476926	0.315568	7	0.761531
Q61165_IGS(1)DPLAYEPK	TG_NT-TG_EGCG	0.157968	0.309092	0.511072	7	0.625021
Q61165_LDS(1)PTLSR	TG_NT-TG_EGCG	-0.153397	0.281813	-0.544321	7	0.603119
Q61206_PLHELIMQLLEET(1)PEEK	TG_NT-TG_EGCG	-0.129076	0.442458	-0.291726	6	0.78032
Q61290_FGEAVVVGRPGS(1)GDGDSDQSR	TG_NT-TG_EGCG	-0.126415	0.314186	-0.402359	6	0.701363
Q61290_HLLS(1)PDVSR	TG_NT-TG_EGCG	0.301882	0.536705	0.562473	7	0.591343
Q61290_HMQMS(0.195)S(0.805)QEALNK	TG_NT-TG_EGCG	-0.0317828	0.818753	-0.0388186	4	0.970895
Q61301_HIS(1)PVQALSEFK	TG_NT-TG_EGCG	-0.129197	0.428201	-0.30172	5	0.775012
Q61301_TPEELEDDS(1)DFEQEDYDVR	TG_NT-TG_EGCG	-0.71296	0.325498	-2.19037	6	0.0710387
Q61316_MQVDQEEPHTEEQQQQPQT(1)PAENK	TG_NT-TG_EGCG	-0.141496	0.259558	-0.545142	7	0.602584
Q61337_RMS(1)DEFEGSFK	TG_NT-TG_EGCG	0.93733	0.279056	3.35893	3	0.0437679
Q61548_KPGNNEGS(1)GAPS(1)PLSK	TG_NT-TG_EGCG	-0.094111	0.337988	-0.278444	7	0.788717
Q61548_PDAAPSIDLFGTDAFS(0.02)S(0.98)PPR	TG_NT-TG_EGCG	0.0868264	0.476169	0.182344	6	0.861318
Q61548_S(0.417)S(0.583)PATTVT(0.308)S(0.683)PNS(0.009)TPAK	TG_NT-TG_EGCG	-0.154953	0.171084	-0.905713	4	0.41631
Q61548_T(0.016)IDT(0.068)S(0.916)PPVDIFATASAAAPVSSAK	TG_NT-TG_EGCG	1.43545	0.91803	1.56362	4	0.192949
Q61644_AEGATLSNATGAVESTSQAGDRGS(0.991)VS(0.007)S(0.001)YDR	TG_NT-TG_EGCG	-0.523937	0.910715	-0.575303	7	0.583097
Q61644_GSVS(0.066)S(0.934)YDR	TG_NT-TG_EGCG	0.00160623	0.593866	0.00270471	5	0.997947
Q61644_KAEGATLSNATGAVEST(0.001)S(0.008)QAGDRGS(0.987)VS(0.785)S(0.203)Y(0.016)DR	TG_NT-TG_EGCG	0.0571724	0.517579	0.110461	4	0.917364
Q61687_YVES(1)DDEKPTDENVNEK	TG_NT-TG_EGCG	-0.227312	0.436621	-0.520617	7	0.61869
Q61699_IES(1)PKLER	TG_NT-TG_EGCG	-0.0478938	0.160127	-0.299098	7	0.77355
Q61699_NIQQDNSEAGTQPQVQTDGQQTS(0.007)QS(0.004)PPS(0.988)PELTSEESK	TG_NT-TG_EGCG	0.344215	0.158682	2.16921	3	0.118544
Q61699_VPT(1)EEEDGSSLEADMECPNQRPTESSDVDK	TG_NT-TG_EGCG	0.341798	0.189308	1.80551	7	0.113961
Q61701_NCPS(1)PMQTGAATDDSK	TG_NT-TG_EGCG	0.124406	0.292832	0.424836	7	0.68371
Q61768_PIRPGQHPAAS(1)PTHPGTVR	TG_NT-TG_EGCG	0.375095	0.482227	0.777839	7	0.462139
Q61990_PS(0.004)S(0.011)S(0.985)PVIFAGGQDR	TG_NT-TG_EGCG	0.257549	0.251604	1.02363	7	0.340077
Q62048_QPS(1)EEEIIK	TG_NT-TG_EGCG	0.188063	0.150001	1.25374	7	0.250184
Q62093_VDNLT(0.011)Y(0.004)RT(0.822)S(0.163)PDTLRR	TG_NT-TG_EGCG	-0.175425	0.247717	-0.708167	4	0.517926
Q62172_IAQEIASLS(1)K	TG_NT-TG_EGCG	0.0410534	0.407965	0.10063	3	0.926192
Q62188_GGT(0.015)PAGS(0.178)T(0.718)RGS(0.085)PT(0.003)RPNPPVR	TG_NT-TG_EGCG	-0.843149	0.950313	-0.887233	4	0.42508
Q62188_GGT(0.883)PAGS(0.946)T(0.171)RGS(0.5)PT(0.5)RPNPPVR	TG_NT-TG_EGCG	-0.349131	0.672385	-0.519242	7	0.6196
Q62188_GMYDGPVFDLT(0.001)T(0.003)T(0.997)PK	TG_NT-TG_EGCG	0.277052	0.352191	0.786655	6	0.461415
Q62188_GS(0.999)PT(0.001)RPNPPVR	TG_NT-TG_EGCG	-0.17993	0.213366	-0.843291	7	0.426939
Q62261_AQTLPTSVVTITS(0.001)ES(0.012)S(0.987)PGK	TG_NT-TG_EGCG	0.577484	0.859487	0.671893	6	0.526662
Q62261_ES(0.022)S(0.977)PVPS(0.001)PTLDRK	TG_NT-TG_EGCG	-0.628673	0.273631	-2.29752	7	0.0551922
Q62261_ES(0.5)S(0.5)PVPS(0.999)PT(0.001)LDRK	TG_NT-TG_EGCG	-0.787751	0.531101	-1.48324	7	0.181577
Q62261_ES(0.891)S(0.109)PVPSPTLDR	TG_NT-TG_EGCG	0.123936	0.616942	0.200888	6	0.847423
Q62261_TLET(1)PAAQMEGFLNR	TG_NT-TG_EGCG	-0.145787	0.354092	-0.411721	5	0.697599
Q62277_LHQVY(1)FDAPSCVK	TG_NT-TG_EGCG	-0.0755683	0.138699	-0.544838	6	0.605508
Q62313_T(0.005)ES(0.995)GETLAGDSDFSLKPEK	TG_NT-TG_EGCG	0.600552	0.269807	2.22585	7	0.061345
Q62318_S(1)GEGEVSGLLR	TG_NT-TG_EGCG	0.501274	0.337156	1.48677	5	0.197225
Q62376_YDERPGPS(1)PLPHR	TG_NT-TG_EGCG	-0.023774	0.198602	-0.119707	6	0.908623
Q62415_EPEQEGPSVPGEGSTVES(0.001)LPRPLS(0.887)PT(0.112)K	TG_NT-TG_EGCG	-0.0337137	0.236863	-0.142334	5	0.892374
Q62417_RSAT(1)LPLPAR	TG_NT-TG_EGCG	0.129385	0.172388	0.750549	5	0.486722
Q62417_S(0.018)KS(0.982)EMNYIEGEK	TG_NT-TG_EGCG	0.567665	0.0883471	6.4254	3	0.00764083
Q62418_AMS(0.992)T(0.007)TSVTSSQPGK	TG_NT-TG_EGCG	0.829518	0.551206	1.50492	5	0.192683
Q62433_S(1)RELHDVDLAEVKPLVEK	TG_NT-TG_EGCG	0.299446	0.301886	0.991919	7	0.354279
Q62433_T(0.002)AS(0.998)GSSVTSLEGTR	TG_NT-TG_EGCG	0.106545	0.193282	0.551241	7	0.598615
Q62448_T(0.046)QT(0.953)PPLGQTPQLGLK	TG_NT-TG_EGCG	0.300931	0.362703	0.829689	4	0.453359
Q63844_IADPEHDHTGFLT(0.999)EY(0.001)VATR	TG_NT-TG_EGCG	-0.162333	0.32283	-0.502844	7	0.630505
Q64012_GRLS(1)PVPVPR	TG_NT-TG_EGCG	-0.00702156	0.149258	-0.047043	7	0.963793
Q640R3_S(1)PGLPIR	TG_NT-TG_EGCG	-0.570877	0.747126	-0.764098	4	0.487394
Q640R3_T(0.003)HT(0.263)S(0.734)PPRAPS(0.884)S(0.116)PGR	TG_NT-TG_EGCG	0.0310845	0.231576	0.13423	6	0.89761
Q640R3_THT(0.001)S(0.983)PPRAPS(0.015)S(0.001)PGR	TG_NT-TG_EGCG	-1.25605	0.499463	-2.51479	7	0.0401147
Q64322_GPT(0.007)S(0.986)PS(0.003)T(0.003)PR	TG_NT-TG_EGCG	0.120523	0.303522	0.397083	6	0.705046
Q64332_MNQLLS(0.933)RT(0.163)PALS(0.893)PQRPLT(0.003)T(0.007)QQPQS(0.001)GTLK	TG_NT-TG_EGCG	0.447254	0.628318	0.711827	6	0.503296
Q64332_T(1)PALS(1)PQRPLTTQQPQSGTLK	TG_NT-TG_EGCG	-0.412351	0.351645	-1.17264	7	0.279298
Q66L44_GAGDEVSELPAPARS(1)PPR	TG_NT-TG_EGCG	0.472183	0.31559	1.49619	7	0.178263
Q66L44_HAS(1)LDGASPYFK	TG_NT-TG_EGCG	0.15248	0.300106	0.508089	7	0.627007
Q68ED2_TELCENVDPNS(1)PAAK	TG_NT-TG_EGCG	-0.414122	0.210877	-1.96381	7	0.0903112
Q68EF6_AEGRAS(1)PLYATYK	TG_NT-TG_EGCG	0.271758	0.203528	1.33523	5	0.23936
Q68EF6_RPS(1)VDTPVTDVGFLR	TG_NT-TG_EGCG	0.37933	0.319697	1.18653	4	0.30107
Q68FE6_HTS(0.016)S(0.984)PEVVAEDR	TG_NT-TG_EGCG	-0.208277	0.343611	-0.606141	4	0.577136
Q68FF6_HGS(0.057)GADS(0.536)DY(0.408)ENTQSGDPLLGLEGK	TG_NT-TG_EGCG	0.404741	0.468921	0.863132	3	0.451548
Q68FF6_HGS(1)GADSDYENTQSGDPLLGLEGK	TG_NT-TG_EGCG	0.248142	0.906654	0.273689	5	0.795269
Q68FF6_S(0.007)LS(0.021)S(0.969)PT(0.002)DNLELSAR	TG_NT-TG_EGCG	0.188314	0.155188	1.21345	7	0.264308
Q68FF6_SQSELDDQHDYDSVAS(0.997)DEDT(0.003)DQEPLPSAGATR	TG_NT-TG_EGCG	-0.376688	0.31514	-1.1953	5	0.285564
Q68FH0_AASPYSQRPAS(0.998)PT(0.002)AVR	TG_NT-TG_EGCG	-0.100337	0.22272	-0.450506	7	0.665968
Q68FH0_LLGLNELDDLLGKES(1)PSK	TG_NT-TG_EGCG	-0.188476	0.531856	-0.354373	6	0.735181
Q68FH0_PSPIYISSYS(0.016)S(0.984)PAR	TG_NT-TG_EGCG	0.504676	0.194486	2.59493	7	0.0356878
Q68FH0_S(0.004)AVS(0.996)PDLHITPIYEGR	TG_NT-TG_EGCG	1.30715	0.521605	2.50602	7	0.0406329
Q68FH0_VASPSQGQVGSS(0.003)S(0.997)PK	TG_NT-TG_EGCG	-0.0422652	0.210084	-0.201182	6	0.847203
Q68FH0_VGS(1)PLTLTDAQTR	TG_NT-TG_EGCG	0.1898	0.240631	0.788756	6	0.460275
Q68FL4_HRDGGEALVS(1)PDGTVTEAPR	TG_NT-TG_EGCG	-0.459114	0.300705	-1.52679	7	0.170649
Q68FM6_GS(1)PLNSPLDR	TG_NT-TG_EGCG	-0.47689	0.272744	-1.74849	4	0.155291
Q69ZF3_S(0.003)RRPS(0.989)VT(0.008)QGTGLSTQPECGPK	TG_NT-TG_EGCG	-0.364225	0.317064	-1.14874	4	0.314684
Q69ZH9_ARS(1)DDYLSR	TG_NT-TG_EGCG	0.168359	0.177703	0.947419	5	0.38693
Q69ZH9_S(1)AEALGPGALVSPR	TG_NT-TG_EGCG	-0.344476	0.169844	-2.02819	3	0.13558
Q69ZH9_S(1)CDDGLNTFRDEGR	TG_NT-TG_EGCG	-0.0823232	0.277802	-0.296338	3	0.786303
Q69ZK9_RLS(1)PPGGSGSGVPGGGPLLPTAGR	TG_NT-TG_EGCG	-0.143062	0.814483	-0.175647	6	0.866349
Q69ZX8_RFS(1)SGGEEEDFDR	TG_NT-TG_EGCG	0.288528	0.364638	0.791272	6	0.458913
Q69ZZ6_FGS(1)ADNIPNLK	TG_NT-TG_EGCG	-0.0546181	0.108688	-0.502522	3	0.649869
Q6DFV3_DQGEPVS(0.999)PS(0.001)EDEPFSWPGPK	TG_NT-TG_EGCG	-0.216995	0.286238	-0.758095	6	0.477104
Q6DFV3_S(1)YDEGLDDYREDAK	TG_NT-TG_EGCG	-0.102965	0.351224	-0.29316	6	0.779275
Q6DFV7_HS(0.006)GS(0.994)PENLGESTLNIHEDLDK	TG_NT-TG_EGCG	-0.0536613	0.220283	-0.243602	6	0.815655
Q6DID3_EPVQT(0.016)AQS(0.984)PAPVEK	TG_NT-TG_EGCG	-0.099804	0.207293	-0.481462	6	0.647244
Q6NS52_ANS(0.998)VT(0.002)MDGQGLQITPVPGTHPLLVFVNPK	TG_NT-TG_EGCG	0.420686	0.482086	0.872637	7	0.411792
Q6NS60_RHS(0.039)T(0.961)EGEEGDVSDVGSR	TG_NT-TG_EGCG	0.451265	1.03564	0.435736	5	0.681198
Q6NS60_RHS(0.998)T(0.002)EGEEGDVSDVGSR	TG_NT-TG_EGCG	-0.0539139	0.640433	-0.0841834	6	0.935649
Q6NVE8_EAENTANQAGNES(1)PVQELR	TG_NT-TG_EGCG	-0.608905	0.349343	-1.743	5	0.141796
Q6NXN1_ILGS(0.009)AS(0.991)PEEEQEKPILDRPTR	TG_NT-TG_EGCG	0.201011	0.0958024	2.09818	7	0.0740701
Q6NZC7_KLS(1)VGAYVSSVR	TG_NT-TG_EGCG	0.464128	0.254531	1.82347	7	0.111003
Q6NZJ6_AAS(0.999)LT(0.001)EDR	TG_NT-TG_EGCG	0.777145	0.0407263	19.0822	3	0.000314276
Q6P4S6_RAS(1)DGGANIQLHAQQLLK	TG_NT-TG_EGCG	0.0654775	0.209281	0.312869	7	0.763496
Q6P542_SKPAAADS(1)EGEEEEEDTAK	TG_NT-TG_EGCG	0.511091	0.578932	0.882816	5	0.417753
Q6P5E6_LQPAS(0.494)S(0.494)S(0.013)KLPAFS(0.038)PLMPPAVIS(0.981)QT(0.981)LLLDNPHKEPIR	TG_NT-TG_EGCG	0.905097	0.326369	2.77323	3	0.069381
Q6P9K8_AAASVVSGPPVAS(0.001)DCAS(0.997)PGDS(0.002)AR	TG_NT-TG_EGCG	0.460921	0.224098	2.05678	5	0.0948204
Q6P9K8_AQPGS(1)PQALGGPHGPATAK	TG_NT-TG_EGCG	-0.322642	0.504014	-0.640145	7	0.542456
Q6P9K8_PASSPPS(0.001)QS(0.001)AS(0.001)PVKPPS(0.994)PGT(0.002)PALHVPAKPPR	TG_NT-TG_EGCG	-0.305474	0.461987	-0.661218	4	0.544616
Q6P9K8_RAHGT(1)PPPVSPKPPPPPTAPK	TG_NT-TG_EGCG	0.361682	0.215797	1.67603	7	0.137638
Q6P9K8_RAS(1)DLAGSVDTGSAGSVK	TG_NT-TG_EGCG	0.378385	0.34579	1.09426	5	0.323731
Q6P9K8_RGS(1)GEPAEQSHFMEDGTAR	TG_NT-TG_EGCG	0.439989	0.410148	1.07276	7	0.318965
Q6P9K8_S(0.771)VS(0.183)ES(0.045)S(0.001)PGDSPVKPPEGSSGAAR	TG_NT-TG_EGCG	-0.144166	0.551501	-0.261406	3	0.810698
Q6P9K8_SVSESS(0.001)PGDS(0.999)PVKPPEGSSGAAR	TG_NT-TG_EGCG	0.511461	0.277361	1.84403	6	0.114736
Q6P9K8_VPLPGPGS(1)PEVK	TG_NT-TG_EGCG	0.0144357	0.132728	0.108762	7	0.916443
Q6P9Q6_HNQDSQHCSLS(1)GDEEDELFK	TG_NT-TG_EGCG	0.128976	0.335081	0.384911	4	0.719894
Q6P9Q6_RLS(0.985)LT(0.015)PDPEK	TG_NT-TG_EGCG	0.00450518	0.18155	0.0248151	5	0.981162
Q6P9R4_RAETFGGYDSVGS(0.016)PS(0.984)K	TG_NT-TG_EGCG	0.106743	0.358418	0.297817	3	0.785277
Q6P9S0_GLS(1)LEHQK	TG_NT-TG_EGCG	-0.103693	0.554303	-0.187069	4	0.860712
Q6P9S0_TPTVPDS(1)PGYVGPTR	TG_NT-TG_EGCG	0.238141	0.36383	0.654539	5	0.541673
Q6PAJ1_ASAPRPPPAPADGADPAPVEESEARPDGEGS(0.905)PS(0.095)K	TG_NT-TG_EGCG	0.0641405	0.236317	0.271417	6	0.795167
Q6PAV2_IY(0.119)S(0.882)FGLGGNGQLGT(0.962)GS(0.038)T(0.54)S(0.458)NR	TG_NT-TG_EGCG	-0.536727	0.996966	-0.53836	6	0.609704
Q6PAV2_IY(0.439)S(0.561)FGLGGNGQLGT(0.904)GS(0.096)T(0.755)S(0.244)NR	TG_NT-TG_EGCG	-0.710791	0.658454	-1.07948	7	0.316156
Q6PAV2_IY(0.445)S(0.555)FGLGGNGQLGT(0.123)GS(0.877)T(0.123)S(0.877)NR	TG_NT-TG_EGCG	-0.536727	0.996966	-0.53836	6	0.609704
Q6PAV2_IY(0.452)S(0.548)FGLGGNGQLGT(0.09)GS(0.91)T(0.5)S(0.5)NR	TG_NT-TG_EGCG	-0.536727	0.996966	-0.53836	6	0.609704
Q6PB70_RRPGPS(0.005)PDGLLEEGS(0.969)PT(0.026)MVEK	TG_NT-TG_EGCG	0.035405	0.404456	0.0875373	4	0.934452
Q6PCP5_NDSIVT(0.996)PS(0.004)PPQAR	TG_NT-TG_EGCG	-0.401372	0.31426	-1.2772	5	0.257624
Q6PCP5_PLALKT(1)PPR	TG_NT-TG_EGCG	0.352962	0.453776	0.777833	6	0.466222
Q6PDG5_DMDEPS(1)PVPNVEEVTLPK	TG_NT-TG_EGCG	0.243769	0.417321	0.584129	7	0.577464
Q6PDG5_TLT(0.001)DEVNS(0.994)PDS(0.006)DRR	TG_NT-TG_EGCG	-0.307022	0.520278	-0.590111	6	0.57665
Q6PDL0_EFQDYIEPEEGCQGS(1)PQR	TG_NT-TG_EGCG	0.120643	0.250496	0.481617	7	0.64477
Q6PE13_GLAS(0.003)S(0.996)PT(0.001)GGALRPR	TG_NT-TG_EGCG	0.132646	0.43209	0.306986	6	0.769229
Q6PE13_GSVGPAPS(0.001)LS(0.005)ELDLRPPS(0.958)PINLS(0.035)R	TG_NT-TG_EGCG	0.350862	0.622337	0.563781	5	0.59725
Q6PE13_RGS(1)QPDAELDGAGTSLLR	TG_NT-TG_EGCG	0.250956	0.266839	0.940476	7	0.378286
Q6PER3_LIGTAVPQRT(0.031)S(0.964)PT(0.005)GPK	TG_NT-TG_EGCG	-1.0684	1.00605	-1.06198	4	0.348109
Q6PFD9_YGLQDS(1)DEEEEEHPPK	TG_NT-TG_EGCG	0.235579	0.286287	0.822874	5	0.448032
Q6PFR5_RAHT(1)PTPGIYMGR	TG_NT-TG_EGCG	0.199637	0.654157	0.305182	5	0.772523
Q6PGE7_TGMYVATLAGSQS(1)PK	TG_NT-TG_EGCG	-0.137182	0.635493	-0.215867	7	0.835247
Q6PGF7_GSNPFEDEDDEELAT(1)PEAEEEK	TG_NT-TG_EGCG	0.173807	0.17101	1.01635	6	0.348678
Q6PGL7_VDNARVS(1)PEVGSADVASIAQK	TG_NT-TG_EGCG	0.632987	0.392703	1.61187	3	0.205381
Q6PIC6_RDVAGDAS(0.973)ES(0.027)ALLK	TG_NT-TG_EGCG	-0.319075	0.245949	-1.29732	6	0.242166
Q6PIC6_S(1)PDCTHDNPLETR	TG_NT-TG_EGCG	-1.49982	0.877551	-1.7091	7	0.131181
Q6PIE5_AGQENIS(1)VSK	TG_NT-TG_EGCG	-0.0524457	0.197244	-0.265893	7	0.797983
Q6R891_AS(0.038)S(0.962)LNENVDHSALLK	TG_NT-TG_EGCG	0.0500187	0.69065	0.0724226	6	0.944619
Q6WVG3_S(0.95)PS(0.05)GGAAGPLLTPSQSLDGSR	TG_NT-TG_EGCG	0.530273	0.232375	2.28197	7	0.0564723
Q6WVG3_SPSGGAAGPLLT(0.001)PS(0.007)QS(0.986)LDGS(0.006)R	TG_NT-TG_EGCG	-0.254788	0.522478	-0.487652	3	0.659211
Q6ZPJ3_EEKPEVQS(1)PVK	TG_NT-TG_EGCG	-0.726903	0.619472	-1.17342	7	0.279002
Q6ZPS6_GVAPADS(1)PDAPRR	TG_NT-TG_EGCG	0.201157	0.344201	0.584417	7	0.577281
Q6ZQ58_ESPRPPAAAEAPAGS(1)DGEDGGRR	TG_NT-TG_EGCG	-0.295523	0.191361	-1.54432	7	0.166424
Q6ZQK5_KS(0.005)S(0.995)PSTGSLDSGNESK	TG_NT-TG_EGCG	0.220378	0.28885	0.762948	5	0.479922
Q6ZQK5_YSALLS(0.002)PS(0.998)EQEK	TG_NT-TG_EGCG	0.343942	0.191283	1.79808	5	0.132084
Q6ZWR6_T(1)ENLGESKHHISEKK	TG_NT-TG_EGCG	-0.547018	0.567085	-0.964614	7	0.366871
Q6ZWU9_DLLHPS(1)PEEEK	TG_NT-TG_EGCG	0.370808	0.16578	2.23674	7	0.0603674
Q78PY7_VNVTVDYIRPAS(0.995)PAT(0.002)ET(0.002)VPAFSER	TG_NT-TG_EGCG	0.362132	0.387111	0.935473	7	0.380685
Q78ZA7_EFITGDVEPTDAESAWHS(1)ENEEEDK	TG_NT-TG_EGCG	-0.611549	1.13978	-0.53655	6	0.610879
Q7TMB8_SGDGES(0.001)T(0.999)PVEHVR	TG_NT-TG_EGCG	0.803367	0.768508	1.04536	5	0.343738
Q7TME0_DALRS(1)LTDLNQDPSR	TG_NT-TG_EGCG	0.449971	0.272081	1.65381	6	0.14925
Q7TME0_DAS(0.011)S(0.989)LTNLK	TG_NT-TG_EGCG	0.327094	0.166574	1.96365	3	0.144337
Q7TME0_MSLQVMDTEPEGQS(1)PPR	TG_NT-TG_EGCG	0.159959	0.19695	0.812181	5	0.453604
Q7TME0_PGSSQLVHIPEETQENIST(0.008)S(0.991)PK	TG_NT-TG_EGCG	0.257506	0.791817	0.325209	7	0.754527
Q7TME0_TVHT(0.005)S(0.995)PGGGLGAR	TG_NT-TG_EGCG	0.120162	0.401096	0.299583	6	0.774602
Q7TMY8_GSGTAS(1)DDEFENLR	TG_NT-TG_EGCG	0.322589	0.157347	2.05018	7	0.0795095
Q7TPB0_S(0.003)VS(0.913)T(0.084)DELGPPGR	TG_NT-TG_EGCG	0.0909832	0.198987	0.457233	4	0.671235
Q7TPH6_LISGDAEPT(1)PEQEEK	TG_NT-TG_EGCG	-0.126427	0.17031	-0.742338	7	0.482044
Q7TQ95_ADS(1)VPNLEPSEESLVTK	TG_NT-TG_EGCG	0.0710808	0.198349	0.358363	5	0.734705
Q7TQD2_AVS(0.007)S(0.99)PT(0.003)VSR	TG_NT-TG_EGCG	0.299997	0.515291	0.582189	7	0.5787
Q7TQD2_RLS(0.994)LES(0.994)EGANEGAT(0.012)AAPELSALEEAFR	TG_NT-TG_EGCG	-0.393706	1.73413	-0.227034	3	0.834989
Q7TQD2_RLS(1)LESEGANEGATAAPELSALEEAFRR	TG_NT-TG_EGCG	-0.103722	0.800351	-0.129595	7	0.900532
Q7TQD2_T(1)PPKS(1)PGDPAR	TG_NT-TG_EGCG	-0.229999	2.80602	-0.0819662	6	0.93734
Q7TQF7_AALPAGEGGS(1)PEGAK	TG_NT-TG_EGCG	0.0495458	0.33983	0.145796	5	0.889778
Q7TQF7_AFSIQGAPS(0.024)DS(0.976)GPLR	TG_NT-TG_EGCG	0.388713	0.266876	1.45653	3	0.241281
Q7TQF7_T(0.045)PS(0.938)PPEEPS(0.019)PLPS(0.923)PT(0.045)AS(0.029)PNHTLAPASPAPVRPR	TG_NT-TG_EGCG	-0.62917	1.52131	-0.413571	5	0.696328
Q7TQF7_T(0.152)PS(0.848)PPEEPS(0.008)PLPS(0.953)PT(0.033)AS(0.007)PNHTLAPASPAPVRPR	TG_NT-TG_EGCG	0.580871	0.713306	0.814337	7	0.44227
Q7TQG1_S(1)PAEEELTPSAVVR	TG_NT-TG_EGCG	0.249122	0.312195	0.797969	6	0.455302
Q7TQH0_EVDGLLTSDPMGS(1)PVSSK	TG_NT-TG_EGCG	0.19034	0.30998	0.61404	6	0.561732
Q7TSH8_VEPPHS(0.982)S(0.017)HEDLT(0.001)DDLSTR	TG_NT-TG_EGCG	1.06086	0.788672	1.34512	6	0.227198
Q7TSJ2_AQS(1)PLLPEPLK	TG_NT-TG_EGCG	0.479542	0.424683	1.12918	7	0.296028
Q7TSJ2_GQS(1)PTAPGPTK	TG_NT-TG_EGCG	0.331929	0.368349	0.901124	6	0.402243
Q7TSJ2_GTQLPTVSPSPPVMIPTVPHT(0.061)EY(0.001)IEGS(0.938)P	TG_NT-TG_EGCG	0.536903	0.304813	1.76142	5	0.13847
Q80T41_DLEEVTMQLQDT(1)PEK	TG_NT-TG_EGCG	0.0261098	0.451722	0.0578004	7	0.955523
Q80T41_DPIEDINS(1)PEHIQR	TG_NT-TG_EGCG	-0.839428	0.573572	-1.46351	7	0.186734
Q80TE7_LET(0.001)T(0.999)PTTSPLPER	TG_NT-TG_EGCG	0.52082	0.470399	1.10719	6	0.310615
Q80TE7_LETTPTT(0.01)S(0.99)PLPERK	TG_NT-TG_EGCG	0.0210538	0.611889	0.0344079	6	0.973668
Q80TE7_S(0.141)QS(0.859)IDEIDVGTYK	TG_NT-TG_EGCG	-0.137976	0.222084	-0.62128	4	0.568069
Q80TE7_S(1)MDGYPEQFCVR	TG_NT-TG_EGCG	-0.374156	0.417495	-0.896192	7	0.399919
Q80TJ1_AGGGRPS(0.008)S(0.983)PS(0.005)PS(0.005)VVSEK	TG_NT-TG_EGCG	1.0413	0.420698	2.47518	6	0.0481188
Q80TJ1_AGGGRPSSPSPSVVS(1)EK	TG_NT-TG_EGCG	-0.0861978	0.29332	-0.29387	7	0.77738
Q80TL0_RPWPQHQCS(1)APADLGYEGR	TG_NT-TG_EGCG	-0.491924	0.613018	-0.802463	7	0.448668
Q80TL0_VDS(0.999)FT(0.001)DR	TG_NT-TG_EGCG	0.356112	0.51407	0.692731	7	0.510799
Q80TL4_RGT(1)VEGSVQEVQEEK	TG_NT-TG_EGCG	0.0474642	0.232135	0.204468	7	0.843806
Q80TL4_RLTEAPSCSVSISHVGPIADS(0.086)S(0.907)PAAS(0.004)S(0.002)S(0.002)K	TG_NT-TG_EGCG	0.116827	0.320318	0.364722	5	0.730237
Q80TM6_S(0.037)AS(0.926)T(0.037)DLGTADVVLGR	TG_NT-TG_EGCG	0.785629	0.363138	2.16345	5	0.0828257
Q80TS7_LRPGS(1)PEPPPR	TG_NT-TG_EGCG	0.235798	0.328109	0.718656	7	0.495635
Q80TZ3_GAS(0.087)S(0.853)PDMEPS(0.06)YGGGLFDMVK	TG_NT-TG_EGCG	0.541733	0.410214	1.32061	7	0.228168
Q80TZ3_GAS(0.827)S(0.173)PDMEPSYGGGLFDMVK	TG_NT-TG_EGCG	0.0319625	0.596788	0.0535575	7	0.958784
Q80TZ3_PQS(0.002)S(0.002)MPHS(0.026)S(0.969)PQNRPNY(0.001)NVSFSAMPAGQSER	TG_NT-TG_EGCG	0.531086	0.704455	0.753895	6	0.479442
Q80TZ3_RTATSASAS(1)PTLR	TG_NT-TG_EGCG	1.07585	0.377393	2.85075	5	0.0357922
Q80TZ3_TATSAS(0.935)AS(0.054)PT(0.011)LR	TG_NT-TG_EGCG	0.218068	0.732413	0.297739	4	0.780726
Q80U23_RTS(1)PPVSVR	TG_NT-TG_EGCG	0.0403682	0.21408	0.188566	7	0.855784
Q80U28_LLRPNS(1)LK	TG_NT-TG_EGCG	0.199425	0.327757	0.608453	7	0.562102
Q80U28_S(1)PTENVNTPVGK	TG_NT-TG_EGCG	-0.25804	0.285201	-0.904766	7	0.39566
Q80U40_DHLS(1)PDFYDESETDPGAEELPAR	TG_NT-TG_EGCG	-0.0994867	0.117137	-0.84932	6	0.428284
Q80U49_EIHDVAGDGDSLGS(1)PGPTR	TG_NT-TG_EGCG	-0.00126293	0.411719	-0.00306744	6	0.997652
Q80U49_HEDGTQS(0.991)DS(0.009)EDPLAK	TG_NT-TG_EGCG	-0.365853	0.397085	-0.921346	5	0.399144
Q80UJ7_FSVTHHYLVQES(1)PDK	TG_NT-TG_EGCG	-0.260956	0.363968	-0.716974	7	0.49661
Q80UU9_PGEEPSEYT(1)DEEDTK	TG_NT-TG_EGCG	-0.420745	0.412232	-1.02065	7	0.341392
Q80VC9_DLPDGHAVS(1)PR	TG_NT-TG_EGCG	0.21579	0.182478	1.18256	5	0.29015
Q80VC9_SSILLSEGT(1)PPEEPTTK	TG_NT-TG_EGCG	0.200976	0.192237	1.04546	7	0.330563
Q80VP1_T(0.153)PES(0.847)FLGPNAALVDLDSLVSR	TG_NT-TG_EGCG	0.348892	0.131197	2.6593	3	0.0763841
Q80VP1_T(1)PESFLGPNAALVDLDSLVSR	TG_NT-TG_EGCG	0.310147	0.352439	0.880001	7	0.408052
Q80VP1_TALPT(0.003)S(0.987)GS(0.009)STGELELLAGEVPAR	TG_NT-TG_EGCG	0.264416	0.705292	0.374902	4	0.726764
Q80WJ7_SQEPISNDQKVS(1)DDDK	TG_NT-TG_EGCG	-0.503894	0.279207	-1.80473	7	0.114091
Q80X50_RYPSS(0.001)IS(0.001)S(0.003)S(0.995)PQK	TG_NT-TG_EGCG	-0.00135336	0.179181	-0.00755302	4	0.994335
Q80X80_EAGLS(0.986)QS(0.014)HDDLSNTTATPSVR	TG_NT-TG_EGCG	0.956342	0.612362	1.56173	5	0.179109
Q80X80_NLGT(1)PTSSTPRPSITPTK	TG_NT-TG_EGCG	-0.0557981	0.393734	-0.141715	7	0.891297
Q80X80_NLGTPTSSTPRPS(0.001)IT(0.993)PT(0.006)K	TG_NT-TG_EGCG	0.170363	0.61661	0.276289	4	0.796014
Q80X80_SDISERPS(1)VDDVESETGSTGALETR	TG_NT-TG_EGCG	-0.0982159	0.285654	-0.343828	6	0.742704
Q80X80_SLSPAAT(0.002)VT(0.002)AELHY(0.005)EQGS(0.99)PR	TG_NT-TG_EGCG	0.626492	0.410896	1.5247	5	0.187846
Q80X80_VDGKLDS(0.937)PS(0.09)RS(0.97)PS(0.003)K	TG_NT-TG_EGCG	0.254536	0.275955	0.922382	3	0.424358
Q80X80_VDGKLDS(0.982)PS(0.019)RS(0.022)PS(0.976)K	TG_NT-TG_EGCG	0.10791	0.25921	0.416303	4	0.698556
Q80XI3_T(0.026)S(0.026)S(0.94)PT(0.004)S(0.002)LPPLAR	TG_NT-TG_EGCG	0.08977	0.147186	0.609908	6	0.564292
Q80XU3_ATVT(0.001)PS(0.999)PVK	TG_NT-TG_EGCG	-0.0983022	0.172073	-0.571283	5	0.592528
Q80YA9_GS(0.001)ES(0.999)PNSFLDQEYR	TG_NT-TG_EGCG	-0.0889957	0.431005	-0.206484	6	0.843241
Q80Z38_NS(0.057)PAFLS(0.797)T(0.146)DLGDEDVGLGPPAPR	TG_NT-TG_EGCG	-0.369616	0.35262	-1.0482	3	0.371548
Q80ZF8_IS(1)LNDDEEEK	TG_NT-TG_EGCG	0.0854857	0.132202	0.646627	7	0.538489
Q80ZF8_SETGSTISMS(0.008)S(0.991)LER	TG_NT-TG_EGCG	0.079553	0.419579	0.189602	7	0.855002
Q810U4_EDDGTFGEYS(1)DAEDHK	TG_NT-TG_EGCG	-0.69457	0.385491	-1.80178	7	0.114586
Q811D0_NLSEIENVHGFVS(0.007)HS(0.021)HIS(0.972)PIK	TG_NT-TG_EGCG	0.182158	0.364874	0.499236	7	0.632918
Q811P8_DVINRS(0.988)PT(0.012)QLQLGK	TG_NT-TG_EGCG	-1.20475	0.645977	-1.86501	7	0.10444
Q811P8_S(0.01)AKS(0.989)EES(0.001)LTSLHAVDGDSK	TG_NT-TG_EGCG	-0.0058108	0.171596	-0.0338632	7	0.973932
Q812A2_LRS(1)DGAAIPR	TG_NT-TG_EGCG	0.367849	0.609853	0.603176	5	0.572705
Q812A2_NDLQS(1)PTEHISDYGFGGVMGR	TG_NT-TG_EGCG	0.50315	0.471431	1.06728	6	0.326894
Q812A2_S(1)LEAEALAEDIEK	TG_NT-TG_EGCG	0.288413	0.494125	0.583684	5	0.58477
Q812A2_SGGDT(0.006)HS(0.992)PPRGLGPS(0.002)IDTPPR	TG_NT-TG_EGCG	-0.332596	0.136243	-2.4412	7	0.0446801
Q8BFT9_SEDDAAS(1)GEHDIQIEGVR	TG_NT-TG_EGCG	-0.456567	0.289405	-1.57761	7	0.158663
Q8BFT9_T(0.003)GES(0.008)ARS(0.989)EDDAASGEHDIQIEGVR	TG_NT-TG_EGCG	0.00969109	0.2113	0.0458641	6	0.964907
Q8BG67_LGPPS(0.04)S(0.908)PS(0.052)AADK	TG_NT-TG_EGCG	0.0475959	0.161315	0.295049	4	0.782637
Q8BGD9_EEDCHS(0.964)PT(0.025)S(0.011)KPPKPDQPLK	TG_NT-TG_EGCG	1.39162	0.700003	1.98802	5	0.103511
Q8BGD9_S(1)LENETLNK	TG_NT-TG_EGCG	0.10146	0.18002	0.563601	7	0.590615
Q8BGD9_S(1)PPYTAFLGNLPYDVTEDSIK	TG_NT-TG_EGCG	0.538692	0.571534	0.942537	5	0.389194
Q8BGH4_SFS(1)MQDLTTIR	TG_NT-TG_EGCG	0.56367	0.157873	3.5704	5	0.0160369
Q8BGT8_LDHALSSPS(0.009)S(0.991)PCEEIK	TG_NT-TG_EGCG	-0.131607	0.272057	-0.483747	7	0.643331
Q8BGU5_RSAS(1)ADNLILPR	TG_NT-TG_EGCG	-0.17341	0.0926051	-1.87258	7	0.103286
Q8BGV8_AISAPT(0.008)S(0.004)PT(0.988)R	TG_NT-TG_EGCG	0.037936	0.282655	0.134213	3	0.901732
Q8BH50_RDS(0.99)S(0.01)ESQLASTESDKPTTGR	TG_NT-TG_EGCG	-0.429705	0.152049	-2.82609	6	0.030112
Q8BH66_S(0.952)S(0.048)DWSSEEEEPVRK	TG_NT-TG_EGCG	0.376715	0.57089	0.659874	5	0.538514
Q8BH66_SSDWS(0.002)S(0.998)EEEEPVRK	TG_NT-TG_EGCG	-0.155188	0.192633	-0.805616	4	0.465628
Q8BH66_SSDWS(0.994)S(0.006)EEEEPVRK	TG_NT-TG_EGCG	0.144905	0.385431	0.375956	6	0.719884
Q8BHL3_ASPVPGPGT(0.035)PT(0.965)R	TG_NT-TG_EGCG	-0.350826	0.389837	-0.899928	5	0.409406
Q8BHL3_AVGGAPS(1)PPPPVR	TG_NT-TG_EGCG	0.739297	0.534153	1.38405	4	0.238555
Q8BIE6_AAGALGSAS(0.001)S(0.045)GS(0.953)MPNLAAR	TG_NT-TG_EGCG	0.315519	0.28158	1.12053	5	0.313403
Q8BIK4_LPVHVYEVDEEADKDEDAAS(0.928)LGS(0.072)QK	TG_NT-TG_EGCG	-0.418787	0.201441	-2.07896	5	0.0921835
Q8BJ42_IIES(1)PERK	TG_NT-TG_EGCG	-0.615229	0.543802	-1.13135	5	0.309235
Q8BJH1_NTT(1)PPSLAR	TG_NT-TG_EGCG	-0.409078	0.132569	-3.08577	4	0.036725
Q8BJI1_DIS(1)NLEENDETR	TG_NT-TG_EGCG	0.431993	0.676768	0.638318	5	0.551353
Q8BJU0_APDRT(1)PPSEEDSAEAER	TG_NT-TG_EGCG	-0.245481	0.127254	-1.92906	7	0.0950535
Q8BKX1_SLS(1)PPQSQSK	TG_NT-TG_EGCG	0.411213	0.819093	0.502035	3	0.650174
Q8BLF1_IS(0.662)Y(0.599)Y(0.599)DQLCT(0.07)T(0.07)MAEELNAVIVS(0.322)IEY(0.678)R	TG_NT-TG_EGCG	0.762747	0.537417	1.41928	3	0.250878
Q8BLQ9_GAEDAPDADTAIINAEGS(1)QVNAEEK	TG_NT-TG_EGCG	0.913995	0.53394	1.71179	3	0.185457
Q8BMG7_GGFS(1)PFGNTQGPSR	TG_NT-TG_EGCG	0.0675345	0.235905	0.286279	5	0.786147
Q8BNW9_ASAAEGSEAS(1)PPSLR	TG_NT-TG_EGCG	0.0451588	0.186784	0.24177	7	0.815888
Q8BP27_ENPPS(1)PPT(0.759)S(0.241)PAAPQPR	TG_NT-TG_EGCG	-0.730659	0.288494	-2.53266	7	0.0390805
Q8BP27_ENPPS(1)PPT(0.894)S(0.106)PAAPQPR	TG_NT-TG_EGCG	-0.267335	0.192863	-1.38614	5	0.224337
Q8BPN8_ESEAGTGSSEHEDGEREGS(1)PR	TG_NT-TG_EGCG	-3.45198	1.32141	-2.61234	3	0.0795246
Q8BPN8_FGNVDADS(1)PVEETIQDHSALK	TG_NT-TG_EGCG	-0.500201	0.301568	-1.65867	7	0.141147
Q8BPN8_LDHELS(1)LDR	TG_NT-TG_EGCG	-0.16487	0.426601	-0.386475	7	0.710624
Q8BPN8_NLAS(1)PEGTLATLGLK	TG_NT-TG_EGCG	-0.295215	0.347477	-0.849597	7	0.423651
Q8BPN8_RKQS(1)EVEADLGYPGGK	TG_NT-TG_EGCG	-0.267061	0.264636	-1.00917	7	0.346498
Q8BPN8_RQS(1)ESIAAPPVASEDMDK	TG_NT-TG_EGCG	-0.0751864	0.706956	-0.106352	6	0.91877
Q8BPN8_THPRPS(0.998)IS(0.002)MPLPTVLLDR	TG_NT-TG_EGCG	-0.210076	0.234012	-0.897713	6	0.40392
Q8BQQ1_DEHGGHQFLTPDEAPS(1)PPR	TG_NT-TG_EGCG	0.146409	0.222116	0.659157	3	0.556874
Q8BQZ4_TNSGISSASGGSTEPT(0.128)T(0.866)PDS(0.005)ERPAQALLR	TG_NT-TG_EGCG	0.162815	0.249524	0.652502	4	0.549676
Q8BRF7_VNLEESTGVENS(1)PAGARPK	TG_NT-TG_EGCG	-0.103892	0.169056	-0.614541	5	0.565743
Q8BRJ3_T(0.013)S(0.013)RGS(0.974)EPDDAQLQPPEDDDVNEDTVER	TG_NT-TG_EGCG	0.196269	0.109228	1.79688	3	0.170211
Q8BRT1_S(1)FDDEESVDGNRPSSAASAFK	TG_NT-TG_EGCG	0.210024	0.301558	0.696463	5	0.51718
Q8BRV5_RDES(1)DEEPPRVER	TG_NT-TG_EGCG	-0.571369	0.530602	-1.07683	7	0.317261
Q8BSS9_MVS(0.021)S(0.017)EGS(0.946)T(0.016)ESEHLEGMEAGQK	TG_NT-TG_EGCG	-0.223234	0.63969	-0.348973	5	0.741325
Q8BSS9_VASVS(1)LEGLNLAR	TG_NT-TG_EGCG	0.16592	0.34803	0.476741	5	0.653653
Q8BTG7_RLS(1)GGAVPSASMTR	TG_NT-TG_EGCG	-0.087984	0.249649	-0.352431	7	0.734888
Q8BTI8_AAETPAVAS(0.001)CWS(0.002)GPQVS(0.997)PEHK	TG_NT-TG_EGCG	0.376088	0.162218	2.3184	5	0.0681891
Q8BTI8_DKFS(0.99)PT(0.01)QDRPESSTVLK	TG_NT-TG_EGCG	-0.116975	0.195682	-0.597779	7	0.568814
Q8BTI8_NSGPVSEVNTGFS(1)PEVK	TG_NT-TG_EGCG	0.29702	0.197091	1.50702	7	0.175533
Q8BTI8_RS(0.009)S(0.985)S(0.006)ELSPEVVEK	TG_NT-TG_EGCG	-0.227917	0.133627	-1.70563	6	0.138956
Q8BTI8_RSPSVS(0.924)S(0.075)PEPTEK	TG_NT-TG_EGCG	-0.0919441	0.184549	-0.498209	5	0.639474
Q8BTI8_RVPS(0.998)PT(0.002)PVPK	TG_NT-TG_EGCG	-0.101314	0.159246	-0.636213	7	0.54487
Q8BTI8_S(0.013)S(0.016)S(0.971)PVT(0.007)ELT(0.255)ARS(0.739)PVK	TG_NT-TG_EGCG	0.0251476	0.286567	0.0877546	6	0.932927
Q8BTI8_S(0.11)S(0.137)S(0.752)PVT(0.001)ELT(0.004)ARS(0.995)PVK	TG_NT-TG_EGCG	0.305536	0.220264	1.38714	6	0.214732
Q8BTI8_S(0.482)GT(0.482)PPRPGS(0.015)VT(0.02)NMQADECT(0.003)AT(0.997)PQR	TG_NT-TG_EGCG	-0.143802	0.473738	-0.303548	5	0.773698
Q8BTI8_SEQPLSQVLPS(0.001)LS(0.999)PEHK	TG_NT-TG_EGCG	0.0952776	0.284802	0.334539	7	0.747773
Q8BTM8_RAPS(1)VANIGSHCDLSLK	TG_NT-TG_EGCG	0.38598	0.341586	1.12996	7	0.295719
Q8BTY2_DS(0.002)DKEDGRES(0.997)PS(0.001)YDTPSQR	TG_NT-TG_EGCG	-0.91043	0.811506	-1.1219	6	0.304785
Q8BW96_GDVMS(0.064)T(0.916)ACGT(0.02)PGYVAPEVLAQK	TG_NT-TG_EGCG	0.0502689	0.802671	0.062627	7	0.951814
Q8BW96_GDVMS(0.791)T(0.209)ACGTPGYVAPEVLAQK	TG_NT-TG_EGCG	0.697022	0.609778	1.14307	4	0.316774
Q8BWG8_DDKDEEDDGTGS(1)PHLNNR	TG_NT-TG_EGCG	-0.0641585	0.42728	-0.150156	7	0.884877
Q8BWS5_SVST(0.047)S(0.941)PS(0.012)ILPAYLK	TG_NT-TG_EGCG	0.492307	0.275061	1.78981	6	0.123685
Q8BX70_TANAS(1)LEEIIDK	TG_NT-TG_EGCG	0.231437	0.296654	0.780158	5	0.470599
Q8BY02_EKILHMAEGIDIGEMPS(0.787)Y(0.23)DLMLPKPS(0.984)K	TG_NT-TG_EGCG	-0.471076	0.224553	-2.09784	4	0.103906
Q8BY02_EKILHMAEGIDIGEMPS(0.965)Y(0.287)DLMLPKPS(0.748)K	TG_NT-TG_EGCG	-0.471076	0.224553	-2.09784	4	0.103906
Q8BYI9_ITFTPS(0.734)S(0.266)GISSEVTVPR	TG_NT-TG_EGCG	0.11303	0.640688	0.17642	3	0.871201
Q8BZ98_RS(1)PPPSPTTQR	TG_NT-TG_EGCG	1.24473	2.75186	0.452322	6	0.66693
Q8BZN6_DMS(0.008)QS(0.964)PT(0.02)S(0.007)S(0.001)FVR	TG_NT-TG_EGCG	-0.183963	0.353509	-0.52039	3	0.638757
Q8C052_PVVTTHDLEAPS(0.906)RANS(0.093)QDS(0.271)LAS(0.729)R	TG_NT-TG_EGCG	-0.285324	0.769041	-0.371013	6	0.723375
Q8C079_AAS(1)PPASASDLIEQQQK	TG_NT-TG_EGCG	0.356408	0.11895	2.99629	7	0.020047
Q8C0E2_S(0.001)MS(0.999)HQAAIASQR	TG_NT-TG_EGCG	0.0802137	0.475811	0.168583	7	0.870892
Q8C0L9_LTLEGLEEDEDDDDDKVS(0.953)PT(0.047)VLHK	TG_NT-TG_EGCG	-0.139181	0.210519	-0.661134	5	0.537769
Q8C0T5_TLS(1)DESIYSSQR	TG_NT-TG_EGCG	-0.0695746	0.269564	-0.2581	6	0.804955
Q8C115_GLMT(0.999)FGGY(0.001)QEDFMVVVS(0.157)T(0.157)QS(0.686)K	TG_NT-TG_EGCG	0.614854	0.377131	1.63035	4	0.178362
Q8C1B1_LDGES(1)DKEQFDDDQK	TG_NT-TG_EGCG	-0.39386	0.357749	-1.10094	7	0.307333
Q8C1B1_RFS(0.998)PS(0.002)QVPIQTR	TG_NT-TG_EGCG	-0.134925	0.334321	-0.403578	7	0.698567
Q8C1Y8_HIEPELAGRDS(1)PVR	TG_NT-TG_EGCG	0.356488	0.380365	0.937226	6	0.384817
Q8C3Q5_EHLLS(1)PPR	TG_NT-TG_EGCG	0.224674	0.620623	0.362014	5	0.732139
Q8C3Q5_LVSQEHLLLS(0.027)S(0.973)PEALR	TG_NT-TG_EGCG	0.210564	0.324278	0.649333	5	0.544767
Q8C3Q5_S(0.664)S(0.168)S(0.168)LTPGLGGPDSMAPR	TG_NT-TG_EGCG	-0.174437	0.349595	-0.49897	3	0.652093
Q8C419_Y(1)S(1)NS(1)DNVETIPNSGHMEEPR	TG_NT-TG_EGCG	0.365892	0.376041	0.973012	4	0.385645
Q8C437_NHS(1)LEEEFER	TG_NT-TG_EGCG	0.00470115	0.194289	0.0241967	7	0.981371
Q8C437_S(1)PVDSSVLEGVK	TG_NT-TG_EGCG	0.279197	0.179789	1.55292	7	0.164385
Q8C729_HLS(1)LPAGQVVPK	TG_NT-TG_EGCG	0.114691	0.600881	0.190871	4	0.857923
Q8C729_VEVT(0.971)PT(0.029)VPR	TG_NT-TG_EGCG	0.557392	0.201646	2.76422	5	0.0396361
Q8C7M3_RAS(0.995)GS(0.005)GVSDYDYLDLDK	TG_NT-TG_EGCG	0.496843	0.3011	1.65009	4	0.174269
Q8C8R3_AEGFES(0.994)ES(0.005)EDGAT(0.001)KPK	TG_NT-TG_EGCG	0.136267	0.287721	0.473608	6	0.65252
Q8C8R3_ARS(1)YIETETESR	TG_NT-TG_EGCG	-0.165563	0.129693	-1.27658	7	0.242466
Q8C8R3_ES(0.003)ES(0.997)DQEPEEEIGMTSEK	TG_NT-TG_EGCG	-0.760494	0.570749	-1.33245	7	0.224451
Q8C8R3_ETTQPETCDGHGCETVSPSNSATPVS(0.006)LGVQS(0.994)PEHK	TG_NT-TG_EGCG	0.367176	0.618245	0.593901	3	0.594383
Q8C8R3_GSPIVQEPEEAS(0.041)EPKEES(0.07)S(0.889)PRK	TG_NT-TG_EGCG	-0.329358	0.173434	-1.89904	5	0.116007
Q8C8R3_HEGLAET(1)PETSPESLSFSPK	TG_NT-TG_EGCG	0.211487	0.268173	0.788623	7	0.456205
Q8C8R3_IVDEQGDMDFQIS(1)PDRK	TG_NT-TG_EGCG	0.342348	0.381662	0.896992	7	0.39952
Q8C8R3_LLRDPDGS(0.999)AEDDS(0.001)LEQTSLMESSGK	TG_NT-TG_EGCG	0.125745	0.459408	0.273711	4	0.797859
Q8C8R3_LSPVS(0.996)PS(0.004)AK	TG_NT-TG_EGCG	0.277987	0.213041	1.30485	5	0.248768
Q8C8R3_PCLQTPVTS(0.004)ERGS(0.996)PIVQEPEEASEPK	TG_NT-TG_EGCG	0.608514	0.623812	0.975477	6	0.366996
Q8C8R3_RFT(1)PEEEMFK	TG_NT-TG_EGCG	0.0950682	0.168266	0.564989	7	0.589721
Q8C8R3_S(0.001)DS(0.999)NASFLR	TG_NT-TG_EGCG	0.512856	0.191844	2.67329	6	0.0368642
Q8C8R3_S(1)PQGLELPLPNR	TG_NT-TG_EGCG	0.405715	0.407711	0.995105	7	0.352831
Q8C8R3_SHLVNEVPVLAS(1)PDLLSEVSEMK	TG_NT-TG_EGCG	0.36127	0.437558	0.82565	6	0.440589
Q8C8R3_SPLS(1)PDTPSSEEVSYEVTPK	TG_NT-TG_EGCG	0.216174	0.443348	0.487595	4	0.651354
Q8C8R3_T(0.001)ERHS(0.999)PVFSGKPEK	TG_NT-TG_EGCG	0.316785	1.17085	0.270559	7	0.794534
Q8C8R3_T(0.019)EGDS(0.98)PAAALSPQMHQEPVQQDFSGK	TG_NT-TG_EGCG	0.870791	0.667714	1.30414	5	0.248992
Q8C8R3_T(1)PEDIS(0.242)T(0.728)PPEGT(0.031)KPCLQTPVTSER	TG_NT-TG_EGCG	0.483117	0.191238	2.52626	5	0.0527702
Q8C8R3_TEGDSPAAALS(1)PQMHQEPVQQDFSGK	TG_NT-TG_EGCG	-0.628758	0.459736	-1.36765	7	0.213709
Q8C8R3_TPEDIS(0.005)T(0.981)PPEGT(0.014)K	TG_NT-TG_EGCG	-0.147869	0.212344	-0.696367	7	0.508654
Q8C8R3_TPTEEGT(1)PTSEQNPFLFQEGK	TG_NT-TG_EGCG	0.317888	0.345792	0.919304	7	0.388516
Q8C8R3_TQDQQEYYVT(0.008)T(0.992)PGAEVEDPQK	TG_NT-TG_EGCG	0.63755	0.653516	0.97557	4	0.384518
Q8C8R3_VGT(1)PTDIHSEK	TG_NT-TG_EGCG	0.0592809	0.260598	0.22748	7	0.826552
Q8CAA7_AVAGVMIT(0.001)AS(0.999)HNR	TG_NT-TG_EGCG	0.20932	0.401207	0.521727	7	0.617956
Q8CBH5_VAILT(1)DDEEEQK	TG_NT-TG_EGCG	-0.329005	0.18177	-1.81001	5	0.130071
Q8CBW3_TNPPT(0.001)QKPPS(0.999)PPVSGR	TG_NT-TG_EGCG	0.388529	0.280226	1.38649	5	0.224239
Q8CC35_VAS(1)EEEEVPLVVYLK	TG_NT-TG_EGCG	0.0843075	0.298383	0.282548	7	0.785696
Q8CDG3_DGPS(0.049)S(0.951)APATPTK	TG_NT-TG_EGCG	0.187516	0.450739	0.416019	6	0.691866
Q8CG79_IPRPLS(0.013)PT(0.987)K	TG_NT-TG_EGCG	-0.0914544	0.170809	-0.53542	5	0.615308
Q8CGA3_RLS(1)VGSSMR	TG_NT-TG_EGCG	-0.0198182	0.199302	-0.0994377	6	0.92403
Q8CH25_DVQDAIAQS(1)PEK	TG_NT-TG_EGCG	0.38208	0.16672	2.29176	7	0.0556633
Q8CH25_S(1)PGHMVILNQTK	TG_NT-TG_EGCG	-0.019415	0.311408	-0.062346	6	0.952312
Q8CHC4_EFGGVGAPPS(1)PGVAR	TG_NT-TG_EGCG	1.4384	0.726484	1.97995	4	0.118808
Q8CHC4_T(0.466)S(0.549)PCQS(0.965)PT(0.02)VPEYSAPSLPIRPSR	TG_NT-TG_EGCG	-0.37578	0.44877	-0.837356	3	0.463852
Q8CHC4_TPGPPSSQGS(1)PVDTQPAAQK	TG_NT-TG_EGCG	0.0525924	0.19589	0.268478	7	0.796071
Q8CHG7_RSS(1)FLNAK	TG_NT-TG_EGCG	-0.185769	0.225389	-0.824215	7	0.436997
Q8CHG7_SET(0.025)S(0.975)PVAPR	TG_NT-TG_EGCG	0.914066	0.431758	2.11708	6	0.0785998
Q8CHH9_AATDLERVS(1)NAEPEPR	TG_NT-TG_EGCG	0.723741	0.541349	1.33692	7	0.223061
Q8CHT1_FVS(1)FTSR	TG_NT-TG_EGCG	0.31579	0.344059	0.917836	4	0.41064
Q8CHU3_GS(0.215)S(0.785)QPNLSTSYSEQEYGK	TG_NT-TG_EGCG	0.236196	0.158188	1.49313	7	0.179041
Q8CHW4_AGS(1)PQLDDIR	TG_NT-TG_EGCG	-0.322598	0.117109	-2.75468	6	0.033086
Q8CHX7_PVTWNSAAQT(1)PERK	TG_NT-TG_EGCG	-0.916427	0.393524	-2.32877	7	0.0527092
Q8CI71_FLEQS(0.599)RS(0.394)PS(0.007)VS(0.998)PS(0.002)K	TG_NT-TG_EGCG	-0.0770718	0.244433	-0.315308	5	0.765263
Q8CIN4_YLS(1)FTPPEK	TG_NT-TG_EGCG	0.368883	0.162978	2.26339	5	0.0730407
Q8CIP4_RS(0.992)PT(0.005)S(0.002)T(0.001)GDTELK	TG_NT-TG_EGCG	0.239633	0.259207	0.924482	7	0.385995
Q8CJ19_GRS(1)EEELEASK	TG_NT-TG_EGCG	0.416526	0.0943429	4.41502	6	0.00449496
Q8CJ19_VKS(1)PEEPLFPTPLLLR	TG_NT-TG_EGCG	0.637803	0.260843	2.44516	6	0.050119
Q8JZP2_SPGS(1)PQLSR	TG_NT-TG_EGCG	0.426067	0.230415	1.84912	5	0.123688
Q8JZQ9_PAAQS(0.002)EEET(0.02)AT(0.245)S(0.733)PAAS(0.993)PT(0.006)PQSAER	TG_NT-TG_EGCG	-0.274273	0.238801	-1.14854	5	0.302707
Q8JZQ9_PAAQSEEETAT(0.002)S(0.998)PAAS(0.803)PT(0.193)PQS(0.004)AER	TG_NT-TG_EGCG	-0.815083	0.396625	-2.05505	5	0.0950302
Q8JZR0_NIFKLAQGEYIAPEKIENVY(1)S(1)RS(1)R	TG_NT-TG_EGCG	0.328543	0.317364	1.03522	6	0.340473
Q8JZW4_KKY(0.202)VNS(0.718)GT(0.561)VT(0.472)LLS(0.055)FAVES(0.892)ES(0.272)T(0.128)FLDY(0.701)IK	TG_NT-TG_EGCG	0.791868	0.220252	3.59528	3	0.036885
Q8JZW5_LGNPYCS(0.937)PT(0.063)LVR	TG_NT-TG_EGCG	0.0600416	0.308804	0.194432	7	0.85136
Q8K012_TIS(1)DGTISAAK	TG_NT-TG_EGCG	0.0158139	0.284535	0.055578	7	0.957231
Q8K019_ELFDYS(1)PPLHK	TG_NT-TG_EGCG	-0.0198681	0.24052	-0.0826049	7	0.936478
Q8K019_EVQS(1)PEQVK	TG_NT-TG_EGCG	-0.101547	0.258128	-0.393399	7	0.705732
Q8K019_IDIS(1)PSALR	TG_NT-TG_EGCG	0.234377	0.0927085	2.5281	7	0.0393418
Q8K019_KAEGEPQEES(1)PLK	TG_NT-TG_EGCG	-0.141954	0.196579	-0.722122	7	0.493631
Q8K019_SIFREES(1)PLR	TG_NT-TG_EGCG	-0.110808	0.175724	-0.630582	6	0.55156
Q8K0T0_REQDS(1)PPMKPGALDAIR	TG_NT-TG_EGCG	0.103579	0.372577	0.278007	7	0.789039
Q8K0T0_SPPVAMETASTGMAAVPDALDHS(0.958)PS(0.038)S(0.003)T(0.001)LK	TG_NT-TG_EGCG	0.396188	0.685103	0.57829	7	0.581188
Q8K0U4_ETAPTSTYS(0.003)S(0.997)PAR	TG_NT-TG_EGCG	-0.178858	0.344216	-0.519609	7	0.619357
Q8K1M6_SKPIPIMPAS(1)PQK	TG_NT-TG_EGCG	0.234617	0.502266	0.467118	7	0.654607
Q8K212_GSGVAQS(1)PQQQPQQQPPQPQQPTPPK	TG_NT-TG_EGCG	0.541464	0.101692	5.32453	4	0.00598728
Q8K221_HPS(0.001)HS(0.004)T(0.012)S(0.972)PS(0.012)GPGDEVAR	TG_NT-TG_EGCG	1.36875	1.22936	1.11339	6	0.308148
Q8K298_DSNLSAAS(1)PKPGK	TG_NT-TG_EGCG	-0.158858	0.284058	-0.559245	7	0.593427
Q8K2C9_WLDES(1)DAEMELR	TG_NT-TG_EGCG	-1.30427	0.636486	-2.04918	6	0.0863405
Q8K2F8_S(0.5)S(0.5)PQLDPLRK	TG_NT-TG_EGCG	-0.0732308	0.105616	-0.693369	6	0.51401
Q8K2F8_S(0.953)S(0.047)PQLDPLRK	TG_NT-TG_EGCG	-0.0732308	0.105616	-0.693369	6	0.51401
Q8K2F8_S(0.954)PT(0.046)MEQAVQTASAHLPAPAPVGR	TG_NT-TG_EGCG	0.566427	0.462664	1.22427	5	0.275383
Q8K2K6_GTPSQS(1)PVVGR	TG_NT-TG_EGCG	0.400856	0.403132	0.994355	7	0.353172
Q8K310_RDS(0.004)FDDRGPS(0.996)LNPVLDYDHGSR	TG_NT-TG_EGCG	0.369438	0.834671	0.442615	6	0.673554
Q8K3X4_PAPEEGPPELNRQS(0.991)PNS(0.004)S(0.003)S(0.001)AATSVASR	TG_NT-TG_EGCG	0.0114812	0.254453	0.0451209	5	0.965758
Q8K400_KLS(1)LPTDLKPDLDVK	TG_NT-TG_EGCG	0.337206	0.299121	1.12732	7	0.29676
Q8K4G5_T(0.025)LS(0.974)PTPSAEGYQDVR	TG_NT-TG_EGCG	-0.233825	0.386079	-0.60564	4	0.577438
Q8K4G5_Y(0.003)DS(0.995)PLHSAS(0.002)HAPSSK	TG_NT-TG_EGCG	0.921244	0.48175	1.91229	4	0.128407
Q8K4I3_EIKPSERPLS(1)PK	TG_NT-TG_EGCG	0.0490075	0.379418	0.129165	7	0.90086
Q8K4I3_KAS(1)EEEYVIRK	TG_NT-TG_EGCG	0.0882075	0.422481	0.208785	7	0.840562
Q8K4Q0_ILDTSSLTQSAPAS(0.999)PT(0.001)NK	TG_NT-TG_EGCG	0.056114	0.225028	0.249365	7	0.810238
Q8K4Z3_GS(1)ETMAGAAVK	TG_NT-TG_EGCG	0.154639	0.803312	0.192502	3	0.859643
Q8QZV4_GSSAAAPPS(0.176)S(0.824)PPPGR	TG_NT-TG_EGCG	0.186663	0.278534	0.670161	3	0.550729
Q8R0A5_EGKPEDEVEPEDEEKS(1)DEDEKPDK	TG_NT-TG_EGCG	-0.944547	0.410807	-2.29924	7	0.0550523
Q8R0A7_TVTMIS(1)PEDEQK	TG_NT-TG_EGCG	-0.044182	0.0797944	-0.553699	7	0.597019
Q8R0S2_MQFS(1)FEGPEK	TG_NT-TG_EGCG	0.0102385	0.459618	0.022276	7	0.982849
Q8R146_ALDVSAS(1)DEEMARPK	TG_NT-TG_EGCG	-0.064452	0.463273	-0.139123	5	0.894783
Q8R1F6_T(0.16)GS(0.84)QEGTSMEGSRPAAPAEPGTLK	TG_NT-TG_EGCG	-0.0312613	0.338562	-0.0923356	6	0.929437
Q8R1Q8_DFQEYVEPGEDFPAS(1)PQRR	TG_NT-TG_EGCG	0.307979	0.270323	1.1393	7	0.29206
Q8R1Q8_KPAS(0.001)VS(0.988)PT(0.009)T(0.002)PTSPTEGEAS	TG_NT-TG_EGCG	0.434853	0.145407	2.9906	6	0.0243013
Q8R1Q8_KPASVSPTTPT(0.033)S(0.965)PT(0.002)EGEAS	TG_NT-TG_EGCG	-0.619804	0.413686	-1.49825	5	0.194341
Q8R1Q8_KPASVSPTTPTS(0.012)PT(0.988)EGEAS	TG_NT-TG_EGCG	0.110166	0.324653	0.339333	3	0.756725
Q8R361_PLTAAPVEAS(1)PDRK	TG_NT-TG_EGCG	0.239301	0.375775	0.63682	7	0.544497
Q8R361_RTYS(1)DEASQLR	TG_NT-TG_EGCG	-0.187723	0.200086	-0.93821	5	0.39121
Q8R361_S(0.997)PS(0.003)HSSWLSTEGGR	TG_NT-TG_EGCG	0.495039	0.355655	1.39191	3	0.258194
Q8R3I2_RT(0.002)S(0.988)T(0.011)QENVHLSQAK	TG_NT-TG_EGCG	-0.656126	0.346465	-1.89377	6	0.107091
Q8R3Q2_AAGAVEAVCTGHT(0.003)GKVS(0.997)PPPR	TG_NT-TG_EGCG	-0.308257	0.223574	-1.37877	7	0.210412
Q8R3Y8_AGGAS(1)PAASSTTQPPAQHR	TG_NT-TG_EGCG	-0.808156	0.892384	-0.905615	5	0.406661
Q8R3Z5_S(0.991)GDNS(0.009)SSSLGDVVTGTR	TG_NT-TG_EGCG	0.370891	0.545439	0.679985	3	0.545286
Q8R464_GSYLTHEAS(1)GLDEQGEAR	TG_NT-TG_EGCG	-0.158829	0.133235	-1.1921	7	0.272065
Q8R4A3_T(0.024)DQLES(0.975)KRLALPES(0.001)CSAGAAMEPQSK	TG_NT-TG_EGCG	0.710615	0.389446	1.82468	5	0.127638
Q8R4E6_HSAPS(1)PPVS(0.044)VGS(0.956)EEHPHSVLK	TG_NT-TG_EGCG	-1.23454	0.526316	-2.34563	5	0.0659175
Q8R4Y8_GPY(0.001)HS(0.005)PNPS(0.991)PGS(0.003)S(0.001)S(0.011)S(0.408)RPS(0.581)VVGR	TG_NT-TG_EGCG	1.28697	0.759148	1.69528	6	0.140955
Q8R4Y8_GPY(0.004)HS(0.016)PNPS(0.978)PGS(0.002)SS(0.007)S(0.051)RPS(0.942)VVGR	TG_NT-TG_EGCG	2.10582	0.580727	3.62618	4	0.022235
Q8R574_LGIAVIHGEAQDAESDLVDGRHS(1)PPMVR	TG_NT-TG_EGCG	-0.44309	0.427758	-1.03584	6	0.340208
Q8R5A6_S(0.009)VS(0.04)ES(0.04)HT(0.911)PCPSESTGDTVPLQR	TG_NT-TG_EGCG	-0.109528	0.233016	-0.470045	5	0.65811
Q8VBT0_KVEEEQEADEEDVS(1)EEEAEDREGASK	TG_NT-TG_EGCG	-0.36162	0.220769	-1.638	7	0.145432
Q8VCI5_AKPS(0.999)PEHAPT(0.001)ISAPDASGPQK	TG_NT-TG_EGCG	-0.392778	0.169207	-2.32128	7	0.0532938
Q8VD33_S(0.002)RS(0.993)FS(0.002)S(0.002)S(0.001)ADEHS	TG_NT-TG_EGCG	0.490103	0.377756	1.29741	6	0.24214
Q8VD37_ASIGNIALS(0.993)PS(0.007)PVR	TG_NT-TG_EGCG	1.36897	0.920813	1.4867	6	0.187648
Q8VD37_DDYLETLS(0.002)S(0.998)PK	TG_NT-TG_EGCG	0.237319	0.325271	0.729603	6	0.493121
Q8VD37_DT(0.007)DS(0.021)T(0.194)GS(0.699)PDRDGMQPS(0.077)PHEPPY(0.001)HS(0.001)K	TG_NT-TG_EGCG	-0.0905257	0.362158	-0.249962	5	0.812562
Q8VD37_EQVVT(0.775)PPAAS(0.103)DIPADS(0.121)PAPAPPGPTGSAGPPGPPGPR	TG_NT-TG_EGCG	0.117083	0.312331	0.374868	6	0.720652
Q8VD37_HVPS(1)PLNLEEVQK	TG_NT-TG_EGCG	0.235087	0.37529	0.626413	7	0.550917
Q8VD37_LPPGKPGVGDVS(0.006)RPFS(0.993)PPIHS(0.617)S(0.192)S(0.192)PPPIAPLAR	TG_NT-TG_EGCG	-0.0811096	0.425055	-0.190821	7	0.854082
Q8VD37_LPPGKPGVGDVS(0.974)RPFS(0.028)PPIHS(0.333)S(0.333)S(0.333)PPPIAPLAR	TG_NT-TG_EGCG	0.106156	0.638129	0.166356	6	0.873341
Q8VD37_LPS(1)ISDLDSIFGPVLSPK	TG_NT-TG_EGCG	0.280412	0.462628	0.606129	7	0.56356
Q8VD37_LPSISDLDSIFGPVLS(1)PK	TG_NT-TG_EGCG	0.40399	0.561213	0.71985	6	0.498686
Q8VD37_NLS(1)SEEVARPR	TG_NT-TG_EGCG	0.362113	0.748241	0.483952	7	0.643193
Q8VD37_PFSPPIHS(0.012)S(0.042)S(0.945)PPPIAPLAR	TG_NT-TG_EGCG	-0.281113	0.77824	-0.361217	4	0.736208
Q8VD37_PFSPPIHS(0.792)S(0.128)S(0.08)PPPIAPLAR	TG_NT-TG_EGCG	1.17236	1.32063	0.887725	3	0.440078
Q8VD37_RS(0.081)T(0.919)PT(1)PELTSK	TG_NT-TG_EGCG	0.654581	0.543749	1.20383	4	0.295023
Q8VD37_RST(1)PT(0.997)PELT(0.002)S(0.001)K	TG_NT-TG_EGCG	0.162574	0.514679	0.315874	7	0.761308
Q8VD37_T(0.011)VPAT(0.965)PPRT(0.781)GS(0.239)PLT(0.003)VATGNDQAATEAK	TG_NT-TG_EGCG	0.17205	0.165043	1.04245	5	0.344959
Q8VD37_T(0.041)VPAT(0.925)PPRT(0.874)GS(0.152)PLT(0.006)VAT(0.002)GNDQAAT(0.001)EAK	TG_NT-TG_EGCG	-0.18533	0.655769	-0.282614	6	0.786969
Q8VD37_WVHFS(0.003)DAS(0.997)PEHVT(1)PELTPR	TG_NT-TG_EGCG	-0.409127	0.461834	-0.885874	7	0.405089
Q8VD37_WVHFSDAS(1)PEHVTPELTPR	TG_NT-TG_EGCG	-0.0290517	0.441432	-0.0658124	7	0.949367
Q8VD37_Y(0.001)NS(0.999)PELDEEGYSIRPEEPGSTK	TG_NT-TG_EGCG	0.0125385	0.176755	0.0709368	7	0.945432
Q8VDD5_GTGDCS(1)DEEVDGK	TG_NT-TG_EGCG	-0.196893	0.283689	-0.694047	6	0.513613
Q8VDF3_VQAS(1)MRS(0.993)PNMET(0.008)FKQQK	TG_NT-TG_EGCG	0.389279	0.329347	1.18197	4	0.302683
Q8VDM4_TPVQSQQPSAT(0.012)T(0.984)PS(0.004)GADEK	TG_NT-TG_EGCG	-0.217653	0.169281	-1.28575	7	0.239429
Q8VDN2_S(1)PDFTNENPLETR	TG_NT-TG_EGCG	0.178703	0.255742	0.698764	7	0.507244
Q8VDN2_YEPAAVS(1)EHGDKK	TG_NT-TG_EGCG	-0.504871	0.732128	-0.689594	4	0.52837
Q8VDN4_S(0.029)LS(0.971)APLHPEFEEVYR	TG_NT-TG_EGCG	-0.625143	0.570916	-1.09498	5	0.323444
Q8VDN4_S(0.921)LS(0.079)APLHPEFEEVYR	TG_NT-TG_EGCG	0.27601	0.235121	1.17391	5	0.293298
Q8VDQ8_EHANIDAQSGSQAPNPSTT(0.001)IS(0.997)PGKS(0.003)PPPAK	TG_NT-TG_EGCG	-0.411587	0.771906	-0.533208	7	0.610392
Q8VDQ8_REHANIDAQSGSQAPNPS(0.001)T(0.001)T(0.01)IS(0.01)PGKS(0.977)PPPAK	TG_NT-TG_EGCG	0.19182	0.725066	0.264555	7	0.798973
Q8VDZ4_GDS(1)LKEPTSIADSSR	TG_NT-TG_EGCG	-0.105813	0.390452	-0.271001	7	0.794208
Q8VDZ4_SIGSASPGPGQPPLS(0.038)S(0.847)PT(0.116)R	TG_NT-TG_EGCG	-0.245784	0.344473	-0.713506	3	0.527031
Q8VE19_GFSQYGVS(0.007)GS(0.974)PT(0.019)K	TG_NT-TG_EGCG	0.0683087	0.188189	0.36298	5	0.73146
Q8VE52_AS(1)PVPEDHAEAAGAEQGGESTEGNAK	TG_NT-TG_EGCG	0.02924	0.243663	0.120002	4	0.910268
Q8VED9_LDDGHLNNSLGS(1)PVQADVYFPR	TG_NT-TG_EGCG	0.214515	0.286796	0.74797	7	0.478848
Q8VEK3_S(0.015)S(0.059)S(0.926)PVNVK	TG_NT-TG_EGCG	0.387257	0.510859	0.758051	5	0.482599
Q8VEK3_S(1)PQPPVEEEDEHFDDTVVCLDTYNCDLHFK	TG_NT-TG_EGCG	0.146047	0.282624	0.516753	6	0.623816
Q8VEL9_GHAGGQRPEPS(0.021)S(0.978)PDGPAPPT(0.001)R	TG_NT-TG_EGCG	0.225378	0.221174	1.01901	4	0.365818
Q8VEL9_GHAGGQRPEPS(0.981)S(0.019)PDGPAPPTR	TG_NT-TG_EGCG	1.46354	1.49461	0.979212	7	0.360097
Q8VH51_DKS(1)PVREPIDNLTPEER	TG_NT-TG_EGCG	-0.0351624	0.114536	-0.306997	7	0.767777
Q8VH51_YRS(0.999)PYSGPK	TG_NT-TG_EGCG	0.152538	0.377768	0.403788	6	0.700366
Q8VHI6_LSQSVHHGASSEGSLS(1)PDTR	TG_NT-TG_EGCG	-0.0997032	0.379904	-0.262443	7	0.800536
Q8VHN7_T(0.813)DLHPIS(0.187)GY(1)LEFRQGES(1)NK	TG_NT-TG_EGCG	0.710881	0.734065	0.968417	5	0.377314
Q8VHN7_T(0.865)DLHPIS(0.135)GY(1)LEFRQGES(1)NK	TG_NT-TG_EGCG	0.710881	0.734065	0.968417	5	0.377314
Q8VHQ9_S(0.983)IS(0.017)HPESGDPPTMAEGEGYR	TG_NT-TG_EGCG	0.261324	0.318163	0.821352	5	0.448822
Q91V14_NKGPS(1)PVSSEGIK	TG_NT-TG_EGCG	0.253028	0.465672	0.543361	6	0.606463
Q91V92_TAS(1)FSESR	TG_NT-TG_EGCG	0.017307	0.39278	0.0440628	6	0.966284
Q91VK4_AAASGPASASAPAAEILLT(1)PAR	TG_NT-TG_EGCG	0.138599	0.396888	0.349214	5	0.741155
Q91W92_RSDS(1)LLSFR	TG_NT-TG_EGCG	-0.0234307	0.271466	-0.0863115	4	0.935367
Q91WG5_IYAS(0.003)S(0.158)S(0.835)PPDT(0.005)GQR	TG_NT-TG_EGCG	-0.171473	0.16619	-1.03179	6	0.341955
Q91WG5_PS(0.021)S(0.979)PVSAPVRPK	TG_NT-TG_EGCG	1.1365	0.605209	1.87787	5	0.119202
Q91WG7_EGASSSEPNVS(0.008)DYNS(0.992)DNAAK	TG_NT-TG_EGCG	-0.149907	0.493619	-0.30369	4	0.776506
Q91XF0_GLAT(0.001)GDS(0.999)PLGPMTHHGEEDWVYER	TG_NT-TG_EGCG	-0.472288	0.317767	-1.48627	5	0.197353
Q91XM9_AIS(1)LEGEPR	TG_NT-TG_EGCG	0.178984	0.288003	0.621466	7	0.553984
Q91XM9_GPELVHVS(1)EK	TG_NT-TG_EGCG	0.130845	0.497968	0.262757	3	0.809749
Q91XM9_HYS(1)PVECDK	TG_NT-TG_EGCG	-0.224538	0.355085	-0.632351	7	0.547249
Q91XM9_NLSQIENVHGY(0.001)VLQS(0.016)HIS(0.983)PLK	TG_NT-TG_EGCG	-0.164879	0.583422	-0.282607	4	0.791499
Q91XM9_YQDEDGPHDHS(1)LPR	TG_NT-TG_EGCG	0.623148	0.943631	0.660373	6	0.533531
Q91XV3_AEGAGT(0.002)EEEGT(0.999)PKES(1)EPQAAADATEVK	TG_NT-TG_EGCG	-0.234631	0.302822	-0.774814	7	0.463813
Q91XV3_AGEASAES(0.991)T(0.009)GAADGAAPEEGEAK	TG_NT-TG_EGCG	-0.163291	0.22433	-0.727904	6	0.494087
Q91XV3_KAEGAGT(0.038)EEEGT(0.962)PKES(1)EPQAAADATEVK	TG_NT-TG_EGCG	-0.3374	0.297048	-1.13584	7	0.293411
Q91XV3_PSSAEPAPS(0.009)S(0.009)KET(0.962)PAAS(0.018)EAPS(0.001)S(0.001)AAK	TG_NT-TG_EGCG	0.368329	0.305451	1.20585	5	0.281818
Q91XV3_S(1)EGAAEEQPEPAPAPEQEAAAPGPAAGGEAPK	TG_NT-TG_EGCG	-0.0681513	0.217198	-0.313775	7	0.762836
Q91XV3_SDAAPAAS(0.997)DS(0.002)KPSS(0.001)AEPAPSSK	TG_NT-TG_EGCG	-0.231854	0.441326	-0.525358	7	0.615559
Q91YM2_AGS(1)PLCNSNLQDSEEDVEPPSYHLFR	TG_NT-TG_EGCG	0.145071	0.288323	0.503157	3	0.649473
Q91YM2_TSFSVGS(1)DDELGPIR	TG_NT-TG_EGCG	0.166444	0.228123	0.729626	7	0.489309
Q920I9_TYQVPPVQPAS(0.995)PGS(0.005)HNALK	TG_NT-TG_EGCG	0.0371949	0.144825	0.256827	7	0.804697
Q921C1_DTTDELS(1)VVEAK	TG_NT-TG_EGCG	-0.122854	0.28259	-0.434743	4	0.686175
Q921U8_PCS(0.009)EEPS(0.496)T(0.496)PPPVAVGT(0.034)GEPGGS(0.966)MK	TG_NT-TG_EGCG	-0.264829	0.902543	-0.293426	3	0.788324
Q922S4_RPEAVQNT(0.002)S(0.998)VDASEDQK	TG_NT-TG_EGCG	-0.00320559	0.160316	-0.0199954	6	0.984695
Q924K8_HAELS(0.879)GS(0.121)PLK	TG_NT-TG_EGCG	-0.148893	0.236512	-0.629537	6	0.552199
Q925T6_RQS(1)IPEEFK	TG_NT-TG_EGCG	-0.253243	0.149266	-1.69658	7	0.133591
Q99104_AIS(1)PTSATSSGR	TG_NT-TG_EGCG	-0.148376	0.227569	-0.652004	7	0.535213
Q99104_KIGELEVGQMENIS(1)PGQIIDEPIRPVNIPR	TG_NT-TG_EGCG	0.230575	0.41468	0.556031	6	0.598297
Q99J09_KDT(1)PPPLVPPAAR	TG_NT-TG_EGCG	0.0571396	0.31007	0.18428	5	0.861035
Q99J27_RDS(1)VGGEGDREVLLGDAGPGDLPK	TG_NT-TG_EGCG	-0.145951	0.377418	-0.386709	5	0.714882
Q99JF8_EDTDQEEKAS(1)NEDVTK	TG_NT-TG_EGCG	-0.0487989	0.895493	-0.0544939	6	0.958311
Q99JG2_PRES(1)PPLLPLGTPC	TG_NT-TG_EGCG	0.0994711	0.232076	0.428614	7	0.681085
Q99K01_VQGTGVT(0.999)PPPTPLGTR	TG_NT-TG_EGCG	0.198562	0.308124	0.644422	4	0.554397
Q99KX1_LAIQGPEDS(0.997)PS(0.003)R	TG_NT-TG_EGCG	0.0914506	0.178831	0.511379	4	0.63602
Q99KY4_EPET(0.001)GLDNT(0.12)S(0.879)PK	TG_NT-TG_EGCG	0.189626	0.190673	0.99451	5	0.365636
Q99L43_EDAPPEDKES(1)ESEAK	TG_NT-TG_EGCG	-1.03264	0.385253	-2.68042	7	0.0315201
Q99L43_LDGET(0.004)AS(0.98)DS(0.016)ESR	TG_NT-TG_EGCG	-0.833845	0.815675	-1.02228	6	0.346087
Q99LH9_GLS(0.001)DHAS(0.999)LDGQELGAQSR	TG_NT-TG_EGCG	-0.379483	0.490756	-0.773262	3	0.495707
Q99M51_RKPS(0.976)VPDT(0.023)AS(0.001)PADDSFVDPGER	TG_NT-TG_EGCG	0.211179	0.22173	0.952414	7	0.372607
Q99NE5_ET(0.117)S(0.871)PIS(0.007)S(0.005)HPVTWQPSK	TG_NT-TG_EGCG	-0.15578	0.987343	-0.157777	4	0.882277
Q99NE5_GRS(1)QDYPDRLEK	TG_NT-TG_EGCG	-0.618675	1.11259	-0.556069	7	0.595483
Q99NE5_LQTHDESSLPLPQPS(1)PFMPR	TG_NT-TG_EGCG	0.289661	0.336959	0.859635	7	0.418454
Q99NE5_MERPSISVIS(1)PTSPGALK	TG_NT-TG_EGCG	-0.0272639	0.533273	-0.0511255	7	0.960654
Q99NE5_MERPSISVISPT(0.003)S(0.997)PGALK	TG_NT-TG_EGCG	0.406259	0.388897	1.04464	6	0.336437
Q99NE5_S(0.803)RS(0.195)QT(0.002)PLSTAAVSSQDTASHGAPLDR	TG_NT-TG_EGCG	-0.025378	0.373749	-0.067901	4	0.949123
Q99NE5_S(1)LDEIHPTR	TG_NT-TG_EGCG	1.11904	0.884434	1.26526	6	0.252693
Q99NE5_SASTNCLRPDT(0.003)S(0.003)LHS(0.994)PER	TG_NT-TG_EGCG	-0.0170589	0.389901	-0.0437519	3	0.967851
Q99NF2_MYS(1)VDGVSDDVPIR	TG_NT-TG_EGCG	0.132587	0.174997	0.757652	3	0.503738
Q99P31_LLQTCFS(0.009)S(0.967)PT(0.024)DDSMDR	TG_NT-TG_EGCG	0.247095	0.160903	1.53568	5	0.185213
Q99P72_EDGVMS(1)PEK	TG_NT-TG_EGCG	-0.120289	0.178285	-0.674703	7	0.521518
Q99P72_LPEDDEPPARPPAPAGAS(1)PLAEPAAPPSTPAAPK	TG_NT-TG_EGCG	0.432268	0.461364	0.936935	7	0.379982
Q99P72_LS(0.5)AS(0.5)PQEVGKPYLESFQPNLHITK	TG_NT-TG_EGCG	-0.0997346	0.31477	-0.316849	5	0.76416
Q99P72_LSAS(1)PQEVGK	TG_NT-TG_EGCG	0.0600148	0.405873	0.147866	7	0.886618
Q99P72_MEDIDQSSLVSSSADS(1)PPRPPPAFK	TG_NT-TG_EGCG	-0.118795	0.531745	-0.223407	7	0.829599
Q99P72_RGS(0.959)GS(0.02)VDET(0.02)LFALPAASEPVIPSSAEK	TG_NT-TG_EGCG	0.181695	0.342825	0.529993	6	0.615147
Q99P72_RRGS(0.025)GS(0.926)VDET(0.049)LFALPAASEPVIPSSAEK	TG_NT-TG_EGCG	-4.3931	0.484657	-9.06435	4	0.000821037
Q99PD7_KAS(1)VIMVDELLSAYPHQLSFSEAGLR	TG_NT-TG_EGCG	-0.512318	0.661508	-0.77447	5	0.473665
Q99PL6_GKS(1)PQLALR	TG_NT-TG_EGCG	-0.0258598	0.363134	-0.0712129	7	0.94522
Q9CPQ3_AAAVAAAGAGEPLS(1)PEELLPK	TG_NT-TG_EGCG	-0.0803729	0.329936	-0.243601	7	0.814525
Q9CQC6_QY(0.144)S(0.856)PLLAAFT(0.446)T(0.553)QGQS(0.5)ELT(0.5)LLLK	TG_NT-TG_EGCG	-1.4817	0.517675	-2.86221	3	0.0644599
Q9CQC6_QY(0.253)S(0.747)PLLAAFT(0.925)T(0.925)QGQS(0.074)ELT(0.074)LLLK	TG_NT-TG_EGCG	1.12495	0.607791	1.85089	5	0.123408
Q9CQC6_QY(0.455)S(0.544)PLLAAFT(0.06)T(0.081)QGQS(0.873)ELT(0.987)LLLK	TG_NT-TG_EGCG	0.13957	1.20313	0.116006	7	0.910906
Q9CQC6_QY(0.825)S(0.175)PLLAAFT(0.482)T(0.482)QGQS(0.306)ELT(0.73)LLLK	TG_NT-TG_EGCG	0.573562	1.23843	0.463135	6	0.65959
Q9CQG9_RRES(0.999)QT(0.001)ALVVNQR	TG_NT-TG_EGCG	-0.415043	0.225431	-1.84111	6	0.115201
Q9CQJ6_LTVENS(1)PK	TG_NT-TG_EGCG	-0.916839	0.441242	-2.07786	4	0.10628
Q9CQS4_SFGSGTELGHWVT(0.008)T(0.992)PPDIPGSR	TG_NT-TG_EGCG	-0.0996442	0.420683	-0.236863	6	0.820643
Q9CQS8_PGPTPSGTNVGSSGRS(0.999)PSK	TG_NT-TG_EGCG	1.63481	0.780292	2.09513	7	0.0744043
Q9CR73_GGGERYNIPDPQS(1)R	TG_NT-TG_EGCG	1.03221	0.638973	1.61542	4	0.181524
Q9CR86_GNVVPS(0.999)PLPT(0.001)R	TG_NT-TG_EGCG	0.272843	0.179203	1.52254	4	0.202536
Q9CR86_TFS(1)ATVR	TG_NT-TG_EGCG	0.174906	0.597396	0.292781	7	0.778178
Q9CT10_S(0.012)PS(0.975)ES(0.012)AEETHTLEEK	TG_NT-TG_EGCG	-0.0365483	0.397252	-0.0920028	5	0.930268
Q9CT10_S(0.999)PS(0.001)ESAEETHTLEEK	TG_NT-TG_EGCG	-0.108588	0.403843	-0.268886	3	0.805449
Q9CW46_AADVSVTHRPPLS(1)PEAEAEAETPETVDR	TG_NT-TG_EGCG	0.223085	0.178183	1.252	7	0.250781
Q9CWZ7_KKS(1)PAT(1)PQAKPDGAAGMAAEEEEDEYSGGLC	TG_NT-TG_EGCG	-0.00906902	0.270815	-0.0334878	7	0.97422
Q9CY58_S(0.004)KS(0.996)EEAHAEDSVMDHHFR	TG_NT-TG_EGCG	0.599066	0.975853	0.61389	6	0.561826
Q9CYZ2_HSIS(1)MPVMR	TG_NT-TG_EGCG	0.715027	0.39308	1.81904	3	0.166481
Q9CYZ2_MDSASQDINLNS(1)PNK	TG_NT-TG_EGCG	0.426567	0.258754	1.64854	6	0.150337
Q9CZ00_TPVAEEEEEVGIPIPAPGFLQVT(1)ER	TG_NT-TG_EGCG	-0.0456647	0.392719	-0.116279	5	0.911958
Q9CZ44_S(1)PNELVDDLFK	TG_NT-TG_EGCG	0.177842	0.351984	0.505255	7	0.628896
Q9CZH7_VAEPEES(1)EAEEPAAEGR	TG_NT-TG_EGCG	-0.248638	0.197162	-1.26108	7	0.247681
Q9CZW5_AS(1)PALGSGHHDGSGDSLEMSSLDR	TG_NT-TG_EGCG	0.0936563	0.148722	0.629741	7	0.548859
Q9D0L8_ASVASDPES(1)PPGGNEPAAASGQR	TG_NT-TG_EGCG	0.134813	0.245123	0.549983	7	0.599432
Q9D0L8_GDVS(1)EDEPSLGR	TG_NT-TG_EGCG	-0.754491	0.636957	-1.18452	4	0.301779
Q9D0V7_KLS(1)GDQITLPTTVDYSSVPK	TG_NT-TG_EGCG	0.633866	0.440117	1.44022	7	0.19299
Q9D1L0_RAPAAQPPAAAAPS(0.043)AVGS(0.957)PAAAPR	TG_NT-TG_EGCG	-0.0511584	0.228417	-0.223969	7	0.829178
Q9D1N4_WGY(0.322)GVY(0.729)S(0.945)GPIGT(0.871)AT(0.132)LIIAVK	TG_NT-TG_EGCG	0.314161	0.314063	1.00031	5	0.363081
Q9D1T0_S(1)DAGISSADAPR	TG_NT-TG_EGCG	-0.078482	0.208591	-0.376248	7	0.717877
Q9D219_PTAAPRPLDRES(1)PGVENK	TG_NT-TG_EGCG	-0.433125	0.249126	-1.73858	6	0.132771
Q9D394_SALT(1)PPTDMPTPTTDK	TG_NT-TG_EGCG	0.672144	0.509637	1.31887	6	0.235313
Q9D3A8_DGGSHIDSTVSPHPQEPMLT(0.594)AS(0.406)PR	TG_NT-TG_EGCG	0.346053	0.749908	0.461461	3	0.67587
Q9D415_SLDSLDPAGLLT(0.011)S(0.989)PK	TG_NT-TG_EGCG	-0.464247	0.295357	-1.57181	5	0.176798
Q9D4C9_RSQS(1)VVEAGTLK	TG_NT-TG_EGCG	0.0988525	0.250213	0.395074	7	0.704551
Q9D6Z1_EEVAS(1)EPEEAASPTTPK	TG_NT-TG_EGCG	-0.432602	0.323578	-1.33693	7	0.223057
Q9D7P6_RAAS(1)ALLLR	TG_NT-TG_EGCG	-0.171181	0.258164	-0.66307	7	0.528508
Q9D7V2_AHRPSAPS(1)PPPR	TG_NT-TG_EGCG	0.0456583	0.966177	0.0472566	7	0.963629
Q9D8Y0_RADLNQGIGEPQS(1)PSR	TG_NT-TG_EGCG	0.837829	0.925136	0.905627	7	0.395235
Q9D920_GLLSGQT(0.224)S(0.77)PT(0.007)NAK	TG_NT-TG_EGCG	0.316112	0.344575	0.917396	5	0.401021
Q9D9R9_GYKLSLSQPMPSIPS(1)FKKIPGFT(1)K	TG_NT-TG_EGCG	0.532927	0.509326	1.04634	4	0.354465
Q9DBC7_TDSREDEIS(1)PPPPNPVVK	TG_NT-TG_EGCG	0.214572	0.313592	0.684237	7	0.515831
Q9DBS2_DT(0.005)VDS(0.995)AGTSPTAVLAAGEDAGAGRPGAGTPLR	TG_NT-TG_EGCG	0.327175	0.204015	1.60368	7	0.152818
Q9DBS2_DTVDSAGT(0.009)S(0.917)PT(0.073)AVLAAGEDAGAGRPGAGT(0.001)PLR	TG_NT-TG_EGCG	0.402424	0.740701	0.543301	4	0.615783
Q9DBS2_DTVDSAGTSPTAVLAAGEDAGAGRPGAGT(1)PLR	TG_NT-TG_EGCG	0.475599	0.514249	0.924841	5	0.397489
Q9DC11_RGS(1)GHPAYAEVEPVGEK	TG_NT-TG_EGCG	-0.39055	0.328415	-1.1892	7	0.273132
Q9DCB4_SES(1)LDEEEK	TG_NT-TG_EGCG	0.312287	0.3137	0.995497	5	0.3652
Q9DCB8_MAAS(1)RALS(1)LTAEAVR	TG_NT-TG_EGCG	0.353537	0.756079	0.467592	3	0.671947
Q9DD18_S(0.005)AS(0.023)S(0.972)GAEGDVSSEREP	TG_NT-TG_EGCG	-0.0250303	0.25226	-0.0992242	4	0.925734
Q9EPJ9_EWSLES(0.058)S(0.747)PAQNWT(0.195)PPQPK	TG_NT-TG_EGCG	0.27206	0.178871	1.52098	5	0.188746
Q9EPJ9_S(0.957)PS(0.037)S(0.006)DSWTCADASTGR	TG_NT-TG_EGCG	-0.136242	0.419364	-0.324878	4	0.761555
Q9EPN1_RQFS(1)PGPR	TG_NT-TG_EGCG	-0.106454	0.352515	-0.301984	7	0.771439
Q9EPN1_SQES(0.999)LT(0.001)EHPSEMLK	TG_NT-TG_EGCG	0.0542575	0.536906	0.101056	3	0.925881
Q9EPN1_TPLENVPGNLS(1)PIKDPDR	TG_NT-TG_EGCG	0.173301	0.0877102	1.97584	7	0.0887243
Q9EQF6_EMGT(0.001)PLADT(0.984)PT(0.015)RPVTR	TG_NT-TG_EGCG	-0.967586	0.911959	-1.061	6	0.32952
Q9EQF6_EMGT(1)PLADT(0.978)PT(0.022)RPVTR	TG_NT-TG_EGCG	0.2183	0.355303	0.614404	7	0.558381
Q9EQH3_RES(1)PESEGPIYEGLIL	TG_NT-TG_EGCG	-0.591813	0.461933	-1.28117	7	0.240943
Q9ERI2_MSDGDY(0.999)DY(0.001)LIK	TG_NT-TG_EGCG	0.262474	0.590481	0.444509	4	0.679666
Q9ERT9_STLSMS(1)PR	TG_NT-TG_EGCG	0.424088	0.464601	0.9128	7	0.391701
Q9ES28_KPS(1)DEEFAVR	TG_NT-TG_EGCG	0.0785888	0.482387	0.162916	7	0.875188
Q9ES28_MS(1)GFIYQGK	TG_NT-TG_EGCG	0.00213318	0.236421	0.00902282	7	0.993053
Q9ES97_DS(1)PESPFEVIIDK	TG_NT-TG_EGCG	-0.435069	0.269187	-1.61623	7	0.150078
Q9ES97_ETTGGAPTMS(1)PDLEQEQLTIR	TG_NT-TG_EGCG	-0.371596	0.328498	-1.1312	6	0.30115
Q9ESN6_SADVS(0.994)PT(0.003)T(0.003)EGVK	TG_NT-TG_EGCG	-0.329464	0.154842	-2.12774	7	0.0709069
Q9ESN9_TGS(0.012)S(0.987)PTQGIVNK	TG_NT-TG_EGCG	-0.301523	0.220953	-1.36465	6	0.221325
Q9ET77_EFS(1)PSFQHR	TG_NT-TG_EGCG	-0.170658	0.0973034	-1.75388	3	0.177729
Q9ET77_SLPVALES(1)DEETGDELK	TG_NT-TG_EGCG	-0.222224	0.371687	-0.597879	5	0.575968
Q9JHU2_MELS(0.997)PS(0.003)RAS(1)PGK	TG_NT-TG_EGCG	-0.0921251	0.233309	-0.394863	7	0.7047
Q9JHU2_SGPQCS(0.01)S(0.989)PT(0.001)CQEETEDVR	TG_NT-TG_EGCG	-0.36247	0.86836	-0.417419	3	0.704446
Q9JI99_RNS(1)LTGEEGELVK	TG_NT-TG_EGCG	-0.0822446	0.130409	-0.630666	6	0.551509
Q9JIA7_SELVLAPAPAPAAT(0.906)HS(0.094)PLHR	TG_NT-TG_EGCG	-0.0820965	0.560443	-0.146485	5	0.889262
Q9JIS5_GGLS(1)DGEGPPGGRGEAQR	TG_NT-TG_EGCG	-0.163462	0.192807	-0.847801	7	0.424585
Q9JIS5_VFS(0.999)VT(0.001)HIK	TG_NT-TG_EGCG	0.114273	0.225501	0.506749	7	0.627899
Q9JIX8_SLS(1)PLSGTTDTK	TG_NT-TG_EGCG	-0.239354	0.25012	-0.956953	6	0.375544
Q9JJG0_LDNT(0.006)PAS(0.996)PPRS(0.983)PT(0.015)EPSDTPIAK	TG_NT-TG_EGCG	0.205159	0.167729	1.22316	5	0.275768
Q9JJV5_DLS(1)PISK	TG_NT-TG_EGCG	-0.470636	0.331924	-1.4179	4	0.229198
Q9JKC6_PAPTVPAAPS(0.009)S(0.991)PDATSEPK	TG_NT-TG_EGCG	-1.22554	1.73719	-0.705476	7	0.503308
Q9JKC6_PAPTVPAAPS(0.9)S(0.101)PDAT(0.835)S(0.164)EPK	TG_NT-TG_EGCG	0.28348	2.27035	0.124862	4	0.906657
Q9JKF6_AGIPQHHPPMAQNLQYPDDS(1)DDEK	TG_NT-TG_EGCG	-0.0620631	0.48347	-0.12837	6	0.902051
Q9JL04_GATADDS(0.004)GGGS(0.996)PVLAAK	TG_NT-TG_EGCG	0.0462911	0.246743	0.187608	7	0.856506
Q9JL04_LPEEEPS(1)PK	TG_NT-TG_EGCG	0.184234	0.310719	0.59293	5	0.579028
Q9JL04_SIQT(0.01)S(0.955)PT(0.036)EEGR	TG_NT-TG_EGCG	-0.154382	0.401004	-0.384989	5	0.716078
Q9JL26_EAAADTSGREEPPTPKS(1)PPK	TG_NT-TG_EGCG	-0.287164	0.236124	-1.21616	7	0.26334
Q9JLM8_ISQHGGS(0.966)S(0.03)T(0.003)SLSSTK	TG_NT-TG_EGCG	0.433905	1.15815	0.374654	7	0.71901
Q9JLM8_REES(1)EEGFQIPATITER	TG_NT-TG_EGCG	-0.283405	0.383305	-0.739372	7	0.483732
Q9JLM8_SPSPSPT(0.01)S(0.988)PGS(0.003)LRK	TG_NT-TG_EGCG	-0.348811	0.360648	-0.967179	7	0.365674
Q9JLM8_VCS(0.1)S(0.9)MDENDGPGEGDELGR	TG_NT-TG_EGCG	1.23405	0.391598	3.15131	5	0.0253415
Q9JM52_LDS(0.002)S(0.998)PVLSPGNK	TG_NT-TG_EGCG	0.155222	0.224625	0.691025	6	0.515381
Q9JM52_LDSSPVLS(1)PGNK	TG_NT-TG_EGCG	-0.171203	0.297198	-0.576059	4	0.595435
Q9JM52_SDSVLPASHGHLPQAGS(1)LER	TG_NT-TG_EGCG	0.0511235	0.424892	0.120321	7	0.907609
Q9JME5_AFYGS(1)EEDEAK	TG_NT-TG_EGCG	-0.132659	0.125682	-1.05552	7	0.326251
Q9JME5_GPGS(1)EEAATAALPAR	TG_NT-TG_EGCG	0.225106	0.211849	1.06258	6	0.328857
Q9JMH9_PLAPDPS(1)DDEHDPVDSISRPR	TG_NT-TG_EGCG	-0.508908	0.376149	-1.35294	7	0.218142
Q9QUN9_PAFVGSHDHS(1)EESQLPR	TG_NT-TG_EGCG	-0.35273	0.17234	-2.04671	7	0.0799171
Q9QVP9_RNS(1)LPQIPTLNLEAR	TG_NT-TG_EGCG	0.158237	0.271797	0.58219	7	0.578699
Q9QWI6_AVS(1)EVVRPASTPPIMASAIKDEDDEER	TG_NT-TG_EGCG	0.577019	0.27449	2.10215	6	0.0802389
Q9QWI6_DSGSSSVFAES(1)PGGK	TG_NT-TG_EGCG	0.00549001	0.0819138	0.0670218	7	0.948438
Q9QWI6_FRQS(1)LPLSR	TG_NT-TG_EGCG	-0.0739105	0.166979	-0.442633	7	0.671386
Q9QWI6_FSNVGLVHT(0.5)S(0.5)ERR	TG_NT-TG_EGCG	-0.386305	0.360178	-1.07254	3	0.362082
Q9QWI6_FSNVGLVHT(0.886)S(0.114)ERR	TG_NT-TG_EGCG	-0.323325	0.237357	-1.36219	5	0.231292
Q9QWI6_GEPDPERS(0.011)S(0.989)PPMLSADDAEYPR	TG_NT-TG_EGCG	0.378465	0.23458	1.61337	6	0.15779
Q9QWI6_GEPDPERS(0.717)S(0.269)PPMLS(0.014)ADDAEYPR	TG_NT-TG_EGCG	0.0601603	0.315257	0.190829	4	0.857954
Q9QWI6_GLDFEIPPPS(1)PPLNLHELSGPAEGTPLTPK	TG_NT-TG_EGCG	0.0163557	0.492227	0.033228	5	0.974778
Q9QWI6_KAES(1)EELEVQKPQVK	TG_NT-TG_EGCG	-0.866429	0.531634	-1.62975	7	0.147177
Q9QWI6_LADVSAPSGGPPPPHSPYSGPPS(0.998)RGS(0.002)PVR	TG_NT-TG_EGCG	0.0244865	0.172131	0.142255	7	0.890886
Q9QWI6_LSYAGGRPPSYAGS(1)PVHHAAER	TG_NT-TG_EGCG	-0.242404	0.384205	-0.630925	6	0.55135
Q9QWI6_RFS(1)NVGLVHTSER	TG_NT-TG_EGCG	-0.343865	0.490105	-0.701615	6	0.509205
Q9QWI6_RGS(1)DELTVPR	TG_NT-TG_EGCG	-0.265042	0.21691	-1.2219	7	0.261293
Q9QWI6_S(1)PNTAILIK	TG_NT-TG_EGCG	0.292409	0.174719	1.67359	7	0.138125
Q9QXG4_VRGWS(1)PPPEVR	TG_NT-TG_EGCG	-0.291757	0.375411	-0.777168	7	0.46251
Q9QXL2_KLS(0.99)S(0.009)SESPAPDTGSSAASGEADTSRPGTQQK	TG_NT-TG_EGCG	0.545877	0.5128	1.0645	6	0.328053
Q9QXL2_LIS(0.001)ES(0.034)S(0.966)PMNEFETLTAK	TG_NT-TG_EGCG	-0.921095	0.987407	-0.932842	4	0.40371
Q9QXS1_AQLEPVAS(1)PAK	TG_NT-TG_EGCG	-0.494836	0.141982	-3.48521	6	0.0130593
Q9QXS6_ASDSGPSSSSSSSS(0.006)S(0.994)PPR	TG_NT-TG_EGCG	-0.70939	0.44616	-1.58999	6	0.162939
Q9QXS6_LS(0.001)S(0.999)PVLHR	TG_NT-TG_EGCG	-0.145005	0.226509	-0.640171	7	0.54244
Q9QXV0_ILT(0.007)GS(0.982)S(0.011)EPEAAPAPR	TG_NT-TG_EGCG	0.22355	0.268509	0.832561	3	0.466173
Q9QXW9_NHPGSDT(0.004)S(0.996)PEAEASSGGGGVALK	TG_NT-TG_EGCG	-0.17278	0.433714	-0.398374	6	0.704144
Q9QXZ0_DTQDIVHDLES(1)PGIDPSIIK	TG_NT-TG_EGCG	0.00327938	0.614681	0.00533509	5	0.99595
Q9QXZ0_LLDAEDVDVPS(1)PDEK	TG_NT-TG_EGCG	0.19983	0.147983	1.35036	6	0.225608
Q9QXZ0_RQGS(0.996)FS(0.004)EDVISHK	TG_NT-TG_EGCG	-0.232216	0.464461	-0.499967	6	0.634902
Q9QYB5_SDVEIPATVTAFSFEDDSAPLS(1)PLK	TG_NT-TG_EGCG	-0.257091	0.294421	-0.873208	7	0.411501
Q9QYB5_SSDTSPAVVT(0.935)T(0.049)PPPPS(0.016)MPHK	TG_NT-TG_EGCG	-0.337681	0.476282	-0.708995	7	0.501252
Q9QYB5_TEEVLS(1)PDGSPSK	TG_NT-TG_EGCG	0.0500005	0.127575	0.39193	7	0.706769
Q9QYB5_TEEVLSPDGS(0.994)PS(0.006)KS(1)PSK	TG_NT-TG_EGCG	0.260798	0.607055	0.429613	7	0.680392
Q9QYB5_TEEVLSPDGS(0.996)PS(0.004)KS(1)PSK	TG_NT-TG_EGCG	0.67031	0.979735	0.684175	7	0.515868
Q9QYB8_DIATEKPGS(1)PVK	TG_NT-TG_EGCG	-0.149597	0.131316	-1.13921	7	0.292093
Q9QYB8_DKTESVTS(0.005)GPLS(0.995)PEGS(1)PSK	TG_NT-TG_EGCG	-0.128711	0.155329	-0.828639	7	0.434649
Q9QYB8_DKTESVTSGPLS(1)PEGS(0.902)PS(0.098)K	TG_NT-TG_EGCG	-0.410448	0.678015	-0.605367	7	0.564038
Q9QYB8_SEDTVPEAAS(1)PPPSQGQHYFDR	TG_NT-TG_EGCG	0.192428	0.201804	0.953538	7	0.372076
Q9QYB8_TESVTSGPLSPEGS(0.834)PS(0.166)KS(0.999)PS(0.001)K	TG_NT-TG_EGCG	0.0660211	0.274903	0.240161	5	0.819741
Q9QYC0_AAVVTS(1)PPPTTAPHK	TG_NT-TG_EGCG	-0.20986	0.1723	-1.21799	7	0.262684
Q9QYC0_EKS(0.971)PPDQS(0.042)AVPNT(0.473)PPS(0.52)T(0.993)PVKLEEDLPQEPTSR	TG_NT-TG_EGCG	0.380734	0.544876	0.698754	7	0.50725
Q9QYC0_EKS(1)PPDQS(0.998)AVPNT(0.002)PPSTPVK	TG_NT-TG_EGCG	0.626647	0.614078	1.02047	7	0.341473
Q9QYC0_EKS(1)PPDQS(1)AVPNTPPSTPVK	TG_NT-TG_EGCG	-0.901035	0.460746	-1.9556	7	0.0914103
Q9QYC0_KYSDVEVPAS(0.007)VT(0.016)GHS(0.012)FAS(0.081)DGDS(0.664)GT(0.269)CS(0.951)PLR	TG_NT-TG_EGCG	0.0409373	1.30199	0.0314422	6	0.975937
Q9QYC0_S(0.96)RS(0.022)PGTPAGEGS(0.003)GS(0.016)PPK	TG_NT-TG_EGCG	-0.570347	0.695352	-0.820227	7	0.43912
Q9QYC0_S(0.989)PGT(0.011)PAGEGSGSPPK	TG_NT-TG_EGCG	0.28312	0.889309	0.318359	7	0.7595
Q9QYC0_SPGT(1)PAGEGSGSPPK	TG_NT-TG_EGCG	-0.340694	0.481108	-0.708144	7	0.501748
Q9QYC0_SPPDQSAVPNT(0.067)PPS(0.967)T(0.967)PVKLEEDLPQEPTSR	TG_NT-TG_EGCG	1.23027	0.591709	2.07918	7	0.0761771
Q9QYC0_SPPDQSAVPNT(1)PPS(0.757)T(0.243)PVK	TG_NT-TG_EGCG	-0.0325239	0.213793	-0.152128	7	0.883378
Q9QYE3_GVDKPPS(0.999)PS(0.001)PIEMK	TG_NT-TG_EGCG	0.140769	0.20459	0.688057	7	0.513565
Q9QYF9_SVTSNQSDGTQESCES(1)PDVLDR	TG_NT-TG_EGCG	-0.662145	0.562985	-1.17613	6	0.284088
Q9QYG0_T(0.001)AS(0.999)LTSAASIDGSR	TG_NT-TG_EGCG	-0.0656684	0.279762	-0.23473	7	0.821137
Q9QYG0_T(0.013)LS(0.013)QS(0.013)S(0.013)ES(0.051)GT(0.879)LPS(0.019)GPPGHTMEVSC	TG_NT-TG_EGCG	0.90033	0.470595	1.91317	5	0.113921
Q9QYG0_T(0.397)LS(0.599)QS(0.026)S(0.967)ES(0.012)GTLPSGPPGHTMEVSC	TG_NT-TG_EGCG	-0.573173	0.520561	-1.10107	5	0.321028
Q9QYG0_T(0.952)LS(0.042)QS(0.004)S(0.001)ESGTLPSGPPGHTMEVSC	TG_NT-TG_EGCG	0.469142	1.06869	0.438988	4	0.683341
Q9QYG0_TASLTS(0.002)AAS(0.998)IDGSR	TG_NT-TG_EGCG	0.0924488	0.597239	0.154794	6	0.88206
Q9QYR6_AELEEMEEVHPS(1)DEEEEETK	TG_NT-TG_EGCG	-0.222436	0.241054	-0.922763	7	0.386831
Q9QYR6_ALGLEES(1)PEEEGK	TG_NT-TG_EGCG	-0.0766836	0.149921	-0.511494	7	0.62474
Q9QYR6_EAELTPENIAAAREES(1)EPEVK	TG_NT-TG_EGCG	-0.5893	0.57752	-1.0204	5	0.354346
Q9QYR6_ELSSEPRT(1)PPAQK	TG_NT-TG_EGCG	0.215685	1.17867	0.18299	7	0.859993
Q9QYR6_EMTLDQKS(1)PEK	TG_NT-TG_EGCG	-0.213412	0.338743	-0.630011	7	0.548692
Q9QYR6_ET(0.028)S(0.945)PT(0.028)RGEPVPAWEGK	TG_NT-TG_EGCG	0.386673	0.564887	0.684514	7	0.515667
Q9QYR6_GEPVPAWEGKS(1)PEQEVR	TG_NT-TG_EGCG	1.13675	1.03855	1.09456	7	0.309937
Q9QYR6_KHS(1)PGEITGPGGHFMT(0.006)S(0.004)DS(0.599)S(0.361)LT(0.029)K	TG_NT-TG_EGCG	-0.314269	0.685716	-0.458307	7	0.66062
Q9QYR6_MAS(0.792)PPPS(0.174)GPPS(0.033)AAHT(0.001)PFHQS(1)PVEEK	TG_NT-TG_EGCG	0.187817	0.37469	0.501262	7	0.631563
Q9QYR6_MAS(1)PPPSGPPSAAHTPFHQSPVEEK	TG_NT-TG_EGCG	-0.0521735	0.116433	-0.448098	7	0.667623
Q9QYR6_NRAPDS(1)GAEVER	TG_NT-TG_EGCG	-0.276049	0.781818	-0.353086	4	0.741846
Q9QYR6_PASPALS(1)EGSSSEATTPVISSVAER	TG_NT-TG_EGCG	0.00351408	0.253287	0.0138739	5	0.989467
Q9QYR6_S(1)PPCEDFSVTGESEK	TG_NT-TG_EGCG	0.105714	0.139644	0.75703	7	0.473737
Q9QYR6_SHWDDGTNDS(1)DLEK	TG_NT-TG_EGCG	-0.200461	0.506894	-0.395469	6	0.706175
Q9QYR6_SPFEIIS(1)PPAS(1)PPEMTGQR	TG_NT-TG_EGCG	-0.580385	0.892898	-0.650001	6	0.539765
Q9QYR6_TEATQGLDYVPSAGT(0.001)IS(0.975)PT(0.11)S(0.259)S(0.655)LEEDK	TG_NT-TG_EGCG	-0.110315	0.771648	-0.14296	6	0.891002
Q9QYR6_VAELEEEQS(0.999)QGS(0.001)SSYSDWVK	TG_NT-TG_EGCG	0.0377978	0.235328	0.160617	5	0.878682
Q9QYR6_VPSAPGQES(1)PVPDTK	TG_NT-TG_EGCG	-0.0316943	0.237201	-0.133618	7	0.897465
Q9QYR6_WLAES(1)PVGLPPEEEDK	TG_NT-TG_EGCG	-0.0797248	0.542244	-0.147028	7	0.887255
Q9QYX7_DSFSQESSPS(0.013)S(0.974)PS(0.013)DLAK	TG_NT-TG_EGCG	0.279506	0.278643	1.0031	4	0.372572
Q9QYX7_ENPELVDDLS(1)PR	TG_NT-TG_EGCG	0.370918	0.746772	0.496695	3	0.65352
Q9QYX7_GAHAHSGPTSAGSSSVPS(0.999)PGQPGS(0.952)PS(0.043)VS(0.006)K	TG_NT-TG_EGCG	-1.32134	0.5762	-2.29319	6	0.0616734
Q9QYX7_HSWHDEDDETFDES(1)PELK	TG_NT-TG_EGCG	-0.673468	0.142948	-4.71129	4	0.00923087
Q9QYX7_IVDSGVQT(1)DDEETADR	TG_NT-TG_EGCG	-0.0981837	0.261803	-0.375028	5	0.723021
Q9QYX7_PLPDDIS(1)PQK	TG_NT-TG_EGCG	0.220436	0.337896	0.652378	4	0.549749
Q9QYX7_PLS(1)PTADESSR	TG_NT-TG_EGCG	-0.291365	0.314081	-0.927674	6	0.38937
Q9QYX7_PSQQS(1)PAQTPAQQAK	TG_NT-TG_EGCG	0.591327	0.826504	0.715456	6	0.501208
Q9QYX7_RASYDSVEDSSESENS(1)PVAR	TG_NT-TG_EGCG	-0.200649	0.311118	-0.644929	7	0.539527
Q9QYX7_S(0.002)S(0.002)MAS(0.068)S(0.91)PIS(0.014)S(0.005)ISADSFYADIDHHTSR	TG_NT-TG_EGCG	0.118048	0.681759	0.173153	4	0.87094
Q9QYX7_S(0.02)MS(0.98)DPKPLS(0.766)PT(0.233)ADESSR	TG_NT-TG_EGCG	0.325942	0.390167	0.835391	7	0.431084
Q9QZI8_S(0.029)DGS(0.971)LDDGDGIHR	TG_NT-TG_EGCG	-0.0643677	0.33091	-0.194517	5	0.853427
Q9QZM0_GPAAAPGAAS(1)PPAEPK	TG_NT-TG_EGCG	-0.00253144	0.190896	-0.0132608	7	0.98979
Q9QZQ1_LPYLVELS(1)PGRR	TG_NT-TG_EGCG	-0.0600213	0.307898	-0.194939	7	0.850978
Q9QZQ1_SSPNVANQPPS(1)PGGK	TG_NT-TG_EGCG	-0.308498	0.585653	-0.526759	4	0.62622
Q9R020_ENVEYIEREES(1)DGEYDEFGRK	TG_NT-TG_EGCG	-0.473898	0.229274	-2.06695	7	0.0775656
Q9R020_YNLDAS(1)EEEDSNKK	TG_NT-TG_EGCG	-0.329128	0.380456	-0.865089	7	0.41565
Q9R0A0_DS(0.068)HS(0.932)PEGSTATYHLLGPQEEGEGVLDVK	TG_NT-TG_EGCG	-0.273827	0.38871	-0.70445	4	0.520005
Q9R0K7_T(0.5)S(0.5)IHNFMAHPEFR	TG_NT-TG_EGCG	0.779971	0.329255	2.36889	6	0.0556046
Q9R0L6_RVTNAIS(0.998)PES(0.002)SPGVGR	TG_NT-TG_EGCG	0.361034	0.233856	1.54383	7	0.166541
Q9R0N7_NSLET(0.013)VGT(0.987)PDSGR	TG_NT-TG_EGCG	-0.218427	0.0870773	-2.50843	6	0.0460009
Q9R0N9_KLHFS(1)VY(1)DFDRFS(1)R	TG_NT-TG_EGCG	0.0124317	0.735258	0.016908	6	0.987058
Q9R0P4_RS(0.028)AS(0.972)PDDDLGSSNWEAADLGNEERK	TG_NT-TG_EGCG	0.527277	0.359093	1.46836	6	0.192388
Q9R0P4_RS(0.768)AS(0.232)PDDDLGSSNWEAADLGNEER	TG_NT-TG_EGCG	-0.105615	1.05154	-0.100438	3	0.926333
Q9R0P5_AS(1)GVQVADEVCR	TG_NT-TG_EGCG	-0.414138	0.531129	-0.779733	5	0.470827
Q9R1Q8_RGFS(1)EEQLR	TG_NT-TG_EGCG	-0.19275	0.318271	-0.605616	7	0.563882
Q9R1R2_REDS(1)PGPEVQPMDK	TG_NT-TG_EGCG	-0.352707	0.253072	-1.39371	7	0.206053
Q9R1V6_S(0.003)NS(0.997)WQGNMGGNK	TG_NT-TG_EGCG	-0.0930205	0.492563	-0.18885	7	0.855569
Q9WTK7_IDS(0.991)T(0.009)EVIYQPR	TG_NT-TG_EGCG	-0.0764002	0.314873	-0.242638	7	0.815242
Q9WTQ5_GPSEAPQEAEAEEGAT(0.001)S(0.999)DGEK	TG_NT-TG_EGCG	-0.171716	0.188368	-0.911598	5	0.403789
Q9WTQ5_RPS(0.999)ES(0.001)DKEEELDK	TG_NT-TG_EGCG	-0.0909208	0.296507	-0.306639	7	0.768038
Q9WTX2_EDS(0.955)GT(0.045)FSLGK	TG_NT-TG_EGCG	0.0293625	0.152918	0.192015	7	0.853182
Q9WV02_DVYLS(1)PR	TG_NT-TG_EGCG	-0.536584	0.357461	-1.5011	7	0.177022
Q9WV18_RHPPT(1)PPDPSGGLPR	TG_NT-TG_EGCG	0.119798	0.157879	0.758795	7	0.472746
Q9WV60_IQAAAS(1)PPANATAASDTNAGDR	TG_NT-TG_EGCG	-0.167993	0.125499	-1.33861	6	0.229187
Q9WV69_GNS(1)LPCVLEQK	TG_NT-TG_EGCG	0.0764809	0.155598	0.491527	7	0.63809
Q9WV69_HLS(1)AEDFSR	TG_NT-TG_EGCG	0.109135	0.218492	0.499493	6	0.635216
Q9WV69_S(0.002)S(0.985)S(0.013)LPSYGR	TG_NT-TG_EGCG	0.0973716	0.0833359	1.16842	5	0.29531
Q9WV69_S(0.124)T(0.153)S(0.723)PPPS(1)PEVWAESR	TG_NT-TG_EGCG	-0.671042	1.52839	-0.439051	3	0.690323
Q9WV92_DEVDAAES(0.814)T(0.159)PT(0.026)DRR	TG_NT-TG_EGCG	0.308226	0.332766	0.926255	3	0.422633
Q9WV92_GIS(0.994)QT(0.006)NLITTVT(1)PEK	TG_NT-TG_EGCG	-0.0888136	0.450528	-0.197132	6	0.850232
Q9WV92_GIS(0.998)QT(0.002)NLITTVTPEK	TG_NT-TG_EGCG	0.413018	0.432485	0.954988	6	0.37646
Q9WV92_KAEEAT(1)PVTALR	TG_NT-TG_EGCG	-0.319677	1.00536	-0.317973	6	0.761281
Q9WV92_RLS(0.812)T(0.094)S(0.094)PVR	TG_NT-TG_EGCG	0.249062	0.640449	0.388886	5	0.71337
Q9WV92_TDTAADGETSAT(0.001)ES(0.999)DQEEDAEIK	TG_NT-TG_EGCG	-0.131922	0.455831	-0.289409	5	0.783885
Q9WV92_VESTSVGSIS(1)PGGAK	TG_NT-TG_EGCG	0.353324	0.521815	0.677106	7	0.52008
Q9WVB4_AGYKEPGIARCS(1)S(1)PESMADR	TG_NT-TG_EGCG	0.240024	0.836578	0.286912	5	0.78569
Q9WVF8_RGS(1)MFYDEDGDLAHEFYEETIVTK	TG_NT-TG_EGCG	-1.00167	0.592216	-1.69139	6	0.141714
Q9Z0H8_IGFPS(0.029)T(0.303)S(0.669)PAK	TG_NT-TG_EGCG	0.0490179	0.170127	0.288126	4	0.787563
Q9Z0H8_VLLLEANRHS(1)PGPER	TG_NT-TG_EGCG	-0.0887848	0.254794	-0.348457	4	0.745064
Q9Z0J4_VTQPLGT(0.977)PT(0.023)K	TG_NT-TG_EGCG	0.0234591	0.125608	0.186764	4	0.860935
Q9Z0P4_EIDVLEFGESAPAAS(1)K	TG_NT-TG_EGCG	0.167025	0.519039	0.321797	6	0.758522
Q9Z0P4_ENS(0.001)AAPS(0.999)PGRPQS(0.001)AS(0.999)PAK	TG_NT-TG_EGCG	-0.268413	0.193417	-1.38774	7	0.207785
Q9Z0P4_ENSAAPS(0.001)PGRPQS(0.999)AS(1)PAK	TG_NT-TG_EGCG	0.565705	0.512718	1.10335	5	0.320128
Q9Z0P4_ENSAAPSPGRPQSAS(1)PAK	TG_NT-TG_EGCG	-0.0509474	0.933282	-0.0545895	7	0.957991
Q9Z0P4_SETLVNAQQT(1)PLGT(1)PK	TG_NT-TG_EGCG	-0.0836457	0.153249	-0.545817	7	0.602144
Q9Z0P4_T(0.546)S(0.199)T(0.254)PVRS(0.999)PGGSTMMK	TG_NT-TG_EGCG	0.487823	0.432725	1.12733	7	0.296759
Q9Z0P4_T(0.862)S(0.061)T(0.077)PVRS(0.958)PGGS(0.03)T(0.012)MMK	TG_NT-TG_EGCG	0.275502	0.408427	0.674545	7	0.521612
Q9Z0R4_LPEEPS(0.001)S(0.999)EDEQQPEK	TG_NT-TG_EGCG	-0.336248	0.173978	-1.93271	6	0.101463
Q9Z0U1_SYHEAY(0.001)EPDY(0.023)GGGY(0.107)S(0.847)PS(0.012)Y(0.01)DRR	TG_NT-TG_EGCG	0.0367182	0.592241	0.0619988	5	0.952966
Q9Z0U1_VQVAPLQGS(0.993)PPLS(0.007)HDDR	TG_NT-TG_EGCG	0.220016	0.341068	0.645081	7	0.539434
Q9Z140_PSTPAMTPSPS(1)P	TG_NT-TG_EGCG	-0.526495	0.610905	-0.861827	7	0.417325
Q9Z140_SCS(0.001)S(0.999)PVFSR	TG_NT-TG_EGCG	-0.0564163	0.213918	-0.263729	7	0.799584
Q9Z1T1_NFYES(1)EEEEEEK	TG_NT-TG_EGCG	-0.554703	0.134201	-4.13338	6	0.0061238
Q9Z1X2_VAGGS(0.001)GS(0.003)ES(0.996)PLLK	TG_NT-TG_EGCG	0.164073	0.479079	0.342476	6	0.743671
Q9Z239_TGEPDEEEGTFRS(0.001)S(0.999)IR	TG_NT-TG_EGCG	0.0489571	0.188437	0.259806	7	0.802489
Q9Z2A0_ANS(1)FVGTAQYVSPELLTEK	TG_NT-TG_EGCG	-0.152664	0.481924	-0.316781	7	0.760648
Q9Z2C4_GS(0.037)S(0.904)PT(0.044)HS(0.003)AT(0.013)PVHTSV	TG_NT-TG_EGCG	-0.366661	1.9173	-0.191238	6	0.854646
Q9Z2D6_AETSESSGSAPAVPEASAS(1)PK	TG_NT-TG_EGCG	-0.0115002	0.188091	-0.0611414	6	0.953232
Q9Z2F7_DHSSQS(1)EEEVVEGEK	TG_NT-TG_EGCG	-0.405565	0.173677	-2.33516	6	0.0582281
Q9Z2H5_DYSEADGLS(0.534)ERT(0.483)T(0.983)PSK	TG_NT-TG_EGCG	0.263509	0.218698	1.2049	6	0.273605
Q9Z2H5_DYSEADGLS(1)ER	TG_NT-TG_EGCG	0.413095	0.211866	1.94979	6	0.0990875
Q9Z2H5_ELKPEQET(0.015)T(0.985)PR	TG_NT-TG_EGCG	0.127757	1.7578	0.0726799	5	0.944879
Q9Z2H5_GACS(0.004)T(0.996)PEMPQFESVK	TG_NT-TG_EGCG	-0.411469	0.474513	-0.86714	5	0.425515
Q9Z2H5_GPS(0.018)S(0.982)QEDESGGLEDSPDR	TG_NT-TG_EGCG	-0.069096	0.291954	-0.236667	3	0.828154
Q9Z2H5_GPSSQEDESGGLEDS(1)PDR	TG_NT-TG_EGCG	-0.107241	0.38211	-0.280653	7	0.78709
Q9Z2H5_HLTQQDTRPAEQS(1)LDMDDK	TG_NT-TG_EGCG	0.194972	0.273831	0.712016	6	0.503187
Q9Z2H5_HQAS(1)INELK	TG_NT-TG_EGCG	0.343223	0.501683	0.684142	7	0.515888
Q9Z2H5_LVS(1)PEPPPK	TG_NT-TG_EGCG	-0.0840718	0.0951983	-0.883123	7	0.406475
Q9Z2H5_RLPSS(0.001)PAS(0.054)PS(0.945)PKGT(1)PEK	TG_NT-TG_EGCG	-0.312072	0.664339	-0.469748	7	0.652817
Q9Z2H5_RLPSS(0.001)PAS(0.992)PS(0.007)PK	TG_NT-TG_EGCG	-0.0416432	1.01138	-0.0411748	5	0.96875
Q9Z2H5_RLPSSPASPS(1)PK	TG_NT-TG_EGCG	-0.198819	0.34955	-0.568784	7	0.587279
Q9Z2H5_RSEAEEGEVRT(1)PTK	TG_NT-TG_EGCG	0.723016	2.03539	0.355221	7	0.732886
Q9Z2H5_S(0.001)LPELDRDKS(0.997)DS(0.001)ETEGLVFAQDLK	TG_NT-TG_EGCG	-1.44922	0.948728	-1.52754	3	0.224076
Q9Z2H5_S(0.002)LDGAEFS(0.002)RPAS(0.989)VS(0.007)ENHDAGPEGDK	TG_NT-TG_EGCG	0.319005	0.221308	1.44146	3	0.245116
Q9Z2H5_S(1)LPELDRDK	TG_NT-TG_EGCG	0.0424355	0.341463	0.124275	7	0.904591
Q9Z2H5_SLS(1)PIIGK	TG_NT-TG_EGCG	1.18768	0.556571	2.13392	4	0.0997674
Q9Z2I9_INFDS(0.046)NS(0.952)AY(0.002)R	TG_NT-TG_EGCG	-0.187108	0.332926	-0.562012	5	0.598367
Q9Z2Q6_FGIHVYQFPECDS(1)DEDEDFK	TG_NT-TG_EGCG	-1.66395	1.05248	-1.58099	6	0.164965
Q9Z2Q6_MES(1)PIPILPLPTPDAETEK	TG_NT-TG_EGCG	0.772505	0.457106	1.68999	6	0.141988
Q9Z2R6_SAEPTREPGAEAES(0.002)GS(0.95)ES(0.048)EPEPGPGPR	TG_NT-TG_EGCG	-0.093031	0.471297	-0.197394	5	0.851293
Q9Z2W0_GT(1)PEPGPLGATDER	TG_NT-TG_EGCG	-0.352454	0.273656	-1.28794	5	0.254149
Q9Z351_RS(0.988)PS(0.012)ADQSLDDSPSK	TG_NT-TG_EGCG	0.952017	0.606937	1.56856	5	0.17754

## Sheet: present in TGEGCG absent in TG
	Leading.proteins	Gene.names	Protein.names	Phospho..STY..Probabilities	WT_NT.1.1	WT_NT.2.1	WT_NT.3.1	WT_NT.4.1	WT_NT.5.1	COUNT_WT	WT_EGCG.1.1	WT_EGCG.2.1	WT_EGCG.3.1	WT_EGCG.4.1	WT_EGCG.5.1	COUNT.WT_EGCG	WT_EGCG_EE.1.1	WT_EGCG_EE.2.1	WT_EGCG_EE.3.1	WT_EGCG_EE.4.1	COUNT_WT_EGCG_EE	WT_EE.1.1	WT_EE.2.1	WT_EE.3.1	WT_EE.4.1	WT_EE.5.1	COUNT_WT_EE	TG_NT.1.1	TG_NT.2.1	TG_NT.3.1	TG_NT.4.1	TG_NT.5.1	COUNT_TG	TG_EGCG.1.1	TG_EGCG.2.1	TG_EGCG.3.1	TG_EGCG.4.1	COUNT.TG_EGCG	TG_EGCG_EE.1.1	TG_EGCG_EE.2.1	TG_EGCG_EE.3.1	TG_EGCG_EE.4.1	TG_EGCG_EE.5.1	X	TG_EE.1.1	TG_EE.2.1	TG_EE.3.1	TG_EE.4.1	TG_EE.5.1
4	A2A690	Tanc2	Protein TANC2	A2A690_PSQGLPVIQS(1)PPSSPAHR	374050	NA	NA	NA	NA	1	NA	345660	255090	NA	NA	2	445490	NA	NA	215560	2	529410	172370	133170	NA	NA	3	233010	NA	NA	NA	NA	1	157690	318760	206610	250880	4	281380	117660	NA	227290	NA	3	NA	NA	189260	NA	NA
7	A2AAE1	Kiaa1109	Uncharacterized protein KIAA1109	A2AAE1_YTAGS(0.002)AS(0.942)PT(0.041)PT(0.015)FK	263480	212730	NA	285150	529890	4	507630	368410	297950	163750	NA	4	416870	NA	276140	483310	3	504310	397800	210080	230130	368130	5	NA	NA	NA	NA	268880	1	326420	NA	178020	NA	2	360980	NA	NA	NA	235830	2	NA	NA	231890	NA	NA
9	A2AG50	Map7d2	MAP7 domain-containing protein 2	A2AG50_S(0.5)NS(0.5)LDDSTEDVQSMDVSPVSK	NA	NA	NA	NA	NA	0	NA	NA	NA	NA	NA	0	NA	NA	166990	NA	1	195240	467350	NA	NA	341730	3	294950	NA	NA	NA	NA	1	243210	NA	NA	192880	2	NA	NA	NA	NA	NA	0	NA	NA	NA	NA	NA
10	A2AG50	Map7d2	MAP7 domain-containing protein 2	A2AG50_S(0.5)NS(0.5)LDDSTEDVQSMDVSPVSK	NA	NA	NA	NA	NA	0	NA	NA	NA	NA	NA	0	NA	NA	166990	NA	1	195240	467350	NA	NA	341730	3	294950	NA	NA	NA	NA	1	243210	NA	NA	192880	2	NA	NA	NA	NA	NA	0	NA	NA	NA	NA	NA
24	A2AN08	Ubr4	E3 ubiquitin-protein ligase UBR4	A2AN08_ELAS(1)PVSPELR	425800	NA	221650	139970	238900	4	434820	369550	308530	424930	254070	5	394190	NA	229790	250900	3	436460	353310	270420	NA	271330	4	NA	162230	NA	NA	NA	1	NA	274240	268150	286550	3	387460	217480	NA	197760	NA	3	171460	232670	210880	198210	183600
51	B2RUJ5	Apba1	Amyloid beta A4 precursor protein-binding family A member 1	B2RUJ5_MDS(1)YEQEEDIDQIVAEVK	NA	NA	NA	NA	NA	0	241040	249180	NA	NA	NA	2	296940	NA	NA	NA	1	185220	256430	NA	NA	NA	2	125960	NA	NA	NA	NA	1	268310	180740	NA	NA	2	NA	NA	NA	NA	NA	0	NA	151850	NA	NA	NA
59	D3YVE8	Slc35g2	Solute carrier family 35 member G2	D3YVE8_REDYQEILDS(1)PIK	NA	NA	195320	NA	NA	1	418110	339100	154050	104270	NA	4	NA	NA	142010	NA	1	NA	NA	NA	NA	NA	0	222340	NA	NA	NA	NA	1	197800	266630	163410	154090	4	232810	NA	NA	NA	NA	1	NA	184310	179840	108070	NA
103	O08553	Dpysl2	Dihydropyrimidinase-related protein 2	O08553_TVTPAS(0.815)S(0.364)AKT(0.304)S(0.517)PAK	117350	NA	NA	NA	NA	1	NA	NA	32987000	181530	NA	2	NA	NA	42390000	83973	2	348840	NA	NA	NA	NA	1	NA	NA	NA	NA	51217000	1	464480	NA	470320	NA	2	NA	288050	214930	NA	NA	2	215260	NA	NA	NA	NA
110	O08582	Gtpbp1	GTP-binding protein 1	O08582_S(0.419)RS(0.419)PVDS(0.145)PVPAS(0.017)MFAPEPS(0.846)S(0.154)PGAAR	NA	NA	NA	NA	NA	0	611360	377970	NA	246010	222010	4	619680	NA	NA	NA	1	480790	440880	302230	NA	NA	3	NA	NA	NA	NA	301870	1	NA	NA	331730	442140	2	NA	NA	NA	NA	NA	0	NA	NA	NA	NA	264450
113	O08586	Pten	Phosphatidylinositol 3,4,5-trisphosphate 3-phosphatase and dual-specificity protein phosphatase PTEN	O08586_YSDTT(0.001)DS(0.999)DPENEPFDEDQHSQITK	561840	395690	NA	439910	NA	3	NA	690640	NA	NA	NA	1	804620	NA	NA	364500	2	500220	NA	NA	NA	NA	1	345410	NA	NA	NA	NA	1	695440	NA	NA	334180	2	NA	203900	NA	NA	NA	1	NA	NA	377410	NA	222460
147	O35691	Pnn	Pinin	O35691_ESRQES(1)DPEDDDVK	NA	258330	NA	241080	410360	3	238170	205460	NA	NA	NA	2	NA	NA	NA	128820	1	170500	NA	157580	NA	240230	3	NA	NA	NA	NA	NA	0	230320	267360	NA	196680	3	184060	NA	NA	NA	NA	1	NA	NA	339440	NA	432970
171	O54916	Reps1	RalBP1-associated Eps domain-containing protein 1	O54916_S(0.002)HS(0.005)GT(0.062)S(0.912)PDNT(0.019)APPPPPPRPQPSHSR	NA	NA	NA	NA	NA	0	1048900	NA	NA	NA	NA	1	754670	NA	NA	NA	1	558310	NA	NA	605240	NA	2	403060	NA	NA	NA	NA	1	633900	NA	NA	738570	2	NA	NA	435320	NA	NA	1	NA	NA	NA	NA	640640
177	O55023	Impa1	Inositol monophosphatase 1	O55023_S(0.5)S(0.5)PADLVTVTDQK	210930	NA	NA	NA	220580	2	241940	NA	NA	NA	NA	1	274410	NA	NA	NA	1	NA	NA	NA	NA	NA	0	246470	NA	NA	NA	NA	1	NA	149290	140080	NA	2	NA	NA	NA	NA	NA	0	NA	174610	NA	NA	NA
178	O55023	Impa1	Inositol monophosphatase 1	O55023_S(0.252)S(0.748)PADLVTVTDQK	210930	NA	NA	NA	220580	2	241940	NA	NA	NA	NA	1	274410	NA	NA	NA	1	126270	NA	NA	NA	NA	1	246470	NA	NA	NA	NA	1	NA	149290	140080	NA	2	NA	NA	NA	NA	NA	0	NA	174610	NA	NA	NA
179	O55028	Bckdk	[3-methyl-2-oxobutanoate dehydrogenase [lipoamide]] kinase, mitochondrial	O55028_S(0.859)T(0.123)S(0.018)ATDTHHVELAR	526120	616560	244010	NA	NA	3	1136400	535550	690330	366720	428700	5	860290	133660	NA	NA	2	NA	791080	NA	NA	NA	1	512440	NA	NA	NA	NA	1	698990	648450	NA	NA	2	NA	NA	461250	NA	NA	1	467590	544770	NA	NA	NA
199	O70480	Vamp4	Vesicle-associated membrane protein 4	O70480_NLLEDDS(1)DEEEDFFLR	NA	NA	NA	NA	NA	0	NA	401530	NA	NA	NA	1	NA	NA	NA	NA	0	NA	435770	NA	NA	NA	1	NA	NA	NA	NA	NA	0	220720	NA	245490	170270	3	NA	NA	NA	NA	NA	0	NA	NA	NA	NA	158060
201	O88343	Slc4a4	Electrogenic sodium bicarbonate cotransporter 1	O88343_ISENYSDKS(1)DVENADESSSSILK	NA	NA	NA	329110	NA	1	346810	NA	NA	216880	NA	2	377960	NA	NA	NA	1	431500	715980	380010	NA	291030	4	NA	NA	NA	NA	222490	1	676690	NA	NA	219430	2	NA	NA	NA	NA	NA	0	NA	NA	NA	NA	261280
207	O88448	Klc2	Kinesin light chain 2	O88448_DS(0.014)LDDLFPNEDEQS(0.978)PAPS(0.007)PGGGDVAAQHGGYEIPAR	421160	NA	NA	NA	NA	1	NA	NA	NA	NA	NA	0	654310	NA	NA	332370	2	NA	573120	NA	NA	NA	1	NA	NA	NA	NA	NA	0	445380	NA	387060	NA	2	NA	NA	NA	NA	NA	0	NA	NA	NA	419430	NA
214	O88485	Dync1i1	Cytoplasmic dynein 1 intermediate chain 1	O88485_IGHDS(1)ELENQEK	726560	NA	276900	NA	NA	2	NA	932750	NA	NA	NA	1	NA	NA	NA	NA	0	877530	780780	NA	NA	NA	2	NA	NA	NA	NA	615770	1	693190	643920	700280	NA	3	NA	NA	NA	523410	NA	1	NA	574740	NA	432360	872540
219	O88703	Hcn2	Potassium/sodium hyperpolarization-activated cyclic nucleotide-gated channel 2	O88703_AS(0.008)RPLS(0.123)AS(0.845)QPS(0.024)LPHGVPAPSPAASAR	NA	NA	NA	690630	NA	1	NA	NA	NA	NA	NA	0	1572600	NA	647540	NA	2	NA	NA	672590	648770	NA	2	NA	533660	NA	NA	NA	1	1507400	NA	NA	723510	2	NA	NA	615330	983090	NA	2	NA	NA	NA	NA	NA
251	O88737	Bsn	Protein bassoon	O88737_SHGPLLPT(0.005)IEDS(0.785)S(0.21)EEEELREEEELLR	NA	NA	NA	NA	NA	0	NA	770220	NA	486600	NA	2	NA	199260	NA	771530	2	1033800	NA	NA	NA	NA	1	NA	NA	NA	NA	NA	0	833010	872880	NA	NA	2	NA	NA	NA	393310	NA	1	NA	NA	498000	440020	NA
310	P08226	Apoe	Apolipoprotein E	P08226_NEVHTMLGQS(0.619)T(0.381)EEIR	NA	NA	NA	NA	NA	0	468110	NA	NA	88924	NA	2	166060	NA	NA	NA	1	184190	NA	NA	NA	NA	1	NA	73906	NA	NA	NA	1	236690	NA	NA	296040	2	NA	NA	NA	218580	NA	1	NA	NA	NA	NA	223980
315	P08553	Nefm	Neurofilament medium polypeptide	P08553_AEEEGGS(0.027)EEEGS(0.929)DRS(0.044)PQESKK	152870	NA	NA	1321700	167420	3	3906900	8631200	NA	NA	1350700	3	NA	NA	NA	102200	1	1162500	NA	NA	NA	1858400	2	NA	NA	90652	NA	NA	1	1014500	NA	NA	1036000	2	NA	NA	NA	NA	NA	0	NA	NA	NA	95172	135340
334	P10518	Alad	Delta-aminolevulinic acid dehydratase	P10518_DAAQS(0.009)S(0.991)PAFGDR	NA	321030	NA	NA	NA	1	324060	NA	216900	NA	NA	2	464740	81150	NA	NA	2	NA	396160	NA	NA	420480	2	NA	NA	180400	NA	NA	1	290860	NA	267570	197150	3	NA	261080	NA	NA	NA	1	159960	NA	NA	NA	NA
385	P14873	Map1b	Microtubule-associated protein 1B;MAP1B heavy chain;MAP1 light chain LC1	P14873_ATVVVEATEPEPSGSIGNPAAS(0.115)T(0.115)S(0.564)PS(0.152)LS(0.055)HR	NA	NA	2629100	NA	NA	1	NA	NA	NA	2442900	NA	1	NA	NA	NA	NA	0	NA	NA	NA	NA	NA	0	NA	NA	NA	NA	NA	0	6687700	4260400	NA	NA	2	NA	NA	NA	NA	NA	0	5522500	NA	NA	NA	NA
416	P14873	Map1b	Microtubule-associated protein 1B;MAP1B heavy chain;MAP1 light chain LC1	P14873_SLMS(1)S(1)PEDLTK	NA	NA	NA	NA	NA	0	NA	456680	NA	NA	NA	1	NA	NA	NA	NA	0	316820	295110	157820	NA	215870	4	NA	NA	NA	NA	258690	1	NA	NA	271590	193550	2	NA	NA	NA	NA	NA	0	NA	NA	NA	NA	214230
423	P14873	Map1b	Microtubule-associated protein 1B;MAP1B heavy chain;MAP1 light chain LC1	P14873_SPSLS(0.01)PS(0.957)PPS(0.034)PIEK	NA	3805600	NA	NA	NA	1	NA	4239700	2379300	2431600	NA	3	NA	NA	2637300	4043900	2	3604100	4821700	NA	NA	NA	2	3291200	NA	NA	NA	NA	1	3860500	2884900	NA	NA	2	3477400	NA	NA	2923900	2216400	3	NA	NA	2657100	NA	NA
427	P14873	Map1b	Microtubule-associated protein 1B;MAP1B heavy chain;MAP1 light chain LC1	P14873_S(0.069)VS(0.92)PGVT(0.011)QAVVEEHCASPEEK	NA	NA	NA	NA	NA	0	1358800	309480	NA	NA	NA	2	NA	NA	NA	NA	0	388720	NA	NA	NA	NA	1	193740	NA	NA	NA	NA	1	264020	NA	276800	NA	2	NA	NA	NA	NA	NA	0	NA	NA	NA	NA	NA
434	P14873	Map1b	Microtubule-associated protein 1B;MAP1B heavy chain;MAP1 light chain LC1	P14873_TLEVVS(0.941)PS(0.029)QS(0.031)VT(0.049)GS(0.877)AGHT(0.321)PY(0.149)Y(0.41)QS(0.158)PT(0.036)DEK	3437100	NA	NA	NA	NA	1	643420	920860	NA	2216700	NA	3	1062700	NA	NA	NA	1	856220	NA	NA	NA	NA	1	1837900	NA	NA	NA	NA	1	744650	NA	NA	2024800	2	398370	NA	NA	NA	NA	1	NA	NA	NA	NA	NA
463	P17182	Eno1;Eno3;Eno2	Alpha-enolase;Beta-enolase;Gamma-enolase	P17182_IEEELGS(1)K	227940	171420	NA	NA	224190	3	240280	201360	NA	NA	NA	2	207150	NA	NA	NA	1	171920	141240	175050	102210	189840	5	147230	NA	NA	NA	NA	1	136060	NA	137510	NA	2	NA	NA	NA	NA	NA	0	NA	NA	97221	NA	147800
506	P20065	Tmsb4x	Thymosin beta-4;Hematopoietic system regulatory peptide	P20065_NPLPS(0.976)KET(0.024)IEQEK	NA	NA	NA	NA	2333100	1	NA	1559400	NA	NA	NA	1	1009300	212480	1278400	NA	3	913890	2889900	NA	NA	NA	2	NA	NA	NA	1584200	NA	1	NA	474540	289880	736910	3	958270	499650	721730	NA	NA	3	940490	NA	NA	NA	1019100
512	P20357	Map2	Microtubule-associated protein 2	P20357_ASQPSPPAQEAGYSTLAQSYTPDHPS(0.009)ELPEEPS(0.085)S(0.905)PQER	NA	NA	1426200	NA	10610000	2	11384000	NA	NA	4384500	3526900	3	11915000	828870	NA	8133300	3	NA	NA	NA	3236500	NA	1	1069900	NA	NA	NA	NA	1	10585000	NA	6351500	NA	2	5299100	NA	743330	5592600	NA	3	2927500	NA	1908100	759670	NA
515	P20357	Map2	Microtubule-associated protein 2	P20357_DQPAALPLAAEET(0.017)ANLPPS(0.852)PPPS(0.101)PAS(0.008)EQT(0.019)AT(0.002)VEEDLLT(0.001)AS(0.001)K	NA	NA	NA	NA	NA	0	NA	NA	NA	NA	NA	0	NA	NA	1072400	NA	1	NA	NA	NA	943190	NA	1	NA	890060	NA	NA	NA	1	876680	NA	NA	1550900	2	NA	NA	NA	NA	NA	0	NA	NA	NA	NA	NA
545	P20917	Mag	Myelin-associated glycoprotein	P20917_NVTES(0.001)S(0.049)S(0.918)FS(0.031)GGDNPHVLYSPEFR	NA	8511400	NA	NA	NA	1	13964000	NA	NA	4051200	NA	2	5345400	3885000	NA	NA	2	NA	3863500	NA	3731700	214080	3	NA	5287200	NA	NA	NA	1	NA	NA	306260	1668700	2	NA	NA	NA	7757100	NA	1	6425800	1001000	5982500	6363900	NA
589	P28661	38231	Septin-4	P28661_LDPY(0.007)DS(0.76)S(0.233)EDDK	NA	1602300	380710	NA	NA	2	2602300	NA	496290	590170	725350	4	NA	NA	NA	NA	0	1819200	1812200	NA	1052600	1524200	4	1135900	NA	NA	NA	NA	1	NA	2048700	1407100	NA	2	949420	775740	NA	849610	NA	3	634520	1049400	NA	1230200	NA
614	P33173	Kif1a	Kinesin-like protein KIF1A	P33173_S(0.5)DS(0.5)LILDHQWELEK	328740	NA	NA	NA	457620	2	NA	NA	404420	NA	505260	2	NA	176790	NA	607270	2	NA	NA	NA	NA	779290	1	NA	NA	NA	452670	NA	1	NA	803740	823510	NA	2	NA	NA	NA	537950	153120	2	580680	520230	647990	NA	751970
621	P35123	Usp4	Ubiquitin carboxyl-terminal hydrolase 4	P35123_EQLSEVEGS(0.999)GEDDQGDDHSESAQK	NA	NA	NA	NA	NA	0	NA	NA	NA	NA	NA	0	390160	NA	NA	NA	1	NA	NA	NA	NA	NA	0	NA	NA	NA	NA	NA	0	256570	NA	317650	NA	2	NA	NA	211270	NA	NA	1	NA	NA	NA	211380	NA
637	P39447	Tjp1	Tight junction protein ZO-1	P39447_VQIPVSHPDPEPVS(0.002)DNEDDS(0.542)Y(0.457)DEEVHDPR	NA	676390	NA	NA	NA	1	755610	NA	NA	258350	NA	2	NA	NA	NA	506920	1	909540	NA	NA	NA	421510	2	365090	NA	NA	NA	NA	1	509510	574330	NA	643580	3	NA	NA	NA	NA	NA	0	NA	NA	NA	411920	NA
648	P43006	Slc1a2	Excitatory amino acid transporter 2	P43006_MHDS(1)HLS(0.962)S(0.039)DEPK	NA	NA	NA	1083900	NA	1	NA	NA	NA	NA	NA	0	410800	NA	NA	NA	1	302170	414090	NA	NA	335710	3	NA	NA	NA	NA	NA	0	287490	NA	386930	NA	2	NA	NA	NA	NA	40204	1	NA	NA	274170	NA	319180
675	P52479	Usp10	Ubiquitin carboxyl-terminal hydrolase 10	P52479_SDLIEDEELEDTGKGS(1)EDEWEQVGPK	582540	516470	NA	601870	537110	4	1069700	722470	NA	430500	NA	3	934640	276530	317790	391050	4	698610	726390	749370	349960	525000	5	NA	NA	NA	NA	422660	1	711650	459420	313740	468120	4	363400	216680	454680	261680	NA	4	551240	407690	558140	326160	367800
699	P55821	Stmn2	Stathmin-2	P55821_RAS(1)GQAFELILKPPS(0.96)PIS(0.04)EAPR	NA	NA	NA	95718	NA	1	317640	179110	NA	NA	NA	2	316180	NA	NA	NA	1	130500	NA	NA	NA	NA	1	NA	NA	NA	NA	NA	0	213380	NA	NA	179440	2	NA	NA	NA	NA	NA	0	186320	NA	NA	NA	NA
700	P55821	Stmn2	Stathmin-2	P55821_ASGQAFELILKPPS(0.417)PIS(0.583)EAPR	NA	NA	NA	120190	NA	1	NA	NA	258100	NA	NA	1	185370	NA	75963	NA	2	138640	NA	NA	177180	NA	2	NA	NA	NA	69623	NA	1	NA	364110	124900	127090	3	NA	NA	NA	NA	NA	0	122270	115210	NA	167980	128360
726	P58871	Tnks1bp1	182 kDa tankyrase-1-binding protein	P58871_VPS(0.031)S(0.969)DEEVVEEPQSR	NA	NA	NA	NA	NA	0	NA	NA	NA	NA	105910	1	NA	NA	NA	NA	0	NA	NA	NA	NA	180930	1	NA	NA	NA	NA	NA	0	NA	NA	225470	290930	2	NA	NA	147500	220780	NA	2	NA	NA	NA	NA	249690
734	P59808	Sash1	SAM and SH3 domain-containing protein 1	P59808_RVS(1)QDLDVEKPDASPTSLQLR	NA	NA	183450	NA	NA	1	440560	310210	NA	130000	219210	4	333700	NA	NA	292530	2	173090	NA	NA	240370	213150	3	NA	NA	NA	499920	NA	1	326010	NA	136850	164750	3	228040	NA	NA	NA	NA	1	254450	NA	NA	NA	202660
743	P60904	Dnajc5	DnaJ homolog subfamily C member 5	P60904_S(0.747)LS(0.178)T(0.067)S(0.008)GESLYHVLGLDK	NA	176390	19978000	NA	NA	2	NA	NA	NA	NA	NA	0	31017000	NA	NA	NA	1	25412000	NA	NA	22645000	NA	2	NA	16393000	NA	NA	NA	1	21190000	NA	165310	NA	2	NA	NA	NA	NA	NA	0	NA	NA	NA	23533000	NA
745	P60904	Dnajc5	DnaJ homolog subfamily C member 5	P60904_SLST(0.019)S(0.909)GES(0.072)LYHVLGLDK	137110	178040	NA	NA	NA	2	NA	NA	NA	NA	NA	0	NA	NA	NA	NA	0	172640	NA	NA	NA	NA	1	NA	137720	NA	NA	NA	1	NA	225290	88149	NA	2	NA	NA	NA	NA	NA	0	131500	NA	NA	NA	NA
787	P70232	Chl1	Neural cell adhesion molecule L1-like protein;Processed neural cell adhesion molecule L1-like protein	P70232_EDLHPDPEVQS(0.999)AKDET(0.001)FGEYSDSDEK	NA	299850	NA	363310	NA	2	633970	453650	NA	NA	NA	2	634540	NA	310210	310510	3	NA	NA	431230	243220	311770	3	NA	NA	NA	NA	NA	0	NA	376540	NA	332970	2	NA	NA	NA	NA	NA	0	NA	NA	NA	461580	309980
800	P70399	Tp53bp1	Tumor suppressor p53-binding protein 1	P70399_SEDRPS(0.022)S(0.978)PQVSVAAVETK	797290	968200	NA	NA	1660100	3	2212500	1411400	NA	NA	706850	3	NA	139880	NA	759440	2	1128800	1150000	2301200	NA	NA	3	888960	NA	NA	NA	NA	1	1509500	1010700	NA	NA	2	NA	NA	NA	NA	811830	1	803860	956660	NA	882710	1049000
803	P70399	Tp53bp1	Tumor suppressor p53-binding protein 1	P70399_TEEDRENTQIDDTEPLS(0.989)PVS(0.009)NS(0.002)K	NA	931970	NA	904250	NA	2	NA	1341500	617210	713570	785700	4	1879000	NA	908880	NA	2	NA	996200	1060900	NA	NA	2	NA	NA	NA	NA	809190	1	NA	NA	1182600	1071900	2	1028600	470570	NA	NA	NA	2	NA	592660	916420	973860	NA
823	P70704	Atp8a1	Phospholipid-transporting ATPase IA	P70704_TDDVS(1)EKT(0.147)S(0.854)LADQEEVR	NA	155590	NA	413610	NA	2	NA	795410	NA	NA	NA	1	NA	NA	NA	NA	0	NA	NA	NA	NA	NA	0	NA	NA	NA	NA	NA	0	499710	326020	NA	NA	2	NA	NA	NA	NA	NA	0	NA	NA	68429	NA	NA
825	P80560	Ptprn2	Receptor-type tyrosine-protein phosphatase N2	P80560_ADSVAGAIQS(0.048)DPAEGS(0.165)QES(0.787)HGR	NA	NA	NA	NA	NA	0	NA	NA	NA	NA	NA	0	NA	NA	NA	NA	0	NA	NA	NA	NA	2196300	1	NA	NA	NA	NA	NA	0	1509000	NA	1615900	NA	2	NA	NA	NA	NA	NA	0	NA	NA	NA	NA	NA
843	P97492	Rgs14	Regulator of G-protein signaling 14	P97492_SPLYQECLLAEAEGRPLREPGS(0.181)S(0.601)HLGS(0.213)PDT(0.004)AR	NA	NA	NA	NA	NA	0	563410	NA	NA	NA	NA	1	NA	NA	NA	NA	0	861720	NA	NA	NA	NA	1	638220	NA	NA	NA	NA	1	938080	724030	NA	NA	2	NA	581450	NA	NA	NA	1	618220	NA	NA	NA	NA
852	P97855	G3bp1	Ras GTPase-activating protein-binding protein 1	P97855_YQDEVFGGFVTEPQEES(1)EEEVEEPEER	526900	NA	NA	NA	NA	1	NA	917470	NA	NA	249870	2	1141000	NA	NA	NA	1	NA	689640	390350	NA	NA	2	NA	NA	NA	NA	NA	0	NA	550260	NA	420170	2	NA	NA	234320	NA	NA	1	288670	NA	299500	NA	NA
860	P99027	Rplp2	60S acidic ribosomal protein P2	P99027_KEESEES(1)DDDMGFGLFD	NA	235530	NA	213520	NA	2	NA	857230	NA	NA	NA	1	823700	NA	NA	NA	1	1024000	960480	295490	NA	705410	4	NA	NA	NA	NA	314930	1	970370	NA	412250	485630	3	NA	NA	NA	NA	NA	0	NA	191060	NA	NA	454780
893	Q05A62	Dnal1	Dynein light chain 1, axonemal	Q05A62_LSLS(0.837)T(0.163)NCIEK	169720	133410	NA	NA	164660	3	NA	222990	80879	101720	NA	3	NA	NA	NA	NA	0	156240	NA	NA	132920	84323	3	NA	NA	NA	NA	109750	1	138260	178120	160070	186620	4	NA	NA	117160	81081	NA	2	NA	NA	65816	NA	98520
927	Q3B7Z2	Osbp	Oxysterol-binding protein 1	Q3B7Z2_GDMS(1)DEDDENEFFDAPEIITMPENLGHK	NA	NA	NA	397070	NA	1	NA	350120	NA	NA	NA	1	NA	NA	NA	NA	0	NA	713050	NA	NA	NA	1	NA	NA	NA	NA	NA	0	271270	NA	378790	452690	3	NA	NA	NA	NA	NA	0	NA	NA	NA	NA	464790
932	Q3THG9	Aarsd1	Alanyl-tRNA editing protein Aarsd1	Q3THG9_RGAQADHFTESPLS(0.992)PGS(0.008)QVQVR	NA	308790	222070	104250	NA	3	1353900	195320	NA	NA	NA	2	353070	NA	NA	195470	2	544020	177590	283130	NA	133110	4	189300	NA	NA	NA	NA	1	617930	275920	NA	NA	2	519250	134540	113580	151990	NA	4	386010	169670	219510	NA	154620
978	Q3UHJ0	Aak1	AP2-associated protein kinase 1	Q3UHJ0_REQGS(0.005)S(0.011)GLGS(0.012)GS(0.155)S(0.796)GGGGS(0.007)S(0.009)S(0.005)GLGSGYIGR	NA	482600	179790	NA	NA	2	835080	550030	NA	NA	414790	3	1185100	NA	NA	NA	1	505410	590170	791160	478090	NA	4	639190	NA	NA	NA	NA	1	620370	497890	NA	NA	2	507620	323580	345520	NA	NA	3	345890	NA	647010	NA	NA
994	Q3UMT1	Ppp1r12c	Protein phosphatase 1 regulatory subunit 12C	Q3UMT1_RGPAEGEEAGPAERS(0.972)PECS(0.014)T(0.014)VDGGSQVR	NA	NA	NA	NA	NA	0	956070	533950	NA	NA	NA	2	NA	NA	290530	NA	1	531430	335910	NA	426900	510740	4	NA	NA	351980	NA	NA	1	NA	NA	490450	520110	2	546030	NA	417180	NA	481480	3	245880	260460	498680	503120	787650
1007	Q3URD3	Slmap	Sarcolemmal membrane-associated protein	Q3URD3_SDVIHAPLPS(1)PVDK	NA	179290	112730	NA	NA	2	176580	NA	254930	NA	NA	2	NA	NA	118630	NA	1	NA	274500	NA	NA	NA	1	174980	NA	NA	NA	NA	1	207310	134440	NA	NA	2	347360	NA	NA	NA	NA	1	NA	156030	NA	NA	NA
1008	Q3URK3	Tet1	Methylcytosine dioxygenase TET1	Q3URK3_KPADRECPDVSPEANLSHQIPS(1)R	313650	199600	NA	270940	NA	3	989460	814210	506970	205260	NA	4	NA	NA	305290	375860	2	895450	577730	NA	NA	263240	3	NA	NA	NA	NA	NA	0	656060	622030	612730	NA	3	447780	NA	NA	NA	NA	1	NA	NA	NA	NA	NA
1009	Q3USH1	Fam196a	Protein FAM196A	Q3USH1_STGVQT(0.006)S(0.994)PDLRK	NA	NA	NA	NA	NA	0	537370	255780	NA	NA	NA	2	NA	NA	NA	NA	0	NA	NA	NA	NA	NA	0	NA	NA	NA	NA	NA	0	NA	NA	192480	218730	2	NA	NA	NA	NA	NA	0	115480	NA	NA	NA	NA
1010	Q3UTJ2	Sorbs2	Sorbin and SH3 domain-containing protein 2	Q3UTJ2_RFS(0.221)IES(0.994)LLEEET(0.785)QVR	NA	NA	284710	NA	NA	1	NA	313840	135550	300290	NA	3	NA	NA	NA	NA	0	NA	NA	NA	244470	NA	1	183110	NA	NA	NA	NA	1	NA	223900	528470	NA	2	NA	NA	NA	NA	NA	0	NA	237850	503590	NA	NA
1021	Q3V038	Ttc9	Tetratricopeptide repeat protein 9A	Q3V038_S(0.03)S(0.03)GNPS(0.939)PPALGEGPRPVPPPCVPSGGGAPER	NA	NA	NA	NA	NA	0	NA	550230	NA	416470	NA	2	568840	NA	NA	NA	1	NA	NA	NA	389910	NA	1	NA	NA	NA	NA	270070	1	589900	343380	331480	NA	3	414600	NA	399740	NA	NA	2	NA	NA	421830	219070	319060
1033	Q4JIM5	Abl2	Abelson tyrosine-protein kinase 2	Q4JIM5_VPVLIS(0.998)PT(0.002)LK	NA	175030	69202	NA	174640	3	324550	167010	129070	NA	NA	3	NA	NA	153040	175020	2	NA	369380	155820	158970	112880	4	219990	NA	NA	NA	NA	1	296940	110230	NA	85688	3	118830	NA	NA	229110	174530	3	171760	NA	NA	NA	62419
1034	Q4KMM3	Oxr1	Oxidation resistance protein 1	Q4KMM3_ESLPIELDQLS(1)GR	NA	NA	NA	NA	NA	0	215350	190080	NA	54817	NA	3	NA	NA	NA	104210	1	187040	NA	NA	NA	NA	1	NA	NA	NA	NA	NA	0	238750	95851	NA	NA	2	NA	NA	NA	134830	NA	1	NA	NA	NA	NA	121890
1043	Q4KUS2	Unc13a	Protein unc-13 homolog A	Q4KUS2_ES(0.002)Y(0.004)S(0.174)DS(0.713)MHS(0.057)Y(0.049)EEFSEPR	NA	NA	NA	NA	NA	0	282960	174140	NA	124320	NA	3	NA	NA	NA	NA	0	NA	NA	NA	211150	168000	2	NA	NA	NA	NA	188290	1	NA	166840	126080	246200	3	141670	NA	NA	115660	NA	2	NA	NA	NA	NA	209400
1059	Q52KI8	Srrm1	Serine/arginine repetitive matrix protein 1	Q52KI8_SPTPS(0.947)LS(0.053)PAR	NA	340900	105050	NA	NA	2	171770	NA	165280	111400	NA	3	333350	NA	163370	131620	3	273290	320370	NA	208830	NA	3	192560	NA	NA	NA	NA	1	329500	299360	NA	NA	2	153310	NA	NA	168160	NA	2	234730	NA	NA	NA	NA
1071	Q5DQR4	Stxbp5l	Syntaxin-binding protein 5-like	Q5DQR4_SLSGS(0.004)T(0.013)NT(0.013)VS(0.968)S(0.002)EGVTK	NA	873470	NA	NA	NA	1	NA	946150	NA	NA	NA	1	1357500	NA	NA	NA	1	NA	NA	NA	NA	NA	0	NA	396510	NA	NA	NA	1	NA	1073500	NA	746650	2	NA	NA	NA	NA	NA	0	NA	719180	NA	NA	NA
1088	Q5EBJ4	Ermn	Ermin	Q5EBJ4_EES(0.075)LAREDS(0.893)PLGS(0.032)PGSQPGTPDEQPVFGK	NA	598850	NA	339170	NA	2	1735800	NA	NA	NA	447590	2	NA	NA	397330	694700	2	697960	378450	464170	274070	NA	4	NA	NA	333160	NA	NA	1	686330	646040	NA	624820	3	NA	NA	462670	NA	NA	1	579310	349650	524370	NA	NA
1102	Q5RJI5	Brsk1	Serine/threonine-protein kinase BRSK1	Q5RJI5_SVSGASTGLS(0.001)S(0.006)S(0.006)PLS(0.02)S(0.02)PRS(0.854)PVFS(0.042)FS(0.051)PEPGAGDEAR	NA	256810	NA	NA	NA	1	NA	NA	NA	NA	NA	0	NA	NA	202800	NA	1	198970	NA	NA	NA	217050	2	428480	NA	NA	NA	NA	1	442040	NA	NA	122120	2	NA	NA	NA	NA	NA	0	NA	NA	NA	233730	NA
1115	Q5SVL6	Rap1gap2	Rap1 GTPase-activating protein 2	Q5SVL6_KQELANS(0.001)S(0.002)DVT(0.001)LPDRPLS(0.974)PPLT(0.021)APPT(0.001)MK	415110	NA	NA	NA	NA	1	768950	430740	NA	NA	349780	3	600640	123210	NA	NA	2	279100	NA	228830	NA	NA	2	NA	NA	NA	NA	NA	0	515910	453160	NA	NA	2	NA	NA	NA	358020	NA	1	NA	NA	NA	285490	NA
1131	Q5XG69	Fam169a	Soluble lamin-associated protein of 75 kDa	Q5XG69_HFQDS(0.001)EFS(0.04)S(0.173)S(0.787)QGEDENVAK	NA	225410	NA	405290	NA	2	NA	NA	NA	NA	NA	0	557400	NA	NA	NA	1	NA	454220	NA	NA	498620	2	274090	NA	NA	NA	NA	1	489500	NA	332470	188240	3	NA	NA	NA	286640	NA	1	NA	165370	NA	497410	194250
1142	Q60771	Cldn11	Claudin-11	Q60771_FYYSSGS(0.941)S(0.052)S(0.006)PTHAK	NA	NA	7736100	NA	80724000	2	113880000	NA	NA	NA	35777000	2	NA	NA	NA	NA	0	NA	32304000	NA	42299000	40226000	3	NA	NA	NA	NA	41732000	1	24378000	12477000	NA	8617400	3	45223000	NA	NA	NA	NA	1	20209000	NA	NA	NA	42055000
1167	Q61029	Tmpo	Lamina-associated polypeptide 2, isoforms beta/delta/epsilon/gamma;Lamina-associated polypeptide 2, isoforms alpha/zeta	Q61029_GPPDFSSDEEREPT(0.008)PVLGS(0.32)GAS(0.673)VGR	NA	NA	NA	446950	NA	1	NA	NA	NA	NA	NA	0	NA	NA	NA	NA	0	399000	NA	NA	NA	NA	1	NA	NA	NA	416450	NA	1	NA	439340	NA	265650	2	NA	NA	NA	NA	NA	0	254230	NA	NA	347840	NA
1184	Q61137	Astn1	Astrotactin-1	Q61137_S(0.181)AS(0.819)AEAANEIHYIPSVLIGGHGR	NA	NA	NA	NA	NA	0	218870	170240	NA	NA	171660	3	240880	NA	89605	NA	2	NA	NA	115830	NA	91000	2	NA	NA	NA	NA	NA	0	NA	191940	155710	NA	2	NA	NA	NA	NA	NA	0	90691	NA	NA	NA	NA
1243	Q62172	Ralbp1	RalA-binding protein 1	Q62172_T(0.009)GEPS(0.991)PPHDVLHEPPDTVSDDDK	287970	904990	NA	441300	NA	3	763790	686750	257980	425530	NA	4	NA	NA	NA	458500	1	563590	642420	NA	NA	929110	3	NA	NA	NA	NA	437480	1	1605100	900100	587070	773220	4	449790	NA	NA	NA	198850	2	386190	NA	250740	291720	431120
1244	Q62172	Ralbp1	RalA-binding protein 1	Q62172_T(0.053)GEPS(0.947)PPHDVLHEPPDT(0.203)VS(0.797)DDDK	287970	NA	NA	317510	NA	2	NA	1144200	257980	425530	NA	3	NA	NA	NA	418970	1	563590	642420	524310	471430	499860	5	NA	NA	NA	NA	741660	1	498390	NA	NA	404010	2	951240	227920	NA	492300	NA	3	NA	NA	416270	291720	632680
1260	Q62318	Trim28	Transcription intermediary factor 1-beta	Q62318_AASAAATAAAS(0.001)AAT(0.002)AAS(0.009)AAS(0.137)GS(0.649)PGS(0.161)GEGS(0.041)AGGEK	NA	NA	NA	NA	NA	0	NA	NA	NA	NA	NA	0	443420	NA	NA	NA	1	NA	NA	NA	NA	NA	0	NA	NA	NA	NA	NA	0	301740	277370	NA	NA	2	394560	NA	NA	NA	NA	1	278840	322320	NA	NA	NA
1298	Q64337	Sqstm1	Sequestosome-1	Q64337_IALESVGQPEEQMES(0.69)GNCS(0.305)GGDDDWT(0.003)HLS(0.001)S(0.001)K	NA	NA	NA	NA	NA	0	474990	NA	NA	NA	NA	1	537390	NA	NA	NA	1	NA	NA	256870	NA	216480	2	NA	NA	NA	NA	NA	0	NA	NA	266280	255840	2	NA	NA	NA	NA	NA	0	NA	NA	320350	NA	NA
1307	Q66L44	Dos	Protein Dos	Q66L44_SGDSSGSGSGGGGAAPAFPPPPES(1)PPALRPK	459700	363950	211470	NA	NA	3	778550	515340	NA	232600	NA	3	716910	NA	NA	NA	1	479540	421710	NA	NA	372320	3	469200	NA	NA	NA	NA	1	397420	412960	NA	453470	3	NA	NA	359750	NA	282880	2	360500	NA	NA	NA	328370
1311	Q68EF6	Begain	Brain-enriched guanylate kinase-associated protein	Q68EF6_AGGDLS(0.007)LS(0.989)PS(0.004)R	NA	202670	NA	190960	NA	2	296480	262580	NA	NA	NA	2	NA	NA	NA	NA	0	311160	NA	NA	180400	214540	3	NA	NA	NA	330030	NA	1	217920	NA	NA	118250	2	180630	NA	NA	NA	76605	2	NA	NA	NA	NA	NA
1324	Q68FH0	Pkp4	Plakophilin-4	Q68FH0_AQSPSYVT(0.001)S(0.003)T(0.003)GVS(0.941)PS(0.052)R	NA	327170	NA	NA	NA	1	789160	456070	NA	NA	NA	2	669690	NA	NA	NA	1	564780	387170	NA	NA	NA	2	328590	NA	NA	NA	NA	1	456300	455970	NA	NA	2	377940	204920	233320	NA	NA	3	200080	NA	394040	NA	NA
1326	Q68FH0	Pkp4	Plakophilin-4	Q68FH0_LLGLNELDDLLGKES(0.037)PS(0.963)K	215720	NA	158980	NA	NA	2	NA	NA	136060	NA	NA	1	1023900	NA	NA	NA	1	NA	752630	279390	NA	NA	2	183000	NA	NA	NA	NA	1	156810	262480	NA	NA	2	655490	124430	NA	NA	NA	2	NA	103960	NA	NA	NA
1329	Q68FH0	Pkp4	Plakophilin-4	Q68FH0_S(0.967)AVS(0.033)PDLHITPIYEGR	NA	NA	589720	880060	NA	2	NA	NA	NA	851940	NA	1	NA	438500	1008800	908170	3	NA	NA	974280	NA	1076900	2	NA	NA	982540	NA	NA	1	NA	1137400	NA	1014800	2	1169500	NA	NA	NA	NA	1	1071900	1010500	NA	NA	NA
1386	Q6P5E8	Dgkq	Diacylglycerol kinase theta	Q6P5E8_LGS(1)PAGSPVLGISGR	NA	282710	NA	NA	NA	1	571090	254980	118450	150450	NA	4	270270	87318	160940	319290	4	203690	185510	200260	108840	NA	4	247710	NA	NA	NA	NA	1	151810	NA	NA	213840	2	142140	122110	119620	277280	NA	4	172960	NA	NA	228980	136480
1387	Q6P5F6	Slc39a10	Zinc transporter ZIP10	Q6P5F6_LNETELTDLEAQQES(1)PPK	870480	263620	231790	NA	292630	4	297570	892290	NA	NA	NA	2	507110	107000	NA	NA	2	457320	154990	NA	NA	NA	2	NA	426110	NA	NA	NA	1	437310	221360	NA	NA	2	726220	NA	191230	NA	NA	2	NA	NA	NA	NA	NA
1426	Q6PCN3	Ttbk1	Tau-tubulin kinase 1	Q6PCN3_SETS(0.008)QPPT(0.797)PGS(0.195)PS(0.258)HS(0.742)PLHSGPRPR	NA	NA	NA	NA	NA	0	352660	NA	NA	NA	NA	1	296150	NA	NA	NA	1	NA	368350	NA	213910	NA	2	NA	NA	NA	NA	NA	0	NA	NA	257840	206180	2	NA	NA	NA	NA	NA	0	86128	NA	251950	NA	NA
1456	Q6PGL7	Fam21	WASH complex subunit FAM21	Q6PGL7_ARPAQAPVSEELPPS(1)PKPGK	NA	239170	NA	NA	254670	2	493560	169780	359540	NA	225510	4	507830	201870	211030	NA	3	NA	524230	NA	337120	NA	2	NA	NA	NA	NA	278440	1	361920	NA	283850	NA	2	461810	NA	NA	400220	305240	3	298630	NA	523050	134200	437960
1461	Q6PIC6	Atp1a3	Sodium/potassium-transporting ATPase subunit alpha-3	Q6PIC6_YNTDCVQGLT(0.027)HS(0.973)K	564900	217340	NA	1018400	NA	3	1146100	NA	228710	NA	NA	2	538340	NA	NA	NA	1	601120	NA	NA	NA	NA	1	NA	NA	NA	NA	NA	0	409500	602470	856080	584440	4	486430	NA	NA	NA	NA	1	NA	395300	NA	407220	NA
1472	Q6VNS1	Ntrk3	NT-3 growth factor receptor	Q6VNS1_VFLAECYNLS(0.973)PT(0.027)K	NA	94320	124900	NA	NA	2	134870	165290	NA	130800	NA	3	288460	NA	123540	NA	2	217680	135130	NA	NA	84275	3	NA	134350	NA	NA	NA	1	161080	211010	NA	NA	2	254230	NA	NA	NA	NA	1	152780	NA	NA	NA	NA
1484	Q6ZPJ3	Ube2o	E2/E3 hybrid ubiquitin-protein ligase UBE2O	Q6ZPJ3_NMTVEQLLTGSPT(0.019)S(0.964)PT(0.017)VEPEKPTR	475720	413510	NA	NA	385040	3	1408300	NA	NA	371820	422670	3	1042500	NA	NA	637310	2	684200	NA	584600	NA	371040	3	NA	NA	NA	520310	NA	1	NA	466220	539940	NA	2	NA	NA	443530	562790	476840	3	NA	NA	585290	NA	NA
1495	Q6ZQM0	Rffl	E3 ubiquitin-protein ligase rififylin	Q6ZQM0_RAS(0.998)LS(0.001)DLT(0.001)HLEDIEGLTVR	NA	NA	71889	82539	NA	2	212690	NA	NA	NA	NA	1	NA	NA	NA	91016	1	98975	128280	137970	182400	51881	5	NA	NA	NA	NA	118040	1	NA	156950	132470	140540	3	NA	NA	NA	NA	NA	0	NA	NA	NA	158880	83684
1516	Q7TNK1	Rfx4	Transcription factor RFX4	Q7TNK1_REVTKQTVAY(1)S(1)PRS(1)K	NA	594240	259050	NA	988110	3	2711500	1091700	NA	393590	485370	4	1227800	177930	NA	NA	2	522800	1399800	NA	NA	897920	3	1080600	NA	NA	NA	NA	1	1646600	251320	NA	NA	2	NA	NA	380460	453830	NA	2	714740	NA	NA	539230	426360
1517	Q7TNK1	Rfx4	Transcription factor RFX4	Q7TNK1_REVTKQTVAY(1)S(1)PRS(1)K	NA	594240	259050	NA	988110	3	2711500	1091700	NA	393590	485370	4	1227800	177930	NA	NA	2	522800	1399800	NA	NA	897920	3	1080600	NA	NA	NA	NA	1	1646600	251320	NA	NA	2	NA	NA	380460	453830	NA	2	714740	NA	NA	539230	426360
1549	Q7TSK3	Pcdh8	Protocadherin-8	Q7TSK3_GGALREERPGAAGGGAS(0.005)APGS(0.989)PDET(0.006)AR	654480	467480	NA	899580	692160	4	652540	798850	487120	356850	248860	5	842520	NA	342250	445720	3	487020	815060	503570	410380	470600	5	433260	NA	NA	NA	NA	1	713640	503130	NA	NA	2	690670	NA	NA	427600	NA	2	511730	411880	508970	541520	NA
1628	Q80WG5	Lrrc8a	Volume-regulated anion channel subunit LRRC8A	Q80WG5_S(1)RIEQGIVDR	228660	226730	102400	NA	NA	3	436650	NA	267050	NA	NA	2	275410	NA	NA	NA	1	191200	NA	NA	NA	NA	1	NA	NA	432490	NA	NA	1	294840	296210	436270	NA	3	311860	162950	166470	NA	NA	3	110180	280400	NA	NA	337630
1631	Q80WT5	Aftph	Aftiphilin	Q80WT5_HLLETHS(0.12)S(0.88)PAK	NA	NA	198850	NA	NA	1	NA	NA	279640	NA	NA	1	447060	NA	NA	467720	2	NA	NA	345010	322420	184920	3	NA	NA	NA	NA	NA	0	298700	NA	496730	NA	2	NA	NA	NA	239300	NA	1	NA	NA	NA	NA	NA
1651	Q80XU3	Nucks1	Nuclear ubiquitous casein and cyclin-dependent kinase substrate 1	Q80XU3_TPSPKEEDEEAES(1)PPEK	237930	266680	NA	350820	548510	4	351970	449230	258020	NA	NA	3	261860	NA	NA	179540	2	313760	386320	NA	241020	NA	3	NA	NA	NA	NA	283630	1	324870	NA	289350	309760	3	319680	201680	178490	NA	NA	3	NA	148440	NA	213450	211030
1653	Q80XU3	Nucks1	Nuclear ubiquitous casein and cyclin-dependent kinase substrate 1	Q80XU3_VVDYSQFQES(1)DDADEDYGR	NA	NA	NA	327760	247930	2	NA	319880	NA	440450	NA	2	NA	NA	208960	219850	2	NA	476490	NA	278320	426380	3	NA	NA	NA	NA	307910	1	NA	250190	320000	257430	3	NA	NA	256530	NA	NA	1	NA	NA	231160	283020	348320
1656	Q80Y56	Zfyve20	Rabenosyn-5	Q80Y56_DS(0.004)LS(0.001)T(0.001)HT(0.031)S(0.141)PS(0.822)QS(0.001)PNSVHGSR	1253800	NA	NA	707400	936130	3	NA	NA	393510	193100	296540	3	NA	NA	348440	NA	1	NA	419480	638910	586180	NA	3	NA	NA	534360	NA	NA	1	467450	513280	440780	517720	4	NA	NA	NA	NA	238410	1	304810	NA	NA	NA	NA
1657	Q80YA9	Cnksr2	Connector enhancer of kinase suppressor of ras 2	Q80YA9_GS(0.945)ES(0.055)PNSFLDQEYR	NA	NA	NA	NA	793350	1	NA	NA	NA	NA	331500	1	NA	NA	NA	NA	0	NA	361070	NA	348370	NA	2	NA	NA	NA	1101700	NA	1	NA	631430	NA	506590	2	634540	252930	430080	267300	NA	4	NA	NA	NA	NA	NA
1667	Q80YN3	Bcas1	Breast carcinoma-amplified sequence 1 homolog	Q80YN3_RMS(1)DAQVQTDPVSIGPVGK	NA	318210	NA	346780	NA	2	1333900	340000	NA	142280	151550	4	NA	NA	483720	367250	2	262210	NA	NA	NA	89804	2	NA	NA	NA	NA	167700	1	NA	NA	571640	444750	2	NA	NA	NA	366930	NA	1	NA	NA	406370	131580	447490
1689	Q811P8	Arhgap32	Rho GTPase-activating protein 32	Q811P8_LSPFFTLDLS(0.947)PT(0.053)DDK	NA	NA	NA	114510	NA	1	NA	185760	NA	136250	NA	2	162850	NA	91298	137820	3	191310	256400	NA	NA	92917	3	NA	NA	NA	NA	NA	0	NA	NA	126780	101200	2	NA	NA	NA	NA	NA	0	NA	145610	NA	NA	157710
1711	Q8BGC0	Htatsf1	HIV Tat-specific factor 1 homolog	Q8BGC0_LFDDS(1)DERGTVGNVK	435620	353610	110840	377630	306130	5	320840	518890	271770	163210	243300	5	386510	NA	163850	240760	3	304630	608250	NA	NA	242860	3	200450	NA	NA	NA	NA	1	388430	280650	387840	75728	4	409520	143640	NA	NA	NA	2	223260	283170	256700	NA	NA
1714	Q8BGD9	Eif4b	Eukaryotic translation initiation factor 4B	Q8BGD9_EEDCHS(0.042)PT(0.148)S(0.81)KPPKPDQPLK	2179400	874810	473170	NA	7458700	4	NA	NA	NA	NA	NA	0	1777700	NA	NA	NA	1	3463700	NA	NA	NA	5652300	2	NA	NA	NA	NA	NA	0	NA	2984900	5259900	NA	2	NA	NA	NA	NA	NA	0	NA	NA	NA	NA	NA
1747	Q8BJI1	Slc6a17	Sodium-dependent neutral amino acid transporter SLC6A17	Q8BJI1_EHS(0.95)NEHVT(0.044)ES(0.006)VADLLALEEPVDYK	190600	NA	NA	NA	NA	1	NA	NA	NA	NA	NA	0	NA	NA	958360	579150	2	NA	1571100	NA	1413600	NA	2	NA	NA	NA	NA	1156900	1	1085100	NA	NA	1270700	2	NA	384670	604300	NA	NA	2	NA	968580	1102200	1144600	846170
1760	Q8BL65	Ablim2	Actin-binding LIM protein 2	Q8BL65_TSSESIVSVPASS(0.002)T(0.005)S(0.075)GS(0.897)PS(0.02)R	NA	1494600	NA	NA	1194100	2	NA	NA	792230	NA	NA	1	NA	NA	NA	NA	0	NA	NA	NA	NA	1261400	1	NA	NA	NA	1094700	NA	1	945870	NA	1010700	1598600	3	NA	NA	NA	NA	NA	0	NA	NA	NA	1058600	NA
1792	Q8BRT1	Clasp2	CLIP-associating protein 2	Q8BRT1_S(0.113)RS(0.887)DIDVNAAAGAK	193000	NA	NA	NA	256650	2	259100	224060	NA	NA	NA	2	NA	NA	92315	163720	2	153620	NA	NA	NA	223140	2	NA	67040	NA	NA	NA	1	NA	77803	NA	95748	2	NA	NA	72984	NA	NA	1	NA	NA	107980	80194	117100
1812	Q8BTI8	Srrm2	Serine/arginine repetitive matrix protein 2	Q8BTI8_HAS(0.012)S(0.047)S(0.832)PES(0.11)LKPTPAPGSR	3158200	NA	NA	NA	NA	1	NA	2826200	NA	NA	NA	1	808490	NA	1224200	NA	2	826940	NA	NA	NA	NA	1	NA	NA	NA	NA	NA	0	2693600	2163200	NA	NA	2	NA	NA	NA	NA	NA	0	NA	NA	NA	NA	NA
1832	Q8BUN5	Smad3	Mothers against decapentaplegic homolog 3	Q8BUN5_MS(1)S(1)ILPFT(1)PPIVK	417670	393510	406870	NA	1613500	4	NA	NA	377520	465860	NA	2	1024000	72252	944180	988980	4	NA	871230	NA	NA	1041900	2	604050	NA	NA	NA	NA	1	390550	380530	528000	NA	3	467190	NA	534020	NA	270470	3	135310	1170300	536170	NA	NA
1833	Q8BUN5	Smad3	Mothers against decapentaplegic homolog 3	Q8BUN5_MS(1)S(1)ILPFT(1)PPIVK	417670	393510	406870	NA	1613500	4	NA	NA	377520	465860	NA	2	1024000	72252	944180	988980	4	NA	871230	NA	NA	1041900	2	604050	NA	NA	NA	NA	1	390550	380530	528000	NA	3	467190	NA	534020	NA	270470	3	135310	1170300	536170	NA	NA
1835	Q8BUV3	Gphn	Gephyrin;Molybdopterin adenylyltransferase;Molybdopterin molybdenumtransferase	Q8BUV3_AS(0.968)HS(0.032)AVDITK	NA	NA	394940	NA	NA	1	1184200	NA	NA	NA	NA	1	NA	NA	NA	NA	0	1020900	NA	NA	1244600	1262300	3	NA	NA	NA	NA	NA	0	1475000	1115400	NA	NA	2	NA	NA	NA	NA	NA	0	NA	NA	NA	NA	NA
1851	Q8BYI8	Kiaa1467	Uncharacterized protein KIAA1467	Q8BYI8_SALGDLPEPDS(1)DADVAGAAK	NA	NA	NA	NA	NA	0	NA	564960	NA	NA	NA	1	416770	NA	162970	NA	2	316250	331120	258550	NA	NA	3	NA	NA	NA	NA	203210	1	NA	233670	216390	NA	2	286700	130730	NA	NA	NA	2	NA	NA	NA	NA	NA
1862	Q8C079	Strip1	Striatin-interacting protein 1	Q8C079_KDS(0.88)EGY(0.118)S(0.002)ESPDLEFEYADTDK	NA	NA	NA	NA	NA	0	422430	708620	NA	398960	NA	3	674830	NA	350310	NA	2	NA	631450	510570	NA	NA	2	NA	NA	NA	NA	NA	0	576870	NA	NA	461610	2	NA	NA	NA	NA	NA	0	NA	NA	343890	NA	NA
1929	Q8C8R3	Ank2	Ankyrin-2	Q8C8R3_T(0.019)PEDIS(0.889)T(0.076)PPEGT(0.016)KPCLQTPVTSER	NA	NA	NA	1011900	1137600	2	NA	1895900	NA	NA	NA	1	2382200	NA	NA	NA	1	1787800	NA	NA	940430	1322800	3	NA	911020	NA	NA	NA	1	576700	NA	1631800	NA	2	1974500	NA	1105300	295260	NA	3	927650	NA	1230500	NA	1316500
1956	Q8CGM1	Bai2	Brain-specific angiogenesis inhibitor 2	Q8CGM1_EVNTCNPS(0.002)T(0.002)IT(0.004)GT(0.014)LS(0.425)RLS(0.554)LDEDEEPK	243780	NA	NA	149310	NA	2	NA	450640	NA	NA	NA	1	361440	NA	185240	NA	2	NA	NA	NA	274910	226950	2	NA	NA	NA	NA	237960	1	NA	284030	NA	222190	2	NA	NA	NA	NA	NA	0	NA	NA	154120	NA	NA
2005	Q8JZX4	Rbm17	Splicing factor 45	Q8JZX4_RPDPDS(1)DEDEDYERER	148680	128350	NA	NA	NA	2	NA	638520	NA	NA	NA	1	NA	NA	NA	NA	0	340250	540620	NA	302170	NA	3	NA	NA	NA	NA	469340	1	NA	NA	552480	261690	2	294040	NA	NA	NA	NA	1	NA	NA	425110	NA	677030
2039	Q8K298	Anln	Actin-binding protein anillin	Q8K298_AES(0.001)ADS(0.948)LGS(0.051)EDRDLLYSIDAYR	NA	309950	NA	NA	NA	1	NA	271090	NA	NA	NA	1	323100	NA	NA	NA	1	197010	178980	NA	NA	NA	2	NA	NA	NA	NA	NA	0	206140	295420	NA	NA	2	NA	NA	85154	NA	NA	1	212870	211200	NA	NA	NA
2051	Q8K310	Matr3	Matrin-3	Q8K310_RDS(0.998)FDDRGPS(0.002)LNPVLDYDHGSR	NA	935270	NA	1829500	912630	3	1065100	NA	316160	755920	398460	4	NA	NA	1335600	NA	1	979190	NA	781990	722330	NA	3	NA	NA	708070	NA	NA	1	300040	691840	NA	2021800	3	701830	NA	NA	484390	NA	2	463060	NA	1097500	1239600	2031400
2071	Q8K4G5	Ablim1	Actin-binding LIM protein 1	Q8K4G5_TSSESIYSRPGSSIPGS(0.771)PGHT(0.178)IY(0.05)AK	NA	NA	NA	NA	NA	0	NA	426040	NA	NA	NA	1	NA	NA	NA	NA	0	NA	NA	NA	NA	357870	1	NA	NA	NA	NA	NA	0	538930	458370	NA	NA	2	468280	NA	NA	NA	NA	1	349760	NA	NA	NA	NA
2083	Q8QZV4	Stk32c	Serine/threonine-protein kinase 32C	Q8QZV4_RGSSAAAPPS(0.819)S(0.181)PPPGR	330920	270950	240660	180180	438430	5	459890	621310	309170	154190	NA	4	444750	NA	141570	321460	3	NA	349900	NA	NA	271630	2	NA	69862	NA	NA	NA	1	356120	1084500	279870	198790	4	NA	291280	NA	NA	NA	1	257070	NA	481240	NA	207300
2093	Q8R0P4	Aamdc	Mth938 domain-containing protein	Q8R0P4_ET(0.035)GT(0.19)EHS(0.775)PGVQPADVK	NA	NA	NA	NA	493310	1	288030	144600	230950	151590	NA	4	284170	65604	290510	153320	4	NA	287960	NA	NA	330740	2	146600	NA	NA	NA	NA	1	263380	NA	334560	227750	3	234770	NA	160010	NA	NA	2	NA	NA	155150	104300	NA
2114	Q8R3Y8	Irf2bp1	Interferon regulatory factor 2-binding protein 1	Q8R3Y8_NVAEALGHS(1)PK	311690	266220	NA	NA	NA	2	395770	335030	163860	NA	136610	4	168680	NA	NA	NA	1	NA	296820	NA	NA	NA	1	117780	NA	NA	NA	NA	1	269540	239470	NA	NA	2	128130	NA	118830	NA	NA	2	NA	173440	177840	NA	NA
2123	Q8R4E6	Purg	Purine-rich element-binding protein gamma	Q8R4E6_HSAPS(1)PPVS(0.044)VGS(0.956)EEHPHSVLK	NA	624420	NA	1107300	NA	2	NA	777830	NA	NA	NA	1	1864500	NA	NA	NA	1	853240	NA	NA	NA	NA	1	NA	NA	NA	NA	NA	0	522580	NA	797100	NA	2	NA	337530	443080	NA	NA	2	NA	NA	NA	NA	NA
2126	Q8R4U7	Luzp1	Leucine zipper protein 1	Q8R4U7_EKPDS(1)DDDLDIESFVTAK	NA	NA	NA	194170	NA	1	178040	358760	NA	NA	83583	3	NA	NA	NA	NA	0	317120	232730	212170	241050	199970	5	NA	NA	NA	NA	NA	0	256370	NA	NA	218170	2	NA	NA	NA	NA	NA	0	NA	NA	208860	NA	NA
2168	Q8VD37	Sgip1	SH3-containing GRB2-like protein 3-interacting protein 1	Q8VD37_YNSPELDEEGYSIRPEEPGS(0.843)T(0.157)K	NA	451060	NA	NA	NA	1	615770	427800	400480	NA	NA	3	NA	NA	NA	NA	0	NA	604520	486380	315740	NA	3	318120	NA	NA	NA	NA	1	407180	NA	393600	NA	2	604020	220570	NA	NA	NA	2	NA	712370	NA	NA	NA
2208	Q8WTY4	Ciapin1	Anamorsin	Q8WTY4_EALS(0.999)PEEVQS(0.001)VQEHLGYHSDSLR	505400	363440	NA	NA	NA	2	510890	396400	357700	NA	NA	3	343260	NA	229780	276780	3	NA	243880	NA	NA	191480	2	NA	121500	NA	NA	NA	1	424280	390450	NA	NA	2	506710	NA	NA	NA	NA	1	319260	NA	266650	NA	NA
2212	Q91V36	Nrbp2	Nuclear receptor-binding protein 2	Q91V36_EREREDES(0.999)EDES(0.001)DILEESPCGR	NA	NA	NA	413150	NA	1	557160	303550	NA	NA	252400	3	NA	NA	NA	444620	1	598740	287530	NA	NA	395300	3	NA	NA	NA	NA	NA	0	316700	NA	NA	402400	2	NA	NA	NA	NA	NA	0	NA	242300	NA	464210	562390
2253	Q91ZU6	Dst	Dystonin	Q91ZU6_S(0.975)FS(0.025)EDVISHK	NA	NA	NA	363510	329350	2	NA	NA	NA	NA	208090	1	NA	NA	NA	NA	0	NA	NA	NA	NA	NA	0	NA	NA	NA	NA	178760	1	304290	NA	253390	NA	2	NA	NA	NA	NA	NA	0	NA	NA	219560	NA	NA
2264	Q922S4	Pde2a	cGMP-dependent 3,5-cyclic phosphodiesterase	Q922S4_GLPS(0.933)NNS(0.067)LDFLDEEYEVPDLDGTR	NA	176120	NA	NA	NA	1	NA	409390	NA	NA	NA	1	258340	NA	NA	NA	1	232040	372650	277410	154700	532630	5	NA	NA	NA	NA	210210	1	491030	229110	266130	NA	3	NA	NA	159120	NA	NA	1	NA	NA	NA	NA	232890
2279	Q99JP6	Homer3	Homer protein homolog 3	Q99JP6_SQS(1)ADTPGPTER	491760	238410	160900	598910	1058900	5	348820	388250	252220	NA	NA	3	407940	NA	NA	NA	1	NA	369100	NA	NA	NA	1	360000	NA	NA	NA	NA	1	359760	319500	NA	431600	3	NA	256960	313740	NA	NA	2	305600	NA	499900	NA	NA
2294	Q99MR1	Gigyf1	PERQ amino acid-rich with GYF domain-containing protein 1	Q99MR1_GLEEEEEEEEEPS(1)EGVDEERPEAGGK	NA	379660	NA	NA	NA	1	640270	513870	NA	260470	NA	3	513270	NA	NA	NA	1	547540	769150	NA	504010	405910	4	470360	NA	NA	NA	NA	1	430290	NA	NA	480050	2	NA	369000	370170	NA	NA	2	NA	NA	383630	392780	NA
2316	Q99P72	Rtn4	Reticulon-4	Q99P72_ES(0.005)ET(0.005)FS(0.005)DS(0.1)S(0.886)PIEIIDEFPTFVSAK	NA	NA	NA	592510	NA	1	NA	591090	NA	NA	NA	1	NA	200100	NA	NA	1	NA	335900	NA	NA	377990	2	NA	NA	NA	NA	NA	0	240430	507890	628050	513240	4	355730	NA	NA	NA	NA	1	NA	NA	NA	NA	NA
2343	Q9CQC6	Bzw1	Basic leucine zipper and W2 domain-containing protein 1	Q9CQC6_QY(0.174)S(0.825)PLLAAFT(0.073)T(0.072)QGQS(0.905)ELT(0.95)LLLK	NA	NA	NA	NA	NA	0	NA	730650	NA	NA	2551500	2	NA	NA	NA	NA	0	712620	NA	NA	NA	3523200	2	NA	NA	NA	NA	1274300	1	650580	728140	NA	4007900	3	NA	NA	NA	NA	1094300	1	NA	NA	NA	NA	NA
2354	Q9CR00	Psmd9	26S proteasome non-ATPase regulatory subunit 9	Q9CR00_LAS(0.022)NS(0.978)PVLPQAFAR	NA	NA	NA	NA	NA	0	NA	NA	NA	NA	NA	0	NA	NA	NA	NA	0	NA	NA	NA	NA	NA	0	NA	NA	117800	NA	NA	1	238160	NA	146530	NA	2	NA	NA	NA	NA	NA	0	NA	172930	149230	NA	100340
2360	Q9CSU0	Rprd1b	Regulation of nuclear pre-mRNA domain-containing protein 1B	Q9CSU0_RTFQQIQEEEDDDY(0.001)PGS(0.063)Y(0.073)S(0.863)PQDPS(0.001)AGPLLTEELIK	NA	NA	NA	NA	NA	0	575830	NA	NA	NA	NA	1	598660	NA	NA	NA	1	NA	605070	NA	NA	NA	1	NA	NA	NA	NA	NA	0	460730	NA	296770	NA	2	514200	NA	NA	NA	NA	1	NA	NA	NA	343270	NA
2367	Q9CXG3	Ppil4	Peptidyl-prolyl cis-trans isomerase-like 4	Q9CXG3_INHTVILDDPFDDPPDLLIPDRS(0.96)PEPT(0.04)K	NA	NA	NA	NA	NA	0	NA	667100	NA	NA	NA	1	NA	292520	331820	NA	2	NA	NA	NA	279130	NA	1	NA	NA	353570	NA	NA	1	NA	338400	271040	295610	3	438100	NA	NA	NA	NA	1	NA	NA	NA	NA	392750
2384	Q9D1F4	Akt1s1	Proline-rich AKT1 substrate 1	Q9D1F4_AATATRPPGPPPAPQPPS(1)PAPS(1)PPPRPALAR	NA	NA	NA	NA	NA	0	542380	619210	NA	NA	NA	2	481070	NA	NA	NA	1	NA	774280	NA	NA	NA	1	413030	NA	NA	NA	NA	1	443740	NA	415400	NA	2	NA	NA	NA	NA	NA	0	NA	298970	NA	NA	NA
2385	Q9D1F4	Akt1s1	Proline-rich AKT1 substrate 1	Q9D1F4_AATATRPPGPPPAPQPPS(1)PAPS(1)PPPRPALAR	NA	NA	NA	NA	NA	0	542380	619210	NA	NA	NA	2	481070	NA	NA	NA	1	NA	774280	NA	NA	NA	1	413030	NA	NA	NA	NA	1	443740	NA	415400	NA	2	NA	NA	NA	NA	NA	0	NA	298970	NA	NA	NA
2392	Q9D3A9	Ttyh1	Protein tweety homolog 1	Q9D3A9_RFVQWQSS(1)I	NA	NA	NA	145540	NA	1	299080	188950	NA	146880	114040	4	346370	NA	112240	NA	2	253040	217210	174730	152000	191460	5	280250	NA	NA	NA	NA	1	256250	255390	185650	NA	3	127230	166800	NA	NA	NA	2	NA	NA	NA	132930	116010
2394	Q9D415	Dlgap1	Disks large-associated protein 1	Q9D415_S(0.994)LDS(0.006)LDPAGLLTSPK	NA	160640	NA	NA	NA	1	NA	NA	NA	93895	NA	1	157990	NA	NA	105640	2	NA	170770	NA	NA	NA	1	NA	NA	NA	NA	NA	0	92979	NA	NA	139320	2	114580	NA	NA	NA	NA	1	NA	NA	NA	NA	98523
2398	Q9D4J7	Phf6	PHD finger protein 6	Q9D4J7_TAHNSEADLEESFNEHELEPS(0.831)S(0.169)PK	NA	268960	NA	NA	NA	1	NA	NA	NA	NA	NA	0	667660	NA	256640	NA	2	NA	NA	NA	299570	263000	2	NA	NA	NA	NA	NA	0	560220	NA	330290	NA	2	492060	179170	283840	NA	NA	3	NA	NA	450550	NA	NA
2399	Q9D4J7	Phf6	PHD finger protein 6	Q9D4J7_TAHNSEADLEESFNEHELEPS(0.128)S(0.872)PK	NA	NA	NA	NA	NA	0	NA	618100	NA	NA	NA	1	NA	NA	256640	NA	1	446170	494550	301830	NA	NA	3	NA	NA	NA	NA	NA	0	NA	447410	NA	419540	2	NA	NA	NA	NA	NA	0	NA	NA	450550	NA	NA
2403	Q9D6E4	Ttc9b	Tetratricopeptide repeat protein 9B	Q9D6E4_PGGLPTPS(0.016)PGPT(0.191)T(0.191)S(0.602)PGPAR	NA	NA	NA	NA	NA	0	NA	309090	130080	NA	NA	2	NA	NA	232530	325060	2	NA	480420	238260	264080	NA	3	401160	NA	NA	NA	NA	1	338610	172560	NA	NA	2	NA	NA	NA	NA	NA	0	NA	NA	NA	NA	NA
2405	Q9D6Z1	Nop56	Nucleolar protein 56	Q9D6Z1_EELAS(1)DLEEMATSSAK	NA	156470	NA	93299	118080	3	195810	306290	NA	NA	NA	2	NA	NA	116570	123800	2	207000	152000	NA	105710	200870	4	NA	NA	NA	NA	119820	1	137440	101030	229060	222060	4	NA	NA	NA	95645	NA	1	NA	NA	120930	NA	231880
2414	Q9DAZ9	Zfyve19	Abscission/NoCut checkpoint regulator	Q9DAZ9_VTLQDYHLPDS(1)DEDEETAIQR	NA	NA	NA	NA	NA	0	NA	NA	NA	NA	NA	0	NA	NA	NA	NA	0	NA	NA	NA	NA	NA	0	NA	NA	NA	NA	NA	0	588660	NA	288820	NA	2	NA	NA	NA	NA	NA	0	NA	NA	NA	NA	258060
2427	Q9DBU5	Rnf6	E3 ubiquitin-protein ligase RNF6	Q9DBU5_EQLASQPGSDSAAS(0.001)DGDS(0.995)ES(0.002)LRAHS(0.001)DEDSLLR	NA	NA	NA	NA	NA	0	NA	NA	NA	NA	NA	0	NA	NA	NA	NA	0	NA	NA	NA	NA	2611600	1	NA	NA	NA	NA	1694700	1	NA	NA	2085200	2230100	2	NA	240810	NA	NA	NA	1	NA	NA	2451300	1723700	2651700
2435	Q9DCL8	Ppp1r2	Protein phosphatase inhibitor 2	Q9DCL8_T(0.104)S(0.039)AAS(0.857)PPVVPSAEQPRPIVEEELSK	NA	NA	NA	NA	NA	0	NA	NA	539160	NA	NA	1	NA	NA	380650	487950	2	NA	NA	498850	NA	NA	1	NA	NA	NA	551510	NA	1	578660	NA	549250	NA	2	462960	405380	NA	NA	NA	2	464940	NA	515000	355130	430910
2445	Q9EPJ9	Arfgap1	ADP-ribosylation factor GTPase-activating protein 1	Q9EPJ9_SPS(0.001)S(0.009)DS(0.989)WT(0.001)CADASTGR	NA	NA	NA	NA	NA	0	532220	381300	NA	NA	411160	3	578800	NA	NA	NA	1	NA	NA	NA	489690	NA	1	NA	NA	NA	NA	343890	1	NA	NA	378510	441460	2	NA	NA	NA	NA	NA	0	NA	NA	NA	NA	439380
2457	Q9ERT9	Ppp1r1a	Protein phosphatase 1 regulatory subunit 1A	Q9ERT9_STLS(0.934)MS(0.066)PR	NA	156770	NA	NA	NA	1	NA	NA	NA	NA	NA	0	NA	NA	NA	NA	0	NA	NA	112450	NA	NA	1	NA	NA	61717	NA	NA	1	43354	91326	NA	NA	2	339360	NA	NA	NA	NA	1	NA	NA	NA	NA	NA
2459	Q9ERU9	Ranbp2	E3 SUMO-protein ligase RanBP2	Q9ERU9_GGEDEDGS(1)DEDVVHNEDIHFEPIVSLPEVEVK	NA	NA	NA	453780	NA	1	NA	345840	NA	NA	NA	1	NA	NA	NA	NA	0	464840	488750	244050	NA	309700	4	NA	NA	NA	NA	303250	1	NA	372100	390120	444180	3	NA	NA	NA	NA	NA	0	NA	NA	NA	NA	643760
2466	Q9ES28	Arhgef7	Rho guanine nucleotide exchange factor 7	Q9ES28_EIKPSEKPVS(1)PK	93077	779830	521570	NA	1883000	4	NA	1695300	597320	413970	1101900	4	NA	190770	556180	582840	3	1580700	764160	673690	1139100	1207500	5	NA	NA	252080	NA	NA	1	646450	1116600	1288700	73971	4	374840	195230	871130	NA	340910	4	NA	405000	NA	1394900	NA
2475	Q9ESN6	Trim2	Tripartite motif-containing protein 2	Q9ESN6_VIRS(1)ADVS(0.937)PT(0.053)T(0.009)EGVK	600370	514220	NA	NA	NA	2	627220	1246200	NA	510330	NA	3	1118100	NA	414900	524080	3	849140	725470	523530	NA	564000	4	365740	NA	NA	NA	NA	1	620170	820110	781300	668450	4	NA	161450	NA	NA	NA	1	162080	783820	NA	512360	786350
2505	Q9JJY3	Smpd3	Sphingomyelin phosphodiesterase 3	Q9JJY3_DGDS(0.002)GS(0.938)LGS(0.059)PSASR	NA	425000	148970	386000	NA	3	465710	NA	NA	NA	NA	1	527520	115760	NA	NA	2	NA	NA	NA	NA	NA	0	NA	58744	NA	NA	NA	1	515410	NA	651910	NA	2	NA	400170	215090	NA	NA	2	447050	NA	467700	NA	NA
2510	Q9JKD9	Zbtb32	Zinc finger and BTB domain-containing protein 32	Q9JKD9_MPQT(0.999)PT(0.999)RLVS(0.003)PY(0.4)GS(0.599)DRLVQLAARLR	NA	NA	591020	NA	NA	1	NA	483310	222210	310450	NA	3	NA	182010	NA	NA	1	NA	NA	NA	NA	NA	0	NA	NA	NA	NA	NA	0	NA	600630	362780	NA	2	447280	381790	NA	NA	NA	2	NA	NA	NA	NA	NA
2534	Q9JMH9	Myo18a	Unconventional myosin-XVIIIa	Q9JMH9_SSS(0.999)PTSHWK	389840	979890	148510	294000	614670	5	627730	818220	NA	378410	233460	4	699880	170520	421270	805720	4	822910	602160	NA	NA	NA	2	NA	NA	598610	NA	NA	1	655960	1055300	780420	NA	3	528230	NA	625360	NA	436840	3	647880	250660	NA	401730	890980
2565	Q9QXL2	Kif21a	Kinesin-like protein KIF21A	Q9QXL2_LISES(0.957)S(0.043)PMNEFETLTAK	457760	NA	NA	NA	NA	1	NA	NA	252800	NA	338100	2	NA	270730	NA	589610	2	NA	NA	462490	392680	420290	3	NA	NA	NA	NA	545520	1	669890	NA	NA	612180	2	NA	NA	369890	NA	NA	1	NA	NA	NA	NA	NA
2570	Q9QXS1	Plec	Plectin	Q9QXS1_NDESQLS(1)PATR	412060	273690	NA	NA	NA	2	NA	309030	253530	NA	NA	2	312720	NA	NA	NA	1	411880	NA	NA	NA	NA	1	289970	NA	NA	NA	NA	1	307720	384680	295530	NA	3	239420	NA	207160	NA	NA	2	NA	196250	NA	NA	241250
2587	Q9QXZ0	Macf1	Microtubule-actin cross-linking factor 1	Q9QXZ0_AMDAT(0.053)LS(0.945)PT(0.001)K	NA	NA	NA	360570	453680	2	602220	NA	NA	196070	NA	2	898630	NA	NA	NA	1	487210	489370	NA	NA	389470	3	506160	NA	NA	NA	NA	1	466750	598260	NA	382000	3	286570	NA	236730	NA	NA	2	280800	193940	NA	NA	422660
2595	Q9QYB5	Add3	Gamma-adducin	Q9QYB5_TEEVLS(0.004)PDGS(0.051)PS(0.944)K	NA	NA	NA	NA	NA	0	NA	NA	NA	NA	1318900	1	3074000	615770	1506600	NA	3	NA	3131200	NA	1686100	NA	2	NA	NA	NA	NA	NA	0	NA	2585700	2316500	1951900	3	NA	NA	NA	NA	NA	0	278610	NA	NA	2158100	NA
2605	Q9QYB8	Add2	Beta-adducin	Q9QYB8_DKTESVTS(0.001)GPLS(0.999)PEGS(0.007)PS(0.993)K	4873500	NA	NA	NA	748260	2	NA	NA	NA	NA	NA	0	6926900	NA	497940	NA	2	NA	NA	NA	479030	NA	1	NA	NA	NA	NA	347740	1	362690	NA	691350	NA	2	NA	NA	NA	NA	NA	0	430120	NA	303270	NA	NA
2607	Q9QYB8	Add2	Beta-adducin	Q9QYB8_DKTESVT(0.001)S(0.001)GPLSPEGS(0.03)PS(0.14)KS(0.14)PS(0.686)K	412450	422830	128500	NA	NA	3	453360	263580	312220	NA	NA	3	358970	NA	NA	525190	2	NA	337910	NA	270930	207550	3	323760	NA	NA	NA	NA	1	265670	NA	280310	818730	3	NA	NA	NA	NA	NA	0	173880	355850	168910	298440	NA
2608	Q9QYB8	Add2	Beta-adducin	Q9QYB8_RVT(0.005)MILQS(0.895)PS(0.099)FREELEGLIQEQMK	NA	NA	NA	NA	NA	0	NA	NA	NA	NA	NA	0	NA	NA	NA	329180	1	NA	343340	NA	NA	NA	1	NA	NA	NA	NA	464650	1	NA	282320	199850	460760	3	NA	NA	304600	228480	182910	3	NA	NA	222210	240240	NA
2619	Q9QYC0	Add1	Alpha-adducin	Q9QYC0_KYSDVEVPASVTGHS(0.001)FAS(0.015)DGDS(0.92)GT(0.324)CS(0.741)PLR	NA	NA	NA	777320	8127900	2	6167300	9406600	3876800	511210	NA	4	1078700	NA	374670	NA	2	982480	5134000	617140	7425000	NA	4	NA	NA	NA	NA	1185100	1	NA	NA	503050	999030	2	391300	NA	NA	NA	3407000	2	NA	NA	7737700	398880	746080
2630	Q9QYF9	Ndrg3	Protein NDRG3	Q9QYF9_THSTS(0.001)S(0.001)S(0.961)IGS(0.034)GES(0.002)PFSR	520810	461310	NA	603340	NA	3	NA	763290	312810	184230	392790	4	749830	NA	515960	766630	3	NA	727110	NA	NA	546510	2	NA	NA	NA	654790	NA	1	684830	503940	746610	350380	4	690120	NA	NA	NA	294060	2	498470	NA	NA	NA	NA
2631	Q9QYF9	Ndrg3	Protein NDRG3	Q9QYF9_THSTSSS(0.01)IGS(0.984)GES(0.005)PFSR	NA	NA	NA	NA	NA	0	334520	350780	156370	NA	NA	3	447550	NA	NA	NA	1	387440	NA	NA	NA	NA	1	312620	NA	NA	NA	NA	1	251790	NA	385450	NA	2	471800	NA	NA	NA	NA	1	267170	NA	NA	NA	NA
2633	Q9QYG0	Ndrg2	Protein NDRG2	Q9QYG0_TASLT(0.009)S(0.728)AAS(0.262)IDGSR	NA	NA	NA	942870	NA	1	NA	2109500	NA	NA	136430	2	NA	NA	NA	1523600	1	245380	NA	258420	810580	143960	4	NA	NA	976030	NA	NA	1	180960	NA	NA	1212400	2	286220	121570	121750	135440	NA	4	144140	NA	NA	NA	162360
2637	Q9QYG0	Ndrg2	Protein NDRG2	Q9QYG0_T(0.03)LS(0.03)QS(0.86)S(0.074)ES(0.006)GTLPSGPPGHTMEVSC	NA	NA	NA	NA	483870	1	NA	741250	NA	755430	920580	3	NA	NA	495680	NA	1	544420	2208600	881860	908830	693050	5	NA	NA	NA	NA	1777300	1	535790	NA	524060	653160	3	NA	NA	706680	NA	NA	1	466260	NA	373490	NA	NA
2658	Q9QYR6	Map1a	Microtubule-associated protein 1A;MAP1A heavy chain;MAP1 light chain LC2	Q9QYR6_KFS(1)KPDLK	167440	437300	150380	NA	NA	3	978790	552060	NA	NA	NA	2	869310	NA	NA	NA	1	411570	894330	NA	NA	NA	2	577280	NA	NA	NA	NA	1	777470	306100	NA	NA	2	462050	374540	NA	NA	NA	2	NA	476210	NA	NA	NA
2698	Q9QYX7	Pclo	Protein piccolo	Q9QYX7_GSVPAAAAES(0.982)PS(0.018)MHR	NA	540020	NA	NA	NA	1	NA	477370	197670	NA	NA	2	432060	NA	NA	NA	1	427090	1350900	NA	NA	700910	3	574330	NA	NA	NA	NA	1	518630	297810	NA	407220	3	NA	NA	NA	741830	NA	1	NA	NA	NA	340420	247020
2700	Q9QYX7	Pclo	Protein piccolo	Q9QYX7_LPTAVSLYS(0.979)PT(0.02)DEQS(0.001)VMQK	NA	NA	NA	NA	NA	0	323480	321780	NA	NA	NA	2	NA	NA	NA	NA	0	NA	250910	NA	192890	NA	2	NA	NA	NA	NA	NA	0	340930	NA	NA	221520	2	219370	NA	NA	NA	NA	1	NA	NA	NA	NA	166010
2728	Q9R0G8	Nrk	Nik-related protein kinase	Q9R0G8_IVDFGVS(1)AQVSR	NA	NA	NA	253830	NA	1	NA	131230	NA	NA	NA	1	192570	86639	NA	483880	3	NA	NA	NA	NA	NA	0	173430	NA	NA	NA	NA	1	112560	132300	327820	314270	4	NA	58210	120150	NA	NA	2	63199	NA	151640	155980	NA
2740	Q9R1L5	Mast1	Microtubule-associated serine/threonine-protein kinase 1	Q9R1L5_Y(0.109)HHVNS(0.76)Y(0.109)DEDDT(0.021)T(0.001)EEEPVEIR	NA	NA	NA	NA	NA	0	NA	NA	NA	156170	NA	1	NA	NA	NA	472200	1	NA	572910	266590	NA	417860	3	NA	NA	NA	NA	440490	1	429680	NA	344950	359470	3	NA	NA	NA	397000	NA	1	NA	NA	NA	373570	NA
2751	Q9WTQ5	Akap12	A-kinase anchor protein 12	Q9WTQ5_EVCVSGGDHT(0.001)QLT(0.001)DLS(0.998)PEEK	NA	NA	181270	NA	NA	1	681050	NA	NA	NA	NA	1	NA	NA	NA	284450	1	634370	NA	NA	NA	NA	1	NA	NA	NA	NA	NA	0	NA	191370	NA	589710	2	352330	NA	NA	310670	NA	2	NA	181620	NA	128570	223730
2763	Q9WV34	Mpp2	MAGUK p55 subfamily member 2	Q9WV34_T(0.366)Y(0.077)ET(0.598)PPPS(0.905)PGLDPT(0.052)FS(0.002)NQPVPPDAVR	NA	NA	NA	NA	NA	0	NA	575130	NA	NA	NA	1	NA	NA	NA	NA	0	NA	NA	NA	NA	444590	1	NA	NA	NA	NA	380540	1	NA	NA	417170	331430	2	NA	NA	NA	NA	NA	0	218360	NA	NA	NA	NA
2788	Q9Z0J4	Nos1	Nitric oxide synthase, brain	Q9Z0J4_GNVPVVLNNPYSENEQS(0.002)PAS(0.019)GKQS(0.901)PT(0.078)K	NA	NA	638650	NA	NA	1	2078600	2706200	NA	934290	1097100	4	NA	NA	NA	NA	0	1848500	1148300	NA	1286700	NA	3	NA	NA	1566800	NA	NA	1	1933800	1657300	1426500	1879800	4	1825500	NA	NA	NA	1586900	2	NA	NA	NA	NA	1483700
2816	Q9Z1B3	Plcb1	1-phosphatidylinositol 4,5-bisphosphate phosphodiesterase beta-1	Q9Z1B3_KS(0.001)EPS(0.003)S(0.003)PDHGS(0.081)S(0.913)AIEQDLAALDAEMTQK	NA	NA	353410	NA	NA	1	NA	NA	NA	NA	NA	0	NA	NA	NA	NA	0	NA	NA	NA	NA	NA	0	NA	NA	NA	1186800	NA	1	1040900	NA	NA	1938000	2	NA	NA	NA	NA	NA	0	NA	NA	NA	NA	NA
2828	Q9Z1X2	Ptdss2	Phosphatidylserine synthase 2	Q9Z1X2_VAGGS(0.045)GS(0.676)ES(0.279)PLLK	NA	NA	NA	549060	NA	1	784250	NA	NA	NA	NA	1	829840	NA	NA	353550	2	NA	1176200	620170	495140	NA	3	NA	NA	354080	NA	NA	1	676460	597340	NA	NA	2	NA	NA	281350	NA	NA	1	NA	NA	NA	NA	NA
2839	Q9Z2E9	Bscl2	Seipin	Q9Z2E9_HQPGQESTQQSDVTEDGES(0.005)PEDPS(0.728)GT(0.19)EGQLS(0.076)EEEKPEK	428110	399640	NA	815100	NA	3	NA	NA	NA	442200	332670	2	722620	NA	441680	1114800	3	735040	582230	588090	NA	517120	4	677210	NA	NA	NA	NA	1	832880	880190	NA	564640	3	885360	NA	431640	712240	NA	3	543430	NA	1489100	473310	NA
2875	A2AJI0	Map7d1	MAP7 domain-containing protein 1	A2AJI0_RS(0.016)S(0.983)QPS(0.011)PT(0.417)T(0.573)VPASDSPPAK	NA	NA	NA	370530	NA	1	NA	NA	262460	NA	NA	1	NA	NA	NA	701560	1	NA	NA	NA	512720	NA	1	NA	NA	NA	NA	175800	1	NA	NA	1047100	566380	2	423100	NA	NA	NA	NA	1	NA	NA	NA	NA	NA
2906	O35526	Stx1a	Syntaxin-1A	O35526_T(0.984)AKDS(0.016)DDDDDVTVTVDR	299600	774470	207690	1000200	713240	5	808220	NA	215490	NA	NA	2	NA	NA	NA	632760	1	1198200	1340400	NA	NA	919100	3	NA	NA	872790	NA	NA	1	178800	838410	NA	729800	3	NA	NA	NA	NA	NA	0	NA	NA	NA	NA	942560
2907	O35599	Opn1mw	Medium-wave-sensitive opsin 1	O35599_S(0.231)AT(0.808)IY(0.961)NPIIY(1)VFMNR	NA	NA	NA	NA	NA	0	NA	NA	NA	NA	NA	0	NA	NA	NA	NA	0	NA	NA	NA	NA	NA	0	NA	NA	NA	NA	NA	0	380200	NA	528510	NA	2	NA	NA	164040	NA	NA	1	NA	NA	NA	NA	NA
2915	O54774	Ap3d1	AP-3 complex subunit delta-1	O54774_HSSLPT(0.979)ES(0.021)DEDIAPAQR	NA	3237800	NA	NA	NA	1	NA	NA	NA	NA	4025800	1	NA	1585900	NA	NA	1	NA	NA	NA	NA	NA	0	NA	NA	NA	NA	NA	0	NA	6192200	NA	3256400	2	2731900	2067500	NA	NA	NA	2	NA	NA	NA	NA	NA
2926	O70161	Pip5k1c	Phosphatidylinositol 4-phosphate 5-kinase type-1 gamma	O70161_RT(0.59)QS(0.321)S(0.089)GQDGRPQEEPHAEDLQK	NA	NA	NA	NA	NA	0	NA	NA	NA	2035600	NA	1	NA	NA	NA	NA	0	2111600	NA	NA	NA	NA	1	NA	NA	NA	NA	NA	0	18920000	NA	NA	3173000	2	NA	NA	NA	NA	NA	0	NA	1128300	NA	NA	NA
2938	O88737	Bsn	Protein bassoon	O88737_IADSSVQT(1)DDEEGEGR	331550	268670	NA	567700	907150	4	442450	334540	265780	272000	241250	5	514930	NA	167310	NA	2	NA	451660	NA	NA	564060	2	170030	NA	NA	NA	NA	1	431820	311820	NA	NA	2	191520	NA	230670	NA	NA	2	142760	249410	NA	431180	NA
2946	P04370	Mbp	Myelin basic protein	P04370_YLATAS(0.122)T(0.878)MDHAR	NA	295980	122480	NA	NA	2	1205400	NA	NA	NA	NA	1	406190	NA	NA	NA	1	254830	440050	NA	NA	NA	2	175420	NA	NA	NA	NA	1	NA	304650	NA	573940	2	NA	NA	NA	330690	NA	1	147850	193270	NA	NA	NA
2981	P13595	Ncam1	Neural cell adhesion molecule 1	P13595_AS(0.004)PAPT(0.23)PT(0.693)PAGAAS(0.072)PLAAVAAPATDAPQAK	NA	NA	NA	NA	NA	0	NA	NA	NA	NA	NA	0	NA	NA	NA	NA	0	NA	NA	NA	NA	NA	0	NA	NA	NA	NA	NA	0	1064000	NA	337340	NA	2	NA	NA	NA	NA	NA	0	969660	NA	NA	287030	NA
2998	P14873	Map1b	Microtubule-associated protein 1B;MAP1B heavy chain;MAP1 light chain LC1	P14873_TLEVVS(0.11)PS(0.161)QS(0.661)VT(0.024)GS(0.076)AGHT(0.871)PY(0.031)Y(0.031)QS(0.027)PT(0.007)DEK	3437100	2876100	NA	NA	1774700	3	NA	920860	NA	NA	NA	1	NA	NA	2881800	NA	1	NA	NA	NA	NA	NA	0	NA	1982700	NA	NA	NA	1	NA	3717900	2897400	NA	2	NA	NA	NA	NA	NA	0	1500300	NA	468150	2890400	NA
3031	P27546	Map4	Microtubule-associated protein 4	P27546_AAVGVTGNDIT(0.002)T(0.998)PPNK	1652200	NA	NA	NA	NA	1	942570	1267500	NA	NA	NA	2	1921700	323750	NA	NA	2	2951800	566380	NA	NA	NA	2	NA	443180	NA	NA	NA	1	1191100	NA	1176500	1422000	3	495290	332740	869600	NA	NA	3	NA	NA	1086600	359470	NA
3045	P36916	Gnl1	Guanine nucleotide-binding protein-like 1	P36916_REEQT(0.001)DT(0.839)S(0.161)DGESVTHHIR	NA	1395600	NA	1398500	NA	2	1604200	NA	885210	986590	NA	3	NA	NA	NA	870940	1	NA	1283600	NA	NA	NA	1	NA	NA	NA	NA	NA	0	845560	NA	1489200	NA	2	NA	715620	NA	NA	NA	1	NA	734400	NA	1544300	NA
3046	P40124	Cap1	Adenylyl cyclase-associated protein 1	P40124_PFSAPKPQT(0.982)S(0.018)PSPK	NA	1159400	726700	NA	NA	2	NA	NA	NA	NA	758000	1	NA	241650	952650	NA	2	1497600	1943200	NA	1273600	NA	3	NA	NA	NA	1565700	NA	1	1584200	1387600	1123800	969870	4	1525100	670760	NA	NA	NA	2	775950	NA	NA	1078100	NA
3051	P46097	Syt2	Synaptotagmin-2	P46097_GGQDDDDAET(0.582)GLT(0.418)EGEGEGEEEKEPENLGK	NA	NA	NA	NA	NA	0	NA	NA	NA	NA	NA	0	NA	NA	NA	NA	0	NA	NA	NA	NA	3958700	1	3860800	NA	NA	NA	NA	1	NA	3245000	NA	3798200	2	NA	NA	NA	NA	NA	0	NA	NA	NA	NA	NA
3057	P52479	Usp10	Ubiquitin carboxyl-terminal hydrolase 10	P52479_T(0.987)CDS(0.013)PQNPVDFISGPVPDSPFPR	NA	NA	NA	NA	NA	0	NA	270190	NA	NA	NA	1	216750	NA	NA	NA	1	186210	121060	NA	NA	NA	2	NA	NA	NA	NA	NA	0	169070	NA	NA	209530	2	NA	NA	NA	NA	NA	0	111310	NA	NA	NA	NA
3061	P54728	Rad23b	UV excision repair protein RAD23 homolog B	P54728_PAQTPVLT(0.997)S(0.003)PAPADSTPGDSSR	1832600	1808000	NA	1474000	2206500	4	2903900	NA	2031300	NA	1032500	3	2090700	NA	NA	2193700	2	NA	3212800	NA	NA	NA	1	NA	NA	NA	1602000	NA	1	1985700	NA	1370500	NA	2	2136600	NA	NA	NA	703300	2	NA	NA	1918100	NA	NA
3076	P60904	Dnajc5	DnaJ homolog subfamily C member 5	P60904_EAT(0.2)DT(0.8)PIVIQPASATETTQLTADSHPSYHTDGFN	NA	NA	NA	NA	561210	1	NA	417960	NA	NA	NA	1	NA	NA	NA	NA	0	NA	NA	NA	NA	NA	0	NA	NA	NA	NA	213530	1	660310	605770	NA	361340	3	461700	NA	NA	NA	NA	1	NA	228870	NA	NA	NA
3114	Q02248	Ctnnb1	Catenin beta-1	Q02248_T(0.5)S(0.5)MGGTQQQFVEGVR	NA	NA	321790	434550	NA	2	498070	NA	NA	NA	307380	2	683380	NA	454580	NA	2	667720	419030	NA	NA	NA	2	NA	220980	NA	NA	NA	1	NA	328960	349110	560080	3	NA	252110	NA	NA	NA	1	439440	NA	382090	299460	386740
3142	Q3UHL1	Camkv	CaM kinase-like vesicle-associated protein	Q3UHL1_AT(0.263)PAT(0.615)EES(0.087)T(0.034)VPATQSSALPAAK	NA	3823900	NA	NA	NA	1	NA	8146900	815100	NA	NA	2	3198000	3614200	437740	NA	3	499900	4358900	NA	NA	NA	2	2676100	NA	NA	NA	NA	1	3677100	NA	1214800	NA	2	1675900	NA	NA	NA	NA	1	1971000	889930	NA	NA	NA
3149	Q3UNH4	Gprin1	G protein-regulated inducer of neurite outgrowth 1	Q3UNH4_VITQIPGAT(0.848)S(0.115)PGKVET(0.03)PS(0.007)LQK	NA	NA	NA	NA	NA	0	NA	2872400	1545400	NA	NA	2	NA	546540	NA	NA	1	NA	NA	NA	359060	NA	1	657900	NA	NA	NA	NA	1	3590600	NA	886140	NA	2	NA	1647600	NA	NA	NA	1	2193600	NA	NA	NA	NA
3151	Q3UTJ2	Sorbs2	Sorbin and SH3 domain-containing protein 2	Q3UTJ2_RFS(0.221)IES(0.994)LLEEET(0.785)QVR	NA	NA	284710	NA	NA	1	NA	313840	135550	300290	NA	3	NA	NA	NA	NA	0	NA	NA	NA	244470	NA	1	183110	NA	NA	NA	NA	1	NA	223900	528470	NA	2	NA	NA	NA	NA	NA	0	NA	237850	503590	NA	NA
3167	Q5U3K5	Rabl6	Rab-like protein 6	Q5U3K5_FPVREDLS(0.067)DVT(0.928)DEDT(0.005)GPAQPPPPSK	614340	783720	NA	NA	NA	2	NA	NA	NA	NA	NA	0	872840	NA	NA	NA	1	379320	NA	NA	373330	NA	2	NA	NA	NA	NA	461910	1	NA	NA	483290	869670	2	NA	NA	NA	NA	NA	0	NA	383800	383620	NA	NA
3185	Q61361	Bcan	Brevican core protein	Q61361_ELET(0.998)PS(0.002)EEK	2397100	NA	NA	NA	3019900	2	3010200	2057000	1303100	863280	NA	4	NA	NA	NA	1140000	1	NA	1204000	NA	NA	1315700	2	NA	NA	1236400	NA	NA	1	1568900	2277100	1649500	NA	3	NA	745230	NA	960230	NA	2	NA	NA	1568300	1050400	1169100
3196	Q61768	Kif5b	Kinesin-1 heavy chain	Q61768_PIRPGQHPAAS(0.04)PT(0.957)HPGT(0.004)VR	3574000	1586300	NA	NA	NA	2	NA	NA	836900	3283000	NA	2	1527200	NA	3846300	NA	2	967510	2183700	1273000	NA	NA	3	NA	NA	NA	NA	NA	0	1453200	1421700	1039500	NA	3	1160800	NA	866490	940120	NA	3	1162300	1327800	NA	NA	NA
3205	Q62188	Dpysl3	Dihydropyrimidinase-related protein 3	Q62188_GS(0.168)PT(0.832)RPNPPVR	NA	NA	NA	NA	25242000	1	NA	15521000	NA	NA	NA	1	26286000	NA	3049500	NA	2	NA	1641800	1737100	NA	NA	2	NA	NA	NA	NA	NA	0	986020	19399000	NA	NA	2	NA	NA	NA	NA	NA	0	NA	NA	NA	13244000	NA
3221	Q64012	Raly	RNA-binding protein Raly	Q64012_LPAPQEDTAS(0.001)EAGT(0.999)PQGEVQTR	461250	252420	NA	NA	NA	2	535020	633350	NA	NA	NA	2	489610	112950	NA	NA	2	313070	217650	NA	131770	NA	3	NA	142780	NA	NA	NA	1	303080	NA	291810	NA	2	755350	NA	NA	NA	NA	1	258000	NA	NA	NA	NA
3230	Q68FL4	Ahcyl2	Putative adenosylhomocysteinase 3	Q68FL4_DGGEALVS(0.045)PDGT(0.94)VT(0.015)EAPR	NA	979390	321760	NA	771280	3	401230	NA	NA	790590	NA	2	589920	NA	367580	380050	3	NA	272620	279640	222360	NA	3	NA	NA	326830	NA	NA	1	NA	737930	NA	518120	2	358890	151680	198410	NA	220770	4	NA	494690	367540	244520	476810
3236	Q6NVE8	Wdr44	WD repeat-containing protein 44	Q6NVE8_EYVSNDAT(0.5)QS(0.5)DDEEK	NA	NA	NA	NA	NA	0	NA	NA	NA	NA	NA	0	NA	NA	NA	NA	0	132330	NA	382760	NA	467060	3	NA	NA	NA	NA	NA	0	NA	NA	665040	402860	2	NA	NA	NA	NA	NA	0	NA	NA	NA	363180	NA
3239	Q6P9K8	Caskin1	Caskin-1	Q6P9K8_PAS(0.473)S(0.473)PPS(0.023)QS(0.023)AS(0.01)PVKPPS(0.027)PGT(0.971)PALHVPAKPPR	927420	1281000	NA	NA	NA	2	NA	996550	453720	416160	NA	3	869500	NA	NA	522690	2	933880	NA	NA	NA	NA	1	NA	NA	NA	NA	725020	1	NA	1483700	NA	591380	2	NA	NA	601460	NA	NA	1	NA	507920	NA	757820	NA
3243	Q6PCN3	Ttbk1	Tau-tubulin kinase 1	Q6PCN3_SETS(0.008)QPPT(0.797)PGS(0.195)PS(0.258)HS(0.742)PLHSGPRPR	NA	NA	NA	NA	NA	0	352660	NA	NA	NA	NA	1	296150	NA	NA	NA	1	NA	368350	NA	213910	NA	2	NA	NA	NA	NA	NA	0	NA	NA	257840	206180	2	NA	NA	NA	NA	NA	0	86128	NA	251950	NA	NA
3261	Q6ZPJ3	Ube2o	E2/E3 hybrid ubiquitin-protein ligase UBE2O	Q6ZPJ3_NMTVEQLLTGSPT(0.013)S(0.048)PT(0.939)VEPEKPTR	NA	NA	NA	NA	NA	0	NA	634510	NA	NA	NA	1	NA	NA	NA	NA	0	355910	NA	NA	NA	NA	1	NA	NA	NA	NA	NA	0	NA	370250	NA	508330	2	NA	NA	NA	NA	215330	1	453650	533680	NA	NA	NA
3268	Q7TME0	Lppr4	Lipid phosphate phosphatase-related protein type 4	Q7TME0_PGSSQLVHIPEET(0.001)QENIS(0.047)T(0.797)S(0.154)PK	NA	NA	582820	NA	582660	2	NA	NA	NA	485580	NA	1	NA	NA	NA	NA	0	NA	NA	NA	NA	NA	0	NA	NA	NA	NA	NA	0	4505000	NA	605460	NA	2	947170	NA	NA	NA	NA	1	NA	463100	NA	NA	NA
3269	Q7TME0	Lppr4	Lipid phosphate phosphatase-related protein type 4	Q7TME0_T(0.008)VHT(0.939)S(0.052)PGGGLGAR	269300	NA	562690	142630	855870	4	143990	NA	NA	NA	NA	1	2314000	NA	301810	311810	3	NA	3189000	NA	114500	NA	2	NA	NA	NA	NA	182980	1	NA	157320	919600	NA	2	NA	NA	92478	992550	NA	2	1158700	NA	201050	NA	NA
3308	Q80X80	C2cd2l	C2 domain-containing protein 2-like	Q80X80_SDISERPSVDDVES(0.014)ET(0.837)GS(0.122)T(0.027)GALETR	NA	859290	345970	NA	1131200	3	NA	NA	669540	493010	442790	3	1643000	NA	342100	NA	2	843290	779300	NA	428970	NA	3	836500	NA	NA	NA	NA	1	NA	647490	467660	747500	3	795760	NA	NA	NA	NA	1	NA	446750	NA	745720	NA
3310	Q80Y24	Prickle2	Prickle-like protein 2	Q80Y24_YTEDMT(0.824)PT(0.176)EQTPR	405740	361760	82565	400870	366580	5	298450	NA	NA	NA	173520	2	445210	NA	302990	398100	3	359490	433920	354750	289980	NA	4	233760	NA	NA	NA	NA	1	508190	264540	259350	344180	4	NA	NA	NA	NA	NA	0	NA	NA	271240	261960	293670
3316	Q80YA9	Cnksr2	Connector enhancer of kinase suppressor of ras 2	Q80YA9_SPTSSVATPSST(0.002)IS(0.041)T(0.954)PT(0.003)K	723220	NA	161000	NA	NA	2	527290	795190	NA	NA	NA	2	672850	151920	588170	NA	3	661720	774930	NA	589770	636960	4	NA	NA	NA	666600	NA	1	NA	616960	NA	507270	2	NA	NA	367650	NA	NA	1	631570	259510	654810	NA	585550
3346	Q8BUN5	Smad3	Mothers against decapentaplegic homolog 3	Q8BUN5_MS(1)S(1)ILPFT(1)PPIVK	417670	393510	406870	NA	1613500	4	NA	NA	377520	465860	NA	2	1024000	72252	944180	988980	4	NA	871230	NA	NA	1041900	2	604050	NA	NA	NA	NA	1	390550	380530	528000	NA	3	467190	NA	534020	NA	270470	3	135310	1170300	536170	NA	NA
3376	Q8CCB4	Vps53	Vacuolar protein sorting-associated protein 53 homolog	Q8CCB4_KLES(0.15)PPPS(0.127)T(0.722)NPFLEDETTPEMEELALEK	NA	NA	NA	NA	NA	0	NA	NA	NA	NA	NA	0	NA	NA	NA	NA	0	NA	NA	NA	NA	NA	0	NA	NA	NA	NA	NA	0	669100	610290	544210	NA	3	NA	NA	NA	NA	NA	0	NA	NA	NA	NA	NA
3392	Q8K212	Pacs1	Phosphofurin acidic cluster sorting protein 1	Q8K212_DT(0.005)T(0.954)S(0.042)PMELAALEK	NA	NA	NA	NA	NA	0	NA	NA	86240	NA	182310	2	260700	105290	147670	NA	3	NA	NA	283030	187630	215950	3	NA	NA	NA	269530	NA	1	348080	364250	NA	245420	3	NA	NA	132100	268880	NA	2	NA	NA	294480	NA	NA
3393	Q8K212	Pacs1	Phosphofurin acidic cluster sorting protein 1	Q8K212_T(0.608)NS(0.384)S(0.007)DSERSPDLGHSTQIPR	453960	NA	NA	NA	1278300	2	NA	NA	590310	NA	NA	1	1183800	NA	NA	NA	1	NA	1275500	NA	716920	1198100	3	770370	NA	NA	NA	NA	1	1177100	426100	NA	NA	2	860920	NA	NA	NA	NA	1	NA	NA	NA	NA	795620
3399	Q8K4G5	Ablim1	Actin-binding LIM protein 1	Q8K4G5_T(0.829)LS(0.171)PTPSAEGYQDVR	NA	2809100	NA	NA	NA	1	NA	NA	NA	NA	NA	0	NA	NA	2476700	NA	1	NA	2203700	NA	1552000	NA	2	NA	826730	NA	NA	NA	1	NA	2173200	1030700	NA	2	NA	1118900	NA	NA	NA	1	NA	NA	NA	NA	NA
3414	Q8VC31	Ccdc9	Coiled-coil domain-containing protein 9	Q8VC31_QGRRAGLGSGGDMTMS(0.227)MT(0.773)GRER	NA	NA	NA	NA	NA	0	NA	439070	NA	176790	165260	3	NA	NA	NA	NA	0	NA	NA	NA	NA	298950	1	NA	NA	NA	NA	300660	1	314810	283870	NA	213130	3	414280	238400	163990	NA	NA	3	235410	139000	NA	223280	207710
3417	Q8VD37	Sgip1	SH3-containing GRB2-like protein 3-interacting protein 1	Q8VD37_DT(0.009)DS(0.196)T(0.742)GS(0.053)PDRDGMQPSPHEPPYHSK	NA	379020	NA	1049900	NA	2	1016900	NA	NA	523520	NA	2	NA	NA	1005900	873950	2	1258000	NA	NA	NA	NA	1	634350	NA	NA	NA	NA	1	392280	NA	1240800	NA	2	NA	299550	NA	NA	NA	1	255580	NA	NA	NA	NA
3428	Q8VDM4	Psmd2	26S proteasome non-ATPase regulatory subunit 2	Q8VDM4_TPVQSQQPS(0.021)AT(0.653)T(0.325)PS(0.001)GADEK	NA	220780	NA	NA	NA	1	296260	297750	NA	NA	NA	2	363830	NA	NA	NA	1	356890	374040	NA	NA	NA	2	NA	NA	NA	NA	NA	0	134560	NA	NA	227090	2	NA	NA	NA	NA	NA	0	NA	NA	NA	724110	NA
3448	Q99J21	Mcoln1	Mucolipin-1	Q99J21_LLTPNPGYGTQVGTSPAPT(0.063)T(0.887)PT(0.05)EEEDLRR	576990	567500	232850	284420	NA	4	824680	NA	NA	NA	381310	2	865660	NA	304930	337490	3	NA	635260	437180	405410	NA	3	NA	147310	NA	NA	NA	1	485540	NA	431430	NA	2	513700	400450	NA	432010	258500	4	467740	NA	NA	317200	NA
3452	Q99JF8	Psip1	PC4 and SFRS1-interacting protein	Q99JF8_PGVTS(0.004)T(0.906)S(0.089)DSEDEDDQEGEK	NA	NA	NA	NA	NA	0	NA	341510	NA	NA	NA	1	NA	NA	NA	NA	0	288730	NA	NA	NA	NA	1	123860	NA	NA	NA	NA	1	189600	NA	247220	190040	3	NA	NA	NA	NA	NA	0	NA	255520	NA	NA	NA
3480	Q9D0V7	Ebag9	Receptor-binding cancer antigen expressed on SiSo cells	Q9D0V7_KLS(0.298)GDQIT(0.701)LPTTVDYSSVPK	NA	257740	NA	NA	NA	1	427580	NA	NA	NA	NA	1	NA	NA	NA	NA	0	NA	NA	NA	NA	NA	0	NA	NA	NA	NA	NA	0	NA	421600	281830	214640	3	NA	NA	190750	NA	NA	1	NA	NA	NA	NA	NA
3499	Q9ES97	Rtn3	Reticulon-3	Q9ES97_ETTGGAPT(0.969)MS(0.031)PDLEQEQLTIR	598620	248300	NA	308490	654550	4	NA	NA	NA	273500	814380	2	1933100	279800	NA	768820	3	NA	287120	436500	NA	358160	3	NA	281140	NA	NA	NA	1	623650	501970	453860	381520	4	NA	NA	390500	NA	222470	2	NA	571300	420560	487750	NA
3510	Q9JKD9	Zbtb32	Zinc finger and BTB domain-containing protein 32	Q9JKD9_MPQT(0.999)PT(0.999)RLVS(0.003)PY(0.4)GS(0.599)DRLVQLAARLR	NA	NA	591020	NA	NA	1	NA	483310	222210	310450	NA	3	NA	182010	NA	NA	1	NA	NA	NA	NA	NA	0	NA	NA	NA	NA	NA	0	NA	600630	362780	NA	2	447280	381790	NA	NA	NA	2	NA	NA	NA	NA	NA
3511	Q9JKD9	Zbtb32	Zinc finger and BTB domain-containing protein 32	Q9JKD9_MPQT(0.999)PT(0.999)RLVS(0.003)PY(0.4)GS(0.599)DRLVQLAARLR	NA	NA	591020	NA	NA	1	NA	483310	222210	310450	NA	3	NA	182010	NA	NA	1	NA	NA	NA	NA	NA	0	NA	NA	NA	NA	NA	0	NA	600630	362780	NA	2	447280	381790	NA	NA	NA	2	NA	NA	NA	NA	NA
3521	Q9QXW9	Slc7a8	Large neutral amino acids transporter small subunit 2	Q9QXW9_NHPGSDT(0.925)S(0.075)PEAEASSGGGGVALK	NA	527550	NA	NA	NA	1	534760	425900	NA	NA	NA	2	576640	NA	NA	NA	1	NA	NA	NA	2777800	NA	1	NA	NA	396010	NA	NA	1	2736100	432060	485230	NA	3	NA	330310	NA	NA	NA	1	NA	NA	408960	NA	NA
3530	Q9QYC0	Add1	Alpha-adducin	Q9QYC0_KYSDVEVPAS(0.015)VT(0.015)GHS(0.052)FAS(0.136)DGDS(0.787)GT(0.753)CS(0.243)PLR	NA	NA	NA	NA	NA	0	NA	789460	NA	NA	NA	1	NA	NA	374670	NA	1	NA	988840	NA	546340	601780	3	NA	NA	NA	NA	NA	0	732440	NA	503050	623570	3	391300	NA	NA	NA	NA	1	NA	NA	594330	398880	746080
3575	Q9Z1D1	Eif3g	Eukaryotic translation initiation factor 3 subunit G	Q9Z1D1_GIPLPT(0.007)GDT(0.775)S(0.218)PEPELLPGDPLPPPK	NA	447550	NA	NA	NA	1	NA	NA	NA	NA	262850	1	NA	NA	NA	NA	0	472980	NA	423260	NA	NA	2	NA	NA	391610	NA	NA	1	519960	265820	467510	710780	4	NA	NA	508760	NA	NA	1	NA	NA	NA	NA	NA
3594	O35599	Opn1mw	Medium-wave-sensitive opsin 1	O35599_S(0.231)AT(0.808)IY(0.961)NPIIY(1)VFMNR	NA	NA	NA	NA	NA	0	NA	NA	NA	NA	NA	0	NA	NA	NA	NA	0	NA	NA	NA	NA	NA	0	NA	NA	NA	NA	NA	0	380200	NA	528510	NA	2	NA	NA	164040	NA	NA	1	NA	NA	NA	NA	NA
3595	O35599	Opn1mw	Medium-wave-sensitive opsin 1	O35599_S(0.231)AT(0.808)IY(0.961)NPIIY(1)VFMNR	NA	NA	NA	NA	NA	0	NA	NA	NA	NA	NA	0	NA	NA	NA	NA	0	NA	NA	NA	NA	NA	0	NA	NA	NA	NA	NA	0	380200	NA	528510	NA	2	NA	NA	164040	NA	NA	1	NA	NA	NA	NA	NA
3600	O88343	Slc4a4	Electrogenic sodium bicarbonate cotransporter 1	O88343_IS(0.208)ENY(0.804)S(0.713)DKS(0.274)DVENADESSSSILK	NA	NA	NA	329110	NA	1	NA	606780	NA	NA	NA	1	NA	NA	NA	NA	0	431500	NA	380010	NA	291030	3	NA	NA	NA	NA	222490	1	676690	NA	NA	219430	2	NA	NA	NA	NA	NA	0	NA	NA	NA	NA	261280
3630	Q60974	Ncor1	Nuclear receptor corepressor 1	Q60974_KS(0.204)KS(0.68)PIPGQS(0.089)Y(0.083)LGT(0.903)ERPS(0.026)S(0.026)VS(0.07)S(0.07)VHS(0.209)EGDY(0.64)HR	NA	NA	312630	NA	NA	1	2036000	NA	NA	NA	NA	1	2575200	671780	NA	NA	2	1314700	2291000	NA	NA	NA	2	1994600	NA	NA	NA	NA	1	1820200	767290	NA	NA	2	NA	1146100	NA	NA	NA	1	NA	NA	NA	NA	NA
3638	Q7TNK1	Rfx4	Transcription factor RFX4	Q7TNK1_REVTKQTVAY(1)S(1)PRS(1)K	NA	594240	259050	NA	988110	3	2711500	1091700	NA	393590	485370	4	1227800	177930	NA	NA	2	522800	1399800	NA	NA	897920	3	1080600	NA	NA	NA	NA	1	1646600	251320	NA	NA	2	NA	NA	380460	453830	NA	2	714740	NA	NA	539230	426360
3655	Q8CGT6	Piwil4	Piwi-like protein 4	Q8CGT6_AIQVHGDPDVQLVMCILPS(0.995)NQKNY(0.952)Y(0.952)DS(0.101)IKK	NA	NA	NA	NA	NA	0	NA	670940	NA	NA	899740	2	NA	NA	NA	NA	0	NA	NA	NA	NA	NA	0	NA	NA	NA	NA	708360	1	NA	765130	376450	NA	2	NA	NA	867610	628150	557480	3	NA	NA	NA	NA	696290
3656	Q8CGT6	Piwil4	Piwi-like protein 4	Q8CGT6_AIQVHGDPDVQLVMCILPS(0.995)NQKNY(0.952)Y(0.952)DS(0.101)IKK	NA	NA	NA	NA	NA	0	NA	670940	NA	NA	899740	2	NA	NA	NA	NA	0	NA	NA	NA	NA	NA	0	NA	NA	NA	NA	708360	1	NA	765130	376450	NA	2	NA	NA	867610	628150	557480	3	NA	NA	NA	NA	696290
[truncated: 1 more columns]

## Sheet: absent in TGEGCG present in TG
	Leading.proteins	Gene.names	Protein.names	Phospho..STY..Probabilities	WT_NT.1.1	WT_NT.2.1	WT_NT.3.1	WT_NT.4.1	WT_NT.5.1	COUNT_WT	WT_EGCG.1.1	WT_EGCG.2.1	WT_EGCG.3.1	WT_EGCG.4.1	WT_EGCG.5.1	COUNT.WT_EGCG	WT_EGCG_EE.1.1	WT_EGCG_EE.2.1	WT_EGCG_EE.3.1	WT_EGCG_EE.4.1	COUNT_WT_EGCG_EE	WT_EE.1.1	WT_EE.2.1	WT_EE.3.1	WT_EE.4.1	WT_EE.5.1	COUNT_WT_EE	TG_NT.1.1	TG_NT.2.1	TG_NT.3.1	TG_NT.4.1	TG_NT.5.1	COUNT_TG	TG_EGCG.1.1	TG_EGCG.2.1	TG_EGCG.3.1	TG_EGCG.4.1	COUNT.TG_EGCG	TG_EGCG_EE.1.1	TG_EGCG_EE.2.1	TG_EGCG_EE.3.1	TG_EGCG_EE.4.1	TG_EGCG_EE.5.1	X	TG_EE.1.1	TG_EE.2.1	TG_EE.3.1	TG_EE.4.1	TG_EE.5.1
38	A2BH40	Arid1a	AT-rich interactive domain-containing protein 1A	A2BH40_SHHAPMS(0.997)PGS(0.002)S(0.001)GGGGQPLAR	NA	445870	NA	NA	NA	1	637610	527570	NA	NA	NA	2	NA	NA	NA	NA	0	1144600	NA	NA	NA	NA	1	418220	103950	169720	NA	NA	3	397380	NA	NA	NA	1	410610	NA	NA	NA	NA	1	299790	NA	NA	NA	NA
81	F6SEU4	Syngap1	Ras/Rap GTPase-activating protein SynGAP	F6SEU4_S(0.993)S(0.978)PAY(0.064)CT(0.488)S(0.488)S(0.995)S(0.995)DIT(0.999)EPEQK	348880	309060	NA	NA	NA	2	NA	NA	NA	NA	NA	0	NA	NA	NA	NA	0	486160	330650	NA	231250	NA	3	162580	149340	NA	NA	190050	3	289510	NA	NA	NA	1	393520	NA	NA	NA	NA	1	NA	NA	283960	135800	269590
98	O08547	Sec22b	Vesicle-trafficking protein SEC22b	O08547_NLGS(1)INTELQDVQR	322070	179190	NA	145940	183530	4	NA	355030	NA	136940	156700	3	442560	NA	191390	139400	3	NA	283530	NA	123550	203620	3	NA	155850	274710	320120	158260	4	NA	194550	NA	NA	1	238280	NA	97862	NA	136920	3	182660	140350	233950	121500	113570
102	O08553	Dpysl2	Dihydropyrimidinase-related protein 2	O08553_NLHQSGFSLS(1)GAQIDDNIPR	665590	969980	283030	192380	NA	4	2335800	NA	379700	595710	NA	3	1647100	177410	620620	NA	3	NA	NA	645130	592080	655880	3	NA	468410	660600	1948200	NA	3	NA	NA	NA	926610	1	634040	NA	NA	NA	581210	2	475100	NA	NA	NA	NA
111	O08582	Gtpbp1	GTP-binding protein 1	O08582_S(0.479)RS(0.479)PVDS(0.04)PVPAS(0.003)MFAPEPS(0.111)S(0.889)PGAAR	NA	NA	NA	NA	NA	0	NA	377970	NA	NA	NA	1	NA	NA	230940	286890	2	NA	NA	NA	300390	338150	2	329680	NA	259550	NA	301870	3	NA	NA	NA	442140	1	284900	NA	NA	NA	NA	1	244600	NA	NA	NA	NA
151	O35927	Ctnnd2	Catenin delta-2	O35927_GGS(1)PLTTT(0.002)QGGS(0.997)PT(0.001)K	522400	438210	NA	563050	772450	4	690580	NA	112630	NA	NA	2	NA	NA	294040	NA	1	533930	NA	629010	389980	452040	4	356210	NA	397860	NA	467330	3	NA	NA	NA	363490	1	294120	256610	NA	NA	85246	3	204800	NA	544250	430110	331490
259	O88737	Bsn	Protein bassoon	O88737_S(0.967)QGS(0.033)FEYQDTQDHDYGGR	NA	NA	NA	NA	1192000	1	NA	NA	NA	NA	NA	0	625280	NA	724750	NA	2	NA	1154500	588410	NA	1488200	3	465650	NA	1033800	1344300	533920	4	NA	NA	NA	757150	1	440890	NA	NA	NA	NA	1	462450	NA	NA	NA	NA
279	O88935	Syn1	Synapsin-1	O88935_LPS(0.009)PT(0.068)AAPQQS(0.835)AS(0.089)QATPVTQGQGR	NA	NA	NA	522160	3067000	2	4559600	NA	NA	NA	1381900	2	NA	364440	NA	NA	1	NA	7606000	196060	NA	2369200	3	NA	190460	1349200	2094900	1474100	4	NA	812020	NA	NA	1	NA	NA	NA	NA	NA	0	2797700	612600	NA	747830	NA
282	O88935	Syn1	Synapsin-1	O88935_PQPPPPPPS(0.019)AAS(0.981)PGATPGSATASAER	NA	NA	NA	519200	1138100	2	847100	4198400	1977300	1919800	2006400	5	4606500	617650	2242400	NA	3	693390	7934900	3683400	4087000	NA	4	4319600	NA	545240	NA	742870	3	NA	NA	480860	NA	1	3346800	NA	302970	3853700	562210	4	NA	NA	NA	NA	2717100
314	P08553	Nefm	Neurofilament medium polypeptide	P08553_AEEEGGS(1)EEEGSDRSPQESK	NA	12680000	NA	15701000	39606000	3	15079000	2139600	2971900	17159000	NA	4	NA	NA	NA	NA	0	NA	NA	12968000	6594400	12741000	3	5252300	NA	19690000	NA	1531200	3	NA	NA	3072200	NA	1	NA	NA	4565200	NA	799920	2	NA	10804000	2274800	9856600	NA
341	P10637	Mapt	Microtubule-associated protein tau	P10637_IGS(1)LDNITHVPGGGNK	519990	1506800	350510	372070	1694600	5	2301500	1467300	602460	NA	599840	4	1076200	216850	NA	NA	2	955420	2320500	1916600	NA	1760200	4	1493400	NA	1460500	1703100	NA	3	2399400	NA	NA	NA	1	899930	385910	781920	878600	533530	5	1186100	609140	919670	765880	NA
361	P11798	Camk2b;Camk2a;Camk2d;Camk2g	Calcium/calmodulin-dependent protein kinase type II subunit beta;Calcium/calmodulin-dependent protein kinase type II subunit alpha;Calcium/calmodulin-dependent protein kinase type II subunit delta;Calcium/calmodulin-dependent protein kinase type II subunit gamma	P11798_KNDGVKES(0.986)S(0.014)ESTNTTIEDEDTK	6026700	3775100	1654000	NA	NA	3	540110	NA	5284900	318770	4058000	4	8079800	933080	4020000	5350300	4	633270	NA	3415900	7019800	4083600	4	6824400	1237600	3658200	5028900	3799000	5	NA	NA	NA	491980	1	4194900	2114900	6050800	2028700	397940	5	2370500	5179900	8482600	413170	4447900
565	P26645	Marcks	Myristoylated alanine-rich C-kinase substrate	P26645_EAEAAEPEQPEQPEQPAAEEPQAEEQS(1)EAAGEK	608140	NA	NA	NA	NA	1	1438000	801740	NA	NA	NA	2	1356900	NA	NA	NA	1	862900	NA	NA	NA	NA	1	519940	NA	790510	807280	548040	4	NA	NA	NA	NA	0	837510	432750	NA	455110	NA	3	NA	NA	NA	592230	630000
590	P28661	38231	Septin-4	P28661_LDPY(0.008)DS(0.387)S(0.604)EDDK	1594200	NA	NA	1218200	1381000	3	NA	1788900	NA	590170	NA	2	1995200	198590	921060	NA	3	NA	NA	1329200	NA	NA	1	NA	336330	950260	1194900	NA	3	1583300	NA	NA	NA	1	NA	NA	NA	NA	NA	0	NA	NA	NA	NA	NA
622	P35436	Grin2a	Glutamate receptor ionotropic, NMDA 2A	P35436_KMPS(0.998)IES(0.002)DV	227060	199720	NA	184790	NA	3	265970	NA	NA	NA	NA	1	285620	119790	NA	285590	3	245610	243930	NA	194850	265260	4	312740	167200	NA	NA	134410	3	213750	NA	NA	NA	1	NA	92199	NA	163040	NA	2	130440	NA	NA	110300	155950
634	P39447	Tjp1	Tight junction protein ZO-1	P39447_S(0.991)REDLS(0.009)AQPVQTK	NA	1007200	NA	530310	336530	3	825750	675750	NA	NA	319330	3	419820	148700	NA	NA	2	634290	498180	NA	421730	574600	4	265540	139270	NA	614830	NA	3	NA	NA	NA	NA	0	NA	272940	222430	NA	NA	2	NA	NA	175100	NA	NA
640	P40124	Cap1	Adenylyl cyclase-associated protein 1	P40124_PFSAPKPQT(0.004)S(0.984)PS(0.012)PK	1406000	NA	NA	1241800	2197600	3	1739100	1797600	1229200	787870	NA	4	2410500	NA	NA	821250	2	NA	NA	763700	NA	856520	2	1184900	349670	NA	NA	820680	3	NA	NA	NA	NA	0	NA	NA	801400	690690	1145300	3	NA	1002900	1294500	NA	1387800
769	P63115	Slc7a10	Asc-type amino acid transporter 1	P63115_RDS(0.995)DMAS(0.005)HIQQPGGHGNPGPAPSPSPGPGPGPGASER	754500	7522900	635490	712520	NA	4	1776100	2359200	4816200	5204400	9701100	5	9279700	268220	NA	8911400	3	NA	2527500	14299000	5102900	5178700	4	1317400	NA	6351200	1075000	373770	4	NA	4141900	NA	NA	1	5588100	11479000	5664700	NA	5001300	4	NA	7924000	1236200	7844600	2061200
770	P63115	Slc7a10	Asc-type amino acid transporter 1	P63115_RDS(0.031)DMAS(0.968)HIQQPGGHGNPGPAPSPSPGPGPGPGASER	3107300	669840	1205900	9743900	8282100	5	15522000	7157200	6034900	2009800	2170000	5	1129000	NA	7680500	NA	2	NA	8633700	2789400	1002900	1176300	4	13565000	NA	1919700	5141800	5720100	4	NA	1264200	NA	NA	1	NA	2198700	NA	NA	5608500	2	NA	4118800	5996000	NA	15804000
836	P97379	G3bp2	Ras GTPase-activating protein-binding protein 2	P97379_S(0.794)AT(0.206)PPPAEPASLPQEPPK	NA	NA	NA	NA	NA	0	1788800	NA	875030	NA	NA	2	NA	249450	NA	1480400	2	NA	NA	890520	NA	383400	2	249080	164610	NA	1089600	820520	4	NA	1172500	NA	NA	1	319580	NA	NA	1335800	685790	3	NA	NA	926790	NA	1027400
914	Q14CH0	Fam171b	Protein FAM171B	Q14CH0_HILEGGSGVIIEHPGEES(1)PGRK	NA	NA	NA	325030	NA	1	NA	NA	238580	206340	NA	2	NA	NA	427370	NA	1	NA	NA	236760	239340	NA	2	NA	NA	300290	377130	329570	3	NA	NA	NA	355310	1	NA	NA	NA	342680	153390	2	NA	NA	NA	287340	249610
952	Q3UDE2	Ttll12	Tubulin--tyrosine ligase-like protein 12	Q3UDE2_MEIQSGPQPGS(1)PGR	986120	596050	246480	498080	593860	5	574110	424610	471960	NA	NA	3	501820	153180	195300	NA	3	363980	NA	NA	NA	252650	2	199230	169920	245850	NA	119910	4	340740	NA	NA	NA	1	618230	564950	145480	156390	NA	4	751370	326480	198870	NA	217870
1006	Q3UQ44	Iqgap2	Ras GTPase-activating-like protein IQGAP2	Q3UQ44_YGS(1)IVDDER	NA	NA	NA	269380	466280	2	305200	317930	NA	NA	152030	3	216920	72759	NA	NA	2	201730	478820	312840	NA	NA	3	320770	138760	217070	348230	251620	5	481300	NA	NA	NA	1	NA	120200	NA	NA	NA	1	241170	169040	NA	143330	NA
1024	Q3V3V9	Rltpr	Leucine-rich repeat-containing protein 16C	Q3V3V9_KAGS(1)DGDIMDSSTETPPISIK	575610	462610	163280	381070	568610	5	826510	1319200	284950	379770	NA	4	871020	NA	NA	NA	1	696860	591980	NA	NA	NA	2	563470	NA	331040	301010	NA	3	NA	343750	NA	NA	1	634740	383890	317090	NA	NA	3	669020	239670	412420	NA	343820
1171	Q61036	Pak3	Serine/threonine-protein kinase PAK 3	Q61036_S(0.019)DS(0.981)LDNEEKPPAPPLR	NA	415850	NA	284790	584820	3	NA	432080	NA	NA	235320	2	354410	NA	425540	297290	3	NA	NA	432730	NA	341160	2	533820	NA	NA	429810	383770	3	460790	NA	NA	NA	1	NA	NA	345080	340450	NA	2	NA	348830	375580	NA	367950
1182	Q61097	Ksr1	Kinase suppressor of Ras 1	Q61097_TDVLGVHEAEAEEPEAGKS(1)EAEDDEEDEVDDLPSSR	1108200	885280	NA	745000	662970	4	NA	835720	572000	NA	NA	2	1049900	NA	610130	1104800	3	612760	1798300	833860	959900	844260	5	1220800	NA	719540	NA	832560	3	1683000	NA	NA	NA	1	872710	NA	NA	912150	NA	2	1028400	586080	462900	638700	468980
1232	Q61845	Meig1	Meiosis-expressed gene 1 protein	Q61845_MAT(1)S(1)DVKPKS(0.369)IS(0.631)R	776850	873330	58509	NA	NA	3	941280	129470	NA	NA	144620	3	1378200	NA	NA	NA	1	NA	NA	NA	NA	232810	1	375610	NA	116300	543600	NA	3	NA	NA	NA	NA	0	NA	569210	329650	1138800	NA	3	361540	572160	NA	NA	947870
1233	Q61845	Meig1	Meiosis-expressed gene 1 protein	Q61845_MAT(1)S(1)DVKPKS(0.036)IS(0.965)R	776850	873330	58509	NA	NA	3	941280	129470	NA	NA	144620	3	1378200	NA	NA	NA	1	NA	NA	NA	NA	232810	1	375610	NA	116300	543600	NA	3	NA	NA	NA	NA	0	NA	569210	329650	1138800	NA	3	361540	572160	NA	NA	947870
1274	Q63943	Mef2d	Myocyte-specific enhancer factor 2D	Q63943_VIPAKS(1)PPPPTHNTQLGAPSR	431570	476970	167860	NA	NA	3	622330	449620	NA	168410	NA	3	NA	121180	NA	442230	2	NA	979400	370070	NA	NA	2	429320	NA	423480	398870	NA	3	506190	NA	NA	NA	1	NA	NA	NA	319570	NA	1	NA	343760	NA	NA	NA
1283	Q640R3	Hepacam	Hepatocyte cell adhesion molecule	Q640R3_DKDS(0.877)S(0.123)EPDENPATEPR	NA	289170	NA	NA	NA	1	NA	570110	NA	NA	260230	2	NA	NA	NA	NA	0	NA	618470	481860	NA	NA	2	340090	114560	466280	NA	NA	3	NA	NA	NA	NA	0	NA	NA	NA	435120	NA	1	183540	NA	NA	NA	NA
1369	Q6NS52	Dgkb	Diacylglycerol kinase beta	Q6NS52_FPHS(0.813)S(0.187)PNVK	NA	NA	607010	1894600	NA	2	2805600	2583500	NA	1722100	1183200	4	NA	343670	NA	1540700	2	1804000	NA	NA	NA	4549400	2	2127000	268530	NA	NA	2585500	3	NA	NA	NA	NA	0	NA	678360	1244500	NA	3241500	3	NA	1166100	1989800	NA	2668000
1413	Q6PAJ1	Bcr	Breakpoint cluster region protein	Q6PAJ1_ASAPRPPPAPADGADPAPVEES(0.028)EARPDGEGS(0.298)PS(0.674)K	NA	1443200	383550	757300	NA	3	4012900	NA	NA	NA	2162800	2	NA	704930	759340	NA	2	NA	892390	735020	752220	NA	3	NA	454430	2758500	NA	1071600	3	NA	NA	765810	NA	1	NA	NA	NA	NA	568700	1	NA	NA	635630	824950	747480
1421	Q6PAR5	Gapvd1	GTPase-activating protein and VPS9 domain-containing protein 1	Q6PAR5_S(0.674)RS(0.321)S(0.005)DIVSSVR	227040	302240	187470	519390	964350	5	918590	486270	NA	230860	250990	4	715840	NA	609530	648810	3	273830	NA	780930	633880	845570	4	NA	NA	546260	968170	481870	3	NA	NA	NA	646710	1	NA	NA	297040	NA	723900	2	NA	436960	576450	422270	NA
1428	Q6PD24	Ankrd13d	Ankyrin repeat domain-containing protein 13D	Q6PD24_GPES(1)PQKT(0.891)PPS(0.109)PAPPSFEEQLR	NA	501450	NA	NA	NA	1	840220	433680	NA	NA	290050	3	NA	NA	267980	NA	1	328070	459010	296680	NA	321690	4	406280	NA	378470	NA	328320	3	NA	NA	NA	272390	1	NA	NA	346350	248770	NA	2	NA	265220	317790	232480	356870
1500	Q7M750	Opalin	Opalin	Q7M750_S(0.998)PT(0.002)HEMNPR	NA	2786000	529360	25687000	1067800	4	NA	NA	NA	2498200	NA	1	NA	290340	2638400	1972900	3	2188700	1811900	2369600	1161000	1213600	5	NA	450250	2880500	2755700	22488000	4	NA	NA	NA	43587000	1	1154200	NA	1405600	42744000	NA	3	245070	735110	NA	1808100	22324000
1576	Q80TY0	Fnbp1	Formin-binding protein 1	Q80TY0_RT(0.031)VS(0.963)DNS(0.006)LSSSK	1328400	607860	327540	NA	2462500	4	1936100	1566600	695460	622420	NA	4	1267400	NA	756410	NA	2	NA	669010	1035000	1171100	1140900	4	878350	209810	NA	1412500	NA	3	NA	NA	1430500	NA	1	NA	577000	680760	NA	685110	3	NA	NA	1129400	1231300	1298800
1621	Q80VC9	Camsap3	Calmodulin-regulated spectrin-associated protein 3	Q80VC9_FS(1)PSQVPVQTR	NA	NA	NA	368830	420720	2	NA	NA	NA	NA	291120	1	NA	NA	NA	434050	1	473760	NA	NA	321350	319350	3	NA	NA	255880	604560	327880	3	NA	NA	NA	355230	1	NA	342600	350190	307060	287700	4	NA	318830	457870	305560	322440
1669	Q80YV2	Zc3hc1	Nuclear-interacting partner of ALK	Q80YV2_SMGTGDSAGVEVPS(0.5)S(0.5)PLRR	NA	NA	NA	NA	NA	0	NA	230680	NA	NA	NA	1	NA	NA	NA	NA	0	NA	450900	NA	NA	NA	1	215460	NA	164260	NA	207660	3	NA	NA	NA	NA	0	NA	NA	NA	NA	153600	1	NA	NA	NA	NA	NA
1670	Q80YV2	Zc3hc1	Nuclear-interacting partner of ALK	Q80YV2_SMGTGDSAGVEVPS(0.5)S(0.5)PLRR	NA	NA	NA	NA	NA	0	NA	230680	NA	NA	NA	1	NA	NA	NA	NA	0	NA	450900	NA	NA	NA	1	215460	NA	164260	NA	207660	3	NA	NA	NA	NA	0	NA	NA	NA	NA	153600	1	NA	NA	NA	NA	NA
1676	Q80Z38	Shank2	SH3 and multiple ankyrin repeat domains protein 2	Q80Z38_RAPS(1)PVVS(0.921)PT(0.079)ELSK	818250	1476900	394970	732510	1636300	5	914030	1629800	828220	700430	524290	5	1498700	356780	1208600	NA	3	NA	2022100	NA	1391600	432850	3	1374100	302470	766670	1793400	NA	4	NA	NA	NA	811430	1	1353000	664130	718980	NA	NA	3	1162800	776660	762260	NA	NA
1683	Q810B9	Slitrk3	SLIT and NTRK-like protein 3	Q810B9_LFEDSGGNS(0.003)GGS(0.044)GGGGRPT(0.111)LS(0.111)S(0.73)PEK	NA	NA	153080	NA	NA	1	NA	NA	262610	NA	NA	1	658330	NA	362640	NA	2	NA	460690	658540	NA	363400	3	373550	178080	472940	NA	392500	4	NA	NA	322800	NA	1	NA	NA	NA	348330	NA	1	NA	NA	NA	NA	NA
1710	Q8BG92	Clvs2	Clavesin-2	Q8BG92_RS(0.007)QS(0.993)VVDPTALK	319350	281990	NA	NA	NA	2	900950	436850	NA	NA	NA	2	NA	NA	NA	NA	0	NA	580090	NA	NA	NA	1	NA	130350	349260	697170	NA	3	642340	NA	NA	NA	1	441810	NA	NA	NA	NA	1	335770	NA	NA	NA	NA
1751	Q8BKC8	Pi4kb	Phosphatidylinositol 4-kinase beta	Q8BKC8_RELPTLSPAPDT(0.001)GLS(0.383)PS(0.616)K	NA	195880	NA	NA	NA	1	NA	146000	NA	111840	NA	2	238100	NA	NA	NA	1	NA	324730	NA	94882	NA	2	188270	NA	NA	195360	119450	3	191730	NA	NA	NA	1	NA	NA	89642	207060	NA	2	158350	NA	NA	NA	NA
1763	Q8BL97	Srsf7	Serine/arginine-rich splicing factor 7	Q8BL97_S(0.986)RS(0.012)GS(0.002)IIGSR	NA	NA	NA	356470	NA	1	NA	NA	NA	NA	NA	0	NA	NA	NA	NA	0	250480	NA	243040	439670	203390	4	244520	NA	201820	267860	NA	3	NA	NA	NA	198110	1	NA	NA	NA	NA	268870	1	286580	NA	198640	NA	185810
1810	Q8BTI8	Srrm2	Serine/arginine repetitive matrix protein 2	Q8BTI8_HAS(0.893)S(0.053)S(0.053)PES(0.001)LKPTPAPGSR	NA	252650	NA	2466800	NA	2	462050	NA	NA	NA	NA	1	NA	NA	431020	358740	2	452990	NA	2573900	1861400	501500	4	225530	535780	NA	511640	NA	3	303410	NA	NA	NA	1	NA	NA	386210	2277300	NA	2	NA	1914500	1791800	NA	577210
1834	Q8BUR4	Dock1	Dedicator of cytokinesis protein 1	Q8BUR4_LTKVLRT(1)Y(1)VAS(1)AEK	NA	NA	243420	NA	974480	2	NA	552100	543600	520700	NA	3	735300	632120	NA	2417000	3	264700	NA	1398400	NA	NA	2	974840	NA	713400	660680	NA	3	NA	385940	NA	NA	1	NA	1033900	411550	1934200	301040	4	NA	450650	550930	NA	NA
1836	Q8BUV3	Gphn	Gephyrin;Molybdopterin adenylyltransferase;Molybdopterin molybdenumtransferase	Q8BUV3_AS(0.009)HS(0.99)AVDIT(0.001)K	679740	1021500	NA	214860	3330800	4	NA	1235000	984620	NA	607560	3	1290700	148700	NA	NA	2	NA	NA	NA	NA	NA	0	854460	179340	1105600	1603800	689430	5	NA	NA	793210	NA	1	804090	1053900	803270	NA	1090200	4	1289600	956910	NA	NA	NA
1911	Q8C8R3	Ank2	Ankyrin-2	Q8C8R3_KT(0.003)S(0.924)T(0.048)DFS(0.025)EVIK	NA	NA	96974	NA	201720	2	400530	205110	NA	127820	NA	3	196560	NA	176730	168940	3	178480	478600	205210	169390	148100	5	218070	NA	188150	371290	159450	4	322410	NA	NA	NA	1	224100	102740	102100	NA	NA	3	177350	NA	170130	NA	NA
1969	Q8CHC4	Synj1	Synaptojanin-1	Q8CHC4_T(0.586)S(0.637)PCQS(0.76)PT(0.017)VPEYSAPSLPIRPSR	NA	NA	NA	NA	NA	0	860760	473560	NA	NA	NA	2	408920	NA	261300	NA	2	382080	1077200	561950	335990	655320	5	487130	NA	286090	NA	348670	3	NA	NA	NA	NA	0	NA	NA	192970	NA	NA	1	NA	NA	NA	NA	255010
1978	Q8CHU3	Epn2	Epsin-2	Q8CHU3_GS(0.5)S(0.5)QPNLSTSYSEQEYGK	NA	405900	NA	NA	560210	2	637650	571280	NA	NA	289430	3	569990	NA	NA	NA	1	330410	487790	NA	NA	364000	3	351640	131810	425210	NA	NA	3	NA	338610	NA	NA	1	NA	NA	NA	NA	NA	0	229620	262240	NA	NA	421480
2019	Q8K0T0	Rtn1	Reticulon-1	Q8K0T0_GS(0.001)VS(0.999)EDELIAAIK	NA	465600	103230	NA	NA	2	943060	400290	239020	211650	194500	5	401770	155810	264040	297280	4	327330	905900	328530	NA	407460	4	599510	NA	183900	259810	230330	4	694210	NA	NA	NA	1	471280	229140	111480	251450	NA	4	574240	307110	243400	188690	NA
2060	Q8K400	Stxbp5	Syntaxin-binding protein 5	Q8K400_RRPVS(0.044)VS(0.937)PS(0.015)S(0.001)S(0.002)QEISENQYAVICSEK	NA	NA	561650	578970	953470	3	1035300	NA	362750	503740	596210	4	NA	NA	726040	NA	1	NA	NA	NA	993510	NA	1	539440	235090	783430	NA	NA	3	694050	NA	NA	NA	1	1806400	NA	498500	NA	486610	3	367080	529790	NA	728100	582180
2095	Q8R0S2	Iqsec1	IQ motif and SEC7 domain-containing protein 1	Q8R0S2_NSWDS(1)PAFSNDVIR	NA	172810	NA	108260	107620	3	293280	179620	NA	142810	NA	3	267350	NA	NA	NA	1	NA	209270	144180	184810	221360	4	150710	NA	140610	NA	118760	3	NA	NA	NA	132000	1	NA	222480	NA	NA	NA	1	208740	NA	158030	88540	190140
2162	Q8VD37	Sgip1	SH3-containing GRB2-like protein 3-interacting protein 1	Q8VD37_T(0.122)GS(0.877)PLTVATGNDQAATEAK	3822100	NA	1876000	NA	NA	2	6129200	5992400	585670	922830	NA	4	2137100	464610	2492400	1007600	4	NA	4317700	NA	1247800	4170900	3	4360000	NA	3634500	1031100	3743700	4	NA	NA	NA	3420900	1	NA	2786500	2035900	1547500	3264100	4	NA	2065200	2380100	3299700	757520
2167	Q8VD37	Sgip1	SH3-containing GRB2-like protein 3-interacting protein 1	Q8VD37_Y(0.999)NS(0.001)PELDEEGYS(1)IR	392110	NA	NA	NA	NA	1	242380	522350	NA	NA	NA	2	450380	NA	NA	NA	1	329650	248970	NA	NA	NA	2	212570	69567	NA	355620	NA	3	455620	NA	NA	NA	1	NA	NA	NA	NA	NA	0	NA	NA	285380	NA	NA
2187	Q8VED9	Lgalsl	Galectin-related protein	Q8VED9_AGS(1)VADSDAVVK	736360	433840	243480	NA	845620	4	772530	946290	381370	580570	403390	5	720800	148460	278670	568130	4	476080	NA	663770	424790	421740	4	637030	259100	NA	567900	388830	4	NA	NA	547750	NA	1	NA	355020	308170	NA	NA	2	543050	NA	274490	421950	420340
2209	Q91V14	Slc12a5	Solute carrier family 12 member 5	Q91V14_EIQSITDES(0.001)RGS(0.999)IR	148720	1442400	628520	256310	3085300	5	4624500	2220400	1016000	931560	891100	5	885320	454050	1894900	1844500	4	880310	2880700	1947200	1496700	3107800	5	1345800	79774	1115900	554270	1027700	5	NA	484250	NA	NA	1	NA	400320	874490	999310	877790	4	1582200	NA	1618200	850980	NA
2242	Q91XV3	Basp1	Brain acid soluble protein 1	Q91XV3_ETPAASEAPS(0.106)S(0.894)AAK	760450	824160	NA	689070	1839600	4	646320	862550	380810	603130	NA	4	857900	NA	815930	877160	3	NA	746940	908140	258940	NA	3	NA	296430	109180	1758000	NA	3	NA	NA	NA	284810	1	552790	286090	NA	NA	NA	2	364630	107640	NA	NA	NA
2287	Q99L43	Cds2	Phosphatidate cytidylyltransferase 2	Q99L43_VVREDAPPEDKES(0.132)ES(0.868)EAK	2317400	1744400	215940	24825000	751070	5	2027500	436550	594810	407390	12877000	5	NA	111340	233410	335330	3	NA	1059900	786960	NA	380170	3	2417900	433760	1415000	1355300	4861500	5	NA	NA	NA	827660	1	445220	322420	890000	8710800	NA	4	NA	995680	NA	1570800	NA
2383	Q9D1E6	Tbcb	Tubulin-folding cofactor B	Q9D1E6_YEIS(1)PEAYER	NA	253660	NA	NA	359590	2	432250	270670	137910	154540	168580	5	297960	NA	NA	293240	2	NA	400110	206740	NA	189920	3	342430	95378	121880	232240	279400	5	NA	NA	NA	241460	1	282630	246580	NA	205560	NA	3	180790	242230	166820	NA	177690
2474	Q9ESJ4	Nckipsd	NCK-interacting protein with SH3 domain	Q9ESJ4_RGTSASSATVMTPS(0.043)T(0.116)S(0.841)DHHLDAAVSR	NA	NA	NA	748930	NA	1	NA	NA	NA	NA	NA	0	659320	NA	NA	NA	1	NA	704080	NA	1029300	NA	2	NA	NA	699860	619570	688000	3	NA	NA	NA	759040	1	352740	583520	NA	806480	324080	4	NA	NA	768510	485350	446810
2506	Q9JJY3	Smpd3	Sphingomyelin phosphodiesterase 3	Q9JJY3_DGDS(0.001)GS(0.034)LGS(0.959)PS(0.006)AS(0.001)R	NA	NA	NA	NA	NA	0	NA	NA	NA	331760	NA	1	NA	NA	NA	405480	1	NA	674130	NA	373460	NA	2	421960	NA	409780	NA	367940	3	NA	NA	NA	262620	1	312290	NA	NA	274800	NA	2	NA	NA	NA	NA	341280
2517	Q9JL26	Fmnl1	Formin-like protein 1	Q9JL26_SKPLDQS(1)VEDLSK	NA	343270	146450	235760	485050	4	276510	492540	NA	318850	NA	3	269710	NA	301890	354410	3	268440	518770	365330	240440	575070	5	337970	NA	306060	500760	163280	4	450700	NA	NA	NA	1	408040	NA	211560	155280	NA	3	256710	NA	233380	213160	188260
2561	Q9QWY8	Asap1	Arf-GAP with SH3 domain, ANK repeat and PH domain-containing protein 1	Q9QWY8_RT(0.082)LS(0.886)DPPS(0.032)PLPHGPPNK	NA	NA	NA	575740	884390	2	NA	NA	888020	NA	NA	1	NA	195570	NA	748750	2	577550	NA	NA	484480	391310	3	NA	NA	399780	410560	347750	3	NA	NA	611570	NA	1	NA	NA	NA	462870	269850	2	424980	NA	403040	376240	NA
2602	Q9QYB8	Add2	Beta-adducin	Q9QYB8_T(0.003)ES(0.001)VT(0.008)S(0.98)GPLS(0.009)PEGS(0.973)PS(0.026)K	NA	NA	NA	NA	4413800	1	6941300	NA	544570	481230	NA	3	1462000	NA	723780	NA	2	NA	NA	NA	735910	1772600	2	694950	1506900	NA	553560	909260	4	NA	NA	NA	NA	0	NA	NA	487240	NA	2054100	2	NA	554580	770760	NA	NA
2657	Q9QYR6	Map1a	Microtubule-associated protein 1A;MAP1A heavy chain;MAP1 light chain LC2	Q9QYR6_KHS(0.99)PGEIT(0.01)GPGGHFMT(0.003)S(0.001)DS(0.131)S(0.78)LT(0.085)K	747800	NA	347400	723110	NA	3	2895400	1722700	NA	669550	NA	3	NA	351900	886740	427060	3	NA	2273400	1417800	1229900	624380	4	2046000	620640	474230	794640	656720	5	NA	NA	NA	684600	1	1122800	1191400	505400	NA	1026900	4	1191500	NA	1008900	NA	NA
2721	Q9QZQ1	Mllt4	Afadin	Q9QZQ1_TS(0.001)S(0.999)VVTLEVAK	420150	371950	NA	288130	NA	3	464910	NA	NA	NA	NA	1	395940	NA	NA	NA	1	NA	NA	205520	NA	NA	1	251600	157500	209210	299480	NA	4	295400	NA	NA	NA	1	NA	NA	220890	NA	NA	1	254800	343170	231710	294590	NA
2756	Q9WTQ5	Akap12	A-kinase anchor protein 12	Q9WTQ5_RPS(0.003)ES(0.997)DKEEELDK	355090	NA	NA	NA	920370	2	NA	NA	233150	165290	NA	2	NA	NA	258550	NA	1	622140	506190	346670	NA	342700	4	NA	116220	355090	391170	NA	3	NA	NA	NA	NA	0	NA	366070	NA	NA	244630	2	438480	NA	NA	NA	518510
2762	Q9WV34	Mpp2	MAGUK p55 subfamily member 2	Q9WV34_GIMES(1)PIVR	NA	151920	NA	NA	NA	1	221710	177410	NA	NA	NA	2	NA	NA	NA	213950	1	150290	422500	NA	149180	179320	4	341830	NA	154760	182270	NA	3	361040	NA	NA	NA	1	NA	97071	NA	153060	87798	3	NA	NA	NA	98971	126560
2773	Q9WV92	Epb41l3	Band 4.1-like protein 3;Band 4.1-like protein 3, N-terminally processed	Q9WV92_DS(0.818)VS(0.182)AAEVGTGQYATTK	299810	291910	185580	NA	NA	3	604020	247840	209210	260830	275240	5	372720	NA	NA	NA	1	517120	513400	284000	NA	255660	4	355910	110670	NA	443030	221430	4	500390	NA	NA	NA	1	283020	NA	NA	NA	NA	1	327440	NA	274680	NA	NA
2803	Q9Z0R4	Itsn1	Intersectin-1	Q9Z0R4_STSIDT(0.002)GPT(0.057)ES(0.907)PAS(0.034)LK	NA	214110	NA	NA	489450	2	NA	157110	NA	137840	197620	3	NA	NA	233050	259340	2	225570	481230	250090	127100	327650	5	220200	NA	NA	303270	224460	3	NA	NA	NA	NA	0	NA	135750	138970	NA	NA	2	296130	130840	229510	193630	163000
2819	Q9Z1D1	Eif3g	Eukaryotic translation initiation factor 3 subunit G	Q9Z1D1_GIPLPT(0.001)GDT(0.098)S(0.9)PEPELLPGDPLPPPK	339280	NA	177830	508910	326450	4	536110	575960	472340	NA	NA	3	1578400	119220	270680	NA	3	NA	520010	NA	290000	463120	3	339840	428100	NA	219500	446380	4	NA	NA	NA	NA	0	618120	NA	NA	470860	NA	2	315540	252210	918570	442920	449810
2820	Q9Z1E4	Gys1	Glycogen [starch] synthase, muscle	Q9Z1E4_KLY(1)ES(1)LLVGS(1)LPDMNKMLDKEDFT(1)MMK	NA	NA	1125700	NA	NA	1	NA	NA	688520	922660	997840	3	NA	1668100	1199900	1249700	3	566370	NA	1065000	1425400	NA	3	916360	NA	741340	1212100	1018100	4	NA	879230	NA	NA	1	NA	NA	912970	1077300	638910	3	NA	NA	1177100	NA	898170
2821	Q9Z1E4	Gys1	Glycogen [starch] synthase, muscle	Q9Z1E4_KLY(1)ES(1)LLVGS(1)LPDMNKMLDKEDFT(1)MMK	NA	NA	1125700	NA	NA	1	NA	NA	688520	922660	997840	3	NA	1668100	1199900	1249700	3	566370	NA	1065000	1425400	NA	3	916360	NA	741340	1212100	1018100	4	NA	879230	NA	NA	1	NA	NA	912970	1077300	638910	3	NA	NA	1177100	NA	898170
2824	Q9Z1R2	Bag6	Large proline-rich protein BAG6	Q9Z1R2_AAGARPLT(0.005)S(0.963)PES(0.024)LS(0.008)R	510400	610040	299300	664450	952600	5	877360	594060	461710	341530	396120	5	732600	167870	428560	NA	3	483500	677960	416910	495910	405890	5	NA	220260	471350	529790	NA	3	NA	591300	NA	NA	1	NA	341850	NA	NA	NA	1	483480	NA	NA	NA	NA
2867	Q9Z2U1	Psma5	Proteasome subunit alpha type-5	Q9Z2U1_RIT(0.065)S(0.935)PLMEPSSIEK	491720	NA	NA	447860	625490	3	NA	582910	308030	NA	334400	3	690500	NA	297670	NA	2	436840	594120	514260	560090	NA	4	424080	201650	306500	496730	NA	4	405480	NA	NA	NA	1	NA	391910	391100	NA	NA	2	245610	281850	484750	NA	NA
2893	O08539	Bin1	Myc box-dependent-interacting protein 1	O08539_SPSPPPDGS(0.315)PAAT(0.685)PEIR	NA	326010	201270	NA	NA	2	NA	NA	NA	204980	NA	1	NA	NA	NA	NA	0	NA	NA	NA	NA	NA	0	429210	NA	NA	465600	348970	3	NA	446410	NA	NA	1	NA	NA	NA	NA	NA	0	NA	NA	340990	NA	448130
2925	O55131	39326	Septin-7	O55131_ILEQQNS(0.004)S(0.001)RT(0.995)LEK	774640	1040900	459350	732560	2039500	5	2703100	1961300	1310200	534260	1124500	5	1417400	111830	867450	961030	4	1374300	1912500	1032400	1075000	1557200	5	843740	111010	730390	NA	1007300	4	NA	1281700	NA	NA	1	1472900	NA	NA	NA	1048400	2	761220	817770	886380	NA	1127200
2931	O88485	Dync1i1	Cytoplasmic dynein 1 intermediate chain 1	O88485_ET(0.003)QT(0.003)PLAT(0.849)HQS(0.145)EEDEEDEEMVEPK	4020500	5575900	NA	NA	NA	2	NA	NA	5103300	4794100	5709500	3	NA	NA	NA	NA	0	9343100	6630000	NA	NA	8559400	3	961700	NA	6428100	6952600	NA	3	8788600	NA	NA	NA	1	NA	NA	NA	NA	NA	0	NA	NA	7412800	NA	NA
2942	O88935	Syn1	Synapsin-1	O88935_LPS(0.066)PT(0.809)AAPQQS(0.107)AS(0.018)QATPVTQGQGR	NA	757220	NA	NA	1316500	2	NA	1093600	954490	NA	517120	3	1773400	NA	3019000	1478700	3	NA	3359800	1303000	1809100	1501700	4	4584900	NA	628930	NA	571760	3	2290100	NA	NA	NA	1	NA	NA	1638500	548790	2392700	3	1023100	263750	NA	NA	432320
2993	P14873	Map1b	Microtubule-associated protein 1B;MAP1B heavy chain;MAP1 light chain LC1	P14873_T(0.005)T(0.005)RS(0.248)PDT(0.623)S(0.118)AYCYETMEK	274250	278890	212510	376640	490630	5	752130	582870	NA	178950	395680	4	NA	NA	292780	NA	1	NA	226680	331030	270810	495600	4	NA	NA	252020	369630	225330	3	1115800	NA	NA	NA	1	NA	213030	206710	NA	320960	3	NA	622950	NA	297080	NA
3015	P20357	Map2	Microtubule-associated protein 2	P20357_KET(0.807)S(0.191)PET(0.001)SLIQDEVALK	4412400	3405400	1930600	4582300	NA	4	5442400	NA	NA	NA	NA	1	NA	NA	NA	4008300	1	NA	NA	785490	NA	NA	1	NA	2155100	NA	2840300	3383500	3	NA	NA	NA	3735000	1	NA	NA	NA	NA	NA	0	2663600	906380	NA	NA	3138700
3108	P97823	Lypla1	Acyl-protein thioesterase 1	P97823_IILGGFSQGGALS(0.291)LY(0.475)T(0.395)ALT(0.923)T(0.916)QQK	1473900	1375900	488560	NA	NA	3	NA	NA	NA	NA	NA	0	1379000	365030	NA	NA	2	NA	1407900	1119100	NA	NA	2	1147600	473220	200430	NA	NA	3	781940	NA	NA	NA	1	835190	NA	NA	NA	NA	1	903570	NA	NA	NA	NA
3109	P97823	Lypla1	Acyl-protein thioesterase 1	P97823_IILGGFSQGGALS(0.291)LY(0.475)T(0.395)ALT(0.923)T(0.916)QQK	1473900	1375900	488560	NA	NA	3	NA	NA	NA	NA	NA	0	1379000	365030	NA	NA	2	NA	1407900	1119100	NA	NA	2	1147600	473220	200430	NA	NA	3	781940	NA	NA	NA	1	835190	NA	NA	NA	NA	1	903570	NA	NA	NA	NA
3201	Q62093	Srsf2	Serine/arginine-rich splicing factor 2	Q62093_VDNLT(0.97)Y(0.002)RT(0.014)S(0.014)PDTLR	NA	548770	NA	435570	894330	3	601210	508040	306860	NA	449790	4	383560	NA	NA	NA	1	371840	528500	NA	NA	NA	2	319090	115980	267060	NA	NA	3	NA	443840	NA	NA	1	550670	389640	328020	NA	NA	3	282890	472450	NA	271440	NA
3216	Q62433	Ndrg1	Protein NDRG1	Q62433_TASGSSVT(0.577)S(0.423)LEGTR	NA	249950	NA	NA	NA	1	437040	237030	NA	NA	NA	2	263860	NA	NA	NA	1	NA	161100	NA	NA	NA	1	NA	81532	NA	381270	146850	3	NA	NA	NA	NA	0	NA	NA	137390	NA	NA	1	NA	NA	NA	212990	216610
3222	Q640R3	Hepacam	Hepatocyte cell adhesion molecule	Q640R3_T(0.013)HT(0.929)S(0.067)PPRAPS(0.66)S(0.331)PGR	NA	NA	NA	NA	NA	0	6036300	3738400	NA	NA	NA	2	3737400	NA	2771400	NA	2	NA	NA	NA	NA	3991800	1	3390000	NA	2686800	4529400	2314600	4	NA	NA	NA	NA	0	2911600	1904600	2435600	981260	2563100	5	NA	NA	4166500	NA	NA
3246	Q6PD24	Ankrd13d	Ankyrin repeat domain-containing protein 13D	Q6PD24_GPES(1)PQKT(0.995)PPS(0.005)PAPPSFEEQLR	NA	501450	NA	NA	NA	1	840220	433680	NA	NA	290050	3	NA	NA	267980	NA	1	328070	459010	296680	NA	321690	4	406280	NA	378470	NA	328320	3	NA	NA	NA	272390	1	NA	NA	346350	248770	NA	2	NA	265220	317790	232480	356870
3248	Q6PER3	Mapre3	Microtubule-associated protein RP/EB family member 3	Q6PER3_LIGTAVPQRT(0.93)S(0.069)PT(0.001)GPK	6813800	1160300	1771400	NA	NA	3	2042700	NA	NA	1686200	2494000	3	7081300	NA	NA	NA	1	NA	3914400	2696400	813590	858860	4	1144300	732590	NA	3407500	819720	4	NA	NA	NA	2520200	1	1526400	820030	NA	2034600	2009000	4	2791600	NA	802440	NA	NA
3367	Q8C8R3	Ank2	Ankyrin-2	Q8C8R3_T(0.002)PTEEGT(0.042)PT(0.943)S(0.013)EQNPFLFQEGK	NA	NA	218230	NA	NA	1	835400	NA	308070	338000	NA	3	NA	NA	258570	NA	1	913160	NA	423880	304040	438690	4	741890	250320	428400	NA	NA	3	NA	378490	NA	NA	1	591950	357210	NA	NA	NA	2	754860	NA	NA	NA	NA
3371	Q8C8R3	Ank2	Ankyrin-2	Q8C8R3_TQSESETQESLT(1)PSEVTK	237670	794710	160470	NA	584640	4	854920	680740	292090	267680	NA	4	439550	NA	353200	NA	2	419250	590770	NA	423690	524520	4	408850	NA	404880	597280	436270	4	679880	NA	NA	NA	1	443210	251930	329280	NA	252410	4	456760	344500	386930	NA	267840
3394	Q8K221	Arfip2	Arfaptin-2	Q8K221_HPS(0.077)HS(0.201)T(0.689)S(0.032)PS(0.001)GPGDEVAR	NA	295990	NA	NA	478650	2	NA	NA	NA	NA	NA	0	368680	NA	NA	NA	1	NA	258110	NA	NA	NA	1	189500	NA	NA	565460	136220	3	NA	247340	NA	NA	1	NA	161830	NA	NA	151280	2	171180	NA	NA	61773	NA
3418	Q8VD37	Sgip1	SH3-containing GRB2-like protein 3-interacting protein 1	Q8VD37_ECGLGQRAT(1)PPPPPPPTYR	370740	NA	328570	343150	642750	4	940250	NA	NA	NA	367760	2	NA	NA	NA	NA	0	378160	NA	NA	NA	472620	2	258110	NA	367590	399700	NA	3	NA	725740	NA	NA	1	560890	NA	NA	NA	376200	2	NA	307800	NA	NA	NA
3420	Q8VD37	Sgip1	SH3-containing GRB2-like protein 3-interacting protein 1	Q8VD37_PFPT(0.001)GT(0.999)PPPLPPK	207830	231030	NA	NA	NA	2	NA	217670	206560	NA	NA	2	269280	136580	NA	563880	3	375820	NA	NA	207050	NA	2	192730	99471	142820	206810	NA	4	NA	NA	NA	172060	1	NA	188330	116850	590430	300010	4	NA	NA	NA	213770	80795
3455	Q99L43	Cds2	Phosphatidate cytidylyltransferase 2	Q99L43_LDGET(0.906)AS(0.071)DS(0.018)ES(0.002)RAET(0.003)APLPTSVDDTPEVLNR	9757400	643740	NA	4927400	NA	3	NA	NA	NA	NA	5321600	1	NA	NA	NA	4659200	1	NA	NA	5183300	NA	4161500	2	7199800	NA	5072100	4088000	NA	3	NA	NA	NA	5888700	1	NA	3546900	NA	4404100	NA	2	NA	NA	2759500	5712900	NA
3490	Q9DBC7	Prkar1a	cAMP-dependent protein kinase type I-alpha regulatory subunit;cAMP-dependent protein kinase type I-alpha regulatory subunit, N-terminally processed	Q9DBC7_T(0.846)DS(0.141)REDEIS(0.013)PPPPNPVVK	326330	376270	483820	NA	NA	3	NA	NA	NA	NA	NA	0	415840	NA	NA	321400	2	NA	1012900	NA	366140	881760	3	NA	202490	278330	418470	NA	3	NA	406680	NA	NA	1	453590	271770	502400	NA	NA	3	305960	NA	402890	464280	NA
3497	Q9ES34	Ube3b	Ubiquitin-protein ligase E3B	Q9ES34_LLEHAEPAPVQPQPS(0.005)S(0.066)PQT(0.928)VLPVK	489440	537180	218010	278180	349750	5	563320	739620	NA	NA	229710	3	569370	198870	NA	345940	3	609840	400480	383120	224070	331430	5	401370	NA	251790	NA	298180	3	NA	NA	NA	414050	1	504390	NA	NA	NA	NA	1	383320	NA	NA	287160	NA
3514	Q9JLM8	Dclk1	Serine/threonine-protein kinase DCLK1	Q9JLM8_SPSPS(0.002)PT(0.975)S(0.022)PGS(0.001)LR	2147400	1435900	469760	NA	3014100	4	1538100	NA	6243700	NA	2170500	3	4573500	NA	NA	NA	1	NA	7090200	NA	4894500	NA	2	1154400	400000	NA	10699000	NA	3	1316400	NA	NA	NA	1	1255800	NA	NA	4304500	NA	2	NA	897970	5426300	NA	4515100
3522	Q9QXZ0	Macf1	Microtubule-actin cross-linking factor 1	Q9QXZ0_AMDAT(0.001)LS(0.022)PT(0.977)K	545490	NA	151230	NA	NA	2	NA	489340	NA	NA	NA	1	NA	120810	184200	654340	3	NA	NA	NA	474760	NA	1	NA	164470	380800	565900	NA	3	NA	NA	NA	NA	0	NA	NA	NA	611340	252180	2	NA	NA	305910	689410	NA
3573	Q9Z0R4	Itsn1	Intersectin-1	Q9Z0R4_S(0.054)T(0.791)S(0.155)IDTGPTESPASLK	NA	821100	160100	NA	1029600	3	NA	NA	NA	325520	NA	1	700900	155090	NA	749530	3	NA	922120	NA	NA	NA	1	NA	NA	521150	862530	469400	3	1391000	NA	NA	NA	1	NA	525320	337130	482230	NA	3	NA	360170	413560	273190	321980
3576	Q9Z1E4	Gys1	Glycogen [starch] synthase, muscle	Q9Z1E4_KLY(1)ES(1)LLVGS(1)LPDMNKMLDKEDFT(1)MMK	NA	NA	1125700	NA	NA	1	NA	NA	688520	922660	997840	3	NA	1668100	1199900	1249700	3	566370	NA	1065000	1425400	NA	3	916360	NA	741340	1212100	1018100	4	NA	879230	NA	NA	1	NA	NA	912970	1077300	638910	3	NA	NA	1177100	NA	898170
3588	Q9Z2Q6	38596	Septin-5	Q9Z2Q6_MESPIPILPLPT(1)PDAETEK	NA	470990	NA	NA	158820	2	513380	380910	NA	194640	NA	3	318100	NA	297070	387100	3	NA	1251400	348920	329100	449100	4	706690	NA	210840	219230	NA	3	728090	NA	NA	NA	1	NA	138480	183130	241110	172910	4	489380	202840	231430	192150	NA
3591	A2AWL7	Mga	MAX gene-associated protein	A2AWL7_S(0.19)S(0.214)Y(0.752)KS(0.846)ILPY(0.998)PVSPK	2830600	NA	3153100	NA	NA	2	NA	NA	NA	NA	NA	0	3293500	NA	NA	15807000	2	NA	28735000	25898000	NA	NA	2	1547700	4495900	18725000	NA	NA	3	NA	NA	11570000	NA	1	NA	NA	NA	NA	NA	0	NA	NA	NA	12928000	NA
3633	Q9Z188	Dyrk1b;Dyrk1a	Dual specificity tyrosine-phosphorylation-regulated kinase 1B;Dual specificity tyrosine-phosphorylation-regulated kinase 1A	Q9Z188_IYQY(1)IQSR	1058600	612960	421390	756570	893010	5	1011200	1028600	619740	341120	422940	5	1080300	76230	400540	NA	3	1010300	NA	579310	609620	NA	3	678780	304920	623770	NA	NA	3	NA	NA	648060	NA	1	NA	458990	480790	NA	NA	2	333220	447350	435990	625680	653510
3649	Q8BUR4	Dock1	Dedicator of cytokinesis protein 1	Q8BUR4_LTKVLRT(1)Y(1)VAS(1)AEK	NA	NA	243420	NA	974480	2	NA	552100	543600	520700	NA	3	735300	632120	NA	2417000	3	264700	NA	1398400	NA	NA	2	974840	NA	713400	660680	NA	3	NA	385940	NA	NA	1	NA	1033900	411550	1934200	301040	4	NA	450650	550930	NA	NA
3652	Q8C0P7	Znf451	Zinc finger protein 451	Q8C0P7_EEEFLS(0.001)HY(0.998)KEHHS(0.63)IDY(0.322)VFVS(0.437)EKT(0.611)K	NA	NA	NA	6395700	4920600	2	NA	NA	2817100	NA	400890	2	6391900	4298400	6405700	610880	4	NA	NA	4613500	7805100	255340	3	NA	NA	6162400	10427000	208530	3	NA	NA	NA	7831300	1	NA	NA	3976300	294060	231150	3	NA	3405300	5648000	NA	7255400
3659	Q8R2S9	Actr8	Actin-related protein 8	Q8R2S9_NTRLCLAYGGSDVS(0.004)RCFY(0.996)WLMQR	NA	NA	NA	NA	3154100	1	NA	NA	NA	1577300	1629200	2	NA	683470	2087200	2952700	3	2898900	NA	2291300	2353800	2939900	4	1241800	NA	1452800	NA	1380500	3	NA	NA	2657500	NA	1	NA	NA	NA	NA	1466500	1	1329600	1553500	2359300	1633400	2264600
3660	Q8VD37	Sgip1	SH3-containing GRB2-like protein 3-interacting protein 1	Q8VD37_Y(0.999)NS(0.001)PELDEEGYS(1)IR	392110	NA	NA	NA	NA	1	242380	522350	NA	NA	NA	2	450380	NA	NA	NA	1	329650	248970	NA	NA	NA	2	212570	69567	NA	355620	NA	3	455620	NA	NA	NA	1	442950	NA	NA	NA	NA	1	NA	NA	285380	NA	NA
3676	Q9Z1E4	Gys1	Glycogen [starch] synthase, muscle	Q9Z1E4_KLY(1)ES(1)LLVGS(1)LPDMNKMLDKEDFT(1)MMK	NA	NA	1125700	NA	NA	1	NA	NA	688520	922660	997840	3	NA	1668100	1199900	1249700	3	566370	NA	1065000	1425400	NA	3	916360	NA	741340	1212100	1018100	4	NA	879230	NA	NA	1	NA	NA	912970	1077300	638910	3	NA	NA	1177100	NA	898170
[truncated: 1 more columns]
