# Supplementary material for: DYRK1A Overexpression Alters Cognition and Neural-Related Proteomic Pathways in the Hippocampus That Are Rescued by Green Tea Extract and/or Environmental Enrichment
Source: Front Mol Neurosci. 2019 Nov 15;12:272. doi: 10.3389/fnmol.2019.00272 (PMC6873902; doi:10.3389/fnmol.2019.00272)
Supplement: Supplementary file 1 [file Data_Sheet_1.zip › TableS11_myresults_P_WT_TG.xlsx]

## Sheet: WT-TG
Protein	Label	log2FC	SE	Tvalue	DF	pvalue
A2A5R2_PMQSKPQS(1)PVIQAT(0.246)AGS(0.754)PK	WT_NT-TG_NT	0.813964	0.484625	1.67957	5	0.153876
A2A5R2_PQSPVIQATAGS(1)PK	WT_NT-TG_NT	0.780735	0.321092	2.4315	8	0.0411062
A2AG50_PTYLGS(1)PVK	WT_NT-TG_NT	-0.240464	0.311483	-0.771998	7	0.465375
A2AG50_VATS(0.001)AAS(0.001)GGHGS(0.999)PLR	WT_NT-TG_NT	0.220562	0.296239	0.74454	5	0.490042
A2AHC3_APVHFVEPLS(1)PTGVPGHR	WT_NT-TG_NT	-0.0446265	0.331579	-0.134588	7	0.896726
A2AJA9_ASQGLATAPAS(1)PPVLQR	WT_NT-TG_NT	0.126339	0.320475	0.394224	6	0.707046
A2AJA9_GRS(1)YENLLGR	WT_NT-TG_NT	-0.0561725	0.158472	-0.354463	6	0.735117
A2AJA9_VALAAGS(0.956)PT(0.044)RPPPAR	WT_NT-TG_NT	1.25966	0.533989	2.35896	8	0.046033
A2ALU4_DS(0.001)CS(0.04)S(0.958)PPS(0.001)LNYGK	WT_NT-TG_NT	0.0604209	0.158481	0.38125	7	0.714326
A2AN08_HVT(0.003)LPS(0.72)S(0.277)PR	WT_NT-TG_NT	0.217798	0.281695	0.773171	6	0.468777
A2AP18_GT(0.006)KPGS(0.991)LDS(0.003)HAAGQPLPR	WT_NT-TG_NT	-0.0410982	0.25337	-0.162206	8	0.875165
A2AP18_VAS(1)VEEGDETLDSPGSQSR	WT_NT-TG_NT	-0.267385	0.312439	-0.855798	8	0.417003
A2AQ25_IGGKS(1)PPPPPPPPR	WT_NT-TG_NT	-0.373937	0.509499	-0.73393	6	0.490665
A2AQ25_PSIAST(0.001)PLS(0.999)PQAGR	WT_NT-TG_NT	-0.099848	0.327553	-0.304831	6	0.770792
A2AWL7_S(0.19)S(0.214)Y(0.752)KS(0.846)ILPY(0.998)PVSPK	WT_NT-TG_NT	-0.189227	1.05516	-0.179335	7	0.862755
A2AWL7_S(0.821)S(0.833)Y(0.501)KS(0.336)ILPY(0.494)PVS(0.015)PK	WT_NT-TG_NT	-0.569192	0.869594	-0.654549	16	0.522057
A2AX52_GEPGFPGY(1)PGVQGEDGNPGRGGEK	WT_NT-TG_NT	0.125344	0.392899	0.319023	8	0.75788
B1AY13_VSDQNS(1)PVLPK	WT_NT-TG_NT	0.0877873	0.213065	0.412021	8	0.691143
B1AZA5_GGPAEAPS(1)PR	WT_NT-TG_NT	0.148085	0.414442	0.357311	7	0.731389
B1AZP2_ANSWQLVET(1)PEK	WT_NT-TG_NT	0.122978	0.278604	0.441409	5	0.677352
B2RQC6_IHRAS(1)DPGLPAEEPK	WT_NT-TG_NT	-0.0821595	0.303498	-0.270708	8	0.793469
B2RUJ5_AAEDMPEAEQDLERAPT(1)PGGGHPDS(1)PGLPAPAGQQQR	WT_NT-TG_NT	0.260867	0.340282	0.766618	8	0.465327
B9EKR1_EVSADVS(1)EEENFLTDFK	WT_NT-TG_NT	-0.797079	0.621123	-1.28329	8	0.235315
D3YVF0_ASLLESSAAGS(1)PR	WT_NT-TG_NT	-0.214033	0.307347	-0.69639	6	0.512245
D3YVF0_SSAIQMGT(1)PELEK	WT_NT-TG_NT	-0.123594	0.271985	-0.454415	7	0.663286
D3YXK2_APTAALS(1)PEPQDSK	WT_NT-TG_NT	0.199451	0.269252	0.740761	8	0.480013
D3YZU1_EQDVVPFQES(1)PK	WT_NT-TG_NT	-0.0659664	0.413429	-0.159559	7	0.877734
D3YZU1_S(1)IDEGMFSAEPYLR	WT_NT-TG_NT	-0.852556	0.488475	-1.74534	5	0.141369
D3Z0R2_FVALLSLQDT(1)EMQR	WT_NT-TG_NT	1.1423	0.578111	1.97591	8	0.0835758
E9PUL5_AS(0.999)PS(0.001)PSPSEAR	WT_NT-TG_NT	0.627788	1.07512	0.583925	6	0.580544
E9Q8I9_RRS(1)LDSLDK	WT_NT-TG_NT	0.316915	0.503888	0.628939	4	0.563519
F6SEU4_EGS(0.009)IGGS(0.031)GGS(0.959)GGGGGGGLKPS(0.001)ITK	WT_NT-TG_NT	-0.259298	0.330238	-0.785185	7	0.458092
F6SEU4_EGS(1)IGGSGGSGGGGGGGLKPSITK	WT_NT-TG_NT	0.102113	0.608586	0.167788	7	0.871495
F6SEU4_EYEEEIHS(1)LK	WT_NT-TG_NT	0.244952	0.319303	0.767146	8	0.46503
F6SEU4_TVS(1)VPVEGR	WT_NT-TG_NT	0.557882	0.376386	1.4822	8	0.176568
F8VPU2_ACTLELGPHQS(1)PALPK	WT_NT-TG_NT	-0.415044	0.401995	-1.03246	8	0.332057
G3X9K3_TTIPHALLTWRPTS(0.001)GEAEPPS(0.982)PS(0.017)AVSEK	WT_NT-TG_NT	-0.2253	0.292859	-0.769312	4	0.484618
G5E829_AQDGAAMEMQPLKS(1)EEGGDGDEK	WT_NT-TG_NT	0.304288	0.346144	0.87908	6	0.413175
G5E829_SATSSSPGS(1)PLHSLETSL	WT_NT-TG_NT	-0.334528	0.312904	-1.06911	8	0.316215
O08539_GNKS(1)PS(0.98)PPPDGS(0.02)PAATPEIR	WT_NT-TG_NT	0.374061	0.41163	0.908731	8	0.390047
O08539_GNKS(1)PS(1)PPPDGSPAATPEIR	WT_NT-TG_NT	0.35913	0.280382	1.28086	8	0.236126
O08539_S(0.255)PS(0.745)PPPDGS(1)PAATPEIR	WT_NT-TG_NT	0.524827	0.437622	1.19927	7	0.269438
O08539_VNHEPEPASGAS(1)PGATIPK	WT_NT-TG_NT	-0.229712	0.399139	-0.575519	8	0.580764
O08547_NLGS(1)INTELQDVQR	WT_NT-TG_NT	-0.723819	0.362821	-1.99497	6	0.0930724
O08553_ANIT(0.001)S(0.999)LG	WT_NT-TG_NT	0.126653	0.197048	0.642751	6	0.54415
O08553_GLYDGPVCEVSVT(1)PK	WT_NT-TG_NT	0.0286193	0.339023	0.084417	8	0.934799
O08553_NLHQSGFS(1)LSGAQIDDNIPR	WT_NT-TG_NT	0.0239063	0.4713	0.0507241	6	0.961192
O08553_NLHQSGFSLS(1)GAQIDDNIPR	WT_NT-TG_NT	-1.2193	0.686547	-1.77599	5	0.135895
O08553_T(0.042)VT(0.958)PAS(0.001)S(0.999)AKT(0.239)S(0.761)PAK	WT_NT-TG_NT	-0.179097	0.553593	-0.323518	8	0.754598
O08553_T(0.055)VT(0.945)PAS(0.5)S(0.5)AKT(0.001)S(1)PAK	WT_NT-TG_NT	0.0280811	0.466971	0.0601346	8	0.953524
O08553_TVT(1)PASS(0.954)AKT(0.266)S(0.78)PAK	WT_NT-TG_NT	-0.121911	0.52256	-0.233296	8	0.82139
O08582_S(0.833)RS(0.158)PVDS(0.009)PVPAS(0.001)MFAPEPSSPGAAR	WT_NT-TG_NT	-0.907278	0.354315	-2.56065	4	0.0625947
O08585_LQS(1)EPESIRK	WT_NT-TG_NT	0.35966	0.232672	1.54578	8	0.16074
O08599_S(0.014)S(0.985)AS(0.001)FSTTAVSAR	WT_NT-TG_NT	-0.000649953	0.254322	-0.00255563	6	0.998044
O08638_VIENTDGS(1)EEEMDAR	WT_NT-TG_NT	-0.245642	0.472297	-0.520101	8	0.617075
O08919_AEAAAAPAVAPGPAQPGHVS(0.009)PT(0.04)PAT(0.688)T(0.688)S(0.575)PGEK	WT_NT-TG_NT	-0.949129	0.692458	-1.37067	4	0.24236
O08919_AEAAAAPAVAPGPAQPGHVS(0.018)PT(0.027)PAT(0.938)T(0.509)S(0.509)PGEK	WT_NT-TG_NT	-0.253232	0.456568	-0.554642	4	0.60869
O08919_KAEAAAAPAVAPGPAQPGHVS(0.1)PT(0.161)PAT(0.355)T(0.41)S(0.975)PGEK	WT_NT-TG_NT	0.512684	0.675173	0.759337	7	0.472442
O08919_KAEAAAAPAVAPGPAQPGHVS(0.887)PT(0.738)PAT(0.15)T(0.126)S(0.099)PGEK	WT_NT-TG_NT	0.0801541	0.401404	0.199684	8	0.84671
O35136_ITNHEDGS(1)PVNEPNETTPLTEPEK	WT_NT-TG_NT	0.347959	0.821847	0.423387	8	0.683166
O35188_S(0.024)LGS(0.976)EEINPVHTDNFQER	WT_NT-TG_NT	0.332432	0.438462	0.758177	8	0.470088
O35188_S(0.877)LGS(0.123)EEINPVHTDNFQER	WT_NT-TG_NT	0.0813469	0.273203	0.297753	5	0.777867
O35295_DSLGDFIEHYAQLGPS(0.003)S(0.997)PEQLAAGAEEGGGPR	WT_NT-TG_NT	-0.378473	0.223919	-1.69022	7	0.134831
O35344_RNVPQEES(1)LEDSDVDADFK	WT_NT-TG_NT	0.00914365	0.351543	0.0260101	7	0.979975
O35344_RNVPQEESLEDS(1)DVDADFK	WT_NT-TG_NT	-0.533905	0.481302	-1.10929	6	0.309775
O35526_HSAILAS(1)PNPDEK	WT_NT-TG_NT	0.258491	0.181862	1.42136	8	0.193001
O35526_TAKDS(1)DDDDDVTVTVDR	WT_NT-TG_NT	0.344147	0.462677	0.743818	8	0.478262
O35607_LNINS(0.169)S(0.831)PDEHEPLLR	WT_NT-TG_NT	0.0524361	0.167884	0.312336	7	0.763884
O35607_LNINS(0.868)S(0.132)PDEHEPLLR	WT_NT-TG_NT	-0.11903	0.226544	-0.525418	8	0.61354
O35609_KLS(1)PTEPR	WT_NT-TG_NT	0.0408497	0.272879	0.149699	8	0.884708
O35621_TVGHSVVS(1)PQDTVQR	WT_NT-TG_NT	-0.0550836	0.244427	-0.225358	5	0.830622
O35691_EAGIVHS(1)DAEK	WT_NT-TG_NT	-0.0490594	0.343828	-0.142686	5	0.89211
O35927_ALQS(1)PEHHIDPIYEDR	WT_NT-TG_NT	0.649886	0.606857	1.0709	8	0.315454
O35927_GGS(1)PLTTT(0.002)QGGS(0.997)PT(0.001)K	WT_NT-TG_NT	0.220214	0.274813	0.801323	13	0.437347
O35954_S(0.014)S(0.014)T(0.014)EARPGT(0.226)S(0.226)T(0.226)AGT(0.281)PDGPEAPPGPDAS(0.999)PDAS(0.001)FGK	WT_NT-TG_NT	-0.197688	0.299	-0.661165	7	0.529659
O54774_HS(0.003)S(0.997)LPT(0.091)ES(0.909)DEDIAPAQR	WT_NT-TG_NT	1.16104	0.489902	2.36994	6	0.0555251
O54774_HSSLPTES(1)DEDIAPAQR	WT_NT-TG_NT	-0.0701206	0.203178	-0.345119	8	0.738903
O54774_VDIITEEMPENALPS(1)DEDDKDPNDPYR	WT_NT-TG_NT	-0.261864	0.33728	-0.776398	7	0.462936
O54829_S(0.069)HS(0.069)PT(0.748)HT(0.057)PT(0.057)PETKPPTEDELHQQIK	WT_NT-TG_NT	-1.27766	1.1871	-1.07629	5	0.330964
O54829_S(0.2)HS(0.206)PT(0.631)HT(0.73)PT(0.229)PET(0.004)KPPTEDELHQQIK	WT_NT-TG_NT	-0.665987	0.443207	-1.50266	4	0.207348
O54829_S(0.21)HS(0.731)PT(0.053)HT(0.004)PT(0.002)PETKPPTEDELHQQIK	WT_NT-TG_NT	-0.114193	0.771583	-0.147998	8	0.886006
O55003_NSTLS(1)EEDYIER	WT_NT-TG_NT	-0.169367	0.285559	-0.593106	7	0.571767
O55022_EGEEPT(0.999)VYS(0.001)DDEEPKDETARK	WT_NT-TG_NT	1.67127	1.64108	1.01839	7	0.342392
O55022_EGEEPTVYS(1)DDEEPKDETAR	WT_NT-TG_NT	-0.282054	0.330361	-0.853774	8	0.41806
O55091_TEEVEVES(1)EEDPILEHPPENPVK	WT_NT-TG_NT	0.517374	0.355223	1.45648	5	0.20504
O55131_ILEQQNS(0.004)S(0.001)RT(0.995)LEK	WT_NT-TG_NT	0.374515	0.440468	0.850265	7	0.423303
O55131_S(1)PLAQMEEERR	WT_NT-TG_NT	-0.613367	1.10305	-0.556063	7	0.595487
O55131_STLINSLFLT(0.006)DLYS(0.994)PEYPGPSHR	WT_NT-TG_NT	-0.377804	0.434012	-0.870493	7	0.412885
O55143_EFDELSPS(1)AQR	WT_NT-TG_NT	-0.202179	0.17327	-1.16684	8	0.276876
O70166_DAS(1)LEELQK	WT_NT-TG_NT	-0.0908223	0.143283	-0.633867	7	0.546314
O70310_S(0.002)GLS(0.998)PANDTGAK	WT_NT-TG_NT	-0.144714	0.236951	-0.610733	6	0.56378
O70343_ARYSECSGTQGSHS(0.997)T(0.003)K	WT_NT-TG_NT	0.158852	0.573341	0.277064	6	0.791029
O70439_EFGSLPT(0.657)T(0.333)PS(0.01)EQR	WT_NT-TG_NT	-0.0127926	0.337632	-0.0378892	7	0.970834
O88447_KYDDDIS(1)PSEDK	WT_NT-TG_NT	0.220452	0.226144	0.97483	8	0.358196
O88447_VDS(1)PTVTTTLK	WT_NT-TG_NT	0.169136	0.257978	0.655622	8	0.530466
O88448_VDS(1)PTVNTTLR	WT_NT-TG_NT	-0.183495	0.390823	-0.469509	5	0.658468
O88485_ETQTPLATHQS(1)EEDEEDEEMVEPK	WT_NT-TG_NT	-0.44765	0.827529	-0.540948	7	0.605322
O88532_RRDS(1)DGVDGFEAEGK	WT_NT-TG_NT	0.570713	0.480579	1.18755	5	0.288345
O88587_AVYQGPGS(0.011)S(0.989)PVK	WT_NT-TG_NT	0.195919	0.310674	0.630625	8	0.545875
O88643_DVATSPIS(0.978)PT(0.005)ENNT(0.013)T(0.003)PPDALTR	WT_NT-TG_NT	-0.202272	0.442743	-0.456862	5	0.666933
O88703_GAASGPSAAEEAGS(1)EEAGPAGEPR	WT_NT-TG_NT	0.132235	0.303031	0.436374	5	0.680765
O88703_PLVGPLALGS(1)PR	WT_NT-TG_NT	-0.43442	0.372357	-1.16668	8	0.276939
O88703_RAPPGPLPPAASPGPPAAS(0.999)PPAAPS(0.199)S(0.802)PR	WT_NT-TG_NT	-0.286164	0.521245	-0.549	5	0.606621
O88703_RAPPGPLPPAASPGPPAAS(1)PPAAPS(0.302)S(0.698)PR	WT_NT-TG_NT	-0.152078	0.241824	-0.628878	6	0.552603
O88703_T(0.002)AAPS(0.007)PDRRDS(0.887)AS(0.104)PGAASGLDPLDSAR	WT_NT-TG_NT	0.92559	0.193838	4.77508	4	0.00880721
O88737_FS(1)PIEEAK	WT_NT-TG_NT	3.05914	0.897149	3.40985	7	0.0112902
O88737_GYSYFT(0.002)GS(0.041)S(0.956)PPLSPSTPSESPTFSPGK	WT_NT-TG_NT	-0.427969	0.686907	-0.623037	7	0.553009
O88737_HSYS(1)LGFADGR	WT_NT-TG_NT	-0.313002	0.313622	-0.998025	5	0.364086
O88737_S(0.008)LS(0.992)DPKPLSPTAEESAK	WT_NT-TG_NT	-0.57333	0.807061	-0.710393	8	0.497644
O88737_S(0.012)QGS(0.985)FEY(0.003)QDTQDHDYGGR	WT_NT-TG_NT	-0.298753	0.432474	-0.6908	7	0.51194
O88737_S(0.034)LS(0.966)DPKPLS(0.999)PT(0.001)AEESAK	WT_NT-TG_NT	0.082939	0.231845	0.357734	8	0.729797
O88737_S(0.859)LS(0.141)DPKPLS(0.837)PT(0.163)AEESAK	WT_NT-TG_NT	0.207363	0.277219	0.748011	8	0.475865
O88737_SQAS(1)EEESPVSPLGR	WT_NT-TG_NT	0.175838	0.511462	0.343795	8	0.739862
O88737_SQASEEESPVS(1)PLGRPR	WT_NT-TG_NT	0.230351	0.367396	0.626983	8	0.548142
O88746_AADRLPNLAS(0.076)PS(0.916)AEGPPRPS(0.004)PGT(0.005)APR	WT_NT-TG_NT	-0.528362	0.306265	-1.72518	7	0.128147
O88935_ASTAAPVASPAAPS(0.999)PGS(0.001)SGGGGFFSSLSNAVK	WT_NT-TG_NT	0.185768	0.574782	0.323197	8	0.754832
O88935_DAS(1)PGRGSHSQSSSPGALTLGR	WT_NT-TG_NT	1.14813	0.789855	1.45359	8	0.184134
O88935_GS(0.012)HS(0.986)QS(0.017)S(0.113)S(0.872)PGALT(0.001)LGR	WT_NT-TG_NT	-0.139676	0.394415	-0.354135	7	0.733665
O88935_GSHSQSS(0.043)S(0.957)PGALTLGR	WT_NT-TG_NT	0.831043	0.623035	1.33386	7	0.224011
O88935_PQLAQKPS(1)QDVPPPITAAAGGPPHPQLNK	WT_NT-TG_NT	-0.777957	0.371517	-2.094	5	0.0904393
O88935_PQPPPPPPS(0.996)AAS(0.004)PGATPGSATASAER	WT_NT-TG_NT	0.181004	0.511134	0.354122	7	0.733674
O88935_QS(0.001)RPVAGGPGAPPAARPPAS(0.999)PS(1)PQR	WT_NT-TG_NT	-0.266167	0.475164	-0.560159	16	0.58313
O88935_S(0.133)QS(0.859)LT(0.007)NAFNLPEPAPPRPSLSQDEVK	WT_NT-TG_NT	-0.760782	0.402347	-1.89086	6	0.107524
P05063_GILAADESVGS(1)MAK	WT_NT-TG_NT	-0.412893	0.442098	-0.93394	6	0.386379
P05064_GILAADES(0.95)T(0.049)GS(0.001)IAK	WT_NT-TG_NT	-0.187746	0.228303	-0.822354	7	0.437987
P05480_S(1)LEPSENVHGAGGAFPASQTPSK	WT_NT-TG_NT	-0.0745612	0.268629	-0.277562	8	0.788386
P06837_AAQPPTET(0.001)AES(0.022)S(0.978)QAEEEK	WT_NT-TG_NT	0.425282	0.1622	2.62196	6	0.0394822
P06837_KEGDGS(0.999)ATT(0.001)DAAPAT(0.266)S(0.734)PK	WT_NT-TG_NT	-0.0655577	1.13599	-0.0577099	5	0.956215
P06837_KEGDGSATTDAAPAT(0.986)S(0.014)PK	WT_NT-TG_NT	0.0388016	1.98955	0.0195027	7	0.984984
P06837_KEGDGSATTDAAPATS(1)PK	WT_NT-TG_NT	-0.248975	0.886699	-0.280789	8	0.785997
P06837_QADVPAAVTDAAAT(0.002)T(0.998)PAAEDAAT(0.001)K	WT_NT-TG_NT	-0.470645	0.177485	-2.65175	7	0.032858
P07901_ES(1)DDKPEIEDVGSDEEEEEKK	WT_NT-TG_NT	0.264647	0.660271	0.400815	7	0.700508
P07901_EVS(1)DDEAEEKEEKEEEK	WT_NT-TG_NT	0.299925	1.14689	0.261511	8	0.800305
P07901_PEIEDVGS(1)DEEEEEKK	WT_NT-TG_NT	0.0815409	0.296511	0.275001	8	0.790284
P08414_T(1)VCGTPGYCAPEILR	WT_NT-TG_NT	-0.279223	0.618005	-0.451813	4	0.674819
P08551_DEPPS(1)EGEAEEEEK	WT_NT-TG_NT	0.333484	0.389574	0.85602	8	0.416887
P08553_AEEEGGS(1)EEEGSDRSPQESK	WT_NT-TG_NT	1.50582	1.08878	1.38304	4	0.238841
P08553_EEEPEAEKS(1)PVKS(1)PEAKEEEEEGEK	WT_NT-TG_NT	-0.476315	0.48822	-0.975615	8	0.357829
P08553_S(1)PEAKEEEEEGEKEEEEEGQEEEEEEDEGVK	WT_NT-TG_NT	-0.285194	0.519063	-0.549439	8	0.597703
P08553_S(1)PVEEVKPKPEAK	WT_NT-TG_NT	-0.105838	0.382548	-0.276665	8	0.789051
P09405_NLS(1)FNITEDELK	WT_NT-TG_NT	0.192673	0.592382	0.325251	7	0.754497
P09411_ALES(1)PERPFLAILGGAK	WT_NT-TG_NT	0.0452963	0.345409	0.131138	8	0.898904
P0C7L0_AQLVS(1)PPAPPTK	WT_NT-TG_NT	0.349731	0.250268	1.39742	7	0.204981
P0C7L0_GGNT(1)PPALGDLFAGGFPVLRPAGQR	WT_NT-TG_NT	-0.320594	0.312095	-1.02723	8	0.334366
P0C7M9_PAPAAPRPRS(1)PAEAEAR	WT_NT-TG_NT	0.56349	0.141676	3.97732	7	0.00534216
P10637_HLSNVS(0.001)S(0.003)T(0.025)GS(0.97)IDMVDS(0.002)PQLATLADEVSASLAK	WT_NT-TG_NT	-0.808938	0.450254	-1.79663	6	0.122523
P10637_IGS(1)LDNITHVPGGGNK	WT_NT-TG_NT	-1.13428	0.522376	-2.17139	6	0.0729222
P10637_SGYSSPGS(0.997)PGT(0.003)PGSR	WT_NT-TG_NT	0.153311	0.21581	0.710399	7	0.500433
P10637_SPVVS(1)GDT(0.999)S(0.001)PR	WT_NT-TG_NT	-0.306682	0.999671	-0.306783	18	0.762529
P10637_SPVVSGDT(0.034)S(0.966)PR	WT_NT-TG_NT	0.761358	1.71222	0.444662	7	0.669988
P10637_SRT(1)PSLPTPPTR	WT_NT-TG_NT	0.914133	0.60017	1.52312	6	0.178559
P10637_T(1)PPGSGEPPK	WT_NT-TG_NT	0.266849	0.164754	1.61968	8	0.143961
P10637_TDHGAEIVYKS(1)PVVS(0.008)GDT(0.908)S(0.084)PR	WT_NT-TG_NT	-0.0922501	0.372551	-0.247618	8	0.810667
P10637_TPS(1)LPTPPTR	WT_NT-TG_NT	0.107826	0.245167	0.439807	8	0.671716
P10637_VAVVRT(1)PPKS(0.607)PS(0.368)AS(0.025)K	WT_NT-TG_NT	0.126018	0.216509	0.582047	8	0.576565
P10637_VAVVRT(1)PPKS(0.988)PS(0.011)AS(0.001)K	WT_NT-TG_NT	-0.189861	0.52624	-0.360788	8	0.727599
P11499_EIS(1)DDEAEEEKGEKEEEDKEDEEK	WT_NT-TG_NT	0.293376	0.408106	0.718874	8	0.492679
P11499_PKIEDVGS(1)DEEDDSGK	WT_NT-TG_NT	1.17877	0.717811	1.64217	8	0.139181
P11798_ES(0.001)S(0.003)ES(0.995)T(0.001)NTTIEDEDTK	WT_NT-TG_NT	-0.544772	0.955563	-0.570106	7	0.58643
P11798_ESSES(0.001)TNT(0.96)T(0.038)IEDEDTK	WT_NT-TG_NT	0.57736	0.268445	2.15076	6	0.075028
P11798_KNDGVKES(0.986)S(0.014)ESTNTTIEDEDTK	WT_NT-TG_NT	-0.143974	0.303602	-0.474218	6	0.65211
P11798_S(0.973)T(0.027)VASCMHR	WT_NT-TG_NT	1.07007	0.745632	1.43512	7	0.194387
P12367_RVS(1)VCAETFNPDEEEEDNDPR	WT_NT-TG_NT	0.339067	0.786591	0.431059	7	0.679389
P12849_ASPSCFHS(1)EDEDSLK	WT_NT-TG_NT	0.200737	0.170459	1.17762	6	0.283537
P12961_SVPHFS(1)EEEK	WT_NT-TG_NT	-0.286577	0.25811	-1.11029	8	0.299129
P13595_AAFS(1)KDES(1)KEPIVEVR	WT_NT-TG_NT	-0.075484	0.570334	-0.132351	4	0.901098
P13595_ASPAPTPTPAGAAS(1)PLAAVAAPATDAPQAK	WT_NT-TG_NT	-0.124904	0.433378	-0.28821	7	0.781533
P13595_DES(1)KEPIVEVR	WT_NT-TG_NT	0.259257	0.166468	1.5574	8	0.15799
P13595_GVTAS(0.002)S(0.001)S(0.02)S(0.977)PAS(0.001)APK	WT_NT-TG_NT	0.128163	0.346224	0.370175	8	0.720861
P13595_NPPEAATAPAS(1)PK	WT_NT-TG_NT	0.261583	0.18928	1.38199	8	0.204335
P14152_KLS(1)SAMSAAK	WT_NT-TG_NT	0.153004	0.250069	0.611849	8	0.557621
P14873_ADS(0.985)RES(0.015)LKPATKPVASK	WT_NT-TG_NT	0.382179	1.93161	0.197855	6	0.849692
P14873_AS(0.793)LS(0.207)PMDEPVPDSES(1)PVEK	WT_NT-TG_NT	-0.170249	0.499026	-0.341162	8	0.741769
P14873_ASLS(1)PMDEPVPDSESPVEK	WT_NT-TG_NT	-0.391548	0.387305	-1.01096	8	0.341633
P14873_DLTGQVPT(1)PPVK	WT_NT-TG_NT	-0.0849502	0.222658	-0.381528	6	0.715957
P14873_DVMSDETNNEETES(0.998)PS(0.001)QEFVNITK	WT_NT-TG_NT	-0.309941	0.205771	-1.50624	8	0.170428
P14873_DVSDERLS(1)PAK	WT_NT-TG_NT	0.0909436	0.371511	0.244794	8	0.812778
P14873_DYNASAST(0.001)IS(0.969)PPS(0.026)S(0.004)MEEDK	WT_NT-TG_NT	0.253161	0.610928	0.414388	5	0.695768
P14873_ESSPLYS(1)PGFSDSTSAAK	WT_NT-TG_NT	0.585535	0.39689	1.47531	4	0.214159
P14873_ETAAAHQASS(0.006)S(0.994)PPIDAATAEPYGFR	WT_NT-TG_NT	-0.74172	0.921752	-0.804685	6	0.4517
P14873_GEAEQS(1)EEEGEEEDKAEDAR	WT_NT-TG_NT	-0.349569	0.773907	-0.451694	8	0.663484
P14873_IAELEEERS(0.998)QGS(0.001)TSNSDWMK	WT_NT-TG_NT	-0.288566	0.425764	-0.677761	8	0.517041
P14873_LGGDVS(1)PTQIDVSQFGSFK	WT_NT-TG_NT	-0.403996	0.298227	-1.35466	8	0.21254
P14873_MSISEGTVS(1)DK	WT_NT-TG_NT	0.0855084	0.170301	0.502103	7	0.631001
P14873_PLAAS(1)PKPGALK	WT_NT-TG_NT	1.30855	1.05382	1.24172	8	0.24951
P14873_RES(1)VVSGDDRAEEDMDDVLEK	WT_NT-TG_NT	0.210286	0.331944	0.633499	8	0.544089
P14873_RESVVS(1)GDDRAEEDMDDVLEK	WT_NT-TG_NT	-0.184921	0.319008	-0.579676	8	0.578088
P14873_S(0.5)VS(0.5)PGVTQAVVEEHCAS(1)PEEK	WT_NT-TG_NT	0.219418	0.540104	0.406251	7	0.696691
P14873_S(0.922)S(0.078)HLPTEVTEK	WT_NT-TG_NT	-0.622163	0.476735	-1.30505	4	0.261887
P14873_S(1)PCDSGYSYETIEK	WT_NT-TG_NT	-0.501325	0.663601	-0.755462	7	0.474619
P14873_S(1)PDTSAYCYETMEK	WT_NT-TG_NT	-0.0152551	0.161748	-0.0943142	8	0.927179
P14873_SDIS(1)PLTPR	WT_NT-TG_NT	-0.0510271	0.172103	-0.296491	8	0.774407
P14873_SPSLS(1)PSPPS(1)PIEK	WT_NT-TG_NT	-0.272587	0.615493	-0.442876	16	0.663785
P14873_SVSPGVT(0.999)QAVVEEHCAS(0.001)PEEK	WT_NT-TG_NT	-0.191199	0.342337	-0.55851	6	0.596707
P14873_T(0.001)LEVVS(0.547)PS(0.156)QS(0.205)VT(0.203)GS(0.329)AGHT(0.495)PY(0.064)Y(0.063)QS(0.752)PT(0.185)DEK	WT_NT-TG_NT	0.636113	0.857699	0.741651	4	0.499482
P14873_T(0.005)T(0.005)RS(0.248)PDT(0.623)S(0.118)AYCYETMEK	WT_NT-TG_NT	0.173214	0.218577	0.792466	6	0.458268
P14873_T(1)PEDGGYTCEITEK	WT_NT-TG_NT	-0.317063	0.192161	-1.64998	8	0.137554
P14873_T(1)PEEGGYSYEISEK	WT_NT-TG_NT	0.309332	1.31596	0.235063	8	0.820065
P14873_TLEVVS(0.98)PS(0.018)QS(0.001)VT(0.001)GSAGHTPYYQSPTDEK	WT_NT-TG_NT	-0.323195	0.57908	-0.558119	7	0.594156
P14873_VLS(1)PLRS(1)PPLLGSESPYEDFLSADSK	WT_NT-TG_NT	0.955711	1.27452	0.749861	14	0.465754
P14873_VQSLEGEKLS(1)PK	WT_NT-TG_NT	0.285563	0.0685906	4.16329	8	0.00315097
P16014_ADAHS(1)MELEEK	WT_NT-TG_NT	0.0424751	0.230679	0.184131	8	0.858492
P16014_EGVDDQESLRPSNQQAS(1)K	WT_NT-TG_NT	-0.207604	0.498139	-0.416759	7	0.689337
P16014_SSYEGHPLS(1)EER	WT_NT-TG_NT	-0.367839	0.509196	-0.722392	5	0.502417
P16014_WAS(0.034)S(0.966)REDAGAPVEDSQGQTK	WT_NT-TG_NT	-0.622026	0.570949	-1.08946	8	0.307677
P16014_WAS(0.748)S(0.252)REDAGAPVEDSQGQTK	WT_NT-TG_NT	-0.110098	0.329506	-0.334131	7	0.748068
P16014_WT(0.004)EGGGHS(0.99)REGVDDQES(0.003)LRPS(0.003)NQQASK	WT_NT-TG_NT	-0.118331	0.615041	-0.192396	6	0.853779
P16054_EEPILT(1)LVDEAIIK	WT_NT-TG_NT	-0.320867	0.45496	-0.705264	8	0.500662
P16054_GFS(1)YFGEDLMP	WT_NT-TG_NT	-0.563504	0.465512	-1.2105	8	0.260634
P16054_LAAGAES(1)PQPASGNSPSEDDR	WT_NT-TG_NT	-0.301031	0.350385	-0.859143	8	0.415262
P16054_LAAGAESPQPASGNS(1)PSEDDR	WT_NT-TG_NT	-0.22487	0.256125	-0.877972	8	0.405554
P16054_S(1)APTSPCDQELK	WT_NT-TG_NT	-0.315142	0.289031	-1.09034	8	0.307312
P16054_SAPT(0.001)S(0.999)PCDQELK	WT_NT-TG_NT	0.184963	0.338942	0.545708	8	0.600148
P16283_FSIGS(1)DEDDSPGLPVK	WT_NT-TG_NT	0.0162103	0.317665	0.0510296	7	0.960728
P16330_NQWQLS(1)ADDLKK	WT_NT-TG_NT	0.0265356	0.665115	0.0398963	4	0.970088
P16546_KLDPAQS(0.007)AS(0.993)RENLLEEQGSIALR	WT_NT-TG_NT	-1.67039	1.07584	-1.55264	6	0.171498
P16546_KLDPAQS(0.891)AS(0.109)RENLLEEQGSIALR	WT_NT-TG_NT	2.66127	1.34466	1.97913	6	0.0951381
P16546_WRS(1)LQQLAEER	WT_NT-TG_NT	-0.0230152	0.714403	-0.032216	5	0.975546
P17182_YDLDFKS(1)PDDPSR	WT_NT-TG_NT	0.045714	0.219895	0.20789	8	0.840509
P17183_YDLDFKS(1)PADPSR	WT_NT-TG_NT	-0.109127	0.19178	-0.569024	5	0.593947
P19246_EDIKPPAEAKS(1)PEK	WT_NT-TG_NT	-0.0764869	0.271199	-0.282032	8	0.785077
P19246_EEEEGAAAT(0.001)S(0.999)PPAEEAASPEK	WT_NT-TG_NT	0.0943498	0.441414	0.213745	8	0.836093
P19246_HPTDIRPPEQVKS(1)PAK	WT_NT-TG_NT	-0.774928	1.09051	-0.710613	6	0.503996
P19246_IGFGPS(1)PFSLTEGLPK	WT_NT-TG_NT	-0.524299	0.395401	-1.32599	8	0.22145
P19246_S(0.023)PGEAKS(0.977)PAEPKS(1)PAEPKS(1)PAEAK	WT_NT-TG_NT	0.706884	0.287161	2.46163	7	0.0433617
P19246_S(0.955)PS(0.045)EAKS(1)PAEAKS(1)PAEAK	WT_NT-TG_NT	0.387689	0.888244	0.436467	15	0.668715
P19246_S(1)PAEAKS(0.999)PAT(0.001)VK	WT_NT-TG_NT	0.349598	0.645546	0.541554	8	0.602877
P19246_S(1)PAEAKS(1)PAEAKS(0.951)PAT(0.049)VK	WT_NT-TG_NT	1.17008	0.576378	2.03006	4	0.112205
P19246_S(1)PAEAKS(1)PAEAKS(1)PAEAKS(1)PAEAK	WT_NT-TG_NT	-0.551463	0.564544	-0.976828	18	0.341601
P19246_S(1)PAEAKS(1)PAEVKS(1)PGEAK	WT_NT-TG_NT	-0.0365238	0.509478	-0.0716887	8	0.944609
P19246_S(1)PAEAKS(1)PATVK	WT_NT-TG_NT	0.349598	0.645546	0.541554	8	0.602877
P19246_S(1)PAEPKS(1)PAEPKS(1)PAEAK	WT_NT-TG_NT	1.18679	1.14251	1.03876	16	0.31436
P19246_S(1)PAEPKS(1)PATVK	WT_NT-TG_NT	0.152908	0.342275	0.446739	18	0.660392
P19246_S(1)PAEVKS(1)PAEAKS(1)PAEVK	WT_NT-TG_NT	-0.0427629	0.690055	-0.0619703	26	0.95106
P19246_S(1)PAEVKS(1)PGEAK	WT_NT-TG_NT	0.718402	0.933452	0.769619	8	0.463642
P19246_S(1)PEAQT(1)PVQEEAK	WT_NT-TG_NT	-0.0157949	0.609224	-0.0259262	18	0.979601
P19246_S(1)PGEAKS(1)PAAVKS(1)PAEAK	WT_NT-TG_NT	0.147761	0.387571	0.381248	18	0.707482
P19246_S(1)PGEAKS(1)PAEAKS(1)PAEAK	WT_NT-TG_NT	-0.230825	0.859274	-0.268628	7	0.795961
P19246_S(1)PGEAKS(1)PAEPKS(1)PAEAK	WT_NT-TG_NT	0.499775	0.690128	0.724177	7	0.492444
P19246_S(1)PIEVKS(1)PEK	WT_NT-TG_NT	0.190108	0.293548	0.647623	18	0.525404
P20357_APHWTSASLTEAAAHPHS(1)PEMK	WT_NT-TG_NT	-0.578798	0.626195	-0.924309	8	0.382359
P20357_DGS(1)PDAPAT(1)PEKEEVAFSEYK	WT_NT-TG_NT	0.0992901	0.263007	0.377519	18	0.710203
P20357_EES(0.996)YES(0.003)S(0.001)GEHESLTMESLKPDEGKK	WT_NT-TG_NT	-0.0191104	0.27704	-0.0689808	7	0.946934
P20357_GSAQESLDTIS(1)PK	WT_NT-TG_NT	0.00159944	0.160932	0.00993862	7	0.992348
P20357_KET(0.002)S(0.998)PETSLIQDEVALK	WT_NT-TG_NT	-0.362544	0.608567	-0.595735	7	0.570105
P20357_KET(0.807)S(0.191)PET(0.001)SLIQDEVALK	WT_NT-TG_NT	0.0232528	0.288611	0.080568	5	0.938911
P20357_LAS(0.999)VS(0.001)ADAEVAR	WT_NT-TG_NT	-1.04987	0.796725	-1.31773	5	0.244739
P20357_LDTVLEKS(1)EEHIDSK	WT_NT-TG_NT	-0.398924	0.475695	-0.838613	7	0.42939
P20357_SGTSTPTTPGSTAITPGT(1)PPSYSSR	WT_NT-TG_NT	-0.299871	0.193	-1.55374	8	0.158853
P20357_STVS(1)IEEAVAK	WT_NT-TG_NT	-0.652499	0.590278	-1.10541	5	0.319314
P20357_TGVIQT(0.001)S(0.005)T(0.015)EQS(0.612)FS(0.367)K	WT_NT-TG_NT	-0.143699	0.407033	-0.35304	8	0.73318
P20357_VAIIRT(1)PPKS(1)PAT(1)PK	WT_NT-TG_NT	-0.434149	1.4047	-0.309069	17	0.761025
P20357_VDHGAEIITQS(1)PSR	WT_NT-TG_NT	-0.0200947	0.198507	-0.101229	8	0.92186
P20357_VTDGIS(0.001)KS(0.999)PEK	WT_NT-TG_NT	0.160109	0.390869	0.409624	8	0.69283
P21619_RLETEDTSGS(1)PSR	WT_NT-TG_NT	-1.13077	0.96768	-1.16854	7	0.280841
P22005_FAESLPSDEEGENY(0.001)S(0.999)K	WT_NT-TG_NT	0.169411	0.199564	0.848907	8	0.420608
P26361_Y(1)KS(1)VVKACQLQQDIT(1)K	WT_NT-TG_NT	0.400359	0.609688	0.656662	6	0.535756
P26645_AEDGAAPS(0.016)PS(0.019)S(0.023)ET(0.943)PK	WT_NT-TG_NT	0.240506	1.65733	0.145117	7	0.888709
P26645_AEDGAAPS(0.984)PS(0.013)S(0.003)ETPK	WT_NT-TG_NT	1.70788	1.14374	1.49325	8	0.173723
P26645_EAAEAEPAEPS(0.013)S(0.987)PAAEAEGASASSTSSPK	WT_NT-TG_NT	-0.276912	0.593859	-0.466293	8	0.65344
P26645_EEPASGSAAT(0.999)PAAAEK	WT_NT-TG_NT	0.119983	0.282449	0.424796	7	0.683737
P26645_GEATAERPGEAAVAS(0.001)S(0.996)PS(0.003)K	WT_NT-TG_NT	0.436997	0.463278	0.943272	8	0.373152
P26645_GEATAERPGEAAVASS(0.002)PS(0.998)K	WT_NT-TG_NT	-0.144254	0.312369	-0.461807	8	0.656518
P26645_KES(1)GEGAEAEGATAEGAK	WT_NT-TG_NT	-0.242155	0.370416	-0.653737	8	0.531619
P26645_LSGFS(1)FKK	WT_NT-TG_NT	-0.192496	0.212408	-0.906257	8	0.391278
P26883_GVQVETIS(1)PGDGR	WT_NT-TG_NT	0.00123839	0.184742	0.00670338	8	0.994816
P27546_AAVGVTGNDITTPPNKEPPPS(1)PEKK	WT_NT-TG_NT	-0.106982	0.554919	-0.192788	8	0.851929
P27546_DMS(1)PSAETEAPLAK	WT_NT-TG_NT	0.945727	0.586941	1.61128	7	0.151154
P27546_LATTVS(1)APDLK	WT_NT-TG_NT	0.107047	0.23183	0.461747	8	0.656559
P27546_RNT(0.059)T(0.941)PTGAAPPAGMTSTR	WT_NT-TG_NT	0.0832232	0.31322	0.265702	7	0.798124
P27546_VGS(1)LDNVGHLPAGGAVK	WT_NT-TG_NT	-0.799483	0.270503	-2.95555	7	0.0212389
P28028_RDS(0.04)S(0.959)DDWEIPDGQITVGQR	WT_NT-TG_NT	-0.264283	0.532153	-0.49663	6	0.637118
P28028_RDS(0.999)S(0.001)DDWEIPDGQITVGQR	WT_NT-TG_NT	-0.262304	0.658512	-0.398328	4	0.710734
P28028_S(0.055)S(0.012)S(0.929)APNVHINT(0.004)IEPVNIDEK	WT_NT-TG_NT	-0.629938	0.51862	-1.21464	8	0.259134
P28028_SAS(1)EPSLNR	WT_NT-TG_NT	0.0507875	0.271425	0.187115	8	0.856229
P28661_LDPY(0.008)DS(0.387)S(0.604)EDDK	WT_NT-TG_NT	0.198764	0.194936	1.01964	4	0.365553
P28661_MDHSLGWQGNS(0.986)VPEDGT(0.014)EAGIK	WT_NT-TG_NT	-0.867865	0.549685	-1.57884	4	0.189517
P28661_VARPQILEPRPQS(1)PDLCDDDVEFR	WT_NT-TG_NT	0.115081	0.506869	0.227043	8	0.826085
P28667_AAAT(1)PESQEPQAK	WT_NT-TG_NT	0.396456	0.654258	0.605963	8	0.561334
P28667_GDVTAEEAAGAS(1)PAK	WT_NT-TG_NT	0.0981205	0.191387	0.512682	8	0.622026
P28667_LSGLS(1)FK	WT_NT-TG_NT	-0.0781824	0.366684	-0.213215	7	0.837236
P28738_PIRPGHYPAS(0.984)S(0.016)PTAVHAVR	WT_NT-TG_NT	-0.845651	0.553576	-1.52761	8	0.165128
P28867_NLIDSMDQEAFHGFS(1)FVNPK	WT_NT-TG_NT	-0.6079	0.385579	-1.57659	5	0.175714
P28867_PQLS(0.997)FS(0.003)DK	WT_NT-TG_NT	-0.424368	0.595526	-0.712592	8	0.496353
P31324_RAS(1)VCAEAYNPDEEEDDAESR	WT_NT-TG_NT	-0.0563565	0.491742	-0.114606	8	0.911582
P31648_VADGQIS(0.788)T(0.197)EVS(0.014)EAPVAS(0.001)DKPK	WT_NT-TG_NT	0.231356	0.278423	0.830949	4	0.452724
P31650_AAEEARGS(0.998)ET(0.002)LGGGGGGAAGTR	WT_NT-TG_NT	1.11645	0.314374	3.55133	8	0.00749484
P33173_DVLS(1)PLRPSR	WT_NT-TG_NT	-0.336002	0.414147	-0.811312	8	0.440655
P33173_S(0.002)GT(0.039)S(0.958)QEELR	WT_NT-TG_NT	0.178988	0.305677	0.585545	6	0.579522
P33173_S(0.983)DS(0.017)LILDHQWELEK	WT_NT-TG_NT	-0.399529	0.29184	-1.369	8	0.2082
P33175_PVRPGHYPAS(0.001)S(0.998)PT(0.001)NPY(0.001)GTR	WT_NT-TG_NT	-0.407777	0.37814	-1.07838	8	0.312304
P34152_LQPQEIS(0.997)PPPT(0.003)ANLDR	WT_NT-TG_NT	-0.259477	0.161667	-1.60502	4	0.18376
P35436_KMPS(0.998)IES(0.002)DV	WT_NT-TG_NT	-0.586467	0.466126	-1.25817	4	0.276764
P35486_YGMGT(0.204)S(0.796)VER	WT_NT-TG_NT	-0.874754	0.666192	-1.31306	8	0.225572
P35486_YHGHS(0.999)MS(0.001)DPGVSYR	WT_NT-TG_NT	0.253968	1.14417	0.221966	8	0.829902
P35486_YHGHSMS(1)DPGVSYR	WT_NT-TG_NT	-2.1584	1.59462	-1.35355	8	0.212878
P35564_SDAEEDGVTGS(1)QDEEDSKPK	WT_NT-TG_NT	0.0885852	0.457254	0.193733	7	0.851887
P35802_EEQELHDIHS(0.974)T(0.026)RS(1)K	WT_NT-TG_NT	0.658668	1.03739	0.634929	5	0.553389
P35802_EEQELHDIHS(0.999)T(0.248)RS(0.753)K	WT_NT-TG_NT	-0.390903	0.876578	-0.445942	8	0.667461
P35802_S(1)KEEQELHDIHSTR	WT_NT-TG_NT	-0.288008	1.32325	-0.217653	6	0.834913
P35802_SKEEQELHDIHS(0.857)T(0.98)RS(0.163)K	WT_NT-TG_NT	0.0670445	1.3787	0.0486288	8	0.962407
P35803_EEQELQDIQS(1)R	WT_NT-TG_NT	-0.108964	0.321776	-0.338632	8	0.743603
P36916_REEQT(0.001)DT(0.02)S(0.956)DGES(0.012)VT(0.012)HHIR	WT_NT-TG_NT	0.43744	0.545324	0.802164	6	0.453049
P39447_S(0.991)REDLS(0.009)AQPVQTK	WT_NT-TG_NT	0.300954	0.680332	0.442363	4	0.681093
P40124_LEAVSHTSDMHCGYGDS(0.998)PS(0.002)K	WT_NT-TG_NT	-0.199544	0.345396	-0.577727	8	0.579342
P40124_PFSAPKPQT(0.004)S(0.984)PS(0.012)PK	WT_NT-TG_NT	0.300298	0.195269	1.53787	4	0.198903
P42208_IYHLPDAES(1)DEDEDFK	WT_NT-TG_NT	-0.0537389	0.352641	-0.15239	8	0.882653
P42669_GPGLGS(0.848)T(0.13)QGQT(0.021)IALPAQGLIEFR	WT_NT-TG_NT	-0.370304	0.406395	-0.91119	6	0.397325
P43006_MHDS(0.083)HLS(0.934)S(0.983)DEPK	WT_NT-TG_NT	0.573704	1.77395	0.323405	4	0.762591
P43006_MHDSHLS(0.995)S(0.005)DEPK	WT_NT-TG_NT	-0.225838	0.698591	-0.323276	8	0.754775
P43006_SADCS(1)VEEEPWK	WT_NT-TG_NT	-0.395991	0.281738	-1.40553	7	0.202661
P46096_DQALKDDDAETGLT(1)DGEEK	WT_NT-TG_NT	0.22381	0.339599	0.659041	8	0.528379
P46097_GGQDDDDAET(0.037)GLT(0.963)EGEGEGEEEKEPENLGK	WT_NT-TG_NT	-0.0647883	0.276692	-0.234153	7	0.821567
P46460_ENRQS(1)IINPDWNFEK	WT_NT-TG_NT	-0.502947	0.256031	-1.9644	8	0.0850769
P47746_S(1)IIIHTSEDGK	WT_NT-TG_NT	-0.160123	0.137833	-1.16172	8	0.278834
P47809_LKIS(1)PEQHWDFTAEDLK	WT_NT-TG_NT	-0.632148	0.363462	-1.73924	8	0.120183
P47856_VDS(0.982)T(0.017)TCLFPVEEK	WT_NT-TG_NT	0.0683118	0.392081	0.174229	6	0.867416
P48437_DRAS(1)PESLDLTR	WT_NT-TG_NT	-0.512138	0.238253	-2.14956	8	0.063819
P48453_ICS(1)FEEAK	WT_NT-TG_NT	-0.0826633	0.474796	-0.174103	8	0.86611
P48678_LRLS(1)PSPTSQR	WT_NT-TG_NT	-0.0252722	0.220152	-0.114794	4	0.91414
P48722_LHGRS(1)FDDPIVQTER	WT_NT-TG_NT	0.657178	0.355551	1.84834	5	0.123813
P49312_SES(1)PKEPEQLRK	WT_NT-TG_NT	0.512671	0.234894	2.18257	8	0.0606194
P51830_GQGTAS(1)PGSVSDLAQTVK	WT_NT-TG_NT	0.0089173	0.332369	0.0268295	8	0.979253
P51859_RAGDVLEDS(1)PK	WT_NT-TG_NT	0.874563	0.441982	1.97873	8	0.0832124
P52479_LLS(0.999)PT(0.001)HEK	WT_NT-TG_NT	-0.0486646	0.173762	-0.280065	7	0.787524
P53986_AAQS(1)PQQHSSGDPTEEESPV	WT_NT-TG_NT	0.0886962	0.366454	0.242039	6	0.816811
P53986_EDEAS(0.99)T(0.01)DVDEKPK	WT_NT-TG_NT	1.00986	0.64665	1.56168	7	0.162334
P53986_SDANTDLIGGS(1)PK	WT_NT-TG_NT	0.0904752	0.311323	0.290615	6	0.781129
P54227_ESVPDFPLS(1)PPK	WT_NT-TG_NT	0.0532498	0.416283	0.127917	8	0.901372
P54227_RAS(1)GQAFELILSPR	WT_NT-TG_NT	0.0823301	0.516733	0.159328	6	0.878639
P54227_RASGQAFELILS(1)PR	WT_NT-TG_NT	0.29503	0.663777	0.444473	8	0.668479
P54285_VEEHS(1)PLER	WT_NT-TG_NT	-1.02955	0.841208	-1.22389	8	0.255812
P54728_PAQTPVLTS(1)PAPADSTPGDSSR	WT_NT-TG_NT	-0.649346	0.545963	-1.18936	8	0.268398
P55012_GEGTPAAGDGLGRPLGPT(0.001)PS(0.996)QS(0.003)R	WT_NT-TG_NT	0.634185	0.482031	1.31565	7	0.229741
P55012_GEGTPAAGDGLGRPLGPT(0.04)PS(0.09)QS(0.871)R	WT_NT-TG_NT	-0.092084	0.295011	-0.312138	7	0.764028
P55088_GSYMEVEDNRS(1)QVETEDLILK	WT_NT-TG_NT	0.00435391	0.406849	0.0107015	8	0.991724
P55288_PGLRPAPNS(1)VDVDDFINTR	WT_NT-TG_NT	-0.109711	0.257872	-0.425448	5	0.688201
P56399_GTGLQPGEEELPDIAPPLVT(1)PDEPK	WT_NT-TG_NT	0.0219582	0.373625	0.0587706	8	0.954576
P56399_SAAES(1)ISESVPVGPK	WT_NT-TG_NT	0.133574	0.196717	0.679013	6	0.522445
P56399_SAAESIS(0.971)ES(0.029)VPVGPK	WT_NT-TG_NT	0.18469	0.412726	0.447489	7	0.668041
P56564_NRDVEMGNS(1)VIEENEMK	WT_NT-TG_NT	-0.0423323	0.185343	-0.2284	8	0.825065
P56695_LNATAS(1)LEQDK	WT_NT-TG_NT	0.119682	0.352534	0.339492	7	0.744197
P57776_ATAPQTQHVS(1)PMR	WT_NT-TG_NT	0.435495	0.492554	0.884157	8	0.402401
P57776_KGATPAEDDEDKDIDLFGS(1)DEEEEDK	WT_NT-TG_NT	0.676053	0.632481	1.06889	8	0.316307
P58404_AS(1)PGPGGLSGGESLLVK	WT_NT-TG_NT	0.145387	0.395408	0.367688	7	0.723972
P58871_ENY(0.001)EDQEPLVGHES(0.986)PIT(0.013)LAAR	WT_NT-TG_NT	-0.263036	0.243976	-1.07812	7	0.316724
P58871_MQAESQS(0.999)PTNVDLEDK	WT_NT-TG_NT	-0.334896	0.353186	-0.948213	8	0.37078
P59281_KPS(0.994)S(0.006)ETDIENWASK	WT_NT-TG_NT	-0.972658	0.626901	-1.55153	5	0.181473
P59648_SELPS(0.825)S(0.175)APGGGGV	WT_NT-TG_NT	-0.0826986	0.35649	-0.23198	6	0.824263
P59808_S(0.002)HS(0.998)LDDLQGDADVGK	WT_NT-TG_NT	-0.534664	0.411353	-1.29977	7	0.234843
P60469_GEGPAVPGDT(0.999)PPPT(0.001)PR	WT_NT-TG_NT	0.117831	0.0830947	1.41803	8	0.193937
P60469_RGS(1)ALGPDEAGGELER	WT_NT-TG_NT	0.129781	0.522262	0.248499	8	0.810009
P60469_VSSSGLDS(1)LGR	WT_NT-TG_NT	0.0270468	0.295065	0.0916638	5	0.930524
P60904_S(0.001)LS(0.993)T(0.006)SGESLYHVLGLDK	WT_NT-TG_NT	0.695764	0.768481	0.905376	8	0.391717
P61028_GAMGIMLVY(0.998)DIT(0.994)NEKS(0.008)FDNIKNWIR	WT_NT-TG_NT	-0.272854	0.794919	-0.343248	6	0.743119
P61264_SAKDS(1)DDEEEVVHVDR	WT_NT-TG_NT	-0.20439	0.310221	-0.658853	8	0.528493
P61329_EPS(1)LHEIGEK	WT_NT-TG_NT	-0.215355	0.503415	-0.427788	8	0.680088
P61807_LMTANS(1)PEVHG	WT_NT-TG_NT	-0.0498567	0.163199	-0.305496	5	0.772297
P61979_DYDDMS(1)PR	WT_NT-TG_NT	-0.668905	0.3492	-1.91554	7	0.0969642
P62071_FQEQECPPS(1)PEPTRK	WT_NT-TG_NT	-0.0907417	0.530241	-0.171133	8	0.868369
P62259_AAFDDAIAELDTLS(0.999)EES(0.001)YK	WT_NT-TG_NT	-0.207346	0.304481	-0.680982	8	0.515106
P62482_MYPESTTGS(1)PAR	WT_NT-TG_NT	-0.0461669	0.498744	-0.0925663	8	0.928524
P62482_RS(0.002)S(0.998)LVITTK	WT_NT-TG_NT	0.140969	0.203048	0.694263	8	0.507174
P62484_NMAPSQQS(1)PVR	WT_NT-TG_NT	0.225404	0.59156	0.381033	8	0.713099
P62484_TTPPTQKPPS(1)PPMSGK	WT_NT-TG_NT	0.300384	0.235553	1.27523	8	0.238013
P62751_IRT(0.005)S(0.049)PT(0.947)FR	WT_NT-TG_NT	0.240829	0.117607	2.04774	6	0.0865122
P62983_TLS(1)DYNIQK	WT_NT-TG_NT	-0.675443	0.356424	-1.89505	7	0.0999303
P62996_RPHT(1)PTPGIYMGR	WT_NT-TG_NT	-0.44079	0.321452	-1.37125	8	0.207527
P63011_MS(1)ESLDTADPAVTGAK	WT_NT-TG_NT	-0.053115	0.228821	-0.232125	8	0.822269
P63046_AESEAET(0.001)PGT(0.999)PGEFESK	WT_NT-TG_NT	-0.531537	0.36054	-1.47428	7	0.183902
P63085_VADPDHDHTGFLT(1)EYVATR	WT_NT-TG_NT	-0.215696	0.513862	-0.419755	8	0.68571
P63101_TAFDEAIAELDTLS(1)EESYK	WT_NT-TG_NT	-0.185617	0.419612	-0.442353	8	0.669949
P63115_RDS(0.031)DMAS(0.968)HIQQPGGHGNPGPAPSPSPGPGPGPGASER	WT_NT-TG_NT	-0.897575	0.892046	-1.0062	7	0.347827
P63115_RDS(0.995)DMAS(0.005)HIQQPGGHGNPGPAPSPSPGPGPGPGASER	WT_NT-TG_NT	0.0247979	1.17645	0.0210786	6	0.983866
P63141_IPS(0.012)S(0.988)PDLKK	WT_NT-TG_NT	1.33545	0.616851	2.16495	6	0.073573
P63141_IPS(0.998)S(0.002)PDLKK	WT_NT-TG_NT	-1.00258	0.607152	-1.65129	7	0.142663
P63166_S(1)DQEAKPSTEDLGDK	WT_NT-TG_NT	0.0316319	0.298383	0.106011	8	0.918184
P63216_GET(1)PVNSTMSIGQAR	WT_NT-TG_NT	-0.0356791	0.332542	-0.107292	8	0.917199
P63260_GYSFT(0.052)T(0.198)T(0.749)AER	WT_NT-TG_NT	-0.0316764	0.343876	-0.0921159	7	0.929187
P63318_AAPALT(1)PPDR	WT_NT-TG_NT	0.076239	0.101265	0.752868	8	0.473099
P63318_LVLASIDQADFQGFT(0.997)Y(0.003)VNPDFVHPDAR	WT_NT-TG_NT	-0.109331	0.662102	-0.165127	8	0.87294
P63318_MGPSS(0.018)S(0.978)PIPS(0.003)PSPSPTDSK	WT_NT-TG_NT	-0.615314	0.4048	-1.52004	7	0.172302
P63318_MGPSSSPIPSPS(0.009)PS(0.979)PT(0.012)DSK	WT_NT-TG_NT	0.271881	0.47384	0.573781	8	0.581884
P63318_MGPSSSPIPSPSPS(0.005)PT(0.994)DS(0.001)K	WT_NT-TG_NT	-0.485663	0.339727	-1.42957	7	0.195915
P63328_ITS(1)FEEAK	WT_NT-TG_NT	-0.325887	0.319041	-1.02146	7	0.341036
P68181_T(0.047)WT(0.953)LCGTPEYLAPEIILSK	WT_NT-TG_NT	-1.71245	0.730295	-2.34487	4	0.0789564
P68181_T(0.941)WT(0.059)LCGTPEYLAPEIILSK	WT_NT-TG_NT	-0.198946	1.4066	-0.141438	7	0.891508
P70182_KIPLKPS(0.087)PT(0.913)K	WT_NT-TG_NT	0.174695	0.273505	0.638726	8	0.540852
P70182_KIPLKPS(0.994)PT(0.006)K	WT_NT-TG_NT	0.657211	0.734246	0.895083	8	0.396874
P70288_MLPHAPGVQMQAIPEDAVHEDS(1)GDEDGEDPDK	WT_NT-TG_NT	-0.612229	0.582807	-1.05048	7	0.328403
P70333_HTGPNS(1)PDTANDGFVR	WT_NT-TG_NT	-0.138814	0.14774	-0.939581	8	0.374931
P70399_LPT(0.002)S(0.003)EEERS(0.995)PAK	WT_NT-TG_NT	0.280075	0.22876	1.22432	7	0.260434
P70399_MESLGS(1)PR	WT_NT-TG_NT	-0.0631873	0.370173	-0.170696	5	0.871155
P70399_S(0.001)EDRPS(0.971)S(0.027)PQVSVAAVETK	WT_NT-TG_NT	-0.0425141	0.287718	-0.147763	4	0.889679
P70399_STPFIVPS(0.017)S(0.022)PT(0.961)EQGGRK	WT_NT-TG_NT	0.242865	0.192961	1.25862	7	0.248517
P70414_GMIIEHEGDRPAS(1)K	WT_NT-TG_NT	0.611195	0.874833	0.698642	6	0.510934
P70441_EALVEPASES(1)PRPALAR	WT_NT-TG_NT	0.296682	0.499196	0.59432	8	0.56872
P70663_KAESSPNAEPS(0.016)DEGNS(0.961)REHS(0.017)AGS(0.003)CT(0.003)NFQCK	WT_NT-TG_NT	-0.693976	0.783247	-0.886024	4	0.425659
P70663_PS(0.011)ALNS(0.989)EEETHEQS(0.995)T(0.005)EQDK	WT_NT-TG_NT	0.522198	0.763924	0.683573	8	0.513553
P70663_PSALNS(1)EEETHEQSTEQDK	WT_NT-TG_NT	0.711405	0.563237	1.26307	8	0.242133
P70698_SGSS(0.086)S(0.911)PDS(0.001)EIT(0.001)ELK	WT_NT-TG_NT	-0.0720922	0.103843	-0.694245	5	0.518457
P80560_ADSVAGAIQSDPAEGS(1)QESHGR	WT_NT-TG_NT	0.0437361	0.529096	0.0826621	8	0.936151
P83510_SEGS(1)PVLPHEPSK	WT_NT-TG_NT	-0.00602513	0.0749053	-0.0804366	8	0.937866
P83510_TTS(0.003)IS(0.997)PALAR	WT_NT-TG_NT	-0.338056	0.478273	-0.706826	5	0.511244
P84086_AALEQPCEGS(0.997)LT(0.003)RPK	WT_NT-TG_NT	0.189175	0.337297	0.560858	8	0.590253
P97379_S(0.004)AT(0.996)PPPAEPASLPQEPPK	WT_NT-TG_NT	-0.0145943	0.187916	-0.0776639	7	0.940269
P97427_GMYDGPVYEVPAT(1)PK	WT_NT-TG_NT	-0.120256	0.222661	-0.540084	8	0.603845
P97427_NLHQS(0.001)NFS(0.066)LS(0.933)GAQIDDNNPR	WT_NT-TG_NT	-0.687487	0.300901	-2.28476	7	0.0562403
P97427_S(1)IPHITSDR	WT_NT-TG_NT	0.0609145	0.103867	0.586467	8	0.573733
P97445_GADYTEPDS(1)PREPPGGAHDPAPR	WT_NT-TG_NT	-0.0296408	0.3778	-0.0784564	8	0.939392
P97492_PLREPGSSHLGS(0.999)PDT(0.001)AR	WT_NT-TG_NT	-0.150511	0.299061	-0.503279	8	0.62833
P97492_S(1)LGSGESESESRPGK	WT_NT-TG_NT	-0.268778	0.327004	-0.82194	8	0.434922
P97798_LELKPIDKS(1)PDPNPVMTDTPIPR	WT_NT-TG_NT	-0.218055	0.495556	-0.440021	6	0.67533
P97823_IILGGFSQGGALS(0.291)LY(0.475)T(0.395)ALT(0.923)T(0.916)QQK	WT_NT-TG_NT	0.803055	0.859298	0.934547	4	0.402929
P97825_S(0.009)NS(0.99)S(0.001)EASSGDFLDLK	WT_NT-TG_NT	-0.102609	0.255614	-0.401421	6	0.702017
P97855_S(0.083)T(0.083)S(0.834)PAPADVAPAQEDLR	WT_NT-TG_NT	0.105133	0.126943	0.828196	6	0.439253
P97868_VEGTEIVKPS(1)PK	WT_NT-TG_NT	0.0595739	0.173127	0.344104	7	0.740873
P98084_S(0.663)AS(0.337)QDCIETTPGAQEGK	WT_NT-TG_NT	-0.275573	0.550752	-0.500357	6	0.634643
Q00PI9_S(1)GDETPGSEAPGDK	WT_NT-TG_NT	-0.686005	0.404216	-1.69712	6	0.140597
Q01768_VMLGET(1)NPADSKPGTIR	WT_NT-TG_NT	-0.475213	0.421274	-1.12804	8	0.291995
Q02053_ATLPS(1)PDK	WT_NT-TG_NT	0.00618711	0.28434	0.0217596	8	0.983173
Q02248_RLS(1)VELTSSLFR	WT_NT-TG_NT	0.274928	0.543642	0.505715	5	0.634557
Q02248_RT(0.005)S(0.995)MGGTQQQFVEGVR	WT_NT-TG_NT	0.0201267	0.28078	0.0716815	8	0.944615
Q02357_RRT(0.544)LT(0.667)PLT(0.789)LRY(1)S(1)ILS(1)ES(1)R	WT_NT-TG_NT	0.320627	0.214994	1.49133	5	0.196076
Q03173_NS(0.001)RPS(0.049)S(0.933)PVNT(0.015)PS(0.001)S(0.001)QPPAAK	WT_NT-TG_NT	-0.709389	0.549407	-1.29119	8	0.232695
Q03173_S(1)PVISRPK	WT_NT-TG_NT	0.233506	0.128279	1.8203	7	0.111519
Q03517_EHLGPGS(0.015)S(0.985)QEMER	WT_NT-TG_NT	-0.243974	0.94778	-0.257416	4	0.809557
Q03517_IETQTQEEVRDS(1)K	WT_NT-TG_NT	0.0250463	0.272916	0.0917727	8	0.929135
Q03517_VPS(0.002)PVS(0.994)S(0.004)EDDLQEEEQLEQAIK	WT_NT-TG_NT	-0.0100503	0.282115	-0.0356248	7	0.972576
Q04690_S(1)FDHLISDTK	WT_NT-TG_NT	-0.211238	0.204336	-1.03377	8	0.331478
Q05D44_SVPTVDS(1)GNEDDDSSFK	WT_NT-TG_NT	0.000307717	0.174576	0.00176265	8	0.998637
Q05D44_TARPNSEAPLS(0.027)GS(0.973)EDADDSNK	WT_NT-TG_NT	-0.221647	0.367018	-0.603913	6	0.568017
Q08274_RYHS(1)LGNISR	WT_NT-TG_NT	0.0262858	0.61287	0.0428897	5	0.96745
Q08460_GGYS(0.016)T(0.979)PQT(0.005)LANR	WT_NT-TG_NT	0.0989025	0.25753	0.384043	7	0.712346
Q08460_RLEDEQPPTLS(1)PK	WT_NT-TG_NT	0.257948	0.133179	1.93685	7	0.0939701
Q0P678_SFSSSPSPS(0.003)PT(0.003)PS(0.994)PHRPPVR	WT_NT-TG_NT	-0.178007	0.372855	-0.477417	5	0.653204
Q148V7_AGS(0.991)IS(0.009)T(0.001)LDSLDFAR	WT_NT-TG_NT	-0.118926	0.45197	-0.263128	7	0.800029
Q148V7_S(0.213)S(0.787)PEIQEPIK	WT_NT-TG_NT	0.166577	0.12644	1.31744	8	0.22417
Q148V7_S(0.676)S(0.324)PEIQEPIK	WT_NT-TG_NT	0.166577	0.12644	1.31744	8	0.22417
Q14CH0_STVEDFEANT(0.042)S(0.945)PT(0.012)K	WT_NT-TG_NT	0.0273481	0.182891	0.149532	8	0.884835
Q2PFD7_DHRPET(1)PGIK	WT_NT-TG_NT	-0.716054	0.467248	-1.53249	6	0.176289
Q2PFD7_IGS(0.986)T(0.014)TNPFLDIPHDPNAAVYK	WT_NT-TG_NT	-0.310488	0.531842	-0.583797	7	0.577675
Q2PFD7_S(0.001)HS(0.017)S(0.981)PSLNPDASPVTAK	WT_NT-TG_NT	-0.608755	0.341548	-1.78234	5	0.134788
Q2PFD7_S(0.013)HS(0.052)S(0.052)PS(0.883)LNPDAS(0.754)PVT(0.246)AK	WT_NT-TG_NT	0.00873887	0.959241	0.00911019	7	0.992985
Q2PFD7_S(0.031)HS(0.968)S(0.001)PSLNPDAS(1)PVTAK	WT_NT-TG_NT	0.341594	0.463305	0.737299	8	0.482003
Q2PFD7_SHS(1)SPSLNPDASPVTAK	WT_NT-TG_NT	0.358273	0.263336	1.36052	8	0.210757
Q3TES0_AQAPELQQEEERPGAVGS(1)PR	WT_NT-TG_NT	-0.596712	0.600492	-0.993706	6	0.358736
Q3TES0_VQTPQS(1)PHQHPVAPGAIADK	WT_NT-TG_NT	-0.121051	0.217781	-0.555835	7	0.595634
Q3TVA9_GLS(1)LTETELEELR	WT_NT-TG_NT	-0.3022	0.470957	-0.641673	8	0.539032
Q3TWL2_RIINLGPVHPGPLS(1)PEPQPMGVR	WT_NT-TG_NT	-0.0601385	0.66139	-0.0909274	5	0.931081
Q3TWW8_SHS(1)PLPAPPSK	WT_NT-TG_NT	0.393817	0.282383	1.39462	8	0.200637
Q3TXS7_T(0.003)VGT(0.997)PIASVPGSTNTGTVPGSEK	WT_NT-TG_NT	0.119279	0.111165	1.07298	5	0.332311
Q3TXS7_T(0.936)VGT(0.064)PIASVPGSTNTGTVPGSEK	WT_NT-TG_NT	-1.01296	0.665594	-1.52189	5	0.188525
Q3TXS7_TASAVAGKT(1)PDAS(1)PEPK	WT_NT-TG_NT	0.269371	0.401286	0.671269	17	0.511068
Q3U0M1_FNFESVPES(1)PGEK	WT_NT-TG_NT	0.1385	0.309964	0.446827	8	0.666849
Q3U0V1_VQIS(0.993)PDS(0.007)GGLPER	WT_NT-TG_NT	0.176262	0.199229	0.884718	6	0.410358
Q3UDE2_MEIQSGPQPGS(1)PGR	WT_NT-TG_NT	1.16374	0.378259	3.07658	7	0.0179012
Q3UGS4_S(0.994)PT(0.006)NSSEIFTPAHEENVR	WT_NT-TG_NT	0.120269	0.0665212	1.80797	4	0.144888
Q3UGY8_VAAPSS(0.009)S(0.973)PS(0.018)AEAEYWR	WT_NT-TG_NT	-0.794363	0.445826	-1.78178	4	0.149375
Q3UH68_TINHQMES(1)PGER	WT_NT-TG_NT	-0.283422	0.199821	-1.41838	5	0.215287
Q3UH99_ET(0.002)IS(0.915)AIDT(0.02)S(0.063)PK	WT_NT-TG_NT	0.287016	0.219208	1.30933	5	0.247359
Q3UHB8_S(0.006)FS(0.994)LGDLSHSPQTAQHVER	WT_NT-TG_NT	-0.0461737	0.187368	-0.246433	8	0.811552
Q3UHB8_SHS(1)LDSLSR	WT_NT-TG_NT	0.565623	0.202087	2.7989	7	0.0265661
Q3UHD1_NENVATLSVS(0.004)S(0.996)LER	WT_NT-TG_NT	-0.580356	0.429228	-1.35209	6	0.225084
Q3UHD6_SES(1)GYGFNVR	WT_NT-TG_NT	0.128662	0.216412	0.594524	8	0.56859
Q3UHD9_ALS(0.975)T(0.025)DCTPSGDLSPLSR	WT_NT-TG_NT	0.214893	0.123413	1.74125	7	0.125181
Q3UHD9_GAGSRLS(0.999)WPES(0.001)EGK	WT_NT-TG_NT	-0.381064	0.365534	-1.04249	6	0.337357
Q3UHD9_LSTPSKT(0.999)EGSAVQAEAK	WT_NT-TG_NT	0.0653547	0.34118	0.191555	6	0.854409
Q3UHJ0_ILS(1)DVTHSAVFGVPASK	WT_NT-TG_NT	-0.699622	0.483391	-1.44732	6	0.19796
Q3UHJ0_VGSLT(1)PPSSPK	WT_NT-TG_NT	0.0500715	0.237625	0.210717	7	0.839111
Q3UHJ0_VQT(0.001)T(0.999)PPPTIQGQK	WT_NT-TG_NT	0.15388	0.148511	1.03615	6	0.340074
Q3UHK3_T(0.047)GAY(0.989)LQFLS(0.964)ILS(1)RMLIR	WT_NT-TG_NT	0.240624	0.435821	0.552117	8	0.595951
Q3UHK3_T(0.136)GAY(0.98)LQFLS(0.884)ILS(1)RMLIR	WT_NT-TG_NT	0.240624	0.435821	0.552117	8	0.595951
Q3UHK3_T(0.224)GAY(0.792)LQFLS(0.984)ILS(1)RMLIR	WT_NT-TG_NT	-0.0669641	0.497263	-0.134665	8	0.896203
Q3UJU9_S(0.02)HS(0.979)LPNS(0.001)LDYAQASER	WT_NT-TG_NT	-0.0232912	0.64503	-0.0361087	6	0.972367
Q3ULB5_S(1)LVGTPYWMAPEVISR	WT_NT-TG_NT	-0.229335	0.571773	-0.401095	5	0.704917
Q3UMB5_VAS(1)PANVGTLHTLSR	WT_NT-TG_NT	-0.148831	0.218565	-0.680948	7	0.517789
Q3UMU9_GGS(0.996)S(0.004)GEELEDEEPVK	WT_NT-TG_NT	0.0391439	0.451303	0.0867352	8	0.933014
Q3UN16_RLS(0.999)LGS(0.001)PDSR	WT_NT-TG_NT	0.104529	0.245682	0.425463	8	0.681713
Q3UNH4_APSPAPRPPS(1)RR	WT_NT-TG_NT	0.0262671	1.38426	0.0189756	7	0.98539
Q3UNH4_ERPGS(0.999)T(0.001)GEGDLVSLR	WT_NT-TG_NT	-1.0991	0.884449	-1.24269	8	0.249168
Q3UNH4_NSELVS(1)PVKPER	WT_NT-TG_NT	-0.215994	0.431731	-0.500298	8	0.630336
Q3UNH4_S(0.006)VAT(0.006)GPMT(0.989)PQAAAPPAVPPVFPEVR	WT_NT-TG_NT	0.00665236	0.82939	0.00802078	6	0.99386
Q3UNH4_S(0.995)PS(0.005)AEAAAPPPGPR	WT_NT-TG_NT	0.100545	0.202976	0.495353	7	0.635521
Q3UNH4_SIGSLPEREPSAST(0.011)S(0.989)QK	WT_NT-TG_NT	-0.512267	0.190673	-2.68663	7	0.0312379
Q3UNH4_VITQIPGAT(0.042)S(0.958)PGK	WT_NT-TG_NT	-0.139352	0.413026	-0.337393	8	0.744503
Q3USB7_KLPSESDLLEGEVT(1)DEDEEAEMSR	WT_NT-TG_NT	-0.0820268	0.492491	-0.166555	6	0.873191
Q3UUG6_SSEAAGSSSLISHCSSDPADRLS(1)PFLAAR	WT_NT-TG_NT	0.173098	0.345235	0.501393	7	0.631475
Q3UVL4_AAAAAVGPGLGS(0.001)GPGDS(0.999)PEGPEADAPERR	WT_NT-TG_NT	0.25886	0.410491	0.630611	6	0.551542
Q3UVX5_PRS(1)PS(1)PISTLSHLAGSAGR	WT_NT-TG_NT	-0.194293	0.20893	-0.929942	8	0.379607
Q3UYG8_GLS(1)PPHK	WT_NT-TG_NT	0.0113694	0.261472	0.0434824	5	0.967
Q3V3V9_KAGS(1)DGDIMDSSTETPPISIK	WT_NT-TG_NT	0.0416564	0.29667	0.140413	6	0.892929
Q3V3V9_PLPPY(0.012)PT(0.049)EPS(0.685)S(0.256)PERS(0.854)PPS(0.104)PAT(0.039)DQR	WT_NT-TG_NT	-0.452468	0.341904	-1.32338	6	0.2339
Q4ACU6_AHS(1)PQGEGEIPLHR	WT_NT-TG_NT	0.200434	0.348921	0.574441	7	0.58365
Q4KMM3_RDS(0.999)ET(0.001)EVEELRK	WT_NT-TG_NT	0.107032	0.251329	0.425866	8	0.681432
Q4KMM3_S(0.068)T(0.075)EES(0.353)LS(0.49)EDAFT(0.011)ES(0.015)ELS(0.985)PIREELLS(0.001)S(0.001)EPR	WT_NT-TG_NT	0.0547147	0.564629	0.0969039	5	0.926567
Q4KMM3_TTT(1)PDVAHPK	WT_NT-TG_NT	0.124524	0.462526	0.269226	8	0.794569
Q4KMM3_VVSST(0.001)S(0.999)EEEEAFTEK	WT_NT-TG_NT	-0.044637	0.270006	-0.165319	6	0.874122
Q4VA53_AES(1)PETSAVESTQSTPQK	WT_NT-TG_NT	-0.143898	0.190267	-0.756295	5	0.483562
Q52KI8_APKPEPVPEPKEPS(1)PEK	WT_NT-TG_NT	0.286404	0.0760204	3.76746	8	0.0054855
Q52KI8_KPPAPPSPVQSQSPS(0.033)T(0.033)NWS(0.933)PAVPAK	WT_NT-TG_NT	-0.485768	0.241792	-2.00903	4	0.114926
Q52KI8_RYS(1)PPIQR	WT_NT-TG_NT	0.254608	0.176879	1.43945	6	0.200084
Q52KI8_S(1)PELPEPSVR	WT_NT-TG_NT	-0.0944422	0.12506	-0.755174	8	0.47179
Q52KI8_TAS(1)PPPPPK	WT_NT-TG_NT	0.111787	0.108881	1.02669	7	0.338731
Q569Z6_ASVSDLS(1)PR	WT_NT-TG_NT	0.415526	0.205523	2.0218	8	0.0778408
Q569Z6_FSGEEGEIEDDES(0.996)GT(0.004)ENREEK	WT_NT-TG_NT	0.282173	0.313491	0.900098	8	0.394355
Q569Z6_IDIS(0.996)PS(0.003)T(0.001)FR	WT_NT-TG_NT	-0.469491	0.470101	-0.998701	6	0.356498
Q569Z6_KSPVGKS(1)PPATGSAYGSSQK	WT_NT-TG_NT	0.0454991	0.486548	0.0935141	5	0.929127
Q56A07_EQKLS(0.851)T(0.149)DDLKTEEEGK	WT_NT-TG_NT	1.89897	0.698341	2.71925	7	0.0297977
Q5DQR4_SLSGSTNTVS(0.008)S(0.989)EGVT(0.003)K	WT_NT-TG_NT	0.241554	0.317564	0.760647	4	0.489238
Q5DTL9_DSGLEDGRES(0.095)PS(0.905)FDT(0.001)PSQR	WT_NT-TG_NT	0.704313	1.42906	0.492851	5	0.642997
Q5DTL9_ERDSGLEDGRES(1)PSFDTPSQR	WT_NT-TG_NT	-0.0352657	0.306833	-0.114935	8	0.911329
Q5DTL9_NDVS(0.999)RENST(0.001)VDFSK	WT_NT-TG_NT	-0.279136	0.418643	-0.666764	8	0.523683
Q5DTY9_LLAPEDVKQS(1)PDEFCHSDFEDASQGSDTR	WT_NT-TG_NT	-0.330822	0.18855	-1.75456	6	0.129869
Q5DTY9_T(0.001)LT(0.071)S(0.925)GS(0.004)RESNISSK	WT_NT-TG_NT	-0.0890489	0.371938	-0.239419	4	0.822549
Q5DU25_AQNPAYFEGKPAS(1)LDEGAMAGAR	WT_NT-TG_NT	0.0751929	0.429977	0.174877	8	0.865521
Q5F2E8_ASDPQS(0.999)PPQVS(0.001)R	WT_NT-TG_NT	0.0471627	0.242243	0.194691	8	0.850488
Q5PR73_GTFRES(1)YIPTVEDTYR	WT_NT-TG_NT	-0.00576022	0.614098	-0.00937997	7	0.992778
Q5RJI5_SSGGTPLHS(1)PLHTPR	WT_NT-TG_NT	-0.15382	0.371117	-0.414479	8	0.689415
Q5SRT8_DEPWWEGRVASDVHCT(1)LR	WT_NT-TG_NT	-1.28547	0.887779	-1.44797	7	0.190889
Q5SRX1_AAETVPDLPS(1)PPTEAPAPASNTSTR	WT_NT-TG_NT	0.0424209	0.289019	0.146776	7	0.887447
Q5SRX1_GIEFPMADLDALS(1)PIHTPQR	WT_NT-TG_NT	-0.0614147	0.339455	-0.180922	8	0.860929
Q5SSH7_S(1)MEETRPVPTVK	WT_NT-TG_NT	-0.0275985	0.622305	-0.0443488	4	0.966752
Q5SXY1_KLGS(0.053)S(0.946)PT(0.001)SSCNPTPTK	WT_NT-TG_NT	-0.196485	0.219369	-0.895685	7	0.400172
Q5U3K5_NISLS(0.003)S(0.997)EEEAEGLAGHPR	WT_NT-TG_NT	0.385826	0.304415	1.26743	7	0.245533
Q60598_KQT(0.982)PPAS(0.019)PS(0.998)PQPIEDRPPS(0.496)S(0.414)PIY(0.09)EDAAPFK	WT_NT-TG_NT	-0.448324	1.02786	-0.436172	7	0.675848
Q60598_KQT(1)PPASPSPQPIEDRPPSSPIYEDAAPFK	WT_NT-TG_NT	-0.0356897	0.363621	-0.0981507	8	0.924227
Q60771_FYYSSGS(0.001)S(0.132)S(0.846)PT(0.021)HAK	WT_NT-TG_NT	-1.42426	2.04132	-0.697717	6	0.511472
Q60829_ATLSEPGEEPQHPS(1)PP	WT_NT-TG_NT	-0.0013023	0.1889	-0.00689415	8	0.994668
Q60829_AVQHLQTISNLSENQAS(1)EEEDELGELR	WT_NT-TG_NT	-0.665573	0.268086	-2.48268	6	0.047632
Q60875_EAQELGS(1)PEDR	WT_NT-TG_NT	-0.197926	0.411836	-0.480595	7	0.645461
Q60875_LQDS(0.053)S(0.946)DPDTGSEEEVS(0.077)S(0.067)RLS(0.822)PPHS(0.034)PR	WT_NT-TG_NT	-0.35286	0.257746	-1.36902	4	0.242832
Q60875_LQDS(0.17)S(0.827)DPDT(0.001)GS(0.001)EEEVS(0.001)S(0.001)RLS(0.968)PPHS(0.032)PR	WT_NT-TG_NT	-0.119451	0.762347	-0.156688	5	0.881621
Q60902_STPSHGSVSS(0.001)LNS(0.002)T(0.002)GS(0.246)LS(0.749)PK	WT_NT-TG_NT	0.071031	0.285235	0.249027	5	0.813246
Q60902_TVFAGAVPVLPAS(1)PPPK	WT_NT-TG_NT	0.0370112	0.35146	0.105307	8	0.918725
Q60932_LTFDSS(0.004)FS(0.992)PNT(0.003)GKK	WT_NT-TG_NT	-0.0816938	0.293224	-0.278606	8	0.787613
Q61029_GPPDFSSDEEREPT(0.999)PVLGSGASVGR	WT_NT-TG_NT	-0.461801	0.409687	-1.12721	4	0.322696
Q61036_S(0.019)DS(0.981)LDNEEKPPAPPLR	WT_NT-TG_NT	-0.406228	0.267852	-1.51661	4	0.203958
Q61036_T(0.004)AS(0.004)EPPLAPPVS(0.993)EEEDEEEEEEEDDNEPPPVIAPRPEHTK	WT_NT-TG_NT	-0.350426	0.29829	-1.17478	6	0.284588
Q61070_FPS(1)PHPS(1)PAK	WT_NT-TG_NT	-0.199862	0.247018	-0.8091	5	0.455219
Q61097_RTES(1)VPSDINNPVDR	WT_NT-TG_NT	-0.432235	0.535217	-0.807588	8	0.442676
Q61097_TDVLGVHEAEAEEPEAGKS(1)EAEDDEEDEVDDLPSSR	WT_NT-TG_NT	-0.474726	0.360009	-1.31865	5	0.244453
Q61165_IGS(1)DPLAYEPK	WT_NT-TG_NT	-0.0223089	0.253308	-0.0880706	7	0.932287
Q61165_LDS(1)PTLSR	WT_NT-TG_NT	0.198923	0.131764	1.50969	8	0.169561
Q61206_PLHELIMQLLEET(1)PEEK	WT_NT-TG_NT	1.25234	0.583593	2.14592	5	0.0846808
Q61290_FGEAVVVGRPGS(1)GDGDSDQSR	WT_NT-TG_NT	-0.110848	0.490829	-0.225838	7	0.82778
Q61290_HLLS(1)PDVSR	WT_NT-TG_NT	-0.366704	0.454859	-0.806193	7	0.446651
Q61290_HMQMS(0.195)S(0.805)QEALNK	WT_NT-TG_NT	-0.258056	0.726874	-0.355022	4	0.740502
Q61301_HIS(1)PVQALSEFK	WT_NT-TG_NT	0.352217	0.389293	0.904759	6	0.400462
Q61301_TPEELEDDS(1)DFEQEDYDVR	WT_NT-TG_NT	-0.258343	0.610388	-0.423244	7	0.684818
Q61316_MQVDQEEPHTEEQQQQPQT(1)PAENK	WT_NT-TG_NT	-0.0975577	0.277369	-0.351726	8	0.734129
Q61337_RMS(1)DEFEGSFK	WT_NT-TG_NT	-0.351119	0.257244	-1.36492	4	0.24401
Q61548_KPGNNEGS(1)GAPS(1)PLSK	WT_NT-TG_NT	0.00932393	0.556433	0.0167566	17	0.986826
Q61548_PDAAPSIDLFGTDAFS(0.02)S(0.98)PPR	WT_NT-TG_NT	-0.355958	0.486049	-0.732349	8	0.484856
Q61548_S(0.417)S(0.583)PATTVT(0.308)S(0.683)PNS(0.009)TPAK	WT_NT-TG_NT	0.313598	0.212658	1.47466	5	0.200315
Q61644_AEGATLSNATGAVESTSQAGDRGS(0.991)VS(0.007)S(0.001)YDR	WT_NT-TG_NT	-1.1522	0.733783	-1.57022	7	0.160355
Q61644_GSVS(0.066)S(0.934)YDR	WT_NT-TG_NT	-0.52866	0.516315	-1.02391	6	0.345374
Q61687_YVES(1)DDEKPTDENVNEK	WT_NT-TG_NT	0.419418	0.570907	0.734653	8	0.483527
Q61699_IES(1)PKLER	WT_NT-TG_NT	0.387559	0.126054	3.07455	8	0.0152423
Q61699_NIQQDNSEAGTQPQVQTDGQQTS(0.007)QS(0.004)PPS(0.988)PELTSEESK	WT_NT-TG_NT	0.00983507	0.343411	0.0286393	6	0.978081
Q61699_VPT(1)EEEDGSSLEADMECPNQRPTESSDVDK	WT_NT-TG_NT	-0.590607	0.21401	-2.75972	8	0.0246856
Q61701_NCPS(1)PMQTGAATDDSK	WT_NT-TG_NT	0.00580168	0.304151	0.019075	7	0.985314
Q61768_PIRPGQHPAAS(1)PTHPGTVR	WT_NT-TG_NT	-0.0841547	0.459671	-0.183076	7	0.859928
Q61845_MAT(1)S(1)DVKPKS(0.036)IS(0.965)R	WT_NT-TG_NT	0.501101	1.08723	0.460896	4	0.668818
Q61845_MAT(1)S(1)DVKPKS(0.369)IS(0.631)R	WT_NT-TG_NT	0.501101	1.08723	0.460896	4	0.668818
Q61990_PS(0.004)S(0.011)S(0.985)PVIFAGGQDR	WT_NT-TG_NT	-0.37296	0.235363	-1.58462	8	0.151713
Q62048_QPS(1)EEEIIK	WT_NT-TG_NT	-0.0162062	0.23833	-0.0679988	8	0.947455
Q62093_VDNLT(0.011)Y(0.004)RT(0.822)S(0.163)PDTLRR	WT_NT-TG_NT	0.799149	0.277562	2.87917	5	0.0346217
Q62093_VDNLT(0.97)Y(0.002)RT(0.014)S(0.014)PDTLR	WT_NT-TG_NT	0.702277	0.186994	3.75562	4	0.0198501
Q62172_IAQEIASLS(1)K	WT_NT-TG_NT	0.0053701	0.267736	0.0200575	5	0.984773
Q62188_GGT(0.883)PAGS(0.946)T(0.171)RGS(0.5)PT(0.5)RPNPPVR	WT_NT-TG_NT	-0.211226	0.585626	-0.360684	8	0.727674
Q62188_GMYDGPVFDLT(0.001)T(0.003)T(0.997)PK	WT_NT-TG_NT	-0.305111	0.393752	-0.77488	8	0.460698
Q62188_GS(0.999)PT(0.001)RPNPPVR	WT_NT-TG_NT	-0.222783	0.342021	-0.651372	8	0.533067
Q62261_AQTLPTSVVTITS(0.001)ES(0.012)S(0.987)PGK	WT_NT-TG_NT	0.300747	0.454869	0.661172	8	0.527081
Q62261_ES(0.022)S(0.977)PVPS(0.001)PTLDRK	WT_NT-TG_NT	0.217197	0.344185	0.631046	8	0.545613
Q62261_ES(0.5)S(0.5)PVPS(0.999)PT(0.001)LDRK	WT_NT-TG_NT	-0.193984	0.647267	-0.299697	8	0.772047
Q62261_ES(0.891)S(0.109)PVPSPTLDR	WT_NT-TG_NT	0.0660806	0.523023	0.126344	7	0.903012
Q62261_TLET(1)PAAQMEGFLNR	WT_NT-TG_NT	-0.403624	0.388284	-1.03951	5	0.346201
Q62277_LHQVY(1)FDAPSCVK	WT_NT-TG_NT	0.223022	0.213465	1.04477	8	0.326668
Q62313_T(0.005)ES(0.995)GETLAGDSDFSLKPEK	WT_NT-TG_NT	-0.434152	0.367353	-1.18184	8	0.271207
Q62318_S(1)GEGEVSGLLR	WT_NT-TG_NT	-0.291056	0.284508	-1.02301	6	0.345765
Q62376_YDERPGPS(1)PLPHR	WT_NT-TG_NT	0.132805	0.117151	1.13362	7	0.294279
Q62415_EPEQEGPSVPGEGSTVES(0.001)LPRPLS(0.887)PT(0.112)K	WT_NT-TG_NT	-0.150825	0.307812	-0.489991	5	0.644882
Q62417_RSAT(1)LPLPAR	WT_NT-TG_NT	0.10118	0.181266	0.558186	6	0.596914
Q62433_S(1)RELHDVDLAEVKPLVEK	WT_NT-TG_NT	-0.103578	0.425521	-0.243415	8	0.813809
Q62433_T(0.002)AS(0.998)GSSVTSLEGTR	WT_NT-TG_NT	0.0874937	0.281652	0.310645	8	0.76401
Q62448_T(0.046)QT(0.953)PPLGQTPQLGLK	WT_NT-TG_NT	-0.220116	0.37234	-0.591169	7	0.572993
Q63844_IADPEHDHTGFLT(0.999)EY(0.001)VATR	WT_NT-TG_NT	0.199162	0.379842	0.524328	8	0.614264
Q63943_VIPAKS(1)PPPPTHNTQLGAPSR	WT_NT-TG_NT	-0.102491	0.181131	-0.565839	4	0.601737
Q64012_GRLS(1)PVPVPR	WT_NT-TG_NT	0.123424	0.112417	1.09791	8	0.304186
Q640R3_S(1)PGLPIR	WT_NT-TG_NT	0.517309	0.613479	0.843238	6	0.431421
Q640R3_THT(0.001)S(0.983)PPRAPS(0.015)S(0.001)PGR	WT_NT-TG_NT	1.25676	0.697126	1.80278	8	0.109089
Q64322_GPT(0.007)S(0.986)PS(0.003)T(0.003)PR	WT_NT-TG_NT	0.0196301	0.139783	0.140432	6	0.892914
Q64332_MNQLLS(0.933)RT(0.163)PALS(0.893)PQRPLT(0.003)T(0.007)QQPQS(0.001)GTLK	WT_NT-TG_NT	-0.40697	0.557569	-0.729901	7	0.489151
Q64332_T(1)PALS(1)PQRPLTTQQPQSGTLK	WT_NT-TG_NT	-0.18944	0.479646	-0.394957	18	0.697515
Q66L44_GAGDEVSELPAPARS(1)PPR	WT_NT-TG_NT	0.177377	0.336068	0.527799	8	0.61196
Q66L44_HAS(1)LDGASPYFK	WT_NT-TG_NT	-0.139484	0.237933	-0.586234	8	0.573882
Q68ED2_TELCENVDPNS(1)PAAK	WT_NT-TG_NT	-0.462032	0.254491	-1.81551	7	0.112304
Q68EF6_RPS(1)VDTPVTDVGFLR	WT_NT-TG_NT	0.441767	0.277675	1.59095	5	0.172495
Q68FF6_HGS(0.057)GADS(0.536)DY(0.408)ENTQSGDPLLGLEGK	WT_NT-TG_NT	-0.570001	0.436078	-1.30711	4	0.261252
Q68FF6_HGS(1)GADSDYENTQSGDPLLGLEGK	WT_NT-TG_NT	-0.179132	0.805673	-0.222338	5	0.832847
Q68FF6_S(0.007)LS(0.021)S(0.969)PT(0.002)DNLELSAR	WT_NT-TG_NT	-0.308523	0.179909	-1.71489	7	0.130082
Q68FF6_SQSELDDQHDYDSVAS(0.997)DEDT(0.003)DQEPLPSAGATR	WT_NT-TG_NT	0.112972	0.456795	0.247313	5	0.8145
Q68FH0_AASPYSQRPAS(0.998)PT(0.002)AVR	WT_NT-TG_NT	0.333125	0.128793	2.58651	8	0.0322878
Q68FH0_LLGLNELDDLLGKES(1)PSK	WT_NT-TG_NT	-1.04579	0.726158	-1.44017	7	0.193004
Q68FH0_PSPIYISSYS(0.016)S(0.984)PAR	WT_NT-TG_NT	-0.468192	0.236198	-1.9822	7	0.0878966
Q68FH0_S(0.004)AVS(0.996)PDLHITPIYEGR	WT_NT-TG_NT	-1.01173	0.541014	-1.87006	8	0.0983982
Q68FH0_VASPSQGQVGSS(0.003)S(0.997)PK	WT_NT-TG_NT	0.146297	0.234124	0.62487	8	0.549459
Q68FH0_VGS(1)PLTLTDAQTR	WT_NT-TG_NT	0.0557279	0.166006	0.335698	8	0.745733
Q68FL4_HRDGGEALVS(1)PDGTVTEAPR	WT_NT-TG_NT	-0.149342	0.253802	-0.58842	8	0.572484
Q68FM6_GS(1)PLNSPLDR	WT_NT-TG_NT	0.414745	0.299558	1.38452	6	0.215489
Q69ZH9_ARS(1)DDYLSR	WT_NT-TG_NT	-0.22764	0.173836	-1.30951	6	0.238269
Q69ZH9_S(1)AEALGPGALVSPR	WT_NT-TG_NT	0.129945	0.299773	0.433479	4	0.68702
Q69ZH9_S(1)CDDGLNTFRDEGR	WT_NT-TG_NT	-0.723264	0.242504	-2.98248	6	0.0245578
Q69ZK9_RLS(1)PPGGSGSGVPGGGPLLPTAGR	WT_NT-TG_NT	-1.503	0.639311	-2.35097	6	0.0569829
Q6DFV3_DQGEPVS(0.999)PS(0.001)EDEPFSWPGPK	WT_NT-TG_NT	-0.148756	0.410969	-0.361964	6	0.729785
Q6DFV3_S(1)YDEGLDDYREDAK	WT_NT-TG_NT	-0.569562	0.558985	-1.01892	5	0.354983
Q6DFV7_HS(0.006)GS(0.994)PENLGESTLNIHEDLDK	WT_NT-TG_NT	-0.190112	0.224956	-0.845104	6	0.430457
Q6DID3_EPVQT(0.016)AQS(0.984)PAPVEK	WT_NT-TG_NT	0.337826	0.227099	1.48757	6	0.187426
Q6NS52_ANS(0.998)VT(0.002)MDGQGLQITPVPGTHPLLVFVNPK	WT_NT-TG_NT	-0.282908	0.24304	-1.16404	8	0.277946
Q6NS60_RHS(0.039)T(0.961)EGEEGDVSDVGSR	WT_NT-TG_NT	0.759326	1.13562	0.668644	5	0.533347
Q6NS60_RHS(0.998)T(0.002)EGEEGDVSDVGSR	WT_NT-TG_NT	0.236012	0.714367	0.330379	6	0.752345
Q6NVE8_EAENTANQAGNES(1)PVQELR	WT_NT-TG_NT	0.0223143	0.362657	0.0615302	6	0.952935
Q6NXN1_ILGS(0.009)AS(0.991)PEEEQEKPILDRPTR	WT_NT-TG_NT	-0.27231	0.171091	-1.59161	8	0.150137
Q6NZC7_KLS(1)VGAYVSSVR	WT_NT-TG_NT	-0.212692	0.276896	-0.768128	8	0.464479
Q6NZJ6_AAS(0.999)LT(0.001)EDR	WT_NT-TG_NT	0.0207633	0.224787	0.0923688	5	0.929992
Q6P4S6_RAS(1)DGGANIQLHAQQLLK	WT_NT-TG_NT	-0.900991	0.367686	-2.45043	7	0.0440792
Q6P542_SKPAAADS(1)EGEEEEEDTAK	WT_NT-TG_NT	-0.00379168	0.43496	-0.00871731	6	0.993327
Q6P9K8_AAASVVSGPPVAS(0.001)DCAS(0.997)PGDS(0.002)AR	WT_NT-TG_NT	-0.287091	0.350319	-0.819512	6	0.443821
Q6P9K8_AQPGS(1)PQALGGPHGPATAK	WT_NT-TG_NT	0.639637	0.33585	1.90453	8	0.093314
Q6P9K8_PASSPPS(0.001)QS(0.001)AS(0.001)PVKPPS(0.994)PGT(0.002)PALHVPAKPPR	WT_NT-TG_NT	-0.370036	0.369631	-1.0011	5	0.362736
Q6P9K8_RAHGT(1)PPPVSPKPPPPPTAPK	WT_NT-TG_NT	-0.074452	0.427141	-0.174303	8	0.865958
Q6P9K8_RAS(1)DLAGSVDTGSAGSVK	WT_NT-TG_NT	-0.31468	0.206793	-1.52172	5	0.188568
Q6P9K8_RGS(1)GEPAEQSHFMEDGTAR	WT_NT-TG_NT	-0.820712	0.349278	-2.34974	6	0.0570789
Q6P9K8_SVSESS(0.001)PGDS(0.999)PVKPPEGSSGAAR	WT_NT-TG_NT	-0.528313	0.242804	-2.17588	7	0.0660413
Q6P9K8_VPLPGPGS(1)PEVK	WT_NT-TG_NT	0.00437129	0.124163	0.035206	8	0.972778
Q6P9Q6_RLS(0.985)LT(0.015)PDPEK	WT_NT-TG_NT	0.144257	0.104774	1.37683	7	0.210983
Q6P9R4_RAETFGGYDSVGS(0.016)PS(0.984)K	WT_NT-TG_NT	0.230514	0.349406	0.65973	4	0.545478
Q6P9S0_GLS(1)LEHQK	WT_NT-TG_NT	0.361039	0.338612	1.06623	7	0.321707
Q6P9S0_TPTVPDS(1)PGYVGPTR	WT_NT-TG_NT	-0.183977	0.372328	-0.494127	6	0.638783
Q6PAJ1_ASAPRPPPAPADGADPAPVEES(0.028)EARPDGEGS(0.298)PS(0.674)K	WT_NT-TG_NT	-0.797739	0.533876	-1.49424	4	0.20942
Q6PAJ1_ASAPRPPPAPADGADPAPVEESEARPDGEGS(0.905)PS(0.095)K	WT_NT-TG_NT	-0.281157	0.236725	-1.1877	7	0.273686
Q6PAR5_S(0.674)RS(0.321)S(0.005)DIVSSVR	WT_NT-TG_NT	-0.807169	0.416276	-1.93902	6	0.100578
Q6PAV2_IY(0.119)S(0.882)FGLGGNGQLGT(0.962)GS(0.038)T(0.54)S(0.458)NR	WT_NT-TG_NT	1.17306	0.74247	1.57994	7	0.158132
Q6PAV2_IY(0.439)S(0.561)FGLGGNGQLGT(0.904)GS(0.096)T(0.755)S(0.244)NR	WT_NT-TG_NT	0.498787	0.409221	1.21887	8	0.257612
Q6PAV2_IY(0.445)S(0.555)FGLGGNGQLGT(0.123)GS(0.877)T(0.123)S(0.877)NR	WT_NT-TG_NT	1.17306	0.74247	1.57994	7	0.158132
Q6PAV2_IY(0.452)S(0.548)FGLGGNGQLGT(0.09)GS(0.91)T(0.5)S(0.5)NR	WT_NT-TG_NT	1.17306	0.74247	1.57994	7	0.158132
Q6PCP5_NDSIVT(0.996)PS(0.004)PPQAR	WT_NT-TG_NT	0.227408	0.391859	0.580332	7	0.579884
Q6PCP5_PLALKT(1)PPR	WT_NT-TG_NT	-0.016208	0.414282	-0.0391231	6	0.970062
Q6PDG5_DMDEPS(1)PVPNVEEVTLPK	WT_NT-TG_NT	0.0133678	0.557414	0.0239818	7	0.981536
Q6PDG5_TLT(0.001)DEVNS(0.994)PDS(0.006)DRR	WT_NT-TG_NT	0.0380988	0.478895	0.0795556	7	0.938817
Q6PDL0_EFQDYIEPEEGCQGS(1)PQR	WT_NT-TG_NT	-0.692097	0.438038	-1.58	8	0.152763
Q6PE13_GLAS(0.003)S(0.996)PT(0.001)GGALRPR	WT_NT-TG_NT	0.0749317	0.319157	0.23478	7	0.821099
Q6PE13_GSVGPAPS(0.001)LS(0.005)ELDLRPPS(0.958)PINLS(0.035)R	WT_NT-TG_NT	-0.364961	0.954349	-0.382419	6	0.71533
Q6PE13_RGS(1)QPDAELDGAGTSLLR	WT_NT-TG_NT	-0.273494	0.183188	-1.49297	8	0.173793
Q6PER3_LIGTAVPQRT(0.031)S(0.964)PT(0.005)GPK	WT_NT-TG_NT	0.687121	1.02694	0.669096	5	0.533082
Q6PER3_LIGTAVPQRT(0.93)S(0.069)PT(0.001)GPK	WT_NT-TG_NT	0.856157	0.736575	1.16235	5	0.297553
Q6PFR5_RAHT(1)PTPGIYMGR	WT_NT-TG_NT	0.290796	0.453837	0.640751	6	0.545364
Q6PGE7_TGMYVATLAGSQS(1)PK	WT_NT-TG_NT	-0.990123	0.520689	-1.90156	8	0.0937418
Q6PGF7_GSNPFEDEDDEELAT(1)PEAEEEK	WT_NT-TG_NT	-0.203403	0.191417	-1.06262	7	0.323233
Q6PGL7_VDNARVS(1)PEVGSADVASIAQK	WT_NT-TG_NT	-0.097058	0.228535	-0.424696	4	0.692906
Q6PIC6_RDVAGDAS(0.973)ES(0.027)ALLK	WT_NT-TG_NT	0.211976	0.263692	0.803876	7	0.447903
Q6PIC6_S(1)PDCTHDNPLETR	WT_NT-TG_NT	1.21997	0.798318	1.52817	8	0.164992
Q6PIE5_AGQENIS(1)VSK	WT_NT-TG_NT	0.130408	0.362948	0.359301	8	0.728669
Q6R891_AS(0.038)S(0.962)LNENVDHSALLK	WT_NT-TG_NT	-0.453357	0.669778	-0.676875	8	0.517575
Q6WVG3_S(0.95)PS(0.05)GGAAGPLLTPSQSLDGSR	WT_NT-TG_NT	-0.344845	0.194061	-1.77699	8	0.11347
Q6ZPJ3_EEKPEVQS(1)PVK	WT_NT-TG_NT	0.382688	0.537924	0.711416	8	0.497043
Q6ZPS6_GVAPADS(1)PDAPRR	WT_NT-TG_NT	0.000517763	0.366572	0.00141245	8	0.998908
Q6ZQ58_ESPRPPAAAEAPAGS(1)DGEDGGRR	WT_NT-TG_NT	-0.0134932	0.148421	-0.0909113	8	0.929798
Q6ZQK5_KS(0.005)S(0.995)PSTGSLDSGNESK	WT_NT-TG_NT	-0.518531	0.415603	-1.24766	4	0.28021
Q6ZQK5_YSALLS(0.002)PS(0.998)EQEK	WT_NT-TG_NT	0.0115153	0.172778	0.0666482	7	0.948725
Q6ZWR6_T(1)ENLGESKHHISEKK	WT_NT-TG_NT	0.251412	0.694299	0.362109	8	0.726649
Q6ZWU9_DLLHPS(1)PEEEK	WT_NT-TG_NT	0.0178599	0.103526	0.172516	8	0.867316
Q78PY7_VNVTVDYIRPAS(0.995)PAT(0.002)ET(0.002)VPAFSER	WT_NT-TG_NT	-0.309952	0.366389	-0.845964	8	0.422154
Q78ZA7_EFITGDVEPTDAESAWHS(1)ENEEEDK	WT_NT-TG_NT	0.217552	0.931266	0.233609	7	0.821973
Q7M750_S(0.998)PT(0.002)HEMNPR	WT_NT-TG_NT	-0.536276	1.47791	-0.362861	6	0.729149
Q7TMB8_SGDGES(0.001)T(0.999)PVEHVR	WT_NT-TG_NT	-0.0753997	0.342003	-0.220465	6	0.832819
Q7TME0_PGSSQLVHIPEETQENIST(0.008)S(0.991)PK	WT_NT-TG_NT	0.0243984	0.632517	0.0385735	8	0.970176
Q7TME0_TVHT(0.005)S(0.995)PGGGLGAR	WT_NT-TG_NT	-0.0943293	0.354219	-0.266302	7	0.79768
Q7TMY8_GSGTAS(1)DDEFENLR	WT_NT-TG_NT	-0.261158	0.1463	-1.78509	6	0.124497
Q7TPB0_S(0.003)VS(0.913)T(0.084)DELGPPGR	WT_NT-TG_NT	-0.411959	0.204674	-2.01276	5	0.100293
Q7TPH6_LISGDAEPT(1)PEQEEK	WT_NT-TG_NT	0.314192	0.231416	1.35769	8	0.211615
Q7TQ95_ADS(1)VPNLEPSEESLVTK	WT_NT-TG_NT	-0.0276756	0.203875	-0.135748	6	0.89646
Q7TQD2_AVS(0.007)S(0.99)PT(0.003)VSR	WT_NT-TG_NT	-0.276409	0.53815	-0.513628	8	0.621394
Q7TQD2_RLS(1)LESEGANEGATAAPELSALEEAFRR	WT_NT-TG_NT	-0.634379	0.580189	-1.0934	8	0.306045
Q7TQD2_T(1)PPKS(1)PGDPAR	WT_NT-TG_NT	2.74898	1.46532	1.87603	14	0.0816568
Q7TQF7_AALPAGEGGS(1)PEGAK	WT_NT-TG_NT	0.213851	0.51629	0.414207	4	0.69997
Q7TQF7_AFSIQGAPS(0.024)DS(0.976)GPLR	WT_NT-TG_NT	-0.309122	0.457326	-0.675933	5	0.529079
Q7TQF7_T(0.045)PS(0.938)PPEEPS(0.019)PLPS(0.923)PT(0.045)AS(0.029)PNHTLAPASPAPVRPR	WT_NT-TG_NT	0.33798	1.24181	0.272167	6	0.794617
Q7TQF7_T(0.152)PS(0.848)PPEEPS(0.008)PLPS(0.953)PT(0.033)AS(0.007)PNHTLAPASPAPVRPR	WT_NT-TG_NT	-0.545079	0.577599	-0.943697	8	0.372948
Q7TQG1_S(1)PAEEELTPSAVVR	WT_NT-TG_NT	0.0380227	0.246632	0.154168	6	0.882532
Q7TSH8_VEPPHS(0.982)S(0.017)HEDLT(0.001)DDLSTR	WT_NT-TG_NT	-0.994383	0.668794	-1.48683	6	0.187616
Q7TSJ2_AQS(1)PLLPEPLK	WT_NT-TG_NT	-0.365879	0.492305	-0.743196	8	0.478617
Q7TSJ2_GQS(1)PTAPGPTK	WT_NT-TG_NT	0.0623438	0.407001	0.153178	8	0.882051
Q80T41_DLEEVTMQLQDT(1)PEK	WT_NT-TG_NT	-0.0410537	0.386066	-0.106338	8	0.917932
Q80T41_DPIEDINS(1)PEHIQR	WT_NT-TG_NT	0.211136	0.639463	0.330177	8	0.749746
Q80TE7_LET(0.001)T(0.999)PTTSPLPER	WT_NT-TG_NT	-0.0838971	0.315386	-0.266014	6	0.799133
Q80TE7_LETTPTT(0.01)S(0.99)PLPERK	WT_NT-TG_NT	-0.33187	0.747974	-0.443691	7	0.670656
Q80TE7_S(0.141)QS(0.859)IDEIDVGTYK	WT_NT-TG_NT	0.338465	0.220985	1.53162	6	0.176498
Q80TE7_S(1)MDGYPEQFCVR	WT_NT-TG_NT	0.342501	0.384039	0.891839	7	0.402094
Q80TJ1_AGGGRPS(0.008)S(0.983)PS(0.005)PS(0.005)VVSEK	WT_NT-TG_NT	-0.710397	0.474077	-1.49848	7	0.177681
Q80TJ1_AGGGRPSSPSPSVVS(1)EK	WT_NT-TG_NT	0.0380556	0.247129	0.153991	8	0.881431
Q80TL0_RPWPQHQCS(1)APADLGYEGR	WT_NT-TG_NT	-0.842549	0.631474	-1.33426	8	0.218848
Q80TL0_VDS(0.999)FT(0.001)DR	WT_NT-TG_NT	-0.134403	0.437703	-0.307064	8	0.766636
Q80TL4_RGT(1)VEGSVQEVQEEK	WT_NT-TG_NT	0.0886032	0.193155	0.458716	8	0.658643
Q80TS7_LRPGS(1)PEPPPR	WT_NT-TG_NT	0.0825596	0.32698	0.252491	7	0.807915
Q80TY0_RT(0.031)VS(0.963)DNS(0.006)LSSSK	WT_NT-TG_NT	0.0970243	0.496962	0.195235	5	0.852895
Q80TZ3_GAS(0.087)S(0.853)PDMEPS(0.06)YGGGLFDMVK	WT_NT-TG_NT	-0.532854	0.329416	-1.61757	8	0.144416
Q80TZ3_GAS(0.827)S(0.173)PDMEPSYGGGLFDMVK	WT_NT-TG_NT	-0.338512	0.523749	-0.646325	8	0.536166
Q80TZ3_PQS(0.002)S(0.002)MPHS(0.026)S(0.969)PQNRPNY(0.001)NVSFSAMPAGQSER	WT_NT-TG_NT	-0.270124	0.564642	-0.478398	5	0.652553
Q80TZ3_RTATSASAS(1)PTLR	WT_NT-TG_NT	-1.55635	0.778324	-1.99961	7	0.085668
Q80U23_RTS(1)PPVSVR	WT_NT-TG_NT	0.0812966	0.198308	0.409952	8	0.6926
Q80U28_LLRPNS(1)LK	WT_NT-TG_NT	0.0531513	0.251847	0.211046	7	0.838864
Q80U28_S(1)PTENVNTPVGK	WT_NT-TG_NT	0.0912747	0.242586	0.376257	8	0.716508
Q80U40_DHLS(1)PDFYDESETDPGAEELPAR	WT_NT-TG_NT	-0.664983	0.462999	-1.43625	7	0.194076
Q80U49_EIHDVAGDGDSLGS(1)PGPTR	WT_NT-TG_NT	0.383912	0.483098	0.794688	7	0.452891
Q80U49_HEDGTQS(0.991)DS(0.009)EDPLAK	WT_NT-TG_NT	0.224394	0.392509	0.571692	7	0.585412
Q80UJ7_FSVTHHYLVQES(1)PDK	WT_NT-TG_NT	-0.0466122	0.374424	-0.124491	6	0.904993
Q80UU9_PGEEPSEYT(1)DEEDTK	WT_NT-TG_NT	0.111569	0.456726	0.244281	8	0.813162
Q80VC9_SSILLSEGT(1)PPEEPTTK	WT_NT-TG_NT	-0.313528	0.208056	-1.50694	7	0.175554
Q80VP1_T(1)PESFLGPNAALVDLDSLVSR	WT_NT-TG_NT	-0.690644	0.301581	-2.29008	8	0.0512585
Q80VP1_TALPT(0.003)S(0.987)GS(0.009)STGELELLAGEVPAR	WT_NT-TG_NT	-0.888251	0.540728	-1.6427	6	0.151553
Q80WJ7_SQEPISNDQKVS(1)DDDK	WT_NT-TG_NT	0.115536	0.527845	0.218883	8	0.832222
Q80X50_RYPSS(0.001)IS(0.001)S(0.003)S(0.995)PQK	WT_NT-TG_NT	-0.10744	0.171751	-0.62556	5	0.559044
Q80X80_EAGLS(0.986)QS(0.014)HDDLSNTTATPSVR	WT_NT-TG_NT	-1.54009	0.708246	-2.17451	7	0.0661753
Q80X80_NLGT(1)PTSSTPRPSITPTK	WT_NT-TG_NT	0.0340215	0.26588	0.127958	8	0.90134
Q80X80_NLGTPTSSTPRPS(0.001)IT(0.993)PT(0.006)K	WT_NT-TG_NT	-0.744816	0.590337	-1.26168	4	0.275623
Q80X80_SDISERPS(1)VDDVESETGSTGALETR	WT_NT-TG_NT	0.243861	0.281472	0.866377	7	0.41499
Q80X80_SLSPAAT(0.002)VT(0.002)AELHY(0.005)EQGS(0.99)PR	WT_NT-TG_NT	-0.321192	0.463168	-0.693468	6	0.513951
Q80X80_VDGKLDS(0.937)PS(0.09)RS(0.97)PS(0.003)K	WT_NT-TG_NT	-0.0896719	0.362059	-0.247672	4	0.816582
Q80X80_VDGKLDS(0.982)PS(0.019)RS(0.022)PS(0.976)K	WT_NT-TG_NT	-0.0896719	0.362059	-0.247672	4	0.816582
Q80XI3_T(0.026)S(0.026)S(0.94)PT(0.004)S(0.002)LPPLAR	WT_NT-TG_NT	-0.104278	0.165225	-0.631129	7	0.548002
Q80XU3_ATVT(0.001)PS(0.999)PVK	WT_NT-TG_NT	0.356773	0.175277	2.03548	6	0.0879935
Q80YA9_GS(0.001)ES(0.999)PNSFLDQEYR	WT_NT-TG_NT	-0.318209	0.334394	-0.951599	8	0.369162
Q80Z38_RAPS(1)PVVS(0.921)PT(0.079)ELSK	WT_NT-TG_NT	-0.295973	0.337512	-0.876927	7	0.40961
Q80ZF8_IS(1)LNDDEEEK	WT_NT-TG_NT	-0.165401	0.171682	-0.963415	8	0.363553
Q80ZF8_SETGSTISMS(0.008)S(0.991)LER	WT_NT-TG_NT	0.257986	0.486054	0.530777	7	0.61199
Q810U4_EDDGTFGEYS(1)DAEDHK	WT_NT-TG_NT	0.449667	0.50624	0.888249	7	0.403894
Q811D0_NLSEIENVHGFVS(0.007)HS(0.021)HIS(0.972)PIK	WT_NT-TG_NT	-0.102275	0.443361	-0.23068	7	0.82416
Q811P8_DVINRS(0.988)PT(0.012)QLQLGK	WT_NT-TG_NT	0.414359	0.906368	0.457165	8	0.659711
Q811P8_S(0.01)AKS(0.989)EES(0.001)LTSLHAVDGDSK	WT_NT-TG_NT	-0.445532	0.402486	-1.10695	8	0.300487
Q812A2_LRS(1)DGAAIPR	WT_NT-TG_NT	-0.278642	0.329989	-0.844396	6	0.430823
Q812A2_NDLQS(1)PTEHISDYGFGGVMGR	WT_NT-TG_NT	-0.715684	0.290181	-2.46634	5	0.056785
Q812A2_S(1)LEAEALAEDIEK	WT_NT-TG_NT	-0.0728558	0.503099	-0.144814	5	0.890514
Q812A2_SGGDT(0.006)HS(0.992)PPRGLGPS(0.002)IDTPPR	WT_NT-TG_NT	0.301529	0.209216	1.44123	7	0.192715
Q8BFT9_SEDDAAS(1)GEHDIQIEGVR	WT_NT-TG_NT	-0.171281	0.340875	-0.502476	8	0.62887
Q8BFT9_T(0.003)GES(0.008)ARS(0.989)EDDAASGEHDIQIEGVR	WT_NT-TG_NT	0.183342	0.316503	0.579273	5	0.587523
Q8BGD9_EEDCHS(0.964)PT(0.025)S(0.011)KPPKPDQPLK	WT_NT-TG_NT	-0.69817	0.628582	-1.11071	7	0.303385
Q8BGD9_S(1)LENETLNK	WT_NT-TG_NT	0.0628871	0.173337	0.362803	8	0.72615
Q8BGD9_S(1)PPYTAFLGNLPYDVTEDSIK	WT_NT-TG_NT	-0.402845	0.490264	-0.821691	5	0.448646
Q8BGH4_SFS(1)MQDLTTIR	WT_NT-TG_NT	-0.0286349	0.264947	-0.108078	6	0.917457
Q8BGT8_LDHALSSPS(0.009)S(0.991)PCEEIK	WT_NT-TG_NT	-0.215308	0.182111	-1.18229	7	0.275689
Q8BGU5_RSAS(1)ADNLILPR	WT_NT-TG_NT	0.107196	0.091635	1.16981	8	0.275745
Q8BH50_RDS(0.99)S(0.01)ESQLASTESDKPTTGR	WT_NT-TG_NT	0.280494	0.152315	1.84154	7	0.108101
Q8BH66_S(0.952)S(0.048)DWSSEEEEPVRK	WT_NT-TG_NT	-1.01756	0.219515	-4.63548	6	0.00355726
Q8BH66_SSDWS(0.002)S(0.998)EEEEPVRK	WT_NT-TG_NT	-0.192574	0.353625	-0.544571	5	0.609447
Q8BH66_SSDWS(0.994)S(0.006)EEEEPVRK	WT_NT-TG_NT	-0.297635	0.373423	-0.797045	8	0.448432
Q8BHL3_ASPVPGPGT(0.035)PT(0.965)R	WT_NT-TG_NT	0.426759	0.446853	0.955032	6	0.376439
Q8BJ42_IIES(1)PERK	WT_NT-TG_NT	0.493183	0.509746	0.967507	6	0.370655
Q8BJH1_NTT(1)PPSLAR	WT_NT-TG_NT	0.058763	0.283895	0.206988	6	0.842865
Q8BJI1_DIS(1)NLEENDETR	WT_NT-TG_NT	-0.758749	0.362129	-2.09524	6	0.0810087
Q8BJU0_APDRT(1)PPSEEDSAEAER	WT_NT-TG_NT	0.105533	0.190593	0.553712	8	0.594909
Q8BKX1_SLS(1)PPQSQSK	WT_NT-TG_NT	-0.217026	0.610792	-0.355319	5	0.736849
Q8BMG7_GGFS(1)PFGNTQGPSR	WT_NT-TG_NT	-0.538933	0.3228	-1.66956	5	0.155876
Q8BNW9_ASAAEGSEAS(1)PPSLR	WT_NT-TG_NT	-0.00999597	0.191645	-0.0521588	8	0.959681
Q8BP27_ENPPS(1)PPT(0.759)S(0.241)PAAPQPR	WT_NT-TG_NT	0.807747	0.289466	2.79047	7	0.0268901
Q8BP27_ENPPS(1)PPT(0.894)S(0.106)PAAPQPR	WT_NT-TG_NT	0.407423	0.205814	1.97956	5	0.104636
Q8BPN8_FGNVDADS(1)PVEETIQDHSALK	WT_NT-TG_NT	0.14524	0.280463	0.517858	8	0.61857
Q8BPN8_LDHELS(1)LDR	WT_NT-TG_NT	-0.532716	0.467065	-1.14056	8	0.287045
Q8BPN8_NLAS(1)PEGTLATLGLK	WT_NT-TG_NT	0.0240938	0.456182	0.0528161	8	0.959174
Q8BPN8_RKQS(1)EVEADLGYPGGK	WT_NT-TG_NT	-0.0931922	0.260246	-0.358093	7	0.730829
Q8BPN8_RQS(1)ESIAAPPVASEDMDK	WT_NT-TG_NT	-0.896056	0.622039	-1.44051	6	0.199795
Q8BPN8_THPRPS(0.998)IS(0.002)MPLPTVLLDR	WT_NT-TG_NT	-0.146809	0.631418	-0.232507	6	0.823872
Q8BRJ3_T(0.013)S(0.013)RGS(0.974)EPDDAQLQPPEDDDVNEDTVER	WT_NT-TG_NT	-0.217013	0.193113	-1.12376	4	0.323994
Q8BRT1_S(1)FDDEESVDGNRPSSAASAFK	WT_NT-TG_NT	-0.429113	0.380342	-1.12823	6	0.302306
Q8BRV5_RDES(1)DEEPPRVER	WT_NT-TG_NT	0.175067	0.56967	0.307314	8	0.766452
Q8BSS9_MVS(0.021)S(0.017)EGS(0.946)T(0.016)ESEHLEGMEAGQK	WT_NT-TG_NT	-0.243529	0.553437	-0.440031	5	0.678285
Q8BSS9_VASVS(1)LEGLNLAR	WT_NT-TG_NT	-0.172223	0.482206	-0.357157	4	0.739021
Q8BTG7_RLS(1)GGAVPSASMTR	WT_NT-TG_NT	-0.219167	0.167911	-1.30526	8	0.228093
Q8BTI8_AAETPAVAS(0.001)CWS(0.002)GPQVS(0.997)PEHK	WT_NT-TG_NT	-0.642879	0.253457	-2.53644	6	0.0442928
Q8BTI8_DKFS(0.99)PT(0.01)QDRPESSTVLK	WT_NT-TG_NT	0.282393	0.153407	1.84081	7	0.108217
Q8BTI8_NSGPVSEVNTGFS(1)PEVK	WT_NT-TG_NT	0.0198998	0.242287	0.0821334	7	0.93684
Q8BTI8_RS(0.009)S(0.985)S(0.006)ELSPEVVEK	WT_NT-TG_NT	0.180638	0.186824	0.966891	8	0.361915
Q8BTI8_RSPSVS(0.924)S(0.075)PEPTEK	WT_NT-TG_NT	0.191733	0.216621	0.885108	8	0.401917
Q8BTI8_RVPS(0.998)PT(0.002)PVPK	WT_NT-TG_NT	0.410825	0.281071	1.46164	8	0.181977
Q8BTI8_S(0.013)S(0.016)S(0.971)PVT(0.007)ELT(0.255)ARS(0.739)PVK	WT_NT-TG_NT	0.100954	0.429739	0.234919	5	0.823589
Q8BTI8_S(0.11)S(0.137)S(0.752)PVT(0.001)ELT(0.004)ARS(0.995)PVK	WT_NT-TG_NT	-0.14145	0.278724	-0.507492	6	0.629919
Q8BTI8_SEQPLSQVLPS(0.001)LS(0.999)PEHK	WT_NT-TG_NT	-0.102166	0.413724	-0.246942	8	0.811172
Q8BTM8_RAPS(1)VANIGSHCDLSLK	WT_NT-TG_NT	-0.257497	0.374398	-0.687764	8	0.511046
Q8BTY2_DS(0.002)DKEDGRES(0.997)PS(0.001)YDTPSQR	WT_NT-TG_NT	1.26589	0.680226	1.86099	6	0.11207
Q8BUV3_AS(0.009)HS(0.99)AVDIT(0.001)K	WT_NT-TG_NT	-0.323899	0.711294	-0.455366	7	0.662634
Q8BW96_GDVMS(0.064)T(0.916)ACGT(0.02)PGYVAPEVLAQK	WT_NT-TG_NT	0.244676	0.494873	0.494421	7	0.636146
Q8BW96_GDVMS(0.791)T(0.209)ACGTPGYVAPEVLAQK	WT_NT-TG_NT	-0.890225	0.540433	-1.64724	5	0.160425
Q8BWG8_DDKDEEDDGTGS(1)PHLNNR	WT_NT-TG_NT	0.0295144	0.397647	0.0742224	8	0.942656
Q8BWS5_SVST(0.047)S(0.941)PS(0.012)ILPAYLK	WT_NT-TG_NT	0.663043	0.526359	1.25968	5	0.263384
Q8BX70_TANAS(1)LEEIIDK	WT_NT-TG_NT	-0.321622	0.331659	-0.969737	7	0.364483
Q8BZ98_RS(1)PPPSPTTQR	WT_NT-TG_NT	0.693746	2.52292	0.274978	6	0.792557
Q8C052_PVVTTHDLEAPS(0.906)RANS(0.093)QDS(0.271)LAS(0.729)R	WT_NT-TG_NT	0.512245	0.546099	0.938008	17	0.361377
Q8C079_AAS(1)PPASASDLIEQQQK	WT_NT-TG_NT	-0.295764	0.167388	-1.76694	8	0.115223
Q8C0E2_S(0.001)MS(0.999)HQAAIASQR	WT_NT-TG_NT	0.759529	0.729935	1.04054	8	0.328511
Q8C0L9_LTLEGLEEDEDDDDDKVS(0.953)PT(0.047)VLHK	WT_NT-TG_NT	-0.106893	0.280508	-0.381069	6	0.716281
Q8C0T5_TLS(1)DESIYSSQR	WT_NT-TG_NT	-0.128122	0.190663	-0.671982	6	0.526609
Q8C115_GLMT(0.999)FGGY(0.001)QEDFMVVVS(0.157)T(0.157)QS(0.686)K	WT_NT-TG_NT	-0.525162	0.449359	-1.16869	6	0.286856
Q8C1B1_LDGES(1)DKEQFDDDQK	WT_NT-TG_NT	-0.488105	0.651587	-0.749102	8	0.475243
Q8C1B1_RFS(0.998)PS(0.002)QVPIQTR	WT_NT-TG_NT	0.112661	0.276208	0.407884	7	0.695545
Q8C1Y8_HIEPELAGRDS(1)PVR	WT_NT-TG_NT	-0.384286	0.33911	-1.13322	7	0.294438
Q8C3Q5_EHLLS(1)PPR	WT_NT-TG_NT	-0.136518	0.573667	-0.237975	5	0.821345
Q8C3Q5_LVSQEHLLLS(0.027)S(0.973)PEALR	WT_NT-TG_NT	0.157702	0.128869	1.22373	5	0.275569
Q8C419_Y(1)S(1)NS(1)DNVETIPNSGHMEEPR	WT_NT-TG_NT	-0.726717	0.339032	-2.1435	4	0.0986986
Q8C437_NHS(1)LEEEFER	WT_NT-TG_NT	-0.279641	0.192825	-1.45024	8	0.185041
Q8C437_S(1)PVDSSVLEGVK	WT_NT-TG_NT	-0.151445	0.127803	-1.185	8	0.270025
Q8C729_HLS(1)LPAGQVVPK	WT_NT-TG_NT	-0.486461	0.681131	-0.714197	5	0.507051
Q8C729_VEVT(0.971)PT(0.029)VPR	WT_NT-TG_NT	-0.392681	0.148496	-2.64439	6	0.038315
Q8C7M3_RAS(0.995)GS(0.005)GVSDYDYLDLDK	WT_NT-TG_NT	-0.0103392	0.262022	-0.0394595	5	0.970051
Q8C8R3_AEGFES(0.994)ES(0.005)EDGAT(0.001)KPK	WT_NT-TG_NT	0.477334	0.292121	1.63403	6	0.153372
Q8C8R3_ARS(1)YIETETESR	WT_NT-TG_NT	0.0173527	0.161529	0.107428	8	0.917095
Q8C8R3_ES(0.003)ES(0.997)DQEPEEEIGMTSEK	WT_NT-TG_NT	-0.363255	0.482562	-0.752765	7	0.476139
Q8C8R3_GSPIVQEPEEAS(0.041)EPKEES(0.07)S(0.889)PRK	WT_NT-TG_NT	0.337664	0.146102	2.31116	7	0.0540946
Q8C8R3_HEGLAET(1)PETSPESLSFSPK	WT_NT-TG_NT	-0.340757	0.504489	-0.67545	8	0.518433
Q8C8R3_IVDEQGDMDFQIS(1)PDRK	WT_NT-TG_NT	0.17719	0.362034	0.489428	8	0.637676
Q8C8R3_LLRDPDGS(0.999)AEDDS(0.001)LEQTSLMESSGK	WT_NT-TG_NT	0.0199507	0.427848	0.0466303	4	0.965043
Q8C8R3_LSPVS(0.996)PS(0.004)AK	WT_NT-TG_NT	0.0904103	0.147846	0.611519	7	0.560184
Q8C8R3_PCLQTPVTS(0.004)ERGS(0.996)PIVQEPEEASEPK	WT_NT-TG_NT	-0.674934	0.71107	-0.949181	6	0.379176
Q8C8R3_RFT(1)PEEEMFK	WT_NT-TG_NT	-0.0987905	0.144918	-0.681699	8	0.514676
Q8C8R3_S(0.001)DS(0.999)NASFLR	WT_NT-TG_NT	-0.112199	0.199036	-0.563712	6	0.593377
Q8C8R3_S(1)PQGLELPLPNR	WT_NT-TG_NT	-0.450627	0.207827	-2.16827	8	0.061985
Q8C8R3_SHLVNEVPVLAS(1)PDLLSEVSEMK	WT_NT-TG_NT	-0.400148	0.433426	-0.92322	7	0.386609
Q8C8R3_SPLS(1)PDTPSSEEVSYEVTPK	WT_NT-TG_NT	-0.0652179	0.611832	-0.106595	4	0.920243
Q8C8R3_T(0.001)ERHS(0.999)PVFSGKPEK	WT_NT-TG_NT	-0.766873	0.949708	-0.807484	8	0.442733
Q8C8R3_T(0.019)EGDS(0.98)PAAALSPQMHQEPVQQDFSGK	WT_NT-TG_NT	-1.56587	0.616384	-2.54042	7	0.0386405
Q8C8R3_TEGDSPAAALS(1)PQMHQEPVQQDFSGK	WT_NT-TG_NT	0.239519	0.462544	0.51783	8	0.618588
Q8C8R3_TPEDIS(0.005)T(0.981)PPEGT(0.014)K	WT_NT-TG_NT	0.163885	0.218134	0.751306	8	0.473988
Q8C8R3_TPTEEGT(1)PTSEQNPFLFQEGK	WT_NT-TG_NT	-0.282979	0.362306	-0.781049	7	0.460368
Q8C8R3_TQDQQEYYVT(0.008)T(0.992)PGAEVEDPQK	WT_NT-TG_NT	-0.216127	0.579405	-0.373015	6	0.72196
Q8C8R3_TQSESETQESLT(1)PSEVTK	WT_NT-TG_NT	-0.323594	0.404513	-0.799959	6	0.454232
Q8C8R3_VGT(1)PTDIHSEK	WT_NT-TG_NT	0.0999896	0.242313	0.412647	8	0.690702
Q8CAA7_AVAGVMIT(0.001)AS(0.999)HNR	WT_NT-TG_NT	0.0283341	0.281303	0.100725	8	0.922248
Q8CBW3_TNPPT(0.001)QKPPS(0.999)PPVSGR	WT_NT-TG_NT	0.264811	0.421464	0.628312	6	0.552949
Q8CC35_VAS(1)EEEEVPLVVYLK	WT_NT-TG_NT	-0.192717	0.323749	-0.595266	8	0.568118
Q8CDG3_DGPS(0.049)S(0.951)APATPTK	WT_NT-TG_NT	-0.366378	0.539915	-0.678584	6	0.522698
Q8CG79_IPRPLS(0.013)PT(0.987)K	WT_NT-TG_NT	-0.0541639	0.136603	-0.396507	6	0.705449
Q8CGA3_RLS(1)VGSSMR	WT_NT-TG_NT	0.00586901	0.189642	0.0309478	8	0.976069
Q8CH25_DVQDAIAQS(1)PEK	WT_NT-TG_NT	-0.0293587	0.214774	-0.136696	7	0.89512
Q8CH25_S(1)PGHMVILNQTK	WT_NT-TG_NT	-0.101205	0.246192	-0.411084	7	0.693304
Q8CHC4_EFGGVGAPPS(1)PGVAR	WT_NT-TG_NT	-0.650461	0.580587	-1.12035	6	0.305396
Q8CHC4_TPGPPSSQGS(1)PVDTQPAAQK	WT_NT-TG_NT	-0.311263	0.381625	-0.815624	8	0.438322
Q8CHG7_RSS(1)FLNAK	WT_NT-TG_NT	0.272851	0.236341	1.15448	8	0.281623
Q8CHG7_SET(0.025)S(0.975)PVAPR	WT_NT-TG_NT	-0.993087	0.429415	-2.31265	7	0.0539757
Q8CHH9_AATDLERVS(1)NAEPEPR	WT_NT-TG_NT	-0.0984495	0.211109	-0.466345	7	0.655134
Q8CHT1_FVS(1)FTSR	WT_NT-TG_NT	-0.179985	0.259158	-0.694498	5	0.518311
Q8CHU3_GS(0.215)S(0.785)QPNLSTSYSEQEYGK	WT_NT-TG_NT	-0.112238	0.129025	-0.869893	6	0.417796
Q8CHW4_AGS(1)PQLDDIR	WT_NT-TG_NT	0.255245	0.165389	1.5433	8	0.161333
Q8CHX7_PVTWNSAAQT(1)PERK	WT_NT-TG_NT	0.149277	0.52876	0.282315	8	0.784869
Q8CI71_FLEQS(0.599)RS(0.394)PS(0.007)VS(0.998)PS(0.002)K	WT_NT-TG_NT	-0.0721322	0.207185	-0.348153	5	0.741904
Q8CIN4_YLS(1)FTPPEK	WT_NT-TG_NT	-0.186817	0.240456	-0.77693	8	0.459554
Q8CIP4_RS(0.992)PT(0.005)S(0.002)T(0.001)GDTELK	WT_NT-TG_NT	-0.227297	0.339996	-0.668529	7	0.52522
Q8CJ19_GRS(1)EEELEASK	WT_NT-TG_NT	-0.179008	0.271549	-0.65921	7	0.530841
Q8CJ19_VKS(1)PEEPLFPTPLLLR	WT_NT-TG_NT	-0.471293	0.590936	-0.797537	7	0.451341
Q8JZR0_NIFKLAQGEYIAPEKIENVY(1)S(1)RS(1)R	WT_NT-TG_NT	-0.396773	0.413526	-0.959486	7	0.369274
Q8JZW5_LGNPYCS(0.937)PT(0.063)LVR	WT_NT-TG_NT	-0.246741	0.212553	-1.16084	6	0.289799
Q8K012_TIS(1)DGTISAAK	WT_NT-TG_NT	0.283449	0.312197	0.907916	8	0.390452
Q8K019_ELFDYS(1)PPLHK	WT_NT-TG_NT	-0.124498	0.225984	-0.550914	8	0.596738
Q8K019_EVQS(1)PEQVK	WT_NT-TG_NT	0.093037	0.330136	0.281814	8	0.785239
Q8K019_IDIS(1)PSALR	WT_NT-TG_NT	-0.213043	0.0907599	-2.34733	8	0.0468763
Q8K019_KAEGEPQEES(1)PLK	WT_NT-TG_NT	0.178244	0.256027	0.696191	8	0.506029
Q8K019_SIFREES(1)PLR	WT_NT-TG_NT	0.0573695	0.146899	0.390538	7	0.707751
Q8K0T0_REQDS(1)PPMKPGALDAIR	WT_NT-TG_NT	-0.237801	0.462704	-0.513938	8	0.621186
Q8K0T0_SPPVAMETASTGMAAVPDALDHS(0.958)PS(0.038)S(0.003)T(0.001)LK	WT_NT-TG_NT	-0.485585	0.532493	-0.911909	7	0.392138
Q8K0U4_ETAPTSTYS(0.003)S(0.997)PAR	WT_NT-TG_NT	-0.143641	0.331159	-0.433752	6	0.67963
Q8K1M6_SKPIPIMPAS(1)PQK	WT_NT-TG_NT	-0.416712	0.413778	-1.00709	8	0.343377
Q8K212_GSGVAQS(1)PQQQPQQQPPQPQQPTPPK	WT_NT-TG_NT	-0.451136	0.106267	-4.24529	6	0.00540813
Q8K221_HPS(0.001)HS(0.004)T(0.012)S(0.972)PS(0.012)GPGDEVAR	WT_NT-TG_NT	0.0845357	1.26272	0.0669473	8	0.948267
Q8K298_DSNLSAAS(1)PKPGK	WT_NT-TG_NT	0.128131	0.260735	0.491424	7	0.63816
Q8K2C9_WLDES(1)DAEMELR	WT_NT-TG_NT	0.841275	0.856973	0.981682	6	0.364168
Q8K2F8_S(0.5)S(0.5)PQLDPLRK	WT_NT-TG_NT	0.00683299	0.12655	0.0539945	6	0.958693
Q8K2F8_S(0.953)S(0.047)PQLDPLRK	WT_NT-TG_NT	-0.0347975	0.120758	-0.288158	7	0.781571
Q8K2K6_GTPSQS(1)PVVGR	WT_NT-TG_NT	-0.24551	0.472094	-0.520045	6	0.621654
Q8K3X4_PAPEEGPPELNRQS(0.991)PNS(0.004)S(0.003)S(0.001)AATSVASR	WT_NT-TG_NT	-0.175819	0.329815	-0.533085	6	0.613133
Q8K400_KLS(1)LPTDLKPDLDVK	WT_NT-TG_NT	-0.420172	0.40399	-1.04006	8	0.328724
Q8K400_RRPVS(0.044)VS(0.937)PS(0.015)S(0.001)S(0.002)QEISENQYAVICSEK	WT_NT-TG_NT	0.127288	0.373132	0.341133	4	0.750169
Q8K4G5_T(0.025)LS(0.974)PTPSAEGYQDVR	WT_NT-TG_NT	-0.202028	0.222283	-0.908875	6	0.398452
Q8K4I3_EIKPSERPLS(1)PK	WT_NT-TG_NT	0.266905	0.184606	1.44581	8	0.186243
Q8K4I3_KAS(1)EEEYVIRK	WT_NT-TG_NT	-0.000105714	0.354611	-0.000298112	8	0.999769
Q8K4Q0_ILDTSSLTQSAPAS(0.999)PT(0.001)NK	WT_NT-TG_NT	-0.14096	0.150396	-0.937264	8	0.376051
Q8K4Z3_GS(1)ETMAGAAVK	WT_NT-TG_NT	0.304434	0.704453	0.432157	5	0.68363
Q8QZV4_GSSAAAPPS(0.176)S(0.824)PPPGR	WT_NT-TG_NT	0.177894	0.297834	0.597293	6	0.572147
Q8R0A5_EGKPEDEVEPEDEEKS(1)DEDEKPDK	WT_NT-TG_NT	0.196861	0.465438	0.422959	8	0.683465
Q8R0A7_TVTMIS(1)PEDEQK	WT_NT-TG_NT	0.0618051	0.180065	0.343237	8	0.740266
Q8R0S2_MQFS(1)FEGPEK	WT_NT-TG_NT	0.00770004	0.419969	0.0183348	8	0.985821
Q8R0S2_NSWDS(1)PAFSNDVIR	WT_NT-TG_NT	-0.480776	0.378354	-1.2707	4	0.27271
Q8R146_ALDVSAS(1)DEEMARPK	WT_NT-TG_NT	-0.119701	0.384663	-0.311183	6	0.76619
Q8R1F6_T(0.16)GS(0.84)QEGTSMEGSRPAAPAEPGTLK	WT_NT-TG_NT	-0.0460374	0.58559	-0.0786172	8	0.939268
Q8R1Q8_DFQEYVEPGEDFPAS(1)PQRR	WT_NT-TG_NT	-0.0753888	0.267606	-0.281715	8	0.785312
Q8R1Q8_KPAS(0.001)VS(0.988)PT(0.009)T(0.002)PTSPTEGEAS	WT_NT-TG_NT	-0.162041	0.183702	-0.882087	6	0.411671
Q8R1Q8_KPASVSPTTPT(0.033)S(0.965)PT(0.002)EGEAS	WT_NT-TG_NT	1.10418	0.509741	2.16616	5	0.0825418
Q8R361_PLTAAPVEAS(1)PDRK	WT_NT-TG_NT	-0.200985	0.344608	-0.583229	8	0.575808
Q8R361_RTYS(1)DEASQLR	WT_NT-TG_NT	-0.201664	0.283069	-0.712419	7	0.499256
Q8R3I2_RT(0.002)S(0.988)T(0.011)QENVHLSQAK	WT_NT-TG_NT	0.363745	0.239301	1.52003	8	0.166991
Q8R3Q2_AAGAVEAVCTGHT(0.003)GKVS(0.997)PPPR	WT_NT-TG_NT	-0.0436692	0.244574	-0.178552	7	0.863347
Q8R3Z5_S(0.991)GDNS(0.009)SSSLGDVVTGTR	WT_NT-TG_NT	-0.145579	0.432712	-0.336435	4	0.753452
Q8R464_GSYLTHEAS(1)GLDEQGEAR	WT_NT-TG_NT	-0.314529	0.265276	-1.18567	8	0.269774
Q8R4A3_T(0.024)DQLES(0.975)KRLALPES(0.001)CSAGAAMEPQSK	WT_NT-TG_NT	-0.387217	0.553982	-0.69897	6	0.510743
Q8R4E6_HSAPS(1)PPVS(0.044)VGS(0.956)EEHPHSVLK	WT_NT-TG_NT	1.20034	0.570682	2.10334	5	0.0893732
Q8R4Y8_GPY(0.001)HS(0.005)PNPS(0.991)PGS(0.003)S(0.001)S(0.011)S(0.408)RPS(0.581)VVGR	WT_NT-TG_NT	-0.295168	0.837706	-0.352353	7	0.734944
Q8R4Y8_GPY(0.004)HS(0.016)PNPS(0.978)PGS(0.002)SS(0.007)S(0.051)RPS(0.942)VVGR	WT_NT-TG_NT	-0.793429	0.890517	-0.890976	5	0.413756
Q8R574_LGIAVIHGEAQDAESDLVDGRHS(1)PPMVR	WT_NT-TG_NT	0.20166	0.466034	0.432716	7	0.67824
Q8R5A6_S(0.009)VS(0.04)ES(0.04)HT(0.911)PCPSESTGDTVPLQR	WT_NT-TG_NT	-0.308402	0.218271	-1.41293	5	0.216793
Q8VBT0_KVEEEQEADEEDVS(1)EEEAEDREGASK	WT_NT-TG_NT	0.076699	0.222789	0.344268	8	0.739519
Q8VCI5_AKPS(0.999)PEHAPT(0.001)ISAPDASGPQK	WT_NT-TG_NT	0.1963	0.154915	1.26714	8	0.240745
Q8VD37_ASIGNIALS(0.993)PS(0.007)PVR	WT_NT-TG_NT	-0.754279	0.689736	-1.09358	6	0.31609
Q8VD37_DDYLETLS(0.002)S(0.998)PK	WT_NT-TG_NT	-0.1788	0.355725	-0.502635	8	0.628763
Q8VD37_DT(0.007)DS(0.021)T(0.194)GS(0.699)PDRDGMQPS(0.077)PHEPPY(0.001)HS(0.001)K	WT_NT-TG_NT	0.054636	0.281918	0.193801	5	0.853959
Q8VD37_ECGLGQRAT(1)PPPPPPPTYR	WT_NT-TG_NT	0.282725	0.323753	0.873275	5	0.422464
Q8VD37_HVPS(1)PLNLEEVQK	WT_NT-TG_NT	0.0311005	0.28216	0.110223	8	0.914947
Q8VD37_LPPGKPGVGDVS(0.006)RPFS(0.993)PPIHS(0.617)S(0.192)S(0.192)PPPIAPLAR	WT_NT-TG_NT	-0.755393	0.325243	-2.32255	8	0.0487253
Q8VD37_LPPGKPGVGDVS(0.974)RPFS(0.028)PPIHS(0.333)S(0.333)S(0.333)PPPIAPLAR	WT_NT-TG_NT	0.512026	0.618194	0.82826	7	0.43485
Q8VD37_LPS(1)ISDLDSIFGPVLSPK	WT_NT-TG_NT	-0.798705	0.574755	-1.38964	8	0.202087
Q8VD37_LPSISDLDSIFGPVLS(1)PK	WT_NT-TG_NT	-0.857607	0.66262	-1.29427	6	0.243153
Q8VD37_NLS(1)SEEVARPR	WT_NT-TG_NT	0.3847	0.568537	0.676649	8	0.517711
Q8VD37_PFSPPIHS(0.012)S(0.042)S(0.945)PPPIAPLAR	WT_NT-TG_NT	0.686356	0.64335	1.06685	7	0.321448
Q8VD37_PFSPPIHS(0.792)S(0.128)S(0.08)PPPIAPLAR	WT_NT-TG_NT	-0.190337	0.669463	-0.284313	5	0.787569
Q8VD37_RS(0.081)T(0.919)PT(1)PELTSK	WT_NT-TG_NT	-0.570926	0.823615	-0.693195	4	0.526333
Q8VD37_RST(1)PT(0.997)PELT(0.002)S(0.001)K	WT_NT-TG_NT	-0.0593078	0.522139	-0.113586	8	0.912365
Q8VD37_T(0.011)VPAT(0.965)PPRT(0.781)GS(0.239)PLT(0.003)VATGNDQAATEAK	WT_NT-TG_NT	-0.0228673	0.219405	-0.104224	6	0.920388
Q8VD37_T(0.041)VPAT(0.925)PPRT(0.874)GS(0.152)PLT(0.006)VAT(0.002)GNDQAAT(0.001)EAK	WT_NT-TG_NT	0.657763	0.543079	1.21117	7	0.265126
Q8VD37_WVHFS(0.003)DAS(0.997)PEHVT(1)PELTPR	WT_NT-TG_NT	0.471984	0.554102	0.8518	6	0.427009
Q8VD37_WVHFSDAS(1)PEHVTPELTPR	WT_NT-TG_NT	-0.211519	0.449839	-0.470212	8	0.650756
Q8VD37_Y(0.001)NS(0.999)PELDEEGYSIRPEEPGSTK	WT_NT-TG_NT	-0.443965	0.313137	-1.4178	8	0.194002
Q8VDF3_VQAS(1)MRS(0.993)PNMET(0.008)FKQQK	WT_NT-TG_NT	-0.33293	0.255019	-1.30551	5	0.248559
Q8VDM4_TPVQSQQPSAT(0.012)T(0.984)PS(0.004)GADEK	WT_NT-TG_NT	0.145385	0.241134	0.602924	8	0.563257
Q8VDN2_S(1)PDFTNENPLETR	WT_NT-TG_NT	-0.201303	0.224747	-0.895684	8	0.396571
Q8VDN2_YEPAAVS(1)EHGDKK	WT_NT-TG_NT	0.401035	1.36173	0.294503	6	0.778297
Q8VDN4_S(0.029)LS(0.971)APLHPEFEEVYR	WT_NT-TG_NT	1.527	0.553103	2.76079	8	0.0246446
Q8VDQ8_EHANIDAQSGSQAPNPSTT(0.001)IS(0.997)PGKS(0.003)PPPAK	WT_NT-TG_NT	-0.00889716	0.669072	-0.0132978	8	0.989716
Q8VDQ8_REHANIDAQSGSQAPNPS(0.001)T(0.001)T(0.01)IS(0.01)PGKS(0.977)PPPAK	WT_NT-TG_NT	-0.129169	0.877846	-0.147143	7	0.887168
Q8VDZ4_GDS(1)LKEPTSIADSSR	WT_NT-TG_NT	0.238069	0.305551	0.779148	8	0.458319
Q8VDZ4_SIGSASPGPGQPPLS(0.038)S(0.847)PT(0.116)R	WT_NT-TG_NT	0.563659	0.151446	3.72186	4	0.0204414
Q8VE19_GFSQYGVS(0.007)GS(0.974)PT(0.019)K	WT_NT-TG_NT	0.0583529	0.25372	0.229989	7	0.824676
Q8VE52_AS(1)PVPEDHAEAAGAEQGGESTEGNAK	WT_NT-TG_NT	-0.279583	0.128856	-2.16973	6	0.0730888
Q8VED9_AGS(1)VADSDAVVK	WT_NT-TG_NT	-0.112554	0.203542	-0.552975	6	0.600261
Q8VED9_LDDGHLNNSLGS(1)PVQADVYFPR	WT_NT-TG_NT	-0.250004	0.283712	-0.881189	8	0.403912
Q8VEK3_S(0.015)S(0.059)S(0.926)PVNVK	WT_NT-TG_NT	-0.29986	0.44803	-0.669285	7	0.524766
Q8VEK3_S(1)PQPPVEEEDEHFDDTVVCLDTYNCDLHFK	WT_NT-TG_NT	-0.201487	0.347883	-0.579181	7	0.580619
Q8VEL9_GHAGGQRPEPS(0.021)S(0.978)PDGPAPPT(0.001)R	WT_NT-TG_NT	-0.39882	0.247771	-1.60963	5	0.168393
Q8VEL9_GHAGGQRPEPS(0.981)S(0.019)PDGPAPPTR	WT_NT-TG_NT	-3.12068	1.35146	-2.30911	6	0.0603424
Q8VH51_DKS(1)PVREPIDNLTPEER	WT_NT-TG_NT	-0.0886285	0.133972	-0.661545	8	0.526854
Q8VH51_YRS(0.999)PYSGPK	WT_NT-TG_NT	-0.0636396	0.437444	-0.145481	7	0.888432
Q8VHI6_LSQSVHHGASSEGSLS(1)PDTR	WT_NT-TG_NT	-0.0739061	0.378756	-0.195129	7	0.850835
Q8VHN7_T(0.813)DLHPIS(0.187)GY(1)LEFRQGES(1)NK	WT_NT-TG_NT	-0.484786	0.697314	-0.695219	7	0.509331
Q8VHN7_T(0.865)DLHPIS(0.135)GY(1)LEFRQGES(1)NK	WT_NT-TG_NT	-0.484786	0.697314	-0.695219	7	0.509331
Q8VHQ9_S(0.983)IS(0.017)HPESGDPPTMAEGEGYR	WT_NT-TG_NT	-0.463013	0.364272	-1.27107	4	0.272593
Q91V14_EIQSITDES(0.001)RGS(0.999)IR	WT_NT-TG_NT	-0.170045	0.950961	-0.178814	8	0.86253
Q91V14_NKGPS(1)PVSSEGIK	WT_NT-TG_NT	-0.123008	0.31187	-0.39442	7	0.705012
Q91V92_TAS(1)FSESR	WT_NT-TG_NT	-0.102748	0.534335	-0.192291	6	0.853857
Q91VK4_AAASGPASASAPAAEILLT(1)PAR	WT_NT-TG_NT	0.140589	0.259756	0.541236	4	0.61708
Q91WG5_IYAS(0.003)S(0.158)S(0.835)PPDT(0.005)GQR	WT_NT-TG_NT	0.242634	0.238057	1.01923	7	0.342021
Q91WG5_PS(0.021)S(0.979)PVSAPVRPK	WT_NT-TG_NT	-0.653603	0.535252	-1.22111	4	0.289095
Q91XF0_GLAT(0.001)GDS(0.999)PLGPMTHHGEEDWVYER	WT_NT-TG_NT	-0.286258	0.325375	-0.879778	4	0.428661
Q91XM9_AIS(1)LEGEPR	WT_NT-TG_NT	-0.0374402	0.26007	-0.143962	8	0.889091
Q91XM9_GPELVHVS(1)EK	WT_NT-TG_NT	0.102248	0.416097	0.245732	5	0.815658
Q91XM9_HYS(1)PVECDK	WT_NT-TG_NT	-0.341925	0.301449	-1.13427	8	0.289523
Q91XM9_YQDEDGPHDHS(1)LPR	WT_NT-TG_NT	1.306	0.858074	1.52201	7	0.171818
Q91XV3_AEGAGT(0.002)EEEGT(0.999)PKES(1)EPQAAADATEVK	WT_NT-TG_NT	-0.0114623	0.3603	-0.0318134	8	0.9754
Q91XV3_AGEASAES(0.991)T(0.009)GAADGAAPEEGEAK	WT_NT-TG_NT	0.0697488	0.395509	0.176352	6	0.865819
Q91XV3_ETPAASEAPS(0.106)S(0.894)AAK	WT_NT-TG_NT	0.627814	0.971787	0.646041	5	0.54673
Q91XV3_KAEGAGT(0.038)EEEGT(0.962)PKES(1)EPQAAADATEVK	WT_NT-TG_NT	0.0560594	0.44242	0.126711	8	0.902296
Q91XV3_PSSAEPAPS(0.009)S(0.009)KET(0.962)PAAS(0.018)EAPS(0.001)S(0.001)AAK	WT_NT-TG_NT	0.0530761	0.31986	0.165935	7	0.872899
Q91XV3_S(1)EGAAEEQPEPAPAPEQEAAAPGPAAGGEAPK	WT_NT-TG_NT	0.0934695	0.266691	0.350479	8	0.735029
Q91XV3_SDAAPAAS(0.997)DS(0.002)KPSS(0.001)AEPAPSSK	WT_NT-TG_NT	1.03531	0.264921	3.90799	7	0.00583851
Q91YM2_AGS(1)PLCNSNLQDSEEDVEPPSYHLFR	WT_NT-TG_NT	-0.169601	0.178206	-0.951713	4	0.395135
Q91YM2_TSFSVGS(1)DDELGPIR	WT_NT-TG_NT	-0.258613	0.299563	-0.863302	7	0.416567
Q920I9_TYQVPPVQPAS(0.995)PGS(0.005)HNALK	WT_NT-TG_NT	-0.0128751	0.164024	-0.0784954	8	0.939362
Q921C1_DTTDELS(1)VVEAK	WT_NT-TG_NT	0.0817164	0.321911	0.253848	4	0.812128
Q922S4_RPEAVQNT(0.002)S(0.998)VDASEDQK	WT_NT-TG_NT	-0.00982319	0.368382	-0.0266658	6	0.979591
Q924K8_HAELS(0.879)GS(0.121)PLK	WT_NT-TG_NT	0.343191	0.181212	1.89386	5	0.11678
Q925T6_RQS(1)IPEEFK	WT_NT-TG_NT	-0.0157136	0.155291	-0.101188	8	0.921891
Q99104_AIS(1)PTSATSSGR	WT_NT-TG_NT	0.421323	0.243306	1.73165	8	0.121576
Q99104_KIGELEVGQMENIS(1)PGQIIDEPIRPVNIPR	WT_NT-TG_NT	-0.891935	0.398299	-2.23936	7	0.0601348
Q99J09_KDT(1)PPPLVPPAAR	WT_NT-TG_NT	0.242213	0.208421	1.16213	8	0.278676
Q99J27_RDS(1)VGGEGDREVLLGDAGPGDLPK	WT_NT-TG_NT	-0.00363143	0.270453	-0.0134272	5	0.989806
Q99JF8_EDTDQEEKAS(1)NEDVTK	WT_NT-TG_NT	-0.0634487	1.18151	-0.0537013	7	0.958674
Q99JG2_PRES(1)PPLLPLGTPC	WT_NT-TG_NT	-0.172038	0.289316	-0.594638	8	0.568517
Q99KX1_LAIQGPEDS(0.997)PS(0.003)R	WT_NT-TG_NT	-0.0620707	0.240332	-0.25827	6	0.804829
Q99L43_EDAPPEDKES(1)ESEAK	WT_NT-TG_NT	-1.03493	1.22742	-0.843171	8	0.423624
Q99L43_LDGET(0.004)AS(0.98)DS(0.016)ESR	WT_NT-TG_NT	0.27159	0.759457	0.357611	6	0.732878
Q99L43_LDGET(0.906)AS(0.071)DS(0.018)ES(0.002)RAET(0.003)APLPTSVDDTPEVLNR	WT_NT-TG_NT	-0.886902	1.17256	-0.756379	4	0.491525
Q99L43_VVREDAPPEDKES(0.132)ES(0.868)EAK	WT_NT-TG_NT	-0.151763	1.11229	-0.136442	8	0.894843
Q99M51_RKPS(0.976)VPDT(0.023)AS(0.001)PADDSFVDPGER	WT_NT-TG_NT	-0.299265	0.176717	-1.69347	8	0.128819
Q99NE5_ET(0.117)S(0.871)PIS(0.007)S(0.005)HPVTWQPSK	WT_NT-TG_NT	-0.601715	0.737943	-0.815395	6	0.445999
Q99NE5_GRS(1)QDYPDRLEK	WT_NT-TG_NT	1.04882	1.00546	1.04313	8	0.327382
Q99NE5_LQTHDESSLPLPQPS(1)PFMPR	WT_NT-TG_NT	-0.474691	0.36549	-1.29878	8	0.230202
Q99NE5_MERPSISVIS(1)PTSPGALK	WT_NT-TG_NT	0.106875	0.671924	0.159058	7	0.878115
Q99NE5_S(0.803)RS(0.195)QT(0.002)PLSTAAVSSQDTASHGAPLDR	WT_NT-TG_NT	-0.507952	0.39947	-1.27157	5	0.259464
Q99NE5_S(1)LDEIHPTR	WT_NT-TG_NT	0.252777	0.694534	0.363953	6	0.728375
Q99NE5_SASTNCLRPDT(0.003)S(0.003)LHS(0.994)PER	WT_NT-TG_NT	-0.147487	0.252754	-0.583521	5	0.584872
Q99P72_EDGVMS(1)PEK	WT_NT-TG_NT	-0.130635	0.285346	-0.457815	8	0.659264
Q99P72_LPEDDEPPARPPAPAGAS(1)PLAEPAAPPSTPAAPK	WT_NT-TG_NT	-0.37226	0.385061	-0.966755	8	0.361979
Q99P72_LS(0.5)AS(0.5)PQEVGKPYLESFQPNLHITK	WT_NT-TG_NT	0.13144	0.37491	0.35059	5	0.740183
Q99P72_LSAS(1)PQEVGK	WT_NT-TG_NT	-0.146104	0.350384	-0.416982	8	0.687656
Q99P72_MEDIDQSSLVSSSADS(1)PPRPPPAFK	WT_NT-TG_NT	-0.0625073	0.531649	-0.117573	8	0.909305
Q99P72_RGS(0.959)GS(0.02)VDET(0.02)LFALPAASEPVIPSSAEK	WT_NT-TG_NT	0.441969	1.00314	0.440584	6	0.674944
Q99P72_RRGS(0.025)GS(0.926)VDET(0.049)LFALPAASEPVIPSSAEK	WT_NT-TG_NT	0.635438	1.62201	0.391759	4	0.715212
Q99PL6_GKS(1)PQLALR	WT_NT-TG_NT	0.00963236	0.343599	0.0280337	8	0.978322
Q9CPQ3_AAAVAAAGAGEPLS(1)PEELLPK	WT_NT-TG_NT	0.194037	0.486134	0.399144	8	0.70023
Q9CQC6_QY(0.253)S(0.747)PLLAAFT(0.925)T(0.925)QGQS(0.074)ELT(0.074)LLLK	WT_NT-TG_NT	-1.06417	0.48362	-2.20043	6	0.0700609
Q9CQC6_QY(0.455)S(0.544)PLLAAFT(0.06)T(0.081)QGQS(0.873)ELT(0.987)LLLK	WT_NT-TG_NT	-0.374792	1.61222	-0.23247	6	0.8239
Q9CQG9_RRES(0.999)QT(0.001)ALVVNQR	WT_NT-TG_NT	0.506382	0.221204	2.28921	6	0.0620116
Q9CQJ6_LTVENS(1)PK	WT_NT-TG_NT	0.516232	0.419288	1.23121	5	0.272994
Q9CQS4_SFGSGTELGHWVT(0.008)T(0.992)PPDIPGSR	WT_NT-TG_NT	-0.720702	0.509891	-1.41344	8	0.195234
Q9CQS8_PGPTPSGTNVGSSGRS(0.999)PSK	WT_NT-TG_NT	-0.540239	0.676256	-0.798868	8	0.447433
Q9CR73_GGGERYNIPDPQS(1)R	WT_NT-TG_NT	-1.99425	1.22806	-1.62391	5	0.165323
Q9CR86_GNVVPS(0.999)PLPT(0.001)R	WT_NT-TG_NT	-0.190247	0.301205	-0.631621	5	0.555382
Q9CR86_TFS(1)ATVR	WT_NT-TG_NT	-0.0224066	0.532781	-0.0420559	8	0.967485
Q9CT10_S(0.999)PS(0.001)ESAEETHTLEEK	WT_NT-TG_NT	0.261068	0.324188	0.8053	4	0.465791
Q9CW46_AADVSVTHRPPLS(1)PEAEAEAETPETVDR	WT_NT-TG_NT	-0.121572	0.186824	-0.650732	8	0.533459
Q9CWZ7_KKS(1)PAT(1)PQAKPDGAAGMAAEEEEDEYSGGLC	WT_NT-TG_NT	-0.324938	0.497203	-0.653532	17	0.522156
Q9CY58_S(0.004)KS(0.996)EEAHAEDSVMDHHFR	WT_NT-TG_NT	-0.847166	0.634092	-1.33603	6	0.229978
Q9CYZ2_HSIS(1)MPVMR	WT_NT-TG_NT	-0.528756	0.287787	-1.83732	5	0.12558
Q9CYZ2_MDSASQDINLNS(1)PNK	WT_NT-TG_NT	-0.550161	0.290075	-1.89662	6	0.106669
Q9CZ00_TPVAEEEEEVGIPIPAPGFLQVT(1)ER	WT_NT-TG_NT	0.540563	0.295629	1.82852	8	0.104875
Q9CZ44_S(1)PNELVDDLFK	WT_NT-TG_NT	-0.236551	0.457021	-0.517592	8	0.618747
Q9CZH7_VAEPEES(1)EAEEPAAEGR	WT_NT-TG_NT	0.152076	0.174957	0.869215	7	0.413538
Q9CZW5_AS(1)PALGSGHHDGSGDSLEMSSLDR	WT_NT-TG_NT	0.0840292	0.157406	0.533836	8	0.607964
Q9D0L8_ASVASDPES(1)PPGGNEPAAASGQR	WT_NT-TG_NT	-0.295259	0.418432	-0.705633	8	0.500444
Q9D0L8_GDVS(1)EDEPSLGR	WT_NT-TG_NT	0.143247	0.563455	0.254229	6	0.807807
Q9D0V7_KLS(1)GDQITLPTTVDYSSVPK	WT_NT-TG_NT	-0.498728	0.484995	-1.02832	8	0.333886
Q9D1L0_RAPAAQPPAAAAPS(0.043)AVGS(0.957)PAAAPR	WT_NT-TG_NT	0.229742	0.173142	1.3269	8	0.221163
Q9D1T0_S(1)DAGISSADAPR	WT_NT-TG_NT	-0.0231308	0.226605	-0.102076	8	0.921209
Q9D219_PTAAPRPLDRES(1)PGVENK	WT_NT-TG_NT	0.192971	0.334823	0.576337	6	0.585342
Q9D394_SALT(1)PPTDMPTPTTDK	WT_NT-TG_NT	-0.314608	0.422069	-0.745395	6	0.484199
Q9D415_SLDSLDPAGLLT(0.011)S(0.989)PK	WT_NT-TG_NT	0.363787	0.554767	0.655748	6	0.536305
Q9D4C9_RSQS(1)VVEAGTLK	WT_NT-TG_NT	0.0365934	0.202402	0.180795	8	0.861025
Q9D6Z1_EEVAS(1)EPEEAASPTTPK	WT_NT-TG_NT	0.448066	0.282207	1.58772	8	0.151011
Q9D7P6_RAAS(1)ALLLR	WT_NT-TG_NT	0.0621932	0.15583	0.399108	8	0.700255
Q9D7V2_AHRPSAPS(1)PPPR	WT_NT-TG_NT	0.117233	1.23497	0.0949284	8	0.926706
Q9D8Y0_RADLNQGIGEPQS(1)PSR	WT_NT-TG_NT	-1.04877	0.741906	-1.41361	7	0.200369
Q9D9R9_GYKLSLSQPMPSIPS(1)FKKIPGFT(1)K	WT_NT-TG_NT	-0.345808	0.415289	-0.832692	5	0.442961
Q9DBC7_T(0.846)DS(0.141)REDEIS(0.013)PPPPNPVVK	WT_NT-TG_NT	0.283964	0.603758	0.470328	4	0.662619
Q9DBC7_TDSREDEIS(1)PPPPNPVVK	WT_NT-TG_NT	-0.137862	0.357127	-0.386031	8	0.709537
Q9DBS2_DT(0.005)VDS(0.995)AGTSPTAVLAAGEDAGAGRPGAGTPLR	WT_NT-TG_NT	-0.255863	0.253015	-1.01125	8	0.3415
Q9DBS2_DTVDSAGTSPTAVLAAGEDAGAGRPGAGT(1)PLR	WT_NT-TG_NT	0.222668	0.295872	0.752585	7	0.47624
Q9DC11_RGS(1)GHPAYAEVEPVGEK	WT_NT-TG_NT	0.0403032	0.31137	0.129438	7	0.900652
Q9DCB4_SES(1)LDEEEK	WT_NT-TG_NT	0.228256	0.49522	0.460917	4	0.668805
Q9DCB8_MAAS(1)RALS(1)LTAEAVR	WT_NT-TG_NT	-0.62648	0.560992	-1.11674	5	0.314877
Q9DD18_S(0.005)AS(0.023)S(0.972)GAEGDVSSEREP	WT_NT-TG_NT	0.390003	0.19012	2.05135	5	0.0954791
Q9EPN1_RQFS(1)PGPR	WT_NT-TG_NT	-0.180551	0.323972	-0.557302	8	0.592567
Q9EPN1_SQES(0.999)LT(0.001)EHPSEMLK	WT_NT-TG_NT	-0.694569	0.432236	-1.60692	4	0.183349
Q9EPN1_TPLENVPGNLS(1)PIKDPDR	WT_NT-TG_NT	-0.199329	0.159792	-1.24743	8	0.247517
Q9EQF6_EMGT(0.001)PLADT(0.984)PT(0.015)RPVTR	WT_NT-TG_NT	1.82787	0.662287	2.75993	6	0.032857
Q9EQF6_EMGT(1)PLADT(0.978)PT(0.022)RPVTR	WT_NT-TG_NT	-0.0375095	0.355105	-0.105629	8	0.918477
Q9EQH3_RES(1)PESEGPIYEGLIL	WT_NT-TG_NT	0.387067	0.417253	0.927655	8	0.380723
Q9ERI2_MSDGDY(0.999)DY(0.001)LIK	WT_NT-TG_NT	-0.0106923	0.703157	-0.0152061	7	0.988292
Q9ERT9_STLSMS(1)PR	WT_NT-TG_NT	-0.525285	0.334449	-1.5706	8	0.154917
Q9ES28_KPS(1)DEEFAVR	WT_NT-TG_NT	-0.0461035	0.44445	-0.103732	8	0.919936
Q9ES28_MS(1)GFIYQGK	WT_NT-TG_NT	0.30133	0.235392	1.28012	8	0.236372
Q9ES34_LLEHAEPAPVQPQPS(0.005)S(0.066)PQT(0.928)VLPVK	WT_NT-TG_NT	0.0791428	0.349656	0.226345	6	0.828447
Q9ES97_DS(1)PESPFEVIIDK	WT_NT-TG_NT	-0.102159	0.306098	-0.333746	8	0.747151
Q9ES97_ETTGGAPTMS(1)PDLEQEQLTIR	WT_NT-TG_NT	-0.471095	0.428128	-1.10036	8	0.30318
Q9ESN6_SADVS(0.994)PT(0.003)T(0.003)EGVK	WT_NT-TG_NT	0.260105	0.156986	1.65687	8	0.136137
Q9ESN9_TGS(0.012)S(0.987)PTQGIVNK	WT_NT-TG_NT	0.373696	0.231184	1.61645	6	0.157125
Q9ET77_EFS(1)PSFQHR	WT_NT-TG_NT	-0.0218965	0.234127	-0.0935242	5	0.929119
Q9ET77_SLPVALES(1)DEETGDELK	WT_NT-TG_NT	0.396517	0.321989	1.23146	5	0.272908
Q9JHU2_MELS(0.997)PS(0.003)RAS(1)PGK	WT_NT-TG_NT	0.0470659	0.318547	0.147752	7	0.886705
Q9JI99_RNS(1)LTGEEGELVK	WT_NT-TG_NT	-0.0686762	0.154631	-0.444129	7	0.670355
Q9JIA7_SELVLAPAPAPAAT(0.906)HS(0.094)PLHR	WT_NT-TG_NT	0.221309	0.431115	0.51334	6	0.626061
Q9JIS5_GGLS(1)DGEGPPGGRGEAQR	WT_NT-TG_NT	0.126483	0.20121	0.628612	8	0.547127
Q9JIS5_VFS(0.999)VT(0.001)HIK	WT_NT-TG_NT	-0.381742	0.265801	-1.4362	7	0.194091
Q9JIX8_SLS(1)PLSGTTDTK	WT_NT-TG_NT	0.320108	0.151505	2.11285	6	0.0790609
Q9JJV5_DLS(1)PISK	WT_NT-TG_NT	0.257822	0.255313	1.00983	4	0.369701
Q9JKC6_PAPTVPAAPS(0.009)S(0.991)PDATSEPK	WT_NT-TG_NT	1.92646	1.43181	1.34547	8	0.21536
Q9JKC6_PAPTVPAAPS(0.9)S(0.101)PDAT(0.835)S(0.164)EPK	WT_NT-TG_NT	-1.87832	1.96969	-0.95361	5	0.384074
Q9JKF6_AGIPQHHPPMAQNLQYPDDS(1)DDEK	WT_NT-TG_NT	-0.570385	0.452427	-1.26072	6	0.254216
Q9JL04_GATADDS(0.004)GGGS(0.996)PVLAAK	WT_NT-TG_NT	0.0500609	0.316571	0.158135	7	0.878816
Q9JL04_LPEEEPS(1)PK	WT_NT-TG_NT	0.193092	0.29089	0.663796	6	0.531485
Q9JL04_SIQT(0.01)S(0.955)PT(0.036)EEGR	WT_NT-TG_NT	0.356431	0.299177	1.19137	8	0.267652
Q9JL26_EAAADTSGREEPPTPKS(1)PPK	WT_NT-TG_NT	0.221503	0.175062	1.26528	8	0.241377
Q9JL26_SKPLDQS(1)VEDLSK	WT_NT-TG_NT	-0.117158	0.31042	-0.377419	6	0.718852
Q9JLM8_ISQHGGS(0.966)S(0.03)T(0.003)SLSSTK	WT_NT-TG_NT	0.683832	0.798428	0.856473	8	0.416652
Q9JLM8_REES(1)EEGFQIPATITER	WT_NT-TG_NT	0.186495	0.330245	0.564717	8	0.587747
Q9JLM8_SPSPS(0.002)PT(0.975)S(0.022)PGS(0.001)LR	WT_NT-TG_NT	-0.632199	0.899934	-0.702494	5	0.51372
Q9JLM8_SPSPSPT(0.01)S(0.988)PGS(0.003)LRK	WT_NT-TG_NT	0.402469	0.318751	1.26264	8	0.242277
Q9JM52_LDS(0.002)S(0.998)PVLSPGNK	WT_NT-TG_NT	-0.0380261	0.166421	-0.228493	7	0.825794
Q9JM52_SDSVLPASHGHLPQAGS(1)LER	WT_NT-TG_NT	-0.188611	0.398364	-0.473463	8	0.648533
Q9JME5_AFYGS(1)EEDEAK	WT_NT-TG_NT	0.0386299	0.0833443	0.463498	8	0.655357
Q9JME5_GPGS(1)EEAATAALPAR	WT_NT-TG_NT	-0.195051	0.136335	-1.43067	8	0.190402
Q9JMH9_PLAPDPS(1)DDEHDPVDSISRPR	WT_NT-TG_NT	0.213487	0.42756	0.499314	8	0.630998
Q9QUN9_PAFVGSHDHS(1)EESQLPR	WT_NT-TG_NT	-1.02046	0.766473	-1.33137	8	0.219753
Q9QVP9_RNS(1)LPQIPTLNLEAR	WT_NT-TG_NT	-0.296366	0.406588	-0.728911	8	0.486844
Q9QWI6_AVS(1)EVVRPASTPPIMASAIKDEDDEER	WT_NT-TG_NT	-0.158937	0.475688	-0.334121	8	0.746879
Q9QWI6_DSGSSSVFAES(1)PGGK	WT_NT-TG_NT	0.00420114	0.171997	0.0244256	8	0.981111
Q9QWI6_FRQS(1)LPLSR	WT_NT-TG_NT	0.180519	0.159951	1.12859	7	0.296259
Q9QWI6_FSNVGLVHT(0.886)S(0.114)ERR	WT_NT-TG_NT	0.489564	0.330353	1.48194	5	0.198451
Q9QWI6_GEPDPERS(0.011)S(0.989)PPMLSADDAEYPR	WT_NT-TG_NT	-0.603213	0.21575	-2.79589	8	0.0233453
Q9QWI6_GEPDPERS(0.717)S(0.269)PPMLS(0.014)ADDAEYPR	WT_NT-TG_NT	0.590982	0.290917	2.03144	5	0.0979308
Q9QWI6_GLDFEIPPPS(1)PPLNLHELSGPAEGTPLTPK	WT_NT-TG_NT	-0.0834054	0.59711	-0.139682	6	0.893482
Q9QWI6_KAES(1)EELEVQKPQVK	WT_NT-TG_NT	0.733023	0.543733	1.34813	8	0.214542
Q9QWI6_LADVSAPSGGPPPPHSPYSGPPS(0.998)RGS(0.002)PVR	WT_NT-TG_NT	0.030227	0.165501	0.18264	7	0.860257
Q9QWI6_LSYAGGRPPSYAGS(1)PVHHAAER	WT_NT-TG_NT	0.077348	0.427487	0.180936	7	0.861545
Q9QWI6_RFS(1)NVGLVHTSER	WT_NT-TG_NT	0.684622	0.275921	2.48123	5	0.0557572
Q9QWI6_RGS(1)DELTVPR	WT_NT-TG_NT	0.128779	0.199316	0.646104	8	0.536302
Q9QWI6_S(1)PNTAILIK	WT_NT-TG_NT	-0.140195	0.214103	-0.654799	8	0.530969
Q9QXG4_VRGWS(1)PPPEVR	WT_NT-TG_NT	0.15211	0.477426	0.318604	8	0.758186
Q9QXL2_KLS(0.99)S(0.009)SESPAPDTGSSAASGEADTSRPGTQQK	WT_NT-TG_NT	-0.582347	0.307461	-1.89405	7	0.100077
Q9QXL2_LIS(0.001)ES(0.034)S(0.966)PMNEFETLTAK	WT_NT-TG_NT	0.5874	0.714833	0.821731	6	0.442651
Q9QXS1_AQLEPVAS(1)PAK	WT_NT-TG_NT	0.333454	0.186286	1.79001	8	0.111238
Q9QXS6_ASDSGPSSSSSSSS(0.006)S(0.994)PPR	WT_NT-TG_NT	0.798837	0.551963	1.44727	5	0.207473
Q9QXS6_LS(0.001)S(0.999)PVLHR	WT_NT-TG_NT	0.112796	0.163639	0.6893	8	0.510129
Q9QXW9_NHPGSDT(0.004)S(0.996)PEAEASSGGGGVALK	WT_NT-TG_NT	-0.142217	0.380025	-0.374231	8	0.717957
Q9QXZ0_DTQDIVHDLES(1)PGIDPSIIK	WT_NT-TG_NT	-0.226505	0.474258	-0.477599	8	0.645712
Q9QXZ0_LLDAEDVDVPS(1)PDEK	WT_NT-TG_NT	-0.025164	0.163841	-0.153588	7	0.882269
Q9QXZ0_RQGS(0.996)FS(0.004)EDVISHK	WT_NT-TG_NT	-0.143642	0.314116	-0.457288	8	0.659626
Q9QYB5_SDVEIPATVTAFSFEDDSAPLS(1)PLK	WT_NT-TG_NT	0.553811	0.28981	1.91095	7	0.0976215
Q9QYB5_SSDTSPAVVT(0.935)T(0.049)PPPPS(0.016)MPHK	WT_NT-TG_NT	0.205788	0.478769	0.429827	8	0.678664
Q9QYB5_TEEVLS(1)PDGSPSK	WT_NT-TG_NT	0.0835282	0.168298	0.49631	8	0.633023
Q9QYB5_TEEVLSPDGS(0.994)PS(0.006)KS(1)PSK	WT_NT-TG_NT	0.232247	0.400128	0.580432	8	0.577603
Q9QYB5_TEEVLSPDGS(0.996)PS(0.004)KS(1)PSK	WT_NT-TG_NT	1.45183	0.697796	2.0806	8	0.0710489
Q9QYB8_DIATEKPGS(1)PVK	WT_NT-TG_NT	0.353692	0.0724993	4.87856	8	0.00122659
Q9QYB8_DKTESVTS(0.005)GPLS(0.995)PEGS(1)PSK	WT_NT-TG_NT	-0.314809	0.351665	-0.895197	8	0.396816
Q9QYB8_DKTESVTSGPLS(1)PEGS(0.902)PS(0.098)K	WT_NT-TG_NT	0.0066304	0.58962	0.0112452	8	0.991303
Q9QYB8_SEDTVPEAAS(1)PPPSQGQHYFDR	WT_NT-TG_NT	-0.272665	0.428577	-0.63621	8	0.542409
Q9QYB8_TESVTSGPLSPEGS(0.834)PS(0.166)KS(0.999)PS(0.001)K	WT_NT-TG_NT	-0.250911	0.590765	-0.424723	5	0.688696
Q9QYC0_AAVVTS(1)PPPTTAPHK	WT_NT-TG_NT	0.0870555	0.166378	0.523239	8	0.614987
Q9QYC0_EKS(0.971)PPDQS(0.042)AVPNT(0.473)PPS(0.52)T(0.993)PVKLEEDLPQEPTSR	WT_NT-TG_NT	-0.565109	0.354051	-1.59612	8	0.149128
Q9QYC0_EKS(1)PPDQS(0.998)AVPNT(0.002)PPSTPVK	WT_NT-TG_NT	0.210893	0.553512	0.381009	8	0.713116
Q9QYC0_EKS(1)PPDQS(1)AVPNTPPSTPVK	WT_NT-TG_NT	-0.323628	0.641097	-0.504803	8	0.627306
Q9QYC0_KYSDVEVPAS(0.007)VT(0.016)GHS(0.012)FAS(0.081)DGDS(0.664)GT(0.269)CS(0.951)PLR	WT_NT-TG_NT	-1.3103	1.09446	-1.19722	6	0.276372
Q9QYC0_S(0.96)RS(0.022)PGTPAGEGS(0.003)GS(0.016)PPK	WT_NT-TG_NT	0.409449	0.816088	0.501722	8	0.629377
Q9QYC0_S(0.989)PGT(0.011)PAGEGSGSPPK	WT_NT-TG_NT	-0.970434	0.990147	-0.980091	8	0.355747
Q9QYC0_SPGT(1)PAGEGSGSPPK	WT_NT-TG_NT	-0.449574	0.612732	-0.733721	8	0.484064
Q9QYC0_SPPDQSAVPNT(0.067)PPS(0.967)T(0.967)PVKLEEDLPQEPTSR	WT_NT-TG_NT	-1.07527	0.698345	-1.53974	8	0.162188
Q9QYC0_SPPDQSAVPNT(1)PPS(0.757)T(0.243)PVK	WT_NT-TG_NT	-0.214536	0.17347	-1.23673	8	0.25126
Q9QYE3_GVDKPPS(0.999)PS(0.001)PIEMK	WT_NT-TG_NT	-0.0554152	0.267185	-0.207404	8	0.840877
Q9QYF9_SVTSNQSDGTQESCES(1)PDVLDR	WT_NT-TG_NT	-0.41074	0.565689	-0.726088	7	0.491343
Q9QYG0_T(0.001)AS(0.999)LTSAASIDGSR	WT_NT-TG_NT	-0.016646	0.288259	-0.0577466	8	0.955367
Q9QYG0_T(0.013)LS(0.013)QS(0.013)S(0.013)ES(0.051)GT(0.879)LPS(0.019)GPPGHTMEVSC	WT_NT-TG_NT	-0.718846	0.634938	-1.13215	6	0.300778
Q9QYG0_T(0.397)LS(0.599)QS(0.026)S(0.967)ES(0.012)GTLPSGPPGHTMEVSC	WT_NT-TG_NT	-0.427935	0.457571	-0.935231	6	0.385764
Q9QYG0_T(0.952)LS(0.042)QS(0.004)S(0.001)ESGTLPSGPPGHTMEVSC	WT_NT-TG_NT	-0.520585	0.856586	-0.607744	6	0.565635
Q9QYG0_TASLTS(0.002)AAS(0.998)IDGSR	WT_NT-TG_NT	0.518391	0.475542	1.09011	6	0.317499
Q9QYR6_AELEEMEEVHPS(1)DEEEEETK	WT_NT-TG_NT	0.168314	0.222716	0.755733	8	0.471473
Q9QYR6_ALGLEES(1)PEEEGK	WT_NT-TG_NT	-0.103519	0.176009	-0.588145	8	0.57266
Q9QYR6_EAELTPENIAAAREES(1)EPEVK	WT_NT-TG_NT	0.301879	0.510968	0.590797	4	0.586423
Q9QYR6_ELSSEPRT(1)PPAQK	WT_NT-TG_NT	0.667996	0.763661	0.874729	8	0.407214
Q9QYR6_EMTLDQKS(1)PEK	WT_NT-TG_NT	0.125375	0.494568	0.253503	8	0.806273
Q9QYR6_ET(0.028)S(0.945)PT(0.028)RGEPVPAWEGK	WT_NT-TG_NT	-0.448019	0.558834	-0.801703	8	0.445882
Q9QYR6_GEPVPAWEGKS(1)PEQEVR	WT_NT-TG_NT	-0.0105323	0.884581	-0.0119066	8	0.990792
Q9QYR6_KHS(0.99)PGEIT(0.01)GPGGHFMT(0.003)S(0.001)DS(0.131)S(0.78)LT(0.085)K	WT_NT-TG_NT	-0.545852	0.538476	-1.0137	6	0.349846
Q9QYR6_KHS(1)PGEITGPGGHFMT(0.006)S(0.004)DS(0.599)S(0.361)LT(0.029)K	WT_NT-TG_NT	0.0204809	0.610907	0.0335254	8	0.974077
Q9QYR6_MAS(0.792)PPPS(0.174)GPPS(0.033)AAHT(0.001)PFHQS(1)PVEEK	WT_NT-TG_NT	-0.272819	0.294351	-0.926847	8	0.381117
Q9QYR6_MAS(1)PPPSGPPSAAHTPFHQSPVEEK	WT_NT-TG_NT	0.0585612	0.11736	0.498986	8	0.631219
Q9QYR6_NRAPDS(1)GAEVER	WT_NT-TG_NT	-0.44342	0.973804	-0.455348	4	0.67248
Q9QYR6_PASPALS(1)EGSSSEATTPVISSVAER	WT_NT-TG_NT	-0.0635791	0.270141	-0.235355	6	0.82176
Q9QYR6_S(1)PPCEDFSVTGESEK	WT_NT-TG_NT	-0.484611	0.461688	-1.04965	8	0.324551
Q9QYR6_SHWDDGTNDS(1)DLEK	WT_NT-TG_NT	-0.290491	0.516812	-0.562083	5	0.598323
Q9QYR6_SPFEIIS(1)PPAS(1)PPEMTGQR	WT_NT-TG_NT	0.113293	0.563108	0.201192	14	0.843443
Q9QYR6_TEATQGLDYVPSAGT(0.001)IS(0.975)PT(0.11)S(0.259)S(0.655)LEEDK	WT_NT-TG_NT	-0.218657	0.732914	-0.298339	7	0.774105
Q9QYR6_VAELEEEQS(0.999)QGS(0.001)SSYSDWVK	WT_NT-TG_NT	-0.0450956	0.180705	-0.249553	6	0.811257
Q9QYR6_VPSAPGQES(1)PVPDTK	WT_NT-TG_NT	0.0397065	0.242452	0.16377	7	0.87454
Q9QYR6_WLAES(1)PVGLPPEEEDK	WT_NT-TG_NT	-0.479146	0.69636	-0.688072	6	0.517111
Q9QYX7_ENPELVDDLS(1)PR	WT_NT-TG_NT	-0.78452	0.637022	-1.23154	4	0.285573
Q9QYX7_GAHAHSGPTSAGSSSVPS(0.999)PGQPGS(0.952)PS(0.043)VS(0.006)K	WT_NT-TG_NT	0.75301	0.694099	1.08487	6	0.319633
Q9QYX7_IVDSGVQT(1)DDEETADR	WT_NT-TG_NT	-0.118006	0.353857	-0.333486	7	0.748534
Q9QYX7_PLPDDIS(1)PQK	WT_NT-TG_NT	-0.173963	0.197898	-0.879053	5	0.419606
Q9QYX7_PLS(1)PTADESSR	WT_NT-TG_NT	0.093432	0.37519	0.249026	7	0.810489
Q9QYX7_PSQQS(1)PAQTPAQQAK	WT_NT-TG_NT	-0.53604	1.01685	-0.527156	7	0.614373
Q9QYX7_RASYDSVEDSSESENS(1)PVAR	WT_NT-TG_NT	0.100673	0.261279	0.385306	8	0.710053
Q9QYX7_S(0.002)S(0.002)MAS(0.068)S(0.91)PIS(0.014)S(0.005)ISADSFYADIDHHTSR	WT_NT-TG_NT	0.0354105	0.801229	0.0441953	4	0.966867
Q9QYX7_S(0.02)MS(0.98)DPKPLS(0.766)PT(0.233)ADESSR	WT_NT-TG_NT	-0.183313	0.34786	-0.526975	8	0.612507
Q9QZI8_S(0.029)DGS(0.971)LDDGDGIHR	WT_NT-TG_NT	-0.177628	0.352655	-0.503687	4	0.640956
Q9QZM0_GPAAAPGAAS(1)PPAEPK	WT_NT-TG_NT	0.229218	0.131239	1.74657	8	0.118851
Q9QZQ1_LPYLVELS(1)PGRR	WT_NT-TG_NT	0.156723	0.305854	0.512411	8	0.622207
Q9QZQ1_TS(0.001)S(0.999)VVTLEVAK	WT_NT-TG_NT	0.202797	0.252399	0.80348	5	0.458176
Q9R020_ENVEYIEREES(1)DGEYDEFGRK	WT_NT-TG_NT	-0.300958	0.249685	-1.20535	7	0.26723
Q9R020_YNLDAS(1)EEEDSNKK	WT_NT-TG_NT	-0.0910508	0.451336	-0.201736	8	0.845158
Q9R0A0_DS(0.068)HS(0.932)PEGSTATYHLLGPQEEGEGVLDVK	WT_NT-TG_NT	0.255914	0.325856	0.785361	6	0.462118
Q9R0K7_T(0.5)S(0.5)IHNFMAHPEFR	WT_NT-TG_NT	-0.79601	0.212134	-3.75239	5	0.013261
Q9R0N7_NSLET(0.013)VGT(0.987)PDSGR	WT_NT-TG_NT	0.281954	0.222653	1.26634	7	0.245901
Q9R0N9_KLHFS(1)VY(1)DFDRFS(1)R	WT_NT-TG_NT	0.423057	0.691002	0.612237	6	0.562848
Q9R0P4_RS(0.028)AS(0.972)PDDDLGSSNWEAADLGNEERK	WT_NT-TG_NT	0.0128949	0.456237	0.0282637	7	0.978241
Q9R0P4_RS(0.768)AS(0.232)PDDDLGSSNWEAADLGNEER	WT_NT-TG_NT	-0.282629	0.694029	-0.407229	6	0.69797
Q9R1Q8_RGFS(1)EEQLR	WT_NT-TG_NT	0.178334	0.304191	0.586255	8	0.573869
Q9R1R2_REDS(1)PGPEVQPMDK	WT_NT-TG_NT	0.230807	0.272721	0.846312	8	0.42197
Q9R1V6_S(0.003)NS(0.997)WQGNMGGNK	WT_NT-TG_NT	-0.720286	0.3183	-2.26291	6	0.0642904
Q9WTK7_IDS(0.991)T(0.009)EVIYQPR	WT_NT-TG_NT	-0.0289844	0.394798	-0.0734156	6	0.943862
Q9WTQ5_GPSEAPQEAEAEEGAT(0.001)S(0.999)DGEK	WT_NT-TG_NT	-0.155369	0.159989	-0.971127	5	0.376087
Q9WTQ5_RPS(0.999)ES(0.001)DKEEELDK	WT_NT-TG_NT	-0.789756	0.581304	-1.35859	8	0.211342
Q9WTX2_EDS(0.955)GT(0.045)FSLGK	WT_NT-TG_NT	-0.10789	0.199412	-0.541039	8	0.603216
Q9WV02_DVYLS(1)PR	WT_NT-TG_NT	0.524049	0.340803	1.53769	8	0.162682
Q9WV18_RHPPT(1)PPDPSGGLPR	WT_NT-TG_NT	0.198347	0.128783	1.54016	8	0.162088
Q9WV60_IQAAAS(1)PPANATAASDTNAGDR	WT_NT-TG_NT	0.248628	0.167239	1.48666	7	0.180696
Q9WV69_GNS(1)LPCVLEQK	WT_NT-TG_NT	-0.265207	0.212662	-1.24708	8	0.247639
Q9WV69_HLS(1)AEDFSR	WT_NT-TG_NT	-0.151482	0.215362	-0.703381	7	0.504534
Q9WV69_S(0.002)S(0.985)S(0.013)LPSYGR	WT_NT-TG_NT	0.0265158	0.149082	0.177861	6	0.864685
Q9WV92_DEVDAAES(0.814)T(0.159)PT(0.026)DRR	WT_NT-TG_NT	-0.661532	0.338541	-1.95407	4	0.122384
Q9WV92_DS(0.818)VS(0.182)AAEVGTGQYATTK	WT_NT-TG_NT	-0.0837305	0.241345	-0.346933	5	0.742766
Q9WV92_GIS(0.994)QT(0.006)NLITTVT(1)PEK	WT_NT-TG_NT	0.187821	0.44876	0.418533	7	0.6881
Q9WV92_GIS(0.998)QT(0.002)NLITTVTPEK	WT_NT-TG_NT	-0.424496	0.426582	-0.995109	7	0.35283
Q9WV92_KAEEAT(1)PVTALR	WT_NT-TG_NT	0.496353	0.911642	0.54446	7	0.603029
Q9WV92_RLS(0.812)T(0.094)S(0.094)PVR	WT_NT-TG_NT	-0.112642	0.725673	-0.155224	6	0.881735
Q9WV92_TDTAADGETSAT(0.001)ES(0.999)DQEEDAEIK	WT_NT-TG_NT	-0.0428825	0.56918	-0.0753408	5	0.942865
Q9WV92_VESTSVGSIS(1)PGGAK	WT_NT-TG_NT	-0.311989	0.386355	-0.807518	8	0.442714
Q9WVB4_AGYKEPGIARCS(1)S(1)PESMADR	WT_NT-TG_NT	-0.666079	0.867191	-0.768087	7	0.46755
Q9WVF8_RGS(1)MFYDEDGDLAHEFYEETIVTK	WT_NT-TG_NT	0.646437	0.510822	1.26548	6	0.252618
Q9Z0H8_IGFPS(0.029)T(0.303)S(0.669)PAK	WT_NT-TG_NT	0.380705	0.114979	3.31109	5	0.021215
Q9Z0H8_VLLLEANRHS(1)PGPER	WT_NT-TG_NT	-0.0640276	0.247635	-0.258556	5	0.806284
Q9Z0J4_VTQPLGT(0.977)PT(0.023)K	WT_NT-TG_NT	-0.00440115	0.146796	-0.0299813	4	0.977518
Q9Z0P4_EIDVLEFGESAPAAS(1)K	WT_NT-TG_NT	-0.172269	0.359975	-0.478557	5	0.652447
Q9Z0P4_ENS(0.001)AAPS(0.999)PGRPQS(0.001)AS(0.999)PAK	WT_NT-TG_NT	-0.0301579	0.2021	-0.149223	7	0.885586
Q9Z0P4_ENSAAPS(0.001)PGRPQS(0.999)AS(1)PAK	WT_NT-TG_NT	0.453264	0.4455	1.01743	8	0.338729
Q9Z0P4_ENSAAPSPGRPQSAS(1)PAK	WT_NT-TG_NT	-0.19153	1.0685	-0.179251	8	0.862198
Q9Z0P4_SETLVNAQQT(1)PLGT(1)PK	WT_NT-TG_NT	-0.145646	0.172234	-0.845632	18	0.408859
Q9Z0P4_T(0.546)S(0.199)T(0.254)PVRS(0.999)PGGSTMMK	WT_NT-TG_NT	-0.430182	0.560599	-0.767361	8	0.464909
Q9Z0P4_T(0.862)S(0.061)T(0.077)PVRS(0.958)PGGS(0.03)T(0.012)MMK	WT_NT-TG_NT	0.661776	0.466631	1.4182	7	0.199079
Q9Z0R4_LPEEPS(0.001)S(0.999)EDEQQPEK	WT_NT-TG_NT	0.238249	0.208329	1.14362	7	0.290379
Q9Z0R4_S(0.054)T(0.791)S(0.155)IDTGPTESPASLK	WT_NT-TG_NT	-0.104041	0.430361	-0.241753	4	0.82086
Q9Z0U1_SYHEAY(0.001)EPDY(0.023)GGGY(0.107)S(0.847)PS(0.012)Y(0.01)DRR	WT_NT-TG_NT	0.194347	0.417436	0.465575	5	0.661095
Q9Z0U1_VQVAPLQGS(0.993)PPLS(0.007)HDDR	WT_NT-TG_NT	0.211167	0.236328	0.893532	8	0.397655
Q9Z140_PSTPAMTPSPS(1)P	WT_NT-TG_NT	0.917477	0.633585	1.44807	8	0.185627
Q9Z140_SCS(0.001)S(0.999)PVFSR	WT_NT-TG_NT	0.0557913	0.31058	0.179636	8	0.861905
Q9Z188_IYQY(1)IQSR	WT_NT-TG_NT	-0.013106	0.184628	-0.0709863	6	0.945716
Q9Z1D1_GIPLPT(0.001)GDT(0.098)S(0.9)PEPELLPGDPLPPPK	WT_NT-TG_NT	-0.473654	0.572789	-0.826925	6	0.43992
Q9Z1R2_AAGARPLT(0.005)S(0.963)PES(0.024)LS(0.008)R	WT_NT-TG_NT	0.166535	0.140713	1.18351	6	0.281369
Q9Z1T1_NFYES(1)EEEEEEK	WT_NT-TG_NT	0.331882	0.0972164	3.41385	7	0.0112289
Q9Z1X2_VAGGS(0.001)GS(0.003)ES(0.996)PLLK	WT_NT-TG_NT	0.557055	0.42193	1.32026	8	0.223271
Q9Z239_TGEPDEEEGTFRS(0.001)S(0.999)IR	WT_NT-TG_NT	0.115696	0.177639	0.6513	7	0.535641
Q9Z2A0_ANS(1)FVGTAQYVSPELLTEK	WT_NT-TG_NT	-0.032038	0.589166	-0.0543786	8	0.957967
Q9Z2C4_GS(0.037)S(0.904)PT(0.044)HS(0.003)AT(0.013)PVHTSV	WT_NT-TG_NT	0.483061	1.52616	0.316521	8	0.759708
Q9Z2D6_AETSESSGSAPAVPEASAS(1)PK	WT_NT-TG_NT	0.0334103	0.329618	0.101361	8	0.921758
Q9Z2F7_DHSSQS(1)EEEVVEGEK	WT_NT-TG_NT	0.0079527	0.260407	0.0305395	7	0.976489
Q9Z2H5_DYSEADGLS(0.534)ERT(0.483)T(0.983)PSK	WT_NT-TG_NT	-0.648381	0.318354	-2.03667	6	0.087849
Q9Z2H5_DYSEADGLS(1)ER	WT_NT-TG_NT	-0.876987	0.400718	-2.18854	6	0.0712181
Q9Z2H5_ELKPEQET(0.015)T(0.985)PR	WT_NT-TG_NT	-1.64423	1.88875	-0.87054	4	0.433132
Q9Z2H5_GACS(0.004)T(0.996)PEMPQFESVK	WT_NT-TG_NT	-0.408114	0.570336	-0.715567	7	0.497427
Q9Z2H5_GPS(0.018)S(0.982)QEDESGGLEDSPDR	WT_NT-TG_NT	0.190669	0.171982	1.10866	5	0.318037
Q9Z2H5_GPSSQEDESGGLEDS(1)PDR	WT_NT-TG_NT	-0.411232	0.617193	-0.666295	8	0.523968
Q9Z2H5_HLTQQDTRPAEQS(1)LDMDDK	WT_NT-TG_NT	-0.822745	0.354563	-2.32044	7	0.0533595
Q9Z2H5_HQAS(1)INELK	WT_NT-TG_NT	-0.315962	0.350908	-0.900412	8	0.394198
Q9Z2H5_LVS(1)PEPPPK	WT_NT-TG_NT	0.226409	0.108052	2.09536	8	0.0694365
Q9Z2H5_RLPSS(0.001)PAS(0.054)PS(0.945)PKGT(1)PEK	WT_NT-TG_NT	0.626887	0.565685	1.10819	8	0.299982
Q9Z2H5_RLPSS(0.001)PAS(0.992)PS(0.007)PK	WT_NT-TG_NT	-0.610312	0.553628	-1.10239	6	0.312537
Q9Z2H5_RLPSSPASPS(1)PK	WT_NT-TG_NT	0.49115	0.304109	1.61505	8	0.144964
Q9Z2H5_RSEAEEGEVRT(1)PTK	WT_NT-TG_NT	-4.22453	1.49439	-2.82693	8	0.0222551
Q9Z2H5_S(1)LPELDRDK	WT_NT-TG_NT	0.11485	0.250562	0.45837	8	0.658882
Q9Z2I9_INFDS(0.046)NS(0.952)AY(0.002)R	WT_NT-TG_NT	0.115049	0.266168	0.432243	5	0.683571
Q9Z2Q6_FGIHVYQFPECDS(1)DEDEDFK	WT_NT-TG_NT	-0.339934	1.15462	-0.294411	7	0.776983
Q9Z2Q6_MES(1)PIPILPLPTPDAETEK	WT_NT-TG_NT	-0.787627	0.687822	-1.1451	7	0.289804
Q9Z2U1_RIT(0.065)S(0.935)PLMEPSSIEK	WT_NT-TG_NT	-0.0512106	0.173829	-0.294603	5	0.780136
Q9Z351_RS(0.988)PS(0.012)ADQSLDDSPSK	WT_NT-TG_NT	-0.45688	0.516007	-0.885413	7	0.405321

## Sheet: present in TG_absent in WT
	Leading.proteins	Gene.names	Protein.names	Phospho..STY..Probabilities	WT_NT.1.1	WT_NT.2.1	WT_NT.3.1	WT_NT.4.1	WT_NT.5.1	COUNT_WT	WT_EGCG.1.1	WT_EGCG.2.1	WT_EGCG.3.1	WT_EGCG.4.1	WT_EGCG.5.1	COUNT.WT_EGCG	WT_EGCG_EE.1.1	WT_EGCG_EE.2.1	WT_EGCG_EE.3.1	WT_EGCG_EE.4.1	COUNT_WT_EGCG_EE	WT_EE.1.1	WT_EE.2.1	WT_EE.3.1	WT_EE.4.1	WT_EE.5.1	COUNT_WT_EE	TG_NT.1.1	TG_NT.2.1	TG_NT.3.1	TG_NT.4.1	TG_NT.5.1	COUNT_TG	TG_EGCG.1.1	TG_EGCG.2.1	TG_EGCG.3.1	TG_EGCG.4.1	COUNT.TG_EGCG	TG_EGCG_EE.1.1	TG_EGCG_EE.2.1	TG_EGCG_EE.3.1	TG_EGCG_EE.4.1	TG_EGCG_EE.5.1	X	TG_EE.1.1	TG_EE.2.1	TG_EE.3.1	TG_EE.4.1	TG_EE.5.1
38	A2BH40	Arid1a	AT-rich interactive domain-containing protein 1A	A2BH40_SHHAPMS(0.997)PGS(0.002)S(0.001)GGGGQPLAR	NA	445870	NA	NA	NA	1	637610	527570	NA	NA	NA	2	NA	NA	NA	NA	0	1144600	NA	NA	NA	NA	1	418220	103950	169720	NA	NA	3	397380	NA	NA	NA	1	410610	NA	NA	NA	NA	1	299790	NA	NA	NA	NA
70	E9Q5K9	Ythdc1	YTH domain-containing protein 1	E9Q5K9_GIS(1)PIVFDR	NA	209500	NA	NA	NA	1	156250	149290	114020	115570	87548	5	232070	NA	NA	NA	1	NA	NA	129110	NA	NA	1	206050	142910	NA	106110	75178	4	191730	127170	NA	NA	2	173560	121880	151710	NA	62915	4	NA	NA	NA	92197	NA
111	O08582	Gtpbp1	GTP-binding protein 1	O08582_S(0.479)RS(0.479)PVDS(0.04)PVPAS(0.003)MFAPEPS(0.111)S(0.889)PGAAR	NA	NA	NA	NA	NA	0	NA	377970	NA	NA	NA	1	NA	NA	230940	286890	2	NA	NA	NA	300390	338150	2	329680	NA	259550	NA	301870	3	NA	NA	NA	442140	1	284900	NA	NA	NA	NA	1	244600	NA	NA	NA	NA
255	O88737	Bsn	Protein bassoon	O88737_SPQVLYSPVS(0.001)PLS(0.999)PHR	NA	380120	NA	NA	NA	1	NA	466690	NA	NA	NA	1	NA	NA	190990	NA	1	NA	714520	299280	204690	208770	4	375160	NA	177770	197500	139670	4	491680	107070	NA	NA	2	NA	NA	295500	NA	314110	2	488130	NA	NA	201030	NA
259	O88737	Bsn	Protein bassoon	O88737_S(0.967)QGS(0.033)FEYQDTQDHDYGGR	NA	NA	NA	NA	1192000	1	NA	NA	NA	NA	NA	0	625280	NA	724750	NA	2	NA	1154500	588410	NA	1488200	3	465650	NA	1033800	1344300	533920	4	NA	NA	NA	757150	1	440890	NA	NA	NA	NA	1	462450	NA	NA	NA	NA
286	O88935	Syn1	Synapsin-1	O88935_S(0.931)QS(0.064)LT(0.005)NAFNLPEPAPPRPSLSQDEVK	NA	223770	NA	NA	NA	1	618500	595650	NA	NA	NA	2	NA	NA	436350	NA	1	NA	NA	317570	334200	595820	3	NA	NA	295770	538890	285170	3	569310	NA	NA	365560	2	NA	NA	200670	NA	NA	1	247630	NA	NA	NA	NA
293	P02088	Hbb-b1;Hbb-b2	Hemoglobin subunit beta-1;Hemoglobin subunit beta-2	P02088_GTFAS(0.998)LS(0.002)ELHCDK	NA	NA	NA	NA	400940	1	NA	NA	NA	NA	181870	1	NA	NA	233740	NA	1	NA	NA	NA	168730	194080	2	287910	NA	107380	319740	NA	3	NA	NA	191020	161900	2	NA	NA	123140	NA	NA	1	NA	NA	116330	177740	166690
513	P20357	Map2	Microtubule-associated protein 2	P20357_KDEWGLAAPIS(1)PGPLTPMR	NA	212320	NA	NA	NA	1	1433800	NA	NA	NA	110680	2	209250	NA	76670	476950	3	NA	1607200	391180	191990	NA	3	1035700	NA	NA	141010	172070	3	546220	NA	NA	127800	2	NA	85841	78420	116930	NA	3	214680	NA	NA	NA	47343
554	P23242	Gja1	Gap junction alpha-1 protein	P23242_MGQAGS(0.023)T(0.031)IS(0.929)NS(0.017)HAQPFDFPDDSQNAK	NA	NA	NA	NA	NA	0	NA	NA	NA	NA	NA	0	NA	NA	NA	500330	1	NA	1201800	NA	973220	NA	2	1149100	NA	805920	1085700	588580	4	NA	602270	337330	NA	2	541240	334440	402210	NA	NA	3	NA	NA	NA	378300	382220
565	P26645	Marcks	Myristoylated alanine-rich C-kinase substrate	P26645_EAEAAEPEQPEQPEQPAAEEPQAEEQS(1)EAAGEK	608140	NA	NA	NA	NA	1	1438000	801740	NA	NA	NA	2	1356900	NA	NA	NA	1	862900	NA	NA	NA	NA	1	519940	NA	790510	807280	548040	4	NA	NA	NA	NA	0	837510	432750	NA	455110	NA	3	NA	NA	NA	592230	630000
602	P29699	Ahsg	Alpha-2-HS-glycoprotein	P29699_VMHTQCHSTPDS(1)AEDVRK	NA	NA	80490	NA	NA	1	11266000	NA	NA	NA	NA	1	5674700	166660	NA	NA	2	NA	NA	NA	29084000	NA	1	3115400	63350	39074000	1607300	NA	4	46772000	19523000	2607400	NA	3	37393000	NA	NA	NA	NA	1	2838000	8635100	761830	25526000	NA
646	P43006	Slc1a2	Excitatory amino acid transporter 2	P43006_NHRES(0.953)NS(0.047)NQCVYAAHNSVVIDECK	NA	239640	NA	NA	NA	1	488560	NA	NA	NA	828780	2	1620200	NA	839810	NA	2	620020	NA	576130	1029100	NA	3	NA	NA	1332700	2024900	756970	3	352810	657490	NA	973650	3	423290	NA	893610	NA	437510	3	212600	342630	1637900	2348200	683940
828	P81122	Irs2	Insulin receptor substrate 2	P81122_RVS(1)GDGAQDLDR	NA	NA	NA	NA	1227400	1	NA	475900	518930	NA	375920	3	NA	NA	322400	613800	2	566820	635830	689660	NA	778580	4	475260	NA	552500	788370	NA	3	627690	521340	392330	NA	3	433980	373130	276060	NA	NA	3	370210	NA	480840	558050	451260
836	P97379	G3bp2	Ras GTPase-activating protein-binding protein 2	P97379_S(0.794)AT(0.206)PPPAEPASLPQEPPK	NA	NA	NA	NA	NA	0	1788800	NA	875030	NA	NA	2	NA	249450	NA	1480400	2	NA	NA	890520	NA	383400	2	249080	164610	NA	1089600	820520	4	NA	1172500	NA	NA	1	319580	NA	NA	1335800	685790	3	NA	NA	926790	NA	1027400
886	Q04690	Nf1	Neurofibromin	Q04690_SSSGLAT(0.001)YS(0.999)PPMGAVSER	NA	NA	NA	182890	NA	1	534130	334220	NA	NA	NA	2	434120	NA	204870	NA	2	270430	NA	NA	198460	NA	2	437400	NA	255660	NA	213360	3	270410	206090	263200	296540	4	NA	276980	NA	NA	NA	1	NA	NA	231420	NA	252650
914	Q14CH0	Fam171b	Protein FAM171B	Q14CH0_HILEGGSGVIIEHPGEES(1)PGRK	NA	NA	NA	325030	NA	1	NA	NA	238580	206340	NA	2	NA	NA	427370	NA	1	NA	NA	236760	239340	NA	2	NA	NA	300290	377130	329570	3	NA	NA	NA	355310	1	NA	NA	NA	342680	153390	2	NA	NA	NA	287340	249610
940	Q3TSG4	Alkbh5	RNA demethylase ALKBH5	Q3TSG4_YQEDS(0.997)DPERS(0.003)DYEEHQLQK	NA	NA	NA	NA	NA	0	320510	328170	NA	NA	NA	2	299520	NA	268910	NA	2	330690	NA	403620	496980	303970	4	NA	NA	311250	447990	352190	3	252680	NA	NA	501150	2	194030	NA	249690	NA	NA	2	NA	NA	318340	345580	382240
965	Q3UHC7	Dab2ip	Disabled homolog 2-interacting protein	Q3UHC7_LPS(1)PTPENK	NA	259780	NA	NA	NA	1	292250	259610	NA	NA	NA	2	405440	NA	242300	295930	3	316530	545380	506410	227680	396810	5	263460	71742	372030	NA	NA	3	367160	NA	NA	332150	2	279410	NA	170130	300920	NA	3	NA	220540	NA	NA	201230
972	Q3UHD9	Agap2	Arf-GAP with GTPase, ANK repeat and PH domain-containing protein 2	Q3UHD9_LRT(0.002)DS(0.992)QS(0.006)EAVAIQAIR	NA	NA	NA	NA	463770	1	NA	NA	NA	NA	NA	0	NA	NA	342920	556900	2	NA	594760	600980	282700	209590	4	NA	NA	365450	511860	327580	3	NA	NA	211170	379380	2	NA	NA	145080	412380	197370	3	NA	311810	198150	248720	132690
1014	Q3UTJ2	Sorbs2	Sorbin and SH3 domain-containing protein 2	Q3UTJ2_SFISSS(0.014)PS(0.077)S(0.842)PS(0.067)R	NA	NA	NA	289350	NA	1	NA	NA	NA	156430	NA	1	NA	133120	378020	690940	3	NA	NA	557300	NA	330240	2	554930	NA	315920	NA	307190	3	714490	372330	NA	456290	3	498210	NA	NA	188840	NA	2	NA	NA	NA	NA	260450
1023	Q3V0I2	Prr7	Proline-rich protein 7	Q3V0I2_ALELEPLELEGS(0.005)LAGS(0.995)PPGLAPPPPPHR	NA	NA	NA	202670	NA	1	361220	438230	242450	NA	NA	3	NA	NA	NA	NA	0	209110	249220	185100	NA	NA	3	260490	NA	138000	NA	151980	3	196440	NA	NA	233110	2	NA	307630	NA	NA	NA	1	163570	NA	243080	NA	NA
1027	Q3V3V9	Rltpr	Leucine-rich repeat-containing protein 16C	Q3V3V9_PLPPY(0.047)PT(0.179)EPS(0.389)S(0.389)PERS(0.94)PPS(0.048)PAT(0.009)DQR	465960	NA	NA	NA	NA	1	NA	589630	NA	348400	NA	2	707650	NA	324100	NA	2	510980	554410	482060	251200	351220	5	420200	NA	483430	NA	430000	3	592030	430380	451630	425610	4	NA	269800	NA	NA	NA	1	NA	NA	NA	400760	408380
1109	Q5SSH7	Zzef1	Zinc finger ZZ-type and EF-hand domain-containing protein 1	Q5SSH7_GDQEEELDRPVS(0.367)S(0.633)PGEAEQK	539130	NA	NA	NA	NA	1	NA	264810	NA	191470	128020	3	345210	107680	287540	396550	4	NA	NA	NA	215630	342250	2	193540	NA	248210	267200	306000	4	254560	338750	274970	335370	4	309520	162330	136110	NA	NA	3	NA	187140	259090	227620	161000
1126	Q5U3K5	Rabl6	Rab-like protein 6	Q5U3K5_FPVREDLS(0.976)DVT(0.024)DEDTGPAQPPPPSK	NA	NA	NA	NA	NA	0	1230300	1085200	NA	NA	291340	3	NA	NA	470520	516530	2	697000	892240	517720	NA	332030	4	493970	NA	632330	NA	461910	3	1278200	NA	NA	361800	2	513210	303390	316230	NA	NA	3	327900	NA	NA	373130	694050
1220	Q61644	Pacsin1	Protein kinase C and casein kinase substrate in neurons protein 1	Q61644_KAEGATLSNATGAVEST(0.001)S(0.008)QAGDRGS(0.987)VS(0.785)S(0.203)Y(0.016)DR	NA	NA	NA	1040100	NA	1	NA	1476600	NA	869430	NA	2	2404300	NA	1313500	1245100	3	1204700	3631800	906340	1715200	2539600	5	957280	NA	1268400	NA	1725700	3	1997600	NA	740470	2078300	3	943770	NA	925890	NA	NA	2	NA	1020100	1379700	NA	NA
1283	Q640R3	Hepacam	Hepatocyte cell adhesion molecule	Q640R3_DKDS(0.877)S(0.123)EPDENPATEPR	NA	289170	NA	NA	NA	1	NA	570110	NA	NA	260230	2	NA	NA	NA	NA	0	NA	618470	481860	NA	NA	2	340090	114560	466280	NA	NA	3	NA	NA	NA	NA	0	NA	NA	NA	435120	NA	1	183540	NA	NA	NA	NA
1288	Q640R3	Hepacam	Hepatocyte cell adhesion molecule	Q640R3_T(0.003)HT(0.263)S(0.734)PPRAPS(0.884)S(0.116)PGR	NA	NA	NA	NA	NA	0	6036300	NA	NA	NA	NA	1	NA	NA	2771400	2445800	2	NA	NA	NA	3044800	3991800	2	3390000	NA	2686800	4529400	2314600	4	3754400	2798700	4454900	3107800	4	2911600	1904600	2435600	NA	2563100	4	NA	1680600	4166500	3171700	NA
1310	Q68EF6	Begain	Brain-enriched guanylate kinase-associated protein	Q68EF6_AEGRAS(1)PLYATYK	NA	NA	NA	757900	NA	1	NA	NA	438560	581730	340370	3	NA	NA	923440	609350	2	717120	896850	544010	1137700	734550	5	NA	NA	615270	991100	620940	3	774580	881640	574890	512700	4	NA	NA	473410	303730	241920	3	NA	429710	2826600	581370	427750
1342	Q69ZF3	Gba2	Non-lysosomal glucosylceramidase	Q69ZF3_S(0.003)RRPS(0.989)VT(0.008)QGTGLSTQPECGPK	598350	NA	NA	NA	NA	1	937640	968980	NA	NA	517420	3	917560	NA	410410	NA	2	602610	NA	522660	NA	NA	2	426340	151650	NA	610170	546600	4	642950	874840	NA	NA	2	NA	134870	562940	NA	NA	2	NA	415990	NA	NA	NA
1405	Q6P9Q6	Fkbp15	FK506-binding protein 15	Q6P9Q6_HNQDSQHCSLS(1)GDEEDELFK	NA	NA	NA	709160	NA	1	668160	NA	NA	NA	NA	1	524220	NA	288220	514020	3	357000	NA	NA	540060	459360	3	315830	NA	417370	709720	528430	4	NA	NA	401350	510240	2	548150	NA	244700	NA	NA	2	211480	NA	NA	457720	NA
1425	Q6PB70	Ano8	Anoctamin-8	Q6PB70_RRPGPS(0.005)PDGLLEEGS(0.969)PT(0.026)MVEK	NA	NA	NA	NA	532390	1	1218000	489980	NA	239910	321650	4	NA	NA	491430	465610	2	438460	691670	420190	444770	422730	5	NA	NA	396390	369730	590170	3	NA	358020	598250	457110	3	NA	402570	284290	771370	NA	3	NA	NA	294250	289110	492920
1428	Q6PD24	Ankrd13d	Ankyrin repeat domain-containing protein 13D	Q6PD24_GPES(1)PQKT(0.891)PPS(0.109)PAPPSFEEQLR	NA	501450	NA	NA	NA	1	840220	433680	NA	NA	290050	3	NA	NA	267980	NA	1	328070	459010	296680	NA	321690	4	406280	NA	378470	NA	328320	3	NA	NA	NA	272390	1	NA	NA	346350	248770	NA	2	NA	265220	317790	232480	356870
1476	Q6WVG3	Kctd12	BTB/POZ domain-containing protein KCTD12	Q6WVG3_SPSGGAAGPLLT(0.001)PS(0.007)QS(0.986)LDGS(0.006)R	NA	NA	NA	NA	428430	1	NA	NA	NA	312080	NA	1	552010	NA	261690	NA	2	NA	506740	515100	NA	NA	2	396100	NA	271050	NA	282230	3	329400	NA	622800	NA	2	NA	474020	NA	NA	NA	1	NA	416750	NA	NA	NA
1504	Q7TME0	Lppr4	Lipid phosphate phosphatase-related protein type 4	Q7TME0_DAS(0.011)S(0.989)LTNLK	NA	176610	NA	NA	NA	1	138570	241300	NA	131320	NA	3	169780	NA	139350	191080	3	NA	240520	171370	NA	222100	3	NA	NA	217920	223320	155550	3	224200	NA	NA	146490	2	147380	NA	157710	86692	NA	3	NA	135120	132630	NA	108300
1625	Q80VP1	Epn1	Epsin-1	Q80VP1_T(0.153)PES(0.847)FLGPNAALVDLDSLVSR	NA	NA	NA	NA	229520	1	279510	NA	NA	NA	91405	2	NA	NA	NA	NA	0	NA	247000	NA	121260	151680	3	173360	81633	NA	NA	156130	3	165450	NA	NA	169940	2	NA	143810	162080	NA	NA	2	179100	NA	NA	133690	NA
1669	Q80YV2	Zc3hc1	Nuclear-interacting partner of ALK	Q80YV2_SMGTGDSAGVEVPS(0.5)S(0.5)PLRR	NA	NA	NA	NA	NA	0	NA	230680	NA	NA	NA	1	NA	NA	NA	NA	0	NA	450900	NA	NA	NA	1	215460	NA	164260	NA	207660	3	NA	NA	NA	NA	0	NA	NA	NA	NA	153600	1	NA	NA	NA	NA	NA
1670	Q80YV2	Zc3hc1	Nuclear-interacting partner of ALK	Q80YV2_SMGTGDSAGVEVPS(0.5)S(0.5)PLRR	NA	NA	NA	NA	NA	0	NA	230680	NA	NA	NA	1	NA	NA	NA	NA	0	NA	450900	NA	NA	NA	1	215460	NA	164260	NA	207660	3	NA	NA	NA	NA	0	NA	NA	NA	NA	153600	1	NA	NA	NA	NA	NA
1683	Q810B9	Slitrk3	SLIT and NTRK-like protein 3	Q810B9_LFEDSGGNS(0.003)GGS(0.044)GGGGRPT(0.111)LS(0.111)S(0.73)PEK	NA	NA	153080	NA	NA	1	NA	NA	262610	NA	NA	1	658330	NA	362640	NA	2	NA	460690	658540	NA	363400	3	373550	178080	472940	NA	392500	4	NA	NA	322800	NA	1	NA	NA	NA	348330	NA	1	NA	NA	NA	NA	NA
1739	Q8BIE6	Frmd4a	FERM domain-containing protein 4A	Q8BIE6_AAGALGSAS(0.001)S(0.045)GS(0.953)MPNLAAR	NA	NA	NA	NA	NA	0	461360	NA	NA	195020	138470	3	305310	NA	163750	NA	2	250720	324090	228160	NA	141720	4	311960	116050	234500	297320	156280	5	217370	NA	NA	250150	2	NA	149880	NA	238730	214820	3	NA	NA	NA	NA	NA
1751	Q8BKC8	Pi4kb	Phosphatidylinositol 4-kinase beta	Q8BKC8_RELPTLSPAPDT(0.001)GLS(0.383)PS(0.616)K	NA	195880	NA	NA	NA	1	NA	146000	NA	111840	NA	2	238100	NA	NA	NA	1	NA	324730	NA	94882	NA	2	188270	NA	NA	195360	119450	3	191730	NA	NA	NA	1	NA	NA	89642	207060	NA	2	158350	NA	NA	NA	NA
1763	Q8BL97	Srsf7	Serine/arginine-rich splicing factor 7	Q8BL97_S(0.986)RS(0.012)GS(0.002)IIGSR	NA	NA	NA	356470	NA	1	NA	NA	NA	NA	NA	0	NA	NA	NA	NA	0	250480	NA	243040	439670	203390	4	244520	NA	201820	267860	NA	3	NA	NA	NA	198110	1	NA	NA	NA	NA	268870	1	286580	NA	198640	NA	185810
1764	Q8BLF1	Nceh1	Neutral cholesterol ester hydrolase 1	Q8BLF1_IS(0.662)Y(0.599)Y(0.599)DQLCT(0.07)T(0.07)MAEELNAVIVS(0.322)IEY(0.678)R	NA	NA	NA	NA	NA	0	917360	1559000	1442100	NA	3003300	4	NA	NA	1754800	2105900	2	NA	1463500	1794100	NA	1806100	3	1362000	NA	NA	3259200	2221000	3	1171000	NA	1855200	NA	2	NA	NA	NA	2065100	NA	1	NA	2107900	1753700	2975300	NA
1765	Q8BLQ9	Cadm2	Cell adhesion molecule 2	Q8BLQ9_GAEDAPDADTAIINAEGS(1)QVNAEEK	NA	NA	NA	NA	NA	0	480960	879620	NA	576550	268050	4	951320	116360	192550	403990	4	427780	501210	NA	315550	NA	3	480870	NA	321290	NA	722330	3	413520	NA	NA	240060	2	672710	411090	NA	228720	NA	3	144500	239140	321000	190990	252330
1849	Q8BY02	Nkrf	NF-kappa-B-repressing factor	Q8BY02_EKILHMAEGIDIGEMPS(0.965)Y(0.287)DLMLPKPS(0.748)K	NA	NA	NA	NA	NA	0	1483600	3843300	NA	6004900	1697800	4	3945700	1156400	2458500	2658500	4	NA	NA	1763000	1464500	2521300	3	3092300	1122700	2098500	3046100	NA	4	NA	3712700	4222700	NA	2	NA	1062400	3991900	1459300	NA	3	1716000	1999500	NA	1945000	1949200
1850	Q8BY02	Nkrf	NF-kappa-B-repressing factor	Q8BY02_EKILHMAEGIDIGEMPS(0.787)Y(0.23)DLMLPKPS(0.984)K	NA	NA	NA	NA	NA	0	1483600	3843300	NA	6004900	1697800	4	3945700	1156400	2458500	2658500	4	NA	NA	1763000	1464500	2521300	3	3092300	1122700	2098500	3046100	NA	4	NA	3712700	4222700	NA	2	NA	1062400	3991900	1459300	NA	3	1716000	1999500	NA	1945000	1949200
1852	Q8BYI9	Tnr	Tenascin-R	Q8BYI9_ITFTPS(0.734)S(0.266)GISSEVTVPR	NA	NA	NA	NA	NA	0	NA	NA	NA	NA	NA	0	1033800	NA	464810	NA	2	NA	NA	NA	NA	NA	0	NA	616340	616150	575770	NA	3	NA	996290	590940	NA	2	1041700	NA	NA	NA	NA	1	673810	NA	NA	535630	NA
1858	Q8BZN6	Dock10	Dedicator of cytokinesis protein 10	Q8BZN6_DMS(0.008)QS(0.964)PT(0.02)S(0.007)S(0.001)FVR	NA	NA	NA	312450	NA	1	NA	NA	NA	202520	265170	2	NA	NA	184950	256470	2	NA	NA	NA	201560	NA	1	NA	NA	151190	238730	253220	3	NA	NA	262310	229640	2	251390	NA	192500	270100	265700	4	NA	NA	280860	299590	225910
1904	Q8C8R3	Ank2	Ankyrin-2	Q8C8R3_ETTQPETCDGHGCETVSPSNSATPVS(0.006)LGVQS(0.994)PEHK	676560	NA	NA	NA	NA	1	NA	NA	NA	369580	322120	2	NA	NA	916350	469800	2	636590	NA	757180	871820	1025700	4	311060	NA	1032700	NA	481750	3	533880	NA	NA	493450	2	NA	NA	NA	NA	284680	1	207210	NA	374570	NA	338280
1969	Q8CHC4	Synj1	Synaptojanin-1	Q8CHC4_T(0.586)S(0.637)PCQS(0.76)PT(0.017)VPEYSAPSLPIRPSR	NA	NA	NA	NA	NA	0	860760	473560	NA	NA	NA	2	408920	NA	261300	NA	2	382080	1077200	561950	335990	655320	5	487130	NA	286090	NA	348670	3	NA	NA	NA	NA	0	NA	NA	192970	NA	NA	1	NA	NA	NA	NA	255010
2107	Q8R361	Rab11fip5	Rab11 family-interacting protein 5	Q8R361_S(0.997)PS(0.003)HSSWLSTEGGR	NA	NA	NA	NA	399780	1	736950	NA	NA	NA	NA	1	230010	NA	302760	564950	3	NA	593330	491440	261350	536460	4	307140	NA	NA	407160	200240	3	339840	NA	NA	176880	2	NA	NA	141770	281260	268490	3	168170	NA	162960	NA	258930
2167	Q8VD37	Sgip1	SH3-containing GRB2-like protein 3-interacting protein 1	Q8VD37_Y(0.999)NS(0.001)PELDEEGYS(1)IR	392110	NA	NA	NA	NA	1	242380	522350	NA	NA	NA	2	450380	NA	NA	NA	1	329650	248970	NA	NA	NA	2	212570	69567	NA	355620	NA	3	455620	NA	NA	NA	1	NA	NA	NA	NA	NA	0	NA	NA	285380	NA	NA
2174	Q8VDN4	Ccdc92	Coiled-coil domain-containing protein 92	Q8VDN4_S(0.921)LS(0.079)APLHPEFEEVYR	NA	489900	NA	NA	NA	1	NA	386800	NA	NA	NA	1	604080	NA	NA	675480	2	530920	537500	517740	483860	552940	5	458280	268330	544780	448570	604120	5	NA	NA	461660	458380	2	NA	530090	315110	739140	456840	4	NA	565470	559170	413210	447120
2222	Q91WG7	Dgkg	Diacylglycerol kinase gamma	Q91WG7_EGASSSEPNVS(0.008)DYNS(0.992)DNAAK	NA	NA	NA	283400	NA	1	236280	233490	239130	NA	217800	4	389680	NA	NA	NA	1	315900	NA	NA	204510	228170	3	101630	NA	208240	NA	237900	3	NA	249930	139610	290030	3	NA	NA	136570	NA	NA	1	NA	NA	208340	250110	194190
2233	Q91XM9	Dlg2	Disks large homolog 2	Q91XM9_NLSQIENVHGY(0.001)VLQS(0.016)HIS(0.983)PLK	NA	NA	NA	717050	NA	1	978140	1705000	NA	513790	NA	3	1814200	630250	NA	NA	2	NA	NA	NA	1044300	NA	1	NA	643980	628170	1143600	586120	4	836840	1754900	NA	NA	2	2888800	332550	515610	625910	235600	5	685830	743990	1088500	815910	NA
2292	Q99LH9	Sh3bp5l	SH3 domain-binding protein 5-like	Q99LH9_GLS(0.001)DHAS(0.999)LDGQELGAQSR	243650	NA	NA	NA	NA	1	340240	234380	NA	NA	143160	3	NA	NA	NA	247800	1	NA	NA	298540	220680	NA	2	271410	NA	131780	NA	151430	3	249370	NA	NA	318230	2	384220	NA	239690	225080	123370	4	148030	NA	317590	NA	92012
2309	Q99NF2	Nsmf	NMDA receptor synaptonuclear signaling and neuronal migration factor	Q99NF2_MYS(1)VDGVSDDVPIR	155920	NA	NA	NA	NA	1	NA	NA	NA	122790	NA	1	NA	NA	74403	191700	2	152960	120570	109010	121070	188180	5	127970	NA	131540	NA	129930	3	138690	NA	NA	153710	2	NA	126620	NA	NA	NA	1	NA	NA	NA	NA	NA
2332	Q99PD7	Slc24a3	Sodium/potassium/calcium exchanger 3	Q99PD7_KAS(1)VIMVDELLSAYPHQLSFSEAGLR	NA	NA	NA	159610	NA	1	998250	469230	212800	NA	125050	4	483050	NA	NA	155650	2	416350	236230	132970	261560	NA	4	219700	NA	185160	114650	472590	4	NA	531420	342140	207210	3	177690	NA	192190	388810	NA	3	NA	194040	293810	419400	391680
2426	Q9DBS2	Tprg1l	Tumor protein p63-regulated gene 1-like protein	Q9DBS2_DTVDSAGT(0.009)S(0.917)PT(0.073)AVLAAGEDAGAGRPGAGT(0.001)PLR	571570	NA	NA	NA	NA	1	2131500	1763400	447520	457870	NA	4	NA	457420	NA	779860	2	911340	2811700	843790	591420	1092400	5	1868200	NA	943320	1076500	635910	4	1969400	481360	NA	NA	2	1198300	741910	447710	782530	875060	5	1537700	593950	631270	586170	346490
2446	Q9EPJ9	Arfgap1	ADP-ribosylation factor GTPase-activating protein 1	Q9EPJ9_EWSLES(0.058)S(0.747)PAQNWT(0.195)PPQPK	NA	193630	NA	NA	NA	1	NA	212970	NA	156700	164520	3	370900	NA	203320	NA	2	NA	311480	173970	149830	210660	4	231020	NA	192780	NA	230010	3	274500	185590	173810	237280	4	NA	NA	127730	NA	NA	1	NA	NA	NA	NA	NA
2474	Q9ESJ4	Nckipsd	NCK-interacting protein with SH3 domain	Q9ESJ4_RGTSASSATVMTPS(0.043)T(0.116)S(0.841)DHHLDAAVSR	NA	NA	NA	748930	NA	1	NA	NA	NA	NA	NA	0	659320	NA	NA	NA	1	NA	704080	NA	1029300	NA	2	NA	NA	699860	619570	688000	3	NA	NA	NA	759040	1	352740	583520	NA	806480	324080	4	NA	NA	768510	485350	446810
2506	Q9JJY3	Smpd3	Sphingomyelin phosphodiesterase 3	Q9JJY3_DGDS(0.001)GS(0.034)LGS(0.959)PS(0.006)AS(0.001)R	NA	NA	NA	NA	NA	0	NA	NA	NA	331760	NA	1	NA	NA	NA	405480	1	NA	674130	NA	373460	NA	2	421960	NA	409780	NA	367940	3	NA	NA	NA	262620	1	312290	NA	NA	274800	NA	2	NA	NA	NA	NA	341280
2528	Q9JM52	Mink1	Misshapen-like kinase 1	Q9JM52_LDSSPVLS(1)PGNK	NA	NA	NA	386380	NA	1	426150	NA	291240	176740	272730	4	541680	NA	NA	NA	1	482150	367700	306980	296380	NA	4	321170	NA	303580	541410	218540	4	489160	NA	NA	384950	2	379290	NA	172300	NA	NA	2	192320	NA	284020	NA	NA
2547	Q9QWI6	Srcin1	SRC kinase signaling inhibitor 1	Q9QWI6_FSNVGLVHT(0.5)S(0.5)ERR	NA	NA	NA	545110	NA	1	NA	NA	350860	260780	NA	2	488460	NA	158680	578920	3	NA	NA	NA	413370	153070	2	NA	NA	231110	240840	292740	3	NA	NA	428550	273580	2	NA	NA	NA	NA	100990	1	NA	NA	206540	344340	331170
2602	Q9QYB8	Add2	Beta-adducin	Q9QYB8_T(0.003)ES(0.001)VT(0.008)S(0.98)GPLS(0.009)PEGS(0.973)PS(0.026)K	NA	NA	NA	NA	4413800	1	6941300	NA	544570	481230	NA	3	1462000	NA	723780	NA	2	NA	NA	NA	735910	1772600	2	694950	1506900	NA	553560	909260	4	NA	NA	NA	NA	0	NA	NA	487240	NA	2054100	2	NA	554580	770760	NA	NA
2699	Q9QYX7	Pclo	Protein piccolo	Q9QYX7_HSWHDEDDETFDES(1)PELK	NA	NA	NA	408480	NA	1	NA	NA	NA	373770	NA	1	501630	NA	267180	551620	3	NA	NA	NA	417730	320920	2	277110	NA	316780	328540	321730	4	NA	NA	464810	580580	2	NA	NA	207580	324980	NA	2	NA	NA	470870	276560	475170
2736	Q9R0P5	Dstn	Destrin	Q9R0P5_AS(1)GVQVADEVCR	NA	NA	NA	NA	324010	1	439910	835930	NA	NA	226400	3	NA	NA	136410	514090	2	290810	NA	NA	308420	328860	3	99011	36566	163910	230580	252430	5	236210	NA	NA	238960	2	NA	68761	NA	NA	NA	1	109420	NA	251970	209010	271230
2762	Q9WV34	Mpp2	MAGUK p55 subfamily member 2	Q9WV34_GIMES(1)PIVR	NA	151920	NA	NA	NA	1	221710	177410	NA	NA	NA	2	NA	NA	NA	213950	1	150290	422500	NA	149180	179320	4	341830	NA	154760	182270	NA	3	361040	NA	NA	NA	1	NA	97071	NA	153060	87798	3	NA	NA	NA	98971	126560
2771	Q9WV69	Dmtn	Dematin	Q9WV69_S(0.124)T(0.153)S(0.723)PPPS(1)PEVWAESR	2316200	NA	NA	NA	NA	1	NA	2029500	NA	NA	189570	2	NA	NA	183760	246570	2	NA	2282800	2236500	249490	NA	3	NA	1051400	214670	NA	2230100	3	2002700	NA	NA	2069500	2	1649500	NA	NA	187630	NA	2	NA	760180	1857300	1799700	202740
2820	Q9Z1E4	Gys1	Glycogen [starch] synthase, muscle	Q9Z1E4_KLY(1)ES(1)LLVGS(1)LPDMNKMLDKEDFT(1)MMK	NA	NA	1125700	NA	NA	1	NA	NA	688520	922660	997840	3	NA	1668100	1199900	1249700	3	566370	NA	1065000	1425400	NA	3	916360	NA	741340	1212100	1018100	4	NA	879230	NA	NA	1	NA	NA	912970	1077300	638910	3	NA	NA	1177100	NA	898170
2821	Q9Z1E4	Gys1	Glycogen [starch] synthase, muscle	Q9Z1E4_KLY(1)ES(1)LLVGS(1)LPDMNKMLDKEDFT(1)MMK	NA	NA	1125700	NA	NA	1	NA	NA	688520	922660	997840	3	NA	1668100	1199900	1249700	3	566370	NA	1065000	1425400	NA	3	916360	NA	741340	1212100	1018100	4	NA	879230	NA	NA	1	NA	NA	912970	1077300	638910	3	NA	NA	1177100	NA	898170
2859	Q9Z2H5	Epb41l1	Band 4.1-like protein 1	Q9Z2H5_S(0.002)LDGAEFS(0.002)RPAS(0.989)VS(0.007)ENHDAGPEGDK	NA	552930	NA	NA	NA	1	889460	1838400	358510	NA	NA	3	NA	NA	579910	NA	1	517140	1081900	NA	NA	701890	3	878080	NA	1282200	1297300	NA	3	1004200	NA	NA	1059100	2	NA	NA	NA	1050700	768910	2	NA	362120	NA	424230	NA
2990	P14873	Map1b	Microtubule-associated protein 1B;MAP1B heavy chain;MAP1 light chain LC1	P14873_DYNASAS(0.017)T(0.935)IS(0.037)PPS(0.009)S(0.002)MEEDK	NA	NA	NA	NA	NA	0	NA	801890	632450	NA	607700	3	NA	NA	459310	263850	2	278510	NA	943260	665490	NA	3	234480	NA	NA	426450	205730	3	NA	433170	1187200	273370	3	NA	NA	NA	NA	NA	0	571990	475950	463070	520180	875010
3141	Q3UHL1	Camkv	CaM kinase-like vesicle-associated protein	Q3UHL1_AT(0.989)PAT(0.011)EESTVPATQSSALPAAK	NA	NA	NA	499120	NA	1	NA	49905000	385660	463820	511580	4	788790	160670	1166000	NA	3	NA	968490	545380	385190	525700	4	494390	NA	1206700	NA	388240	3	816400	NA	604640	524400	3	753560	9959800	451640	1416600	896540	5	626690	398210	12922000	329450	2332200
3154	Q4ACU6	Shank3	SH3 and multiple ankyrin repeat domains protein 3	Q4ACU6_LGAEEERPGT(1)PELAPAPMQAAAVAEPMPSPR	NA	293620	NA	NA	NA	1	468480	425570	NA	NA	NA	2	366600	155830	NA	296320	3	369070	625210	NA	242450	372780	4	392390	NA	NA	386900	281920	3	682980	NA	NA	286520	2	NA	NA	NA	NA	NA	0	299000	NA	NA	NA	NA
3204	Q62188	Dpysl3	Dihydropyrimidinase-related protein 3	Q62188_GGT(0.015)PAGS(0.178)T(0.718)RGS(0.085)PT(0.003)RPNPPVR	NA	NA	NA	NA	4251700	1	NA	NA	NA	4248500	1550400	2	NA	NA	NA	2841800	1	NA	10210000	4097300	2593100	3958600	4	1984100	266640	NA	5631800	NA	3	2503600	5319800	4253600	NA	3	3080300	2990700	2268500	968780	NA	4	2300200	3938500	2658400	NA	4696000
3216	Q62433	Ndrg1	Protein NDRG1	Q62433_TASGSSVT(0.577)S(0.423)LEGTR	NA	249950	NA	NA	NA	1	437040	237030	NA	NA	NA	2	263860	NA	NA	NA	1	NA	161100	NA	NA	NA	1	NA	81532	NA	381270	146850	3	NA	NA	NA	NA	0	NA	NA	137390	NA	NA	1	NA	NA	NA	212990	216610
3222	Q640R3	Hepacam	Hepatocyte cell adhesion molecule	Q640R3_T(0.013)HT(0.929)S(0.067)PPRAPS(0.66)S(0.331)PGR	NA	NA	NA	NA	NA	0	6036300	3738400	NA	NA	NA	2	3737400	NA	2771400	NA	2	NA	NA	NA	NA	3991800	1	3390000	NA	2686800	4529400	2314600	4	NA	NA	NA	NA	0	2911600	1904600	2435600	981260	2563100	5	NA	NA	4166500	NA	NA
3246	Q6PD24	Ankrd13d	Ankyrin repeat domain-containing protein 13D	Q6PD24_GPES(1)PQKT(0.995)PPS(0.005)PAPPSFEEQLR	NA	501450	NA	NA	NA	1	840220	433680	NA	NA	290050	3	NA	NA	267980	NA	1	328070	459010	296680	NA	321690	4	406280	NA	378470	NA	328320	3	NA	NA	NA	272390	1	NA	NA	346350	248770	NA	2	NA	265220	317790	232480	356870
3325	Q8BGV8	Mief1	Mitochondrial dynamics protein MID51	Q8BGV8_AISAPT(0.008)S(0.004)PT(0.988)R	NA	NA	NA	749370	NA	1	NA	NA	NA	NA	NA	0	NA	NA	NA	NA	0	NA	NA	NA	NA	615660	1	376220	NA	NA	494190	454810	3	NA	625850	NA	362870	2	NA	NA	NA	NA	NA	0	NA	NA	NA	NA	NA
3344	Q8BTI8	Srrm2	Serine/arginine repetitive matrix protein 2	Q8BTI8_S(0.482)GT(0.482)PPRPGS(0.015)VT(0.02)NMQADECT(0.003)AT(0.997)PQR	NA	NA	NA	NA	NA	0	362830	318260	NA	382130	338410	4	672880	NA	410390	NA	2	245980	453840	403870	383510	NA	4	435880	NA	244650	265690	492830	4	307530	NA	487260	523830	3	NA	160090	332030	NA	NA	2	NA	NA	354870	328210	459740
3362	Q8C8R3	Ank2	Ankyrin-2	Q8C8R3_T(1)PEDIS(0.242)T(0.728)PPEGT(0.031)KPCLQTPVTSER	NA	527550	NA	NA	NA	1	649210	593130	NA	427790	NA	3	689530	NA	NA	NA	1	568780	634700	365700	388150	469100	5	456580	NA	480460	NA	456710	3	576700	353090	285510	421030	4	NA	NA	NA	NA	NA	0	NA	NA	413380	1002300	267340
3367	Q8C8R3	Ank2	Ankyrin-2	Q8C8R3_T(0.002)PTEEGT(0.042)PT(0.943)S(0.013)EQNPFLFQEGK	NA	NA	218230	NA	NA	1	835400	NA	308070	338000	NA	3	NA	NA	258570	NA	1	913160	NA	423880	304040	438690	4	741890	250320	428400	NA	NA	3	NA	378490	NA	NA	1	591950	357210	NA	NA	NA	2	754860	NA	NA	NA	NA
3419	Q8VD37	Sgip1	SH3-containing GRB2-like protein 3-interacting protein 1	Q8VD37_EQVVT(0.775)PPAAS(0.103)DIPADS(0.121)PAPAPPGPTGSAGPPGPPGPR	NA	NA	NA	NA	1230800	1	NA	NA	NA	NA	590570	1	NA	507460	NA	NA	1	NA	1634700	1201600	865460	765000	4	1444400	781470	899340	1884900	903150	5	1468200	NA	1678800	1048500	3	NA	NA	728270	872850	NA	2	830360	825080	940730	NA	938940
3483	Q9D3A8	Nos1ap	Carboxyl-terminal PDZ ligand of neuronal nitric oxide synthase protein	Q9D3A8_DGGSHIDSTVSPHPQEPMLT(0.594)AS(0.406)PR	NA	393260	NA	NA	NA	1	651770	580470	NA	NA	NA	2	468530	NA	352330	530690	3	367050	NA	NA	NA	605750	2	511390	NA	341610	301240	NA	3	670490	181740	NA	NA	2	NA	NA	NA	438660	NA	1	NA	NA	NA	NA	336210
3576	Q9Z1E4	Gys1	Glycogen [starch] synthase, muscle	Q9Z1E4_KLY(1)ES(1)LLVGS(1)LPDMNKMLDKEDFT(1)MMK	NA	NA	1125700	NA	NA	1	NA	NA	688520	922660	997840	3	NA	1668100	1199900	1249700	3	566370	NA	1065000	1425400	NA	3	916360	NA	741340	1212100	1018100	4	NA	879230	NA	NA	1	NA	NA	912970	1077300	638910	3	NA	NA	1177100	NA	898170
3590	Q9Z2W0	Dnpep	Aspartyl aminopeptidase	Q9Z2W0_GT(1)PEPGPLGATDER	NA	NA	NA	NA	NA	0	1487000	NA	569350	NA	NA	2	NA	235780	NA	954050	2	NA	1079000	NA	576940	602250	3	549030	241370	427790	NA	708980	4	725450	988000	851930	NA	3	NA	641310	480730	NA	NA	2	NA	480840	NA	462600	760430
3646	Q8BLF1	Nceh1	Neutral cholesterol ester hydrolase 1	Q8BLF1_IS(0.662)Y(0.599)Y(0.599)DQLCT(0.07)T(0.07)MAEELNAVIVS(0.322)IEY(0.678)R	NA	NA	NA	NA	NA	0	917360	1559000	1442100	NA	3003300	4	NA	NA	1754800	2105900	2	NA	1463500	1794100	NA	1806100	3	1362000	NA	NA	3259200	2221000	3	1171000	NA	1855200	NA	2	NA	NA	NA	2065100	NA	1	NA	2107900	1753700	2975300	NA
3647	Q8BLF1	Nceh1	Neutral cholesterol ester hydrolase 1	Q8BLF1_IS(0.662)Y(0.599)Y(0.599)DQLCT(0.07)T(0.07)MAEELNAVIVS(0.322)IEY(0.678)R	NA	NA	NA	NA	NA	0	917360	1559000	1442100	NA	3003300	4	NA	NA	1754800	2105900	2	NA	1463500	1794100	NA	1806100	3	1362000	NA	NA	3259200	2221000	3	1171000	NA	1855200	NA	2	NA	NA	NA	2065100	NA	1	NA	2107900	1753700	2975300	NA
3659	Q8R2S9	Actr8	Actin-related protein 8	Q8R2S9_NTRLCLAYGGSDVS(0.004)RCFY(0.996)WLMQR	NA	NA	NA	NA	3154100	1	NA	NA	NA	1577300	1629200	2	NA	683470	2087200	2952700	3	2898900	NA	2291300	2353800	2939900	4	1241800	NA	1452800	NA	1380500	3	NA	NA	2657500	NA	1	NA	NA	NA	NA	1466500	1	1329600	1553500	2359300	1633400	2264600
3660	Q8VD37	Sgip1	SH3-containing GRB2-like protein 3-interacting protein 1	Q8VD37_Y(0.999)NS(0.001)PELDEEGYS(1)IR	392110	NA	NA	NA	NA	1	242380	522350	NA	NA	NA	2	450380	NA	NA	NA	1	329650	248970	NA	NA	NA	2	212570	69567	NA	355620	NA	3	455620	NA	NA	NA	1	442950	NA	NA	NA	NA	1	NA	NA	285380	NA	NA
3676	Q9Z1E4	Gys1	Glycogen [starch] synthase, muscle	Q9Z1E4_KLY(1)ES(1)LLVGS(1)LPDMNKMLDKEDFT(1)MMK	NA	NA	1125700	NA	NA	1	NA	NA	688520	922660	997840	3	NA	1668100	1199900	1249700	3	566370	NA	1065000	1425400	NA	3	916360	NA	741340	1212100	1018100	4	NA	879230	NA	NA	1	NA	NA	912970	1077300	638910	3	NA	NA	1177100	NA	898170
[truncated: 1 more columns]

## Sheet: absent in TG_present in WT
	Leading.proteins	Gene.names	Protein.names	Phospho..STY..Probabilities	WT_NT.1.1	WT_NT.2.1	WT_NT.3.1	WT_NT.4.1	WT_NT.5.1	COUNT_WT	WT_EGCG.1.1	WT_EGCG.2.1	WT_EGCG.3.1	WT_EGCG.4.1	WT_EGCG.5.1	COUNT.WT_EGCG	WT_EGCG_EE.1.1	WT_EGCG_EE.2.1	WT_EGCG_EE.3.1	WT_EGCG_EE.4.1	COUNT_WT_EGCG_EE	WT_EE.1.1	WT_EE.2.1	WT_EE.3.1	WT_EE.4.1	WT_EE.5.1	COUNT_WT_EE	TG_NT.1.1	TG_NT.2.1	TG_NT.3.1	TG_NT.4.1	TG_NT.5.1	COUNT_TG	TG_EGCG.1.1	TG_EGCG.2.1	TG_EGCG.3.1	TG_EGCG.4.1	COUNT.TG_EGCG	TG_EGCG_EE.1.1	TG_EGCG_EE.2.1	TG_EGCG_EE.3.1	TG_EGCG_EE.4.1	TG_EGCG_EE.5.1	X	TG_EE.1.1	TG_EE.2.1	TG_EE.3.1	TG_EE.4.1	TG_EE.5.1
7	A2AAE1	Kiaa1109	Uncharacterized protein KIAA1109	A2AAE1_YTAGS(0.002)AS(0.942)PT(0.041)PT(0.015)FK	263480	212730	NA	285150	529890	4	507630	368410	297950	163750	NA	4	416870	NA	276140	483310	3	504310	397800	210080	230130	368130	5	NA	NA	NA	NA	268880	1	326420	NA	178020	NA	2	360980	NA	NA	NA	235830	2	NA	NA	231890	NA	NA
21	A2ALS5	Rap1gap	Rap1 GTPase-activating protein 1	A2ALS5_RS(0.01)S(0.99)AIGIENIQEVQEK	171140	205910	176880	NA	532000	4	567610	165510	NA	NA	NA	2	459190	NA	238470	442930	3	NA	NA	225080	265940	197080	3	NA	NA	NA	NA	205820	1	NA	NA	NA	335150	1	NA	NA	NA	255890	94662	2	NA	NA	NA	NA	143310
24	A2AN08	Ubr4	E3 ubiquitin-protein ligase UBR4	A2AN08_ELAS(1)PVSPELR	425800	NA	221650	139970	238900	4	434820	369550	308530	424930	254070	5	394190	NA	229790	250900	3	436460	353310	270420	NA	271330	4	NA	162230	NA	NA	NA	1	NA	274240	268150	286550	3	387460	217480	NA	197760	NA	3	171460	232670	210880	198210	183600
41	A6H8H5	Kcnb2	Potassium voltage-gated channel subfamily B member 2	A6H8H5_DSVDDNHLS(1)PSR	280770	210660	NA	195720	907400	4	425070	232090	NA	NA	NA	2	376990	NA	NA	NA	1	281810	300560	NA	NA	NA	2	NA	NA	NA	NA	NA	0	324000	NA	NA	NA	1	195780	200610	NA	NA	NA	2	NA	NA	NA	NA	NA
113	O08586	Pten	Phosphatidylinositol 3,4,5-trisphosphate 3-phosphatase and dual-specificity protein phosphatase PTEN	O08586_YSDTT(0.001)DS(0.999)DPENEPFDEDQHSQITK	561840	395690	NA	439910	NA	3	NA	690640	NA	NA	NA	1	804620	NA	NA	364500	2	500220	NA	NA	NA	NA	1	345410	NA	NA	NA	NA	1	695440	NA	NA	334180	2	NA	203900	NA	NA	NA	1	NA	NA	377410	NA	222460
117	O08762	Prss12	Neurotrypsin	O08762_IIGGNNS(1)LR	616160	1111500	NA	872280	2495800	4	909060	1238600	636730	535850	534130	5	NA	284620	1096700	NA	2	651460	1916800	1202800	NA	NA	3	NA	197230	NA	NA	NA	1	NA	NA	NA	NA	0	717450	NA	NA	NA	NA	1	1072400	700300	NA	NA	NA
138	O35551	Rabep1	Rab GTPase-binding effector protein 1	O35551_AQS(0.84)T(0.16)DSLGTSSSLQSK	134880	214570	NA	144890	NA	3	479410	169750	NA	NA	NA	2	164400	NA	NA	NA	1	182100	NA	NA	NA	NA	1	232090	NA	NA	NA	NA	1	218670	NA	NA	NA	1	133050	NA	150950	NA	NA	2	103110	NA	165840	NA	NA
147	O35691	Pnn	Pinin	O35691_ESRQES(1)DPEDDDVK	NA	258330	NA	241080	410360	3	238170	205460	NA	NA	NA	2	NA	NA	NA	128820	1	170500	NA	157580	NA	240230	3	NA	NA	NA	NA	NA	0	230320	267360	NA	196680	3	184060	NA	NA	NA	NA	1	NA	NA	339440	NA	432970
179	O55028	Bckdk	[3-methyl-2-oxobutanoate dehydrogenase [lipoamide]] kinase, mitochondrial	O55028_S(0.859)T(0.123)S(0.018)ATDTHHVELAR	526120	616560	244010	NA	NA	3	1136400	535550	690330	366720	428700	5	860290	133660	NA	NA	2	NA	791080	NA	NA	NA	1	512440	NA	NA	NA	NA	1	698990	648450	NA	NA	2	NA	NA	461250	NA	NA	1	467590	544770	NA	NA	NA
187	O70161	Pip5k1c	Phosphatidylinositol 4-phosphate 5-kinase type-1 gamma	O70161_RT(0.061)QS(0.888)S(0.051)GQDGRPQEEPHAEDLQK	NA	1086800	355190	2775100	4896800	4	20500000	NA	1582900	NA	1374000	3	3458800	212030	3174500	3220000	4	NA	NA	4297600	3141400	4766300	3	NA	NA	NA	NA	3505400	1	2257400	NA	NA	NA	1	NA	961930	1852100	2444200	3705300	4	1173000	NA	2939400	2644900	NA
188	O70161	Pip5k1c	Phosphatidylinositol 4-phosphate 5-kinase type-1 gamma	O70161_RT(0.163)QS(0.163)S(0.674)GQDGRPQEEPHAEDLQK	NA	1430800	430700	2036300	NA	3	NA	403390	NA	NA	NA	1	3334700	327580	NA	NA	2	1773000	2419000	NA	NA	NA	2	NA	NA	NA	NA	NA	0	NA	1458500	NA	NA	1	NA	905130	NA	NA	NA	1	967910	889270	NA	NA	NA
315	P08553	Nefm	Neurofilament medium polypeptide	P08553_AEEEGGS(0.027)EEEGS(0.929)DRS(0.044)PQESKK	152870	NA	NA	1321700	167420	3	3906900	8631200	NA	NA	1350700	3	NA	NA	NA	102200	1	1162500	NA	NA	NA	1858400	2	NA	NA	90652	NA	NA	1	1014500	NA	NA	1036000	2	NA	NA	NA	NA	NA	0	NA	NA	NA	95172	135340
357	P11499	Hsp90aa1;Hsp90ab1	Heat shock protein HSP 90-alpha;Heat shock protein HSP 90-beta	P11499_IEDVGS(0.217)DEEDDS(0.783)GK	522170	NA	157990	NA	707670	3	NA	715600	NA	184360	313580	3	698610	NA	NA	NA	1	671370	NA	NA	NA	NA	1	NA	NA	NA	NA	NA	0	NA	434450	NA	NA	1	NA	NA	280470	NA	NA	1	NA	NA	NA	NA	NA
382	P14873	Map1b	Microtubule-associated protein 1B;MAP1B heavy chain;MAP1 light chain LC1	P14873_AS(0.385)LS(0.615)PMDEPVPDS(0.761)ES(0.239)PVEK	3518700	NA	NA	576950	462560	3	NA	NA	NA	619290	NA	1	NA	NA	NA	354870	1	562080	NA	NA	NA	NA	1	NA	907560	NA	NA	NA	1	NA	NA	NA	508260	1	2769600	NA	NA	194850	209380	3	NA	NA	NA	1658700	NA
457	P16330	Cnp	2,3-cyclic-nucleotide 3-phosphodiesterase	P16330_HFIS(1)GDEPK	298080	245030	95329	NA	NA	3	641600	NA	257990	NA	NA	2	238350	NA	NA	NA	1	233590	NA	NA	NA	NA	1	122670	NA	NA	NA	NA	1	NA	222740	NA	NA	1	NA	97725	NA	NA	NA	1	119360	258370	NA	NA	NA
463	P17182	Eno1;Eno3;Eno2	Alpha-enolase;Beta-enolase;Gamma-enolase	P17182_IEEELGS(1)K	227940	171420	NA	NA	224190	3	240280	201360	NA	NA	NA	2	207150	NA	NA	NA	1	171920	141240	175050	102210	189840	5	147230	NA	NA	NA	NA	1	136060	NA	137510	NA	2	NA	NA	NA	NA	NA	0	NA	NA	97221	NA	147800
520	P20357	Map2	Microtubule-associated protein 2	P20357_EES(0.014)Y(0.005)ES(0.773)S(0.192)GEHES(0.014)LT(0.002)MESLKPDEGK	1333000	NA	879600	1535700	1524200	4	NA	1013500	1947300	757480	NA	3	NA	NA	NA	1662300	1	NA	NA	NA	1440000	618260	2	NA	NA	NA	NA	NA	0	NA	1032400	NA	NA	1	1101700	365930	856260	2043000	NA	4	1153000	NA	NA	1019000	NA
675	P52479	Usp10	Ubiquitin carboxyl-terminal hydrolase 10	P52479_SDLIEDEELEDTGKGS(1)EDEWEQVGPK	582540	516470	NA	601870	537110	4	1069700	722470	NA	430500	NA	3	934640	276530	317790	391050	4	698610	726390	749370	349960	525000	5	NA	NA	NA	NA	422660	1	711650	459420	313740	468120	4	363400	216680	454680	261680	NA	4	551240	407690	558140	326160	367800
766	P63011	Rab3a	Ras-related protein Rab-3A	P63011_MS(0.004)ES(0.996)LDTADPAVTGAK	898930	2131100	124290	943950	530910	5	NA	908490	363010	499880	NA	3	1028400	237910	180720	NA	3	793740	258700	876070	NA	NA	3	NA	244050	NA	NA	NA	1	NA	844630	NA	NA	1	692800	157910	NA	NA	NA	2	702000	371090	125990	NA	NA
800	P70399	Tp53bp1	Tumor suppressor p53-binding protein 1	P70399_SEDRPS(0.022)S(0.978)PQVSVAAVETK	797290	968200	NA	NA	1660100	3	2212500	1411400	NA	NA	706850	3	NA	139880	NA	759440	2	1128800	1150000	2301200	NA	NA	3	888960	NA	NA	NA	NA	1	1509500	1010700	NA	NA	2	NA	NA	NA	NA	811830	1	803860	956660	NA	882710	1049000
809	P70441	Slc9a3r1	Na(+)/H(+) exchange regulatory cofactor NHE-RF1	P70441_S(0.655)AS(0.305)S(0.041)DTSEELNSQDSPK	1440300	NA	NA	1149100	1274300	3	NA	NA	NA	NA	NA	0	NA	NA	NA	NA	0	NA	NA	NA	NA	NA	0	NA	NA	NA	NA	NA	0	NA	NA	NA	NA	0	NA	NA	NA	NA	NA	0	NA	NA	NA	NA	NA
846	P97492	Rgs14	Regulator of G-protein signaling 14	P97492_S(1)LPLGVEELGQLPLAEGPCGRPLRK	148140	130660	NA	84655	NA	3	NA	459980	NA	NA	NA	1	NA	NA	NA	NA	0	NA	280980	NA	NA	NA	1	NA	NA	133780	NA	NA	1	NA	NA	NA	NA	0	116180	NA	NA	NA	NA	1	113470	NA	NA	NA	NA
877	Q03517	Scg2	Secretogranin-2;Secretoneurin	Q03517_EHLGPGS(0.993)S(0.007)QEMER	NA	NA	610640	1445700	1351100	3	1864500	1257200	NA	474080	NA	3	726270	NA	NA	NA	1	NA	468220	NA	NA	NA	1	NA	NA	NA	NA	NA	0	2959600	NA	NA	NA	1	478720	411820	593100	NA	488020	4	361770	831220	NA	864010	NA
893	Q05A62	Dnal1	Dynein light chain 1, axonemal	Q05A62_LSLS(0.837)T(0.163)NCIEK	169720	133410	NA	NA	164660	3	NA	222990	80879	101720	NA	3	NA	NA	NA	NA	0	156240	NA	NA	132920	84323	3	NA	NA	NA	NA	109750	1	138260	178120	160070	186620	4	NA	NA	117160	81081	NA	2	NA	NA	65816	NA	98520
932	Q3THG9	Aarsd1	Alanyl-tRNA editing protein Aarsd1	Q3THG9_RGAQADHFTESPLS(0.992)PGS(0.008)QVQVR	NA	308790	222070	104250	NA	3	1353900	195320	NA	NA	NA	2	353070	NA	NA	195470	2	544020	177590	283130	NA	133110	4	189300	NA	NA	NA	NA	1	617930	275920	NA	NA	2	519250	134540	113580	151990	NA	4	386010	169670	219510	NA	154620
948	Q3TZZ7	Esyt2	Extended synaptotagmin-2	Q3TZZ7_SSSSLLAS(0.858)PS(0.14)HIAAK	282840	462240	222620	NA	NA	3	601030	NA	270810	315100	200270	4	NA	NA	292650	449570	2	385960	671760	230450	359170	340570	5	NA	NA	453470	NA	NA	1	NA	394700	NA	NA	1	NA	220080	NA	NA	NA	1	NA	228640	192670	NA	NA
949	Q3TZZ7	Esyt2	Extended synaptotagmin-2	Q3TZZ7_S(0.001)S(0.003)S(0.003)S(0.003)LLAS(0.385)PS(0.605)HIAAK	282840	462240	222620	NA	588590	4	601030	NA	270810	315100	200270	4	NA	NA	292650	449570	2	NA	671760	230450	359170	NA	3	NA	NA	453470	NA	NA	1	NA	394700	NA	NA	1	NA	NA	NA	NA	NA	0	NA	228640	192670	NA	NA
1008	Q3URK3	Tet1	Methylcytosine dioxygenase TET1	Q3URK3_KPADRECPDVSPEANLSHQIPS(1)R	313650	199600	NA	270940	NA	3	989460	814210	506970	205260	NA	4	NA	NA	305290	375860	2	895450	577730	NA	NA	263240	3	NA	NA	NA	NA	NA	0	656060	622030	612730	NA	3	447780	NA	NA	NA	NA	1	NA	NA	NA	NA	NA
1033	Q4JIM5	Abl2	Abelson tyrosine-protein kinase 2	Q4JIM5_VPVLIS(0.998)PT(0.002)LK	NA	175030	69202	NA	174640	3	324550	167010	129070	NA	NA	3	NA	NA	153040	175020	2	NA	369380	155820	158970	112880	4	219990	NA	NA	NA	NA	1	296940	110230	NA	85688	3	118830	NA	NA	229110	174530	3	171760	NA	NA	NA	62419
1151	Q60855	Ripk1	Receptor-interacting serine/threonine-protein kinase 1	Q60855_QPDMS(0.81)LDNIKMAS(0.095)S(0.095)DLLEKTDLDSGGFGK	NA	2451000	2526100	2377100	3961000	4	1366600	NA	1653700	NA	NA	2	NA	843060	NA	NA	1	NA	NA	NA	NA	NA	0	2927800	NA	NA	NA	NA	1	NA	3091200	NA	NA	1	3722400	607990	1995000	NA	NA	3	1229500	NA	2774700	NA	NA
1198	Q61301	Ctnna2	Catenin alpha-2	Q61301_TSAT(0.004)S(0.996)PIILK	270220	NA	169480	117850	NA	3	NA	327380	NA	126410	NA	2	255800	NA	NA	NA	1	203380	NA	NA	NA	NA	1	284680	NA	NA	NA	NA	1	NA	250530	NA	NA	1	NA	215190	NA	NA	134080	2	161660	NA	NA	NA	NA
1243	Q62172	Ralbp1	RalA-binding protein 1	Q62172_T(0.009)GEPS(0.991)PPHDVLHEPPDTVSDDDK	287970	904990	NA	441300	NA	3	763790	686750	257980	425530	NA	4	NA	NA	NA	458500	1	563590	642420	NA	NA	929110	3	NA	NA	NA	NA	437480	1	1605100	900100	587070	773220	4	449790	NA	NA	NA	198850	2	386190	NA	250740	291720	431120
1289	Q640R3	Hepacam	Hepatocyte cell adhesion molecule	Q640R3_T(0.059)HT(0.735)S(0.185)PPRAPS(0.231)S(0.79)PGR	NA	2598100	716940	1753400	5991700	4	NA	3738400	2116500	1865000	1766700	4	3737400	341460	NA	NA	2	3365100	3936500	4304500	NA	NA	3	NA	716960	NA	NA	NA	1	NA	NA	NA	NA	0	NA	NA	NA	981260	NA	1	2836600	NA	NA	NA	NA
1307	Q66L44	Dos	Protein Dos	Q66L44_SGDSSGSGSGGGGAAPAFPPPPES(1)PPALRPK	459700	363950	211470	NA	NA	3	778550	515340	NA	232600	NA	3	716910	NA	NA	NA	1	479540	421710	NA	NA	372320	3	469200	NA	NA	NA	NA	1	397420	412960	NA	453470	3	NA	NA	359750	NA	282880	2	360500	NA	NA	NA	328370
1387	Q6P5F6	Slc39a10	Zinc transporter ZIP10	Q6P5F6_LNETELTDLEAQQES(1)PPK	870480	263620	231790	NA	292630	4	297570	892290	NA	NA	NA	2	507110	107000	NA	NA	2	457320	154990	NA	NA	NA	2	NA	426110	NA	NA	NA	1	437310	221360	NA	NA	2	726220	NA	191230	NA	NA	2	NA	NA	NA	NA	NA
1455	Q6PGF3	Med16	Mediator of RNA polymerase II transcription subunit 16	Q6PGF3_PSCLPVYTATSDT(0.001)QDS(0.087)MS(0.902)LLFRLLT(0.01)K	393340	NA	267290	217560	NA	3	NA	NA	281320	213740	196810	3	NA	NA	NA	NA	0	NA	NA	NA	NA	NA	0	NA	NA	NA	NA	NA	0	NA	NA	NA	NA	0	NA	NA	NA	NA	NA	0	NA	463610	NA	NA	NA
1461	Q6PIC6	Atp1a3	Sodium/potassium-transporting ATPase subunit alpha-3	Q6PIC6_YNTDCVQGLT(0.027)HS(0.973)K	564900	217340	NA	1018400	NA	3	1146100	NA	228710	NA	NA	2	538340	NA	NA	NA	1	601120	NA	NA	NA	NA	1	NA	NA	NA	NA	NA	0	409500	602470	856080	584440	4	486430	NA	NA	NA	NA	1	NA	395300	NA	407220	NA
1484	Q6ZPJ3	Ube2o	E2/E3 hybrid ubiquitin-protein ligase UBE2O	Q6ZPJ3_NMTVEQLLTGSPT(0.019)S(0.964)PT(0.017)VEPEKPTR	475720	413510	NA	NA	385040	3	1408300	NA	NA	371820	422670	3	1042500	NA	NA	637310	2	684200	NA	584600	NA	371040	3	NA	NA	NA	520310	NA	1	NA	466220	539940	NA	2	NA	NA	443530	562790	476840	3	NA	NA	585290	NA	NA
1516	Q7TNK1	Rfx4	Transcription factor RFX4	Q7TNK1_REVTKQTVAY(1)S(1)PRS(1)K	NA	594240	259050	NA	988110	3	2711500	1091700	NA	393590	485370	4	1227800	177930	NA	NA	2	522800	1399800	NA	NA	897920	3	1080600	NA	NA	NA	NA	1	1646600	251320	NA	NA	2	NA	NA	380460	453830	NA	2	714740	NA	NA	539230	426360
1517	Q7TNK1	Rfx4	Transcription factor RFX4	Q7TNK1_REVTKQTVAY(1)S(1)PRS(1)K	NA	594240	259050	NA	988110	3	2711500	1091700	NA	393590	485370	4	1227800	177930	NA	NA	2	522800	1399800	NA	NA	897920	3	1080600	NA	NA	NA	NA	1	1646600	251320	NA	NA	2	NA	NA	380460	453830	NA	2	714740	NA	NA	539230	426360
1549	Q7TSK3	Pcdh8	Protocadherin-8	Q7TSK3_GGALREERPGAAGGGAS(0.005)APGS(0.989)PDET(0.006)AR	654480	467480	NA	899580	692160	4	652540	798850	487120	356850	248860	5	842520	NA	342250	445720	3	487020	815060	503570	410380	470600	5	433260	NA	NA	NA	NA	1	713640	503130	NA	NA	2	690670	NA	NA	427600	NA	2	511730	411880	508970	541520	NA
1567	Q80TL4	Kiaa1045	Protein KIAA1045	Q80TL4_RLTEAPSCSVSISHVGPIADS(0.598)S(0.402)PAASSSK	3698600	NA	1499800	2775800	NA	3	5229700	NA	NA	NA	NA	1	NA	NA	NA	NA	0	NA	NA	NA	NA	NA	0	NA	NA	NA	NA	NA	0	NA	3686100	NA	NA	1	NA	NA	NA	NA	NA	0	NA	NA	3954500	NA	NA
1597	Q80U28	Madd	MAP kinase-activating death domain protein	Q80U28_AT(0.18)LS(0.742)DS(0.078)EIETNSATSAIFGK	NA	NA	347590	492810	512860	3	564850	NA	262810	NA	NA	2	NA	NA	NA	471600	1	NA	NA	NA	NA	NA	0	NA	NA	NA	NA	NA	0	NA	NA	NA	NA	0	NA	NA	285630	NA	NA	1	NA	428090	496870	NA	NA
1628	Q80WG5	Lrrc8a	Volume-regulated anion channel subunit LRRC8A	Q80WG5_S(1)RIEQGIVDR	228660	226730	102400	NA	NA	3	436650	NA	267050	NA	NA	2	275410	NA	NA	NA	1	191200	NA	NA	NA	NA	1	NA	NA	432490	NA	NA	1	294840	296210	436270	NA	3	311860	162950	166470	NA	NA	3	110180	280400	NA	NA	337630
1651	Q80XU3	Nucks1	Nuclear ubiquitous casein and cyclin-dependent kinase substrate 1	Q80XU3_TPSPKEEDEEAES(1)PPEK	237930	266680	NA	350820	548510	4	351970	449230	258020	NA	NA	3	261860	NA	NA	179540	2	313760	386320	NA	241020	NA	3	NA	NA	NA	NA	283630	1	324870	NA	289350	309760	3	319680	201680	178490	NA	NA	3	NA	148440	NA	213450	211030
1656	Q80Y56	Zfyve20	Rabenosyn-5	Q80Y56_DS(0.004)LS(0.001)T(0.001)HT(0.031)S(0.141)PS(0.822)QS(0.001)PNSVHGSR	1253800	NA	NA	707400	936130	3	NA	NA	393510	193100	296540	3	NA	NA	348440	NA	1	NA	419480	638910	586180	NA	3	NA	NA	534360	NA	NA	1	467450	513280	440780	517720	4	NA	NA	NA	NA	238410	1	304810	NA	NA	NA	NA
1711	Q8BGC0	Htatsf1	HIV Tat-specific factor 1 homolog	Q8BGC0_LFDDS(1)DERGTVGNVK	435620	353610	110840	377630	306130	5	320840	518890	271770	163210	243300	5	386510	NA	163850	240760	3	304630	608250	NA	NA	242860	3	200450	NA	NA	NA	NA	1	388430	280650	387840	75728	4	409520	143640	NA	NA	NA	2	223260	283170	256700	NA	NA
1714	Q8BGD9	Eif4b	Eukaryotic translation initiation factor 4B	Q8BGD9_EEDCHS(0.042)PT(0.148)S(0.81)KPPKPDQPLK	2179400	874810	473170	NA	7458700	4	NA	NA	NA	NA	NA	0	1777700	NA	NA	NA	1	3463700	NA	NA	NA	5652300	2	NA	NA	NA	NA	NA	0	NA	2984900	5259900	NA	2	NA	NA	NA	NA	NA	0	NA	NA	NA	NA	NA
1832	Q8BUN5	Smad3	Mothers against decapentaplegic homolog 3	Q8BUN5_MS(1)S(1)ILPFT(1)PPIVK	417670	393510	406870	NA	1613500	4	NA	NA	377520	465860	NA	2	1024000	72252	944180	988980	4	NA	871230	NA	NA	1041900	2	604050	NA	NA	NA	NA	1	390550	380530	528000	NA	3	467190	NA	534020	NA	270470	3	135310	1170300	536170	NA	NA
1833	Q8BUN5	Smad3	Mothers against decapentaplegic homolog 3	Q8BUN5_MS(1)S(1)ILPFT(1)PPIVK	417670	393510	406870	NA	1613500	4	NA	NA	377520	465860	NA	2	1024000	72252	944180	988980	4	NA	871230	NA	NA	1041900	2	604050	NA	NA	NA	NA	1	390550	380530	528000	NA	3	467190	NA	534020	NA	270470	3	135310	1170300	536170	NA	NA
1897	Q8C8R3	Ank2	Ankyrin-2	Q8C8R3_EIAS(0.041)PS(0.857)S(0.102)PVK	1995100	884370	638170	NA	NA	3	NA	NA	NA	NA	NA	0	NA	NA	NA	NA	0	NA	NA	NA	NA	NA	0	NA	NA	NA	NA	NA	0	NA	NA	NA	NA	0	NA	NA	NA	NA	NA	0	600140	782520	NA	NA	NA
1998	Q8JZP2	Syn3	Synapsin-3	Q8JZP2_S(0.971)QS(0.029)LTNSLSTSDTSHR	189900	NA	155790	234760	NA	3	NA	384220	118890	321580	145550	4	705650	NA	369390	NA	2	335700	541130	NA	NA	NA	2	NA	NA	NA	NA	306880	1	NA	NA	NA	NA	0	NA	206270	172530	NA	323460	3	NA	NA	374260	NA	374400
2051	Q8K310	Matr3	Matrin-3	Q8K310_RDS(0.998)FDDRGPS(0.002)LNPVLDYDHGSR	NA	935270	NA	1829500	912630	3	1065100	NA	316160	755920	398460	4	NA	NA	1335600	NA	1	979190	NA	781990	722330	NA	3	NA	NA	708070	NA	NA	1	300040	691840	NA	2021800	3	701830	NA	NA	484390	NA	2	463060	NA	1097500	1239600	2031400
2070	Q8K4G5	Ablim1	Actin-binding LIM protein 1	Q8K4G5_T(0.159)S(0.159)S(0.66)ES(0.021)IYSRPGSSIPGSPGHTIYAK	1716900	NA	580770	NA	1887400	3	NA	NA	789470	NA	NA	1	NA	235790	1487600	NA	2	NA	NA	NA	NA	NA	0	NA	NA	NA	NA	NA	0	NA	NA	NA	NA	0	NA	595570	NA	NA	NA	1	NA	766430	NA	1409900	NA
2083	Q8QZV4	Stk32c	Serine/threonine-protein kinase 32C	Q8QZV4_RGSSAAAPPS(0.819)S(0.181)PPPGR	330920	270950	240660	180180	438430	5	459890	621310	309170	154190	NA	4	444750	NA	141570	321460	3	NA	349900	NA	NA	271630	2	NA	69862	NA	NA	NA	1	356120	1084500	279870	198790	4	NA	291280	NA	NA	NA	1	257070	NA	481240	NA	207300
2159	Q8VD37	Sgip1	SH3-containing GRB2-like protein 3-interacting protein 1	Q8VD37_RNLS(0.016)S(0.984)EEVAR	561660	775950	NA	9672700	NA	3	NA	NA	NA	NA	NA	0	NA	NA	7306600	NA	1	793160	NA	NA	NA	NA	1	NA	NA	NA	NA	NA	0	NA	869370	NA	NA	1	NA	4866600	NA	NA	NA	1	NA	NA	NA	NA	NA
2232	Q91XM9	Dlg2	Disks large homolog 2	Q91XM9_NLSQIENVHGY(0.055)VLQS(0.943)HIS(0.002)PLK	1241100	965630	839760	NA	550650	4	NA	NA	813350	NA	427560	2	NA	NA	NA	NA	0	1102000	NA	379230	NA	NA	2	917890	NA	NA	NA	NA	1	NA	NA	504900	NA	1	NA	NA	NA	NA	NA	0	NA	NA	NA	NA	NA
2279	Q99JP6	Homer3	Homer protein homolog 3	Q99JP6_SQS(1)ADTPGPTER	491760	238410	160900	598910	1058900	5	348820	388250	252220	NA	NA	3	407940	NA	NA	NA	1	NA	369100	NA	NA	NA	1	360000	NA	NA	NA	NA	1	359760	319500	NA	431600	3	NA	256960	313740	NA	NA	2	305600	NA	499900	NA	NA
2405	Q9D6Z1	Nop56	Nucleolar protein 56	Q9D6Z1_EELAS(1)DLEEMATSSAK	NA	156470	NA	93299	118080	3	195810	306290	NA	NA	NA	2	NA	NA	116570	123800	2	207000	152000	NA	105710	200870	4	NA	NA	NA	NA	119820	1	137440	101030	229060	222060	4	NA	NA	NA	95645	NA	1	NA	NA	120930	NA	231880
2466	Q9ES28	Arhgef7	Rho guanine nucleotide exchange factor 7	Q9ES28_EIKPSEKPVS(1)PK	93077	779830	521570	NA	1883000	4	NA	1695300	597320	413970	1101900	4	NA	190770	556180	582840	3	1580700	764160	673690	1139100	1207500	5	NA	NA	252080	NA	NA	1	646450	1116600	1288700	73971	4	374840	195230	871130	NA	340910	4	NA	405000	NA	1394900	NA
2505	Q9JJY3	Smpd3	Sphingomyelin phosphodiesterase 3	Q9JJY3_DGDS(0.002)GS(0.938)LGS(0.059)PSASR	NA	425000	148970	386000	NA	3	465710	NA	NA	NA	NA	1	527520	115760	NA	NA	2	NA	NA	NA	NA	NA	0	NA	58744	NA	NA	NA	1	515410	NA	651910	NA	2	NA	400170	215090	NA	NA	2	447050	NA	467700	NA	NA
2512	Q9JKF6	Pvrl1	Nectin-1	Q9JKF6_AGPLGGS(0.995)S(0.005)YEEEEEEEGGGGGER	NA	1203800	113560	NA	798560	3	NA	380280	NA	NA	NA	1	301670	NA	NA	NA	1	NA	NA	250150	NA	NA	1	NA	NA	NA	NA	NA	0	849670	NA	NA	NA	1	339790	NA	NA	NA	NA	1	NA	NA	207510	197760	NA
2534	Q9JMH9	Myo18a	Unconventional myosin-XVIIIa	Q9JMH9_SSS(0.999)PTSHWK	389840	979890	148510	294000	614670	5	627730	818220	NA	378410	233460	4	699880	170520	421270	805720	4	822910	602160	NA	NA	NA	2	NA	NA	598610	NA	NA	1	655960	1055300	780420	NA	3	528230	NA	625360	NA	436840	3	647880	250660	NA	401730	890980
2597	Q9QYB5	Add3	Gamma-adducin	Q9QYB5_TEEVLS(0.001)PDGS(0.101)PS(0.024)KS(0.101)PS(0.773)K	541040	216420	137820	NA	NA	3	322040	409850	212650	NA	NA	3	297440	NA	NA	NA	1	NA	365920	NA	NA	NA	1	NA	NA	NA	494660	NA	1	NA	NA	NA	NA	0	145910	212730	NA	NA	NA	2	NA	NA	NA	NA	NA
2607	Q9QYB8	Add2	Beta-adducin	Q9QYB8_DKTESVT(0.001)S(0.001)GPLSPEGS(0.03)PS(0.14)KS(0.14)PS(0.686)K	412450	422830	128500	NA	NA	3	453360	263580	312220	NA	NA	3	358970	NA	NA	525190	2	NA	337910	NA	270930	207550	3	323760	NA	NA	NA	NA	1	265670	NA	280310	818730	3	NA	NA	NA	NA	NA	0	173880	355850	168910	298440	NA
2630	Q9QYF9	Ndrg3	Protein NDRG3	Q9QYF9_THSTS(0.001)S(0.001)S(0.961)IGS(0.034)GES(0.002)PFSR	520810	461310	NA	603340	NA	3	NA	763290	312810	184230	392790	4	749830	NA	515960	766630	3	NA	727110	NA	NA	546510	2	NA	NA	NA	654790	NA	1	684830	503940	746610	350380	4	690120	NA	NA	NA	294060	2	498470	NA	NA	NA	NA
2658	Q9QYR6	Map1a	Microtubule-associated protein 1A;MAP1A heavy chain;MAP1 light chain LC2	Q9QYR6_KFS(1)KPDLK	167440	437300	150380	NA	NA	3	978790	552060	NA	NA	NA	2	869310	NA	NA	NA	1	411570	894330	NA	NA	NA	2	577280	NA	NA	NA	NA	1	777470	306100	NA	NA	2	462050	374540	NA	NA	NA	2	NA	476210	NA	NA	NA
2685	Q9QYX7	Pclo	Protein piccolo	Q9QYX7_AY(0.001)LQGVAEDRDY(0.009)MS(0.982)DS(0.008)EVSSTRPSR	363330	353030	238450	NA	NA	3	533050	NA	NA	NA	NA	1	NA	NA	NA	NA	0	NA	575110	NA	541260	467160	3	386070	NA	NA	NA	NA	1	310140	NA	NA	NA	1	NA	NA	NA	NA	NA	0	NA	NA	397750	NA	NA
2748	Q9WTK8	Spo11	Meiotic recombination protein SPO11	Q9WTK8_MAFAPMGPEAS(1)FFDALDRHR	584430	403890	546490	2197300	4934400	5	367420	1376400	NA	863800	NA	3	708900	NA	2012800	699240	3	NA	NA	5151200	NA	1845100	2	NA	NA	NA	NA	1523700	1	NA	NA	NA	1544200	1	1082100	NA	756630	NA	738000	3	NA	NA	1152500	NA	1238100
2839	Q9Z2E9	Bscl2	Seipin	Q9Z2E9_HQPGQESTQQSDVTEDGES(0.005)PEDPS(0.728)GT(0.19)EGQLS(0.076)EEEKPEK	428110	399640	NA	815100	NA	3	NA	NA	NA	442200	332670	2	722620	NA	441680	1114800	3	735040	582230	588090	NA	517120	4	677210	NA	NA	NA	NA	1	832880	880190	NA	564640	3	885360	NA	431640	712240	NA	3	543430	NA	1489100	473310	NA
2906	O35526	Stx1a	Syntaxin-1A	O35526_T(0.984)AKDS(0.016)DDDDDVTVTVDR	299600	774470	207690	1000200	713240	5	808220	NA	215490	NA	NA	2	NA	NA	NA	632760	1	1198200	1340400	NA	NA	919100	3	NA	NA	872790	NA	NA	1	178800	838410	NA	729800	3	NA	NA	NA	NA	NA	0	NA	NA	NA	NA	942560
2938	O88737	Bsn	Protein bassoon	O88737_IADSSVQT(1)DDEEGEGR	331550	268670	NA	567700	907150	4	442450	334540	265780	272000	241250	5	514930	NA	167310	NA	2	NA	451660	NA	NA	564060	2	170030	NA	NA	NA	NA	1	431820	311820	NA	NA	2	191520	NA	230670	NA	NA	2	142760	249410	NA	431180	NA
2972	P11531	Dmd	Dystrophin	P11531_ELRT(0.173)KQPDRAPGLS(0.207)T(0.483)T(0.483)GAS(0.403)AS(0.317)QT(0.317)VT(0.629)LVT(0.95)QS(0.13)VVT(0.908)K	704460	1109800	NA	499750	NA	3	NA	NA	501020	NA	NA	1	854190	362390	NA	497850	3	NA	910380	716280	611380	NA	3	1160100	NA	NA	NA	NA	1	NA	NA	519820	NA	1	NA	442170	NA	NA	NA	1	NA	NA	NA	NA	NA
2973	P11531	Dmd	Dystrophin	P11531_ELRT(0.173)KQPDRAPGLS(0.207)T(0.483)T(0.483)GAS(0.403)AS(0.317)QT(0.317)VT(0.629)LVT(0.95)QS(0.13)VVT(0.908)K	704460	1109800	NA	499750	NA	3	NA	NA	501020	NA	NA	1	854190	362390	NA	497850	3	NA	910380	716280	611380	NA	3	1160100	NA	NA	NA	NA	1	NA	NA	519820	NA	1	NA	442170	NA	NA	NA	1	NA	NA	NA	NA	NA
2974	P11531	Dmd	Dystrophin	P11531_ELRT(0.173)KQPDRAPGLS(0.207)T(0.483)T(0.483)GAS(0.403)AS(0.317)QT(0.317)VT(0.629)LVT(0.95)QS(0.13)VVT(0.908)K	704460	1109800	NA	499750	NA	3	NA	NA	501020	NA	NA	1	854190	362390	NA	497850	3	NA	910380	716280	611380	NA	3	1160100	NA	NA	NA	NA	1	NA	NA	519820	NA	1	NA	442170	NA	NA	NA	1	NA	NA	NA	NA	NA
2998	P14873	Map1b	Microtubule-associated protein 1B;MAP1B heavy chain;MAP1 light chain LC1	P14873_TLEVVS(0.11)PS(0.161)QS(0.661)VT(0.024)GS(0.076)AGHT(0.871)PY(0.031)Y(0.031)QS(0.027)PT(0.007)DEK	3437100	2876100	NA	NA	1774700	3	NA	920860	NA	NA	NA	1	NA	NA	2881800	NA	1	NA	NA	NA	NA	NA	0	NA	1982700	NA	NA	NA	1	NA	3717900	2897400	NA	2	NA	NA	NA	NA	NA	0	1500300	NA	468150	2890400	NA
3061	P54728	Rad23b	UV excision repair protein RAD23 homolog B	P54728_PAQTPVLT(0.997)S(0.003)PAPADSTPGDSSR	1832600	1808000	NA	1474000	2206500	4	2903900	NA	2031300	NA	1032500	3	2090700	NA	NA	2193700	2	NA	3212800	NA	NA	NA	1	NA	NA	NA	1602000	NA	1	1985700	NA	1370500	NA	2	2136600	NA	NA	NA	703300	2	NA	NA	1918100	NA	NA
3187	Q61548	Snap91	Clathrin coat assembly protein AP180	Q61548_T(0.93)IDT(0.035)S(0.035)PPVDIFATASAAAPVSSAK	NA	1803800	446490	NA	1166700	3	NA	NA	1538300	NA	NA	1	2322400	884170	NA	NA	2	NA	731460	NA	NA	NA	1	NA	NA	NA	NA	1463000	1	2196900	NA	NA	NA	1	3169000	NA	283580	NA	NA	2	NA	NA	NA	NA	NA
3230	Q68FL4	Ahcyl2	Putative adenosylhomocysteinase 3	Q68FL4_DGGEALVS(0.045)PDGT(0.94)VT(0.015)EAPR	NA	979390	321760	NA	771280	3	401230	NA	NA	790590	NA	2	589920	NA	367580	380050	3	NA	272620	279640	222360	NA	3	NA	NA	326830	NA	NA	1	NA	737930	NA	518120	2	358890	151680	198410	NA	220770	4	NA	494690	367540	244520	476810
3269	Q7TME0	Lppr4	Lipid phosphate phosphatase-related protein type 4	Q7TME0_T(0.008)VHT(0.939)S(0.052)PGGGLGAR	269300	NA	562690	142630	855870	4	143990	NA	NA	NA	NA	1	2314000	NA	301810	311810	3	NA	3189000	NA	114500	NA	2	NA	NA	NA	NA	182980	1	NA	157320	919600	NA	2	NA	NA	92478	992550	NA	2	1158700	NA	201050	NA	NA
3308	Q80X80	C2cd2l	C2 domain-containing protein 2-like	Q80X80_SDISERPSVDDVES(0.014)ET(0.837)GS(0.122)T(0.027)GALETR	NA	859290	345970	NA	1131200	3	NA	NA	669540	493010	442790	3	1643000	NA	342100	NA	2	843290	779300	NA	428970	NA	3	836500	NA	NA	NA	NA	1	NA	647490	467660	747500	3	795760	NA	NA	NA	NA	1	NA	446750	NA	745720	NA
3310	Q80Y24	Prickle2	Prickle-like protein 2	Q80Y24_YTEDMT(0.824)PT(0.176)EQTPR	405740	361760	82565	400870	366580	5	298450	NA	NA	NA	173520	2	445210	NA	302990	398100	3	359490	433920	354750	289980	NA	4	233760	NA	NA	NA	NA	1	508190	264540	259350	344180	4	NA	NA	NA	NA	NA	0	NA	NA	271240	261960	293670
3346	Q8BUN5	Smad3	Mothers against decapentaplegic homolog 3	Q8BUN5_MS(1)S(1)ILPFT(1)PPIVK	417670	393510	406870	NA	1613500	4	NA	NA	377520	465860	NA	2	1024000	72252	944180	988980	4	NA	871230	NA	NA	1041900	2	604050	NA	NA	NA	NA	1	390550	380530	528000	NA	3	467190	NA	534020	NA	270470	3	135310	1170300	536170	NA	NA
3403	Q8R0S4	Cacnb4	Voltage-dependent L-type calcium channel subunit beta-4	Q8R0S4_ATHTSS(0.003)S(0.012)T(0.926)PMT(0.059)PLLGR	224930	187450	214120	NA	NA	3	493590	345590	NA	NA	NA	2	NA	NA	NA	NA	0	NA	351110	328230	446900	NA	3	NA	NA	NA	557230	NA	1	NA	148290	NA	NA	1	NA	433840	218180	NA	NA	2	328810	371970	623790	NA	NA
3448	Q99J21	Mcoln1	Mucolipin-1	Q99J21_LLTPNPGYGTQVGTSPAPT(0.063)T(0.887)PT(0.05)EEEDLRR	576990	567500	232850	284420	NA	4	824680	NA	NA	NA	381310	2	865660	NA	304930	337490	3	NA	635260	437180	405410	NA	3	NA	147310	NA	NA	NA	1	485540	NA	431430	NA	2	513700	400450	NA	432010	258500	4	467740	NA	NA	317200	NA
3499	Q9ES97	Rtn3	Reticulon-3	Q9ES97_ETTGGAPT(0.969)MS(0.031)PDLEQEQLTIR	598620	248300	NA	308490	654550	4	NA	NA	NA	273500	814380	2	1933100	279800	NA	768820	3	NA	287120	436500	NA	358160	3	NA	281140	NA	NA	NA	1	623650	501970	453860	381520	4	NA	NA	390500	NA	222470	2	NA	571300	420560	487750	NA
3536	Q9QYR6	Map1a	Microtubule-associated protein 1A;MAP1A heavy chain;MAP1 light chain LC2	Q9QYR6_DEHLELRDKT(1)PEEK	322960	414960	178050	NA	NA	3	699970	NA	NA	NA	NA	1	417920	NA	NA	NA	1	169260	268960	NA	NA	NA	2	212580	NA	NA	NA	NA	1	NA	275400	NA	NA	1	360570	NA	NA	NA	NA	1	254620	432270	NA	NA	NA
3638	Q7TNK1	Rfx4	Transcription factor RFX4	Q7TNK1_REVTKQTVAY(1)S(1)PRS(1)K	NA	594240	259050	NA	988110	3	2711500	1091700	NA	393590	485370	4	1227800	177930	NA	NA	2	522800	1399800	NA	NA	897920	3	1080600	NA	NA	NA	NA	1	1646600	251320	NA	NA	2	NA	NA	380460	453830	NA	2	714740	NA	NA	539230	426360
[truncated: 1 more columns]
