# Supplementary material for: DYRK1A Overexpression Alters Cognition and Neural-Related Proteomic Pathways in the Hippocampus That Are Rescued by Green Tea Extract and/or Environmental Enrichment
Source: Front Mol Neurosci. 2019 Nov 15;12:272. doi: 10.3389/fnmol.2019.00272 (PMC6873902; doi:10.3389/fnmol.2019.00272)
Supplement: Supplementary file 1 [file Data_Sheet_1.zip › TableS23_go.analysis.treatment.xlsx]

## Sheet: TableS23_go.analysis.treatment
Cluster	ID	Description	GeneRatio	BgRatio	pvalue	p.adjust	qvalue	geneID	Count
TG	GO:0098794	postsynapse	99/709	254/3169	3.33e-10	1.38e-07	1.35e-07	Arfgef2/Apba1/Syngap1/Pten/Stx1a/Ctnnd2/Nck2/Bsn/Syn1/Gap43/Nefm/Mapt/Dmd/Camk2a/Itpr1/Map1b/Cfl1/Nefh/Map2/Cryab/Map4/Grin2a/Slc1a2/Strn4/Ppp1cc/Ppp3ca/Rgs14/Epha4/Nf1/Kcnma1/Psd3/Iqsec3/Shisa6/Sorbs2/Shank3/Dbnl/Pkp4/Bcr/Mob4/Atp1a3/Dagla/Kctd12/Actn1/Adgrl1/Dnajc6/Cnksr2/Bcas1/Shank2/Adgrb3/Gphn/Nlgn3/Shisa7/Ank2/Syn3/Ablim1/Dst/Rims1/Nsmf/Rtn4/Dlgap1/Ppp1r2/Arfgap1/Palmd/Dclk1/Srcin1/Asap1/Ad…	99
TG	GO:0032279	asymmetric synapse	65/709	148/3169	1.85e-09	3.6e-07	3.52e-07	Arfgef2/Syngap1/Stx1a/Ctnnd2/Nck2/Bsn/Syn1/Gap43/Nefm/Mapt/Camk2a/Itpr1/Map1b/Nefh/Map2/Cryab/Map4/Grin2a/Rgs14/Epha4/Nf1/Shisa6/Sorbs2/Shank3/Dbnl/Pkp4/Bcr/Adgrl1/Dnajc6/Cnksr2/Bcas1/Shank2/Shisa7/Ank2/Syn3/Ablim1/Dst/Rims1/Nsmf/Rtn4/Dlgap1/Arfgap1/Dclk1/Srcin1/Add3/Add2/Add1/Dnajb1/Map1a/Pclo/Mpp2/Gsk3b/Snx1/Epb41l3/Nos1/Epb41l1/Homer3/Usp8/Fyn/Adgrb1/Grm7/Cacng8/Htt/Macf1/Pak1	65
TG	GO:0098984	neuron to neuron synapse	65/709	149/3169	2.6e-09	3.6e-07	3.52e-07	Arfgef2/Syngap1/Stx1a/Ctnnd2/Nck2/Bsn/Syn1/Gap43/Nefm/Mapt/Camk2a/Itpr1/Map1b/Nefh/Map2/Cryab/Map4/Grin2a/Rgs14/Epha4/Nf1/Shisa6/Sorbs2/Shank3/Dbnl/Pkp4/Bcr/Adgrl1/Dnajc6/Cnksr2/Bcas1/Shank2/Shisa7/Ank2/Syn3/Ablim1/Dst/Rims1/Nsmf/Rtn4/Dlgap1/Arfgap1/Dclk1/Srcin1/Add3/Add2/Add1/Dnajb1/Map1a/Pclo/Mpp2/Gsk3b/Snx1/Epb41l3/Nos1/Epb41l1/Homer3/Usp8/Fyn/Adgrb1/Grm7/Cacng8/Htt/Macf1/Pak1	65
TG	GO:0099572	postsynaptic specialization	64/709	147/3169	3.85e-09	3.99e-07	3.9e-07	Syngap1/Stx1a/Ctnnd2/Nck2/Bsn/Syn1/Gap43/Nefm/Mapt/Camk2a/Itpr1/Map1b/Nefh/Map2/Cryab/Map4/Grin2a/Rgs14/Epha4/Nf1/Shisa6/Sorbs2/Shank3/Dbnl/Pkp4/Bcr/Adgrl1/Dnajc6/Cnksr2/Bcas1/Shank2/Gphn/Shisa7/Ank2/Syn3/Ablim1/Dst/Rims1/Nsmf/Rtn4/Dlgap1/Arfgap1/Dclk1/Srcin1/Add3/Add2/Add1/Dnajb1/Map1a/Pclo/Mpp2/Gsk3b/Snx1/Epb41l3/Nos1/Epb41l1/Homer3/Usp8/Fyn/Adgrb1/Cacng8/Htt/Macf1/Pak1	64
TG	GO:0014069	postsynaptic density	63/709	146/3169	7.91e-09	6.56e-07	6.41e-07	Syngap1/Stx1a/Ctnnd2/Nck2/Bsn/Syn1/Gap43/Nefm/Mapt/Camk2a/Itpr1/Map1b/Nefh/Map2/Cryab/Map4/Grin2a/Rgs14/Epha4/Nf1/Shisa6/Sorbs2/Shank3/Dbnl/Pkp4/Bcr/Adgrl1/Dnajc6/Cnksr2/Bcas1/Shank2/Shisa7/Ank2/Syn3/Ablim1/Dst/Rims1/Nsmf/Rtn4/Dlgap1/Arfgap1/Dclk1/Srcin1/Add3/Add2/Add1/Dnajb1/Map1a/Pclo/Mpp2/Gsk3b/Snx1/Epb41l3/Nos1/Epb41l1/Homer3/Usp8/Fyn/Adgrb1/Cacng8/Htt/Macf1/Pak1	63
TG	GO:0045202	synapse	148/709	461/3169	1.08e-07	7.47e-06	7.29e-06	Arfgef2/Dlgap4/Apba1/Prrt2/Syngap1/Farp1/Bin1/Dpysl2/Pten/Stx1a/Cops5/Ctnnd2/Ap3d1/Nck2/Sept7/Bsn/Syn1/Gap43/Nefm/Mapt/Lamp1/Dmd/Camk2a/Itpr1/Map1b/Eno1/Eno1b/Cfl1/Nefh/Map2/Cryab/Map4/Rab5c/Grin2a/Slc1a2/Syt2/Atp6v0d1/Strn4/Dnajc5/Rab3a/Ppp1cc/Kcna2/Ppp3ca/Sparcl1/Rgs14/Ctnnb1/Epha4/Enah/Nf1/Kcnma1/Psd3/Iqsec3/Shisa6/Aak1/Sorbs2/Shank3/Unc13a/Brsk1/Cntn2/Bcan/Dbnl/Git1/Pkp4/Bcr/Mob4/Atp1a3/Dagla…	148
TG	GO:0044456	synapse part	130/709	396/3169	1.88e-07	1.11e-05	1.09e-05	Arfgef2/Apba1/Prrt2/Syngap1/Bin1/Dpysl2/Pten/Stx1a/Cops5/Ctnnd2/Ap3d1/Nck2/Sept7/Bsn/Syn1/Gap43/Nefm/Mapt/Lamp1/Dmd/Camk2a/Itpr1/Map1b/Eno1/Eno1b/Cfl1/Nefh/Map2/Cryab/Map4/Rab5c/Grin2a/Slc1a2/Syt2/Atp6v0d1/Strn4/Dnajc5/Rab3a/Ppp1cc/Kcna2/Ppp3ca/Rgs14/Epha4/Nf1/Kcnma1/Psd3/Iqsec3/Shisa6/Aak1/Sorbs2/Shank3/Unc13a/Brsk1/Dbnl/Pkp4/Bcr/Mob4/Atp1a3/Dagla/Kctd12/Actn1/Adgrl1/Dnajc6/Cnksr2/Bcas1/Shank2/A…	130
WT	GO:0051240	positive regulation of multicellular organismal process	101/664	313/3157	6.31e-07	0.00141546	0.00123978	Pten/Numbl/Scarb2/Ddt/Src/Nefl/Ncl/Ace/Mapt/Dmd/Map1b/Prkce/Gapdh/Mag/Gja1/Camk2b/Ptk2/Syt1/Syt2/S100b/Stmn2/Rab8b/Pcp4/Trp53bp1/Slc8a1/Rgs14/Nf1/Mark2/Gsk3a/Agap2/Grm5/Carmil2/Shank3/Unc13a/Naca/Hras/Pacsin1/Dpysl3/Sptbn1/Eif4g2/Eif4g1/Camk2d/Cyfip1/Lrrc7/Clasp1/Mtdh/Baiap2/Clasp2/Tnr/Pex5l/Acat2/Rapgef2/Itpka/Wasf3/Rheb/Stk24/Rims1/Nsmf/Rtn4/Ube2v2/Mapk8ip3/Prmt1/Mtor/Dbn1/Add3/Add1/Akt3/Gsk3b/…	101
WT	GO:0030030	cell projection organization	134/664	450/3157	1.34e-06	0.00141546	0.00123978	Fry/Syngap1/Farp1/Dpysl2/Pten/Numbl/Scarb2/Ctnnd2/Nck2/Pip5k1c/Atxn2/Src/Gap43/Nefl/Nefm/Mapt/Dmd/Camk2a/Map1b/Cnp/Nefh/Map2/Mag/Gja1/Map4/Camk2b/Sept4/Ptk2/Grin1/Dnm2/Syt1/Syt2/Stmn2/Rab8b/Abi2/Pcp4/Chl1/Slc9a3r1/Nf1/Mark2/Dnal1/Map6d1/Gsk3a/Gprin1/Carmil2/Shank3/Unc13a/Ermn/Rap1gap2/Ctnna2/Hras/Snap91/Pacsin1/Dpysl3/Eif4g2/Git1/Brsk2/Atp1a3/Cyfip1/Plppr4/Trim46/Lrrc7/Tnc/Atl1/Atcay/Baiap2/Clasp…	134
WT	GO:0120036	plasma membrane bounded cell projection organization	132/664	443/3157	1.59e-06	0.00141546	0.00123978	Fry/Syngap1/Farp1/Dpysl2/Pten/Numbl/Scarb2/Ctnnd2/Nck2/Pip5k1c/Atxn2/Src/Gap43/Nefl/Nefm/Mapt/Dmd/Camk2a/Map1b/Cnp/Nefh/Map2/Mag/Gja1/Map4/Camk2b/Sept4/Ptk2/Grin1/Dnm2/Syt1/Syt2/Stmn2/Abi2/Pcp4/Chl1/Slc9a3r1/Nf1/Mark2/Dnal1/Map6d1/Gsk3a/Gprin1/Carmil2/Shank3/Unc13a/Rap1gap2/Ctnna2/Hras/Snap91/Pacsin1/Dpysl3/Eif4g2/Git1/Brsk2/Atp1a3/Cyfip1/Plppr4/Trim46/Lrrc7/Tnc/Atl1/Atcay/Baiap2/Clasp2/Tnr/Clmn/…	132
WT	GO:0051094	positive regulation of developmental process	89/664	274/3157	2.38e-06	0.00159338	0.00139561	Pten/Numbl/Scarb2/Src/Nefl/Ace/Mapt/Hsp90ab1/Dmd/Map1b/Mag/Gja1/Camk2b/Ptk2/Dnm2/Syt1/Syt2/S100b/Stmn2/Pcp4/Trp53bp1/Slc8a1/Rgs14/Nf1/Mark2/Agap2/Grm5/Carmil2/Shank3/Unc13a/Naca/Pacsin1/Dpysl3/Eif4g2/Crk/Eif4g1/Cyfip1/Lrrc7/Clasp1/Mtdh/Baiap2/Clasp2/Rapgef2/Itpka/Aamdc/Wasf3/Rheb/Stk24/Rims1/Nsmf/Rtn4/Ube2v2/Mapk8ip3/Prmt1/Mtor/Dbn1/Add1/Akt3/Gsk3b/Dmtn/Palm/Itsn1/Plcb1/Ddx39b/Mecp2/Fkbp1b/Sart1/…	89
WT	GO:0048699	generation of neurons	130/664	441/3157	3.72e-06	0.00164339	0.00143941	Fry/Syngap1/Farp1/Dpysl2/Pten/Numbl/Scarb2/Ctnnd2/Nck2/Pip5k1c/Atxn2/Hcn1/Gap43/Nefl/Nefm/Ace/Mapt/Dmd/Camk2a/Map1b/Cnp/Nefh/Map2/Mag/Gja1/Map4/Camk2b/Ptk2/Grin1/Dnm2/Syt1/Syt2/Stmn2/Abi2/Pcp4/Eif4e/Chl1/Slc9a3r1/Rgs14/Nf1/Mark2/Kcnma1/Map6d1/Gsk3a/Gprin1/Grm5/Shank3/Unc13a/Slc4a10/Rap1gap2/Astn1/Ctnna2/Snap91/Pacsin1/Dpysl3/Eif4g2/Git1/Brsk2/Eif4g1/Smarcc2/Cyfip1/Plppr4/Trim46/Lrrc7/Tnc/Atl1/Atc…	130
WT	GO:0007010	cytoskeleton organization	117/664	388/3157	3.76e-06	0.00164339	0.00143941	Map7d2/Map7d1/Shroom2/Fry/Dpysl2/Slk/Nck2/Pip5k1c/Src/Nefl/Nefm/Mapt/Map1b/Prkce/Cnp/Gapdh/Nefh/Map2/Cryab/Tln1/Marcks/Map4/Sept4/Ptk2/Slc16a1/Stmn2/Actn4/Abi2/Slc9a3r1/Rgs14/Mark3/Nf1/Mark2/Dnal1/Map6d1/Agap2/Sorbs2/Carmil2/Shank3/Ermn/Abr/Hras/Pacsin1/Hsph1/Dpysl3/Sptbn1/Crk/Brsk2/Cyfip1/Tubb2a/Trim46/Tppp/Nisch/Clasp1/Baiap2/Clasp2/Arrb1/Abi1/Ablim1/Itpka/Iqsec1/Eppk1/Dync1li1/Wasf3/Arhgdia/Ar…	117
WT	GO:0045597	positive regulation of cell differentiation	75/664	224/3157	4.66e-06	0.00164339	0.00143941	Pten/Numbl/Scarb2/Nefl/Ace/Mapt/Hsp90ab1/Dmd/Map1b/Mag/Gja1/Camk2b/Ptk2/Dnm2/Syt1/Syt2/Stmn2/Pcp4/Rgs14/Nf1/Mark2/Grm5/Carmil2/Shank3/Unc13a/Pacsin1/Dpysl3/Eif4g2/Crk/Eif4g1/Cyfip1/Lrrc7/Baiap2/Rapgef2/Itpka/Aamdc/Rheb/Stk24/Rims1/Nsmf/Rtn4/Ube2v2/Mapk8ip3/Prmt1/Mtor/Dbn1/Add1/Gsk3b/Dmtn/Palm/Itsn1/Plcb1/Ddx39b/Mecp2/Fkbp1b/Sart1/Snw1/Csnk1d/Tenm4/Bad/Cx3cl1/Cftr/Hdac2/Tmem100/Stk11/Dab2ip/Ripk1/…	75
WT	GO:0090066	regulation of anatomical structure size	61/664	172/3157	4.92e-06	0.00164339	0.00143941	Shroom2/Dpysl2/Pten/Nck2/Nefl/Nefm/Ace/Mapt/Hsp90ab1/Map1b/Prkce/Mag/Gja1/Ptk2/Dnm2/Slc12a2/Abi2/Slc8a1/Slc9a3r1/Kcnma1/Carmil2/Shank3/Rap1gap2/Sptbn1/Eif4g2/Cyfip1/Baiap2/Clasp2/Tnr/Slc12a5/Slc12a6/Rtn4/Arpc5/Rab5a/Smpd3/Hip1r/Mtor/Cdc42ep4/Dbn1/Add3/Add2/Add1/Atp2b2/Dstn/Akt3/Gsk3b/Dmtn/Nos1/Cav1/Prkcd/Tsc1/Myo1c/Bag4/Cx3cl1/Cftr/Lrrc8a/Sh3bp1/Tmsb4x/Wipf2/Sptan1/Sptb	61
WT	GO:0030182	neuron differentiation	120/664	407/3157	9.6e-06	0.0028532	0.00249906	Fry/Syngap1/Farp1/Dpysl2/Pten/Numbl/Scarb2/Ctnnd2/Nck2/Pip5k1c/Atxn2/Hcn1/Gap43/Nefl/Nefm/Mapt/Dmd/Camk2a/Map1b/Cnp/Nefh/Map2/Mag/Gja1/Map4/Camk2b/Ptk2/Grin1/Dnm2/Syt1/Syt2/Stmn2/Abi2/Pcp4/Eif4e/Chl1/Slc9a3r1/Nf1/Mark2/Kcnma1/Map6d1/Gsk3a/Gprin1/Shank3/Unc13a/Slc4a10/Rap1gap2/Ctnna2/Snap91/Pacsin1/Dpysl3/Eif4g2/Git1/Brsk2/Eif4g1/Smarcc2/Cyfip1/Plppr4/Trim46/Lrrc7/Tnc/Atl1/Atcay/Baiap2/Clasp2/Tnr/…	120
WT	GO:0031175	neuron projection development	107/664	355/3157	1.09e-05	0.00292753	0.00256417	Fry/Syngap1/Farp1/Dpysl2/Pten/Numbl/Scarb2/Ctnnd2/Nck2/Pip5k1c/Atxn2/Gap43/Nefl/Nefm/Mapt/Dmd/Camk2a/Map1b/Cnp/Nefh/Map2/Mag/Gja1/Map4/Camk2b/Ptk2/Grin1/Dnm2/Syt1/Syt2/Stmn2/Abi2/Pcp4/Chl1/Slc9a3r1/Nf1/Mark2/Map6d1/Gsk3a/Gprin1/Shank3/Unc13a/Rap1gap2/Ctnna2/Snap91/Pacsin1/Dpysl3/Eif4g2/Git1/Brsk2/Cyfip1/Plppr4/Trim46/Lrrc7/Tnc/Atl1/Atcay/Baiap2/Clasp2/Tnr/Clmn/Abi1/Inpp5f/Rapgef2/Stxbp5/Ablim1/It…	107
WT	GO:0048666	neuron development	112/664	376/3157	1.21e-05	0.00293796	0.0025733	Fry/Syngap1/Farp1/Dpysl2/Pten/Numbl/Scarb2/Ctnnd2/Nck2/Pip5k1c/Atxn2/Hcn1/Gap43/Nefl/Nefm/Mapt/Dmd/Camk2a/Map1b/Cnp/Nefh/Map2/Mag/Gja1/Map4/Camk2b/Ptk2/Grin1/Dnm2/Syt1/Syt2/Stmn2/Abi2/Pcp4/Chl1/Slc9a3r1/Nf1/Mark2/Map6d1/Gsk3a/Gprin1/Shank3/Unc13a/Slc4a10/Rap1gap2/Ctnna2/Snap91/Pacsin1/Dpysl3/Eif4g2/Git1/Brsk2/Cyfip1/Plppr4/Trim46/Lrrc7/Tnc/Atl1/Atcay/Baiap2/Clasp2/Tnr/Clmn/Abi1/Inpp5f/Rapgef2/Stx…	112
WT	GO:0022008	neurogenesis	133/664	464/3157	1.45e-05	0.00322814	0.00282747	Fry/Syngap1/Farp1/Dpysl2/Pten/Numbl/Scarb2/Ctnnd2/Nck2/Pip5k1c/Atxn2/Hcn1/Gap43/Nefl/Nefm/Ace/Mapt/Dmd/Camk2a/Map1b/Cnp/Nefh/Map2/Mag/Gja1/Map4/Camk2b/Ptk2/Grin2a/Grin1/Dnm2/Syt1/Syt2/Stmn2/Abi2/Pcp4/Eif4e/Chl1/Slc9a3r1/Rgs14/Nf1/Mark2/Kcnma1/Map6d1/Gsk3a/Gprin1/Grm5/Shank3/Unc13a/Slc4a10/Rap1gap2/Astn1/Ctnna2/Snap91/Pacsin1/Dpysl3/Eif4g2/Git1/Brsk2/Eif4g1/Smarcc2/Cyfip1/Plppr4/Trim46/Lrrc7/Tnc/A…	133
WT	GO:0010720	positive regulation of cell development	63/664	186/3157	1.9e-05	0.00390688	0.00342196	Pten/Numbl/Scarb2/Nefl/Ace/Mapt/Dmd/Map1b/Mag/Camk2b/Ptk2/Dnm2/Syt1/Syt2/Stmn2/Pcp4/Rgs14/Nf1/Mark2/Grm5/Shank3/Unc13a/Pacsin1/Dpysl3/Eif4g2/Crk/Eif4g1/Cyfip1/Lrrc7/Baiap2/Rapgef2/Itpka/Rheb/Stk24/Rims1/Nsmf/Rtn4/Ube2v2/Mapk8ip3/Mtor/Dbn1/Add1/Gsk3b/Dmtn/Palm/Itsn1/Ddx39b/Mecp2/Fkbp1b/Snw1/Csnk1d/Tenm4/Bad/Cx3cl1/Cftr/Hdac2/Stk11/Dab2ip/Nedd4l/Snx3/Synj1/Tiam1/Itsn2	63
WT	GO:0000902	cell morphogenesis	96/664	316/3157	2.35e-05	0.00448653	0.00392967	Fry/Syngap1/Farp1/Dpysl2/Pten/Numbl/Ctnnd2/Pip5k1c/Atxn2/Src/Gap43/Nefl/Nefm/Mapt/Camk2a/Map1b/Cnp/Nefh/Map2/Mag/Gja1/Camk2b/Ptk2/Grin1/Dnm2/Syt1/Syt2/S100b/Actn4/Chl1/Slc9a3r1/Mark2/Map6d1/Shank3/Unc13a/Ermn/Ctnna2/Snap91/Pacsin1/Eif4g2/Crk/Brsk2/Cyfip1/Plppr4/Trim46/Atl1/Baiap2/Clasp2/Tnr/Abi1/Rapgef2/Stxbp5/Ablim1/Itpka/Wasf3/Stk24/Rims1/Nsmf/Rtn4/Arhgdia/Mapk8ip3/Palmd/Rilpl1/Nectin1/Fmnl1/Dc…	96
WT	GO:0071417	cellular response to organonitrogen compound	44/664	120/3157	4.34e-05	0.00773733	0.00677698	Pten/Hcn1/Src/Camk2a/Ptk2/Grin2a/Dnm2/Rab8b/Vamp2/Slc8a1/Pde4d/Gsk3a/Grm5/Crk/Atp1a3/Larp1/Cyfip1/Gstm7/Baiap2/Rapgef2/Appl1/Cacnb1/Pde2a/Myo5a/Nsmf/Adrm1/Mtor/Akt3/Gsk3b/Dmtn/Nos1/Plcb1/Mecp2/Stxbp3/Cav1/Lamtor1/Prkcd/Tsc1/Myo1c/Hcn2/Cftr/Hdac2/Irs2/Syap1	44
WT	GO:0099572	postsynaptic specialization	66/668	147/3169	2.64e-11	1.09e-08	9.82e-09	Syngap1/Stx1a/Ctnnd2/Nck2/Bsn/Syn1/Src/Gap43/Nefm/Mapt/Camk2a/Map1b/Nefh/Map2/Cryab/Map4/Camk2b/Grin2a/Grin1/Dnm2/Nsf/Prkcg/Rgs14/Nf1/Sorbs2/Grm5/Shank3/Ctnna2/Snap91/Sptbn1/Pkp4/Lrrc7/Dnajc6/Baiap2/Gphn/Arrb1/Shisa7/Ank2/Ablim1/Dlg2/Rims1/Nsmf/Rtn4/Dlgap1/Arfgap1/Hip1r/Dclk1/Srcin1/Dbn1/Add3/Add2/Add1/Map1a/Pclo/Atp2b2/Mpp2/Gsk3b/Dmtn/Epb41l3/Nos1/Palm/Epb41l1/Homer3/Usp8/Samd14/Tiam1	66
WT	GO:0014069	postsynaptic density	65/668	146/3169	5.97e-11	1.23e-08	1.11e-08	Syngap1/Stx1a/Ctnnd2/Nck2/Bsn/Syn1/Src/Gap43/Nefm/Mapt/Camk2a/Map1b/Nefh/Map2/Cryab/Map4/Camk2b/Grin2a/Grin1/Dnm2/Nsf/Prkcg/Rgs14/Nf1/Sorbs2/Grm5/Shank3/Ctnna2/Snap91/Sptbn1/Pkp4/Lrrc7/Dnajc6/Baiap2/Arrb1/Shisa7/Ank2/Ablim1/Dlg2/Rims1/Nsmf/Rtn4/Dlgap1/Arfgap1/Hip1r/Dclk1/Srcin1/Dbn1/Add3/Add2/Add1/Map1a/Pclo/Atp2b2/Mpp2/Gsk3b/Dmtn/Epb41l3/Nos1/Palm/Epb41l1/Homer3/Usp8/Samd14/Tiam1	65
WT	GO:0032279	asymmetric synapse	65/668	148/3169	1.24e-10	1.7e-08	1.54e-08	Syngap1/Stx1a/Ctnnd2/Nck2/Bsn/Syn1/Src/Gap43/Nefm/Mapt/Camk2a/Map1b/Nefh/Map2/Cryab/Map4/Camk2b/Grin2a/Grin1/Dnm2/Nsf/Prkcg/Rgs14/Nf1/Sorbs2/Grm5/Shank3/Ctnna2/Snap91/Sptbn1/Pkp4/Lrrc7/Dnajc6/Baiap2/Arrb1/Shisa7/Ank2/Ablim1/Dlg2/Rims1/Nsmf/Rtn4/Dlgap1/Arfgap1/Hip1r/Dclk1/Srcin1/Dbn1/Add3/Add2/Add1/Map1a/Pclo/Atp2b2/Mpp2/Gsk3b/Dmtn/Epb41l3/Nos1/Palm/Epb41l1/Homer3/Usp8/Samd14/Tiam1	65
WT	GO:0098984	neuron to neuron synapse	65/668	149/3169	1.77e-10	1.82e-08	1.65e-08	Syngap1/Stx1a/Ctnnd2/Nck2/Bsn/Syn1/Src/Gap43/Nefm/Mapt/Camk2a/Map1b/Nefh/Map2/Cryab/Map4/Camk2b/Grin2a/Grin1/Dnm2/Nsf/Prkcg/Rgs14/Nf1/Sorbs2/Grm5/Shank3/Ctnna2/Snap91/Sptbn1/Pkp4/Lrrc7/Dnajc6/Baiap2/Arrb1/Shisa7/Ank2/Ablim1/Dlg2/Rims1/Nsmf/Rtn4/Dlgap1/Arfgap1/Hip1r/Dclk1/Srcin1/Dbn1/Add3/Add2/Add1/Map1a/Pclo/Atp2b2/Mpp2/Gsk3b/Dmtn/Epb41l3/Nos1/Palm/Epb41l1/Homer3/Usp8/Samd14/Tiam1	65
WT	GO:0098794	postsynapse	95/668	254/3169	3.34e-10	2.75e-08	2.49e-08	Syngap1/Pten/Stx1a/Ctnnd2/Nck2/Bsn/Syn1/Lin7c/Src/Gap43/Nefm/Mapt/Dmd/Camk2a/Map1b/Nefh/Map2/Cryab/Map4/Camk2b/Ptk2/Grin2a/Grin1/Canx/Dnm2/Slc1a2/Nsf/Prkcg/Slc8a1/Hpca/Rgs14/Nf1/Kcnma1/Sorbs2/Grm5/Shank3/Ctnna2/Snap91/Sptbn1/Pkp4/Atp1a3/Kctd12/Cyfip1/Lrrc7/Dnajc6/Epn1/Baiap2/Gphn/Arrb1/Shisa7/Ank2/Abi1/Ablim1/Itpka/Dlg2/Rims1/Nsmf/Rtn4/Rab5a/Dlgap1/Ppp1r2/Arfgap1/Nbea/Palmd/Hip1r/Dclk1/Mink1/Srci…	95
WT	GO:0044456	synapse part	125/668	396/3169	1.06e-07	7.17e-06	6.48e-06	Syngap1/Dpysl2/Pten/Stx1a/Slc32a1/Ctnnd2/Nck2/Hcn1/Bsn/Syn1/Lin7c/Src/Gap43/Nefm/Mapt/Dmd/Camk2a/Map1b/Eno1/Eno1b/Nefh/Map2/Cryab/Map4/Camk2b/Ptk2/Grin2a/Grin1/Canx/Dnm2/Slc1a2/Syt1/Syt2/Nsf/Dnajc5/Rab8b/Stx1b/Vamp2/Kcna2/Prkcg/Pebp1/Slc8a1/Hpca/Rgs14/Nf1/Calb2/Kcnma1/Sorbs2/Grm5/Shank3/Unc13a/C2cd4c/Ctnna2/Snap91/Pacsin1/Sptbn1/Pkp4/Atp1a3/Kctd12/Cyfip1/Amph/Lrrc7/Dnajc6/Madd/Epn1/Svop/Slc6a17/B…	125
WT	GO:0045202	synapse	141/668	461/3169	1.22e-07	7.17e-06	6.48e-06	Dlgap4/Syngap1/Farp1/Dpysl2/Pten/Stx1a/Slc32a1/Ctnnd2/Pgrmc1/Nck2/Hcn1/Bsn/Syn1/Lin7c/Src/Gap43/Nefm/Mapt/Dmd/Camk2a/Map1b/Eno1/Eno1b/Nefh/Map2/Cryab/Map4/Camk2b/Ptk2/Grin2a/Grin1/Canx/Dnm2/Slc1a2/Syt1/Syt2/Nsf/Dnajc5/Rab8b/Stx1b/Vamp2/Kcna2/Prkcg/Pebp1/Slc8a1/Sparcl1/Hpca/Rgs14/Nf1/Calb2/Kcnma1/Sorbs2/Grm5/Shank3/Unc13a/C2cd4c/Ctnna2/Bcan/Snap91/Pacsin1/Sptbn1/Git1/Pkp4/Camk2d/Atp1a3/Kctd12/Cyfi…	141
WT	GO:0030425	dendrite	99/668	307/3169	9.69e-07	4.44e-05	4.01e-05	Dlgap4/Syngap1/Farp1/Dpysl2/Pten/Slc32a1/Slc1a4/Rgs7/Hcn1/Bsn/Syn1/Mapt/Camk2a/Rplp0/Map1b/Map2/Cryab/Camk2b/Ptk2/Grin2a/Grin1/Canx/Dnm2/Slc1a2/Nsf/Map2k4/Kcnj6/Abi2/Kcna2/Prkcg/Chl1/Slc8a1/Hpca/Rgs14/Nf1/Calb2/Kcnma1/Sorbs2/Grm5/Shank3/Slc4a10/Bcan/Atp1a3/Cyfip1/Lrrc7/Eif4b/Atcay/Baiap2/Gphn/Arrb1/Shisa7/Pex5l/Inpp5f/Itpka/Slc12a5/Dlg2/Rheb/Pde2a/Ubxn1/Myo5a/Nsmf/Rtn4/Rab5a/Ppp1r2/Mapk8ip3/Palmd…	99
WT	GO:0097447	dendritic tree	99/668	307/3169	9.69e-07	4.44e-05	4.01e-05	Dlgap4/Syngap1/Farp1/Dpysl2/Pten/Slc32a1/Slc1a4/Rgs7/Hcn1/Bsn/Syn1/Mapt/Camk2a/Rplp0/Map1b/Map2/Cryab/Camk2b/Ptk2/Grin2a/Grin1/Canx/Dnm2/Slc1a2/Nsf/Map2k4/Kcnj6/Abi2/Kcna2/Prkcg/Chl1/Slc8a1/Hpca/Rgs14/Nf1/Calb2/Kcnma1/Sorbs2/Grm5/Shank3/Slc4a10/Bcan/Atp1a3/Cyfip1/Lrrc7/Eif4b/Atcay/Baiap2/Gphn/Arrb1/Shisa7/Pex5l/Inpp5f/Itpka/Slc12a5/Dlg2/Rheb/Pde2a/Ubxn1/Myo5a/Nsmf/Rtn4/Rab5a/Ppp1r2/Mapk8ip3/Palmd…	99
WT	GO:0098590	plasma membrane region	101/668	323/3169	3.71e-06	0.000152848	0.000138242	Shroom2/Pten/Stx1a/Slc4a4/Hcn1/Bsn/Lin7c/Src/Gap43/Ace/Mapt/Hsp90ab1/Dmd/Eno1/Eno1b/Map2/Gja1/Cryab/Ptk2/Grin2a/Grin1/Dnm2/Tjp1/Slc1a2/Syt1/Slc12a2/Aqp4/Stx1b/Prkcg/Slc8a1/Slc9a3r1/Hpca/Rgs14/Kcnma1/Grm5/Shank3/Unc13a/Slc4a10/Ctnna2/Snap91/Pacsin1/Sptbn1/Prkab2/Kctd12/Lrrc7/Epn1/Mtdh/C2cd2l/Baiap2/Clasp2/Gphn/Arrb1/Shisa7/Ank2/Abi1/Rapgef2/Eppk1/Mlc1/Slc12a5/Dlg2/Slc12a6/Rims1/Nsmf/Ttyh1/Dlgap1/P…	101
WT	GO:0030424	axon	96/668	311/3169	1.24e-05	0.000465931	0.000421409	Dpysl2/Ncam2/Stx1a/Slc32a1/Hcn1/Bsn/Syn1/Gap43/Nefl/Nefm/Mapt/Camk2a/Map1b/Eno1/Eno1b/Nefh/Mag/Cryab/Grin2a/Grin1/Canx/Dnm2/Slc1a2/Syt1/Syt2/Map2k4/Kcnj6/Stmn2/Dnajc5/Stx1b/Vamp2/Pcp4/Kcna2/Pebp1/Hpca/Nf1/Calb2/Kcnma1/Unc13a/Ermn/Ctnna2/Snap91/Pacsin1/Dpysl3/Sptbn1/Eif4g2/Hepacam/Camk2d/Atp1a3/Cyfip1/Trim46/Amph/Lrrc7/Epn1/Atcay/Cadm2/Clasp2/Inpp5f/Slc38a1/Sgip1/Dlg2/Ptbp2/Pde2a/Slc12a6/Myo5a/Rtn…	96
WT	GO:0030054	cell junction	108/668	366/3169	3.16e-05	0.00101082	0.000914234	Gm996/Shroom2/Syngap1/Farp1/Stx1a/Ctnnd2/Pip5k1c/Bsn/Lin7c/Gap43/Dmd/Camk2a/Map1b/Gja1/Tln1/Ptk2/Grin2a/Grin1/Dnm2/Tjp1/Syt1/Syt2/Slc16a1/Aqp4/Actn4/Abi2/Vamp2/Kcna2/Prkcg/Slc8a1/Rgs14/Calb2/Sorbs2/Carmil2/Shank3/Unc13a/Cldn11/Ctnna2/Pacsin1/Eif4g2/Hepacam/Git1/Pkp4/Camk2d/Kctd12/Cyfip1/Amph/Lrrc7/Clasp1/Mtdh/Svop/Atcay/Slc6a17/Baiap2/Cadm2/Clasp2/Gphn/Ank2/Abi1/Rapgef2/Eppk1/Mlc1/Dlg2/Basp1/Mpst…	108
WT	GO:0036477	somatodendritic compartment	117/668	403/3169	3.19e-05	0.00101082	0.000914234	Shroom2/Dlgap4/Syngap1/Farp1/Dpysl2/Pten/Slc32a1/Slc1a4/Ctnnd2/Rgs7/Pgrmc1/Hcn1/Bsn/Syn1/Nefm/Mapt/Camk2a/Rplp0/Map1b/Nefh/Map2/Cryab/Camk2b/Ptk2/Grin2a/Grin1/Canx/Dnm2/Slc1a2/Nsf/Map2k4/Kcnj6/S100b/Stmn2/Abi2/Kcna2/Prkcg/Chl1/Pebp1/Slc8a1/Hpca/Rgs14/Nf1/Calb2/Kcnma1/Sorbs2/Grm5/Shank3/Slc4a10/Ermn/Bcan/Camk2d/Atp1a3/Cyfip1/Lrrc7/Eif4b/Atcay/Baiap2/Cadm2/Gphn/Arrb1/Shisa7/Pex5l/Inpp5f/Rapgef2/Itp…	117
WT	GO:0031256	leading edge membrane	26/668	60/3169	7.37e-05	0.0021697	0.00196238	Hcn1/Src/Mapt/Map2/Grin1/Dnm2/Slc1a2/Hpca/Pacsin1/Sptbn1/Amph/Clasp2/Shisa7/Slc12a5/Mapk8ip3/Hip1r/Gabbr1/Mpp2/Epb41l3/Palm/Myo1c/Hcn2/Pip5k1a/Psd2/Unc5a/Tiam1	26
WT	GO:0031252	cell leading edge	53/668	156/3169	8.76e-05	0.00240521	0.00217538	Slk/Hcn1/Src/Mapt/Map2/Tln1/Ptk2/Grin1/Dnm2/Slc1a2/S100b/Stmn2/Abi2/Kcna2/Hpca/Carmil2/Ctnna2/Pacsin1/Dpysl3/Sptbn1/Acap2/Cyfip1/Amph/Clasp2/Shisa7/Abi1/Ablim1/Wasf3/Slc12a5/Myo5a/Arpc5/Rab5a/Arhgef7/Mapk8ip3/Hip1r/Srcin1/Dbn1/Gabbr1/Mpp2/Epb41l3/Palm/Itsn1/Tsc1/Myo1c/Sh2b1/Hcn2/Pip5k1a/Arhgef6/Sh3bp1/Pdlim4/Psd2/Unc5a/Tiam1	53
WT	GO:0097060	synaptic membrane	52/668	153/3169	0.000101139	0.00260432	0.00235546	Pten/Stx1a/Bsn/Lin7c/Dmd/Eno1/Eno1b/Cryab/Grin2a/Grin1/Dnm2/Slc1a2/Syt1/Stx1b/Prkcg/Slc8a1/Rgs14/Kcnma1/Grm5/Shank3/Unc13a/Snap91/Kctd12/Lrrc7/Epn1/Baiap2/Gphn/Arrb1/Shisa7/Ank2/Abi1/Dlg2/Rims1/Nsmf/Dlgap1/Nbea/Hip1r/Mink1/Srcin1/Dbn1/Atp2b2/Gabbr1/Mpp2/Palm/Epb41l1/Homer3/Arhgap32/Prr7/Pdlim4/Syap1/Synpo/Synj1	52
WT	GO:0032589	neuron projection membrane	15/668	28/3169	0.000146082	0.00354035	0.00320205	Hcn1/Mapt/Grin1/Slc1a2/Hpca/Sptbn1/Shisa7/Slc12a5/Mapk8ip3/Gabbr1/Mpp2/Epb41l3/Palm/Hcn2/Unc5a	15
WT	GO:0031253	cell projection membrane	34/668	93/3169	0.000360959	0.00814002	0.0073622	Hcn1/Src/Gap43/Ace/Mapt/Hsp90ab1/Dmd/Map2/Grin1/Dnm2/Slc1a2/Aqp4/Slc9a3r1/Hpca/Shank3/Pacsin1/Sptbn1/Clasp2/Shisa7/Slc12a5/Ttyh1/Mapk8ip3/Hip1r/Gabbr1/Mpp2/Dmtn/Epb41l3/Palm/Myo1c/Hcn2/Pip5k1a/Psd2/Unc5a/Tiam1	34
WT	GO:0045178	basal part of cell	10/668	16/3169	0.000375389	0.00814002	0.0073622	Ace/Aqp4/Mark2/Cldn11/Clasp1/Clasp2/Eppk1/Homer3/Cav1/Myo1c	10
WT	GO:0008092	cytoskeletal protein binding	106/661	352/3141	1.3e-05	0.00567883	0.00533633	Shroom2/Farp1/Dpysl2/Stx1a/Pip5k1c/Lin7c/Ace/Mapt/Dmd/Map1b/Prkce/Gapdh/Map2/Gja1/Cryab/Tln1/Marcks/Map4/Ptk2/Tagln/Dnm2/Tbca/Stmn2/Actn4/Vamp2/Kcna2/Slc8a1/Slc9a3r1/Hpca/Rgs14/Nf1/Dnal1/Kcnma1/Map6d1/Shank3/Unc13a/Ermn/Ctnna2/Pacsin1/Hsph1/Dpysl3/Sptbn1/Crk/Mapre3/Camk2d/Kif1bp/Cyfip1/Trim46/Tppp/Clasp1/Rab39b/Atcay/Baiap2/Clasp2/Gphn/Clmn/Ank2/Ablim1/Eppk1/Sgip1/Wasf3/Myo5a/Arpc5/Arl8b/Mapk8ip3…	106
WT	GO:0030695	GTPase regulator activity	34/661	85/3141	4.35e-05	0.00567883	0.00533633	Syngap1/Rabep1/Rgs7/Rgs14/Nf1/Agap2/Abr/Rap1gap2/Git1/Acap2/Tbc1d5/Srgap3/Tbc1d10b/Rab3gap2/Arrb1/Pgam5/Rapgef2/Appl1/Stxbp5/Arhgdia/Arfgap1/Ranbp2/Cdc42ep4/Plcb1/Gpsm1/Tiam2/Arhgap21/Ralbp1/Arhgap23/Arhgap32/Tbc1d22a/Dab2ip/Sh3bp1/Arhgef12	34
WT	GO:0005516	calmodulin binding	31/661	75/3141	4.48e-05	0.00567883	0.00533633	Gap43/Camk2a/Map2/Marcks/Camk2b/Grin1/Tjp1/Syt1/Vamp2/Pcp4/Slc8a1/Map6d1/Camkv/Unc13a/Ewsr1/Sptbn1/Camk2d/Itpka/Camkk1/Myo5a/Add3/Add2/Add1/Atp2b2/Nos1/Plcb1/Myo1c/Dapk2/Arpp21/Myh4/Sptan1	31
WT	GO:0005096	GTPase activator activity	33/661	82/3141	4.87e-05	0.00567883	0.00533633	Syngap1/Rabep1/Rgs7/Rgs14/Nf1/Agap2/Abr/Rap1gap2/Git1/Acap2/Tbc1d5/Srgap3/Tbc1d10b/Rab3gap2/Arrb1/Pgam5/Rapgef2/Appl1/Stxbp5/Arhgdia/Arfgap1/Ranbp2/Cdc42ep4/Plcb1/Tiam2/Arhgap21/Ralbp1/Arhgap23/Arhgap32/Tbc1d22a/Dab2ip/Sh3bp1/Arhgef12	33
TG and WT	GO:0031175	neuron projection development	57/296	355/3157	1.4e-05	0.00828479	0.00785381	Syngap1/Farp1/Dpysl2/Pten/Numbl/Ctnnd2/Nck2/Pip5k1c/Gap43/Nefm/Mapt/Dmd/Camk2a/Map1b/Cnp/Nefh/Map2/Mag/Gja1/Map4/Syt2/Stmn2/Chl1/Nf1/Mark2/Gprin1/Shank3/Unc13a/Rap1gap2/Dpysl3/Eif4g2/Git1/Plppr4/Clasp2/Tnr/Stxbp5/Ablim1/Slc12a5/Stk24/Rims1/Nsmf/Rtn4/Mapk8ip3/Nectin1/Dclk1/Srcin1/Map1a/Gsk3b/Epb41l3/Itsn1/Fkbp1b/Dock10/Tsc1/Dguok/Cx3cl1/Slitrk3/Nrk	57
TG and WT	GO:0048699	generation of neurons	67/296	441/3157	1.47e-05	0.00828479	0.00785381	Syngap1/Farp1/Dpysl2/Pten/Numbl/Ctnnd2/Nck2/Pip5k1c/Gap43/Nefm/Ace/Mapt/Dmd/Camk2a/Map1b/Cnp/Nefh/Map2/Mag/Gja1/Map4/Syt2/Stmn2/Chl1/Rgs14/Nf1/Mark2/Kcnma1/Gprin1/Shank3/Unc13a/Rap1gap2/Astn1/Dpysl3/Eif4g2/Git1/Eif4g1/Plppr4/Clasp2/Tnr/Stxbp5/Ablim1/Slc12a5/Stk24/Rims1/Nsmf/Rtn4/Mapk8ip3/Nectin1/Dclk1/Srcin1/Map1a/Afdn/Gsk3b/Epb41l3/Nos1/Itsn1/Fkbp1b/Dock10/Tsc1/Gba2/Dguok/Cx3cl1/Slitrk3/Nrbp2/Nr…	67
TG and WT	GO:0030030	cell projection organization	68/296	450/3157	1.5e-05	0.00828479	0.00785381	Syngap1/Farp1/Dpysl2/Pten/Numbl/Ctnnd2/Nck2/Pip5k1c/Gap43/Nefm/Mapt/Dmd/Camk2a/Map1b/Cnp/Nefh/Map2/Mag/Gja1/Map4/Sept4/Syt2/Stmn2/Chl1/Nf1/Mark2/Dnal1/Gprin1/Carmil2/Shank3/Unc13a/Ermn/Rap1gap2/Dpysl3/Eif4g2/Git1/Atp1a3/Plppr4/Clasp2/Tnr/Stxbp5/Ablim1/Slc12a5/Stk24/Rims1/Nsmf/Rtn4/Ttyh1/Arhgef7/Mapk8ip3/Rilpl1/Nectin1/Dclk1/Cdc42ep4/Srcin1/Map1a/Gsk3b/Epb41l3/Itsn1/Fkbp1b/Sept5/Dock10/Tsc1/Dguok/…	68
TG and WT	GO:0048812	neuron projection morphogenesis	42/296	234/3157	1.51e-05	0.00828479	0.00785381	Syngap1/Farp1/Dpysl2/Pten/Numbl/Ctnnd2/Pip5k1c/Gap43/Nefm/Mapt/Camk2a/Map1b/Cnp/Nefh/Map2/Mag/Gja1/Syt2/Chl1/Mark2/Shank3/Unc13a/Eif4g2/Plppr4/Clasp2/Tnr/Stxbp5/Ablim1/Stk24/Rims1/Nsmf/Rtn4/Mapk8ip3/Nectin1/Dclk1/Srcin1/Map1a/Gsk3b/Epb41l3/Dock10/Slitrk3/Nrk	42
TG and WT	GO:0120036	plasma membrane bounded cell projection organization	67/296	443/3157	1.72e-05	0.00828479	0.00785381	Syngap1/Farp1/Dpysl2/Pten/Numbl/Ctnnd2/Nck2/Pip5k1c/Gap43/Nefm/Mapt/Dmd/Camk2a/Map1b/Cnp/Nefh/Map2/Mag/Gja1/Map4/Sept4/Syt2/Stmn2/Chl1/Nf1/Mark2/Dnal1/Gprin1/Carmil2/Shank3/Unc13a/Rap1gap2/Dpysl3/Eif4g2/Git1/Atp1a3/Plppr4/Clasp2/Tnr/Stxbp5/Ablim1/Slc12a5/Stk24/Rims1/Nsmf/Rtn4/Ttyh1/Arhgef7/Mapk8ip3/Rilpl1/Nectin1/Dclk1/Cdc42ep4/Srcin1/Map1a/Gsk3b/Epb41l3/Itsn1/Fkbp1b/Sept5/Dock10/Tsc1/Dguok/Cx3cl…	67
TG and WT	GO:0022008	neurogenesis	69/296	464/3157	2.25e-05	0.00866806	0.00821714	Syngap1/Farp1/Dpysl2/Pten/Numbl/Ctnnd2/Nck2/Pip5k1c/Gap43/Nefm/Ace/Mapt/Dmd/Camk2a/Map1b/Cnp/Nefh/Map2/Mag/Gja1/Map4/Grin2a/Syt2/Stmn2/Chl1/Rgs14/Nf1/Mark2/Kcnma1/Gprin1/Shank3/Unc13a/Rap1gap2/Astn1/Dpysl3/Eif4g2/Git1/Eif4g1/Plppr4/Clasp2/Tnr/Stxbp5/Ablim1/Slc12a5/Stk24/Rims1/Nsmf/Rtn4/Arhgef7/Mapk8ip3/Nectin1/Dclk1/Srcin1/Map1a/Afdn/Gsk3b/Epb41l3/Nos1/Itsn1/Fkbp1b/Dock10/Tsc1/Gba2/Dguok/Cx3cl1/S…	69
TG and WT	GO:0120039	plasma membrane bounded cell projection morphogenesis	42/296	239/3157	2.59e-05	0.00866806	0.00821714	Syngap1/Farp1/Dpysl2/Pten/Numbl/Ctnnd2/Pip5k1c/Gap43/Nefm/Mapt/Camk2a/Map1b/Cnp/Nefh/Map2/Mag/Gja1/Syt2/Chl1/Mark2/Shank3/Unc13a/Eif4g2/Plppr4/Clasp2/Tnr/Stxbp5/Ablim1/Stk24/Rims1/Nsmf/Rtn4/Mapk8ip3/Nectin1/Dclk1/Srcin1/Map1a/Gsk3b/Epb41l3/Dock10/Slitrk3/Nrk	42
TG and WT	GO:0048858	cell projection morphogenesis	42/296	240/3157	2.87e-05	0.00866806	0.00821714	Syngap1/Farp1/Dpysl2/Pten/Numbl/Ctnnd2/Pip5k1c/Gap43/Nefm/Mapt/Camk2a/Map1b/Cnp/Nefh/Map2/Mag/Gja1/Syt2/Chl1/Mark2/Shank3/Unc13a/Eif4g2/Plppr4/Clasp2/Tnr/Stxbp5/Ablim1/Stk24/Rims1/Nsmf/Rtn4/Mapk8ip3/Nectin1/Dclk1/Srcin1/Map1a/Gsk3b/Epb41l3/Dock10/Slitrk3/Nrk	42
TG and WT	GO:0090066	regulation of anatomical structure size	33/296	172/3157	3.38e-05	0.00888512	0.0084229	Dpysl2/Pten/Nck2/Nefm/Ace/Mapt/Map1b/Prkce/Mag/Gja1/Slc12a2/Kcnma1/Carmil2/Shank3/Rap1gap2/Eif4g2/Clasp2/Tnr/Slc12a5/Rtn4/Smpd3/Cdc42ep4/Add3/Add2/Add1/Dstn/Gsk3b/Nos1/Tsc1/Cx3cl1/Lrrc8a/Tmsb4x/Sptan1	33
TG and WT	GO:0000902	cell morphogenesis	51/296	316/3157	3.76e-05	0.00888512	0.0084229	Syngap1/Farp1/Dpysl2/Pten/Numbl/Ctnnd2/Pip5k1c/Gap43/Nefm/Mapt/Camk2a/Map1b/Cnp/Nefh/Map2/Mag/Gja1/Syt2/Chl1/Mark2/Shank3/Unc13a/Ermn/Eif4g2/Plppr4/Clasp2/Tnr/Stxbp5/Ablim1/Stk24/Rims1/Nsmf/Rtn4/Mapk8ip3/Palmd/Rilpl1/Nectin1/Fmnl1/Dclk1/Cdc42ep4/Srcin1/Add1/Map1a/Gsk3b/Epb41l3/Dock10/Cfdp1/Strip1/Slitrk3/Zfpm1/Nrk	51
TG and WT	GO:0048666	neuron development	58/296	376/3157	4.05e-05	0.00888512	0.0084229	Syngap1/Farp1/Dpysl2/Pten/Numbl/Ctnnd2/Nck2/Pip5k1c/Gap43/Nefm/Mapt/Dmd/Camk2a/Map1b/Cnp/Nefh/Map2/Mag/Gja1/Map4/Syt2/Stmn2/Chl1/Nf1/Mark2/Gprin1/Shank3/Unc13a/Rap1gap2/Dpysl3/Eif4g2/Git1/Plppr4/Clasp2/Tnr/Stxbp5/Ablim1/Slc12a5/Stk24/Rims1/Nsmf/Rtn4/Mapk8ip3/Nectin1/Dclk1/Srcin1/Map1a/Gsk3b/Epb41l3/Itsn1/Fkbp1b/Dock10/Tsc1/Gba2/Dguok/Cx3cl1/Slitrk3/Nrk	58
TG and WT	GO:0008361	regulation of cell size	18/296	70/3157	4.73e-05	0.00951259	0.00901773	Dpysl2/Pten/Mapt/Map1b/Mag/Slc12a2/Kcnma1/Shank3/Rap1gap2/Eif4g2/Clasp2/Tnr/Slc12a5/Rtn4/Add1/Gsk3b/Tsc1/Lrrc8a	18
TG and WT	GO:0099572	postsynaptic specialization	45/297	147/3169	6.71e-14	2.48e-11	2.22e-11	Syngap1/Stx1a/Ctnnd2/Nck2/Bsn/Syn1/Gap43/Nefm/Mapt/Camk2a/Map1b/Nefh/Map2/Cryab/Map4/Grin2a/Rgs14/Nf1/Sorbs2/Shank3/Pkp4/Dnajc6/Gphn/Shisa7/Ank2/Ablim1/Rims1/Nsmf/Rtn4/Dlgap1/Arfgap1/Dclk1/Srcin1/Add3/Add2/Add1/Map1a/Pclo/Mpp2/Gsk3b/Epb41l3/Nos1/Epb41l1/Homer3/Usp8	45
TG and WT	GO:0014069	postsynaptic density	44/297	146/3169	2.47e-13	4.57e-11	4.08e-11	Syngap1/Stx1a/Ctnnd2/Nck2/Bsn/Syn1/Gap43/Nefm/Mapt/Camk2a/Map1b/Nefh/Map2/Cryab/Map4/Grin2a/Rgs14/Nf1/Sorbs2/Shank3/Pkp4/Dnajc6/Shisa7/Ank2/Ablim1/Rims1/Nsmf/Rtn4/Dlgap1/Arfgap1/Dclk1/Srcin1/Add3/Add2/Add1/Map1a/Pclo/Mpp2/Gsk3b/Epb41l3/Nos1/Epb41l1/Homer3/Usp8	44
TG and WT	GO:0032279	asymmetric synapse	44/297	148/3169	4.23e-13	5.1e-11	4.56e-11	Syngap1/Stx1a/Ctnnd2/Nck2/Bsn/Syn1/Gap43/Nefm/Mapt/Camk2a/Map1b/Nefh/Map2/Cryab/Map4/Grin2a/Rgs14/Nf1/Sorbs2/Shank3/Pkp4/Dnajc6/Shisa7/Ank2/Ablim1/Rims1/Nsmf/Rtn4/Dlgap1/Arfgap1/Dclk1/Srcin1/Add3/Add2/Add1/Map1a/Pclo/Mpp2/Gsk3b/Epb41l3/Nos1/Epb41l1/Homer3/Usp8	44
TG and WT	GO:0098984	neuron to neuron synapse	44/297	149/3169	5.52e-13	5.1e-11	4.56e-11	Syngap1/Stx1a/Ctnnd2/Nck2/Bsn/Syn1/Gap43/Nefm/Mapt/Camk2a/Map1b/Nefh/Map2/Cryab/Map4/Grin2a/Rgs14/Nf1/Sorbs2/Shank3/Pkp4/Dnajc6/Shisa7/Ank2/Ablim1/Rims1/Nsmf/Rtn4/Dlgap1/Arfgap1/Dclk1/Srcin1/Add3/Add2/Add1/Map1a/Pclo/Mpp2/Gsk3b/Epb41l3/Nos1/Epb41l1/Homer3/Usp8	44
TG and WT	GO:0098794	postsynapse	59/297	254/3169	4.24e-12	3.14e-10	2.8e-10	Syngap1/Pten/Stx1a/Ctnnd2/Nck2/Bsn/Syn1/Gap43/Nefm/Mapt/Dmd/Camk2a/Map1b/Nefh/Map2/Cryab/Map4/Grin2a/Slc1a2/Rgs14/Nf1/Kcnma1/Sorbs2/Shank3/Pkp4/Atp1a3/Kctd12/Dnajc6/Gphn/Shisa7/Ank2/Ablim1/Rims1/Nsmf/Rtn4/Dlgap1/Ppp1r2/Arfgap1/Palmd/Dclk1/Srcin1/Add3/Add2/Add1/Map1a/Pclo/Mpp2/Gsk3b/Epb41l3/Nos1/Itsn1/Epb41l1/Homer3/Usp8/Dock10/Arhgap32/Prr7/Syap1/Kif1a	59
TG and WT	GO:0045202	synapse	85/297	461/3169	2.77e-11	1.71e-09	1.52e-09	Dlgap4/Syngap1/Farp1/Dpysl2/Pten/Stx1a/Ctnnd2/Nck2/Bsn/Syn1/Gap43/Nefm/Mapt/Dmd/Camk2a/Map1b/Eno1/Eno1b/Nefh/Map2/Cryab/Map4/Grin2a/Slc1a2/Syt2/Dnajc5/Kcna2/Sparcl1/Rgs14/Nf1/Kcnma1/Sorbs2/Shank3/Unc13a/Bcan/Git1/Pkp4/Atp1a3/Kctd12/Dnajc6/Slc6a17/Cadm2/Gphn/Shisa7/Ank2/Ablim1/Cacnb4/Sgip1/Mpst/Rims1/Nsmf/Rtn4/Dlgap1/Prkar1a/Ppp1r2/Arfgap1/Palmd/Nectin1/Dclk1/Srcin1/Add3/Add2/Add1/Map1a/Pclo/Mpp2/…	85
TG and WT	GO:0044456	synapse part	73/297	396/3169	1.17e-09	6.2e-08	5.54e-08	Syngap1/Dpysl2/Pten/Stx1a/Ctnnd2/Nck2/Bsn/Syn1/Gap43/Nefm/Mapt/Dmd/Camk2a/Map1b/Eno1/Eno1b/Nefh/Map2/Cryab/Map4/Grin2a/Slc1a2/Syt2/Dnajc5/Kcna2/Rgs14/Nf1/Kcnma1/Sorbs2/Shank3/Unc13a/Pkp4/Atp1a3/Kctd12/Dnajc6/Slc6a17/Gphn/Shisa7/Ank2/Ablim1/Sgip1/Rims1/Nsmf/Rtn4/Dlgap1/Ppp1r2/Arfgap1/Palmd/Dclk1/Srcin1/Add3/Add2/Add1/Map1a/Pclo/Mpp2/Gsk3b/Epb41l3/Nos1/Itsn1/Epb41l1/Sept5/Homer3/Usp8/Dock10/Ptprn2/…	73
TG and WT	GO:0030054	cell junction	60/297	366/3169	3.85e-06	0.000178156	0.00015915	Syngap1/Farp1/Stx1a/Ctnnd2/Pip5k1c/Bsn/Gap43/Dmd/Camk2a/Map1b/Gja1/Grin2a/Tjp1/Syt2/Aqp4/Kcna2/Rgs14/Sorbs2/Carmil2/Shank3/Unc13a/Cldn11/Eif4g2/Hepacam/Git1/Pkp4/Kctd12/Slc6a17/Cadm2/Clasp2/Gphn/Ank2/Mlc1/Basp1/Mpst/Rims1/Nsmf/Dlgap1/Arhgef7/Nectin1/Cdc42ep4/Srcin1/Add3/Add1/Pclo/Afdn/Mpp2/Epb41l3/Itsn1/Homer3/Ptprn2/Arhgap21/Pnn/Cbarp/Opalin/Arhgap32/Prr7/Frmd4a/Tmem163/Sptan1	60
TG and WT	GO:0030424	axon	53/297	311/3169	4.9e-06	0.000201644	0.000180131	Dpysl2/Stx1a/Bsn/Syn1/Gap43/Nefm/Mapt/Camk2a/Map1b/Eno1/Eno1b/Nefh/Mag/Cryab/Grin2a/Slc1a2/Syt2/Stmn2/Dnajc5/Kcna2/Nf1/Kcnma1/Unc13a/Ermn/Dpysl3/Eif4g2/Hepacam/Atp1a3/Cadm2/Clasp2/Sgip1/Pde2a/Rtn4/Ttyh1/Ppp1r2/Arhgef7/Mapk8ip3/Nectin1/Srcin1/Map1a/Pclo/Gsk3b/Epb41l3/Itsn1/Sept5/Ptprn2/Tsc1/Hcn2/Cbarp/Syap1/Sptan1/Kif1a/Stx7	53
TG and WT	GO:0030425	dendrite	49/297	307/3169	7.34e-05	0.00246995	0.00220644	Dlgap4/Syngap1/Farp1/Dpysl2/Pten/Slc1a4/Bsn/Syn1/Mapt/Camk2a/Map1b/Map2/Cryab/Grin2a/Slc1a2/Kcna2/Chl1/Rgs14/Nf1/Kcnma1/Sorbs2/Shank3/Bcan/Atp1a3/Eif4b/Gphn/Shisa7/Slc12a5/Pde2a/Nsmf/Rtn4/Ppp1r2/Mapk8ip3/Palmd/Srcin1/Add1/Map1a/Pclo/Mpp2/Gsk3b/Nos1/Itsn1/Homer3/Usp8/Dock10/Hcn2/Begain/Syap1/Kif1a	49
TG and WT	GO:0097447	dendritic tree	49/297	307/3169	7.34e-05	0.00246995	0.00220644	Dlgap4/Syngap1/Farp1/Dpysl2/Pten/Slc1a4/Bsn/Syn1/Mapt/Camk2a/Map1b/Map2/Cryab/Grin2a/Slc1a2/Kcna2/Chl1/Rgs14/Nf1/Kcnma1/Sorbs2/Shank3/Bcan/Atp1a3/Eif4b/Gphn/Shisa7/Slc12a5/Pde2a/Nsmf/Rtn4/Ppp1r2/Mapk8ip3/Palmd/Srcin1/Add1/Map1a/Pclo/Mpp2/Gsk3b/Nos1/Itsn1/Homer3/Usp8/Dock10/Hcn2/Begain/Syap1/Kif1a	49
TG and WT	GO:0099738	cell cortex region	8/297	18/3169	0.000102724	0.00316732	0.00282941	Bsn/Eno1/Eno1b/Mark2/Unc13a/Clasp2/Rims1/Pclo	8
TG and WT	GO:0098590	plasma membrane region	50/297	323/3169	0.00013843	0.00377266	0.00337017	Pten/Stx1a/Slc4a4/Bsn/Gap43/Ace/Mapt/Dmd/Eno1/Eno1b/Map2/Gja1/Cryab/Grin2a/Tjp1/Slc1a2/Slc12a2/Aqp4/Rgs14/Kcnma1/Shank3/Unc13a/Kctd12/C2cd2l/Clasp2/Gphn/Shisa7/Ank2/Mlc1/Slc12a5/Rims1/Nsmf/Ttyh1/Dlgap1/Prkar1a/Mapk8ip3/Srcin1/Add2/Mpp2/Epb41l3/Nos1/Epb41l1/Sept5/Homer3/Hcn2/Arhgap32/Prr7/Nos1ap/Syap1/Synj1	50
TG and WT	GO:0033267	axon part	36/297	208/3169	0.000142749	0.00377266	0.00337017	Dpysl2/Bsn/Syn1/Mapt/Map1b/Eno1/Eno1b/Mag/Grin2a/Slc1a2/Syt2/Stmn2/Dnajc5/Kcna2/Kcnma1/Unc13a/Ermn/Dpysl3/Clasp2/Sgip1/Rtn4/Ppp1r2/Arhgef7/Mapk8ip3/Nectin1/Pclo/Gsk3b/Epb41l3/Itsn1/Sept5/Ptprn2/Tsc1/Cbarp/Syap1/Sptan1/Stx7	36
TG and WT	GO:0097060	synaptic membrane	28/297	153/3169	0.000317324	0.00782733	0.00699227	Pten/Stx1a/Bsn/Dmd/Eno1/Eno1b/Cryab/Grin2a/Slc1a2/Rgs14/Kcnma1/Shank3/Unc13a/Kctd12/Gphn/Shisa7/Ank2/Rims1/Nsmf/Dlgap1/Srcin1/Mpp2/Epb41l1/Homer3/Arhgap32/Prr7/Syap1/Synj1	28
Differently changing	GO:0007611	learning or memory	31/530	83/3157	4.19e-06	0.00751448	0.00696717	Kalrn/Shank1/Syngap1/Pten/Mapt/Prkar1b/Ncam1/Grin2a/S100b/Atp8a1/Rgs14/Nf1/Grm5/Shank3/Ppp1r1b/Crtc1/Atp1a3/Amph/Adgrb3/Tnr/Nlgn3/Shisa7/Gmfb/Mtor/Plcb1/Mecp2/Adcy1/Grm7/Ttbk1/Synpo/Synj1	31
Differently changing	GO:0050890	cognition	33/530	92/3157	5.72e-06	0.00751448	0.00696717	Kalrn/Shank1/Syngap1/Pten/Slc1a4/Mapt/Prkar1b/Ncam1/Grin2a/S100b/Atp8a1/Rgs14/Nf1/Grm5/Shank3/Ppp1r1b/Crtc1/Atp1a3/Amph/Adgrb3/Tnr/Nlgn3/Shisa7/Cbr3/Gmfb/Mtor/Plcb1/Mecp2/Adcy1/Grm7/Ttbk1/Synpo/Synj1	33
Differently changing	GO:0099572	postsynaptic specialization	62/533	147/3169	8.13e-14	1.7e-11	1.53e-11	Kalrn/Shank1/Syngap1/Stx1a/Bsn/Syn1/Nefm/Mapt/Camk2a/Map1b/Nefh/Map2/Map4/Camk2b/Grin2a/Dnm2/Rab8a/Prkcg/Rgs14/Nf1/Sorbs2/Grm5/Shank3/Ctnna2/Snap91/Pkp4/Bcr/Ppp1r9b/Dnajc6/Cnksr2/Bcas1/Gphn/Shisa7/Ank2/Syn3/Ablim1/Dlg2/Dst/Nsmf/Rtn4/Dlgap1/Arfgap1/Srcin1/Dbn1/Add3/Add2/Add1/Map1a/Pclo/Atp2b2/Mpp2/Gsk3b/Epb41l3/Nos1/Palm/Epb41l1/Homer1/Homer3/Usp8/Fyn/Adgrb1/Tiam1	62
Differently changing	GO:0032279	asymmetric synapse	62/533	148/3169	1.19e-13	1.7e-11	1.53e-11	Kalrn/Shank1/Syngap1/Stx1a/Bsn/Syn1/Nefm/Mapt/Camk2a/Map1b/Nefh/Map2/Map4/Camk2b/Grin2a/Dnm2/Rab8a/Prkcg/Rgs14/Nf1/Sorbs2/Grm5/Shank3/Ctnna2/Snap91/Pkp4/Bcr/Ppp1r9b/Dnajc6/Cnksr2/Bcas1/Shisa7/Ank2/Syn3/Ablim1/Dlg2/Dst/Nsmf/Rtn4/Dlgap1/Arfgap1/Srcin1/Dbn1/Add3/Add2/Add1/Map1a/Pclo/Atp2b2/Mpp2/Gsk3b/Epb41l3/Nos1/Palm/Epb41l1/Homer1/Homer3/Usp8/Fyn/Adgrb1/Grm7/Tiam1	62
Differently changing	GO:0098794	postsynapse	89/533	254/3169	1.27e-13	1.7e-11	1.53e-11	Kalrn/Shank1/Syngap1/Pten/Stx1a/Bsn/Syn1/Nefm/Mapt/Dmd/Camk2a/Map1b/Cfl1/Nefh/Map2/Map4/Camk2b/Grin2a/Dnm2/Slc1a2/Rab8a/Ppp1cc/Prkcg/Slc8a1/Hpca/Rgs14/Nf1/Kcnma1/Sorbs2/Grm5/Shank3/Ctnna2/Snap91/Pkp4/Nlgn2/Bcr/Atp1a3/Ppp1r9b/Kctd12/Actn1/Dnajc6/Epn1/Cnksr2/Bcas1/Adgrb3/Gphn/Nlgn3/Shisa7/Ank2/Abi1/Syn3/Ablim1/Dlg2/Dst/Nsmf/Rtn4/Dlgap1/Ppp1r2/Arfgap1/Nbea/Srcin1/Dbn1/Add3/Add2/Add1/Map1a/Pclo/Atp2b…	89
Differently changing	GO:0098984	neuron to neuron synapse	62/533	149/3169	1.72e-13	1.73e-11	1.56e-11	Kalrn/Shank1/Syngap1/Stx1a/Bsn/Syn1/Nefm/Mapt/Camk2a/Map1b/Nefh/Map2/Map4/Camk2b/Grin2a/Dnm2/Rab8a/Prkcg/Rgs14/Nf1/Sorbs2/Grm5/Shank3/Ctnna2/Snap91/Pkp4/Bcr/Ppp1r9b/Dnajc6/Cnksr2/Bcas1/Shisa7/Ank2/Syn3/Ablim1/Dlg2/Dst/Nsmf/Rtn4/Dlgap1/Arfgap1/Srcin1/Dbn1/Add3/Add2/Add1/Map1a/Pclo/Atp2b2/Mpp2/Gsk3b/Epb41l3/Nos1/Palm/Epb41l1/Homer1/Homer3/Usp8/Fyn/Adgrb1/Grm7/Tiam1	62
Differently changing	GO:0014069	postsynaptic density	61/533	146/3169	2.21e-13	1.78e-11	1.6e-11	Kalrn/Shank1/Syngap1/Stx1a/Bsn/Syn1/Nefm/Mapt/Camk2a/Map1b/Nefh/Map2/Map4/Camk2b/Grin2a/Dnm2/Rab8a/Prkcg/Rgs14/Nf1/Sorbs2/Grm5/Shank3/Ctnna2/Snap91/Pkp4/Bcr/Ppp1r9b/Dnajc6/Cnksr2/Bcas1/Shisa7/Ank2/Syn3/Ablim1/Dlg2/Dst/Nsmf/Rtn4/Dlgap1/Arfgap1/Srcin1/Dbn1/Add3/Add2/Add1/Map1a/Pclo/Atp2b2/Mpp2/Gsk3b/Epb41l3/Nos1/Palm/Epb41l1/Homer1/Homer3/Usp8/Fyn/Adgrb1/Tiam1	61
Differently changing	GO:0044456	synapse part	117/533	396/3169	8.91e-12	5.97e-10	5.37e-10	Kalrn/Shank1/Syngap1/Dpysl2/Pten/Stx1a/Ap3d1/Hcn1/Bsn/Syn1/Nefm/Mapt/Dmd/Camk2a/Map1b/Eno1/Eno1b/Cfl1/Nefh/Map2/Map4/Camk2b/Grin2a/Dnm2/Slc1a2/Syt2/Gad1/Gad2/Atp6v0d1/Rab8a/Dnajc5/Rab8b/Rpl26/Ppp1cc/Prkcg/Slc8a1/Hpca/Rgs14/Nf1/Kcnma1/Aak1/Sorbs2/Grm5/Shank3/Brsk1/Ctnna2/Snap91/Pkp4/Nlgn2/Bcr/Atp1a3/Ppp1r9b/Kctd12/Actn1/Amph/Dnajc6/Madd/Epn1/Cnksr2/Bcas1/Adgrb3/Slc6a17/Gphn/Nlgn3/Shisa7/Ank2/Abi1/…	117
Differently changing	GO:0045202	synapse	129/533	461/3169	4.15e-11	2.38e-09	2.15e-09	Kalrn/Dlgap4/Shank1/Syngap1/Dpysl2/Pten/Stx1a/Ap3d1/Hcn1/Bsn/Syn1/Nefm/Mapt/Dmd/Camk2a/Map1b/Eno1/Eno1b/Cfl1/Nefh/Map2/Map4/Camk2b/Grin2a/Dnm2/Slc1a2/Syt2/Gad1/Gad2/Atp6v0d1/Rab8a/Dnajc5/Rab8b/Rpl26/Ppp1cc/Prkcg/Slc8a1/Hpca/Rgs14/Nf1/Kcnma1/Phactr1/Aak1/Sorbs2/Grm5/Shank3/Brsk1/Ctnna2/Bcan/Snap91/Crtc1/Pkp4/Nlgn2/Bcr/Atp1a3/Ppp1r9b/Kctd12/Actn1/Amph/Dnajc6/Madd/Epn1/Cnksr2/Bcas1/Adgrb3/Slc6a17/Pp…	129
Differently changing	GO:0097060	synaptic membrane	52/533	153/3169	8.64e-08	4.34e-06	3.91e-06	Shank1/Pten/Stx1a/Bsn/Dmd/Eno1/Eno1b/Cfl1/Grin2a/Dnm2/Slc1a2/Prkcg/Slc8a1/Rgs14/Kcnma1/Grm5/Shank3/Snap91/Nlgn2/Bcr/Ppp1r9b/Kctd12/Epn1/Cnksr2/Gphn/Nlgn3/Shisa7/Ank2/Abi1/Dlg2/Nsmf/Dlgap1/Nbea/Srcin1/Dbn1/Atp2b2/Syt7/Gabbr1/Mpp2/Palm/Epb41l1/Homer1/Homer3/Arf1/Adgrb1/Grm7/Arhgap32/Prr7/Pdlim4/Syap1/Synpo/Synj1	52
Differently changing	GO:0045211	postsynaptic membrane	40/533	108/3169	2.2e-07	9.84e-06	8.87e-06	Shank1/Pten/Dmd/Grin2a/Dnm2/Slc8a1/Rgs14/Kcnma1/Grm5/Shank3/Snap91/Nlgn2/Bcr/Kctd12/Epn1/Cnksr2/Gphn/Nlgn3/Shisa7/Ank2/Abi1/Dlg2/Nsmf/Dlgap1/Nbea/Srcin1/Dbn1/Atp2b2/Gabbr1/Mpp2/Homer1/Homer3/Arf1/Adgrb1/Grm7/Arhgap32/Prr7/Pdlim4/Syap1/Synpo	40
Differently changing	GO:0030424	axon	83/533	311/3169	2.42e-06	9.73e-05	8.77e-05	Dpysl2/Ncam2/Stx1a/Ap3d1/Dync1i1/Hcn1/Bsn/Syn1/Mbp/Nefl/Nefm/Mapt/Txn1/Camk2a/Ncam1/Map1b/Eno1/Eno1b/Cfl1/Nefh/Vim/Tpm3/Grin2a/Dnm2/Slc1a2/Rangap1/Syt2/Gad1/Gad2/Atp6v0d1/Stmn2/Dnajc5/Rpl26/Hpca/Nf1/Kcnma1/Aak1/Ctnna2/Snap91/Kif5b/Dpysl3/Hepacam/Atp1a3/Ppp1r9b/Amph/Epn1/Clasp2/Slc38a1/Sgip1/Dlg2/Dst/Pde2a/Blvrb/Myo5a/Rtn4/Arpc5/Ppp1r2/Mapk8ip3/Nectin1/Srcin1/Dbn1/Map1a/Pclo/Syt7/Gabbr1/Gsk3b/Epb4…	83
Differently changing	GO:0044430	cytoskeletal part	100/533	406/3169	1.04e-05	0.000379178	0.000341548	Dpysl2/Stx1a/Slc1a4/Dync1i1/Gfap/Nefl/Nefm/Mapt/Map1b/Cnp/Cfl1/Nefh/Vim/Map2/Tpm3/Lmnb2/Marcks/Map4/Camk2b/Sept4/Dnm2/Cap1/Rangap1/Atp6v0d1/Stmn1/Rab8a/Dynlt3/Actn4/Slc8a1/Rgs14/Tubb5/Dnal1/Iqgap2/Carmil2/Brsk1/Rabl6/Hsph1/Kif5b/Lasp1/Dpysl3/Ndrg1/Pkp4/Wdr44/Ppp1r9b/Fsd1/Actn1/Clasp1/Cep170b/Clasp2/Ablim1/Dync1li1/Arhgap35/Dst/Myo5a/Arpc5/Rtraf/Arl8b/Ranbp3/Cenpv/Ranbp2/Kif21a/Dbn1/Add2/Add1/Map1…	100
Differently changing	GO:0030425	dendrite	78/533	307/3169	3.67e-05	0.00113555	0.00102286	Dlgap4/Shank1/Syngap1/Dpysl2/Pten/Slc1a4/Hcn1/Bsn/Syn1/Mapt/Txn1/Camk2a/Map1b/Cfl1/Map2/Camk2b/Grin2a/Dnm2/Slc1a2/Rangap1/Rab8a/Ppp1cc/Prkcg/Slc8a1/Hpca/Rgs14/Nf1/Kcnma1/Sorbs2/Grm5/Shank3/Slc4a10/Bcan/Crtc1/Nlgn2/Kcnip4/Atp1a3/Ppp1r9b/Actn1/Eif4b/Gphn/Nlgn3/Shisa7/Dlg2/Pde2a/Myo5a/Nsmf/Rtn4/Ppp1r2/Mapk8ip3/Mtor/Srcin1/Dbn1/Add1/Map1a/Pclo/Atp2b2/Syt7/Gabbr1/Mpp2/Gsk3b/Nos1/Palm/Cpne6/Homer1/Home…	78
Differently changing	GO:0097447	dendritic tree	78/533	307/3169	3.67e-05	0.00113555	0.00102286	Dlgap4/Shank1/Syngap1/Dpysl2/Pten/Slc1a4/Hcn1/Bsn/Syn1/Mapt/Txn1/Camk2a/Map1b/Cfl1/Map2/Camk2b/Grin2a/Dnm2/Slc1a2/Rangap1/Rab8a/Ppp1cc/Prkcg/Slc8a1/Hpca/Rgs14/Nf1/Kcnma1/Sorbs2/Grm5/Shank3/Slc4a10/Bcan/Crtc1/Nlgn2/Kcnip4/Atp1a3/Ppp1r9b/Actn1/Eif4b/Gphn/Nlgn3/Shisa7/Dlg2/Pde2a/Myo5a/Nsmf/Rtn4/Ppp1r2/Mapk8ip3/Mtor/Srcin1/Dbn1/Add1/Map1a/Pclo/Atp2b2/Syt7/Gabbr1/Mpp2/Gsk3b/Nos1/Palm/Cpne6/Homer1/Home…	78
Differently changing	GO:0033267	axon part	57/533	208/3169	4.88e-05	0.00140118	0.00126212	Dpysl2/Ap3d1/Dync1i1/Hcn1/Bsn/Syn1/Mbp/Nefl/Mapt/Ncam1/Map1b/Eno1/Eno1b/Cfl1/Tpm3/Grin2a/Dnm2/Slc1a2/Rangap1/Syt2/Gad1/Atp6v0d1/Stmn2/Dnajc5/Rpl26/Kcnma1/Aak1/Snap91/Kif5b/Dpysl3/Ppp1r9b/Amph/Epn1/Clasp2/Sgip1/Dlg2/Blvrb/Rtn4/Arpc5/Ppp1r2/Mapk8ip3/Nectin1/Dbn1/Pclo/Syt7/Gabbr1/Gsk3b/Epb41l3/Sept5/Ptprn2/Tsc1/Cbarp/Grm7/Fkbp15/Syap1/Sptan1/Tiam1	57
Differently changing	GO:0150034	distal axon	47/533	167/3169	0.000115438	0.00309374	0.00278672	Dpysl2/Ap3d1/Hcn1/Syn1/Nefl/Mapt/Ncam1/Map1b/Eno1/Eno1b/Cfl1/Tpm3/Grin2a/Dnm2/Syt2/Gad1/Atp6v0d1/Stmn2/Dnajc5/Rpl26/Kcnma1/Aak1/Snap91/Kif5b/Dpysl3/Ppp1r9b/Amph/Epn1/Clasp2/Sgip1/Blvrb/Rtn4/Arpc5/Ppp1r2/Nectin1/Dbn1/Pclo/Syt7/Gsk3b/Sept5/Ptprn2/Tsc1/Cbarp/Grm7/Fkbp15/Syap1/Tiam1	47
Differently changing	GO:0098590	plasma membrane region	79/533	323/3169	0.000135303	0.00339947	0.00306211	Shank1/Pten/Stx1a/Slc4a4/Hcn1/Bsn/Mapt/Hsp90ab1/Dmd/Eno1/Eno1b/Cfl1/Map2/Tpm3/Grin2a/Dnm2/Slc1a2/Atp6v0d1/Slc12a2/Prkcg/Slc8a1/Slc9a3r1/Hpca/Rgs14/Kcnma1/Grm5/Shank3/Slc4a10/Ctnna2/Snap91/Nlgn2/Bcr/Ppp1r9b/Kctd12/Epn1/C2cd2l/Cnksr2/Clasp2/Gphn/Nlgn3/Shisa7/Ank2/Abi1/Dlg2/Nsmf/Dlgap1/Nbea/Mapk8ip3/Srcin1/Dbn1/Add2/Atp2b2/Syt7/Coro1c/Gabbr1/Mpp2/Epb41l3/Nos1/Palm/Fxyd1/Epb41l1/Sept5/Homer1/Homer3/S…	79
Differently changing	GO:0030054	cell junction	87/533	366/3169	0.000177453	0.00376013	0.00338697	Shank1/Syngap1/Stx1a/Pip5k1c/Bsn/Dmd/Camk2a/Ncam1/Map1b/Cfl1/Grin2a/Dnm2/Syt2/Gad2/Actn4/Tnks1bp1/Prkcg/Slc8a1/Rgs14/Phactr1/Osbp/Sorbs2/Carmil2/Shank3/Brsk1/Ctnna2/Lasp1/Ndrg1/Hepacam/Pkp4/Nlgn2/Bcr/Ppp1r9b/Kctd12/Actn1/Amph/Clasp1/Slc6a17/Clasp2/Gphn/Nlgn3/Ank2/Abi1/Nrn1/Syn3/Dlg2/Basp1/Dst/Mpst/Nsmf/Dlgap1/Nbea/Nectin1/Srcin1/Dbn1/Add3/Add1/Pclo/Afdn/Atp2b2/Syt7/Gabbr1/Mpp2/Vapa/Epb41l3/Fxyd1/…	87
Differently changing	GO:0099080	supramolecular complex	69/533	276/3169	0.000187071	0.00376013	0.00338697	Dpysl2/Slc1a4/Dync1i1/Gfap/Nefl/Nefm/Mapt/Dmd/Map1b/Cnp/Nefh/Vim/Map2/Tpm3/Lmnb2/Map4/Dnm2/Ppp3cb/Stmn1/Dynlt3/Actn4/Slc8a1/Rgs14/Tubb5/Dnal1/Iqgap2/Hsph1/Kif5b/Dpysl3/Ndrg1/Wdr44/Fsd1/Actn1/Clasp1/Cep170b/Ablim2/Clasp2/Ank2/Dync1li1/Dst/Myo5a/Kif21a/Dbn1/Map1a/Ptges3/Pygm/Gsk3b/Nos1/Homer1/Tubgcp3/Tsc1/Arf1/Fyn/Fkbp15/Nos1ap/Pdlim4/Myh4/Tmsb4x/Sptan1/Specc1/Synpo/Kif1a/Klc2/Myh11/Obscn/Synj1/Wip…	69
Differently changing	GO:0099081	supramolecular polymer	69/533	276/3169	0.000187071	0.00376013	0.00338697	Dpysl2/Slc1a4/Dync1i1/Gfap/Nefl/Nefm/Mapt/Dmd/Map1b/Cnp/Nefh/Vim/Map2/Tpm3/Lmnb2/Map4/Dnm2/Ppp3cb/Stmn1/Dynlt3/Actn4/Slc8a1/Rgs14/Tubb5/Dnal1/Iqgap2/Hsph1/Kif5b/Dpysl3/Ndrg1/Wdr44/Fsd1/Actn1/Clasp1/Cep170b/Ablim2/Clasp2/Ank2/Dync1li1/Dst/Myo5a/Kif21a/Dbn1/Map1a/Ptges3/Pygm/Gsk3b/Nos1/Homer1/Tubgcp3/Tsc1/Arf1/Fyn/Fkbp15/Nos1ap/Pdlim4/Myh4/Tmsb4x/Sptan1/Specc1/Synpo/Kif1a/Klc2/Myh11/Obscn/Synj1/Wip…	69
Differently changing	GO:0099512	supramolecular fiber	69/533	276/3169	0.000187071	0.00376013	0.00338697	Dpysl2/Slc1a4/Dync1i1/Gfap/Nefl/Nefm/Mapt/Dmd/Map1b/Cnp/Nefh/Vim/Map2/Tpm3/Lmnb2/Map4/Dnm2/Ppp3cb/Stmn1/Dynlt3/Actn4/Slc8a1/Rgs14/Tubb5/Dnal1/Iqgap2/Hsph1/Kif5b/Dpysl3/Ndrg1/Wdr44/Fsd1/Actn1/Clasp1/Cep170b/Ablim2/Clasp2/Ank2/Dync1li1/Dst/Myo5a/Kif21a/Dbn1/Map1a/Ptges3/Pygm/Gsk3b/Nos1/Homer1/Tubgcp3/Tsc1/Arf1/Fyn/Fkbp15/Nos1ap/Pdlim4/Myh4/Tmsb4x/Sptan1/Specc1/Synpo/Kif1a/Klc2/Myh11/Obscn/Synj1/Wip…	69
Differently changing	GO:0008092	cytoskeletal protein binding	90/523	352/3141	3.91e-06	0.00176018	0.00172518	Dpysl2/Stx1a/Impact/Pip5k1c/Dync1i1/Mapt/Dmd/Map1b/Cfl1/Map2/Tpm3/Marcks/Map4/Tagln/Dnm2/Cap1/Stmn1/Rab8a/Stmn2/Actn4/Slc8a1/Slc9a3r1/Hpca/Rgs14/Nf1/Dnal1/Kcnma1/Phactr1/Iqgap2/Shank3/Brsk1/Ctnna2/Hsph1/Kif5b/Lasp1/Dpysl3/Ndrg1/Ppp1r9b/Fsd1/Actn1/Clasp1/Ablim2/Clasp2/Gphn/Clmn/Ank2/Ablim1/Sgip1/Dst/Myo5a/Arpc5/Gmfb/Arl8b/Mapk8ip3/Fmnl1/Kif21a/Dbn1/Add3/Add2/Add1/Map1a/Dstn/Coro1c/Vapa/Gsk3b/Epb41…	90
Differently changing	GO:0003779	actin binding	46/523	154/3141	2.05e-05	0.0046033	0.00451178	Impact/Dmd/Map1b/Cfl1/Map2/Tpm3/Marcks/Tagln/Cap1/Actn4/Hpca/Kcnma1/Phactr1/Iqgap2/Shank3/Ctnna2/Lasp1/Ppp1r9b/Actn1/Ablim2/Clasp2/Clmn/Ablim1/Dst/Myo5a/Arpc5/Gmfb/Fmnl1/Dbn1/Add3/Add2/Add1/Map1a/Dstn/Coro1c/Epb41l3/Epb41l1/Fkbp15/Anln/Myh4/Tmsb4x/Sptan1/Synpo/Myh11/Sptb/Wipf3	46
