# Supplementary material for: DYRK1A Overexpression Alters Cognition and Neural-Related Proteomic Pathways in the Hippocampus That Are Rescued by Green Tea Extract and/or Environmental Enrichment
Source: Front Mol Neurosci. 2019 Nov 15;12:272. doi: 10.3389/fnmol.2019.00272 (PMC6873902; doi:10.3389/fnmol.2019.00272)
Supplement: Supplementary file 1 [file Data_Sheet_1.zip › TableS18_myresults_P_int_greentea.xlsx]

## Sheet: myresults_P_int_EGCG
Protein	Label	log2FC	SE	Tvalue	DF	pvalue
A2A5R2_PMQSKPQS(1)PVIQAT(0.246)AGS(0.754)PK	WT_NT-WT_EGCG__-__TG_NT-TG_EGCG	0.518627	0.631486	0.821279	10	0.430632
A2A5R2_PQSPVIQATAGS(1)PK	WT_NT-WT_EGCG__-__TG_NT-TG_EGCG	0.351158	0.56529	0.621199	15	0.543794
A2AG50_PTYLGS(1)PVK	WT_NT-WT_EGCG__-__TG_NT-TG_EGCG	-0.698983	0.414416	-1.68667	14	0.113812
A2AG50_VATS(0.001)AAS(0.001)GGHGS(0.999)PLR	WT_NT-WT_EGCG__-__TG_NT-TG_EGCG	0.0691246	0.516877	0.133735	8	0.896915
A2AHC3_APVHFVEPLS(1)PTGVPGHR	WT_NT-WT_EGCG__-__TG_NT-TG_EGCG	-0.567325	0.470559	-1.20564	14	0.247938
A2AJA9_ASQGLATAPAS(1)PPVLQR	WT_NT-WT_EGCG__-__TG_NT-TG_EGCG	0.161506	0.465718	0.346789	13	0.734299
A2AJA9_GRS(1)YENLLGR	WT_NT-WT_EGCG__-__TG_NT-TG_EGCG	0.0884943	0.379634	0.233104	12	0.819609
A2AJA9_VALAAGS(0.956)PT(0.044)RPPPAR	WT_NT-WT_EGCG__-__TG_NT-TG_EGCG	1.5064	0.720518	2.09072	15	0.0539893
A2ALU4_DS(0.001)CS(0.04)S(0.958)PPS(0.001)LNYGK	WT_NT-WT_EGCG__-__TG_NT-TG_EGCG	-0.0331539	0.303992	-0.109062	12	0.914956
A2AN08_HVT(0.003)LPS(0.72)S(0.277)PR	WT_NT-WT_EGCG__-__TG_NT-TG_EGCG	0.721631	0.402492	1.79291	12	0.098211
A2AP18_GT(0.006)KPGS(0.991)LDS(0.003)HAAGQPLPR	WT_NT-WT_EGCG__-__TG_NT-TG_EGCG	0.337867	0.35521	0.951177	15	0.356591
A2AP18_VAS(1)VEEGDETLDSPGSQSR	WT_NT-WT_EGCG__-__TG_NT-TG_EGCG	-0.00944798	0.414164	-0.0228122	15	0.982101
A2AQ25_IGGKS(1)PPPPPPPPR	WT_NT-WT_EGCG__-__TG_NT-TG_EGCG	-0.556836	0.624877	-0.891113	11	0.391943
A2AQ25_PSIAST(0.001)PLS(0.999)PQAGR	WT_NT-WT_EGCG__-__TG_NT-TG_EGCG	-0.178175	0.422719	-0.421497	10	0.682309
A2AWL7_S(0.19)S(0.214)Y(0.752)KS(0.846)ILPY(0.998)PVSPK	WT_NT-WT_EGCG__-__TG_NT-TG_EGCG	0.0360991	1.17568	0.0307049	14	0.975938
A2AWL7_S(0.821)S(0.833)Y(0.501)KS(0.336)ILPY(0.494)PVS(0.015)PK	WT_NT-WT_EGCG__-__TG_NT-TG_EGCG	-0.462659	1.96193	-0.235819	13	0.817248
A2AX52_GEPGFPGY(1)PGVQGEDGNPGRGGEK	WT_NT-WT_EGCG__-__TG_NT-TG_EGCG	0.130807	0.558364	0.234268	13	0.818426
B1AY13_VSDQNS(1)PVLPK	WT_NT-WT_EGCG__-__TG_NT-TG_EGCG	-0.0859401	0.295193	-0.291132	14	0.775219
B1AZA5_GGPAEAPS(1)PR	WT_NT-WT_EGCG__-__TG_NT-TG_EGCG	0.524674	0.649882	0.807336	13	0.433997
B1AZP2_ANSWQLVET(1)PEK	WT_NT-WT_EGCG__-__TG_NT-TG_EGCG	0.207777	0.421321	0.493157	10	0.632551
B2RQC6_IHRAS(1)DPGLPAEEPK	WT_NT-WT_EGCG__-__TG_NT-TG_EGCG	0.0978562	0.452369	0.216319	13	0.832096
B2RUJ5_AAEDMPEAEQDLERAPT(1)PGGGHPDS(1)PGLPAPAGQQQR	WT_NT-WT_EGCG__-__TG_NT-TG_EGCG	0.276585	0.484433	0.570946	15	0.576491
B9EKR1_EVSADVS(1)EEENFLTDFK	WT_NT-WT_EGCG__-__TG_NT-TG_EGCG	-0.87274	0.719796	-1.21248	15	0.244079
D3YVF0_ASLLESSAAGS(1)PR	WT_NT-WT_EGCG__-__TG_NT-TG_EGCG	-0.34527	0.457257	-0.755089	12	0.464758
D3YVF0_SSAIQMGT(1)PELEK	WT_NT-WT_EGCG__-__TG_NT-TG_EGCG	-0.00239183	0.462926	-0.00516677	14	0.99595
D3YXK2_APTAALS(1)PEPQDSK	WT_NT-WT_EGCG__-__TG_NT-TG_EGCG	0.129737	0.332228	0.390505	15	0.701653
D3YZU1_EQDVVPFQES(1)PK	WT_NT-WT_EGCG__-__TG_NT-TG_EGCG	0.0779079	0.520657	0.149634	14	0.883188
D3YZU1_S(1)IDEGMFSAEPYLR	WT_NT-WT_EGCG__-__TG_NT-TG_EGCG	-0.753845	0.726372	-1.03782	10	0.323797
D3Z0R2_FVALLSLQDT(1)EMQR	WT_NT-WT_EGCG__-__TG_NT-TG_EGCG	0.23198	0.828708	0.27993	15	0.783355
E9PUL5_AS(0.999)PS(0.001)PSPSEAR	WT_NT-WT_EGCG__-__TG_NT-TG_EGCG	1.84006	1.52877	1.20362	12	0.251942
F6SEU4_EGS(0.009)IGGS(0.031)GGS(0.959)GGGGGGGLKPS(0.001)ITK	WT_NT-WT_EGCG__-__TG_NT-TG_EGCG	-0.010889	0.470298	-0.0231535	14	0.981855
F6SEU4_EGS(1)IGGSGGSGGGGGGGLKPSITK	WT_NT-WT_EGCG__-__TG_NT-TG_EGCG	-0.321186	0.696055	-0.461438	14	0.651572
F6SEU4_EYEEEIHS(1)LK	WT_NT-WT_EGCG__-__TG_NT-TG_EGCG	0.5668	0.477905	1.18601	15	0.254066
F6SEU4_TVS(1)VPVEGR	WT_NT-WT_EGCG__-__TG_NT-TG_EGCG	-0.33402	0.60435	-0.552693	15	0.588616
F8VPU2_ACTLELGPHQS(1)PALPK	WT_NT-WT_EGCG__-__TG_NT-TG_EGCG	-0.806253	0.595465	-1.35399	15	0.195789
G3X9K3_TTIPHALLTWRPTS(0.001)GEAEPPS(0.982)PS(0.017)AVSEK	WT_NT-WT_EGCG__-__TG_NT-TG_EGCG	-0.549192	0.464056	-1.18346	8	0.270598
G5E829_AQDGAAMEMQPLKS(1)EEGGDGDEK	WT_NT-WT_EGCG__-__TG_NT-TG_EGCG	0.42206	0.443357	0.951964	13	0.35848
G5E829_SATSSSPGS(1)PLHSLETSL	WT_NT-WT_EGCG__-__TG_NT-TG_EGCG	-0.550222	0.391218	-1.40643	14	0.181403
O08539_GNKS(1)PS(0.98)PPPDGS(0.02)PAATPEIR	WT_NT-WT_EGCG__-__TG_NT-TG_EGCG	0.795735	0.647917	1.22814	15	0.238316
O08539_GNKS(1)PS(1)PPPDGSPAATPEIR	WT_NT-WT_EGCG__-__TG_NT-TG_EGCG	0.24497	0.479384	0.51101	15	0.616783
O08539_S(0.255)PS(0.745)PPPDGS(1)PAATPEIR	WT_NT-WT_EGCG__-__TG_NT-TG_EGCG	0.0394948	0.856013	0.0461381	12	0.963959
O08539_VNHEPEPASGAS(1)PGATIPK	WT_NT-WT_EGCG__-__TG_NT-TG_EGCG	-0.898121	0.707119	-1.27011	14	0.224748
O08553_ANIT(0.001)S(0.999)LG	WT_NT-WT_EGCG__-__TG_NT-TG_EGCG	0.118451	0.258739	0.457802	13	0.654652
O08553_GLYDGPVCEVSVT(1)PK	WT_NT-WT_EGCG__-__TG_NT-TG_EGCG	-0.0842123	0.3902	-0.215818	15	0.832037
O08553_NLHQSGFS(1)LSGAQIDDNIPR	WT_NT-WT_EGCG__-__TG_NT-TG_EGCG	0.15416	0.68287	0.225754	13	0.824903
O08553_T(0.042)VT(0.958)PAS(0.001)S(0.999)AKT(0.239)S(0.761)PAK	WT_NT-WT_EGCG__-__TG_NT-TG_EGCG	0.341861	0.711725	0.480327	14	0.638413
O08553_T(0.055)VT(0.945)PAS(0.5)S(0.5)AKT(0.001)S(1)PAK	WT_NT-WT_EGCG__-__TG_NT-TG_EGCG	0.299348	0.603169	0.496293	15	0.626881
O08553_TVT(1)PASS(0.954)AKT(0.266)S(0.78)PAK	WT_NT-WT_EGCG__-__TG_NT-TG_EGCG	0.103108	0.654929	0.157434	15	0.877003
O08582_S(0.833)RS(0.158)PVDS(0.009)PVPAS(0.001)MFAPEPSSPGAAR	WT_NT-WT_EGCG__-__TG_NT-TG_EGCG	-1.42485	0.641706	-2.22041	7	0.0618397
O08585_LQS(1)EPESIRK	WT_NT-WT_EGCG__-__TG_NT-TG_EGCG	0.320001	0.326837	0.979084	14	0.344155
O08599_S(0.014)S(0.985)AS(0.001)FSTTAVSAR	WT_NT-WT_EGCG__-__TG_NT-TG_EGCG	0.142772	0.48555	0.294043	11	0.774199
O08638_VIENTDGS(1)EEEMDAR	WT_NT-WT_EGCG__-__TG_NT-TG_EGCG	-0.649708	0.848903	-0.76535	14	0.456773
O08919_AEAAAAPAVAPGPAQPGHVS(0.009)PT(0.04)PAT(0.688)T(0.688)S(0.575)PGEK	WT_NT-WT_EGCG__-__TG_NT-TG_EGCG	-0.970234	0.857874	-1.13097	7	0.295321
O08919_AEAAAAPAVAPGPAQPGHVS(0.018)PT(0.027)PAT(0.938)T(0.509)S(0.509)PGEK	WT_NT-WT_EGCG__-__TG_NT-TG_EGCG	-0.176405	0.508751	-0.346742	9	0.736754
O08919_KAEAAAAPAVAPGPAQPGHVS(0.1)PT(0.161)PAT(0.355)T(0.41)S(0.975)PGEK	WT_NT-WT_EGCG__-__TG_NT-TG_EGCG	0.17716	0.914784	0.193663	14	0.849221
O08919_KAEAAAAPAVAPGPAQPGHVS(0.887)PT(0.738)PAT(0.15)T(0.126)S(0.099)PGEK	WT_NT-WT_EGCG__-__TG_NT-TG_EGCG	0.623699	0.998738	0.624488	15	0.54169
O35136_ITNHEDGS(1)PVNEPNETTPLTEPEK	WT_NT-WT_EGCG__-__TG_NT-TG_EGCG	-0.276468	1.14235	-0.242017	15	0.812044
O35188_S(0.024)LGS(0.976)EEINPVHTDNFQER	WT_NT-WT_EGCG__-__TG_NT-TG_EGCG	-0.011213	0.621537	-0.0180408	14	0.985861
O35295_DSLGDFIEHYAQLGPS(0.003)S(0.997)PEQLAAGAEEGGGPR	WT_NT-WT_EGCG__-__TG_NT-TG_EGCG	-0.262457	0.275741	-0.951822	13	0.35855
O35344_RNVPQEES(1)LEDSDVDADFK	WT_NT-WT_EGCG__-__TG_NT-TG_EGCG	0.243749	0.438851	0.555426	14	0.587369
O35344_RNVPQEESLEDS(1)DVDADFK	WT_NT-WT_EGCG__-__TG_NT-TG_EGCG	-0.175212	0.608138	-0.288111	13	0.777804
O35526_HSAILAS(1)PNPDEK	WT_NT-WT_EGCG__-__TG_NT-TG_EGCG	0.272449	0.316582	0.860596	15	0.403007
O35526_TAKDS(1)DDDDDVTVTVDR	WT_NT-WT_EGCG__-__TG_NT-TG_EGCG	1.00411	0.605564	1.65814	15	0.11805
O35607_LNINS(0.169)S(0.831)PDEHEPLLR	WT_NT-WT_EGCG__-__TG_NT-TG_EGCG	-0.0385164	0.257192	-0.149757	12	0.883444
O35607_LNINS(0.868)S(0.132)PDEHEPLLR	WT_NT-WT_EGCG__-__TG_NT-TG_EGCG	-0.13257	0.471353	-0.281254	13	0.782943
O35609_KLS(1)PTEPR	WT_NT-WT_EGCG__-__TG_NT-TG_EGCG	0.0178192	0.353053	0.0504716	15	0.960413
O35621_TVGHSVVS(1)PQDTVQR	WT_NT-WT_EGCG__-__TG_NT-TG_EGCG	-0.499863	0.41732	-1.19779	12	0.254121
O35691_EAGIVHS(1)DAEK	WT_NT-WT_EGCG__-__TG_NT-TG_EGCG	1.48257	0.910258	1.62874	10	0.134424
O35927_ALQS(1)PEHHIDPIYEDR	WT_NT-WT_EGCG__-__TG_NT-TG_EGCG	0.649106	0.654702	0.991452	15	0.33719
O35954_S(0.014)S(0.014)T(0.014)EARPGT(0.226)S(0.226)T(0.226)AGT(0.281)PDGPEAPPGPDAS(0.999)PDAS(0.001)FGK	WT_NT-WT_EGCG__-__TG_NT-TG_EGCG	-0.23274	0.359563	-0.647286	14	0.527919
O54774_HS(0.003)S(0.997)LPT(0.091)ES(0.909)DEDIAPAQR	WT_NT-WT_EGCG__-__TG_NT-TG_EGCG	1.02294	0.746548	1.37023	11	0.197932
O54774_HSSLPTES(1)DEDIAPAQR	WT_NT-WT_EGCG__-__TG_NT-TG_EGCG	0.00557311	0.585094	0.00952516	15	0.992526
O54774_VDIITEEMPENALPS(1)DEDDKDPNDPYR	WT_NT-WT_EGCG__-__TG_NT-TG_EGCG	-0.153486	0.422334	-0.363423	14	0.721718
O54829_S(0.069)HS(0.069)PT(0.748)HT(0.057)PT(0.057)PETKPPTEDELHQQIK	WT_NT-WT_EGCG__-__TG_NT-TG_EGCG	0.127807	1.6032	0.0797196	10	0.938033
O54829_S(0.2)HS(0.206)PT(0.631)HT(0.73)PT(0.229)PET(0.004)KPPTEDELHQQIK	WT_NT-WT_EGCG__-__TG_NT-TG_EGCG	-0.365642	0.488838	-0.747984	9	0.473561
O54829_S(0.21)HS(0.731)PT(0.053)HT(0.004)PT(0.002)PETKPPTEDELHQQIK	WT_NT-WT_EGCG__-__TG_NT-TG_EGCG	-1.10707	1.42284	-0.778067	14	0.44948
O55003_NSTLS(1)EEDYIER	WT_NT-WT_EGCG__-__TG_NT-TG_EGCG	-0.0110063	0.386725	-0.0284602	13	0.977727
O55022_EGEEPT(0.999)VYS(0.001)DDEEPKDETARK	WT_NT-WT_EGCG__-__TG_NT-TG_EGCG	5.02377	2.40517	2.08874	11	0.0607734
O55022_EGEEPTVYS(1)DDEEPKDETAR	WT_NT-WT_EGCG__-__TG_NT-TG_EGCG	-0.421753	0.797408	-0.528904	15	0.604611
O55091_TEEVEVES(1)EEDPILEHPPENPVK	WT_NT-WT_EGCG__-__TG_NT-TG_EGCG	0.461068	0.478574	0.96342	12	0.35435
O55131_S(1)PLAQMEEERR	WT_NT-WT_EGCG__-__TG_NT-TG_EGCG	2.08849	1.77716	1.17519	11	0.264731
O55131_STLINSLFLT(0.006)DLYS(0.994)PEYPGPSHR	WT_NT-WT_EGCG__-__TG_NT-TG_EGCG	-0.21663	0.530554	-0.40831	13	0.689692
O55143_EFDELSPS(1)AQR	WT_NT-WT_EGCG__-__TG_NT-TG_EGCG	-0.155235	0.229476	-0.676476	13	0.510596
O70166_DAS(1)LEELQK	WT_NT-WT_EGCG__-__TG_NT-TG_EGCG	-0.0359293	0.268778	-0.133677	13	0.895706
O70310_S(0.002)GLS(0.998)PANDTGAK	WT_NT-WT_EGCG__-__TG_NT-TG_EGCG	-0.101545	0.384494	-0.264099	12	0.796184
O70343_ARYSECSGTQGSHS(0.997)T(0.003)K	WT_NT-WT_EGCG__-__TG_NT-TG_EGCG	0.175492	1.0859	0.161609	11	0.874544
O70439_EFGSLPT(0.657)T(0.333)PS(0.01)EQR	WT_NT-WT_EGCG__-__TG_NT-TG_EGCG	-0.0206615	0.426024	-0.0484985	12	0.962117
O88447_KYDDDIS(1)PSEDK	WT_NT-WT_EGCG__-__TG_NT-TG_EGCG	0.357922	0.280036	1.27813	15	0.220629
O88447_VDS(1)PTVTTTLK	WT_NT-WT_EGCG__-__TG_NT-TG_EGCG	0.258746	0.461358	0.560835	15	0.583191
O88448_VDS(1)PTVNTTLR	WT_NT-WT_EGCG__-__TG_NT-TG_EGCG	-0.122213	0.686748	-0.177958	10	0.862309
O88485_ETQTPLATHQS(1)EEDEEDEEMVEPK	WT_NT-WT_EGCG__-__TG_NT-TG_EGCG	0.317572	1.12347	0.282671	14	0.781565
O88532_RRDS(1)DGVDGFEAEGK	WT_NT-WT_EGCG__-__TG_NT-TG_EGCG	0.86098	0.629553	1.3676	11	0.198728
O88587_AVYQGPGS(0.011)S(0.989)PVK	WT_NT-WT_EGCG__-__TG_NT-TG_EGCG	-0.133204	0.427016	-0.311941	14	0.759682
O88703_GAASGPSAAEEAGS(1)EEAGPAGEPR	WT_NT-WT_EGCG__-__TG_NT-TG_EGCG	0.33928	0.534053	0.635293	11	0.538228
O88703_PLVGPLALGS(1)PR	WT_NT-WT_EGCG__-__TG_NT-TG_EGCG	-1.28159	0.613872	-2.08772	15	0.0542942
O88703_RAPPGPLPPAASPGPPAAS(1)PPAAPS(0.302)S(0.698)PR	WT_NT-WT_EGCG__-__TG_NT-TG_EGCG	-0.153448	0.423566	-0.362275	12	0.723446
O88737_FS(1)PIEEAK	WT_NT-WT_EGCG__-__TG_NT-TG_EGCG	4.75183	1.27382	3.73037	14	0.00223866
O88737_GYSYFT(0.002)GS(0.041)S(0.956)PPLSPSTPSESPTFSPGK	WT_NT-WT_EGCG__-__TG_NT-TG_EGCG	-0.29711	0.714189	-0.416011	14	0.683709
O88737_HSYS(1)LGFADGR	WT_NT-WT_EGCG__-__TG_NT-TG_EGCG	-0.312218	0.385519	-0.809864	10	0.436866
O88737_S(0.008)LS(0.992)DPKPLSPTAEESAK	WT_NT-WT_EGCG__-__TG_NT-TG_EGCG	-0.795323	0.98532	-0.807172	15	0.432181
O88737_S(0.012)QGS(0.985)FEY(0.003)QDTQDHDYGGR	WT_NT-WT_EGCG__-__TG_NT-TG_EGCG	0.0108086	0.978901	0.0110416	13	0.991358
O88737_S(0.034)LS(0.966)DPKPLS(0.999)PT(0.001)AEESAK	WT_NT-WT_EGCG__-__TG_NT-TG_EGCG	-0.274361	0.358939	-0.764365	15	0.456507
O88737_S(0.859)LS(0.141)DPKPLS(0.837)PT(0.163)AEESAK	WT_NT-WT_EGCG__-__TG_NT-TG_EGCG	0.106469	0.499959	0.212955	15	0.834229
O88737_SQAS(1)EEESPVSPLGR	WT_NT-WT_EGCG__-__TG_NT-TG_EGCG	0.0691834	0.610057	0.113405	15	0.911214
O88737_SQASEEESPVS(1)PLGRPR	WT_NT-WT_EGCG__-__TG_NT-TG_EGCG	-0.283199	0.72199	-0.392247	15	0.700393
O88746_AADRLPNLAS(0.076)PS(0.916)AEGPPRPS(0.004)PGT(0.005)APR	WT_NT-WT_EGCG__-__TG_NT-TG_EGCG	-0.207252	0.758257	-0.273327	11	0.789665
O88935_ASTAAPVASPAAPS(0.999)PGS(0.001)SGGGGFFSSLSNAVK	WT_NT-WT_EGCG__-__TG_NT-TG_EGCG	0.0640437	0.847182	0.0755961	13	0.940891
O88935_DAS(1)PGRGSHSQSSSPGALTLGR	WT_NT-WT_EGCG__-__TG_NT-TG_EGCG	1.00744	0.850465	1.18458	15	0.254614
O88935_GS(0.012)HS(0.986)QS(0.017)S(0.113)S(0.872)PGALT(0.001)LGR	WT_NT-WT_EGCG__-__TG_NT-TG_EGCG	-0.30431	0.573762	-0.530376	14	0.604162
O88935_GSHSQSS(0.043)S(0.957)PGALTLGR	WT_NT-WT_EGCG__-__TG_NT-TG_EGCG	-0.213969	1.12611	-0.190006	14	0.852031
O88935_PQLAQKPS(1)QDVPPPITAAAGGPPHPQLNK	WT_NT-WT_EGCG__-__TG_NT-TG_EGCG	-0.398381	0.745635	-0.534284	8	0.607669
O88935_PQPPPPPPS(0.996)AAS(0.004)PGATPGSATASAER	WT_NT-WT_EGCG__-__TG_NT-TG_EGCG	1.39047	1.06521	1.30535	14	0.21282
O88935_QS(0.001)RPVAGGPGAPPAARPPAS(0.999)PS(1)PQR	WT_NT-WT_EGCG__-__TG_NT-TG_EGCG	-0.776376	1.28203	-0.605586	15	0.553843
O88935_S(0.133)QS(0.859)LT(0.007)NAFNLPEPAPPRPSLSQDEVK	WT_NT-WT_EGCG__-__TG_NT-TG_EGCG	-1.61441	0.995232	-1.62215	11	0.133057
P05063_GILAADESVGS(1)MAK	WT_NT-WT_EGCG__-__TG_NT-TG_EGCG	-0.284325	0.557481	-0.510017	13	0.618588
P05064_GILAADES(0.95)T(0.049)GS(0.001)IAK	WT_NT-WT_EGCG__-__TG_NT-TG_EGCG	-0.277422	0.255003	-1.08792	14	0.295006
P05480_S(1)LEPSENVHGAGGAFPASQTPSK	WT_NT-WT_EGCG__-__TG_NT-TG_EGCG	0.0984738	0.408525	0.241047	15	0.812782
P06837_AAQPPTET(0.001)AES(0.022)S(0.978)QAEEEK	WT_NT-WT_EGCG__-__TG_NT-TG_EGCG	0.309166	0.24058	1.28509	13	0.221186
P06837_KEGDGS(0.999)ATT(0.001)DAAPAT(0.266)S(0.734)PK	WT_NT-WT_EGCG__-__TG_NT-TG_EGCG	0.143755	1.56994	0.0915672	12	0.928553
P06837_KEGDGSATTDAAPAT(0.986)S(0.014)PK	WT_NT-WT_EGCG__-__TG_NT-TG_EGCG	2.03725	3.24591	0.627637	14	0.540345
P06837_KEGDGSATTDAAPATS(1)PK	WT_NT-WT_EGCG__-__TG_NT-TG_EGCG	0.400922	1.13844	0.352167	15	0.729612
P06837_QADVPAAVTDAAAT(0.002)T(0.998)PAAEDAAT(0.001)K	WT_NT-WT_EGCG__-__TG_NT-TG_EGCG	-1.10575	0.59038	-1.87295	13	0.0837334
P07901_ES(1)DDKPEIEDVGSDEEEEEKK	WT_NT-WT_EGCG__-__TG_NT-TG_EGCG	2.25505	1.5216	1.48202	11	0.166405
P07901_EVS(1)DDEAEEKEEKEEEK	WT_NT-WT_EGCG__-__TG_NT-TG_EGCG	0.652483	1.28281	0.508635	15	0.618407
P07901_PEIEDVGS(1)DEEEEEKK	WT_NT-WT_EGCG__-__TG_NT-TG_EGCG	0.241755	0.357987	0.675319	15	0.50975
P08551_DEPPS(1)EGEAEEEEK	WT_NT-WT_EGCG__-__TG_NT-TG_EGCG	0.220139	0.505886	0.435156	15	0.669645
P08553_EEEPEAEKS(1)PVKS(1)PEAKEEEEEGEK	WT_NT-WT_EGCG__-__TG_NT-TG_EGCG	-0.371399	0.60169	-0.617261	15	0.546319
P08553_S(1)PEAKEEEEEGEKEEEEEGQEEEEEEDEGVK	WT_NT-WT_EGCG__-__TG_NT-TG_EGCG	-0.228645	0.672802	-0.33984	15	0.738689
P08553_S(1)PVEEVKPKPEAK	WT_NT-WT_EGCG__-__TG_NT-TG_EGCG	0.0145873	0.58844	0.0247898	15	0.980549
P09405_NLS(1)FNITEDELK	WT_NT-WT_EGCG__-__TG_NT-TG_EGCG	0.0814184	0.702736	0.115859	13	0.909535
P09411_ALES(1)PERPFLAILGGAK	WT_NT-WT_EGCG__-__TG_NT-TG_EGCG	0.07703	0.447353	0.172191	15	0.865589
P0C7L0_AQLVS(1)PPAPPTK	WT_NT-WT_EGCG__-__TG_NT-TG_EGCG	0.451771	0.373986	1.20799	13	0.248569
P0C7L0_GGNT(1)PPALGDLFAGGFPVLRPAGQR	WT_NT-WT_EGCG__-__TG_NT-TG_EGCG	-0.311789	0.449075	-0.694292	15	0.498112
P0C7M9_PAPAAPRPRS(1)PAEAEAR	WT_NT-WT_EGCG__-__TG_NT-TG_EGCG	0.42896	0.468261	0.916069	10	0.381191
P10637_HLSNVS(0.001)S(0.003)T(0.025)GS(0.97)IDMVDS(0.002)PQLATLADEVSASLAK	WT_NT-WT_EGCG__-__TG_NT-TG_EGCG	-0.751932	0.806631	-0.932188	12	0.369616
P10637_SGYSSPGS(0.997)PGT(0.003)PGSR	WT_NT-WT_EGCG__-__TG_NT-TG_EGCG	0.349427	0.283991	1.23042	13	0.240341
P10637_SPVVS(1)GDT(0.999)S(0.001)PR	WT_NT-WT_EGCG__-__TG_NT-TG_EGCG	-1.89194	1.87624	-1.00837	15	0.329268
P10637_SPVVSGDT(0.034)S(0.966)PR	WT_NT-WT_EGCG__-__TG_NT-TG_EGCG	2.57374	2.09722	1.22722	14	0.239978
P10637_SRT(1)PSLPTPPTR	WT_NT-WT_EGCG__-__TG_NT-TG_EGCG	1.62033	0.933346	1.73604	13	0.10618
P10637_T(1)PPGSGEPPK	WT_NT-WT_EGCG__-__TG_NT-TG_EGCG	0.338797	0.270431	1.2528	15	0.229457
P10637_TDHGAEIVYKS(1)PVVS(0.008)GDT(0.908)S(0.084)PR	WT_NT-WT_EGCG__-__TG_NT-TG_EGCG	0.243354	0.511069	0.476166	15	0.640818
P10637_TPS(1)LPTPPTR	WT_NT-WT_EGCG__-__TG_NT-TG_EGCG	-0.135626	0.304539	-0.445348	15	0.662428
P10637_VAVVRT(1)PPKS(0.607)PS(0.368)AS(0.025)K	WT_NT-WT_EGCG__-__TG_NT-TG_EGCG	0.0377675	0.3309	0.114136	15	0.910644
P10637_VAVVRT(1)PPKS(0.988)PS(0.011)AS(0.001)K	WT_NT-WT_EGCG__-__TG_NT-TG_EGCG	0.252469	0.865055	0.291853	12	0.775383
P11499_EIS(1)DDEAEEEKGEKEEEDKEDEEK	WT_NT-WT_EGCG__-__TG_NT-TG_EGCG	0.523985	0.462327	1.13336	15	0.274852
P11499_PKIEDVGS(1)DEEDDSGK	WT_NT-WT_EGCG__-__TG_NT-TG_EGCG	1.52979	0.784656	1.94963	15	0.0701686
P11798_ES(0.001)S(0.003)ES(0.995)T(0.001)NTTIEDEDTK	WT_NT-WT_EGCG__-__TG_NT-TG_EGCG	-1.72737	1.50392	-1.14858	11	0.275095
P11798_ESSES(0.001)TNT(0.96)T(0.038)IEDEDTK	WT_NT-WT_EGCG__-__TG_NT-TG_EGCG	0.269184	0.688875	0.390759	11	0.703438
P11798_S(0.973)T(0.027)VASCMHR	WT_NT-WT_EGCG__-__TG_NT-TG_EGCG	1.62186	0.806305	2.01147	14	0.0639362
P12367_RVS(1)VCAETFNPDEEEEDNDPR	WT_NT-WT_EGCG__-__TG_NT-TG_EGCG	0.452111	1.0441	0.433016	12	0.672684
P12849_ASPSCFHS(1)EDEDSLK	WT_NT-WT_EGCG__-__TG_NT-TG_EGCG	0.644654	0.274988	2.3443	10	0.0410375
P12961_SVPHFS(1)EEEK	WT_NT-WT_EGCG__-__TG_NT-TG_EGCG	-0.808336	0.470624	-1.71758	14	0.107901
P13595_AAFS(1)KDES(1)KEPIVEVR	WT_NT-WT_EGCG__-__TG_NT-TG_EGCG	0.325429	0.724731	0.449035	9	0.664024
P13595_ASPAPTPTPAGAAS(1)PLAAVAAPATDAPQAK	WT_NT-WT_EGCG__-__TG_NT-TG_EGCG	-1.1635	0.644958	-1.804	13	0.0944421
P13595_DES(1)KEPIVEVR	WT_NT-WT_EGCG__-__TG_NT-TG_EGCG	0.273312	0.206023	1.32661	15	0.204481
P13595_GVTAS(0.002)S(0.001)S(0.02)S(0.977)PAS(0.001)APK	WT_NT-WT_EGCG__-__TG_NT-TG_EGCG	0.159024	0.404514	0.393124	15	0.699759
P13595_NPPEAATAPAS(1)PK	WT_NT-WT_EGCG__-__TG_NT-TG_EGCG	0.224791	0.286606	0.78432	15	0.445062
P14152_KLS(1)SAMSAAK	WT_NT-WT_EGCG__-__TG_NT-TG_EGCG	0.335961	0.441029	0.761767	15	0.45801
P14873_ADS(0.985)RES(0.015)LKPATKPVASK	WT_NT-WT_EGCG__-__TG_NT-TG_EGCG	-1.34197	2.77185	-0.484143	10	0.638712
P14873_AS(0.793)LS(0.207)PMDEPVPDSES(1)PVEK	WT_NT-WT_EGCG__-__TG_NT-TG_EGCG	-0.0343913	0.578463	-0.0594529	15	0.953376
P14873_ASLS(1)PMDEPVPDSESPVEK	WT_NT-WT_EGCG__-__TG_NT-TG_EGCG	-0.149004	0.466587	-0.319349	15	0.753866
P14873_DLTGQVPT(1)PPVK	WT_NT-WT_EGCG__-__TG_NT-TG_EGCG	0.0151547	0.356087	0.042559	11	0.966816
P14873_DVMSDETNNEETES(0.998)PS(0.001)QEFVNITK	WT_NT-WT_EGCG__-__TG_NT-TG_EGCG	-0.814503	0.3964	-2.05475	15	0.0577532
P14873_DVSDERLS(1)PAK	WT_NT-WT_EGCG__-__TG_NT-TG_EGCG	-0.251108	0.452143	-0.555374	15	0.586827
P14873_DYNASAST(0.001)IS(0.969)PPS(0.026)S(0.004)MEEDK	WT_NT-WT_EGCG__-__TG_NT-TG_EGCG	0.743986	0.901367	0.825398	9	0.43048
P14873_ESSPLYS(1)PGFSDSTSAAK	WT_NT-WT_EGCG__-__TG_NT-TG_EGCG	0.306197	0.852372	0.35923	9	0.727707
P14873_ETAAAHQASS(0.006)S(0.994)PPIDAATAEPYGFR	WT_NT-WT_EGCG__-__TG_NT-TG_EGCG	-1.37363	1.36308	-1.00774	11	0.335232
P14873_GEAEQS(1)EEEGEEEDKAEDAR	WT_NT-WT_EGCG__-__TG_NT-TG_EGCG	-0.183572	0.844928	-0.217264	15	0.83093
P14873_IAELEEERS(0.998)QGS(0.001)TSNSDWMK	WT_NT-WT_EGCG__-__TG_NT-TG_EGCG	0.204069	0.651906	0.313034	15	0.758565
P14873_LGGDVS(1)PTQIDVSQFGSFK	WT_NT-WT_EGCG__-__TG_NT-TG_EGCG	-0.748872	0.507668	-1.47512	15	0.16086
P14873_MSISEGTVS(1)DK	WT_NT-WT_EGCG__-__TG_NT-TG_EGCG	0.595607	0.340292	1.75028	13	0.103618
P14873_PLAAS(1)PKPGALK	WT_NT-WT_EGCG__-__TG_NT-TG_EGCG	-0.44147	1.46989	-0.300343	15	0.768038
P14873_RES(1)VVSGDDRAEEDMDDVLEK	WT_NT-WT_EGCG__-__TG_NT-TG_EGCG	0.220594	0.370529	0.595349	15	0.560486
P14873_RESVVS(1)GDDRAEEDMDDVLEK	WT_NT-WT_EGCG__-__TG_NT-TG_EGCG	-0.245826	0.387844	-0.633828	15	0.53574
P14873_S(0.5)VS(0.5)PGVTQAVVEEHCAS(1)PEEK	WT_NT-WT_EGCG__-__TG_NT-TG_EGCG	3.24505e-05	0.880871	3.68392e-05	14	0.999971
P14873_S(0.922)S(0.078)HLPTEVTEK	WT_NT-WT_EGCG__-__TG_NT-TG_EGCG	-1.326	0.785106	-1.68894	9	0.125498
P14873_S(1)PCDSGYSYETIEK	WT_NT-WT_EGCG__-__TG_NT-TG_EGCG	-0.800837	0.955143	-0.838447	13	0.41693
P14873_S(1)PDTSAYCYETMEK	WT_NT-WT_EGCG__-__TG_NT-TG_EGCG	-0.145312	0.431007	-0.337144	15	0.740679
P14873_SDIS(1)PLTPR	WT_NT-WT_EGCG__-__TG_NT-TG_EGCG	-0.298011	0.259194	-1.14976	15	0.268244
P14873_SPSLS(1)PSPPS(1)PIEK	WT_NT-WT_EGCG__-__TG_NT-TG_EGCG	0.766689	1.24098	0.61781	15	0.545967
P14873_T(0.001)LEVVS(0.547)PS(0.156)QS(0.205)VT(0.203)GS(0.329)AGHT(0.495)PY(0.064)Y(0.063)QS(0.752)PT(0.185)DEK	WT_NT-WT_EGCG__-__TG_NT-TG_EGCG	2.48983	1.56263	1.59335	7	0.155109
P14873_T(1)PEDGGYTCEITEK	WT_NT-WT_EGCG__-__TG_NT-TG_EGCG	-0.161695	0.422307	-0.382884	15	0.707177
P14873_T(1)PEEGGYSYEISEK	WT_NT-WT_EGCG__-__TG_NT-TG_EGCG	0.337981	1.4464	0.23367	15	0.818401
P14873_TLEVVS(0.98)PS(0.018)QS(0.001)VT(0.001)GSAGHTPYYQSPTDEK	WT_NT-WT_EGCG__-__TG_NT-TG_EGCG	-0.0407471	1.10514	-0.0368705	14	0.971109
P14873_VLS(1)PLRS(1)PPLLGSESPYEDFLSADSK	WT_NT-WT_EGCG__-__TG_NT-TG_EGCG	0.38898	0.880244	0.4419	15	0.664866
P14873_VQSLEGEKLS(1)PK	WT_NT-WT_EGCG__-__TG_NT-TG_EGCG	0.141336	0.236342	0.598013	15	0.558753
P16014_ADAHS(1)MELEEK	WT_NT-WT_EGCG__-__TG_NT-TG_EGCG	0.351011	0.295701	1.18705	15	0.253669
P16014_EGVDDQESLRPSNQQAS(1)K	WT_NT-WT_EGCG__-__TG_NT-TG_EGCG	-0.0520563	0.690169	-0.0754255	13	0.941024
P16014_SSYEGHPLS(1)EER	WT_NT-WT_EGCG__-__TG_NT-TG_EGCG	-0.0271021	0.651184	-0.0416197	11	0.967548
P16014_WAS(0.034)S(0.966)REDAGAPVEDSQGQTK	WT_NT-WT_EGCG__-__TG_NT-TG_EGCG	-0.576067	0.641255	-0.898343	15	0.383196
P16014_WAS(0.748)S(0.252)REDAGAPVEDSQGQTK	WT_NT-WT_EGCG__-__TG_NT-TG_EGCG	0.414321	0.529289	0.782788	11	0.450276
P16014_WT(0.004)EGGGHS(0.99)REGVDDQES(0.003)LRPS(0.003)NQQASK	WT_NT-WT_EGCG__-__TG_NT-TG_EGCG	0.287588	0.875162	0.328611	13	0.747683
P16054_EEPILT(1)LVDEAIIK	WT_NT-WT_EGCG__-__TG_NT-TG_EGCG	-0.115404	0.582666	-0.198062	15	0.845656
P16054_GFS(1)YFGEDLMP	WT_NT-WT_EGCG__-__TG_NT-TG_EGCG	-0.474762	0.595015	-0.797899	15	0.437379
P16054_LAAGAES(1)PQPASGNSPSEDDR	WT_NT-WT_EGCG__-__TG_NT-TG_EGCG	-0.547594	0.393302	-1.3923	15	0.18413
P16054_LAAGAESPQPASGNS(1)PSEDDR	WT_NT-WT_EGCG__-__TG_NT-TG_EGCG	-0.0381054	0.32935	-0.115699	15	0.909426
P16054_S(1)APTSPCDQELK	WT_NT-WT_EGCG__-__TG_NT-TG_EGCG	-0.248521	0.329991	-0.753115	15	0.463038
P16054_SAPT(0.001)S(0.999)PCDQELK	WT_NT-WT_EGCG__-__TG_NT-TG_EGCG	0.377905	0.430156	0.878531	15	0.393511
P16283_FSIGS(1)DEDDSPGLPVK	WT_NT-WT_EGCG__-__TG_NT-TG_EGCG	-0.236539	0.395363	-0.598282	14	0.559208
P16546_KLDPAQS(0.007)AS(0.993)RENLLEEQGSIALR	WT_NT-WT_EGCG__-__TG_NT-TG_EGCG	-2.15602	1.07298	-2.00938	13	0.0657265
P16546_KLDPAQS(0.891)AS(0.109)RENLLEEQGSIALR	WT_NT-WT_EGCG__-__TG_NT-TG_EGCG	2.24517	2.44961	0.916542	12	0.377434
P16546_WRS(1)LQQLAEER	WT_NT-WT_EGCG__-__TG_NT-TG_EGCG	-0.020081	1.14131	-0.0175947	11	0.986277
P17182_YDLDFKS(1)PDDPSR	WT_NT-WT_EGCG__-__TG_NT-TG_EGCG	0.138617	0.267932	0.51736	15	0.61245
P19246_EDIKPPAEAKS(1)PEK	WT_NT-WT_EGCG__-__TG_NT-TG_EGCG	-0.37289	0.672189	-0.55474	15	0.587249
P19246_EEEEGAAAT(0.001)S(0.999)PPAEEAASPEK	WT_NT-WT_EGCG__-__TG_NT-TG_EGCG	0.652046	0.551182	1.18299	14	0.256512
P19246_IGFGPS(1)PFSLTEGLPK	WT_NT-WT_EGCG__-__TG_NT-TG_EGCG	-0.582103	0.64158	-0.907296	14	0.379602
P19246_S(0.023)PGEAKS(0.977)PAEPKS(1)PAEPKS(1)PAEAK	WT_NT-WT_EGCG__-__TG_NT-TG_EGCG	1.20185	1.14298	1.05151	14	0.310838
P19246_S(0.955)PS(0.045)EAKS(1)PAEAKS(1)PAEAK	WT_NT-WT_EGCG__-__TG_NT-TG_EGCG	-0.0215319	1.2158	-0.01771	14	0.98612
P19246_S(1)PAEAKS(0.999)PAT(0.001)VK	WT_NT-WT_EGCG__-__TG_NT-TG_EGCG	-0.297668	0.759234	-0.392064	15	0.700525
P19246_S(1)PAEAKS(1)PAEAKS(0.951)PAT(0.049)VK	WT_NT-WT_EGCG__-__TG_NT-TG_EGCG	0.477639	1.1595	0.411936	9	0.690024
P19246_S(1)PAEAKS(1)PAEAKS(1)PAEAKS(1)PAEAK	WT_NT-WT_EGCG__-__TG_NT-TG_EGCG	-0.0215319	1.2158	-0.01771	14	0.98612
P19246_S(1)PAEAKS(1)PAEVKS(1)PGEAK	WT_NT-WT_EGCG__-__TG_NT-TG_EGCG	0.592952	1.08137	0.548336	14	0.592098
P19246_S(1)PAEAKS(1)PATVK	WT_NT-WT_EGCG__-__TG_NT-TG_EGCG	-0.297668	0.759234	-0.392064	15	0.700525
P19246_S(1)PAEPKS(1)PAEPKS(1)PAEAK	WT_NT-WT_EGCG__-__TG_NT-TG_EGCG	1.21714	1.15168	1.05684	14	0.308481
P19246_S(1)PAEPKS(1)PATVK	WT_NT-WT_EGCG__-__TG_NT-TG_EGCG	0.436119	0.823986	0.529279	15	0.604357
P19246_S(1)PAEVKS(1)PAEAKS(1)PAEVK	WT_NT-WT_EGCG__-__TG_NT-TG_EGCG	-1.77111	1.4756	-1.20026	15	0.248653
P19246_S(1)PAEVKS(1)PGEAK	WT_NT-WT_EGCG__-__TG_NT-TG_EGCG	2.3874	1.57054	1.52012	15	0.149278
P19246_S(1)PEAQT(1)PVQEEAK	WT_NT-WT_EGCG__-__TG_NT-TG_EGCG	-0.112712	0.465345	-0.242212	15	0.811896
P19246_S(1)PGEAKS(1)PAAVKS(1)PAEAK	WT_NT-WT_EGCG__-__TG_NT-TG_EGCG	-0.921328	0.650527	-1.41628	15	0.177124
P19246_S(1)PGEAKS(1)PAEAKS(1)PAEAK	WT_NT-WT_EGCG__-__TG_NT-TG_EGCG	-0.728799	1.1006	-0.662184	14	0.518606
P19246_S(1)PGEAKS(1)PAEPKS(1)PAEAK	WT_NT-WT_EGCG__-__TG_NT-TG_EGCG	-0.828728	0.908946	-0.911747	13	0.378499
P19246_S(1)PIEVKS(1)PEK	WT_NT-WT_EGCG__-__TG_NT-TG_EGCG	-0.388147	0.689879	-0.562631	15	0.581998
P20357_APHWTSASLTEAAAHPHS(1)PEMK	WT_NT-WT_EGCG__-__TG_NT-TG_EGCG	0.0954417	0.853281	0.111853	15	0.912423
P20357_DGS(1)PDAPAT(1)PEKEEVAFSEYK	WT_NT-WT_EGCG__-__TG_NT-TG_EGCG	0.0944763	0.371169	0.254537	15	0.802537
P20357_EES(0.996)YES(0.003)S(0.001)GEHESLTMESLKPDEGKK	WT_NT-WT_EGCG__-__TG_NT-TG_EGCG	1.05596	0.379371	2.78346	14	0.0146495
P20357_GSAQESLDTIS(1)PK	WT_NT-WT_EGCG__-__TG_NT-TG_EGCG	0.0234135	0.202505	0.115619	14	0.909596
P20357_KET(0.002)S(0.998)PETSLIQDEVALK	WT_NT-WT_EGCG__-__TG_NT-TG_EGCG	-1.00821	0.759203	-1.32799	14	0.205427
P20357_LAS(0.999)VS(0.001)ADAEVAR	WT_NT-WT_EGCG__-__TG_NT-TG_EGCG	-0.940222	1.18037	-0.796551	8	0.448703
P20357_SGTSTPTTPGSTAITPGT(1)PPSYSSR	WT_NT-WT_EGCG__-__TG_NT-TG_EGCG	-0.00953591	0.343553	-0.0277567	15	0.978222
P20357_STVS(1)IEEAVAK	WT_NT-WT_EGCG__-__TG_NT-TG_EGCG	-0.307312	0.687499	-0.447	11	0.663548
P20357_TGVIQT(0.001)S(0.005)T(0.015)EQS(0.612)FS(0.367)K	WT_NT-WT_EGCG__-__TG_NT-TG_EGCG	-0.394625	0.60683	-0.650305	15	0.525331
P20357_VAIIRT(1)PPKS(1)PAT(1)PK	WT_NT-WT_EGCG__-__TG_NT-TG_EGCG	0.0666755	0.394629	0.168957	15	0.868087
P20357_VDHGAEIITQS(1)PSR	WT_NT-WT_EGCG__-__TG_NT-TG_EGCG	0.414699	0.548085	0.756632	15	0.46099
P20357_VTDGIS(0.001)KS(0.999)PEK	WT_NT-WT_EGCG__-__TG_NT-TG_EGCG	0.907475	0.917861	0.988685	15	0.338499
P21619_RLETEDTSGS(1)PSR	WT_NT-WT_EGCG__-__TG_NT-TG_EGCG	-0.697336	1.39352	-0.500414	14	0.624558
P26361_Y(1)KS(1)VVKACQLQQDIT(1)K	WT_NT-WT_EGCG__-__TG_NT-TG_EGCG	0.654934	0.782341	0.837146	11	0.420326
P26645_AEDGAAPS(0.016)PS(0.019)S(0.023)ET(0.943)PK	WT_NT-WT_EGCG__-__TG_NT-TG_EGCG	-1.5232	2.34636	-0.649175	13	0.527529
P26645_AEDGAAPS(0.984)PS(0.013)S(0.003)ETPK	WT_NT-WT_EGCG__-__TG_NT-TG_EGCG	0.901793	1.65084	0.546264	14	0.593484
P26645_EAAEAEPAEPS(0.013)S(0.987)PAAEAEGASASSTSSPK	WT_NT-WT_EGCG__-__TG_NT-TG_EGCG	-0.764305	0.798893	-0.956706	15	0.353882
P26645_EEPASGSAAT(0.999)PAAAEK	WT_NT-WT_EGCG__-__TG_NT-TG_EGCG	0.288808	0.408858	0.706377	13	0.49242
P26645_GEATAERPGEAAVAS(0.001)S(0.996)PS(0.003)K	WT_NT-WT_EGCG__-__TG_NT-TG_EGCG	0.365868	0.717551	0.509885	15	0.617552
P26645_GEATAERPGEAAVASS(0.002)PS(0.998)K	WT_NT-WT_EGCG__-__TG_NT-TG_EGCG	0.587629	1.27205	0.461953	15	0.650744
P26645_KES(1)GEGAEAEGATAEGAK	WT_NT-WT_EGCG__-__TG_NT-TG_EGCG	0.263422	0.448118	0.587842	15	0.565384
P26645_LSGFS(1)FKK	WT_NT-WT_EGCG__-__TG_NT-TG_EGCG	-0.165118	0.337655	-0.489014	15	0.631905
P26883_GVQVETIS(1)PGDGR	WT_NT-WT_EGCG__-__TG_NT-TG_EGCG	0.363198	0.218415	1.66288	15	0.117085
P27546_AAVGVTGNDITTPPNKEPPPS(1)PEKK	WT_NT-WT_EGCG__-__TG_NT-TG_EGCG	-0.414625	0.682013	-0.607943	15	0.552319
P27546_DMS(1)PSAETEAPLAK	WT_NT-WT_EGCG__-__TG_NT-TG_EGCG	0.335628	0.836784	0.401092	14	0.694407
P27546_LATTVS(1)APDLK	WT_NT-WT_EGCG__-__TG_NT-TG_EGCG	0.241538	0.31952	0.755939	15	0.461393
P27546_RNT(0.059)T(0.941)PTGAAPPAGMTSTR	WT_NT-WT_EGCG__-__TG_NT-TG_EGCG	0.146654	0.450979	0.325191	13	0.750211
P27546_VGS(1)LDNVGHLPAGGAVK	WT_NT-WT_EGCG__-__TG_NT-TG_EGCG	-1.20037	0.351431	-3.41565	14	0.00418071
P28028_RDS(0.04)S(0.959)DDWEIPDGQITVGQR	WT_NT-WT_EGCG__-__TG_NT-TG_EGCG	-0.62624	0.706237	-0.886728	12	0.39265
P28028_RDS(0.999)S(0.001)DDWEIPDGQITVGQR	WT_NT-WT_EGCG__-__TG_NT-TG_EGCG	0.0895427	0.784358	0.114161	9	0.911617
P28028_S(0.055)S(0.012)S(0.929)APNVHINT(0.004)IEPVNIDEK	WT_NT-WT_EGCG__-__TG_NT-TG_EGCG	-0.797335	0.645187	-1.23582	14	0.236861
P28028_SAS(1)EPSLNR	WT_NT-WT_EGCG__-__TG_NT-TG_EGCG	0.146976	0.324817	0.452488	15	0.657393
P28661_VARPQILEPRPQS(1)PDLCDDDVEFR	WT_NT-WT_EGCG__-__TG_NT-TG_EGCG	-0.112008	0.586581	-0.19095	15	0.851125
P28667_AAAT(1)PESQEPQAK	WT_NT-WT_EGCG__-__TG_NT-TG_EGCG	0.133728	0.949561	0.140832	15	0.889877
P28667_GDVTAEEAAGAS(1)PAK	WT_NT-WT_EGCG__-__TG_NT-TG_EGCG	-0.0197348	0.286882	-0.0687906	15	0.946065
P28667_LSGLS(1)FK	WT_NT-WT_EGCG__-__TG_NT-TG_EGCG	-1.06068	0.493251	-2.15037	13	0.0509215
P28738_PIRPGHYPAS(0.984)S(0.016)PTAVHAVR	WT_NT-WT_EGCG__-__TG_NT-TG_EGCG	-0.76844	0.880805	-0.872429	14	0.39769
P28867_NLIDSMDQEAFHGFS(1)FVNPK	WT_NT-WT_EGCG__-__TG_NT-TG_EGCG	-0.720796	0.999469	-0.721179	10	0.487318
P28867_PQLS(0.997)FS(0.003)DK	WT_NT-WT_EGCG__-__TG_NT-TG_EGCG	-0.540308	0.738432	-0.731696	15	0.475631
P31324_RAS(1)VCAEAYNPDEEEDDAESR	WT_NT-WT_EGCG__-__TG_NT-TG_EGCG	-0.319185	0.596257	-0.535315	15	0.60028
P31648_VADGQIS(0.788)T(0.197)EVS(0.014)EAPVAS(0.001)DKPK	WT_NT-WT_EGCG__-__TG_NT-TG_EGCG	-0.140912	0.617211	-0.228305	11	0.823597
P31650_AAEEARGS(0.998)ET(0.002)LGGGGGGAAGTR	WT_NT-WT_EGCG__-__TG_NT-TG_EGCG	0.837035	1.01143	0.827579	12	0.424062
P33173_DVLS(1)PLRPSR	WT_NT-WT_EGCG__-__TG_NT-TG_EGCG	-0.521438	0.511157	-1.02011	15	0.323847
P33173_S(0.002)GT(0.039)S(0.958)QEELR	WT_NT-WT_EGCG__-__TG_NT-TG_EGCG	0.332277	0.45768	0.726003	12	0.481758
P33173_S(0.983)DS(0.017)LILDHQWELEK	WT_NT-WT_EGCG__-__TG_NT-TG_EGCG	-0.225234	0.362017	-0.622164	15	0.543176
P33175_PVRPGHYPAS(0.001)S(0.998)PT(0.001)NPY(0.001)GTR	WT_NT-WT_EGCG__-__TG_NT-TG_EGCG	-0.487585	0.485449	-1.0044	15	0.331114
P34152_LQPQEIS(0.997)PPPT(0.003)ANLDR	WT_NT-WT_EGCG__-__TG_NT-TG_EGCG	-0.354203	0.371848	-0.952549	8	0.368708
P35486_YGMGT(0.204)S(0.796)VER	WT_NT-WT_EGCG__-__TG_NT-TG_EGCG	-0.809212	0.876651	-0.923072	15	0.37058
P35486_YHGHS(0.999)MS(0.001)DPGVSYR	WT_NT-WT_EGCG__-__TG_NT-TG_EGCG	0.22481	1.33058	0.168957	15	0.868088
P35486_YHGHSMS(1)DPGVSYR	WT_NT-WT_EGCG__-__TG_NT-TG_EGCG	1.49024	2.5527	0.583791	14	0.568648
P35564_SDAEEDGVTGS(1)QDEEDSKPK	WT_NT-WT_EGCG__-__TG_NT-TG_EGCG	-0.76137	0.60841	-1.25141	12	0.234631
P35802_EEQELHDIHS(0.974)T(0.026)RS(1)K	WT_NT-WT_EGCG__-__TG_NT-TG_EGCG	0.956039	1.63205	0.585792	11	0.569839
P35802_EEQELHDIHS(0.999)T(0.248)RS(0.753)K	WT_NT-WT_EGCG__-__TG_NT-TG_EGCG	0.553009	1.05701	0.523182	15	0.60849
P35802_S(1)KEEQELHDIHSTR	WT_NT-WT_EGCG__-__TG_NT-TG_EGCG	0.128586	1.85247	0.0694135	12	0.945804
P35802_SKEEQELHDIHS(0.857)T(0.98)RS(0.163)K	WT_NT-WT_EGCG__-__TG_NT-TG_EGCG	1.39828	1.97241	0.708923	14	0.49001
P35803_EEQELQDIQS(1)R	WT_NT-WT_EGCG__-__TG_NT-TG_EGCG	0.132404	0.371107	0.356782	15	0.726224
P36916_REEQT(0.001)DT(0.02)S(0.956)DGES(0.012)VT(0.012)HHIR	WT_NT-WT_EGCG__-__TG_NT-TG_EGCG	1.04034	1.19674	0.869317	13	0.40044
P40124_LEAVSHTSDMHCGYGDS(0.998)PS(0.002)K	WT_NT-WT_EGCG__-__TG_NT-TG_EGCG	-0.0454491	0.674848	-0.0673472	15	0.947195
P42208_IYHLPDAES(1)DEDEDFK	WT_NT-WT_EGCG__-__TG_NT-TG_EGCG	0.137712	0.401463	0.343025	15	0.73634
P42669_GPGLGS(0.848)T(0.13)QGQT(0.021)IALPAQGLIEFR	WT_NT-WT_EGCG__-__TG_NT-TG_EGCG	-0.671555	0.741265	-0.905958	10	0.386266
P43006_MHDS(0.083)HLS(0.934)S(0.983)DEPK	WT_NT-WT_EGCG__-__TG_NT-TG_EGCG	1.8009	1.72017	1.04693	10	0.319776
P43006_MHDSHLS(0.995)S(0.005)DEPK	WT_NT-WT_EGCG__-__TG_NT-TG_EGCG	0.117102	0.820086	0.142793	15	0.888354
P43006_SADCS(1)VEEEPWK	WT_NT-WT_EGCG__-__TG_NT-TG_EGCG	-0.623135	0.372064	-1.6748	13	0.117846
P46096_DQALKDDDAETGLT(1)DGEEK	WT_NT-WT_EGCG__-__TG_NT-TG_EGCG	0.553861	0.456515	1.21324	15	0.243799
P46097_GGQDDDDAET(0.037)GLT(0.963)EGEGEGEEEKEPENLGK	WT_NT-WT_EGCG__-__TG_NT-TG_EGCG	-0.312071	0.651647	-0.478896	13	0.639967
P46460_ENRQS(1)IINPDWNFEK	WT_NT-WT_EGCG__-__TG_NT-TG_EGCG	-0.589676	0.669709	-0.880496	14	0.393455
P47746_S(1)IIIHTSEDGK	WT_NT-WT_EGCG__-__TG_NT-TG_EGCG	0.131764	0.204334	0.644847	15	0.528766
P47809_LKIS(1)PEQHWDFTAEDLK	WT_NT-WT_EGCG__-__TG_NT-TG_EGCG	-0.645858	0.4825	-1.33857	15	0.200648
P48437_DRAS(1)PESLDLTR	WT_NT-WT_EGCG__-__TG_NT-TG_EGCG	-0.347919	0.376685	-0.923634	13	0.372503
P48453_ICS(1)FEEAK	WT_NT-WT_EGCG__-__TG_NT-TG_EGCG	-0.253721	0.57118	-0.444205	15	0.663236
P48678_LRLS(1)PSPTSQR	WT_NT-WT_EGCG__-__TG_NT-TG_EGCG	-0.188067	0.336123	-0.559517	9	0.58946
P48722_LHGRS(1)FDDPIVQTER	WT_NT-WT_EGCG__-__TG_NT-TG_EGCG	0.692195	0.542714	1.27543	12	0.226295
P49312_SES(1)PKEPEQLRK	WT_NT-WT_EGCG__-__TG_NT-TG_EGCG	0.412915	0.261622	1.57829	15	0.135351
P51830_GQGTAS(1)PGSVSDLAQTVK	WT_NT-WT_EGCG__-__TG_NT-TG_EGCG	0.0132476	0.427582	0.0309826	14	0.975721
P51859_RAGDVLEDS(1)PK	WT_NT-WT_EGCG__-__TG_NT-TG_EGCG	1.27613	0.686669	1.85843	15	0.0828424
P52479_LLS(0.999)PT(0.001)HEK	WT_NT-WT_EGCG__-__TG_NT-TG_EGCG	0.842398	0.293754	2.8677	13	0.0132012
P53986_AAQS(1)PQQHSSGDPTEEESPV	WT_NT-WT_EGCG__-__TG_NT-TG_EGCG	-0.254275	0.48353	-0.525873	11	0.609414
P53986_EDEAS(0.99)T(0.01)DVDEKPK	WT_NT-WT_EGCG__-__TG_NT-TG_EGCG	1.48431	1.44324	1.02846	14	0.321177
P53986_SDANTDLIGGS(1)PK	WT_NT-WT_EGCG__-__TG_NT-TG_EGCG	0.117344	0.365962	0.320644	12	0.753995
P54227_ESVPDFPLS(1)PPK	WT_NT-WT_EGCG__-__TG_NT-TG_EGCG	-0.189207	0.484206	-0.390758	15	0.70147
P54227_RAS(1)GQAFELILSPR	WT_NT-WT_EGCG__-__TG_NT-TG_EGCG	-0.182055	0.603307	-0.301762	11	0.768462
P54227_RASGQAFELILS(1)PR	WT_NT-WT_EGCG__-__TG_NT-TG_EGCG	0.162789	0.766884	0.212273	15	0.834752
P54285_VEEHS(1)PLER	WT_NT-WT_EGCG__-__TG_NT-TG_EGCG	-0.774546	0.91381	-0.847601	15	0.409981
P54728_PAQTPVLTS(1)PAPADSTPGDSSR	WT_NT-WT_EGCG__-__TG_NT-TG_EGCG	-1.09424	0.638996	-1.71244	15	0.107404
P55012_GEGTPAAGDGLGRPLGPT(0.001)PS(0.996)QS(0.003)R	WT_NT-WT_EGCG__-__TG_NT-TG_EGCG	0.993426	0.730384	1.36014	14	0.195285
P55012_GEGTPAAGDGLGRPLGPT(0.04)PS(0.09)QS(0.871)R	WT_NT-WT_EGCG__-__TG_NT-TG_EGCG	-0.373839	0.480233	-0.778453	11	0.452722
P55088_GSYMEVEDNRS(1)QVETEDLILK	WT_NT-WT_EGCG__-__TG_NT-TG_EGCG	-0.244488	0.540462	-0.452368	15	0.657477
P55288_PGLRPAPNS(1)VDVDDFINTR	WT_NT-WT_EGCG__-__TG_NT-TG_EGCG	-0.29222	0.370505	-0.788707	10	0.448577
P56399_GTGLQPGEEELPDIAPPLVT(1)PDEPK	WT_NT-WT_EGCG__-__TG_NT-TG_EGCG	0.121691	0.600637	0.202604	15	0.842167
P56399_SAAES(1)ISESVPVGPK	WT_NT-WT_EGCG__-__TG_NT-TG_EGCG	0.165251	0.216497	0.763295	13	0.458916
P56399_SAAESIS(0.971)ES(0.029)VPVGPK	WT_NT-WT_EGCG__-__TG_NT-TG_EGCG	0.133385	0.597941	0.223074	13	0.826945
P56564_NRDVEMGNS(1)VIEENEMK	WT_NT-WT_EGCG__-__TG_NT-TG_EGCG	0.0857823	0.278803	0.30768	15	0.762557
P56695_LNATAS(1)LEQDK	WT_NT-WT_EGCG__-__TG_NT-TG_EGCG	-0.0196978	0.527773	-0.0373224	13	0.970795
P57776_ATAPQTQHVS(1)PMR	WT_NT-WT_EGCG__-__TG_NT-TG_EGCG	-0.0919398	0.885547	-0.103823	15	0.918686
P57776_KGATPAEDDEDKDIDLFGS(1)DEEEEDK	WT_NT-WT_EGCG__-__TG_NT-TG_EGCG	1.26149	0.78541	1.60615	15	0.129082
P58871_ENY(0.001)EDQEPLVGHES(0.986)PIT(0.013)LAAR	WT_NT-WT_EGCG__-__TG_NT-TG_EGCG	-0.586642	0.343343	-1.70862	12	0.113234
P58871_MQAESQS(0.999)PTNVDLEDK	WT_NT-WT_EGCG__-__TG_NT-TG_EGCG	0.295129	0.725926	0.406556	15	0.690076
P59281_KPS(0.994)S(0.006)ETDIENWASK	WT_NT-WT_EGCG__-__TG_NT-TG_EGCG	-1.22359	0.77936	-1.57	9	0.150863
P59648_SELPS(0.825)S(0.175)APGGGGV	WT_NT-WT_EGCG__-__TG_NT-TG_EGCG	0.0368838	0.43191	0.0853971	13	0.933247
P59808_S(0.002)HS(0.998)LDDLQGDADVGK	WT_NT-WT_EGCG__-__TG_NT-TG_EGCG	-0.343257	0.44847	-0.765396	14	0.456746
P60469_GEGPAVPGDT(0.999)PPPT(0.001)PR	WT_NT-WT_EGCG__-__TG_NT-TG_EGCG	0.233818	0.139223	1.67945	15	0.113768
P60469_RGS(1)ALGPDEAGGELER	WT_NT-WT_EGCG__-__TG_NT-TG_EGCG	-0.0459702	0.651626	-0.0705469	15	0.94469
P60469_VSSSGLDS(1)LGR	WT_NT-WT_EGCG__-__TG_NT-TG_EGCG	-0.117928	0.378074	-0.311918	11	0.760935
P60904_S(0.001)LS(0.993)T(0.006)SGESLYHVLGLDK	WT_NT-WT_EGCG__-__TG_NT-TG_EGCG	-0.209387	1.21418	-0.172451	15	0.865389
P61028_GAMGIMLVY(0.998)DIT(0.994)NEKS(0.008)FDNIKNWIR	WT_NT-WT_EGCG__-__TG_NT-TG_EGCG	-0.703048	0.947621	-0.741908	12	0.472415
P61264_SAKDS(1)DDEEEVVHVDR	WT_NT-WT_EGCG__-__TG_NT-TG_EGCG	-0.0524293	0.392451	-0.133595	15	0.895499
P61329_EPS(1)LHEIGEK	WT_NT-WT_EGCG__-__TG_NT-TG_EGCG	-0.140255	0.647867	-0.216487	15	0.831525
P61807_LMTANS(1)PEVHG	WT_NT-WT_EGCG__-__TG_NT-TG_EGCG	-0.0472946	0.225665	-0.209579	11	0.837827
P61979_DYDDMS(1)PR	WT_NT-WT_EGCG__-__TG_NT-TG_EGCG	0.351389	0.49219	0.71393	13	0.487891
P62071_FQEQECPPS(1)PEPTRK	WT_NT-WT_EGCG__-__TG_NT-TG_EGCG	0.312101	0.652279	0.478478	15	0.639209
P62259_AAFDDAIAELDTLS(0.999)EES(0.001)YK	WT_NT-WT_EGCG__-__TG_NT-TG_EGCG	0.0419425	0.396747	0.105716	15	0.917209
P62482_MYPESTTGS(1)PAR	WT_NT-WT_EGCG__-__TG_NT-TG_EGCG	0.418304	0.682429	0.612963	15	0.549082
P62482_RS(0.002)S(0.998)LVITTK	WT_NT-WT_EGCG__-__TG_NT-TG_EGCG	0.314756	0.408701	0.770138	14	0.454018
P62484_NMAPSQQS(1)PVR	WT_NT-WT_EGCG__-__TG_NT-TG_EGCG	-0.28788	0.767906	-0.374889	15	0.71299
P62484_TTPPTQKPPS(1)PPMSGK	WT_NT-WT_EGCG__-__TG_NT-TG_EGCG	0.355498	0.348827	1.01912	15	0.3243
P62751_IRT(0.005)S(0.049)PT(0.947)FR	WT_NT-WT_EGCG__-__TG_NT-TG_EGCG	0.371463	0.254126	1.46173	10	0.174517
P62983_TLS(1)DYNIQK	WT_NT-WT_EGCG__-__TG_NT-TG_EGCG	-0.427392	0.524298	-0.81517	11	0.432271
P62996_RPHT(1)PTPGIYMGR	WT_NT-WT_EGCG__-__TG_NT-TG_EGCG	-0.258265	0.58324	-0.442811	15	0.664222
P63011_MS(1)ESLDTADPAVTGAK	WT_NT-WT_EGCG__-__TG_NT-TG_EGCG	-0.0940939	0.451368	-0.208464	15	0.837671
P63046_AESEAET(0.001)PGT(0.999)PGEFESK	WT_NT-WT_EGCG__-__TG_NT-TG_EGCG	-0.531389	0.480021	-1.10701	13	0.288352
P63085_VADPDHDHTGFLT(1)EYVATR	WT_NT-WT_EGCG__-__TG_NT-TG_EGCG	-0.229161	0.686517	-0.333803	15	0.743149
P63101_TAFDEAIAELDTLS(1)EESYK	WT_NT-WT_EGCG__-__TG_NT-TG_EGCG	0.0838254	0.550858	0.152172	15	0.881079
P63141_IPS(0.012)S(0.988)PDLKK	WT_NT-WT_EGCG__-__TG_NT-TG_EGCG	0.436073	1.09104	0.399684	11	0.69704
P63141_IPS(0.998)S(0.002)PDLKK	WT_NT-WT_EGCG__-__TG_NT-TG_EGCG	-0.391954	0.83836	-0.467525	14	0.647319
P63166_S(1)DQEAKPSTEDLGDK	WT_NT-WT_EGCG__-__TG_NT-TG_EGCG	0.578195	0.55959	1.03325	15	0.31786
P63216_GET(1)PVNSTMSIGQAR	WT_NT-WT_EGCG__-__TG_NT-TG_EGCG	0.0536341	0.433987	0.123585	15	0.903285
P63260_GYSFT(0.052)T(0.198)T(0.749)AER	WT_NT-WT_EGCG__-__TG_NT-TG_EGCG	0.0511042	0.510583	0.10009	10	0.922251
P63318_AAPALT(1)PPDR	WT_NT-WT_EGCG__-__TG_NT-TG_EGCG	0.32833	0.240786	1.36358	15	0.192817
P63318_LVLASIDQADFQGFT(0.997)Y(0.003)VNPDFVHPDAR	WT_NT-WT_EGCG__-__TG_NT-TG_EGCG	-0.153468	0.886357	-0.173145	13	0.865205
P63318_MGPSS(0.018)S(0.978)PIPS(0.003)PSPSPTDSK	WT_NT-WT_EGCG__-__TG_NT-TG_EGCG	-0.770556	0.751731	-1.02504	13	0.32404
P63318_MGPSSSPIPSPS(0.009)PS(0.979)PT(0.012)DSK	WT_NT-WT_EGCG__-__TG_NT-TG_EGCG	0.0394632	0.582934	0.0676975	15	0.946921
P63318_MGPSSSPIPSPSPS(0.005)PT(0.994)DS(0.001)K	WT_NT-WT_EGCG__-__TG_NT-TG_EGCG	-0.0209071	0.577536	-0.0362005	14	0.971634
P63328_ITS(1)FEEAK	WT_NT-WT_EGCG__-__TG_NT-TG_EGCG	-0.686718	0.431429	-1.59173	14	0.133767
P68181_T(0.941)WT(0.059)LCGTPEYLAPEIILSK	WT_NT-WT_EGCG__-__TG_NT-TG_EGCG	0.539815	1.63109	0.330953	13	0.745954
P70182_KIPLKPS(0.087)PT(0.913)K	WT_NT-WT_EGCG__-__TG_NT-TG_EGCG	0.640988	0.407003	1.5749	15	0.136133
P70182_KIPLKPS(0.994)PT(0.006)K	WT_NT-WT_EGCG__-__TG_NT-TG_EGCG	0.627169	0.900889	0.696167	15	0.496971
P70288_MLPHAPGVQMQAIPEDAVHEDS(1)GDEDGEDPDK	WT_NT-WT_EGCG__-__TG_NT-TG_EGCG	-0.758	0.810435	-0.9353	13	0.366683
P70333_HTGPNS(1)PDTANDGFVR	WT_NT-WT_EGCG__-__TG_NT-TG_EGCG	-0.211451	0.210481	-1.00461	15	0.331018
P70399_LPT(0.002)S(0.003)EEERS(0.995)PAK	WT_NT-WT_EGCG__-__TG_NT-TG_EGCG	0.680832	0.369327	1.84344	13	0.0881749
P70399_MESLGS(1)PR	WT_NT-WT_EGCG__-__TG_NT-TG_EGCG	-0.418416	0.414322	-1.00988	10	0.336363
P70399_S(0.001)EDRPS(0.971)S(0.027)PQVSVAAVETK	WT_NT-WT_EGCG__-__TG_NT-TG_EGCG	0.673752	0.541665	1.24385	7	0.25359
P70399_STPFIVPS(0.017)S(0.022)PT(0.961)EQGGRK	WT_NT-WT_EGCG__-__TG_NT-TG_EGCG	0.0327308	0.319026	0.102596	13	0.919849
P70414_GMIIEHEGDRPAS(1)K	WT_NT-WT_EGCG__-__TG_NT-TG_EGCG	1.92633	1.06341	1.81147	12	0.0951536
P70441_EALVEPASES(1)PRPALAR	WT_NT-WT_EGCG__-__TG_NT-TG_EGCG	0.231234	0.688229	0.335984	15	0.741537
P70663_PS(0.011)ALNS(0.989)EEETHEQS(0.995)T(0.005)EQDK	WT_NT-WT_EGCG__-__TG_NT-TG_EGCG	0.759868	0.884021	0.859558	15	0.403561
P70663_PSALNS(1)EEETHEQSTEQDK	WT_NT-WT_EGCG__-__TG_NT-TG_EGCG	0.126834	0.634934	0.199759	15	0.844352
P80560_ADSVAGAIQSDPAEGS(1)QESHGR	WT_NT-WT_EGCG__-__TG_NT-TG_EGCG	-0.0659503	0.770231	-0.0856241	15	0.932898
P83510_SEGS(1)PVLPHEPSK	WT_NT-WT_EGCG__-__TG_NT-TG_EGCG	0.185022	0.151617	1.22032	15	0.241182
P83510_TTS(0.003)IS(0.997)PALAR	WT_NT-WT_EGCG__-__TG_NT-TG_EGCG	-0.309588	0.590695	-0.524107	11	0.610602
P84086_AALEQPCEGS(0.997)LT(0.003)RPK	WT_NT-WT_EGCG__-__TG_NT-TG_EGCG	0.0429737	0.437251	0.0982817	15	0.92301
P97379_S(0.004)AT(0.996)PPPAEPASLPQEPPK	WT_NT-WT_EGCG__-__TG_NT-TG_EGCG	-0.0867495	0.216953	-0.399853	13	0.695757
P97427_GMYDGPVYEVPAT(1)PK	WT_NT-WT_EGCG__-__TG_NT-TG_EGCG	-0.21753	0.260215	-0.835961	15	0.416295
P97427_NLHQS(0.001)NFS(0.066)LS(0.933)GAQIDDNNPR	WT_NT-WT_EGCG__-__TG_NT-TG_EGCG	-1.35216	0.642147	-2.10569	12	0.0569659
P97427_S(1)IPHITSDR	WT_NT-WT_EGCG__-__TG_NT-TG_EGCG	0.109896	0.234245	0.469153	15	0.645707
P97445_GADYTEPDS(1)PREPPGGAHDPAPR	WT_NT-WT_EGCG__-__TG_NT-TG_EGCG	0.22773	0.433398	0.525454	15	0.606949
P97492_PLREPGSSHLGS(0.999)PDT(0.001)AR	WT_NT-WT_EGCG__-__TG_NT-TG_EGCG	0.0561823	0.910173	0.0617271	15	0.951595
P97492_S(1)LGSGESESESRPGK	WT_NT-WT_EGCG__-__TG_NT-TG_EGCG	0.0603331	0.445668	0.135377	14	0.894241
P97798_LELKPIDKS(1)PDPNPVMTDTPIPR	WT_NT-WT_EGCG__-__TG_NT-TG_EGCG	-0.0551583	0.677055	-0.0814679	10	0.936677
P97825_S(0.009)NS(0.99)S(0.001)EASSGDFLDLK	WT_NT-WT_EGCG__-__TG_NT-TG_EGCG	-0.544655	0.386207	-1.41026	13	0.181938
P97855_S(0.083)T(0.083)S(0.834)PAPADVAPAQEDLR	WT_NT-WT_EGCG__-__TG_NT-TG_EGCG	-0.064784	0.169851	-0.381416	10	0.710873
P97868_VEGTEIVKPS(1)PK	WT_NT-WT_EGCG__-__TG_NT-TG_EGCG	0.13563	0.203503	0.666475	14	0.515941
P98084_S(0.663)AS(0.337)QDCIETTPGAQEGK	WT_NT-WT_EGCG__-__TG_NT-TG_EGCG	-0.331437	0.852314	-0.388867	10	0.705526
Q00PI9_S(1)GDETPGSEAPGDK	WT_NT-WT_EGCG__-__TG_NT-TG_EGCG	-0.162165	0.433799	-0.373826	13	0.71456
Q01768_VMLGET(1)NPADSKPGTIR	WT_NT-WT_EGCG__-__TG_NT-TG_EGCG	-0.710643	0.484685	-1.46619	15	0.163244
Q02053_ATLPS(1)PDK	WT_NT-WT_EGCG__-__TG_NT-TG_EGCG	-0.133609	0.391547	-0.341233	15	0.737661
Q02248_RLS(1)VELTSSLFR	WT_NT-WT_EGCG__-__TG_NT-TG_EGCG	-0.518025	0.791367	-0.654595	9	0.529101
Q02248_RT(0.005)S(0.995)MGGTQQQFVEGVR	WT_NT-WT_EGCG__-__TG_NT-TG_EGCG	0.308851	0.508478	0.607404	15	0.552668
Q02357_RRT(0.544)LT(0.667)PLT(0.789)LRY(1)S(1)ILS(1)ES(1)R	WT_NT-WT_EGCG__-__TG_NT-TG_EGCG	0.118468	0.407867	0.290456	10	0.777402
Q03173_NS(0.001)RPS(0.049)S(0.933)PVNT(0.015)PS(0.001)S(0.001)QPPAAK	WT_NT-WT_EGCG__-__TG_NT-TG_EGCG	-0.697568	0.779015	-0.89545	14	0.385684
Q03173_S(1)PVISRPK	WT_NT-WT_EGCG__-__TG_NT-TG_EGCG	0.228572	0.216552	1.05551	13	0.310415
Q03517_EHLGPGS(0.015)S(0.985)QEMER	WT_NT-WT_EGCG__-__TG_NT-TG_EGCG	-0.485743	1.71283	-0.283591	10	0.782508
Q03517_IETQTQEEVRDS(1)K	WT_NT-WT_EGCG__-__TG_NT-TG_EGCG	0.847308	0.714027	1.18666	15	0.253817
Q03517_VPS(0.002)PVS(0.994)S(0.004)EDDLQEEEQLEQAIK	WT_NT-WT_EGCG__-__TG_NT-TG_EGCG	-0.28202	0.458967	-0.614467	14	0.548764
Q04690_S(1)FDHLISDTK	WT_NT-WT_EGCG__-__TG_NT-TG_EGCG	-0.000464817	0.245765	-0.00189131	14	0.998518
Q05D44_SVPTVDS(1)GNEDDDSSFK	WT_NT-WT_EGCG__-__TG_NT-TG_EGCG	0.169966	0.296635	0.572982	15	0.575147
Q08274_RYHS(1)LGNISR	WT_NT-WT_EGCG__-__TG_NT-TG_EGCG	0.612637	0.938078	0.653076	9	0.530035
Q08460_GGYS(0.016)T(0.979)PQT(0.005)LANR	WT_NT-WT_EGCG__-__TG_NT-TG_EGCG	0.2995	0.286305	1.04609	14	0.313247
Q08460_RLEDEQPPTLS(1)PK	WT_NT-WT_EGCG__-__TG_NT-TG_EGCG	0.426152	0.276141	1.54325	12	0.148721
Q0P678_SFSSSPSPS(0.003)PT(0.003)PS(0.994)PHRPPVR	WT_NT-WT_EGCG__-__TG_NT-TG_EGCG	-0.473126	0.552271	-0.856692	10	0.411674
Q148V7_AGS(0.991)IS(0.009)T(0.001)LDSLDFAR	WT_NT-WT_EGCG__-__TG_NT-TG_EGCG	-0.284024	0.601139	-0.472476	13	0.64442
Q148V7_S(0.213)S(0.787)PEIQEPIK	WT_NT-WT_EGCG__-__TG_NT-TG_EGCG	0.141822	0.201413	0.704134	14	0.492896
Q148V7_S(0.676)S(0.324)PEIQEPIK	WT_NT-WT_EGCG__-__TG_NT-TG_EGCG	0.231085	0.231551	0.997989	12	0.337984
Q14CH0_STVEDFEANT(0.042)S(0.945)PT(0.012)K	WT_NT-WT_EGCG__-__TG_NT-TG_EGCG	0.0844027	0.248627	0.339475	14	0.739291
Q2PFD7_DHRPET(1)PGIK	WT_NT-WT_EGCG__-__TG_NT-TG_EGCG	-0.245948	0.919082	-0.267602	10	0.794444
Q2PFD7_IGS(0.986)T(0.014)TNPFLDIPHDPNAAVYK	WT_NT-WT_EGCG__-__TG_NT-TG_EGCG	-0.693058	0.990075	-0.700006	14	0.495392
Q2PFD7_S(0.001)HS(0.017)S(0.981)PSLNPDASPVTAK	WT_NT-WT_EGCG__-__TG_NT-TG_EGCG	-0.467184	0.92574	-0.50466	12	0.622937
Q2PFD7_S(0.013)HS(0.052)S(0.052)PS(0.883)LNPDAS(0.754)PVT(0.246)AK	WT_NT-WT_EGCG__-__TG_NT-TG_EGCG	-1.02171	1.55227	-0.658204	11	0.523943
Q2PFD7_S(0.031)HS(0.968)S(0.001)PSLNPDAS(1)PVTAK	WT_NT-WT_EGCG__-__TG_NT-TG_EGCG	0.432431	0.561322	0.770378	15	0.453039
Q2PFD7_SHS(1)SPSLNPDASPVTAK	WT_NT-WT_EGCG__-__TG_NT-TG_EGCG	0.349062	0.305873	1.1412	15	0.27168
Q3TES0_AQAPELQQEEERPGAVGS(1)PR	WT_NT-WT_EGCG__-__TG_NT-TG_EGCG	-2.04563	1.00352	-2.03845	11	0.0662802
Q3TES0_VQTPQS(1)PHQHPVAPGAIADK	WT_NT-WT_EGCG__-__TG_NT-TG_EGCG	-0.0543422	0.390471	-0.139171	13	0.891448
Q3TVA9_GLS(1)LTETELEELR	WT_NT-WT_EGCG__-__TG_NT-TG_EGCG	-1.06867	0.650398	-1.6431	15	0.121155
Q3TWL2_RIINLGPVHPGPLS(1)PEPQPMGVR	WT_NT-WT_EGCG__-__TG_NT-TG_EGCG	-0.808337	1.02552	-0.788224	8	0.453286
Q3TWW8_SHS(1)PLPAPPSK	WT_NT-WT_EGCG__-__TG_NT-TG_EGCG	0.421243	0.416859	1.01052	15	0.328271
Q3TXS7_T(0.003)VGT(0.997)PIASVPGSTNTGTVPGSEK	WT_NT-WT_EGCG__-__TG_NT-TG_EGCG	0.34279	0.167874	2.04195	10	0.0684239
Q3TXS7_T(0.936)VGT(0.064)PIASVPGSTNTGTVPGSEK	WT_NT-WT_EGCG__-__TG_NT-TG_EGCG	-0.902814	1.09013	-0.828174	12	0.423738
Q3TXS7_TASAVAGKT(1)PDAS(1)PEPK	WT_NT-WT_EGCG__-__TG_NT-TG_EGCG	0.72592	0.711702	1.01998	15	0.323909
Q3U0M1_FNFESVPES(1)PGEK	WT_NT-WT_EGCG__-__TG_NT-TG_EGCG	0.306242	0.40959	0.747678	14	0.467028
Q3U0V1_VQIS(0.993)PDS(0.007)GGLPER	WT_NT-WT_EGCG__-__TG_NT-TG_EGCG	0.1363	0.277574	0.491042	12	0.632254
Q3UGS4_S(0.994)PT(0.006)NSSEIFTPAHEENVR	WT_NT-WT_EGCG__-__TG_NT-TG_EGCG	0.322895	0.3146	1.02637	9	0.331512
Q3UGY8_VAAPSS(0.009)S(0.973)PS(0.018)AEAEYWR	WT_NT-WT_EGCG__-__TG_NT-TG_EGCG	-0.404287	0.501162	-0.8067	11	0.436934
Q3UH68_TINHQMES(1)PGER	WT_NT-WT_EGCG__-__TG_NT-TG_EGCG	-0.397351	0.247172	-1.60759	10	0.139004
Q3UHB8_S(0.006)FS(0.994)LGDLSHSPQTAQHVER	WT_NT-WT_EGCG__-__TG_NT-TG_EGCG	0.181068	0.291691	0.620752	15	0.54408
Q3UHB8_SHS(1)LDSLSR	WT_NT-WT_EGCG__-__TG_NT-TG_EGCG	0.724816	0.285296	2.54057	14	0.0235437
Q3UHD1_NENVATLSVS(0.004)S(0.996)LER	WT_NT-WT_EGCG__-__TG_NT-TG_EGCG	-0.772111	0.486582	-1.58681	13	0.136572
Q3UHD6_SES(1)GYGFNVR	WT_NT-WT_EGCG__-__TG_NT-TG_EGCG	-0.156767	0.285865	-0.548396	15	0.591489
Q3UHD9_ALS(0.975)T(0.025)DCTPSGDLSPLSR	WT_NT-WT_EGCG__-__TG_NT-TG_EGCG	0.234683	0.349023	0.672399	11	0.515206
Q3UHD9_GAGSRLS(0.999)WPES(0.001)EGK	WT_NT-WT_EGCG__-__TG_NT-TG_EGCG	-0.0546827	0.44446	-0.123032	10	0.90452
Q3UHD9_LSTPSKT(0.999)EGSAVQAEAK	WT_NT-WT_EGCG__-__TG_NT-TG_EGCG	0.0175882	0.536607	0.0327766	12	0.974392
Q3UHJ0_ILS(1)DVTHSAVFGVPASK	WT_NT-WT_EGCG__-__TG_NT-TG_EGCG	-0.832184	0.755853	-1.10099	12	0.292497
Q3UHJ0_VGSLT(1)PPSSPK	WT_NT-WT_EGCG__-__TG_NT-TG_EGCG	0.722957	0.330336	2.18855	14	0.0460777
Q3UHJ0_VQT(0.001)T(0.999)PPPTIQGQK	WT_NT-WT_EGCG__-__TG_NT-TG_EGCG	0.312595	0.257084	1.21593	13	0.245631
Q3UHK3_T(0.047)GAY(0.989)LQFLS(0.964)ILS(1)RMLIR	WT_NT-WT_EGCG__-__TG_NT-TG_EGCG	0.388215	0.629728	0.61648	15	0.546821
Q3UHK3_T(0.136)GAY(0.98)LQFLS(0.884)ILS(1)RMLIR	WT_NT-WT_EGCG__-__TG_NT-TG_EGCG	0.388215	0.629728	0.61648	15	0.546821
Q3UHK3_T(0.224)GAY(0.792)LQFLS(0.984)ILS(1)RMLIR	WT_NT-WT_EGCG__-__TG_NT-TG_EGCG	0.143589	0.727406	0.197399	15	0.846166
Q3ULB5_S(1)LVGTPYWMAPEVISR	WT_NT-WT_EGCG__-__TG_NT-TG_EGCG	-0.368524	0.603547	-0.610597	11	0.553873
Q3UMB5_VAS(1)PANVGTLHTLSR	WT_NT-WT_EGCG__-__TG_NT-TG_EGCG	0.280635	0.354705	0.791178	12	0.444197
Q3UMU9_GGS(0.996)S(0.004)GEELEDEEPVK	WT_NT-WT_EGCG__-__TG_NT-TG_EGCG	-0.133416	0.721896	-0.184813	14	0.856026
Q3UN16_RLS(0.999)LGS(0.001)PDSR	WT_NT-WT_EGCG__-__TG_NT-TG_EGCG	0.631671	0.359659	1.75631	12	0.1045
Q3UNH4_APSPAPRPPS(1)RR	WT_NT-WT_EGCG__-__TG_NT-TG_EGCG	0.164212	1.94828	0.0842855	11	0.934344
Q3UNH4_ERPGS(0.999)T(0.001)GEGDLVSLR	WT_NT-WT_EGCG__-__TG_NT-TG_EGCG	-1.38097	1.19235	-1.15819	15	0.264897
Q3UNH4_NSELVS(1)PVKPER	WT_NT-WT_EGCG__-__TG_NT-TG_EGCG	-0.517307	0.566004	-0.913964	15	0.375194
Q3UNH4_S(0.006)VAT(0.006)GPMT(0.989)PQAAAPPAVPPVFPEVR	WT_NT-WT_EGCG__-__TG_NT-TG_EGCG	-1.17941	1.05988	-1.11278	12	0.2876
Q3UNH4_S(0.995)PS(0.005)AEAAAPPPGPR	WT_NT-WT_EGCG__-__TG_NT-TG_EGCG	0.189747	0.265109	0.715732	12	0.487851
Q3UNH4_SIGSLPEREPSAST(0.011)S(0.989)QK	WT_NT-WT_EGCG__-__TG_NT-TG_EGCG	-0.313608	0.287703	-1.09004	14	0.294103
Q3UNH4_VITQIPGAT(0.042)S(0.958)PGK	WT_NT-WT_EGCG__-__TG_NT-TG_EGCG	-0.00641339	0.796571	-0.00805125	14	0.99369
Q3USB7_KLPSESDLLEGEVT(1)DEDEEAEMSR	WT_NT-WT_EGCG__-__TG_NT-TG_EGCG	0.311612	0.636409	0.489641	13	0.632546
Q3UUG6_SSEAAGSSSLISHCSSDPADRLS(1)PFLAAR	WT_NT-WT_EGCG__-__TG_NT-TG_EGCG	0.285893	0.621502	0.460002	12	0.653738
Q3UVL4_AAAAAVGPGLGS(0.001)GPGDS(0.999)PEGPEADAPERR	WT_NT-WT_EGCG__-__TG_NT-TG_EGCG	0.715811	0.567012	1.26243	13	0.228972
Q3UVX5_PRS(1)PS(1)PISTLSHLAGSAGR	WT_NT-WT_EGCG__-__TG_NT-TG_EGCG	-0.33412	0.375282	-0.890318	15	0.387352
Q3UYG8_GLS(1)PPHK	WT_NT-WT_EGCG__-__TG_NT-TG_EGCG	0.0227322	0.434065	0.0523705	9	0.959378
Q3V3V9_PLPPY(0.012)PT(0.049)EPS(0.685)S(0.256)PERS(0.854)PPS(0.104)PAT(0.039)DQR	WT_NT-WT_EGCG__-__TG_NT-TG_EGCG	0.545041	0.38598	1.4121	11	0.185581
Q4ACU6_AHS(1)PQGEGEIPLHR	WT_NT-WT_EGCG__-__TG_NT-TG_EGCG	0.653549	0.507591	1.28755	14	0.218781
Q4KMM3_RDS(0.999)ET(0.001)EVEELRK	WT_NT-WT_EGCG__-__TG_NT-TG_EGCG	0.247484	0.378998	0.652995	14	0.524339
Q4KMM3_S(0.068)T(0.075)EES(0.353)LS(0.49)EDAFT(0.011)ES(0.015)ELS(0.985)PIREELLS(0.001)S(0.001)EPR	WT_NT-WT_EGCG__-__TG_NT-TG_EGCG	-1.39077	1.0946	-1.27058	12	0.227959
Q4KMM3_TTT(1)PDVAHPK	WT_NT-WT_EGCG__-__TG_NT-TG_EGCG	0.222869	0.556585	0.400423	15	0.69449
Q4KMM3_VVSST(0.001)S(0.999)EEEEAFTEK	WT_NT-WT_EGCG__-__TG_NT-TG_EGCG	0.246747	0.31033	0.795113	13	0.440824
Q4VA53_AES(1)PETSAVESTQSTPQK	WT_NT-WT_EGCG__-__TG_NT-TG_EGCG	-0.11036	0.287389	-0.384009	12	0.70769
Q52KI8_APKPEPVPEPKEPS(1)PEK	WT_NT-WT_EGCG__-__TG_NT-TG_EGCG	0.264792	0.16068	1.64794	14	0.121616
Q52KI8_KPPAPPSPVQSQSPS(0.033)T(0.033)NWS(0.933)PAVPAK	WT_NT-WT_EGCG__-__TG_NT-TG_EGCG	-0.529806	0.291417	-1.81803	9	0.102422
Q52KI8_RYS(1)PPIQR	WT_NT-WT_EGCG__-__TG_NT-TG_EGCG	0.377299	0.255665	1.47576	13	0.163816
Q52KI8_S(1)PELPEPSVR	WT_NT-WT_EGCG__-__TG_NT-TG_EGCG	-0.0476164	0.243152	-0.19583	15	0.847372
Q52KI8_TAS(1)PPPPPK	WT_NT-WT_EGCG__-__TG_NT-TG_EGCG	-0.0866351	0.237377	-0.364968	14	0.72059
Q569Z6_ASVSDLS(1)PR	WT_NT-WT_EGCG__-__TG_NT-TG_EGCG	0.298184	0.263475	1.13173	15	0.275515
Q569Z6_FSGEEGEIEDDES(0.996)GT(0.004)ENREEK	WT_NT-WT_EGCG__-__TG_NT-TG_EGCG	-0.16853	0.40904	-0.412013	15	0.686158
Q569Z6_IDIS(0.996)PS(0.003)T(0.001)FR	WT_NT-WT_EGCG__-__TG_NT-TG_EGCG	-0.835446	0.506702	-1.64879	12	0.125104
Q569Z6_KSPVGKS(1)PPATGSAYGSSQK	WT_NT-WT_EGCG__-__TG_NT-TG_EGCG	-0.0287036	0.674909	-0.0425296	10	0.966914
Q56A07_EQKLS(0.851)T(0.149)DDLKTEEEGK	WT_NT-WT_EGCG__-__TG_NT-TG_EGCG	1.87391	0.768692	2.43779	13	0.0298907
Q5DTL9_DSGLEDGRES(0.095)PS(0.905)FDT(0.001)PSQR	WT_NT-WT_EGCG__-__TG_NT-TG_EGCG	1.32645	2.14426	0.618604	9	0.55151
Q5DTL9_ERDSGLEDGRES(1)PSFDTPSQR	WT_NT-WT_EGCG__-__TG_NT-TG_EGCG	-0.258294	0.470867	-0.54855	15	0.591386
Q5DTL9_NDVS(0.999)RENST(0.001)VDFSK	WT_NT-WT_EGCG__-__TG_NT-TG_EGCG	-0.493963	0.594063	-0.831499	14	0.419649
Q5DTY9_LLAPEDVKQS(1)PDEFCHSDFEDASQGSDTR	WT_NT-WT_EGCG__-__TG_NT-TG_EGCG	-0.310052	0.395077	-0.784789	12	0.447794
Q5DTY9_T(0.001)LT(0.071)S(0.925)GS(0.004)RESNISSK	WT_NT-WT_EGCG__-__TG_NT-TG_EGCG	-0.0962057	0.458509	-0.209823	8	0.839051
Q5DU25_AQNPAYFEGKPAS(1)LDEGAMAGAR	WT_NT-WT_EGCG__-__TG_NT-TG_EGCG	-0.116101	0.647828	-0.179216	15	0.860166
Q5F2E8_ASDPQS(0.999)PPQVS(0.001)R	WT_NT-WT_EGCG__-__TG_NT-TG_EGCG	0.0636927	0.341005	0.186779	15	0.854337
Q5PR73_GTFRES(1)YIPTVEDTYR	WT_NT-WT_EGCG__-__TG_NT-TG_EGCG	-0.389192	0.878088	-0.443226	14	0.664374
Q5RJI5_SSGGTPLHS(1)PLHTPR	WT_NT-WT_EGCG__-__TG_NT-TG_EGCG	-0.395829	0.46651	-0.848491	15	0.409501
Q5SRT8_DEPWWEGRVASDVHCT(1)LR	WT_NT-WT_EGCG__-__TG_NT-TG_EGCG	-1.83331	1.31228	-1.39704	13	0.185792
Q5SRX1_AAETVPDLPS(1)PPTEAPAPASNTSTR	WT_NT-WT_EGCG__-__TG_NT-TG_EGCG	-0.07071	0.320869	-0.220371	14	0.828764
Q5SRX1_GIEFPMADLDALS(1)PIHTPQR	WT_NT-WT_EGCG__-__TG_NT-TG_EGCG	-0.25848	0.404344	-0.639258	15	0.532296
Q5SSH7_S(1)MEETRPVPTVK	WT_NT-WT_EGCG__-__TG_NT-TG_EGCG	0.00100267	0.794419	0.00126214	8	0.999024
Q5U3K5_NISLS(0.003)S(0.997)EEEAEGLAGHPR	WT_NT-WT_EGCG__-__TG_NT-TG_EGCG	0.570424	0.400155	1.42551	14	0.175925
Q60598_KQT(0.982)PPAS(0.019)PS(0.998)PQPIEDRPPS(0.496)S(0.414)PIY(0.09)EDAAPFK	WT_NT-WT_EGCG__-__TG_NT-TG_EGCG	-2.7205	1.45583	-1.8687	14	0.0827316
Q60598_KQT(1)PPASPSPQPIEDRPPSSPIYEDAAPFK	WT_NT-WT_EGCG__-__TG_NT-TG_EGCG	0.165717	0.490265	0.338014	15	0.740037
Q60771_FYYSSGS(0.001)S(0.132)S(0.846)PT(0.021)HAK	WT_NT-WT_EGCG__-__TG_NT-TG_EGCG	-0.503865	2.98668	-0.168704	12	0.86884
Q60829_ATLSEPGEEPQHPS(1)PP	WT_NT-WT_EGCG__-__TG_NT-TG_EGCG	-0.419149	0.393272	-1.0658	15	0.30337
Q60829_AVQHLQTISNLSENQAS(1)EEEDELGELR	WT_NT-WT_EGCG__-__TG_NT-TG_EGCG	-1.07317	0.390596	-2.74752	13	0.0166164
Q60875_EAQELGS(1)PEDR	WT_NT-WT_EGCG__-__TG_NT-TG_EGCG	-0.168877	0.446522	-0.378206	14	0.71095
Q60875_LQDS(0.053)S(0.946)DPDTGSEEEVS(0.077)S(0.067)RLS(0.822)PPHS(0.034)PR	WT_NT-WT_EGCG__-__TG_NT-TG_EGCG	0.0755744	0.505438	0.149522	10	0.884114
Q60875_LQDS(0.17)S(0.827)DPDT(0.001)GS(0.001)EEEVS(0.001)S(0.001)RLS(0.968)PPHS(0.032)PR	WT_NT-WT_EGCG__-__TG_NT-TG_EGCG	0.117927	1.19173	0.0989539	10	0.92313
Q60902_STPSHGSVSS(0.001)LNS(0.002)T(0.002)GS(0.246)LS(0.749)PK	WT_NT-WT_EGCG__-__TG_NT-TG_EGCG	0.181618	0.532777	0.340889	9	0.74101
Q60902_TVFAGAVPVLPAS(1)PPPK	WT_NT-WT_EGCG__-__TG_NT-TG_EGCG	-0.0104696	0.393643	-0.0265967	15	0.979132
Q60932_LTFDSS(0.004)FS(0.992)PNT(0.003)GKK	WT_NT-WT_EGCG__-__TG_NT-TG_EGCG	-0.278559	0.376653	-0.739564	15	0.470981
Q61029_GPPDFSSDEEREPT(0.999)PVLGSGASVGR	WT_NT-WT_EGCG__-__TG_NT-TG_EGCG	-0.400308	0.42179	-0.949069	9	0.367372
Q61036_T(0.004)AS(0.004)EPPLAPPVS(0.993)EEEDEEEEEEEDDNEPPPVIAPRPEHTK	WT_NT-WT_EGCG__-__TG_NT-TG_EGCG	-0.293454	0.563117	-0.521124	9	0.614859
Q61097_RTES(1)VPSDINNPVDR	WT_NT-WT_EGCG__-__TG_NT-TG_EGCG	-0.236168	0.626262	-0.377107	15	0.711376
Q61165_IGS(1)DPLAYEPK	WT_NT-WT_EGCG__-__TG_NT-TG_EGCG	-0.639794	0.419282	-1.52593	13	0.150983
Q61165_LDS(1)PTLSR	WT_NT-WT_EGCG__-__TG_NT-TG_EGCG	0.118927	0.396396	0.300022	15	0.768278
Q61206_PLHELIMQLLEET(1)PEEK	WT_NT-WT_EGCG__-__TG_NT-TG_EGCG	0.517114	0.812305	0.6366	12	0.53634
Q61290_FGEAVVVGRPGS(1)GDGDSDQSR	WT_NT-WT_EGCG__-__TG_NT-TG_EGCG	0.193144	0.657512	0.293749	14	0.773259
Q61290_HLLS(1)PDVSR	WT_NT-WT_EGCG__-__TG_NT-TG_EGCG	-0.448209	0.576332	-0.777693	14	0.449693
Q61290_HMQMS(0.195)S(0.805)QEALNK	WT_NT-WT_EGCG__-__TG_NT-TG_EGCG	-0.132739	1.18116	-0.11238	8	0.913291
Q61301_HIS(1)PVQALSEFK	WT_NT-WT_EGCG__-__TG_NT-TG_EGCG	0.12108	0.566494	0.213736	10	0.835048
Q61301_TPEELEDDS(1)DFEQEDYDVR	WT_NT-WT_EGCG__-__TG_NT-TG_EGCG	0.319001	0.73094	0.436425	14	0.669183
Q61316_MQVDQEEPHTEEQQQQPQT(1)PAENK	WT_NT-WT_EGCG__-__TG_NT-TG_EGCG	0.102812	0.352736	0.29147	15	0.774684
Q61337_RMS(1)DEFEGSFK	WT_NT-WT_EGCG__-__TG_NT-TG_EGCG	-0.658741	0.311518	-2.11462	7	0.0722941
Q61548_KPGNNEGS(1)GAPS(1)PLSK	WT_NT-WT_EGCG__-__TG_NT-TG_EGCG	0.112947	0.432613	0.261081	15	0.79758
Q61548_PDAAPSIDLFGTDAFS(0.02)S(0.98)PPR	WT_NT-WT_EGCG__-__TG_NT-TG_EGCG	-0.227952	0.630291	-0.361662	13	0.723415
Q61548_S(0.417)S(0.583)PATTVT(0.308)S(0.683)PNS(0.009)TPAK	WT_NT-WT_EGCG__-__TG_NT-TG_EGCG	0.363142	0.364387	0.996584	9	0.345005
Q61644_AEGATLSNATGAVESTSQAGDRGS(0.991)VS(0.007)S(0.001)YDR	WT_NT-WT_EGCG__-__TG_NT-TG_EGCG	-0.984416	1.07243	-0.917932	14	0.374198
Q61644_GSVS(0.066)S(0.934)YDR	WT_NT-WT_EGCG__-__TG_NT-TG_EGCG	-0.387592	0.785583	-0.493381	13	0.629973
Q61687_YVES(1)DDEKPTDENVNEK	WT_NT-WT_EGCG__-__TG_NT-TG_EGCG	0.369909	0.815667	0.453504	15	0.656677
Q61699_IES(1)PKLER	WT_NT-WT_EGCG__-__TG_NT-TG_EGCG	0.284941	0.213116	1.33702	15	0.201139
Q61699_NIQQDNSEAGTQPQVQTDGQQTS(0.007)QS(0.004)PPS(0.988)PELTSEESK	WT_NT-WT_EGCG__-__TG_NT-TG_EGCG	0.264502	0.474621	0.55729	10	0.589585
Q61699_VPT(1)EEEDGSSLEADMECPNQRPTESSDVDK	WT_NT-WT_EGCG__-__TG_NT-TG_EGCG	-0.602046	0.497025	-1.2113	15	0.24452
Q61701_NCPS(1)PMQTGAATDDSK	WT_NT-WT_EGCG__-__TG_NT-TG_EGCG	-0.385302	0.40321	-0.955586	13	0.356715
Q61768_PIRPGQHPAAS(1)PTHPGTVR	WT_NT-WT_EGCG__-__TG_NT-TG_EGCG	0.597765	0.796481	0.750507	14	0.465377
Q61990_PS(0.004)S(0.011)S(0.985)PVIFAGGQDR	WT_NT-WT_EGCG__-__TG_NT-TG_EGCG	-0.328542	0.321072	-1.02327	14	0.323539
Q62048_QPS(1)EEEIIK	WT_NT-WT_EGCG__-__TG_NT-TG_EGCG	-0.105648	0.273638	-0.386089	15	0.704852
Q62093_VDNLT(0.011)Y(0.004)RT(0.822)S(0.163)PDTLRR	WT_NT-WT_EGCG__-__TG_NT-TG_EGCG	0.63436	0.45685	1.38855	9	0.19837
Q62172_IAQEIASLS(1)K	WT_NT-WT_EGCG__-__TG_NT-TG_EGCG	-0.258513	0.384013	-0.673189	9	0.517739
Q62188_GGT(0.883)PAGS(0.946)T(0.171)RGS(0.5)PT(0.5)RPNPPVR	WT_NT-WT_EGCG__-__TG_NT-TG_EGCG	-0.377506	0.701838	-0.537882	15	0.598549
Q62188_GMYDGPVFDLT(0.001)T(0.003)T(0.997)PK	WT_NT-WT_EGCG__-__TG_NT-TG_EGCG	-0.383309	0.470027	-0.815504	14	0.428441
Q62188_GS(0.999)PT(0.001)RPNPPVR	WT_NT-WT_EGCG__-__TG_NT-TG_EGCG	0.0510075	0.632999	0.0805807	15	0.936841
Q62261_AQTLPTSVVTITS(0.001)ES(0.012)S(0.987)PGK	WT_NT-WT_EGCG__-__TG_NT-TG_EGCG	-0.772735	0.788822	-0.979606	14	0.343906
Q62261_ES(0.022)S(0.977)PVPS(0.001)PTLDRK	WT_NT-WT_EGCG__-__TG_NT-TG_EGCG	0.737782	0.435892	1.69258	15	0.111197
Q62261_ES(0.5)S(0.5)PVPS(0.999)PT(0.001)LDRK	WT_NT-WT_EGCG__-__TG_NT-TG_EGCG	0.425927	0.810122	0.525757	15	0.606743
Q62261_ES(0.891)S(0.109)PVPSPTLDR	WT_NT-WT_EGCG__-__TG_NT-TG_EGCG	-0.272417	1.01762	-0.267701	14	0.792833
Q62261_TLET(1)PAAQMEGFLNR	WT_NT-WT_EGCG__-__TG_NT-TG_EGCG	-0.183674	0.608066	-0.302062	11	0.768239
Q62277_LHQVY(1)FDAPSCVK	WT_NT-WT_EGCG__-__TG_NT-TG_EGCG	0.325911	0.33149	0.983172	14	0.34221
Q62313_T(0.005)ES(0.995)GETLAGDSDFSLKPEK	WT_NT-WT_EGCG__-__TG_NT-TG_EGCG	-0.551137	0.531016	-1.03789	14	0.316915
Q62318_S(1)GEGEVSGLLR	WT_NT-WT_EGCG__-__TG_NT-TG_EGCG	-0.65219	0.437282	-1.49146	11	0.163951
Q62376_YDERPGPS(1)PLPHR	WT_NT-WT_EGCG__-__TG_NT-TG_EGCG	0.355962	0.294445	1.20893	13	0.24822
Q62417_RSAT(1)LPLPAR	WT_NT-WT_EGCG__-__TG_NT-TG_EGCG	0.210729	0.270212	0.779866	11	0.451924
Q62433_S(1)RELHDVDLAEVKPLVEK	WT_NT-WT_EGCG__-__TG_NT-TG_EGCG	-0.317423	0.581293	-0.546064	15	0.593052
Q62433_T(0.002)AS(0.998)GSSVTSLEGTR	WT_NT-WT_EGCG__-__TG_NT-TG_EGCG	-0.178787	0.447851	-0.399211	15	0.695364
Q62448_T(0.046)QT(0.953)PPLGQTPQLGLK	WT_NT-WT_EGCG__-__TG_NT-TG_EGCG	-0.678611	0.55104	-1.23151	11	0.243812
Q63844_IADPEHDHTGFLT(0.999)EY(0.001)VATR	WT_NT-WT_EGCG__-__TG_NT-TG_EGCG	0.0981719	0.469441	0.209125	15	0.837164
Q64012_GRLS(1)PVPVPR	WT_NT-WT_EGCG__-__TG_NT-TG_EGCG	0.172767	0.16196	1.06673	15	0.302965
Q640R3_S(1)PGLPIR	WT_NT-WT_EGCG__-__TG_NT-TG_EGCG	0.407114	0.773678	0.526206	12	0.608333
Q640R3_THT(0.001)S(0.983)PPRAPS(0.015)S(0.001)PGR	WT_NT-WT_EGCG__-__TG_NT-TG_EGCG	2.26484	0.95208	2.37884	15	0.0310831
Q64322_GPT(0.007)S(0.986)PS(0.003)T(0.003)PR	WT_NT-WT_EGCG__-__TG_NT-TG_EGCG	0.368777	0.323218	1.14096	12	0.276147
Q64332_MNQLLS(0.933)RT(0.163)PALS(0.893)PQRPLT(0.003)T(0.007)QQPQS(0.001)GTLK	WT_NT-WT_EGCG__-__TG_NT-TG_EGCG	-0.665653	0.762091	-0.873457	13	0.398262
Q64332_T(1)PALS(1)PQRPLTTQQPQSGTLK	WT_NT-WT_EGCG__-__TG_NT-TG_EGCG	-0.456065	0.696598	-0.654703	15	0.522572
Q66L44_GAGDEVSELPAPARS(1)PPR	WT_NT-WT_EGCG__-__TG_NT-TG_EGCG	-0.780555	0.444242	-1.75705	15	0.0992961
Q66L44_HAS(1)LDGASPYFK	WT_NT-WT_EGCG__-__TG_NT-TG_EGCG	-0.187118	0.333289	-0.561428	15	0.582797
Q68ED2_TELCENVDPNS(1)PAAK	WT_NT-WT_EGCG__-__TG_NT-TG_EGCG	0.0443991	0.371421	0.119538	14	0.906547
Q68FF6_HGS(0.057)GADS(0.536)DY(0.408)ENTQSGDPLLGLEGK	WT_NT-WT_EGCG__-__TG_NT-TG_EGCG	-0.854945	0.668684	-1.27855	7	0.241812
Q68FF6_HGS(1)GADSDYENTQSGDPLLGLEGK	WT_NT-WT_EGCG__-__TG_NT-TG_EGCG	-0.296397	1.17784	-0.251645	10	0.806412
Q68FF6_S(0.007)LS(0.021)S(0.969)PT(0.002)DNLELSAR	WT_NT-WT_EGCG__-__TG_NT-TG_EGCG	-0.409559	0.223922	-1.82903	14	0.0887732
Q68FF6_SQSELDDQHDYDSVAS(0.997)DEDT(0.003)DQEPLPSAGATR	WT_NT-WT_EGCG__-__TG_NT-TG_EGCG	0.534771	0.492369	1.08612	11	0.300654
Q68FH0_AASPYSQRPAS(0.998)PT(0.002)AVR	WT_NT-WT_EGCG__-__TG_NT-TG_EGCG	0.421415	0.267464	1.5756	14	0.13744
Q68FH0_LLGLNELDDLLGKES(1)PSK	WT_NT-WT_EGCG__-__TG_NT-TG_EGCG	-0.935559	0.892	-1.04883	14	0.312025
Q68FH0_PSPIYISSYS(0.016)S(0.984)PAR	WT_NT-WT_EGCG__-__TG_NT-TG_EGCG	-0.572594	0.332634	-1.72139	13	0.108873
Q68FH0_S(0.004)AVS(0.996)PDLHITPIYEGR	WT_NT-WT_EGCG__-__TG_NT-TG_EGCG	-2.09847	0.769223	-2.72804	15	0.0155581
Q68FH0_VASPSQGQVGSS(0.003)S(0.997)PK	WT_NT-WT_EGCG__-__TG_NT-TG_EGCG	0.481011	0.312053	1.54144	14	0.145504
Q68FH0_VGS(1)PLTLTDAQTR	WT_NT-WT_EGCG__-__TG_NT-TG_EGCG	-0.229723	0.319486	-0.719041	13	0.484841
Q68FL4_HRDGGEALVS(1)PDGTVTEAPR	WT_NT-WT_EGCG__-__TG_NT-TG_EGCG	0.0735318	0.371153	0.198117	15	0.845613
Q68FM6_GS(1)PLNSPLDR	WT_NT-WT_EGCG__-__TG_NT-TG_EGCG	0.41258	0.369912	1.11535	11	0.288476
Q69ZH9_ARS(1)DDYLSR	WT_NT-WT_EGCG__-__TG_NT-TG_EGCG	0.0679291	0.244732	0.277566	11	0.786493
Q69ZH9_S(1)AEALGPGALVSPR	WT_NT-WT_EGCG__-__TG_NT-TG_EGCG	-0.00858873	0.401955	-0.0213674	7	0.983549
Q69ZH9_S(1)CDDGLNTFRDEGR	WT_NT-WT_EGCG__-__TG_NT-TG_EGCG	-0.301947	0.310574	-0.972224	11	0.351833
Q69ZK9_RLS(1)PPGGSGSGVPGGGPLLPTAGR	WT_NT-WT_EGCG__-__TG_NT-TG_EGCG	-0.0725979	0.849294	-0.0854803	12	0.933289
Q6DFV3_DQGEPVS(0.999)PS(0.001)EDEPFSWPGPK	WT_NT-WT_EGCG__-__TG_NT-TG_EGCG	-0.0586845	0.513505	-0.114282	12	0.910904
Q6DFV3_S(1)YDEGLDDYREDAK	WT_NT-WT_EGCG__-__TG_NT-TG_EGCG	-0.477352	0.605827	-0.787934	11	0.447382
Q6DFV7_HS(0.006)GS(0.994)PENLGESTLNIHEDLDK	WT_NT-WT_EGCG__-__TG_NT-TG_EGCG	-0.392073	0.288966	-1.35681	13	0.197934
Q6DID3_EPVQT(0.016)AQS(0.984)PAPVEK	WT_NT-WT_EGCG__-__TG_NT-TG_EGCG	0.186507	0.269639	0.691689	12	0.502296
Q6NS52_ANS(0.998)VT(0.002)MDGQGLQITPVPGTHPLLVFVNPK	WT_NT-WT_EGCG__-__TG_NT-TG_EGCG	-0.688421	0.657946	-1.04632	15	0.311983
Q6NS60_RHS(0.039)T(0.961)EGEEGDVSDVGSR	WT_NT-WT_EGCG__-__TG_NT-TG_EGCG	0.670786	1.50735	0.445011	10	0.665789
Q6NS60_RHS(0.998)T(0.002)EGEEGDVSDVGSR	WT_NT-WT_EGCG__-__TG_NT-TG_EGCG	0.700802	0.939453	0.745969	13	0.468961
Q6NVE8_EAENTANQAGNES(1)PVQELR	WT_NT-WT_EGCG__-__TG_NT-TG_EGCG	0.149714	0.43629	0.343151	11	0.737953
Q6NXN1_ILGS(0.009)AS(0.991)PEEEQEKPILDRPTR	WT_NT-WT_EGCG__-__TG_NT-TG_EGCG	-0.530981	0.236273	-2.24731	13	0.0426182
Q6NZC7_KLS(1)VGAYVSSVR	WT_NT-WT_EGCG__-__TG_NT-TG_EGCG	-0.46564	0.398269	-1.16916	15	0.260584
Q6NZJ6_AAS(0.999)LT(0.001)EDR	WT_NT-WT_EGCG__-__TG_NT-TG_EGCG	-0.233017	0.304105	-0.766239	9	0.463157
Q6P4S6_RAS(1)DGGANIQLHAQQLLK	WT_NT-WT_EGCG__-__TG_NT-TG_EGCG	-0.778021	0.46304	-1.68025	14	0.115076
Q6P542_SKPAAADS(1)EGEEEEEDTAK	WT_NT-WT_EGCG__-__TG_NT-TG_EGCG	0.446525	0.974269	0.458318	10	0.656523
Q6P9K8_AAASVVSGPPVAS(0.001)DCAS(0.997)PGDS(0.002)AR	WT_NT-WT_EGCG__-__TG_NT-TG_EGCG	-0.87906	0.469294	-1.87316	10	0.0905372
Q6P9K8_AQPGS(1)PQALGGPHGPATAK	WT_NT-WT_EGCG__-__TG_NT-TG_EGCG	0.36737	0.526072	0.698325	15	0.495658
Q6P9K8_PASSPPS(0.001)QS(0.001)AS(0.001)PVKPPS(0.994)PGT(0.002)PALHVPAKPPR	WT_NT-WT_EGCG__-__TG_NT-TG_EGCG	-0.350867	0.687888	-0.510063	11	0.620086
Q6P9K8_RAHGT(1)PPPVSPKPPPPPTAPK	WT_NT-WT_EGCG__-__TG_NT-TG_EGCG	0.20792	0.632464	0.328746	15	0.746893
Q6P9K8_RAS(1)DLAGSVDTGSAGSVK	WT_NT-WT_EGCG__-__TG_NT-TG_EGCG	-0.230932	0.360022	-0.641439	11	0.534374
Q6P9K8_RGS(1)GEPAEQSHFMEDGTAR	WT_NT-WT_EGCG__-__TG_NT-TG_EGCG	-1.13722	0.50978	-2.2308	13	0.0439362
Q6P9K8_SVSESS(0.001)PGDS(0.999)PVKPPEGSSGAAR	WT_NT-WT_EGCG__-__TG_NT-TG_EGCG	-0.630453	0.341809	-1.84446	14	0.0863779
Q6P9K8_VPLPGPGS(1)PEVK	WT_NT-WT_EGCG__-__TG_NT-TG_EGCG	0.0485181	0.162819	0.297988	15	0.7698
Q6P9Q6_RLS(0.985)LT(0.015)PDPEK	WT_NT-WT_EGCG__-__TG_NT-TG_EGCG	0.14877	0.187172	0.79483	13	0.440983
Q6P9R4_RAETFGGYDSVGS(0.016)PS(0.984)K	WT_NT-WT_EGCG__-__TG_NT-TG_EGCG	0.597091	0.503648	1.18553	8	0.269824
Q6P9S0_GLS(1)LEHQK	WT_NT-WT_EGCG__-__TG_NT-TG_EGCG	-0.187644	0.619206	-0.303039	12	0.767049
Q6P9S0_TPTVPDS(1)PGYVGPTR	WT_NT-WT_EGCG__-__TG_NT-TG_EGCG	-0.175722	0.508738	-0.345407	12	0.735768
Q6PAJ1_ASAPRPPPAPADGADPAPVEESEARPDGEGS(0.905)PS(0.095)K	WT_NT-WT_EGCG__-__TG_NT-TG_EGCG	-0.150466	0.271197	-0.554823	13	0.588435
Q6PAV2_IY(0.119)S(0.882)FGLGGNGQLGT(0.962)GS(0.038)T(0.54)S(0.458)NR	WT_NT-WT_EGCG__-__TG_NT-TG_EGCG	0.37257	1.14333	0.325865	14	0.749346
Q6PAV2_IY(0.439)S(0.561)FGLGGNGQLGT(0.904)GS(0.096)T(0.755)S(0.244)NR	WT_NT-WT_EGCG__-__TG_NT-TG_EGCG	0.670462	1.04865	0.639355	15	0.532235
Q6PAV2_IY(0.445)S(0.555)FGLGGNGQLGT(0.123)GS(0.877)T(0.123)S(0.877)NR	WT_NT-WT_EGCG__-__TG_NT-TG_EGCG	0.37257	1.14333	0.325865	14	0.749346
Q6PAV2_IY(0.452)S(0.548)FGLGGNGQLGT(0.09)GS(0.91)T(0.5)S(0.5)NR	WT_NT-WT_EGCG__-__TG_NT-TG_EGCG	0.37257	1.14333	0.325865	14	0.749346
Q6PCP5_NDSIVT(0.996)PS(0.004)PPQAR	WT_NT-WT_EGCG__-__TG_NT-TG_EGCG	0.665359	0.502567	1.32392	12	0.210195
Q6PCP5_PLALKT(1)PPR	WT_NT-WT_EGCG__-__TG_NT-TG_EGCG	-0.285699	0.472232	-0.604998	13	0.555594
Q6PDG5_DMDEPS(1)PVPNVEEVTLPK	WT_NT-WT_EGCG__-__TG_NT-TG_EGCG	-0.390213	0.61506	-0.634432	14	0.536029
Q6PDG5_TLT(0.001)DEVNS(0.994)PDS(0.006)DRR	WT_NT-WT_EGCG__-__TG_NT-TG_EGCG	0.265494	0.719382	0.369059	12	0.718513
Q6PDL0_EFQDYIEPEEGCQGS(1)PQR	WT_NT-WT_EGCG__-__TG_NT-TG_EGCG	-0.75147	0.534838	-1.40504	15	0.18038
Q6PE13_GLAS(0.003)S(0.996)PT(0.001)GGALRPR	WT_NT-WT_EGCG__-__TG_NT-TG_EGCG	-0.217679	0.387812	-0.561299	14	0.583467
Q6PE13_GSVGPAPS(0.001)LS(0.005)ELDLRPPS(0.958)PINLS(0.035)R	WT_NT-WT_EGCG__-__TG_NT-TG_EGCG	-0.588129	1.21052	-0.485849	13	0.635161
Q6PE13_RGS(1)QPDAELDGAGTSLLR	WT_NT-WT_EGCG__-__TG_NT-TG_EGCG	-0.398935	0.287796	-1.38617	15	0.185957
Q6PER3_LIGTAVPQRT(0.031)S(0.964)PT(0.005)GPK	WT_NT-WT_EGCG__-__TG_NT-TG_EGCG	1.96437	1.63778	1.19941	11	0.255568
Q6PFR5_RAHT(1)PTPGIYMGR	WT_NT-WT_EGCG__-__TG_NT-TG_EGCG	0.501965	0.726781	0.690668	13	0.50192
Q6PGE7_TGMYVATLAGSQS(1)PK	WT_NT-WT_EGCG__-__TG_NT-TG_EGCG	-1.00013	0.846627	-1.18132	14	0.257157
Q6PGF7_GSNPFEDEDDEELAT(1)PEAEEEK	WT_NT-WT_EGCG__-__TG_NT-TG_EGCG	-0.3552	0.278978	-1.27322	14	0.223676
Q6PGL7_VDNARVS(1)PEVGSADVASIAQK	WT_NT-WT_EGCG__-__TG_NT-TG_EGCG	-0.543262	0.365595	-1.48597	8	0.175594
Q6PIC6_RDVAGDAS(0.973)ES(0.027)ALLK	WT_NT-WT_EGCG__-__TG_NT-TG_EGCG	0.413116	0.44357	0.931343	14	0.36746
Q6PIC6_S(1)PDCTHDNPLETR	WT_NT-WT_EGCG__-__TG_NT-TG_EGCG	1.34361	0.870358	1.54375	15	0.143481
Q6PIE5_AGQENIS(1)VSK	WT_NT-WT_EGCG__-__TG_NT-TG_EGCG	-0.0218032	0.457385	-0.0476693	15	0.962609
Q6R891_AS(0.038)S(0.962)LNENVDHSALLK	WT_NT-WT_EGCG__-__TG_NT-TG_EGCG	-0.32629	0.838175	-0.389286	14	0.702922
Q6WVG3_S(0.95)PS(0.05)GGAAGPLLTPSQSLDGSR	WT_NT-WT_EGCG__-__TG_NT-TG_EGCG	-0.834488	0.330712	-2.52331	13	0.0254445
Q6ZPJ3_EEKPEVQS(1)PVK	WT_NT-WT_EGCG__-__TG_NT-TG_EGCG	0.6646	0.627608	1.05894	15	0.306382
Q6ZPS6_GVAPADS(1)PDAPRR	WT_NT-WT_EGCG__-__TG_NT-TG_EGCG	-0.12273	0.475921	-0.257878	15	0.800006
Q6ZQ58_ESPRPPAAAEAPAGS(1)DGEDGGRR	WT_NT-WT_EGCG__-__TG_NT-TG_EGCG	-0.00269794	0.191358	-0.0140989	15	0.988937
Q6ZQK5_KS(0.005)S(0.995)PSTGSLDSGNESK	WT_NT-WT_EGCG__-__TG_NT-TG_EGCG	-0.264963	0.543647	-0.48738	10	0.636496
Q6ZQK5_YSALLS(0.002)PS(0.998)EQEK	WT_NT-WT_EGCG__-__TG_NT-TG_EGCG	0.0421916	0.228367	0.184754	12	0.856508
Q6ZWR6_T(1)ENLGESKHHISEKK	WT_NT-WT_EGCG__-__TG_NT-TG_EGCG	0.552482	0.855619	0.64571	15	0.528222
Q6ZWU9_DLLHPS(1)PEEEK	WT_NT-WT_EGCG__-__TG_NT-TG_EGCG	-0.163587	0.292462	-0.559346	15	0.584181
Q78PY7_VNVTVDYIRPAS(0.995)PAT(0.002)ET(0.002)VPAFSER	WT_NT-WT_EGCG__-__TG_NT-TG_EGCG	-0.38109	0.52275	-0.72901	13	0.478924
Q78ZA7_EFITGDVEPTDAESAWHS(1)ENEEEDK	WT_NT-WT_EGCG__-__TG_NT-TG_EGCG	-0.192129	1.34994	-0.142325	13	0.889006
Q7TMB8_SGDGES(0.001)T(0.999)PVEHVR	WT_NT-WT_EGCG__-__TG_NT-TG_EGCG	0.168869	0.717133	0.235478	13	0.817507
Q7TME0_PGSSQLVHIPEETQENIST(0.008)S(0.991)PK	WT_NT-WT_EGCG__-__TG_NT-TG_EGCG	-0.27818	0.839618	-0.331318	15	0.744988
Q7TME0_TVHT(0.005)S(0.995)PGGGLGAR	WT_NT-WT_EGCG__-__TG_NT-TG_EGCG	0.123641	0.415287	0.297723	13	0.770619
Q7TMY8_GSGTAS(1)DDEFENLR	WT_NT-WT_EGCG__-__TG_NT-TG_EGCG	-0.261853	0.296424	-0.883376	12	0.394387
Q7TPB0_S(0.003)VS(0.913)T(0.084)DELGPPGR	WT_NT-WT_EGCG__-__TG_NT-TG_EGCG	-0.229942	0.385524	-0.596438	9	0.565581
Q7TPH6_LISGDAEPT(1)PEQEEK	WT_NT-WT_EGCG__-__TG_NT-TG_EGCG	0.186123	0.285962	0.650864	15	0.52498
Q7TQ95_ADS(1)VPNLEPSEESLVTK	WT_NT-WT_EGCG__-__TG_NT-TG_EGCG	-0.17381	0.296354	-0.586494	11	0.569384
Q7TQD2_AVS(0.007)S(0.99)PT(0.003)VSR	WT_NT-WT_EGCG__-__TG_NT-TG_EGCG	-0.401737	0.644302	-0.623523	15	0.542307
Q7TQD2_RLS(1)LESEGANEGATAAPELSALEEAFRR	WT_NT-WT_EGCG__-__TG_NT-TG_EGCG	-1.03944	0.933681	-1.11327	15	0.283116
Q7TQD2_T(1)PPKS(1)PGDPAR	WT_NT-WT_EGCG__-__TG_NT-TG_EGCG	1.00524	2.95818	0.339819	12	0.739867
Q7TQF7_AALPAGEGGS(1)PEGAK	WT_NT-WT_EGCG__-__TG_NT-TG_EGCG	0.343235	0.558638	0.614413	10	0.552664
Q7TQF7_AFSIQGAPS(0.024)DS(0.976)GPLR	WT_NT-WT_EGCG__-__TG_NT-TG_EGCG	-0.660072	0.551518	-1.19683	10	0.258976
Q7TQF7_T(0.045)PS(0.938)PPEEPS(0.019)PLPS(0.923)PT(0.045)AS(0.029)PNHTLAPASPAPVRPR	WT_NT-WT_EGCG__-__TG_NT-TG_EGCG	1.10435	1.75689	0.628584	13	0.540509
Q7TQF7_T(0.152)PS(0.848)PPEEPS(0.008)PLPS(0.953)PT(0.033)AS(0.007)PNHTLAPASPAPVRPR	WT_NT-WT_EGCG__-__TG_NT-TG_EGCG	-1.3342	0.853579	-1.56306	14	0.140355
Q7TQG1_S(1)PAEEELTPSAVVR	WT_NT-WT_EGCG__-__TG_NT-TG_EGCG	-0.475985	0.387352	-1.22882	12	0.242694
Q7TSH8_VEPPHS(0.982)S(0.017)HEDLT(0.001)DDLSTR	WT_NT-WT_EGCG__-__TG_NT-TG_EGCG	-2.00243	1.04156	-1.92254	12	0.078594
Q7TSJ2_AQS(1)PLLPEPLK	WT_NT-WT_EGCG__-__TG_NT-TG_EGCG	-0.867514	0.660483	-1.31345	15	0.208767
Q7TSJ2_GQS(1)PTAPGPTK	WT_NT-WT_EGCG__-__TG_NT-TG_EGCG	0.575791	1.06787	0.539195	14	0.598223
Q80T41_DLEEVTMQLQDT(1)PEK	WT_NT-WT_EGCG__-__TG_NT-TG_EGCG	0.256694	0.626451	0.409759	15	0.687774
Q80T41_DPIEDINS(1)PEHIQR	WT_NT-WT_EGCG__-__TG_NT-TG_EGCG	0.412617	0.691588	0.596623	15	0.559657
Q80TE7_LET(0.001)T(0.999)PTTSPLPER	WT_NT-WT_EGCG__-__TG_NT-TG_EGCG	-0.379979	0.602854	-0.6303	11	0.541371
Q80TE7_LETTPTT(0.01)S(0.99)PLPERK	WT_NT-WT_EGCG__-__TG_NT-TG_EGCG	-0.905689	0.953451	-0.949906	12	0.3609
Q80TE7_S(0.141)QS(0.859)IDEIDVGTYK	WT_NT-WT_EGCG__-__TG_NT-TG_EGCG	0.428656	0.325472	1.31703	9	0.220374
Q80TE7_S(1)MDGYPEQFCVR	WT_NT-WT_EGCG__-__TG_NT-TG_EGCG	0.276726	0.585079	0.472973	14	0.643522
Q80TJ1_AGGGRPS(0.008)S(0.983)PS(0.005)PS(0.005)VVSEK	WT_NT-WT_EGCG__-__TG_NT-TG_EGCG	-1.17769	0.597369	-1.97146	14	0.0687664
Q80TJ1_AGGGRPSSPSPSVVS(1)EK	WT_NT-WT_EGCG__-__TG_NT-TG_EGCG	0.0298671	0.282232	0.105825	15	0.917124
Q80TL0_RPWPQHQCS(1)APADLGYEGR	WT_NT-WT_EGCG__-__TG_NT-TG_EGCG	-0.248782	0.951189	-0.261548	15	0.797227
Q80TL0_VDS(0.999)FT(0.001)DR	WT_NT-WT_EGCG__-__TG_NT-TG_EGCG	0.0941874	0.578652	0.16277	14	0.873025
Q80TL4_RGT(1)VEGSVQEVQEEK	WT_NT-WT_EGCG__-__TG_NT-TG_EGCG	-0.0635584	0.246991	-0.257331	15	0.80042
Q80TS7_LRPGS(1)PEPPPR	WT_NT-WT_EGCG__-__TG_NT-TG_EGCG	-0.0312937	0.381194	-0.0820941	13	0.935822
Q80TZ3_GAS(0.087)S(0.853)PDMEPS(0.06)YGGGLFDMVK	WT_NT-WT_EGCG__-__TG_NT-TG_EGCG	-1.08343	0.475362	-2.27917	15	0.0377106
Q80TZ3_GAS(0.827)S(0.173)PDMEPSYGGGLFDMVK	WT_NT-WT_EGCG__-__TG_NT-TG_EGCG	-0.689277	0.613836	-1.1229	15	0.279132
Q80TZ3_PQS(0.002)S(0.002)MPHS(0.026)S(0.969)PQNRPNY(0.001)NVSFSAMPAGQSER	WT_NT-WT_EGCG__-__TG_NT-TG_EGCG	-1.28382	0.94674	-1.35605	10	0.204913
Q80TZ3_RTATSASAS(1)PTLR	WT_NT-WT_EGCG__-__TG_NT-TG_EGCG	-1.30408	0.98422	-1.32499	13	0.207994
Q80U23_RTS(1)PPVSVR	WT_NT-WT_EGCG__-__TG_NT-TG_EGCG	0.129998	0.29838	0.43568	15	0.669273
Q80U28_LLRPNS(1)LK	WT_NT-WT_EGCG__-__TG_NT-TG_EGCG	0.103954	0.348402	0.298373	14	0.769801
Q80U28_S(1)PTENVNTPVGK	WT_NT-WT_EGCG__-__TG_NT-TG_EGCG	1.67818	0.806552	2.08069	15	0.0550157
Q80U40_DHLS(1)PDFYDESETDPGAEELPAR	WT_NT-WT_EGCG__-__TG_NT-TG_EGCG	-0.707056	0.495682	-1.42643	13	0.177316
Q80U49_EIHDVAGDGDSLGS(1)PGPTR	WT_NT-WT_EGCG__-__TG_NT-TG_EGCG	-0.0807469	0.553336	-0.145928	14	0.886059
Q80U49_HEDGTQS(0.991)DS(0.009)EDPLAK	WT_NT-WT_EGCG__-__TG_NT-TG_EGCG	0.359463	0.450408	0.798084	13	0.439158
Q80UJ7_FSVTHHYLVQES(1)PDK	WT_NT-WT_EGCG__-__TG_NT-TG_EGCG	0.636885	0.707926	0.899648	13	0.38467
Q80UU9_PGEEPSEYT(1)DEEDTK	WT_NT-WT_EGCG__-__TG_NT-TG_EGCG	0.0840808	0.601675	0.139745	15	0.890721
Q80VC9_SSILLSEGT(1)PPEEPTTK	WT_NT-WT_EGCG__-__TG_NT-TG_EGCG	-0.435746	0.282493	-1.5425	14	0.145248
Q80VP1_T(1)PESFLGPNAALVDLDSLVSR	WT_NT-WT_EGCG__-__TG_NT-TG_EGCG	-1.16012	0.43577	-2.66222	15	0.0177523
Q80VP1_TALPT(0.003)S(0.987)GS(0.009)STGELELLAGEVPAR	WT_NT-WT_EGCG__-__TG_NT-TG_EGCG	-0.53794	0.813168	-0.661536	10	0.523219
Q80WJ7_SQEPISNDQKVS(1)DDDK	WT_NT-WT_EGCG__-__TG_NT-TG_EGCG	0.409228	0.587044	0.6971	15	0.496403
Q80X50_RYPSS(0.001)IS(0.001)S(0.003)S(0.995)PQK	WT_NT-WT_EGCG__-__TG_NT-TG_EGCG	-0.36675	0.233645	-1.56969	9	0.150934
Q80X80_EAGLS(0.986)QS(0.014)HDDLSNTTATPSVR	WT_NT-WT_EGCG__-__TG_NT-TG_EGCG	-1.9797	0.922925	-2.14503	13	0.0514207
Q80X80_NLGT(1)PTSSTPRPSITPTK	WT_NT-WT_EGCG__-__TG_NT-TG_EGCG	0.0517538	0.395608	0.130821	15	0.897656
Q80X80_NLGTPTSSTPRPS(0.001)IT(0.993)PT(0.006)K	WT_NT-WT_EGCG__-__TG_NT-TG_EGCG	-0.347514	0.667157	-0.520888	10	0.613783
Q80X80_SDISERPS(1)VDDVESETGSTGALETR	WT_NT-WT_EGCG__-__TG_NT-TG_EGCG	0.565976	0.61757	0.916457	14	0.374944
Q80X80_SLSPAAT(0.002)VT(0.002)AELHY(0.005)EQGS(0.99)PR	WT_NT-WT_EGCG__-__TG_NT-TG_EGCG	-0.523177	0.509598	-1.02665	12	0.324837
Q80XI3_T(0.026)S(0.026)S(0.94)PT(0.004)S(0.002)LPPLAR	WT_NT-WT_EGCG__-__TG_NT-TG_EGCG	-0.309281	0.232553	-1.32993	11	0.210458
Q80XU3_ATVT(0.001)PS(0.999)PVK	WT_NT-WT_EGCG__-__TG_NT-TG_EGCG	0.415602	0.274514	1.51396	13	0.153965
Q80YA9_GS(0.001)ES(0.999)PNSFLDQEYR	WT_NT-WT_EGCG__-__TG_NT-TG_EGCG	-0.0899755	0.660657	-0.136191	14	0.893609
Q80ZF8_IS(1)LNDDEEEK	WT_NT-WT_EGCG__-__TG_NT-TG_EGCG	0.034968	0.271648	0.128725	15	0.899285
Q80ZF8_SETGSTISMS(0.008)S(0.991)LER	WT_NT-WT_EGCG__-__TG_NT-TG_EGCG	-0.0866111	0.628451	-0.137817	12	0.892671
Q810U4_EDDGTFGEYS(1)DAEDHK	WT_NT-WT_EGCG__-__TG_NT-TG_EGCG	1.05968	0.839914	1.26165	14	0.227691
Q811D0_NLSEIENVHGFVS(0.007)HS(0.021)HIS(0.972)PIK	WT_NT-WT_EGCG__-__TG_NT-TG_EGCG	0.109361	0.651382	0.167891	13	0.869253
Q811P8_DVINRS(0.988)PT(0.012)QLQLGK	WT_NT-WT_EGCG__-__TG_NT-TG_EGCG	0.371238	1.04357	0.35574	14	0.727338
Q811P8_S(0.01)AKS(0.989)EES(0.001)LTSLHAVDGDSK	WT_NT-WT_EGCG__-__TG_NT-TG_EGCG	-0.207495	0.480409	-0.431913	14	0.672382
Q812A2_LRS(1)DGAAIPR	WT_NT-WT_EGCG__-__TG_NT-TG_EGCG	-0.10838	0.558224	-0.194151	12	0.849305
Q812A2_NDLQS(1)PTEHISDYGFGGVMGR	WT_NT-WT_EGCG__-__TG_NT-TG_EGCG	-1.07625	0.53573	-2.00895	11	0.0697261
Q812A2_S(1)LEAEALAEDIEK	WT_NT-WT_EGCG__-__TG_NT-TG_EGCG	-0.0779599	0.611457	-0.127499	11	0.900847
Q812A2_SGGDT(0.006)HS(0.992)PPRGLGPS(0.002)IDTPPR	WT_NT-WT_EGCG__-__TG_NT-TG_EGCG	0.250023	0.266224	0.939146	13	0.364778
Q8BFT9_SEDDAAS(1)GEHDIQIEGVR	WT_NT-WT_EGCG__-__TG_NT-TG_EGCG	-0.124753	0.386731	-0.322584	15	0.751463
Q8BGD9_EEDCHS(0.964)PT(0.025)S(0.011)KPPKPDQPLK	WT_NT-WT_EGCG__-__TG_NT-TG_EGCG	-1.92944	0.967559	-1.99414	13	0.0675456
Q8BGD9_S(1)LENETLNK	WT_NT-WT_EGCG__-__TG_NT-TG_EGCG	0.0623041	0.20509	0.303789	15	0.765462
Q8BGD9_S(1)PPYTAFLGNLPYDVTEDSIK	WT_NT-WT_EGCG__-__TG_NT-TG_EGCG	-0.337942	0.749834	-0.450689	10	0.661828
Q8BGH4_SFS(1)MQDLTTIR	WT_NT-WT_EGCG__-__TG_NT-TG_EGCG	-1.04258	0.581216	-1.79379	10	0.10309
Q8BGT8_LDHALSSPS(0.009)S(0.991)PCEEIK	WT_NT-WT_EGCG__-__TG_NT-TG_EGCG	-0.440108	0.340765	-1.29153	14	0.217437
Q8BGU5_RSAS(1)ADNLILPR	WT_NT-WT_EGCG__-__TG_NT-TG_EGCG	0.292472	0.163994	1.78343	15	0.0947572
Q8BH50_RDS(0.99)S(0.01)ESQLASTESDKPTTGR	WT_NT-WT_EGCG__-__TG_NT-TG_EGCG	0.345198	0.24909	1.38583	12	0.191012
Q8BH66_S(0.952)S(0.048)DWSSEEEEPVRK	WT_NT-WT_EGCG__-__TG_NT-TG_EGCG	-0.660682	0.616972	-1.07085	11	0.307172
Q8BH66_SSDWS(0.994)S(0.006)EEEEPVRK	WT_NT-WT_EGCG__-__TG_NT-TG_EGCG	-0.033875	0.546506	-0.0619847	14	0.951451
Q8BHL3_ASPVPGPGT(0.035)PT(0.965)R	WT_NT-WT_EGCG__-__TG_NT-TG_EGCG	0.53253	0.529261	1.00618	12	0.334189
Q8BJ42_IIES(1)PERK	WT_NT-WT_EGCG__-__TG_NT-TG_EGCG	1.93038	0.914959	2.1098	11	0.0585972
Q8BJH1_NTT(1)PPSLAR	WT_NT-WT_EGCG__-__TG_NT-TG_EGCG	0.408879	0.34066	1.20026	12	0.253199
Q8BJI1_DIS(1)NLEENDETR	WT_NT-WT_EGCG__-__TG_NT-TG_EGCG	-1.17196	0.657734	-1.78182	11	0.102371
Q8BJU0_APDRT(1)PPSEEDSAEAER	WT_NT-WT_EGCG__-__TG_NT-TG_EGCG	0.234498	0.269878	0.868906	15	0.398588
Q8BKX1_SLS(1)PPQSQSK	WT_NT-WT_EGCG__-__TG_NT-TG_EGCG	0.0401048	0.76762	0.0522457	9	0.959474
Q8BMG7_GGFS(1)PFGNTQGPSR	WT_NT-WT_EGCG__-__TG_NT-TG_EGCG	-0.421863	0.450224	-0.937009	11	0.368871
Q8BNW9_ASAAEGSEAS(1)PPSLR	WT_NT-WT_EGCG__-__TG_NT-TG_EGCG	0.118895	0.278858	0.426365	15	0.675897
Q8BP27_ENPPS(1)PPT(0.759)S(0.241)PAAPQPR	WT_NT-WT_EGCG__-__TG_NT-TG_EGCG	1.14056	0.431219	2.64496	14	0.0192171
Q8BP27_ENPPS(1)PPT(0.894)S(0.106)PAAPQPR	WT_NT-WT_EGCG__-__TG_NT-TG_EGCG	0.238111	0.318271	0.74814	11	0.470069
Q8BPN8_FGNVDADS(1)PVEETIQDHSALK	WT_NT-WT_EGCG__-__TG_NT-TG_EGCG	0.166349	0.369621	0.450051	15	0.659109
Q8BPN8_LDHELS(1)LDR	WT_NT-WT_EGCG__-__TG_NT-TG_EGCG	-0.375343	0.574817	-0.652979	15	0.523653
Q8BPN8_NLAS(1)PEGTLATLGLK	WT_NT-WT_EGCG__-__TG_NT-TG_EGCG	-0.00107084	0.501898	-0.00213357	15	0.998326
Q8BPN8_RKQS(1)EVEADLGYPGGK	WT_NT-WT_EGCG__-__TG_NT-TG_EGCG	0.14632	0.463384	0.315765	14	0.756839
Q8BPN8_RQS(1)ESIAAPPVASEDMDK	WT_NT-WT_EGCG__-__TG_NT-TG_EGCG	0.347002	0.888301	0.390635	11	0.703526
Q8BPN8_THPRPS(0.998)IS(0.002)MPLPTVLLDR	WT_NT-WT_EGCG__-__TG_NT-TG_EGCG	-0.131986	0.683015	-0.19324	12	0.850003
Q8BRJ3_T(0.013)S(0.013)RGS(0.974)EPDDAQLQPPEDDDVNEDTVER	WT_NT-WT_EGCG__-__TG_NT-TG_EGCG	-0.304659	0.30696	-0.992504	7	0.354013
Q8BRT1_S(1)FDDEESVDGNRPSSAASAFK	WT_NT-WT_EGCG__-__TG_NT-TG_EGCG	-0.807162	0.537147	-1.50268	10	0.163825
Q8BRV5_RDES(1)DEEPPRVER	WT_NT-WT_EGCG__-__TG_NT-TG_EGCG	0.820911	0.669375	1.22639	15	0.238958
Q8BSS9_MVS(0.021)S(0.017)EGS(0.946)T(0.016)ESEHLEGMEAGQK	WT_NT-WT_EGCG__-__TG_NT-TG_EGCG	0.19841	0.840435	0.236081	12	0.817352
Q8BSS9_VASVS(1)LEGLNLAR	WT_NT-WT_EGCG__-__TG_NT-TG_EGCG	-0.349553	0.569	-0.614328	11	0.551493
Q8BTG7_RLS(1)GGAVPSASMTR	WT_NT-WT_EGCG__-__TG_NT-TG_EGCG	-0.224842	0.286126	-0.785814	15	0.444213
Q8BTI8_AAETPAVAS(0.001)CWS(0.002)GPQVS(0.997)PEHK	WT_NT-WT_EGCG__-__TG_NT-TG_EGCG	-0.822623	0.353734	-2.32554	12	0.0383796
Q8BTI8_DKFS(0.99)PT(0.01)QDRPESSTVLK	WT_NT-WT_EGCG__-__TG_NT-TG_EGCG	0.363116	0.20229	1.79502	14	0.0942619
Q8BTI8_NSGPVSEVNTGFS(1)PEVK	WT_NT-WT_EGCG__-__TG_NT-TG_EGCG	-0.377937	0.319551	-1.18271	14	0.25662
Q8BTI8_RS(0.009)S(0.985)S(0.006)ELSPEVVEK	WT_NT-WT_EGCG__-__TG_NT-TG_EGCG	0.18967	0.271966	0.697406	14	0.496968
Q8BTI8_RSPSVS(0.924)S(0.075)PEPTEK	WT_NT-WT_EGCG__-__TG_NT-TG_EGCG	0.291985	0.320541	0.910915	13	0.378921
Q8BTI8_RVPS(0.998)PT(0.002)PVPK	WT_NT-WT_EGCG__-__TG_NT-TG_EGCG	0.526515	0.345387	1.52442	15	0.148208
Q8BTI8_S(0.013)S(0.016)S(0.971)PVT(0.007)ELT(0.255)ARS(0.739)PVK	WT_NT-WT_EGCG__-__TG_NT-TG_EGCG	0.510754	0.550419	0.927937	11	0.373353
Q8BTI8_S(0.11)S(0.137)S(0.752)PVT(0.001)ELT(0.004)ARS(0.995)PVK	WT_NT-WT_EGCG__-__TG_NT-TG_EGCG	-0.00617684	0.396947	-0.0155609	12	0.98784
Q8BTI8_SEQPLSQVLPS(0.001)LS(0.999)PEHK	WT_NT-WT_EGCG__-__TG_NT-TG_EGCG	-0.0821235	0.617026	-0.133096	15	0.895887
Q8BTM8_RAPS(1)VANIGSHCDLSLK	WT_NT-WT_EGCG__-__TG_NT-TG_EGCG	-0.384119	0.464345	-0.827228	14	0.421985
Q8BTY2_DS(0.002)DKEDGRES(0.997)PS(0.001)YDTPSQR	WT_NT-WT_EGCG__-__TG_NT-TG_EGCG	1.76953	1.18634	1.4916	13	0.159669
Q8BW96_GDVMS(0.064)T(0.916)ACGT(0.02)PGYVAPEVLAQK	WT_NT-WT_EGCG__-__TG_NT-TG_EGCG	-0.554491	0.964427	-0.574943	14	0.574454
Q8BW96_GDVMS(0.791)T(0.209)ACGTPGYVAPEVLAQK	WT_NT-WT_EGCG__-__TG_NT-TG_EGCG	-0.678299	0.743393	-0.912436	9	0.385328
Q8BWG8_DDKDEEDDGTGS(1)PHLNNR	WT_NT-WT_EGCG__-__TG_NT-TG_EGCG	0.206167	0.51735	0.398506	15	0.695872
Q8BWS5_SVST(0.047)S(0.941)PS(0.012)ILPAYLK	WT_NT-WT_EGCG__-__TG_NT-TG_EGCG	0.145206	0.500766	0.289967	11	0.777235
Q8BX70_TANAS(1)LEEIIDK	WT_NT-WT_EGCG__-__TG_NT-TG_EGCG	-0.511985	0.494118	-1.03616	12	0.320557
Q8BZ98_RS(1)PPPSPTTQR	WT_NT-WT_EGCG__-__TG_NT-TG_EGCG	-0.679682	3.93923	-0.172542	12	0.865888
Q8C052_PVVTTHDLEAPS(0.906)RANS(0.093)QDS(0.271)LAS(0.729)R	WT_NT-WT_EGCG__-__TG_NT-TG_EGCG	0.135535	1.21247	0.111785	13	0.912702
Q8C079_AAS(1)PPASASDLIEQQQK	WT_NT-WT_EGCG__-__TG_NT-TG_EGCG	-0.620981	0.256885	-2.41735	15	0.0288297
Q8C0E2_S(0.001)MS(0.999)HQAAIASQR	WT_NT-WT_EGCG__-__TG_NT-TG_EGCG	-0.225571	1.0833	-0.208225	15	0.837854
Q8C0L9_LTLEGLEEDEDDDDDKVS(0.953)PT(0.047)VLHK	WT_NT-WT_EGCG__-__TG_NT-TG_EGCG	0.112107	0.317127	0.353508	11	0.73039
Q8C0T5_TLS(1)DESIYSSQR	WT_NT-WT_EGCG__-__TG_NT-TG_EGCG	0.160532	0.457098	0.351199	13	0.731066
Q8C115_GLMT(0.999)FGGY(0.001)QEDFMVVVS(0.157)T(0.157)QS(0.686)K	WT_NT-WT_EGCG__-__TG_NT-TG_EGCG	-0.733809	0.66432	-1.1046	10	0.295201
Q8C1B1_LDGES(1)DKEQFDDDQK	WT_NT-WT_EGCG__-__TG_NT-TG_EGCG	-0.152185	0.7133	-0.213353	15	0.833924
Q8C1B1_RFS(0.998)PS(0.002)QVPIQTR	WT_NT-WT_EGCG__-__TG_NT-TG_EGCG	0.249976	0.438197	0.570466	14	0.577403
Q8C1Y8_HIEPELAGRDS(1)PVR	WT_NT-WT_EGCG__-__TG_NT-TG_EGCG	-0.470383	0.464476	-1.01272	13	0.329674
Q8C3Q5_LVSQEHLLLS(0.027)S(0.973)PEALR	WT_NT-WT_EGCG__-__TG_NT-TG_EGCG	-0.18834	0.448446	-0.419984	10	0.683378
Q8C419_Y(1)S(1)NS(1)DNVETIPNSGHMEEPR	WT_NT-WT_EGCG__-__TG_NT-TG_EGCG	-1.04097	0.542582	-1.91856	9	0.0872581
Q8C437_NHS(1)LEEEFER	WT_NT-WT_EGCG__-__TG_NT-TG_EGCG	-0.202271	0.231965	-0.871991	15	0.396957
Q8C437_S(1)PVDSSVLEGVK	WT_NT-WT_EGCG__-__TG_NT-TG_EGCG	-0.293339	0.237338	-1.23595	15	0.235481
Q8C729_HLS(1)LPAGQVVPK	WT_NT-WT_EGCG__-__TG_NT-TG_EGCG	-0.421841	0.87593	-0.481592	9	0.641589
Q8C729_VEVT(0.971)PT(0.029)VPR	WT_NT-WT_EGCG__-__TG_NT-TG_EGCG	-0.52475	0.280573	-1.87028	11	0.0882722
Q8C8R3_AEGFES(0.994)ES(0.005)EDGAT(0.001)KPK	WT_NT-WT_EGCG__-__TG_NT-TG_EGCG	-0.102358	0.440903	-0.232156	12	0.820329
Q8C8R3_ARS(1)YIETETESR	WT_NT-WT_EGCG__-__TG_NT-TG_EGCG	0.435649	0.224454	1.94093	15	0.0712979
Q8C8R3_ES(0.003)ES(0.997)DQEPEEEIGMTSEK	WT_NT-WT_EGCG__-__TG_NT-TG_EGCG	-0.251441	0.683935	-0.367638	13	0.719059
Q8C8R3_GSPIVQEPEEAS(0.041)EPKEES(0.07)S(0.889)PRK	WT_NT-WT_EGCG__-__TG_NT-TG_EGCG	0.214321	0.273338	0.784087	11	0.449544
Q8C8R3_HEGLAET(1)PETSPESLSFSPK	WT_NT-WT_EGCG__-__TG_NT-TG_EGCG	-0.522083	0.606816	-0.860365	15	0.403131
Q8C8R3_IVDEQGDMDFQIS(1)PDRK	WT_NT-WT_EGCG__-__TG_NT-TG_EGCG	-0.430989	0.513236	-0.839748	15	0.414234
Q8C8R3_LLRDPDGS(0.999)AEDDS(0.001)LEQTSLMESSGK	WT_NT-WT_EGCG__-__TG_NT-TG_EGCG	0.347886	0.534771	0.650532	9	0.531602
Q8C8R3_LSPVS(0.996)PS(0.004)AK	WT_NT-WT_EGCG__-__TG_NT-TG_EGCG	-0.0356468	0.266374	-0.133823	13	0.895592
Q8C8R3_PCLQTPVTS(0.004)ERGS(0.996)PIVQEPEEASEPK	WT_NT-WT_EGCG__-__TG_NT-TG_EGCG	-1.00634	0.95332	-1.05562	12	0.311932
Q8C8R3_RFT(1)PEEEMFK	WT_NT-WT_EGCG__-__TG_NT-TG_EGCG	0.000646893	0.22916	0.00282289	15	0.997785
Q8C8R3_S(1)PQGLELPLPNR	WT_NT-WT_EGCG__-__TG_NT-TG_EGCG	-0.506324	0.623749	-0.811743	15	0.429633
Q8C8R3_SHLVNEVPVLAS(1)PDLLSEVSEMK	WT_NT-WT_EGCG__-__TG_NT-TG_EGCG	-0.862366	0.547773	-1.57431	14	0.137737
Q8C8R3_SPLS(1)PDTPSSEEVSYEVTPK	WT_NT-WT_EGCG__-__TG_NT-TG_EGCG	-0.0957128	0.605718	-0.158015	9	0.877933
Q8C8R3_T(0.001)ERHS(0.999)PVFSGKPEK	WT_NT-WT_EGCG__-__TG_NT-TG_EGCG	0.698244	1.53556	0.454715	14	0.656285
Q8C8R3_T(0.019)EGDS(0.98)PAAALSPQMHQEPVQQDFSGK	WT_NT-WT_EGCG__-__TG_NT-TG_EGCG	-0.552096	1.03683	-0.532483	13	0.603375
Q8C8R3_TEGDSPAAALS(1)PQMHQEPVQQDFSGK	WT_NT-WT_EGCG__-__TG_NT-TG_EGCG	-0.00927511	0.805732	-0.0115114	15	0.990967
Q8C8R3_TPEDIS(0.005)T(0.981)PPEGT(0.014)K	WT_NT-WT_EGCG__-__TG_NT-TG_EGCG	0.26844	0.343521	0.781436	14	0.44756
Q8C8R3_TPTEEGT(1)PTSEQNPFLFQEGK	WT_NT-WT_EGCG__-__TG_NT-TG_EGCG	-0.793381	0.582768	-1.3614	14	0.194897
Q8C8R3_TQDQQEYYVT(0.008)T(0.992)PGAEVEDPQK	WT_NT-WT_EGCG__-__TG_NT-TG_EGCG	-0.85916	0.809318	-1.06159	12	0.309322
Q8C8R3_VGT(1)PTDIHSEK	WT_NT-WT_EGCG__-__TG_NT-TG_EGCG	0.229597	0.337443	0.680402	15	0.506617
Q8CAA7_AVAGVMIT(0.001)AS(0.999)HNR	WT_NT-WT_EGCG__-__TG_NT-TG_EGCG	-0.0304509	0.500034	-0.0608977	15	0.952245
Q8CBW3_TNPPT(0.001)QKPPS(0.999)PPVSGR	WT_NT-WT_EGCG__-__TG_NT-TG_EGCG	0.00968773	0.476614	0.0203262	12	0.984117
Q8CC35_VAS(1)EEEEVPLVVYLK	WT_NT-WT_EGCG__-__TG_NT-TG_EGCG	-0.14062	0.491614	-0.286038	15	0.778762
Q8CDG3_DGPS(0.049)S(0.951)APATPTK	WT_NT-WT_EGCG__-__TG_NT-TG_EGCG	-0.133214	0.654579	-0.203511	13	0.841887
Q8CG79_IPRPLS(0.013)PT(0.987)K	WT_NT-WT_EGCG__-__TG_NT-TG_EGCG	-0.0209684	0.207949	-0.100835	11	0.921496
Q8CGA3_RLS(1)VGSSMR	WT_NT-WT_EGCG__-__TG_NT-TG_EGCG	0.113875	0.387483	0.293885	14	0.773158
Q8CH25_DVQDAIAQS(1)PEK	WT_NT-WT_EGCG__-__TG_NT-TG_EGCG	-0.209534	0.279027	-0.750945	12	0.467157
Q8CH25_S(1)PGHMVILNQTK	WT_NT-WT_EGCG__-__TG_NT-TG_EGCG	-0.0910199	0.365424	-0.24908	14	0.806916
Q8CHC4_EFGGVGAPPS(1)PGVAR	WT_NT-WT_EGCG__-__TG_NT-TG_EGCG	-1.97201	0.803845	-2.45322	9	0.0365633
Q8CHC4_TPGPPSSQGS(1)PVDTQPAAQK	WT_NT-WT_EGCG__-__TG_NT-TG_EGCG	-0.188296	0.507305	-0.37117	15	0.715701
Q8CHG7_RSS(1)FLNAK	WT_NT-WT_EGCG__-__TG_NT-TG_EGCG	0.534038	0.345501	1.54569	15	0.143014
Q8CHG7_SET(0.025)S(0.975)PVAPR	WT_NT-WT_EGCG__-__TG_NT-TG_EGCG	-1.18986	0.593539	-2.00469	14	0.0647319
Q8CHH9_AATDLERVS(1)NAEPEPR	WT_NT-WT_EGCG__-__TG_NT-TG_EGCG	-0.856541	0.599887	-1.42784	14	0.175265
Q8CHT1_FVS(1)FTSR	WT_NT-WT_EGCG__-__TG_NT-TG_EGCG	-0.128021	0.349501	-0.366296	11	0.721092
Q8CHU3_GS(0.215)S(0.785)QPNLSTSYSEQEYGK	WT_NT-WT_EGCG__-__TG_NT-TG_EGCG	-0.329716	0.140905	-2.33999	13	0.0358894
Q8CHW4_AGS(1)PQLDDIR	WT_NT-WT_EGCG__-__TG_NT-TG_EGCG	0.517121	0.207413	2.4932	14	0.0258035
Q8CHX7_PVTWNSAAQT(1)PERK	WT_NT-WT_EGCG__-__TG_NT-TG_EGCG	0.113378	0.620662	0.182672	15	0.857501
Q8CI71_FLEQS(0.599)RS(0.394)PS(0.007)VS(0.998)PS(0.002)K	WT_NT-WT_EGCG__-__TG_NT-TG_EGCG	0.0638977	0.291756	0.21901	10	0.831047
Q8CIN4_YLS(1)FTPPEK	WT_NT-WT_EGCG__-__TG_NT-TG_EGCG	-0.408754	0.328138	-1.24568	13	0.234867
Q8CIP4_RS(0.992)PT(0.005)S(0.002)T(0.001)GDTELK	WT_NT-WT_EGCG__-__TG_NT-TG_EGCG	-0.0680829	0.345078	-0.197297	14	0.846431
Q8CJ19_GRS(1)EEELEASK	WT_NT-WT_EGCG__-__TG_NT-TG_EGCG	-0.213316	0.31472	-0.677796	14	0.508949
Q8CJ19_VKS(1)PEEPLFPTPLLLR	WT_NT-WT_EGCG__-__TG_NT-TG_EGCG	-0.858391	0.684766	-1.25355	13	0.23208
Q8JZR0_NIFKLAQGEYIAPEKIENVY(1)S(1)RS(1)R	WT_NT-WT_EGCG__-__TG_NT-TG_EGCG	-0.457407	0.496558	-0.921157	13	0.373747
Q8JZW5_LGNPYCS(0.937)PT(0.063)LVR	WT_NT-WT_EGCG__-__TG_NT-TG_EGCG	-0.377416	0.46395	-0.813485	11	0.433196
Q8K012_TIS(1)DGTISAAK	WT_NT-WT_EGCG__-__TG_NT-TG_EGCG	-0.0784614	0.438413	-0.178967	15	0.860359
Q8K019_ELFDYS(1)PPLHK	WT_NT-WT_EGCG__-__TG_NT-TG_EGCG	-0.378542	0.309275	-1.22397	15	0.239843
Q8K019_EVQS(1)PEQVK	WT_NT-WT_EGCG__-__TG_NT-TG_EGCG	0.0571645	0.422248	0.135381	14	0.894238
Q8K019_IDIS(1)PSALR	WT_NT-WT_EGCG__-__TG_NT-TG_EGCG	-0.186724	0.192976	-0.967602	15	0.348587
Q8K019_KAEGEPQEES(1)PLK	WT_NT-WT_EGCG__-__TG_NT-TG_EGCG	0.24579	0.329236	0.746546	15	0.466878
Q8K019_SIFREES(1)PLR	WT_NT-WT_EGCG__-__TG_NT-TG_EGCG	0.194856	0.159679	1.2203	14	0.242508
Q8K0T0_REQDS(1)PPMKPGALDAIR	WT_NT-WT_EGCG__-__TG_NT-TG_EGCG	-0.0772047	0.669416	-0.115332	15	0.909712
Q8K0T0_SPPVAMETASTGMAAVPDALDHS(0.958)PS(0.038)S(0.003)T(0.001)LK	WT_NT-WT_EGCG__-__TG_NT-TG_EGCG	-1.43755	0.822271	-1.74827	14	0.102301
Q8K0U4_ETAPTSTYS(0.003)S(0.997)PAR	WT_NT-WT_EGCG__-__TG_NT-TG_EGCG	-0.310195	0.383072	-0.809757	13	0.432653
Q8K1M6_SKPIPIMPAS(1)PQK	WT_NT-WT_EGCG__-__TG_NT-TG_EGCG	-0.898385	0.590432	-1.52157	15	0.148915
Q8K212_GSGVAQS(1)PQQQPQQQPPQPQQPTPPK	WT_NT-WT_EGCG__-__TG_NT-TG_EGCG	-0.471369	0.243616	-1.93489	11	0.0791267
Q8K221_HPS(0.001)HS(0.004)T(0.012)S(0.972)PS(0.012)GPGDEVAR	WT_NT-WT_EGCG__-__TG_NT-TG_EGCG	-0.640156	2.11662	-0.302443	13	0.767099
Q8K298_DSNLSAAS(1)PKPGK	WT_NT-WT_EGCG__-__TG_NT-TG_EGCG	0.0938774	0.390622	0.240328	14	0.813559
Q8K2C9_WLDES(1)DAEMELR	WT_NT-WT_EGCG__-__TG_NT-TG_EGCG	1.13918	1.00338	1.13534	13	0.276731
Q8K2F8_S(0.5)S(0.5)PQLDPLRK	WT_NT-WT_EGCG__-__TG_NT-TG_EGCG	0.0616399	0.135424	0.455164	13	0.6565
Q8K2F8_S(0.953)S(0.047)PQLDPLRK	WT_NT-WT_EGCG__-__TG_NT-TG_EGCG	0.0266923	0.133055	0.200611	14	0.843888
Q8K2K6_GTPSQS(1)PVVGR	WT_NT-WT_EGCG__-__TG_NT-TG_EGCG	-0.493527	0.649568	-0.759777	11	0.463361
Q8K3X4_PAPEEGPPELNRQS(0.991)PNS(0.004)S(0.003)S(0.001)AATSVASR	WT_NT-WT_EGCG__-__TG_NT-TG_EGCG	-0.0529213	0.405352	-0.130556	12	0.898289
Q8K400_KLS(1)LPTDLKPDLDVK	WT_NT-WT_EGCG__-__TG_NT-TG_EGCG	0.251515	0.953981	0.263648	15	0.795639
Q8K4G5_T(0.025)LS(0.974)PTPSAEGYQDVR	WT_NT-WT_EGCG__-__TG_NT-TG_EGCG	0.142378	0.392277	0.362952	11	0.723519
Q8K4I3_EIKPSERPLS(1)PK	WT_NT-WT_EGCG__-__TG_NT-TG_EGCG	0.285434	0.465488	0.613193	15	0.548934
Q8K4I3_KAS(1)EEEYVIRK	WT_NT-WT_EGCG__-__TG_NT-TG_EGCG	0.177946	0.427609	0.416142	15	0.683199
Q8K4Q0_ILDTSSLTQSAPAS(0.999)PT(0.001)NK	WT_NT-WT_EGCG__-__TG_NT-TG_EGCG	-0.445752	0.300005	-1.48582	15	0.158041
Q8K4Z3_GS(1)ETMAGAAVK	WT_NT-WT_EGCG__-__TG_NT-TG_EGCG	0.337903	1.05161	0.321318	8	0.756203
Q8QZV4_GSSAAAPPS(0.176)S(0.824)PPPGR	WT_NT-WT_EGCG__-__TG_NT-TG_EGCG	0.0160808	0.503902	0.0319126	10	0.97517
Q8R0A5_EGKPEDEVEPEDEEKS(1)DEDEKPDK	WT_NT-WT_EGCG__-__TG_NT-TG_EGCG	0.625	0.530865	1.17732	15	0.25741
Q8R0A7_TVTMIS(1)PEDEQK	WT_NT-WT_EGCG__-__TG_NT-TG_EGCG	0.0699058	0.228476	0.305965	15	0.763837
Q8R0S2_MQFS(1)FEGPEK	WT_NT-WT_EGCG__-__TG_NT-TG_EGCG	-0.104792	0.575807	-0.181991	15	0.858026
Q8R146_ALDVSAS(1)DEEMARPK	WT_NT-WT_EGCG__-__TG_NT-TG_EGCG	-0.163042	0.568691	-0.286697	12	0.779234
Q8R1F6_T(0.16)GS(0.84)QEGTSMEGSRPAAPAEPGTLK	WT_NT-WT_EGCG__-__TG_NT-TG_EGCG	-0.285226	0.741331	-0.384748	14	0.706206
Q8R1Q8_DFQEYVEPGEDFPAS(1)PQRR	WT_NT-WT_EGCG__-__TG_NT-TG_EGCG	-0.34577	0.346803	-0.99702	15	0.334568
Q8R1Q8_KPAS(0.001)VS(0.988)PT(0.009)T(0.002)PTSPTEGEAS	WT_NT-WT_EGCG__-__TG_NT-TG_EGCG	-0.479194	0.282575	-1.69581	13	0.113722
Q8R1Q8_KPASVSPTTPT(0.033)S(0.965)PT(0.002)EGEAS	WT_NT-WT_EGCG__-__TG_NT-TG_EGCG	1.0565	0.626001	1.6877	11	0.119584
Q8R361_PLTAAPVEAS(1)PDRK	WT_NT-WT_EGCG__-__TG_NT-TG_EGCG	-0.481357	0.499536	-0.963609	15	0.350521
Q8R361_RTYS(1)DEASQLR	WT_NT-WT_EGCG__-__TG_NT-TG_EGCG	-0.258246	0.440828	-0.585821	12	0.56885
Q8R3I2_RT(0.002)S(0.988)T(0.011)QENVHLSQAK	WT_NT-WT_EGCG__-__TG_NT-TG_EGCG	0.761018	0.413668	1.83968	12	0.0906712
Q8R3Q2_AAGAVEAVCTGHT(0.003)GKVS(0.997)PPPR	WT_NT-WT_EGCG__-__TG_NT-TG_EGCG	0.310229	0.382383	0.811305	14	0.430768
Q8R464_GSYLTHEAS(1)GLDEQGEAR	WT_NT-WT_EGCG__-__TG_NT-TG_EGCG	-0.250641	0.310398	-0.807483	15	0.432007
Q8R4A3_T(0.024)DQLES(0.975)KRLALPES(0.001)CSAGAAMEPQSK	WT_NT-WT_EGCG__-__TG_NT-TG_EGCG	-0.219645	1.03737	-0.211733	12	0.835869
Q8R4E6_HSAPS(1)PPVS(0.044)VGS(0.956)EEHPHSVLK	WT_NT-WT_EGCG__-__TG_NT-TG_EGCG	1.28845	0.820487	1.57035	10	0.147408
Q8R4Y8_GPY(0.001)HS(0.005)PNPS(0.991)PGS(0.003)S(0.001)S(0.011)S(0.408)RPS(0.581)VVGR	WT_NT-WT_EGCG__-__TG_NT-TG_EGCG	0.99403	1.15707	0.859096	12	0.407122
Q8R4Y8_GPY(0.004)HS(0.016)PNPS(0.978)PGS(0.002)SS(0.007)S(0.051)RPS(0.942)VVGR	WT_NT-WT_EGCG__-__TG_NT-TG_EGCG	0.261655	1.22447	0.213689	9	0.835552
Q8R574_LGIAVIHGEAQDAESDLVDGRHS(1)PPMVR	WT_NT-WT_EGCG__-__TG_NT-TG_EGCG	0.121285	0.559209	0.216886	14	0.831426
Q8R5A6_S(0.009)VS(0.04)ES(0.04)HT(0.911)PCPSESTGDTVPLQR	WT_NT-WT_EGCG__-__TG_NT-TG_EGCG	0.325967	0.291536	1.1181	10	0.289664
Q8VBT0_KVEEEQEADEEDVS(1)EEEAEDREGASK	WT_NT-WT_EGCG__-__TG_NT-TG_EGCG	0.366134	0.272121	1.34548	15	0.198457
Q8VCI5_AKPS(0.999)PEHAPT(0.001)ISAPDASGPQK	WT_NT-WT_EGCG__-__TG_NT-TG_EGCG	0.191062	0.216311	0.883276	15	0.391024
Q8VD37_ASIGNIALS(0.993)PS(0.007)PVR	WT_NT-WT_EGCG__-__TG_NT-TG_EGCG	-1.72194	1.13762	-1.51363	13	0.154048
Q8VD37_DDYLETLS(0.002)S(0.998)PK	WT_NT-WT_EGCG__-__TG_NT-TG_EGCG	-0.28538	0.451763	-0.631702	14	0.537761
Q8VD37_DT(0.007)DS(0.021)T(0.194)GS(0.699)PDRDGMQPS(0.077)PHEPPY(0.001)HS(0.001)K	WT_NT-WT_EGCG__-__TG_NT-TG_EGCG	0.0748253	0.610677	0.122528	11	0.904691
Q8VD37_HVPS(1)PLNLEEVQK	WT_NT-WT_EGCG__-__TG_NT-TG_EGCG	-0.438024	0.458186	-0.955995	15	0.35423
Q8VD37_LPPGKPGVGDVS(0.006)RPFS(0.993)PPIHS(0.617)S(0.192)S(0.192)PPPIAPLAR	WT_NT-WT_EGCG__-__TG_NT-TG_EGCG	-0.46571	0.685529	-0.679344	15	0.507268
Q8VD37_LPPGKPGVGDVS(0.974)RPFS(0.028)PPIHS(0.333)S(0.333)S(0.333)PPPIAPLAR	WT_NT-WT_EGCG__-__TG_NT-TG_EGCG	0.41205	0.921435	0.447182	13	0.662103
Q8VD37_LPS(1)ISDLDSIFGPVLSPK	WT_NT-WT_EGCG__-__TG_NT-TG_EGCG	-0.396598	0.772102	-0.51366	14	0.615501
Q8VD37_LPSISDLDSIFGPVLS(1)PK	WT_NT-WT_EGCG__-__TG_NT-TG_EGCG	-1.0234	0.660116	-1.55034	13	0.145056
Q8VD37_NLS(1)SEEVARPR	WT_NT-WT_EGCG__-__TG_NT-TG_EGCG	0.358775	1.08527	0.330586	15	0.74553
Q8VD37_PFSPPIHS(0.012)S(0.042)S(0.945)PPPIAPLAR	WT_NT-WT_EGCG__-__TG_NT-TG_EGCG	0.224265	0.839451	0.267157	12	0.793885
Q8VD37_PFSPPIHS(0.792)S(0.128)S(0.08)PPPIAPLAR	WT_NT-WT_EGCG__-__TG_NT-TG_EGCG	-1.40505	1.2894	-1.08969	8	0.307582
Q8VD37_RS(0.081)T(0.919)PT(1)PELTSK	WT_NT-WT_EGCG__-__TG_NT-TG_EGCG	-0.912988	0.94372	-0.967435	9	0.358603
Q8VD37_RST(1)PT(0.997)PELT(0.002)S(0.001)K	WT_NT-WT_EGCG__-__TG_NT-TG_EGCG	-0.482022	0.624611	-0.771715	15	0.45227
Q8VD37_T(0.011)VPAT(0.965)PPRT(0.781)GS(0.239)PLT(0.003)VATGNDQAATEAK	WT_NT-WT_EGCG__-__TG_NT-TG_EGCG	-0.218189	0.333705	-0.653838	12	0.525548
Q8VD37_T(0.041)VPAT(0.925)PPRT(0.874)GS(0.152)PLT(0.006)VAT(0.002)GNDQAAT(0.001)EAK	WT_NT-WT_EGCG__-__TG_NT-TG_EGCG	0.569025	0.987441	0.576262	12	0.575087
Q8VD37_WVHFS(0.003)DAS(0.997)PEHVT(1)PELTPR	WT_NT-WT_EGCG__-__TG_NT-TG_EGCG	0.844681	0.727682	1.16078	13	0.266603
Q8VD37_WVHFSDAS(1)PEHVTPELTPR	WT_NT-WT_EGCG__-__TG_NT-TG_EGCG	-0.193003	0.613507	-0.31459	15	0.757406
Q8VD37_Y(0.001)NS(0.999)PELDEEGYSIRPEEPGSTK	WT_NT-WT_EGCG__-__TG_NT-TG_EGCG	0.0980621	0.472212	0.207665	15	0.838283
Q8VDM4_TPVQSQQPSAT(0.012)T(0.984)PS(0.004)GADEK	WT_NT-WT_EGCG__-__TG_NT-TG_EGCG	0.149545	0.268297	0.557384	15	0.585488
Q8VDN2_S(1)PDFTNENPLETR	WT_NT-WT_EGCG__-__TG_NT-TG_EGCG	-0.20876	0.300975	-0.69361	15	0.498528
Q8VDN2_YEPAAVS(1)EHGDKK	WT_NT-WT_EGCG__-__TG_NT-TG_EGCG	1.46384	1.60673	0.911071	10	0.383694
Q8VDN4_S(0.029)LS(0.971)APLHPEFEEVYR	WT_NT-WT_EGCG__-__TG_NT-TG_EGCG	0.553994	0.915866	0.604886	13	0.555667
Q8VDQ8_EHANIDAQSGSQAPNPSTT(0.001)IS(0.997)PGKS(0.003)PPPAK	WT_NT-WT_EGCG__-__TG_NT-TG_EGCG	-0.228021	0.951009	-0.239768	14	0.813985
Q8VDQ8_REHANIDAQSGSQAPNPS(0.001)T(0.001)T(0.01)IS(0.01)PGKS(0.977)PPPAK	WT_NT-WT_EGCG__-__TG_NT-TG_EGCG	0.444551	1.08473	0.409826	14	0.688136
Q8VDZ4_GDS(1)LKEPTSIADSSR	WT_NT-WT_EGCG__-__TG_NT-TG_EGCG	-0.217391	0.511293	-0.425179	15	0.676743
Q8VE19_GFSQYGVS(0.007)GS(0.974)PT(0.019)K	WT_NT-WT_EGCG__-__TG_NT-TG_EGCG	0.0831989	0.368497	0.225779	13	0.824884
Q8VE52_AS(1)PVPEDHAEAAGAEQGGESTEGNAK	WT_NT-WT_EGCG__-__TG_NT-TG_EGCG	0.0380299	0.250977	0.151527	9	0.882902
Q8VED9_LDDGHLNNSLGS(1)PVQADVYFPR	WT_NT-WT_EGCG__-__TG_NT-TG_EGCG	-0.225639	0.37561	-0.600727	15	0.556991
Q8VEK3_S(0.015)S(0.059)S(0.926)PVNVK	WT_NT-WT_EGCG__-__TG_NT-TG_EGCG	-0.103938	0.540743	-0.192214	12	0.850789
Q8VEK3_S(1)PQPPVEEEDEHFDDTVVCLDTYNCDLHFK	WT_NT-WT_EGCG__-__TG_NT-TG_EGCG	0.069966	0.629243	0.111191	13	0.913163
Q8VEL9_GHAGGQRPEPS(0.021)S(0.978)PDGPAPPT(0.001)R	WT_NT-WT_EGCG__-__TG_NT-TG_EGCG	2.12755	1.65438	1.28601	9	0.230538
Q8VEL9_GHAGGQRPEPS(0.981)S(0.019)PDGPAPPTR	WT_NT-WT_EGCG__-__TG_NT-TG_EGCG	-2.78139	2.10225	-1.32305	12	0.210476
Q8VH51_DKS(1)PVREPIDNLTPEER	WT_NT-WT_EGCG__-__TG_NT-TG_EGCG	0.0651639	0.170255	0.382744	15	0.707279
Q8VH51_YRS(0.999)PYSGPK	WT_NT-WT_EGCG__-__TG_NT-TG_EGCG	0.471545	0.604109	0.780562	12	0.450184
Q8VHI6_LSQSVHHGASSEGSLS(1)PDTR	WT_NT-WT_EGCG__-__TG_NT-TG_EGCG	0.0791177	0.510696	0.154921	14	0.879095
Q8VHN7_T(0.813)DLHPIS(0.187)GY(1)LEFRQGES(1)NK	WT_NT-WT_EGCG__-__TG_NT-TG_EGCG	-0.7947	0.778501	-1.02081	13	0.325968
Q8VHN7_T(0.865)DLHPIS(0.135)GY(1)LEFRQGES(1)NK	WT_NT-WT_EGCG__-__TG_NT-TG_EGCG	-0.7947	0.778501	-1.02081	13	0.325968
Q8VHQ9_S(0.983)IS(0.017)HPESGDPPTMAEGEGYR	WT_NT-WT_EGCG__-__TG_NT-TG_EGCG	-0.430857	0.458372	-0.939972	9	0.371773
Q91V14_NKGPS(1)PVSSEGIK	WT_NT-WT_EGCG__-__TG_NT-TG_EGCG	-0.895886	0.54629	-1.63995	14	0.123284
Q91V92_TAS(1)FSESR	WT_NT-WT_EGCG__-__TG_NT-TG_EGCG	0.217291	0.571921	0.379931	12	0.710636
Q91VK4_AAASGPASASAPAAEILLT(1)PAR	WT_NT-WT_EGCG__-__TG_NT-TG_EGCG	0.166052	0.425286	0.390448	10	0.704393
Q91WG5_IYAS(0.003)S(0.158)S(0.835)PPDT(0.005)GQR	WT_NT-WT_EGCG__-__TG_NT-TG_EGCG	0.424448	0.277184	1.53129	14	0.147978
Q91WG5_PS(0.021)S(0.979)PVSAPVRPK	WT_NT-WT_EGCG__-__TG_NT-TG_EGCG	-0.977624	0.691755	-1.41325	10	0.187944
Q91XF0_GLAT(0.001)GDS(0.999)PLGPMTHHGEEDWVYER	WT_NT-WT_EGCG__-__TG_NT-TG_EGCG	-0.0255209	0.456689	-0.0558824	10	0.956536
Q91XM9_AIS(1)LEGEPR	WT_NT-WT_EGCG__-__TG_NT-TG_EGCG	0.0126978	0.34807	0.0364805	15	0.97138
Q91XM9_GPELVHVS(1)EK	WT_NT-WT_EGCG__-__TG_NT-TG_EGCG	0.107326	0.779378	0.137707	9	0.893503
Q91XM9_HYS(1)PVECDK	WT_NT-WT_EGCG__-__TG_NT-TG_EGCG	0.245686	0.515493	0.476604	15	0.640513
Q91XM9_YQDEDGPHDHS(1)LPR	WT_NT-WT_EGCG__-__TG_NT-TG_EGCG	-0.229434	1.05554	-0.217361	13	0.831302
Q91XV3_AEGAGT(0.002)EEEGT(0.999)PKES(1)EPQAAADATEVK	WT_NT-WT_EGCG__-__TG_NT-TG_EGCG	0.346976	0.530982	0.653461	14	0.524047
Q91XV3_AGEASAES(0.991)T(0.009)GAADGAAPEEGEAK	WT_NT-WT_EGCG__-__TG_NT-TG_EGCG	0.322904	0.454529	0.710415	12	0.491023
Q91XV3_KAEGAGT(0.038)EEEGT(0.962)PKES(1)EPQAAADATEVK	WT_NT-WT_EGCG__-__TG_NT-TG_EGCG	0.277459	0.579922	0.478442	15	0.639234
Q91XV3_S(1)EGAAEEQPEPAPAPEQEAAAPGPAAGGEAPK	WT_NT-WT_EGCG__-__TG_NT-TG_EGCG	0.0645971	0.315194	0.204944	15	0.840371
Q91XV3_SDAAPAAS(0.997)DS(0.002)KPSS(0.001)AEPAPSSK	WT_NT-WT_EGCG__-__TG_NT-TG_EGCG	1.25582	0.566122	2.21828	14	0.0435794
Q91YM2_AGS(1)PLCNSNLQDSEEDVEPPSYHLFR	WT_NT-WT_EGCG__-__TG_NT-TG_EGCG	-0.551394	0.357596	-1.54195	7	0.16699
Q91YM2_TSFSVGS(1)DDELGPIR	WT_NT-WT_EGCG__-__TG_NT-TG_EGCG	-0.223086	0.361668	-0.616825	14	0.547251
Q920I9_TYQVPPVQPAS(0.995)PGS(0.005)HNALK	WT_NT-WT_EGCG__-__TG_NT-TG_EGCG	0.354146	0.374482	0.945695	15	0.35929
Q921C1_DTTDELS(1)VVEAK	WT_NT-WT_EGCG__-__TG_NT-TG_EGCG	0.363683	0.389551	0.933596	9	0.374881
Q922S4_RPEAVQNT(0.002)S(0.998)VDASEDQK	WT_NT-WT_EGCG__-__TG_NT-TG_EGCG	0.0346839	0.361204	0.096023	13	0.924967
Q924K8_HAELS(0.879)GS(0.121)PLK	WT_NT-WT_EGCG__-__TG_NT-TG_EGCG	0.406277	0.381998	1.06356	10	0.312537
Q925T6_RQS(1)IPEEFK	WT_NT-WT_EGCG__-__TG_NT-TG_EGCG	0.229694	0.23747	0.967256	15	0.348754
Q99104_AIS(1)PTSATSSGR	WT_NT-WT_EGCG__-__TG_NT-TG_EGCG	0.441027	0.300173	1.46924	15	0.162427
Q99104_KIGELEVGQMENIS(1)PGQIIDEPIRPVNIPR	WT_NT-WT_EGCG__-__TG_NT-TG_EGCG	-1.53869	0.598727	-2.56994	13	0.0232963
Q99J09_KDT(1)PPPLVPPAAR	WT_NT-WT_EGCG__-__TG_NT-TG_EGCG	0.0272341	0.305762	0.0890696	12	0.930496
Q99J27_RDS(1)VGGEGDREVLLGDAGPGDLPK	WT_NT-WT_EGCG__-__TG_NT-TG_EGCG	-0.125689	0.479696	-0.262019	11	0.798149
Q99JG2_PRES(1)PPLLPLGTPC	WT_NT-WT_EGCG__-__TG_NT-TG_EGCG	-0.238985	0.354276	-0.674573	15	0.510211
Q99KX1_LAIQGPEDS(0.997)PS(0.003)R	WT_NT-WT_EGCG__-__TG_NT-TG_EGCG	1.50791	1.28951	1.16937	10	0.269374
Q99L43_EDAPPEDKES(1)ESEAK	WT_NT-WT_EGCG__-__TG_NT-TG_EGCG	0.54954	1.76497	0.31136	15	0.759812
Q99L43_LDGET(0.004)AS(0.98)DS(0.016)ESR	WT_NT-WT_EGCG__-__TG_NT-TG_EGCG	0.538618	1.06954	0.503598	13	0.622969
Q99M51_RKPS(0.976)VPDT(0.023)AS(0.001)PADDSFVDPGER	WT_NT-WT_EGCG__-__TG_NT-TG_EGCG	-0.27615	0.280159	-0.985692	15	0.339918
Q99NE5_ET(0.117)S(0.871)PIS(0.007)S(0.005)HPVTWQPSK	WT_NT-WT_EGCG__-__TG_NT-TG_EGCG	-0.0312583	0.999783	-0.0312651	12	0.975572
Q99NE5_GRS(1)QDYPDRLEK	WT_NT-WT_EGCG__-__TG_NT-TG_EGCG	0.996934	1.09615	0.909487	15	0.377475
Q99NE5_LQTHDESSLPLPQPS(1)PFMPR	WT_NT-WT_EGCG__-__TG_NT-TG_EGCG	-0.352612	0.470174	-0.749961	15	0.46488
Q99NE5_MERPSISVIS(1)PTSPGALK	WT_NT-WT_EGCG__-__TG_NT-TG_EGCG	-0.0130389	0.848941	-0.015359	14	0.987963
Q99NE5_S(0.803)RS(0.195)QT(0.002)PLSTAAVSSQDTASHGAPLDR	WT_NT-WT_EGCG__-__TG_NT-TG_EGCG	-0.0166727	0.479802	-0.0347492	9	0.973038
Q99NE5_S(1)LDEIHPTR	WT_NT-WT_EGCG__-__TG_NT-TG_EGCG	-0.563376	0.968878	-0.581473	13	0.570867
Q99NE5_SASTNCLRPDT(0.003)S(0.003)LHS(0.994)PER	WT_NT-WT_EGCG__-__TG_NT-TG_EGCG	-0.14463	0.380117	-0.380489	8	0.713487
Q99P72_EDGVMS(1)PEK	WT_NT-WT_EGCG__-__TG_NT-TG_EGCG	0.125876	0.352712	0.356879	15	0.726153
Q99P72_LPEDDEPPARPPAPAGAS(1)PLAEPAAPPSTPAAPK	WT_NT-WT_EGCG__-__TG_NT-TG_EGCG	-0.751116	0.533982	-1.40663	15	0.179916
Q99P72_LS(0.5)AS(0.5)PQEVGKPYLESFQPNLHITK	WT_NT-WT_EGCG__-__TG_NT-TG_EGCG	-0.0734761	0.400249	-0.183576	11	0.857686
Q99P72_LSAS(1)PQEVGK	WT_NT-WT_EGCG__-__TG_NT-TG_EGCG	-0.615935	0.477133	-1.29091	15	0.216278
Q99P72_MEDIDQSSLVSSSADS(1)PPRPPPAFK	WT_NT-WT_EGCG__-__TG_NT-TG_EGCG	-0.0466505	0.640196	-0.0728691	15	0.942873
Q99P72_RGS(0.959)GS(0.02)VDET(0.02)LFALPAASEPVIPSSAEK	WT_NT-WT_EGCG__-__TG_NT-TG_EGCG	-1.17876	1.43926	-0.819001	13	0.427545
Q99PL6_GKS(1)PQLALR	WT_NT-WT_EGCG__-__TG_NT-TG_EGCG	-0.00417414	0.48033	-0.00869015	15	0.993181
Q9CPQ3_AAAVAAAGAGEPLS(1)PEELLPK	WT_NT-WT_EGCG__-__TG_NT-TG_EGCG	0.157639	0.540176	0.291829	15	0.774415
Q9CQC6_QY(0.253)S(0.747)PLLAAFT(0.925)T(0.925)QGQS(0.074)ELT(0.074)LLLK	WT_NT-WT_EGCG__-__TG_NT-TG_EGCG	-0.657423	0.946138	-0.694849	11	0.501564
Q9CQC6_QY(0.455)S(0.544)PLLAAFT(0.06)T(0.081)QGQS(0.873)ELT(0.987)LLLK	WT_NT-WT_EGCG__-__TG_NT-TG_EGCG	-0.660108	1.93477	-0.341182	12	0.738866
Q9CQG9_RRES(0.999)QT(0.001)ALVVNQR	WT_NT-WT_EGCG__-__TG_NT-TG_EGCG	0.669716	0.307397	2.17867	13	0.0483529
Q9CQS4_SFGSGTELGHWVT(0.008)T(0.992)PPDIPGSR	WT_NT-WT_EGCG__-__TG_NT-TG_EGCG	-0.363681	0.716248	-0.507759	14	0.619527
Q9CQS8_PGPTPSGTNVGSSGRS(0.999)PSK	WT_NT-WT_EGCG__-__TG_NT-TG_EGCG	-1.81087	1.02411	-1.76823	15	0.097349
Q9CR73_GGGERYNIPDPQS(1)R	WT_NT-WT_EGCG__-__TG_NT-TG_EGCG	-2.58743	1.70465	-1.51786	9	0.163362
Q9CR86_GNVVPS(0.999)PLPT(0.001)R	WT_NT-WT_EGCG__-__TG_NT-TG_EGCG	-0.494063	0.346024	-1.42783	10	0.183817
Q9CR86_TFS(1)ATVR	WT_NT-WT_EGCG__-__TG_NT-TG_EGCG	-0.272722	0.670397	-0.406807	15	0.689895
Q9CT10_S(0.999)PS(0.001)ESAEETHTLEEK	WT_NT-WT_EGCG__-__TG_NT-TG_EGCG	0.48824	0.5405	0.903312	7	0.39638
Q9CW46_AADVSVTHRPPLS(1)PEAEAEAETPETVDR	WT_NT-WT_EGCG__-__TG_NT-TG_EGCG	-0.205153	0.253663	-0.808764	15	0.431292
Q9CWZ7_KKS(1)PAT(1)PQAKPDGAAGMAAEEEEDEYSGGLC	WT_NT-WT_EGCG__-__TG_NT-TG_EGCG	-0.650976	0.556941	-1.16884	15	0.260708
Q9CY58_S(0.004)KS(0.996)EEAHAEDSVMDHHFR	WT_NT-WT_EGCG__-__TG_NT-TG_EGCG	-1.40674	1.2205	-1.15259	12	0.271522
Q9CYZ2_HSIS(1)MPVMR	WT_NT-WT_EGCG__-__TG_NT-TG_EGCG	-0.877751	0.609618	-1.43984	10	0.180475
Q9CYZ2_MDSASQDINLNS(1)PNK	WT_NT-WT_EGCG__-__TG_NT-TG_EGCG	-1.28092	0.454291	-2.81959	10	0.0181735
Q9CZ00_TPVAEEEEEVGIPIPAPGFLQVT(1)ER	WT_NT-WT_EGCG__-__TG_NT-TG_EGCG	-0.0159337	0.556155	-0.0286498	13	0.977579
Q9CZ44_S(1)PNELVDDLFK	WT_NT-WT_EGCG__-__TG_NT-TG_EGCG	-0.77886	0.522389	-1.49096	15	0.156701
Q9CZH7_VAEPEES(1)EAEEPAAEGR	WT_NT-WT_EGCG__-__TG_NT-TG_EGCG	0.175599	0.219343	0.800567	14	0.436758
Q9CZW5_AS(1)PALGSGHHDGSGDSLEMSSLDR	WT_NT-WT_EGCG__-__TG_NT-TG_EGCG	0.22433	0.366105	0.612749	15	0.549221
Q9D0L8_ASVASDPES(1)PPGGNEPAAASGQR	WT_NT-WT_EGCG__-__TG_NT-TG_EGCG	-0.0433541	0.582614	-0.0744131	15	0.941665
Q9D0L8_GDVS(1)EDEPSLGR	WT_NT-WT_EGCG__-__TG_NT-TG_EGCG	0.0659687	0.670974	0.0983177	12	0.923303
Q9D0V7_KLS(1)GDQITLPTTVDYSSVPK	WT_NT-WT_EGCG__-__TG_NT-TG_EGCG	-0.966015	0.604301	-1.59857	15	0.130764
Q9D1L0_RAPAAQPPAAAAPS(0.043)AVGS(0.957)PAAAPR	WT_NT-WT_EGCG__-__TG_NT-TG_EGCG	0.0181676	0.315478	0.0575874	15	0.954837
Q9D1T0_S(1)DAGISSADAPR	WT_NT-WT_EGCG__-__TG_NT-TG_EGCG	0.133903	0.276591	0.484117	15	0.635295
Q9D219_PTAAPRPLDRES(1)PGVENK	WT_NT-WT_EGCG__-__TG_NT-TG_EGCG	0.437999	0.356193	1.22967	13	0.240612
Q9D394_SALT(1)PPTDMPTPTTDK	WT_NT-WT_EGCG__-__TG_NT-TG_EGCG	-0.872897	0.64564	-1.35199	11	0.203523
Q9D415_SLDSLDPAGLLT(0.011)S(0.989)PK	WT_NT-WT_EGCG__-__TG_NT-TG_EGCG	0.280761	0.650574	0.431559	12	0.673714
Q9D4C9_RSQS(1)VVEAGTLK	WT_NT-WT_EGCG__-__TG_NT-TG_EGCG	-0.0145678	0.315425	-0.0461845	15	0.963772
Q9D6Z1_EEVAS(1)EPEEAASPTTPK	WT_NT-WT_EGCG__-__TG_NT-TG_EGCG	0.45084	0.461926	0.976001	15	0.344543
Q9D7P6_RAAS(1)ALLLR	WT_NT-WT_EGCG__-__TG_NT-TG_EGCG	0.149963	0.292191	0.513236	15	0.615262
Q9D7V2_AHRPSAPS(1)PPPR	WT_NT-WT_EGCG__-__TG_NT-TG_EGCG	0.0807983	1.70562	0.0473718	14	0.962886
Q9D8Y0_RADLNQGIGEPQS(1)PSR	WT_NT-WT_EGCG__-__TG_NT-TG_EGCG	-1.32761	0.934249	-1.42104	14	0.177195
Q9D9R9_GYKLSLSQPMPSIPS(1)FKKIPGFT(1)K	WT_NT-WT_EGCG__-__TG_NT-TG_EGCG	-0.726088	0.541249	-1.3415	8	0.216589
Q9DBC7_TDSREDEIS(1)PPPPNPVVK	WT_NT-WT_EGCG__-__TG_NT-TG_EGCG	-0.179934	0.49358	-0.364549	15	0.720536
Q9DBS2_DT(0.005)VDS(0.995)AGTSPTAVLAAGEDAGAGRPGAGTPLR	WT_NT-WT_EGCG__-__TG_NT-TG_EGCG	-0.550581	0.333267	-1.65207	14	0.120763
Q9DBS2_DTVDSAGTSPTAVLAAGEDAGAGRPGAGT(1)PLR	WT_NT-WT_EGCG__-__TG_NT-TG_EGCG	-0.443633	0.524227	-0.846262	12	0.413964
Q9DC11_RGS(1)GHPAYAEVEPVGEK	WT_NT-WT_EGCG__-__TG_NT-TG_EGCG	0.229542	0.461115	0.497798	14	0.626354
Q9DCB4_SES(1)LDEEEK	WT_NT-WT_EGCG__-__TG_NT-TG_EGCG	0.462762	0.455498	1.01595	11	0.331479
Q9DD18_S(0.005)AS(0.023)S(0.972)GAEGDVSSEREP	WT_NT-WT_EGCG__-__TG_NT-TG_EGCG	0.293363	0.350774	0.83633	9	0.424617
Q9EPN1_RQFS(1)PGPR	WT_NT-WT_EGCG__-__TG_NT-TG_EGCG	0.223481	0.396807	0.563199	15	0.581621
Q9EPN1_SQES(0.999)LT(0.001)EHPSEMLK	WT_NT-WT_EGCG__-__TG_NT-TG_EGCG	-0.273283	0.574965	-0.475303	7	0.649044
Q9EPN1_TPLENVPGNLS(1)PIKDPDR	WT_NT-WT_EGCG__-__TG_NT-TG_EGCG	-0.217184	0.19706	-1.10212	15	0.287779
Q9EQF6_EMGT(0.001)PLADT(0.984)PT(0.015)RPVTR	WT_NT-WT_EGCG__-__TG_NT-TG_EGCG	1.43826	1.04179	1.38057	13	0.190688
Q9EQF6_EMGT(1)PLADT(0.978)PT(0.022)RPVTR	WT_NT-WT_EGCG__-__TG_NT-TG_EGCG	-0.831157	0.454403	-1.82912	15	0.0873312
Q9EQH3_RES(1)PESEGPIYEGLIL	WT_NT-WT_EGCG__-__TG_NT-TG_EGCG	0.769836	0.570397	1.34965	15	0.197146
Q9ERT9_STLSMS(1)PR	WT_NT-WT_EGCG__-__TG_NT-TG_EGCG	-0.429094	0.507353	-0.845749	15	0.410982
Q9ES28_KPS(1)DEEFAVR	WT_NT-WT_EGCG__-__TG_NT-TG_EGCG	-0.0837067	0.491387	-0.170348	15	0.867013
Q9ES28_MS(1)GFIYQGK	WT_NT-WT_EGCG__-__TG_NT-TG_EGCG	0.457682	0.501217	0.91314	15	0.375613
Q9ES97_DS(1)PESPFEVIIDK	WT_NT-WT_EGCG__-__TG_NT-TG_EGCG	0.0993749	0.344415	0.288532	15	0.776888
Q9ES97_ETTGGAPTMS(1)PDLEQEQLTIR	WT_NT-WT_EGCG__-__TG_NT-TG_EGCG	-0.343892	0.586525	-0.58632	13	0.567702
Q9ESN6_SADVS(0.994)PT(0.003)T(0.003)EGVK	WT_NT-WT_EGCG__-__TG_NT-TG_EGCG	0.393361	0.205396	1.91514	15	0.0747411
Q9ESN9_TGS(0.012)S(0.987)PTQGIVNK	WT_NT-WT_EGCG__-__TG_NT-TG_EGCG	0.399477	0.314978	1.26827	13	0.226943
Q9ET77_EFS(1)PSFQHR	WT_NT-WT_EGCG__-__TG_NT-TG_EGCG	0.133549	0.352824	0.378515	10	0.71296
Q9ET77_SLPVALES(1)DEETGDELK	WT_NT-WT_EGCG__-__TG_NT-TG_EGCG	0.427588	0.572939	0.746306	12	0.469852
Q9JHU2_MELS(0.997)PS(0.003)RAS(1)PGK	WT_NT-WT_EGCG__-__TG_NT-TG_EGCG	0.457396	0.510558	0.895874	14	0.385465
Q9JI99_RNS(1)LTGEEGELVK	WT_NT-WT_EGCG__-__TG_NT-TG_EGCG	-0.152096	0.208301	-0.730173	12	0.479297
Q9JIA7_SELVLAPAPAPAAT(0.906)HS(0.094)PLHR	WT_NT-WT_EGCG__-__TG_NT-TG_EGCG	-0.036461	0.577201	-0.0631686	13	0.950593
Q9JIS5_GGLS(1)DGEGPPGGRGEAQR	WT_NT-WT_EGCG__-__TG_NT-TG_EGCG	0.07478	0.242938	0.307815	15	0.762456
Q9JIS5_VFS(0.999)VT(0.001)HIK	WT_NT-WT_EGCG__-__TG_NT-TG_EGCG	-0.248757	0.456364	-0.545085	13	0.594924
Q9JIX8_SLS(1)PLSGTTDTK	WT_NT-WT_EGCG__-__TG_NT-TG_EGCG	0.373484	0.249469	1.49711	13	0.158245
Q9JJV5_DLS(1)PISK	WT_NT-WT_EGCG__-__TG_NT-TG_EGCG	0.812125	0.388865	2.08845	9	0.0663503
Q9JKC6_PAPTVPAAPS(0.009)S(0.991)PDATSEPK	WT_NT-WT_EGCG__-__TG_NT-TG_EGCG	1.74523	1.73041	1.00857	15	0.329176
Q9JKC6_PAPTVPAAPS(0.9)S(0.101)PDAT(0.835)S(0.164)EPK	WT_NT-WT_EGCG__-__TG_NT-TG_EGCG	-0.95718	2.25881	-0.423754	9	0.681693
Q9JKF6_AGIPQHHPPMAQNLQYPDDS(1)DDEK	WT_NT-WT_EGCG__-__TG_NT-TG_EGCG	-0.129093	0.611275	-0.211186	13	0.836017
Q9JL04_GATADDS(0.004)GGGS(0.996)PVLAAK	WT_NT-WT_EGCG__-__TG_NT-TG_EGCG	0.0997791	0.367791	0.271293	13	0.790426
Q9JL04_LPEEEPS(1)PK	WT_NT-WT_EGCG__-__TG_NT-TG_EGCG	0.2661	0.473419	0.562081	13	0.583623
Q9JL04_SIQT(0.01)S(0.955)PT(0.036)EEGR	WT_NT-WT_EGCG__-__TG_NT-TG_EGCG	0.640665	0.44081	1.45338	13	0.16983
Q9JL26_EAAADTSGREEPPTPKS(1)PPK	WT_NT-WT_EGCG__-__TG_NT-TG_EGCG	0.284429	0.250103	1.13725	15	0.273276
Q9JLM8_ISQHGGS(0.966)S(0.03)T(0.003)SLSSTK	WT_NT-WT_EGCG__-__TG_NT-TG_EGCG	0.7367	1.33455	0.552022	15	0.589064
Q9JLM8_REES(1)EEGFQIPATITER	WT_NT-WT_EGCG__-__TG_NT-TG_EGCG	0.358173	0.397269	0.901588	15	0.381525
Q9JLM8_SPSPSPT(0.01)S(0.988)PGS(0.003)LRK	WT_NT-WT_EGCG__-__TG_NT-TG_EGCG	0.307145	0.416679	0.737126	13	0.47414
Q9JM52_LDS(0.002)S(0.998)PVLSPGNK	WT_NT-WT_EGCG__-__TG_NT-TG_EGCG	-0.186154	0.236615	-0.786741	14	0.444548
Q9JM52_SDSVLPASHGHLPQAGS(1)LER	WT_NT-WT_EGCG__-__TG_NT-TG_EGCG	-0.321711	0.473139	-0.679951	15	0.506895
Q9JME5_AFYGS(1)EEDEAK	WT_NT-WT_EGCG__-__TG_NT-TG_EGCG	0.222776	0.20135	1.10641	15	0.285977
Q9JME5_GPGS(1)EEAATAALPAR	WT_NT-WT_EGCG__-__TG_NT-TG_EGCG	-0.0978054	0.213719	-0.457635	14	0.654237
Q9JMH9_PLAPDPS(1)DDEHDPVDSISRPR	WT_NT-WT_EGCG__-__TG_NT-TG_EGCG	0.271941	0.540918	0.50274	15	0.622448
Q9QUN9_PAFVGSHDHS(1)EESQLPR	WT_NT-WT_EGCG__-__TG_NT-TG_EGCG	-0.905699	0.825365	-1.09733	15	0.2898
Q9QVP9_RNS(1)LPQIPTLNLEAR	WT_NT-WT_EGCG__-__TG_NT-TG_EGCG	-0.319848	0.485103	-0.65934	15	0.519673
Q9QWI6_AVS(1)EVVRPASTPPIMASAIKDEDDEER	WT_NT-WT_EGCG__-__TG_NT-TG_EGCG	-0.274404	0.672708	-0.407909	14	0.68951
Q9QWI6_DSGSSSVFAES(1)PGGK	WT_NT-WT_EGCG__-__TG_NT-TG_EGCG	0.195178	0.242321	0.805452	15	0.433142
Q9QWI6_FRQS(1)LPLSR	WT_NT-WT_EGCG__-__TG_NT-TG_EGCG	0.219985	0.239551	0.918322	14	0.374001
Q9QWI6_FSNVGLVHT(0.886)S(0.114)ERR	WT_NT-WT_EGCG__-__TG_NT-TG_EGCG	0.631877	0.547012	1.15514	9	0.277778
Q9QWI6_GEPDPERS(0.011)S(0.989)PPMLSADDAEYPR	WT_NT-WT_EGCG__-__TG_NT-TG_EGCG	-0.389985	0.477121	-0.817372	14	0.427408
Q9QWI6_GLDFEIPPPS(1)PPLNLHELSGPAEGTPLTPK	WT_NT-WT_EGCG__-__TG_NT-TG_EGCG	-0.278416	0.621823	-0.447741	12	0.662316
Q9QWI6_KAES(1)EELEVQKPQVK	WT_NT-WT_EGCG__-__TG_NT-TG_EGCG	0.50326	0.648786	0.775694	15	0.449987
Q9QWI6_LADVSAPSGGPPPPHSPYSGPPS(0.998)RGS(0.002)PVR	WT_NT-WT_EGCG__-__TG_NT-TG_EGCG	0.112263	0.219129	0.512317	13	0.617022
Q9QWI6_LSYAGGRPPSYAGS(1)PVHHAAER	WT_NT-WT_EGCG__-__TG_NT-TG_EGCG	0.388174	0.589166	0.658853	14	0.52068
Q9QWI6_RFS(1)NVGLVHTSER	WT_NT-WT_EGCG__-__TG_NT-TG_EGCG	1.05449	0.614674	1.71552	12	0.111931
Q9QWI6_RGS(1)DELTVPR	WT_NT-WT_EGCG__-__TG_NT-TG_EGCG	0.366118	0.235947	1.5517	15	0.141575
Q9QWI6_S(1)PNTAILIK	WT_NT-WT_EGCG__-__TG_NT-TG_EGCG	-0.232303	0.295622	-0.785812	15	0.444214
Q9QXG4_VRGWS(1)PPPEVR	WT_NT-WT_EGCG__-__TG_NT-TG_EGCG	0.237728	0.631519	0.376438	15	0.711863
Q9QXL2_KLS(0.99)S(0.009)SESPAPDTGSSAASGEADTSRPGTQQK	WT_NT-WT_EGCG__-__TG_NT-TG_EGCG	-0.786262	0.605242	-1.29909	14	0.214902
Q9QXL2_LIS(0.001)ES(0.034)S(0.966)PMNEFETLTAK	WT_NT-WT_EGCG__-__TG_NT-TG_EGCG	-0.0556611	0.966727	-0.0575768	9	0.955344
Q9QXS1_AQLEPVAS(1)PAK	WT_NT-WT_EGCG__-__TG_NT-TG_EGCG	0.482055	0.306059	1.57504	14	0.13757
Q9QXS6_ASDSGPSSSSSSSS(0.006)S(0.994)PPR	WT_NT-WT_EGCG__-__TG_NT-TG_EGCG	1.75588	0.652511	2.69095	10	0.0226626
Q9QXS6_LS(0.001)S(0.999)PVLHR	WT_NT-WT_EGCG__-__TG_NT-TG_EGCG	0.290053	0.227249	1.27636	15	0.221235
Q9QXW9_NHPGSDT(0.004)S(0.996)PEAEASSGGGGVALK	WT_NT-WT_EGCG__-__TG_NT-TG_EGCG	0.151692	0.493863	0.307154	14	0.763247
Q9QXZ0_DTQDIVHDLES(1)PGIDPSIIK	WT_NT-WT_EGCG__-__TG_NT-TG_EGCG	-0.765375	0.740368	-1.03378	11	0.323433
Q9QXZ0_LLDAEDVDVPS(1)PDEK	WT_NT-WT_EGCG__-__TG_NT-TG_EGCG	-0.13435	0.231758	-0.579699	14	0.571329
Q9QXZ0_RQGS(0.996)FS(0.004)EDVISHK	WT_NT-WT_EGCG__-__TG_NT-TG_EGCG	0.0304158	0.583104	0.052162	13	0.959193
Q9QYB5_SDVEIPATVTAFSFEDDSAPLS(1)PLK	WT_NT-WT_EGCG__-__TG_NT-TG_EGCG	0.548933	0.31781	1.72723	14	0.106111
Q9QYB5_SSDTSPAVVT(0.935)T(0.049)PPPPS(0.016)MPHK	WT_NT-WT_EGCG__-__TG_NT-TG_EGCG	0.20855	0.537377	0.388088	15	0.703403
Q9QYB5_TEEVLS(1)PDGSPSK	WT_NT-WT_EGCG__-__TG_NT-TG_EGCG	-0.00467333	0.192063	-0.0243322	15	0.980908
Q9QYB5_TEEVLSPDGS(0.994)PS(0.006)KS(1)PSK	WT_NT-WT_EGCG__-__TG_NT-TG_EGCG	0.0637401	0.724386	0.0879919	15	0.931047
Q9QYB5_TEEVLSPDGS(0.996)PS(0.004)KS(1)PSK	WT_NT-WT_EGCG__-__TG_NT-TG_EGCG	0.827785	1.14623	0.72218	15	0.481292
Q9QYB8_DIATEKPGS(1)PVK	WT_NT-WT_EGCG__-__TG_NT-TG_EGCG	0.437623	0.216059	2.02548	15	0.0609915
Q9QYB8_DKTESVTS(0.005)GPLS(0.995)PEGS(1)PSK	WT_NT-WT_EGCG__-__TG_NT-TG_EGCG	0.00401542	0.453197	0.00886021	15	0.993047
Q9QYB8_DKTESVTSGPLS(1)PEGS(0.902)PS(0.098)K	WT_NT-WT_EGCG__-__TG_NT-TG_EGCG	0.243189	0.82468	0.294889	15	0.772121
Q9QYB8_SEDTVPEAAS(1)PPPSQGQHYFDR	WT_NT-WT_EGCG__-__TG_NT-TG_EGCG	-0.277989	0.47051	-0.590825	15	0.563435
Q9QYB8_TESVTSGPLSPEGS(0.834)PS(0.166)KS(0.999)PS(0.001)K	WT_NT-WT_EGCG__-__TG_NT-TG_EGCG	0.205042	0.687335	0.298314	12	0.770566
Q9QYC0_AAVVTS(1)PPPTTAPHK	WT_NT-WT_EGCG__-__TG_NT-TG_EGCG	0.588862	0.52451	1.12269	15	0.279219
Q9QYC0_EKS(0.971)PPDQS(0.042)AVPNT(0.473)PPS(0.52)T(0.993)PVKLEEDLPQEPTSR	WT_NT-WT_EGCG__-__TG_NT-TG_EGCG	-1.02137	0.794738	-1.28516	15	0.218225
Q9QYC0_EKS(1)PPDQS(0.998)AVPNT(0.002)PPSTPVK	WT_NT-WT_EGCG__-__TG_NT-TG_EGCG	-0.680477	0.787743	-0.863831	15	0.401283
Q9QYC0_EKS(1)PPDQS(1)AVPNTPPSTPVK	WT_NT-WT_EGCG__-__TG_NT-TG_EGCG	0.718504	0.776197	0.925671	15	0.369271
Q9QYC0_KYSDVEVPAS(0.007)VT(0.016)GHS(0.012)FAS(0.081)DGDS(0.664)GT(0.269)CS(0.951)PLR	WT_NT-WT_EGCG__-__TG_NT-TG_EGCG	-1.5014	1.92476	-0.780042	11	0.451824
Q9QYC0_S(0.96)RS(0.022)PGTPAGEGS(0.003)GS(0.016)PPK	WT_NT-WT_EGCG__-__TG_NT-TG_EGCG	2.23398	1.77544	1.25827	15	0.227529
Q9QYC0_S(0.989)PGT(0.011)PAGEGSGSPPK	WT_NT-WT_EGCG__-__TG_NT-TG_EGCG	-1.47893	1.29346	-1.14339	15	0.270797
Q9QYC0_SPGT(1)PAGEGSGSPPK	WT_NT-WT_EGCG__-__TG_NT-TG_EGCG	-0.0207525	0.684938	-0.0302984	15	0.976229
Q9QYC0_SPPDQSAVPNT(0.067)PPS(0.967)T(0.967)PVKLEEDLPQEPTSR	WT_NT-WT_EGCG__-__TG_NT-TG_EGCG	-1.91029	0.907605	-2.10476	15	0.0525819
Q9QYC0_SPPDQSAVPNT(1)PPS(0.757)T(0.243)PVK	WT_NT-WT_EGCG__-__TG_NT-TG_EGCG	0.445743	0.34053	1.30897	15	0.210244
Q9QYE3_GVDKPPS(0.999)PS(0.001)PIEMK	WT_NT-WT_EGCG__-__TG_NT-TG_EGCG	0.0933388	0.425693	0.219263	15	0.829401
Q9QYF9_SVTSNQSDGTQESCES(1)PDVLDR	WT_NT-WT_EGCG__-__TG_NT-TG_EGCG	-0.0562437	0.678274	-0.0829217	12	0.935281
Q9QYG0_T(0.001)AS(0.999)LTSAASIDGSR	WT_NT-WT_EGCG__-__TG_NT-TG_EGCG	0.722304	0.54147	1.33397	15	0.202115
Q9QYG0_T(0.013)LS(0.013)QS(0.013)S(0.013)ES(0.051)GT(0.879)LPS(0.019)GPPGHTMEVSC	WT_NT-WT_EGCG__-__TG_NT-TG_EGCG	-1.43233	0.84487	-1.69532	10	0.120873
Q9QYG0_T(0.397)LS(0.599)QS(0.026)S(0.967)ES(0.012)GTLPSGPPGHTMEVSC	WT_NT-WT_EGCG__-__TG_NT-TG_EGCG	-0.623304	0.874276	-0.712937	12	0.489517
Q9QYG0_T(0.952)LS(0.042)QS(0.004)S(0.001)ESGTLPSGPPGHTMEVSC	WT_NT-WT_EGCG__-__TG_NT-TG_EGCG	-0.38264	1.17185	-0.326526	9	0.751492
Q9QYG0_TASLTS(0.002)AAS(0.998)IDGSR	WT_NT-WT_EGCG__-__TG_NT-TG_EGCG	0.29478	0.631648	0.466685	13	0.64845
Q9QYR6_AELEEMEEVHPS(1)DEEEEETK	WT_NT-WT_EGCG__-__TG_NT-TG_EGCG	0.336786	0.322019	1.04586	15	0.312189
Q9QYR6_ALGLEES(1)PEEEGK	WT_NT-WT_EGCG__-__TG_NT-TG_EGCG	0.0160932	0.234178	0.068722	15	0.946119
Q9QYR6_EAELTPENIAAAREES(1)EPEVK	WT_NT-WT_EGCG__-__TG_NT-TG_EGCG	0.515059	0.767787	0.670836	11	0.516163
Q9QYR6_ELSSEPRT(1)PPAQK	WT_NT-WT_EGCG__-__TG_NT-TG_EGCG	0.564169	1.37717	0.409659	15	0.687846
Q9QYR6_EMTLDQKS(1)PEK	WT_NT-WT_EGCG__-__TG_NT-TG_EGCG	0.16591	0.665772	0.249199	15	0.806587
Q9QYR6_ET(0.028)S(0.945)PT(0.028)RGEPVPAWEGK	WT_NT-WT_EGCG__-__TG_NT-TG_EGCG	-0.394508	1.44184	-0.273615	15	0.788112
Q9QYR6_GEPVPAWEGKS(1)PEQEVR	WT_NT-WT_EGCG__-__TG_NT-TG_EGCG	-1.67337	1.19981	-1.39469	15	0.183421
Q9QYR6_KHS(1)PGEITGPGGHFMT(0.006)S(0.004)DS(0.599)S(0.361)LT(0.029)K	WT_NT-WT_EGCG__-__TG_NT-TG_EGCG	0.204887	0.786403	0.260538	15	0.797992
Q9QYR6_MAS(0.792)PPPS(0.174)GPPS(0.033)AAHT(0.001)PFHQS(1)PVEEK	WT_NT-WT_EGCG__-__TG_NT-TG_EGCG	-0.372048	0.500244	-0.743732	15	0.468529
Q9QYR6_MAS(1)PPPSGPPSAAHTPFHQSPVEEK	WT_NT-WT_EGCG__-__TG_NT-TG_EGCG	0.176649	0.161688	1.09253	15	0.291836
Q9QYR6_PASPALS(1)EGSSSEATTPVISSVAER	WT_NT-WT_EGCG__-__TG_NT-TG_EGCG	-0.136079	0.294406	-0.462216	12	0.652195
Q9QYR6_S(1)PPCEDFSVTGESEK	WT_NT-WT_EGCG__-__TG_NT-TG_EGCG	-0.414844	0.5243	-0.791235	15	0.441139
Q9QYR6_SHWDDGTNDS(1)DLEK	WT_NT-WT_EGCG__-__TG_NT-TG_EGCG	0.0308293	0.649712	0.0474508	11	0.963004
Q9QYR6_SPFEIIS(1)PPAS(1)PPEMTGQR	WT_NT-WT_EGCG__-__TG_NT-TG_EGCG	0.00641324	0.965036	0.0066456	13	0.994799
Q9QYR6_TEATQGLDYVPSAGT(0.001)IS(0.975)PT(0.11)S(0.259)S(0.655)LEEDK	WT_NT-WT_EGCG__-__TG_NT-TG_EGCG	-0.488916	0.824545	-0.592952	13	0.563387
Q9QYR6_VAELEEEQS(0.999)QGS(0.001)SSYSDWVK	WT_NT-WT_EGCG__-__TG_NT-TG_EGCG	-0.00839893	0.254566	-0.0329931	11	0.974271
Q9QYR6_VPSAPGQES(1)PVPDTK	WT_NT-WT_EGCG__-__TG_NT-TG_EGCG	-0.021367	0.261472	-0.081718	14	0.936028
Q9QYR6_WLAES(1)PVGLPPEEEDK	WT_NT-WT_EGCG__-__TG_NT-TG_EGCG	-0.303097	0.785346	-0.385941	13	0.705783
Q9QYX7_ENPELVDDLS(1)PR	WT_NT-WT_EGCG__-__TG_NT-TG_EGCG	-1.57157	0.885916	-1.77395	7	0.119346
Q9QYX7_GAHAHSGPTSAGSSSVPS(0.999)PGQPGS(0.952)PS(0.043)VS(0.006)K	WT_NT-WT_EGCG__-__TG_NT-TG_EGCG	1.33759	0.863876	1.54836	13	0.145528
Q9QYX7_IVDSGVQT(1)DDEETADR	WT_NT-WT_EGCG__-__TG_NT-TG_EGCG	-0.0239697	0.438885	-0.054615	13	0.957276
Q9QYX7_PLPDDIS(1)PQK	WT_NT-WT_EGCG__-__TG_NT-TG_EGCG	-0.2198	0.322727	-0.681072	10	0.511288
Q9QYX7_PLS(1)PTADESSR	WT_NT-WT_EGCG__-__TG_NT-TG_EGCG	-0.0654286	0.412219	-0.158723	14	0.876154
Q9QYX7_PSQQS(1)PAQTPAQQAK	WT_NT-WT_EGCG__-__TG_NT-TG_EGCG	-0.436177	1.39113	-0.313542	13	0.758843
Q9QYX7_RASYDSVEDSSESENS(1)PVAR	WT_NT-WT_EGCG__-__TG_NT-TG_EGCG	0.358603	0.315658	1.13605	15	0.273761
Q9QYX7_S(0.002)S(0.002)MAS(0.068)S(0.91)PIS(0.014)S(0.005)ISADSFYADIDHHTSR	WT_NT-WT_EGCG__-__TG_NT-TG_EGCG	-0.244859	0.878031	-0.278873	8	0.787416
Q9QYX7_S(0.02)MS(0.98)DPKPLS(0.766)PT(0.233)ADESSR	WT_NT-WT_EGCG__-__TG_NT-TG_EGCG	-0.481745	0.536704	-0.897599	15	0.383581
Q9QZI8_S(0.029)DGS(0.971)LDDGDGIHR	WT_NT-WT_EGCG__-__TG_NT-TG_EGCG	-0.0446636	0.516234	-0.0865181	9	0.932949
Q9QZM0_GPAAAPGAAS(1)PPAEPK	WT_NT-WT_EGCG__-__TG_NT-TG_EGCG	0.0838144	0.277074	0.302498	15	0.766426
Q9QZQ1_LPYLVELS(1)PGRR	WT_NT-WT_EGCG__-__TG_NT-TG_EGCG	0.135	0.382262	0.353161	15	0.728882
Q9R020_ENVEYIEREES(1)DGEYDEFGRK	WT_NT-WT_EGCG__-__TG_NT-TG_EGCG	0.248162	0.360489	0.688405	14	0.502446
Q9R020_YNLDAS(1)EEEDSNKK	WT_NT-WT_EGCG__-__TG_NT-TG_EGCG	0.0231092	0.536714	0.0430568	15	0.966224
Q9R0A0_DS(0.068)HS(0.932)PEGSTATYHLLGPQEEGEGVLDVK	WT_NT-WT_EGCG__-__TG_NT-TG_EGCG	0.337473	0.460422	0.732964	11	0.478909
Q9R0K7_T(0.5)S(0.5)IHNFMAHPEFR	WT_NT-WT_EGCG__-__TG_NT-TG_EGCG	-1.2653	0.4563	-2.77295	12	0.0168693
Q9R0N7_NSLET(0.013)VGT(0.987)PDSGR	WT_NT-WT_EGCG__-__TG_NT-TG_EGCG	0.645722	0.281498	2.29388	12	0.0406455
Q9R0N9_KLHFS(1)VY(1)DFDRFS(1)R	WT_NT-WT_EGCG__-__TG_NT-TG_EGCG	-0.212026	0.761384	-0.278474	13	0.785029
Q9R0P4_RS(0.028)AS(0.972)PDDDLGSSNWEAADLGNEERK	WT_NT-WT_EGCG__-__TG_NT-TG_EGCG	-1.02693	0.829678	-1.23774	13	0.2377
Q9R0P4_RS(0.768)AS(0.232)PDDDLGSSNWEAADLGNEER	WT_NT-WT_EGCG__-__TG_NT-TG_EGCG	0.673009	1.03844	0.648098	9	0.533105
Q9R1Q8_RGFS(1)EEQLR	WT_NT-WT_EGCG__-__TG_NT-TG_EGCG	0.656763	0.806249	0.81459	15	0.428051
Q9R1R2_REDS(1)PGPEVQPMDK	WT_NT-WT_EGCG__-__TG_NT-TG_EGCG	0.501762	0.34744	1.44417	15	0.169254
Q9R1V6_S(0.003)NS(0.997)WQGNMGGNK	WT_NT-WT_EGCG__-__TG_NT-TG_EGCG	-0.638763	0.662036	-0.964846	12	0.353664
Q9WTK7_IDS(0.991)T(0.009)EVIYQPR	WT_NT-WT_EGCG__-__TG_NT-TG_EGCG	-0.185158	0.497445	-0.372217	12	0.716221
Q9WTQ5_GPSEAPQEAEAEEGAT(0.001)S(0.999)DGEK	WT_NT-WT_EGCG__-__TG_NT-TG_EGCG	-0.103388	0.458617	-0.225435	10	0.826181
Q9WTX2_EDS(0.955)GT(0.045)FSLGK	WT_NT-WT_EGCG__-__TG_NT-TG_EGCG	-0.321161	0.278589	-1.15281	14	0.268291
Q9WV02_DVYLS(1)PR	WT_NT-WT_EGCG__-__TG_NT-TG_EGCG	0.637884	0.409722	1.55687	15	0.140346
Q9WV18_RHPPT(1)PPDPSGGLPR	WT_NT-WT_EGCG__-__TG_NT-TG_EGCG	0.0339803	0.259547	0.130922	15	0.897577
Q9WV60_IQAAAS(1)PPANATAASDTNAGDR	WT_NT-WT_EGCG__-__TG_NT-TG_EGCG	0.755493	0.216172	3.49487	14	0.00357145
Q9WV69_GNS(1)LPCVLEQK	WT_NT-WT_EGCG__-__TG_NT-TG_EGCG	-0.365828	0.260569	-1.40396	15	0.180695
Q9WV69_HLS(1)AEDFSR	WT_NT-WT_EGCG__-__TG_NT-TG_EGCG	-0.255571	0.279011	-0.915987	14	0.375183
Q9WV69_S(0.002)S(0.985)S(0.013)LPSYGR	WT_NT-WT_EGCG__-__TG_NT-TG_EGCG	0.0799664	0.176761	0.452397	13	0.65844
Q9WV92_GIS(0.994)QT(0.006)NLITTVT(1)PEK	WT_NT-WT_EGCG__-__TG_NT-TG_EGCG	0.0352902	0.610799	0.0577772	13	0.954805
Q9WV92_GIS(0.998)QT(0.002)NLITTVTPEK	WT_NT-WT_EGCG__-__TG_NT-TG_EGCG	-0.619921	0.762394	-0.813124	13	0.430787
Q9WV92_KAEEAT(1)PVTALR	WT_NT-WT_EGCG__-__TG_NT-TG_EGCG	0.0207763	0.971395	0.0213881	14	0.983238
Q9WV92_TDTAADGETSAT(0.001)ES(0.999)DQEEDAEIK	WT_NT-WT_EGCG__-__TG_NT-TG_EGCG	0.0919319	0.688203	0.133583	11	0.896145
Q9WV92_VESTSVGSIS(1)PGGAK	WT_NT-WT_EGCG__-__TG_NT-TG_EGCG	-0.803879	0.69109	-1.1632	15	0.262918
Q9WVB4_AGYKEPGIARCS(1)S(1)PESMADR	WT_NT-WT_EGCG__-__TG_NT-TG_EGCG	-0.38051	1.00875	-0.377209	13	0.712104
Q9WVF8_RGS(1)MFYDEDGDLAHEFYEETIVTK	WT_NT-WT_EGCG__-__TG_NT-TG_EGCG	1.21494	0.748294	1.62361	11	0.132743
Q9Z0H8_IGFPS(0.029)T(0.303)S(0.669)PAK	WT_NT-WT_EGCG__-__TG_NT-TG_EGCG	0.362931	0.250109	1.45109	9	0.180699
Q9Z0H8_VLLLEANRHS(1)PGPER	WT_NT-WT_EGCG__-__TG_NT-TG_EGCG	0.0697444	0.325005	0.214595	11	0.83401
Q9Z0J4_VTQPLGT(0.977)PT(0.023)K	WT_NT-WT_EGCG__-__TG_NT-TG_EGCG	0.152783	0.33294	0.458892	8	0.658522
Q9Z0P4_EIDVLEFGESAPAAS(1)K	WT_NT-WT_EGCG__-__TG_NT-TG_EGCG	-0.266755	0.594843	-0.448446	11	0.662537
Q9Z0P4_ENS(0.001)AAPS(0.999)PGRPQS(0.001)AS(0.999)PAK	WT_NT-WT_EGCG__-__TG_NT-TG_EGCG	0.326953	0.357877	0.913589	14	0.376398
Q9Z0P4_ENSAAPS(0.001)PGRPQS(0.999)AS(1)PAK	WT_NT-WT_EGCG__-__TG_NT-TG_EGCG	-0.176496	0.84657	-0.208484	11	0.838661
Q9Z0P4_ENSAAPSPGRPQSAS(1)PAK	WT_NT-WT_EGCG__-__TG_NT-TG_EGCG	-0.767193	1.44758	-0.529983	15	0.603881
Q9Z0P4_SETLVNAQQT(1)PLGT(1)PK	WT_NT-WT_EGCG__-__TG_NT-TG_EGCG	0.107557	0.280618	0.383287	15	0.706884
Q9Z0P4_T(0.546)S(0.199)T(0.254)PVRS(0.999)PGGSTMMK	WT_NT-WT_EGCG__-__TG_NT-TG_EGCG	-0.854533	0.677241	-1.26179	15	0.226295
Q9Z0P4_T(0.862)S(0.061)T(0.077)PVRS(0.958)PGGS(0.03)T(0.012)MMK	WT_NT-WT_EGCG__-__TG_NT-TG_EGCG	0.386217	0.596841	0.647102	13	0.528827
Q9Z0R4_LPEEPS(0.001)S(0.999)EDEQQPEK	WT_NT-WT_EGCG__-__TG_NT-TG_EGCG	0.174149	0.267135	0.651912	13	0.525817
Q9Z0U1_VQVAPLQGS(0.993)PPLS(0.007)HDDR	WT_NT-WT_EGCG__-__TG_NT-TG_EGCG	-0.0159965	0.500848	-0.0319387	15	0.974942
Q9Z140_PSTPAMTPSPS(1)P	WT_NT-WT_EGCG__-__TG_NT-TG_EGCG	0.866668	0.736094	1.17739	15	0.257385
Q9Z140_SCS(0.001)S(0.999)PVFSR	WT_NT-WT_EGCG__-__TG_NT-TG_EGCG	0.136168	0.496438	0.27429	15	0.787603
Q9Z1T1_NFYES(1)EEEEEEK	WT_NT-WT_EGCG__-__TG_NT-TG_EGCG	0.675341	0.256233	2.63565	13	0.0205654
Q9Z1X2_VAGGS(0.001)GS(0.003)ES(0.996)PLLK	WT_NT-WT_EGCG__-__TG_NT-TG_EGCG	-0.40008	0.688098	-0.581429	14	0.570195
Q9Z239_TGEPDEEEGTFRS(0.001)S(0.999)IR	WT_NT-WT_EGCG__-__TG_NT-TG_EGCG	0.127824	0.236796	0.539808	14	0.597811
Q9Z2A0_ANS(1)FVGTAQYVSPELLTEK	WT_NT-WT_EGCG__-__TG_NT-TG_EGCG	-0.250564	0.64531	-0.388285	15	0.70326
Q9Z2C4_GS(0.037)S(0.904)PT(0.044)HS(0.003)AT(0.013)PVHTSV	WT_NT-WT_EGCG__-__TG_NT-TG_EGCG	-1.05699	2.35451	-0.448922	12	0.661488
Q9Z2D6_AETSESSGSAPAVPEASAS(1)PK	WT_NT-WT_EGCG__-__TG_NT-TG_EGCG	0.0230748	0.426069	0.0541575	14	0.957575
Q9Z2F7_DHSSQS(1)EEEVVEGEK	WT_NT-WT_EGCG__-__TG_NT-TG_EGCG	0.515006	0.304726	1.69006	14	0.113151
Q9Z2H5_DYSEADGLS(0.534)ERT(0.483)T(0.983)PSK	WT_NT-WT_EGCG__-__TG_NT-TG_EGCG	-0.437509	0.392388	-1.11499	13	0.285042
Q9Z2H5_DYSEADGLS(1)ER	WT_NT-WT_EGCG__-__TG_NT-TG_EGCG	-0.720821	0.541377	-1.33146	13	0.205916
Q9Z2H5_ELKPEQET(0.015)T(0.985)PR	WT_NT-WT_EGCG__-__TG_NT-TG_EGCG	-2.6616	1.91864	-1.38724	11	0.192834
Q9Z2H5_GACS(0.004)T(0.996)PEMPQFESVK	WT_NT-WT_EGCG__-__TG_NT-TG_EGCG	-0.0772769	0.784154	-0.0985481	13	0.923
Q9Z2H5_GPS(0.018)S(0.982)QEDESGGLEDSPDR	WT_NT-WT_EGCG__-__TG_NT-TG_EGCG	-0.00147485	0.228544	-0.00645324	8	0.995009
Q9Z2H5_GPSSQEDESGGLEDS(1)PDR	WT_NT-WT_EGCG__-__TG_NT-TG_EGCG	-0.274275	0.780697	-0.351321	15	0.730234
Q9Z2H5_HLTQQDTRPAEQS(1)LDMDDK	WT_NT-WT_EGCG__-__TG_NT-TG_EGCG	-0.443031	0.502752	-0.881211	14	0.393081
Q9Z2H5_HQAS(1)INELK	WT_NT-WT_EGCG__-__TG_NT-TG_EGCG	-0.432752	0.615133	-0.703509	15	0.492515
Q9Z2H5_LVS(1)PEPPPK	WT_NT-WT_EGCG__-__TG_NT-TG_EGCG	0.149515	0.158236	0.944882	15	0.359692
Q9Z2H5_RLPSS(0.001)PAS(0.054)PS(0.945)PKGT(1)PEK	WT_NT-WT_EGCG__-__TG_NT-TG_EGCG	0.162178	0.682758	0.237534	15	0.815456
Q9Z2H5_RLPSS(0.001)PAS(0.992)PS(0.007)PK	WT_NT-WT_EGCG__-__TG_NT-TG_EGCG	-0.166739	0.871404	-0.191345	12	0.851454
Q9Z2H5_RLPSSPASPS(1)PK	WT_NT-WT_EGCG__-__TG_NT-TG_EGCG	0.114448	0.345401	0.331347	15	0.744966
Q9Z2H5_RSEAEEGEVRT(1)PTK	WT_NT-WT_EGCG__-__TG_NT-TG_EGCG	-1.0573	2.18268	-0.484405	15	0.635095
Q9Z2H5_S(1)LPELDRDK	WT_NT-WT_EGCG__-__TG_NT-TG_EGCG	-0.11044	0.366329	-0.301478	15	0.767189
Q9Z2I9_INFDS(0.046)NS(0.952)AY(0.002)R	WT_NT-WT_EGCG__-__TG_NT-TG_EGCG	0.105519	0.493544	0.213799	9	0.835469
Q9Z2Q6_FGIHVYQFPECDS(1)DEDEDFK	WT_NT-WT_EGCG__-__TG_NT-TG_EGCG	1.00211	1.33771	0.749122	14	0.466185
Q9Z2Q6_MES(1)PIPILPLPTPDAETEK	WT_NT-WT_EGCG__-__TG_NT-TG_EGCG	-1.70295	0.756898	-2.24991	14	0.0410609
Q9Z351_RS(0.988)PS(0.012)ADQSLDDSPSK	WT_NT-WT_EGCG__-__TG_NT-TG_EGCG	-0.596667	0.734339	-0.812522	11	0.433725

## Sheet: present in TG.EGCG-TG.NT
	Leading.proteins	Gene.names	Protein.names	Phospho..STY..Probabilities	WT_NT.1.1	WT_NT.2.1	WT_NT.3.1	WT_NT.4.1	WT_NT.5.1	COUNT_WT	WT_EGCG.1.1	WT_EGCG.2.1	WT_EGCG.3.1	WT_EGCG.4.1	WT_EGCG.5.1	COUNT.WT_EGCG	WT_EGCG_EE.1.1	WT_EGCG_EE.2.1	WT_EGCG_EE.3.1	WT_EGCG_EE.4.1	COUNT_WT_EGCG_EE	WT_EE.1.1	WT_EE.2.1	WT_EE.3.1	WT_EE.4.1	WT_EE.5.1	COUNT_WT_EE	TG_NT.1.1	TG_NT.2.1	TG_NT.3.1	TG_NT.4.1	TG_NT.5.1	COUNT_TG	TG_EGCG.1.1	TG_EGCG.2.1	TG_EGCG.3.1	TG_EGCG.4.1	COUNT.TG_EGCG	TG_EGCG_EE.1.1	TG_EGCG_EE.2.1	TG_EGCG_EE.3.1	TG_EGCG_EE.4.1	TG_EGCG_EE.5.1	X	TG_EE.1.1	TG_EE.2.1	TG_EE.3.1	TG_EE.4.1	TG_EE.5.1
9	A2AG50	Map7d2	MAP7 domain-containing protein 2	A2AG50_S(0.5)NS(0.5)LDDSTEDVQSMDVSPVSK	NA	NA	NA	NA	NA	0	NA	NA	NA	NA	NA	0	NA	NA	166990	NA	1	195240	467350	NA	NA	341730	3	294950	NA	NA	NA	NA	1	243210	NA	NA	192880	2	NA	NA	NA	NA	NA	0	NA	NA	NA	NA	NA
10	A2AG50	Map7d2	MAP7 domain-containing protein 2	A2AG50_S(0.5)NS(0.5)LDDSTEDVQSMDVSPVSK	NA	NA	NA	NA	NA	0	NA	NA	NA	NA	NA	0	NA	NA	166990	NA	1	195240	467350	NA	NA	341730	3	294950	NA	NA	NA	NA	1	243210	NA	NA	192880	2	NA	NA	NA	NA	NA	0	NA	NA	NA	NA	NA
113	O08586	Pten	Phosphatidylinositol 3,4,5-trisphosphate 3-phosphatase and dual-specificity protein phosphatase PTEN	O08586_YSDTT(0.001)DS(0.999)DPENEPFDEDQHSQITK	561840	395690	NA	439910	NA	3	NA	690640	NA	NA	NA	1	804620	NA	NA	364500	2	500220	NA	NA	NA	NA	1	345410	NA	NA	NA	NA	1	695440	NA	NA	334180	2	NA	203900	NA	NA	NA	1	NA	NA	377410	NA	222460
171	O54916	Reps1	RalBP1-associated Eps domain-containing protein 1	O54916_S(0.002)HS(0.005)GT(0.062)S(0.912)PDNT(0.019)APPPPPPRPQPSHSR	NA	NA	NA	NA	NA	0	1048900	NA	NA	NA	NA	1	754670	NA	NA	NA	1	558310	NA	NA	605240	NA	2	403060	NA	NA	NA	NA	1	633900	NA	NA	738570	2	NA	NA	435320	NA	NA	1	NA	NA	NA	NA	640640
177	O55023	Impa1	Inositol monophosphatase 1	O55023_S(0.5)S(0.5)PADLVTVTDQK	210930	NA	NA	NA	220580	2	241940	NA	NA	NA	NA	1	274410	NA	NA	NA	1	NA	NA	NA	NA	NA	0	246470	NA	NA	NA	NA	1	NA	149290	140080	NA	2	NA	NA	NA	NA	NA	0	NA	174610	NA	NA	NA
178	O55023	Impa1	Inositol monophosphatase 1	O55023_S(0.252)S(0.748)PADLVTVTDQK	210930	NA	NA	NA	220580	2	241940	NA	NA	NA	NA	1	274410	NA	NA	NA	1	126270	NA	NA	NA	NA	1	246470	NA	NA	NA	NA	1	NA	149290	140080	NA	2	NA	NA	NA	NA	NA	0	NA	174610	NA	NA	NA
188	O70161	Pip5k1c	Phosphatidylinositol 4-phosphate 5-kinase type-1 gamma	O70161_RT(0.163)QS(0.163)S(0.674)GQDGRPQEEPHAEDLQK	NA	1430800	430700	2036300	NA	3	NA	403390	NA	NA	NA	1	3334700	327580	NA	NA	2	1773000	2419000	NA	NA	NA	2	NA	NA	NA	NA	NA	0	NA	1458500	NA	NA	1	NA	905130	NA	NA	NA	1	967910	889270	NA	NA	NA
199	O70480	Vamp4	Vesicle-associated membrane protein 4	O70480_NLLEDDS(1)DEEEDFFLR	NA	NA	NA	NA	NA	0	NA	401530	NA	NA	NA	1	NA	NA	NA	NA	0	NA	435770	NA	NA	NA	1	NA	NA	NA	NA	NA	0	220720	NA	245490	170270	3	NA	NA	NA	NA	NA	0	NA	NA	NA	NA	158060
207	O88448	Klc2	Kinesin light chain 2	O88448_DS(0.014)LDDLFPNEDEQS(0.978)PAPS(0.007)PGGGDVAAQHGGYEIPAR	421160	NA	NA	NA	NA	1	NA	NA	NA	NA	NA	0	654310	NA	NA	332370	2	NA	573120	NA	NA	NA	1	NA	NA	NA	NA	NA	0	445380	NA	387060	NA	2	NA	NA	NA	NA	NA	0	NA	NA	NA	419430	NA
214	O88485	Dync1i1	Cytoplasmic dynein 1 intermediate chain 1	O88485_IGHDS(1)ELENQEK	726560	NA	276900	NA	NA	2	NA	932750	NA	NA	NA	1	NA	NA	NA	NA	0	877530	780780	NA	NA	NA	2	NA	NA	NA	NA	615770	1	693190	643920	700280	NA	3	NA	NA	NA	523410	NA	1	NA	574740	NA	432360	872540
219	O88703	Hcn2	Potassium/sodium hyperpolarization-activated cyclic nucleotide-gated channel 2	O88703_AS(0.008)RPLS(0.123)AS(0.845)QPS(0.024)LPHGVPAPSPAASAR	NA	NA	NA	690630	NA	1	NA	NA	NA	NA	NA	0	1572600	NA	647540	NA	2	NA	NA	672590	648770	NA	2	NA	533660	NA	NA	NA	1	1507400	NA	NA	723510	2	NA	NA	615330	983090	NA	2	NA	NA	NA	NA	NA
382	P14873	Map1b	Microtubule-associated protein 1B;MAP1B heavy chain;MAP1 light chain LC1	P14873_AS(0.385)LS(0.615)PMDEPVPDS(0.761)ES(0.239)PVEK	3518700	NA	NA	576950	462560	3	NA	NA	NA	619290	NA	1	NA	NA	NA	354870	1	562080	NA	NA	NA	NA	1	NA	907560	NA	NA	NA	1	NA	NA	NA	508260	1	2769600	NA	NA	194850	209380	3	NA	NA	NA	1658700	NA
385	P14873	Map1b	Microtubule-associated protein 1B;MAP1B heavy chain;MAP1 light chain LC1	P14873_ATVVVEATEPEPSGSIGNPAAS(0.115)T(0.115)S(0.564)PS(0.152)LS(0.055)HR	NA	NA	2629100	NA	NA	1	NA	NA	NA	2442900	NA	1	NA	NA	NA	NA	0	NA	NA	NA	NA	NA	0	NA	NA	NA	NA	NA	0	6687700	4260400	NA	NA	2	NA	NA	NA	NA	NA	0	5522500	NA	NA	NA	NA
416	P14873	Map1b	Microtubule-associated protein 1B;MAP1B heavy chain;MAP1 light chain LC1	P14873_SLMS(1)S(1)PEDLTK	NA	NA	NA	NA	NA	0	NA	456680	NA	NA	NA	1	NA	NA	NA	NA	0	316820	295110	157820	NA	215870	4	NA	NA	NA	NA	258690	1	NA	NA	271590	193550	2	NA	NA	NA	NA	NA	0	NA	NA	NA	NA	214230
506	P20065	Tmsb4x	Thymosin beta-4;Hematopoietic system regulatory peptide	P20065_NPLPS(0.976)KET(0.024)IEQEK	NA	NA	NA	NA	2333100	1	NA	1559400	NA	NA	NA	1	1009300	212480	1278400	NA	3	913890	2889900	NA	NA	NA	2	NA	NA	NA	1584200	NA	1	NA	474540	289880	736910	3	958270	499650	721730	NA	NA	3	940490	NA	NA	NA	1019100
515	P20357	Map2	Microtubule-associated protein 2	P20357_DQPAALPLAAEET(0.017)ANLPPS(0.852)PPPS(0.101)PAS(0.008)EQT(0.019)AT(0.002)VEEDLLT(0.001)AS(0.001)K	NA	NA	NA	NA	NA	0	NA	NA	NA	NA	NA	0	NA	NA	1072400	NA	1	NA	NA	NA	943190	NA	1	NA	890060	NA	NA	NA	1	876680	NA	NA	1550900	2	NA	NA	NA	NA	NA	0	NA	NA	NA	NA	NA
621	P35123	Usp4	Ubiquitin carboxyl-terminal hydrolase 4	P35123_EQLSEVEGS(0.999)GEDDQGDDHSESAQK	NA	NA	NA	NA	NA	0	NA	NA	NA	NA	NA	0	390160	NA	NA	NA	1	NA	NA	NA	NA	NA	0	NA	NA	NA	NA	NA	0	256570	NA	317650	NA	2	NA	NA	211270	NA	NA	1	NA	NA	NA	211380	NA
648	P43006	Slc1a2	Excitatory amino acid transporter 2	P43006_MHDS(1)HLS(0.962)S(0.039)DEPK	NA	NA	NA	1083900	NA	1	NA	NA	NA	NA	NA	0	410800	NA	NA	NA	1	302170	414090	NA	NA	335710	3	NA	NA	NA	NA	NA	0	287490	NA	386930	NA	2	NA	NA	NA	NA	40204	1	NA	NA	274170	NA	319180
700	P55821	Stmn2	Stathmin-2	P55821_ASGQAFELILKPPS(0.417)PIS(0.583)EAPR	NA	NA	NA	120190	NA	1	NA	NA	258100	NA	NA	1	185370	NA	75963	NA	2	138640	NA	NA	177180	NA	2	NA	NA	NA	69623	NA	1	NA	364110	124900	127090	3	NA	NA	NA	NA	NA	0	122270	115210	NA	167980	128360
726	P58871	Tnks1bp1	182 kDa tankyrase-1-binding protein	P58871_VPS(0.031)S(0.969)DEEVVEEPQSR	NA	NA	NA	NA	NA	0	NA	NA	NA	NA	105910	1	NA	NA	NA	NA	0	NA	NA	NA	NA	180930	1	NA	NA	NA	NA	NA	0	NA	NA	225470	290930	2	NA	NA	147500	220780	NA	2	NA	NA	NA	NA	249690
743	P60904	Dnajc5	DnaJ homolog subfamily C member 5	P60904_S(0.747)LS(0.178)T(0.067)S(0.008)GESLYHVLGLDK	NA	176390	19978000	NA	NA	2	NA	NA	NA	NA	NA	0	31017000	NA	NA	NA	1	25412000	NA	NA	22645000	NA	2	NA	16393000	NA	NA	NA	1	21190000	NA	165310	NA	2	NA	NA	NA	NA	NA	0	NA	NA	NA	23533000	NA
745	P60904	Dnajc5	DnaJ homolog subfamily C member 5	P60904_SLST(0.019)S(0.909)GES(0.072)LYHVLGLDK	137110	178040	NA	NA	NA	2	NA	NA	NA	NA	NA	0	NA	NA	NA	NA	0	172640	NA	NA	NA	NA	1	NA	137720	NA	NA	NA	1	NA	225290	88149	NA	2	NA	NA	NA	NA	NA	0	131500	NA	NA	NA	NA
809	P70441	Slc9a3r1	Na(+)/H(+) exchange regulatory cofactor NHE-RF1	P70441_S(0.655)AS(0.305)S(0.041)DTSEELNSQDSPK	1440300	NA	NA	1149100	1274300	3	NA	NA	NA	NA	NA	0	NA	NA	NA	NA	0	NA	NA	NA	NA	NA	0	NA	NA	NA	NA	NA	0	NA	NA	NA	NA	0	NA	NA	NA	NA	NA	0	NA	NA	NA	NA	NA
823	P70704	Atp8a1	Phospholipid-transporting ATPase IA	P70704_TDDVS(1)EKT(0.147)S(0.854)LADQEEVR	NA	155590	NA	413610	NA	2	NA	795410	NA	NA	NA	1	NA	NA	NA	NA	0	NA	NA	NA	NA	NA	0	NA	NA	NA	NA	NA	0	499710	326020	NA	NA	2	NA	NA	NA	NA	NA	0	NA	NA	68429	NA	NA
825	P80560	Ptprn2	Receptor-type tyrosine-protein phosphatase N2	P80560_ADSVAGAIQS(0.048)DPAEGS(0.165)QES(0.787)HGR	NA	NA	NA	NA	NA	0	NA	NA	NA	NA	NA	0	NA	NA	NA	NA	0	NA	NA	NA	NA	2196300	1	NA	NA	NA	NA	NA	0	1509000	NA	1615900	NA	2	NA	NA	NA	NA	NA	0	NA	NA	NA	NA	NA
843	P97492	Rgs14	Regulator of G-protein signaling 14	P97492_SPLYQECLLAEAEGRPLREPGS(0.181)S(0.601)HLGS(0.213)PDT(0.004)AR	NA	NA	NA	NA	NA	0	563410	NA	NA	NA	NA	1	NA	NA	NA	NA	0	861720	NA	NA	NA	NA	1	638220	NA	NA	NA	NA	1	938080	724030	NA	NA	2	NA	581450	NA	NA	NA	1	618220	NA	NA	NA	NA
846	P97492	Rgs14	Regulator of G-protein signaling 14	P97492_S(1)LPLGVEELGQLPLAEGPCGRPLRK	148140	130660	NA	84655	NA	3	NA	459980	NA	NA	NA	1	NA	NA	NA	NA	0	NA	280980	NA	NA	NA	1	NA	NA	133780	NA	NA	1	NA	NA	NA	NA	0	116180	NA	NA	NA	NA	1	113470	NA	NA	NA	NA
860	P99027	Rplp2	60S acidic ribosomal protein P2	P99027_KEESEES(1)DDDMGFGLFD	NA	235530	NA	213520	NA	2	NA	857230	NA	NA	NA	1	823700	NA	NA	NA	1	1024000	960480	295490	NA	705410	4	NA	NA	NA	NA	314930	1	970370	NA	412250	485630	3	NA	NA	NA	NA	NA	0	NA	191060	NA	NA	454780
927	Q3B7Z2	Osbp	Oxysterol-binding protein 1	Q3B7Z2_GDMS(1)DEDDENEFFDAPEIITMPENLGHK	NA	NA	NA	397070	NA	1	NA	350120	NA	NA	NA	1	NA	NA	NA	NA	0	NA	713050	NA	NA	NA	1	NA	NA	NA	NA	NA	0	271270	NA	378790	452690	3	NA	NA	NA	NA	NA	0	NA	NA	NA	NA	464790
1071	Q5DQR4	Stxbp5l	Syntaxin-binding protein 5-like	Q5DQR4_SLSGS(0.004)T(0.013)NT(0.013)VS(0.968)S(0.002)EGVTK	NA	873470	NA	NA	NA	1	NA	946150	NA	NA	NA	1	1357500	NA	NA	NA	1	NA	NA	NA	NA	NA	0	NA	396510	NA	NA	NA	1	NA	1073500	NA	746650	2	NA	NA	NA	NA	NA	0	NA	719180	NA	NA	NA
1102	Q5RJI5	Brsk1	Serine/threonine-protein kinase BRSK1	Q5RJI5_SVSGASTGLS(0.001)S(0.006)S(0.006)PLS(0.02)S(0.02)PRS(0.854)PVFS(0.042)FS(0.051)PEPGAGDEAR	NA	256810	NA	NA	NA	1	NA	NA	NA	NA	NA	0	NA	NA	202800	NA	1	198970	NA	NA	NA	217050	2	428480	NA	NA	NA	NA	1	442040	NA	NA	122120	2	NA	NA	NA	NA	NA	0	NA	NA	NA	233730	NA
1131	Q5XG69	Fam169a	Soluble lamin-associated protein of 75 kDa	Q5XG69_HFQDS(0.001)EFS(0.04)S(0.173)S(0.787)QGEDENVAK	NA	225410	NA	405290	NA	2	NA	NA	NA	NA	NA	0	557400	NA	NA	NA	1	NA	454220	NA	NA	498620	2	274090	NA	NA	NA	NA	1	489500	NA	332470	188240	3	NA	NA	NA	286640	NA	1	NA	165370	NA	497410	194250
1167	Q61029	Tmpo	Lamina-associated polypeptide 2, isoforms beta/delta/epsilon/gamma;Lamina-associated polypeptide 2, isoforms alpha/zeta	Q61029_GPPDFSSDEEREPT(0.008)PVLGS(0.32)GAS(0.673)VGR	NA	NA	NA	446950	NA	1	NA	NA	NA	NA	NA	0	NA	NA	NA	NA	0	399000	NA	NA	NA	NA	1	NA	NA	NA	416450	NA	1	NA	439340	NA	265650	2	NA	NA	NA	NA	NA	0	254230	NA	NA	347840	NA
1260	Q62318	Trim28	Transcription intermediary factor 1-beta	Q62318_AASAAATAAAS(0.001)AAT(0.002)AAS(0.009)AAS(0.137)GS(0.649)PGS(0.161)GEGS(0.041)AGGEK	NA	NA	NA	NA	NA	0	NA	NA	NA	NA	NA	0	443420	NA	NA	NA	1	NA	NA	NA	NA	NA	0	NA	NA	NA	NA	NA	0	301740	277370	NA	NA	2	394560	NA	NA	NA	NA	1	278840	322320	NA	NA	NA
1298	Q64337	Sqstm1	Sequestosome-1	Q64337_IALESVGQPEEQMES(0.69)GNCS(0.305)GGDDDWT(0.003)HLS(0.001)S(0.001)K	NA	NA	NA	NA	NA	0	474990	NA	NA	NA	NA	1	537390	NA	NA	NA	1	NA	NA	256870	NA	216480	2	NA	NA	NA	NA	NA	0	NA	NA	266280	255840	2	NA	NA	NA	NA	NA	0	NA	NA	320350	NA	NA
1326	Q68FH0	Pkp4	Plakophilin-4	Q68FH0_LLGLNELDDLLGKES(0.037)PS(0.963)K	215720	NA	158980	NA	NA	2	NA	NA	136060	NA	NA	1	1023900	NA	NA	NA	1	NA	752630	279390	NA	NA	2	183000	NA	NA	NA	NA	1	156810	262480	NA	NA	2	655490	124430	NA	NA	NA	2	NA	103960	NA	NA	NA
1329	Q68FH0	Pkp4	Plakophilin-4	Q68FH0_S(0.967)AVS(0.033)PDLHITPIYEGR	NA	NA	589720	880060	NA	2	NA	NA	NA	851940	NA	1	NA	438500	1008800	908170	3	NA	NA	974280	NA	1076900	2	NA	NA	982540	NA	NA	1	NA	1137400	NA	1014800	2	1169500	NA	NA	NA	NA	1	1071900	1010500	NA	NA	NA
1426	Q6PCN3	Ttbk1	Tau-tubulin kinase 1	Q6PCN3_SETS(0.008)QPPT(0.797)PGS(0.195)PS(0.258)HS(0.742)PLHSGPRPR	NA	NA	NA	NA	NA	0	352660	NA	NA	NA	NA	1	296150	NA	NA	NA	1	NA	368350	NA	213910	NA	2	NA	NA	NA	NA	NA	0	NA	NA	257840	206180	2	NA	NA	NA	NA	NA	0	86128	NA	251950	NA	NA
1495	Q6ZQM0	Rffl	E3 ubiquitin-protein ligase rififylin	Q6ZQM0_RAS(0.998)LS(0.001)DLT(0.001)HLEDIEGLTVR	NA	NA	71889	82539	NA	2	212690	NA	NA	NA	NA	1	NA	NA	NA	91016	1	98975	128280	137970	182400	51881	5	NA	NA	NA	NA	118040	1	NA	156950	132470	140540	3	NA	NA	NA	NA	NA	0	NA	NA	NA	158880	83684
1567	Q80TL4	Kiaa1045	Protein KIAA1045	Q80TL4_RLTEAPSCSVSISHVGPIADS(0.598)S(0.402)PAASSSK	3698600	NA	1499800	2775800	NA	3	5229700	NA	NA	NA	NA	1	NA	NA	NA	NA	0	NA	NA	NA	NA	NA	0	NA	NA	NA	NA	NA	0	NA	3686100	NA	NA	1	NA	NA	NA	NA	NA	0	NA	NA	3954500	NA	NA
1631	Q80WT5	Aftph	Aftiphilin	Q80WT5_HLLETHS(0.12)S(0.88)PAK	NA	NA	198850	NA	NA	1	NA	NA	279640	NA	NA	1	447060	NA	NA	467720	2	NA	NA	345010	322420	184920	3	NA	NA	NA	NA	NA	0	298700	NA	496730	NA	2	NA	NA	NA	239300	NA	1	NA	NA	NA	NA	NA
1657	Q80YA9	Cnksr2	Connector enhancer of kinase suppressor of ras 2	Q80YA9_GS(0.945)ES(0.055)PNSFLDQEYR	NA	NA	NA	NA	793350	1	NA	NA	NA	NA	331500	1	NA	NA	NA	NA	0	NA	361070	NA	348370	NA	2	NA	NA	NA	1101700	NA	1	NA	631430	NA	506590	2	634540	252930	430080	267300	NA	4	NA	NA	NA	NA	NA
1714	Q8BGD9	Eif4b	Eukaryotic translation initiation factor 4B	Q8BGD9_EEDCHS(0.042)PT(0.148)S(0.81)KPPKPDQPLK	2179400	874810	473170	NA	7458700	4	NA	NA	NA	NA	NA	0	1777700	NA	NA	NA	1	3463700	NA	NA	NA	5652300	2	NA	NA	NA	NA	NA	0	NA	2984900	5259900	NA	2	NA	NA	NA	NA	NA	0	NA	NA	NA	NA	NA
1747	Q8BJI1	Slc6a17	Sodium-dependent neutral amino acid transporter SLC6A17	Q8BJI1_EHS(0.95)NEHVT(0.044)ES(0.006)VADLLALEEPVDYK	190600	NA	NA	NA	NA	1	NA	NA	NA	NA	NA	0	NA	NA	958360	579150	2	NA	1571100	NA	1413600	NA	2	NA	NA	NA	NA	1156900	1	1085100	NA	NA	1270700	2	NA	384670	604300	NA	NA	2	NA	968580	1102200	1144600	846170
1760	Q8BL65	Ablim2	Actin-binding LIM protein 2	Q8BL65_TSSESIVSVPASS(0.002)T(0.005)S(0.075)GS(0.897)PS(0.02)R	NA	1494600	NA	NA	1194100	2	NA	NA	792230	NA	NA	1	NA	NA	NA	NA	0	NA	NA	NA	NA	1261400	1	NA	NA	NA	1094700	NA	1	945870	NA	1010700	1598600	3	NA	NA	NA	NA	NA	0	NA	NA	NA	1058600	NA
1812	Q8BTI8	Srrm2	Serine/arginine repetitive matrix protein 2	Q8BTI8_HAS(0.012)S(0.047)S(0.832)PES(0.11)LKPTPAPGSR	3158200	NA	NA	NA	NA	1	NA	2826200	NA	NA	NA	1	808490	NA	1224200	NA	2	826940	NA	NA	NA	NA	1	NA	NA	NA	NA	NA	0	2693600	2163200	NA	NA	2	NA	NA	NA	NA	NA	0	NA	NA	NA	NA	NA
1835	Q8BUV3	Gphn	Gephyrin;Molybdopterin adenylyltransferase;Molybdopterin molybdenumtransferase	Q8BUV3_AS(0.968)HS(0.032)AVDITK	NA	NA	394940	NA	NA	1	1184200	NA	NA	NA	NA	1	NA	NA	NA	NA	0	1020900	NA	NA	1244600	1262300	3	NA	NA	NA	NA	NA	0	1475000	1115400	NA	NA	2	NA	NA	NA	NA	NA	0	NA	NA	NA	NA	NA
1851	Q8BYI8	Kiaa1467	Uncharacterized protein KIAA1467	Q8BYI8_SALGDLPEPDS(1)DADVAGAAK	NA	NA	NA	NA	NA	0	NA	564960	NA	NA	NA	1	416770	NA	162970	NA	2	316250	331120	258550	NA	NA	3	NA	NA	NA	NA	203210	1	NA	233670	216390	NA	2	286700	130730	NA	NA	NA	2	NA	NA	NA	NA	NA
1897	Q8C8R3	Ank2	Ankyrin-2	Q8C8R3_EIAS(0.041)PS(0.857)S(0.102)PVK	1995100	884370	638170	NA	NA	3	NA	NA	NA	NA	NA	0	NA	NA	NA	NA	0	NA	NA	NA	NA	NA	0	NA	NA	NA	NA	NA	0	NA	NA	NA	NA	0	NA	NA	NA	NA	NA	0	600140	782520	NA	NA	NA
1929	Q8C8R3	Ank2	Ankyrin-2	Q8C8R3_T(0.019)PEDIS(0.889)T(0.076)PPEGT(0.016)KPCLQTPVTSER	NA	NA	NA	1011900	1137600	2	NA	1895900	NA	NA	NA	1	2382200	NA	NA	NA	1	1787800	NA	NA	940430	1322800	3	NA	911020	NA	NA	NA	1	576700	NA	1631800	NA	2	1974500	NA	1105300	295260	NA	3	927650	NA	1230500	NA	1316500
1956	Q8CGM1	Bai2	Brain-specific angiogenesis inhibitor 2	Q8CGM1_EVNTCNPS(0.002)T(0.002)IT(0.004)GT(0.014)LS(0.425)RLS(0.554)LDEDEEPK	243780	NA	NA	149310	NA	2	NA	450640	NA	NA	NA	1	361440	NA	185240	NA	2	NA	NA	NA	274910	226950	2	NA	NA	NA	NA	237960	1	NA	284030	NA	222190	2	NA	NA	NA	NA	NA	0	NA	NA	154120	NA	NA
2005	Q8JZX4	Rbm17	Splicing factor 45	Q8JZX4_RPDPDS(1)DEDEDYERER	148680	128350	NA	NA	NA	2	NA	638520	NA	NA	NA	1	NA	NA	NA	NA	0	340250	540620	NA	302170	NA	3	NA	NA	NA	NA	469340	1	NA	NA	552480	261690	2	294040	NA	NA	NA	NA	1	NA	NA	425110	NA	677030
2039	Q8K298	Anln	Actin-binding protein anillin	Q8K298_AES(0.001)ADS(0.948)LGS(0.051)EDRDLLYSIDAYR	NA	309950	NA	NA	NA	1	NA	271090	NA	NA	NA	1	323100	NA	NA	NA	1	197010	178980	NA	NA	NA	2	NA	NA	NA	NA	NA	0	206140	295420	NA	NA	2	NA	NA	85154	NA	NA	1	212870	211200	NA	NA	NA
2070	Q8K4G5	Ablim1	Actin-binding LIM protein 1	Q8K4G5_T(0.159)S(0.159)S(0.66)ES(0.021)IYSRPGSSIPGSPGHTIYAK	1716900	NA	580770	NA	1887400	3	NA	NA	789470	NA	NA	1	NA	235790	1487600	NA	2	NA	NA	NA	NA	NA	0	NA	NA	NA	NA	NA	0	NA	NA	NA	NA	0	NA	595570	NA	NA	NA	1	NA	766430	NA	1409900	NA
2071	Q8K4G5	Ablim1	Actin-binding LIM protein 1	Q8K4G5_TSSESIYSRPGSSIPGS(0.771)PGHT(0.178)IY(0.05)AK	NA	NA	NA	NA	NA	0	NA	426040	NA	NA	NA	1	NA	NA	NA	NA	0	NA	NA	NA	NA	357870	1	NA	NA	NA	NA	NA	0	538930	458370	NA	NA	2	468280	NA	NA	NA	NA	1	349760	NA	NA	NA	NA
2123	Q8R4E6	Purg	Purine-rich element-binding protein gamma	Q8R4E6_HSAPS(1)PPVS(0.044)VGS(0.956)EEHPHSVLK	NA	624420	NA	1107300	NA	2	NA	777830	NA	NA	NA	1	1864500	NA	NA	NA	1	853240	NA	NA	NA	NA	1	NA	NA	NA	NA	NA	0	522580	NA	797100	NA	2	NA	337530	443080	NA	NA	2	NA	NA	NA	NA	NA
2159	Q8VD37	Sgip1	SH3-containing GRB2-like protein 3-interacting protein 1	Q8VD37_RNLS(0.016)S(0.984)EEVAR	561660	775950	NA	9672700	NA	3	NA	NA	NA	NA	NA	0	NA	NA	7306600	NA	1	793160	NA	NA	NA	NA	1	NA	NA	NA	NA	NA	0	NA	869370	NA	NA	1	NA	4866600	NA	NA	NA	1	NA	NA	NA	NA	NA
2253	Q91ZU6	Dst	Dystonin	Q91ZU6_S(0.975)FS(0.025)EDVISHK	NA	NA	NA	363510	329350	2	NA	NA	NA	NA	208090	1	NA	NA	NA	NA	0	NA	NA	NA	NA	NA	0	NA	NA	NA	NA	178760	1	304290	NA	253390	NA	2	NA	NA	NA	NA	NA	0	NA	NA	219560	NA	NA
2264	Q922S4	Pde2a	cGMP-dependent 3,5-cyclic phosphodiesterase	Q922S4_GLPS(0.933)NNS(0.067)LDFLDEEYEVPDLDGTR	NA	176120	NA	NA	NA	1	NA	409390	NA	NA	NA	1	258340	NA	NA	NA	1	232040	372650	277410	154700	532630	5	NA	NA	NA	NA	210210	1	491030	229110	266130	NA	3	NA	NA	159120	NA	NA	1	NA	NA	NA	NA	232890
2316	Q99P72	Rtn4	Reticulon-4	Q99P72_ES(0.005)ET(0.005)FS(0.005)DS(0.1)S(0.886)PIEIIDEFPTFVSAK	NA	NA	NA	592510	NA	1	NA	591090	NA	NA	NA	1	NA	200100	NA	NA	1	NA	335900	NA	NA	377990	2	NA	NA	NA	NA	NA	0	240430	507890	628050	513240	4	355730	NA	NA	NA	NA	1	NA	NA	NA	NA	NA
2354	Q9CR00	Psmd9	26S proteasome non-ATPase regulatory subunit 9	Q9CR00_LAS(0.022)NS(0.978)PVLPQAFAR	NA	NA	NA	NA	NA	0	NA	NA	NA	NA	NA	0	NA	NA	NA	NA	0	NA	NA	NA	NA	NA	0	NA	NA	117800	NA	NA	1	238160	NA	146530	NA	2	NA	NA	NA	NA	NA	0	NA	172930	149230	NA	100340
2360	Q9CSU0	Rprd1b	Regulation of nuclear pre-mRNA domain-containing protein 1B	Q9CSU0_RTFQQIQEEEDDDY(0.001)PGS(0.063)Y(0.073)S(0.863)PQDPS(0.001)AGPLLTEELIK	NA	NA	NA	NA	NA	0	575830	NA	NA	NA	NA	1	598660	NA	NA	NA	1	NA	605070	NA	NA	NA	1	NA	NA	NA	NA	NA	0	460730	NA	296770	NA	2	514200	NA	NA	NA	NA	1	NA	NA	NA	343270	NA
2367	Q9CXG3	Ppil4	Peptidyl-prolyl cis-trans isomerase-like 4	Q9CXG3_INHTVILDDPFDDPPDLLIPDRS(0.96)PEPT(0.04)K	NA	NA	NA	NA	NA	0	NA	667100	NA	NA	NA	1	NA	292520	331820	NA	2	NA	NA	NA	279130	NA	1	NA	NA	353570	NA	NA	1	NA	338400	271040	295610	3	438100	NA	NA	NA	NA	1	NA	NA	NA	NA	392750
2394	Q9D415	Dlgap1	Disks large-associated protein 1	Q9D415_S(0.994)LDS(0.006)LDPAGLLTSPK	NA	160640	NA	NA	NA	1	NA	NA	NA	93895	NA	1	157990	NA	NA	105640	2	NA	170770	NA	NA	NA	1	NA	NA	NA	NA	NA	0	92979	NA	NA	139320	2	114580	NA	NA	NA	NA	1	NA	NA	NA	NA	98523
2398	Q9D4J7	Phf6	PHD finger protein 6	Q9D4J7_TAHNSEADLEESFNEHELEPS(0.831)S(0.169)PK	NA	268960	NA	NA	NA	1	NA	NA	NA	NA	NA	0	667660	NA	256640	NA	2	NA	NA	NA	299570	263000	2	NA	NA	NA	NA	NA	0	560220	NA	330290	NA	2	492060	179170	283840	NA	NA	3	NA	NA	450550	NA	NA
2399	Q9D4J7	Phf6	PHD finger protein 6	Q9D4J7_TAHNSEADLEESFNEHELEPS(0.128)S(0.872)PK	NA	NA	NA	NA	NA	0	NA	618100	NA	NA	NA	1	NA	NA	256640	NA	1	446170	494550	301830	NA	NA	3	NA	NA	NA	NA	NA	0	NA	447410	NA	419540	2	NA	NA	NA	NA	NA	0	NA	NA	450550	NA	NA
2414	Q9DAZ9	Zfyve19	Abscission/NoCut checkpoint regulator	Q9DAZ9_VTLQDYHLPDS(1)DEDEETAIQR	NA	NA	NA	NA	NA	0	NA	NA	NA	NA	NA	0	NA	NA	NA	NA	0	NA	NA	NA	NA	NA	0	NA	NA	NA	NA	NA	0	588660	NA	288820	NA	2	NA	NA	NA	NA	NA	0	NA	NA	NA	NA	258060
2427	Q9DBU5	Rnf6	E3 ubiquitin-protein ligase RNF6	Q9DBU5_EQLASQPGSDSAAS(0.001)DGDS(0.995)ES(0.002)LRAHS(0.001)DEDSLLR	NA	NA	NA	NA	NA	0	NA	NA	NA	NA	NA	0	NA	NA	NA	NA	0	NA	NA	NA	NA	2611600	1	NA	NA	NA	NA	1694700	1	NA	NA	2085200	2230100	2	NA	240810	NA	NA	NA	1	NA	NA	2451300	1723700	2651700
2435	Q9DCL8	Ppp1r2	Protein phosphatase inhibitor 2	Q9DCL8_T(0.104)S(0.039)AAS(0.857)PPVVPSAEQPRPIVEEELSK	NA	NA	NA	NA	NA	0	NA	NA	539160	NA	NA	1	NA	NA	380650	487950	2	NA	NA	498850	NA	NA	1	NA	NA	NA	551510	NA	1	578660	NA	549250	NA	2	462960	405380	NA	NA	NA	2	464940	NA	515000	355130	430910
2457	Q9ERT9	Ppp1r1a	Protein phosphatase 1 regulatory subunit 1A	Q9ERT9_STLS(0.934)MS(0.066)PR	NA	156770	NA	NA	NA	1	NA	NA	NA	NA	NA	0	NA	NA	NA	NA	0	NA	NA	112450	NA	NA	1	NA	NA	61717	NA	NA	1	43354	91326	NA	NA	2	339360	NA	NA	NA	NA	1	NA	NA	NA	NA	NA
2459	Q9ERU9	Ranbp2	E3 SUMO-protein ligase RanBP2	Q9ERU9_GGEDEDGS(1)DEDVVHNEDIHFEPIVSLPEVEVK	NA	NA	NA	453780	NA	1	NA	345840	NA	NA	NA	1	NA	NA	NA	NA	0	464840	488750	244050	NA	309700	4	NA	NA	NA	NA	303250	1	NA	372100	390120	444180	3	NA	NA	NA	NA	NA	0	NA	NA	NA	NA	643760
2505	Q9JJY3	Smpd3	Sphingomyelin phosphodiesterase 3	Q9JJY3_DGDS(0.002)GS(0.938)LGS(0.059)PSASR	NA	425000	148970	386000	NA	3	465710	NA	NA	NA	NA	1	527520	115760	NA	NA	2	NA	NA	NA	NA	NA	0	NA	58744	NA	NA	NA	1	515410	NA	651910	NA	2	NA	400170	215090	NA	NA	2	447050	NA	467700	NA	NA
2512	Q9JKF6	Pvrl1	Nectin-1	Q9JKF6_AGPLGGS(0.995)S(0.005)YEEEEEEEGGGGGER	NA	1203800	113560	NA	798560	3	NA	380280	NA	NA	NA	1	301670	NA	NA	NA	1	NA	NA	250150	NA	NA	1	NA	NA	NA	NA	NA	0	849670	NA	NA	NA	1	339790	NA	NA	NA	NA	1	NA	NA	207510	197760	NA
2595	Q9QYB5	Add3	Gamma-adducin	Q9QYB5_TEEVLS(0.004)PDGS(0.051)PS(0.944)K	NA	NA	NA	NA	NA	0	NA	NA	NA	NA	1318900	1	3074000	615770	1506600	NA	3	NA	3131200	NA	1686100	NA	2	NA	NA	NA	NA	NA	0	NA	2585700	2316500	1951900	3	NA	NA	NA	NA	NA	0	278610	NA	NA	2158100	NA
2605	Q9QYB8	Add2	Beta-adducin	Q9QYB8_DKTESVTS(0.001)GPLS(0.999)PEGS(0.007)PS(0.993)K	4873500	NA	NA	NA	748260	2	NA	NA	NA	NA	NA	0	6926900	NA	497940	NA	2	NA	NA	NA	479030	NA	1	NA	NA	NA	NA	347740	1	362690	NA	691350	NA	2	NA	NA	NA	NA	NA	0	430120	NA	303270	NA	NA
2608	Q9QYB8	Add2	Beta-adducin	Q9QYB8_RVT(0.005)MILQS(0.895)PS(0.099)FREELEGLIQEQMK	NA	NA	NA	NA	NA	0	NA	NA	NA	NA	NA	0	NA	NA	NA	329180	1	NA	343340	NA	NA	NA	1	NA	NA	NA	NA	464650	1	NA	282320	199850	460760	3	NA	NA	304600	228480	182910	3	NA	NA	222210	240240	NA
2685	Q9QYX7	Pclo	Protein piccolo	Q9QYX7_AY(0.001)LQGVAEDRDY(0.009)MS(0.982)DS(0.008)EVSSTRPSR	363330	353030	238450	NA	NA	3	533050	NA	NA	NA	NA	1	NA	NA	NA	NA	0	NA	575110	NA	541260	467160	3	386070	NA	NA	NA	NA	1	310140	NA	NA	NA	1	NA	NA	NA	NA	NA	0	NA	NA	397750	NA	NA
2728	Q9R0G8	Nrk	Nik-related protein kinase	Q9R0G8_IVDFGVS(1)AQVSR	NA	NA	NA	253830	NA	1	NA	131230	NA	NA	NA	1	192570	86639	NA	483880	3	NA	NA	NA	NA	NA	0	173430	NA	NA	NA	NA	1	112560	132300	327820	314270	4	NA	58210	120150	NA	NA	2	63199	NA	151640	155980	NA
2740	Q9R1L5	Mast1	Microtubule-associated serine/threonine-protein kinase 1	Q9R1L5_Y(0.109)HHVNS(0.76)Y(0.109)DEDDT(0.021)T(0.001)EEEPVEIR	NA	NA	NA	NA	NA	0	NA	NA	NA	156170	NA	1	NA	NA	NA	472200	1	NA	572910	266590	NA	417860	3	NA	NA	NA	NA	440490	1	429680	NA	344950	359470	3	NA	NA	NA	397000	NA	1	NA	NA	NA	373570	NA
2751	Q9WTQ5	Akap12	A-kinase anchor protein 12	Q9WTQ5_EVCVSGGDHT(0.001)QLT(0.001)DLS(0.998)PEEK	NA	NA	181270	NA	NA	1	681050	NA	NA	NA	NA	1	NA	NA	NA	284450	1	634370	NA	NA	NA	NA	1	NA	NA	NA	NA	NA	0	NA	191370	NA	589710	2	352330	NA	NA	310670	NA	2	NA	181620	NA	128570	223730
2763	Q9WV34	Mpp2	MAGUK p55 subfamily member 2	Q9WV34_T(0.366)Y(0.077)ET(0.598)PPPS(0.905)PGLDPT(0.052)FS(0.002)NQPVPPDAVR	NA	NA	NA	NA	NA	0	NA	575130	NA	NA	NA	1	NA	NA	NA	NA	0	NA	NA	NA	NA	444590	1	NA	NA	NA	NA	380540	1	NA	NA	417170	331430	2	NA	NA	NA	NA	NA	0	218360	NA	NA	NA	NA
2816	Q9Z1B3	Plcb1	1-phosphatidylinositol 4,5-bisphosphate phosphodiesterase beta-1	Q9Z1B3_KS(0.001)EPS(0.003)S(0.003)PDHGS(0.081)S(0.913)AIEQDLAALDAEMTQK	NA	NA	353410	NA	NA	1	NA	NA	NA	NA	NA	0	NA	NA	NA	NA	0	NA	NA	NA	NA	NA	0	NA	NA	NA	1186800	NA	1	1040900	NA	NA	1938000	2	NA	NA	NA	NA	NA	0	NA	NA	NA	NA	NA
2828	Q9Z1X2	Ptdss2	Phosphatidylserine synthase 2	Q9Z1X2_VAGGS(0.045)GS(0.676)ES(0.279)PLLK	NA	NA	NA	549060	NA	1	784250	NA	NA	NA	NA	1	829840	NA	NA	353550	2	NA	1176200	620170	495140	NA	3	NA	NA	354080	NA	NA	1	676460	597340	NA	NA	2	NA	NA	281350	NA	NA	1	NA	NA	NA	NA	NA
2875	A2AJI0	Map7d1	MAP7 domain-containing protein 1	A2AJI0_RS(0.016)S(0.983)QPS(0.011)PT(0.417)T(0.573)VPASDSPPAK	NA	NA	NA	370530	NA	1	NA	NA	262460	NA	NA	1	NA	NA	NA	701560	1	NA	NA	NA	512720	NA	1	NA	NA	NA	NA	175800	1	NA	NA	1047100	566380	2	423100	NA	NA	NA	NA	1	NA	NA	NA	NA	NA
2907	O35599	Opn1mw	Medium-wave-sensitive opsin 1	O35599_S(0.231)AT(0.808)IY(0.961)NPIIY(1)VFMNR	NA	NA	NA	NA	NA	0	NA	NA	NA	NA	NA	0	NA	NA	NA	NA	0	NA	NA	NA	NA	NA	0	NA	NA	NA	NA	NA	0	380200	NA	528510	NA	2	NA	NA	164040	NA	NA	1	NA	NA	NA	NA	NA
2915	O54774	Ap3d1	AP-3 complex subunit delta-1	O54774_HSSLPT(0.979)ES(0.021)DEDIAPAQR	NA	3237800	NA	NA	NA	1	NA	NA	NA	NA	4025800	1	NA	1585900	NA	NA	1	NA	NA	NA	NA	NA	0	NA	NA	NA	NA	NA	0	NA	6192200	NA	3256400	2	2731900	2067500	NA	NA	NA	2	NA	NA	NA	NA	NA
2926	O70161	Pip5k1c	Phosphatidylinositol 4-phosphate 5-kinase type-1 gamma	O70161_RT(0.59)QS(0.321)S(0.089)GQDGRPQEEPHAEDLQK	NA	NA	NA	NA	NA	0	NA	NA	NA	2035600	NA	1	NA	NA	NA	NA	0	2111600	NA	NA	NA	NA	1	NA	NA	NA	NA	NA	0	18920000	NA	NA	3173000	2	NA	NA	NA	NA	NA	0	NA	1128300	NA	NA	NA
2946	P04370	Mbp	Myelin basic protein	P04370_YLATAS(0.122)T(0.878)MDHAR	NA	295980	122480	NA	NA	2	1205400	NA	NA	NA	NA	1	406190	NA	NA	NA	1	254830	440050	NA	NA	NA	2	175420	NA	NA	NA	NA	1	NA	304650	NA	573940	2	NA	NA	NA	330690	NA	1	147850	193270	NA	NA	NA
2972	P11531	Dmd	Dystrophin	P11531_ELRT(0.173)KQPDRAPGLS(0.207)T(0.483)T(0.483)GAS(0.403)AS(0.317)QT(0.317)VT(0.629)LVT(0.95)QS(0.13)VVT(0.908)K	704460	1109800	NA	499750	NA	3	NA	NA	501020	NA	NA	1	854190	362390	NA	497850	3	NA	910380	716280	611380	NA	3	1160100	NA	NA	NA	NA	1	NA	NA	519820	NA	1	NA	442170	NA	NA	NA	1	NA	NA	NA	NA	NA
2973	P11531	Dmd	Dystrophin	P11531_ELRT(0.173)KQPDRAPGLS(0.207)T(0.483)T(0.483)GAS(0.403)AS(0.317)QT(0.317)VT(0.629)LVT(0.95)QS(0.13)VVT(0.908)K	704460	1109800	NA	499750	NA	3	NA	NA	501020	NA	NA	1	854190	362390	NA	497850	3	NA	910380	716280	611380	NA	3	1160100	NA	NA	NA	NA	1	NA	NA	519820	NA	1	NA	442170	NA	NA	NA	1	NA	NA	NA	NA	NA
2974	P11531	Dmd	Dystrophin	P11531_ELRT(0.173)KQPDRAPGLS(0.207)T(0.483)T(0.483)GAS(0.403)AS(0.317)QT(0.317)VT(0.629)LVT(0.95)QS(0.13)VVT(0.908)K	704460	1109800	NA	499750	NA	3	NA	NA	501020	NA	NA	1	854190	362390	NA	497850	3	NA	910380	716280	611380	NA	3	1160100	NA	NA	NA	NA	1	NA	NA	519820	NA	1	NA	442170	NA	NA	NA	1	NA	NA	NA	NA	NA
2981	P13595	Ncam1	Neural cell adhesion molecule 1	P13595_AS(0.004)PAPT(0.23)PT(0.693)PAGAAS(0.072)PLAAVAAPATDAPQAK	NA	NA	NA	NA	NA	0	NA	NA	NA	NA	NA	0	NA	NA	NA	NA	0	NA	NA	NA	NA	NA	0	NA	NA	NA	NA	NA	0	1064000	NA	337340	NA	2	NA	NA	NA	NA	NA	0	969660	NA	NA	287030	NA
2998	P14873	Map1b	Microtubule-associated protein 1B;MAP1B heavy chain;MAP1 light chain LC1	P14873_TLEVVS(0.11)PS(0.161)QS(0.661)VT(0.024)GS(0.076)AGHT(0.871)PY(0.031)Y(0.031)QS(0.027)PT(0.007)DEK	3437100	2876100	NA	NA	1774700	3	NA	920860	NA	NA	NA	1	NA	NA	2881800	NA	1	NA	NA	NA	NA	NA	0	NA	1982700	NA	NA	NA	1	NA	3717900	2897400	NA	2	NA	NA	NA	NA	NA	0	1500300	NA	468150	2890400	NA
3046	P40124	Cap1	Adenylyl cyclase-associated protein 1	P40124_PFSAPKPQT(0.982)S(0.018)PSPK	NA	1159400	726700	NA	NA	2	NA	NA	NA	NA	758000	1	NA	241650	952650	NA	2	1497600	1943200	NA	1273600	NA	3	NA	NA	NA	1565700	NA	1	1584200	1387600	1123800	969870	4	1525100	670760	NA	NA	NA	2	775950	NA	NA	1078100	NA
3051	P46097	Syt2	Synaptotagmin-2	P46097_GGQDDDDAET(0.582)GLT(0.418)EGEGEGEEEKEPENLGK	NA	NA	NA	NA	NA	0	NA	NA	NA	NA	NA	0	NA	NA	NA	NA	0	NA	NA	NA	NA	3958700	1	3860800	NA	NA	NA	NA	1	NA	3245000	NA	3798200	2	NA	NA	NA	NA	NA	0	NA	NA	NA	NA	NA
3057	P52479	Usp10	Ubiquitin carboxyl-terminal hydrolase 10	P52479_T(0.987)CDS(0.013)PQNPVDFISGPVPDSPFPR	NA	NA	NA	NA	NA	0	NA	270190	NA	NA	NA	1	216750	NA	NA	NA	1	186210	121060	NA	NA	NA	2	NA	NA	NA	NA	NA	0	169070	NA	NA	209530	2	NA	NA	NA	NA	NA	0	111310	NA	NA	NA	NA
3076	P60904	Dnajc5	DnaJ homolog subfamily C member 5	P60904_EAT(0.2)DT(0.8)PIVIQPASATETTQLTADSHPSYHTDGFN	NA	NA	NA	NA	561210	1	NA	417960	NA	NA	NA	1	NA	NA	NA	NA	0	NA	NA	NA	NA	NA	0	NA	NA	NA	NA	213530	1	660310	605770	NA	361340	3	461700	NA	NA	NA	NA	1	NA	228870	NA	NA	NA
3167	Q5U3K5	Rabl6	Rab-like protein 6	Q5U3K5_FPVREDLS(0.067)DVT(0.928)DEDT(0.005)GPAQPPPPSK	614340	783720	NA	NA	NA	2	NA	NA	NA	NA	NA	0	872840	NA	NA	NA	1	379320	NA	NA	373330	NA	2	NA	NA	NA	NA	461910	1	NA	NA	483290	869670	2	NA	NA	NA	NA	NA	0	NA	383800	383620	NA	NA
3187	Q61548	Snap91	Clathrin coat assembly protein AP180	Q61548_T(0.93)IDT(0.035)S(0.035)PPVDIFATASAAAPVSSAK	NA	1803800	446490	NA	1166700	3	NA	NA	1538300	NA	NA	1	2322400	884170	NA	NA	2	NA	731460	NA	NA	NA	1	NA	NA	NA	NA	1463000	1	2196900	NA	NA	NA	1	3169000	NA	283580	NA	NA	2	NA	NA	NA	NA	NA
3205	Q62188	Dpysl3	Dihydropyrimidinase-related protein 3	Q62188_GS(0.168)PT(0.832)RPNPPVR	NA	NA	NA	NA	25242000	1	NA	15521000	NA	NA	NA	1	26286000	NA	3049500	NA	2	NA	1641800	1737100	NA	NA	2	NA	NA	NA	NA	NA	0	986020	19399000	NA	NA	2	NA	NA	NA	NA	NA	0	NA	NA	NA	13244000	NA
3236	Q6NVE8	Wdr44	WD repeat-containing protein 44	Q6NVE8_EYVSNDAT(0.5)QS(0.5)DDEEK	NA	NA	NA	NA	NA	0	NA	NA	NA	NA	NA	0	NA	NA	NA	NA	0	132330	NA	382760	NA	467060	3	NA	NA	NA	NA	NA	0	NA	NA	665040	402860	2	NA	NA	NA	NA	NA	0	NA	NA	NA	363180	NA
3243	Q6PCN3	Ttbk1	Tau-tubulin kinase 1	Q6PCN3_SETS(0.008)QPPT(0.797)PGS(0.195)PS(0.258)HS(0.742)PLHSGPRPR	NA	NA	NA	NA	NA	0	352660	NA	NA	NA	NA	1	296150	NA	NA	NA	1	NA	368350	NA	213910	NA	2	NA	NA	NA	NA	NA	0	NA	NA	257840	206180	2	NA	NA	NA	NA	NA	0	86128	NA	251950	NA	NA
3261	Q6ZPJ3	Ube2o	E2/E3 hybrid ubiquitin-protein ligase UBE2O	Q6ZPJ3_NMTVEQLLTGSPT(0.013)S(0.048)PT(0.939)VEPEKPTR	NA	NA	NA	NA	NA	0	NA	634510	NA	NA	NA	1	NA	NA	NA	NA	0	355910	NA	NA	NA	NA	1	NA	NA	NA	NA	NA	0	NA	370250	NA	508330	2	NA	NA	NA	NA	215330	1	453650	533680	NA	NA	NA
3268	Q7TME0	Lppr4	Lipid phosphate phosphatase-related protein type 4	Q7TME0_PGSSQLVHIPEET(0.001)QENIS(0.047)T(0.797)S(0.154)PK	NA	NA	582820	NA	582660	2	NA	NA	NA	485580	NA	1	NA	NA	NA	NA	0	NA	NA	NA	NA	NA	0	NA	NA	NA	NA	NA	0	4505000	NA	605460	NA	2	947170	NA	NA	NA	NA	1	NA	463100	NA	NA	NA
3269	Q7TME0	Lppr4	Lipid phosphate phosphatase-related protein type 4	Q7TME0_T(0.008)VHT(0.939)S(0.052)PGGGLGAR	269300	NA	562690	142630	855870	4	143990	NA	NA	NA	NA	1	2314000	NA	301810	311810	3	NA	3189000	NA	114500	NA	2	NA	NA	NA	NA	182980	1	NA	157320	919600	NA	2	NA	NA	92478	992550	NA	2	1158700	NA	201050	NA	NA
3376	Q8CCB4	Vps53	Vacuolar protein sorting-associated protein 53 homolog	Q8CCB4_KLES(0.15)PPPS(0.127)T(0.722)NPFLEDETTPEMEELALEK	NA	NA	NA	NA	NA	0	NA	NA	NA	NA	NA	0	NA	NA	NA	NA	0	NA	NA	NA	NA	NA	0	NA	NA	NA	NA	NA	0	669100	610290	544210	NA	3	NA	NA	NA	NA	NA	0	NA	NA	NA	NA	NA
3393	Q8K212	Pacs1	Phosphofurin acidic cluster sorting protein 1	Q8K212_T(0.608)NS(0.384)S(0.007)DSERSPDLGHSTQIPR	453960	NA	NA	NA	1278300	2	NA	NA	590310	NA	NA	1	1183800	NA	NA	NA	1	NA	1275500	NA	716920	1198100	3	770370	NA	NA	NA	NA	1	1177100	426100	NA	NA	2	860920	NA	NA	NA	NA	1	NA	NA	NA	NA	795620
3399	Q8K4G5	Ablim1	Actin-binding LIM protein 1	Q8K4G5_T(0.829)LS(0.171)PTPSAEGYQDVR	NA	2809100	NA	NA	NA	1	NA	NA	NA	NA	NA	0	NA	NA	2476700	NA	1	NA	2203700	NA	1552000	NA	2	NA	826730	NA	NA	NA	1	NA	2173200	1030700	NA	2	NA	1118900	NA	NA	NA	1	NA	NA	NA	NA	NA
3452	Q99JF8	Psip1	PC4 and SFRS1-interacting protein	Q99JF8_PGVTS(0.004)T(0.906)S(0.089)DSEDEDDQEGEK	NA	NA	NA	NA	NA	0	NA	341510	NA	NA	NA	1	NA	NA	NA	NA	0	288730	NA	NA	NA	NA	1	123860	NA	NA	NA	NA	1	189600	NA	247220	190040	3	NA	NA	NA	NA	NA	0	NA	255520	NA	NA	NA
3480	Q9D0V7	Ebag9	Receptor-binding cancer antigen expressed on SiSo cells	Q9D0V7_KLS(0.298)GDQIT(0.701)LPTTVDYSSVPK	NA	257740	NA	NA	NA	1	427580	NA	NA	NA	NA	1	NA	NA	NA	NA	0	NA	NA	NA	NA	NA	0	NA	NA	NA	NA	NA	0	NA	421600	281830	214640	3	NA	NA	190750	NA	NA	1	NA	NA	NA	NA	NA
3530	Q9QYC0	Add1	Alpha-adducin	Q9QYC0_KYSDVEVPAS(0.015)VT(0.015)GHS(0.052)FAS(0.136)DGDS(0.787)GT(0.753)CS(0.243)PLR	NA	NA	NA	NA	NA	0	NA	789460	NA	NA	NA	1	NA	NA	374670	NA	1	NA	988840	NA	546340	601780	3	NA	NA	NA	NA	NA	0	732440	NA	503050	623570	3	391300	NA	NA	NA	NA	1	NA	NA	594330	398880	746080
3536	Q9QYR6	Map1a	Microtubule-associated protein 1A;MAP1A heavy chain;MAP1 light chain LC2	Q9QYR6_DEHLELRDKT(1)PEEK	322960	414960	178050	NA	NA	3	699970	NA	NA	NA	NA	1	417920	NA	NA	NA	1	169260	268960	NA	NA	NA	2	212580	NA	NA	NA	NA	1	NA	275400	NA	NA	1	360570	NA	NA	NA	NA	1	254620	432270	NA	NA	NA
3575	Q9Z1D1	Eif3g	Eukaryotic translation initiation factor 3 subunit G	Q9Z1D1_GIPLPT(0.007)GDT(0.775)S(0.218)PEPELLPGDPLPPPK	NA	447550	NA	NA	NA	1	NA	NA	NA	NA	262850	1	NA	NA	NA	NA	0	472980	NA	423260	NA	NA	2	NA	NA	391610	NA	NA	1	519960	265820	467510	710780	4	NA	NA	508760	NA	NA	1	NA	NA	NA	NA	NA
3594	O35599	Opn1mw	Medium-wave-sensitive opsin 1	O35599_S(0.231)AT(0.808)IY(0.961)NPIIY(1)VFMNR	NA	NA	NA	NA	NA	0	NA	NA	NA	NA	NA	0	NA	NA	NA	NA	0	NA	NA	NA	NA	NA	0	NA	NA	NA	NA	NA	0	380200	NA	528510	NA	2	NA	NA	164040	NA	NA	1	NA	NA	NA	NA	NA
3595	O35599	Opn1mw	Medium-wave-sensitive opsin 1	O35599_S(0.231)AT(0.808)IY(0.961)NPIIY(1)VFMNR	NA	NA	NA	NA	NA	0	NA	NA	NA	NA	NA	0	NA	NA	NA	NA	0	NA	NA	NA	NA	NA	0	NA	NA	NA	NA	NA	0	380200	NA	528510	NA	2	NA	NA	164040	NA	NA	1	NA	NA	NA	NA	NA
3600	O88343	Slc4a4	Electrogenic sodium bicarbonate cotransporter 1	O88343_IS(0.208)ENY(0.804)S(0.713)DKS(0.274)DVENADESSSSILK	NA	NA	NA	329110	NA	1	NA	606780	NA	NA	NA	1	NA	NA	NA	NA	0	431500	NA	380010	NA	291030	3	NA	NA	NA	NA	222490	1	676690	NA	NA	219430	2	NA	NA	NA	NA	NA	0	NA	NA	NA	NA	261280
3630	Q60974	Ncor1	Nuclear receptor corepressor 1	Q60974_KS(0.204)KS(0.68)PIPGQS(0.089)Y(0.083)LGT(0.903)ERPS(0.026)S(0.026)VS(0.07)S(0.07)VHS(0.209)EGDY(0.64)HR	NA	NA	312630	NA	NA	1	2036000	NA	NA	NA	NA	1	2575200	671780	NA	NA	2	1314700	2291000	NA	NA	NA	2	1994600	NA	NA	NA	NA	1	1820200	767290	NA	NA	2	NA	1146100	NA	NA	NA	1	NA	NA	NA	NA	NA
[truncated: 1 more columns]

## Sheet: absent in TG.EGCG-TG.NT
	Leading.proteins	Gene.names	Protein.names	Phospho..STY..Probabilities	WT_NT.1.1	WT_NT.2.1	WT_NT.3.1	WT_NT.4.1	WT_NT.5.1	COUNT_WT	WT_EGCG.1.1	WT_EGCG.2.1	WT_EGCG.3.1	WT_EGCG.4.1	WT_EGCG.5.1	COUNT.WT_EGCG	WT_EGCG_EE.1.1	WT_EGCG_EE.2.1	WT_EGCG_EE.3.1	WT_EGCG_EE.4.1	COUNT_WT_EGCG_EE	WT_EE.1.1	WT_EE.2.1	WT_EE.3.1	WT_EE.4.1	WT_EE.5.1	COUNT_WT_EE	TG_NT.1.1	TG_NT.2.1	TG_NT.3.1	TG_NT.4.1	TG_NT.5.1	COUNT_TG	TG_EGCG.1.1	TG_EGCG.2.1	TG_EGCG.3.1	TG_EGCG.4.1	COUNT.TG_EGCG	TG_EGCG_EE.1.1	TG_EGCG_EE.2.1	TG_EGCG_EE.3.1	TG_EGCG_EE.4.1	TG_EGCG_EE.5.1	X	TG_EE.1.1	TG_EE.2.1	TG_EE.3.1	TG_EE.4.1	TG_EE.5.1
33	A2AQ25	Skt	Sickle tail protein	A2AQ25_LELSEDS(0.997)PNS(0.003)EQELDK	411570	NA	NA	NA	NA	1	355550	384050	238650	NA	NA	3	NA	97848	NA	NA	1	440830	NA	154610	NA	NA	2	394780	NA	NA	NA	NA	1	438080	NA	NA	NA	1	517520	NA	NA	NA	NA	1	NA	NA	NA	384830	NA
38	A2BH40	Arid1a	AT-rich interactive domain-containing protein 1A	A2BH40_SHHAPMS(0.997)PGS(0.002)S(0.001)GGGGQPLAR	NA	445870	NA	NA	NA	1	637610	527570	NA	NA	NA	2	NA	NA	NA	NA	0	1144600	NA	NA	NA	NA	1	418220	103950	169720	NA	NA	3	397380	NA	NA	NA	1	410610	NA	NA	NA	NA	1	299790	NA	NA	NA	NA
111	O08582	Gtpbp1	GTP-binding protein 1	O08582_S(0.479)RS(0.479)PVDS(0.04)PVPAS(0.003)MFAPEPS(0.111)S(0.889)PGAAR	NA	NA	NA	NA	NA	0	NA	377970	NA	NA	NA	1	NA	NA	230940	286890	2	NA	NA	NA	300390	338150	2	329680	NA	259550	NA	301870	3	NA	NA	NA	442140	1	284900	NA	NA	NA	NA	1	244600	NA	NA	NA	NA
148	O35874	Slc1a4	Neutral amino acid transporter A	O35874_S(0.001)EEET(0.131)S(0.842)PLVT(0.026)HQNPAGPVAIAPELESK	NA	NA	NA	NA	NA	0	2124500	865410	NA	646520	NA	3	1501100	NA	584360	556140	3	NA	NA	NA	1035500	NA	1	NA	NA	637230	NA	493250	2	NA	1099100	NA	NA	1	1044600	NA	NA	NA	NA	1	NA	1026900	714900	577760	634370
228	O88704	Hcn1	Potassium/sodium hyperpolarization-activated cyclic nucleotide-gated channel 1	O88704_VDGGGGEEPAGS(1)FEDAEGPR	NA	NA	NA	NA	404380	1	304290	NA	NA	130050	151490	3	431710	NA	NA	444120	2	332230	483240	NA	249940	NA	3	222500	126720	NA	NA	NA	2	NA	NA	NA	NA	0	351920	245250	231560	227020	NA	4	136840	191630	NA	NA	NA
259	O88737	Bsn	Protein bassoon	O88737_S(0.967)QGS(0.033)FEYQDTQDHDYGGR	NA	NA	NA	NA	1192000	1	NA	NA	NA	NA	NA	0	625280	NA	724750	NA	2	NA	1154500	588410	NA	1488200	3	465650	NA	1033800	1344300	533920	4	NA	NA	NA	757150	1	440890	NA	NA	NA	NA	1	462450	NA	NA	NA	NA
275	O88935	Syn1	Synapsin-1	O88935_GSHSQS(0.995)S(0.003)S(0.001)PGALTLGR	NA	NA	NA	NA	NA	0	NA	315170	226060	235670	NA	3	430470	NA	NA	NA	1	NA	346690	NA	NA	NA	1	367940	NA	NA	311200	NA	2	522150	NA	NA	NA	1	NA	238330	NA	NA	NA	1	NA	162520	NA	NA	NA
312	P08551	Nefl	Neurofilament light polypeptide	P08551_ES(1)EEEEKKEESAGEEQVAK	197700	NA	NA	NA	NA	1	721610	NA	NA	859800	439980	3	212900	NA	NA	NA	1	268280	NA	NA	NA	445420	2	NA	NA	NA	NA	NA	0	NA	NA	189520	NA	1	NA	NA	NA	NA	NA	0	NA	364950	NA	NA	247790
527	P20357	Map2	Microtubule-associated protein 2	P20357_GSAQES(0.898)LDT(0.102)ISPK	193720	NA	NA	NA	NA	1	380440	381910	NA	200900	257670	4	559270	NA	242710	275320	3	NA	486530	323240	254370	NA	3	309220	NA	NA	NA	NA	1	399770	NA	NA	NA	1	NA	NA	NA	NA	NA	0	209900	NA	NA	NA	NA
565	P26645	Marcks	Myristoylated alanine-rich C-kinase substrate	P26645_EAEAAEPEQPEQPEQPAAEEPQAEEQS(1)EAAGEK	608140	NA	NA	NA	NA	1	1438000	801740	NA	NA	NA	2	1356900	NA	NA	NA	1	862900	NA	NA	NA	NA	1	519940	NA	790510	807280	548040	4	NA	NA	NA	NA	0	837510	432750	NA	455110	NA	3	NA	NA	NA	592230	630000
789	P70271	Pdlim4	PDZ and LIM domain protein 4	P70271_IHIDPES(0.001)QDCS(0.88)PAT(0.099)S(0.019)R	NA	NA	NA	NA	NA	0	235560	296420	NA	160400	NA	3	NA	NA	147180	327520	2	275290	275100	167850	290490	218690	5	NA	NA	259000	NA	188140	2	292640	NA	NA	NA	1	NA	NA	220560	NA	NA	1	158170	NA	212480	208070	NA
836	P97379	G3bp2	Ras GTPase-activating protein-binding protein 2	P97379_S(0.794)AT(0.206)PPPAEPASLPQEPPK	NA	NA	NA	NA	NA	0	1788800	NA	875030	NA	NA	2	NA	249450	NA	1480400	2	NA	NA	890520	NA	383400	2	249080	164610	NA	1089600	820520	4	NA	1172500	NA	NA	1	319580	NA	NA	1335800	685790	3	NA	NA	926790	NA	1027400
914	Q14CH0	Fam171b	Protein FAM171B	Q14CH0_HILEGGSGVIIEHPGEES(1)PGRK	NA	NA	NA	325030	NA	1	NA	NA	238580	206340	NA	2	NA	NA	427370	NA	1	NA	NA	236760	239340	NA	2	NA	NA	300290	377130	329570	3	NA	NA	NA	355310	1	NA	NA	NA	342680	153390	2	NA	NA	NA	287340	249610
1136	Q60610	Tiam1	T-lymphoma invasion and metastasis-inducing protein 1	Q60610_ANS(1)LGDLYAQK	NA	NA	NA	NA	NA	0	NA	200580	110520	103350	NA	3	192100	NA	151750	NA	2	124690	NA	NA	NA	NA	1	NA	NA	NA	NA	NA	0	228400	NA	NA	NA	1	NA	NA	NA	NA	NA	0	NA	NA	NA	NA	NA
1283	Q640R3	Hepacam	Hepatocyte cell adhesion molecule	Q640R3_DKDS(0.877)S(0.123)EPDENPATEPR	NA	289170	NA	NA	NA	1	NA	570110	NA	NA	260230	2	NA	NA	NA	NA	0	NA	618470	481860	NA	NA	2	340090	114560	466280	NA	NA	3	NA	NA	NA	NA	0	NA	NA	NA	435120	NA	1	183540	NA	NA	NA	NA
1309	Q68EF6	Begain	Brain-enriched guanylate kinase-associated protein	Q68EF6_ADS(0.995)FS(0.005)EGDDLSQGHLAEPCFLR	NA	NA	NA	NA	NA	0	NA	516200	159600	175800	NA	3	NA	167240	203100	NA	2	269430	253980	155240	112140	227500	5	NA	NA	NA	NA	NA	0	NA	NA	NA	NA	0	NA	NA	NA	NA	NA	0	155890	NA	NA	NA	215010
1367	Q6IR34	Gpsm1	G-protein-signaling modulator 1	Q6IR34_EGS(0.642)HS(0.358)PLDSADVR	NA	NA	NA	NA	NA	0	388110	148460	NA	NA	104400	3	NA	NA	204880	173400	2	NA	231570	NA	210900	290580	3	NA	NA	NA	249390	NA	1	301940	NA	NA	NA	1	NA	NA	NA	NA	NA	0	NA	NA	NA	NA	113050
1428	Q6PD24	Ankrd13d	Ankyrin repeat domain-containing protein 13D	Q6PD24_GPES(1)PQKT(0.891)PPS(0.109)PAPPSFEEQLR	NA	501450	NA	NA	NA	1	840220	433680	NA	NA	290050	3	NA	NA	267980	NA	1	328070	459010	296680	NA	321690	4	406280	NA	378470	NA	328320	3	NA	NA	NA	272390	1	NA	NA	346350	248770	NA	2	NA	265220	317790	232480	356870
1436	Q6PE13	Prrt3	Proline-rich transmembrane protein 3	Q6PE13_GSVGPAPS(0.994)LS(0.006)ELDLRPPS(0.083)PINLS(0.917)R	NA	NA	NA	NA	NA	0	365680	395850	90000	NA	NA	3	NA	NA	NA	NA	0	NA	393900	NA	NA	NA	1	261870	NA	NA	NA	NA	1	386080	NA	NA	NA	1	NA	NA	NA	NA	NA	0	207530	NA	NA	NA	NA
1439	Q6PE13	Prrt3	Proline-rich transmembrane protein 3	Q6PE13_GSVGPAPS(0.994)LS(0.006)ELDLRPPS(0.083)PINLS(0.917)R	NA	NA	1305200	NA	NA	1	2968700	395850	90000	NA	NA	3	NA	1097000	NA	NA	1	1926900	393900	1031400	NA	NA	3	2164200	NA	NA	NA	NA	1	1295900	NA	NA	NA	1	NA	NA	834830	NA	NA	1	207530	NA	NA	NA	NA
1474	Q6WVG3	Kctd12	BTB/POZ domain-containing protein KCTD12	Q6WVG3_S(0.15)PS(0.85)GGAAGPLLTPSQSLDGSR	NA	NA	NA	NA	934900	1	1169100	1405200	NA	651680	NA	3	1192800	259240	763380	963120	4	1089900	NA	NA	NA	NA	1	NA	NA	NA	NA	753160	1	NA	NA	NA	NA	0	NA	NA	659500	NA	NA	1	NA	463770	681440	NA	717090
1622	Q80VP1	Epn1	Epsin-1	Q80VP1_S(0.001)PGAFDMS(0.002)GVGGS(0.028)LAES(0.087)VGS(0.874)PPPAAT(0.004)PT(0.004)PT(0.001)PPTRK	NA	NA	NA	NA	NA	0	576860	341950	NA	NA	248880	3	NA	NA	NA	NA	0	NA	NA	NA	NA	NA	0	522610	NA	200080	NA	NA	2	NA	NA	NA	242740	1	NA	NA	NA	NA	NA	0	NA	NA	NA	NA	NA
1669	Q80YV2	Zc3hc1	Nuclear-interacting partner of ALK	Q80YV2_SMGTGDSAGVEVPS(0.5)S(0.5)PLRR	NA	NA	NA	NA	NA	0	NA	230680	NA	NA	NA	1	NA	NA	NA	NA	0	NA	450900	NA	NA	NA	1	215460	NA	164260	NA	207660	3	NA	NA	NA	NA	0	NA	NA	NA	NA	153600	1	NA	NA	NA	NA	NA
1670	Q80YV2	Zc3hc1	Nuclear-interacting partner of ALK	Q80YV2_SMGTGDSAGVEVPS(0.5)S(0.5)PLRR	NA	NA	NA	NA	NA	0	NA	230680	NA	NA	NA	1	NA	NA	NA	NA	0	NA	450900	NA	NA	NA	1	215460	NA	164260	NA	207660	3	NA	NA	NA	NA	0	NA	NA	NA	NA	153600	1	NA	NA	NA	NA	NA
1683	Q810B9	Slitrk3	SLIT and NTRK-like protein 3	Q810B9_LFEDSGGNS(0.003)GGS(0.044)GGGGRPT(0.111)LS(0.111)S(0.73)PEK	NA	NA	153080	NA	NA	1	NA	NA	262610	NA	NA	1	658330	NA	362640	NA	2	NA	460690	658540	NA	363400	3	373550	178080	472940	NA	392500	4	NA	NA	322800	NA	1	NA	NA	NA	348330	NA	1	NA	NA	NA	NA	NA
1722	Q8BGT8	Phyhipl	Phytanoyl-CoA hydroxylase-interacting protein-like	Q8BGT8_NLS(1)LEAIQLCDR	136210	NA	NA	NA	NA	1	296680	201260	NA	63961	NA	3	NA	NA	NA	NA	0	219510	NA	154330	NA	95421	3	293220	NA	NA	222760	NA	2	NA	NA	NA	103930	1	259430	NA	NA	NA	NA	1	NA	NA	149990	NA	NA
1734	Q8BHL3	Tbc1d10b	TBC1 domain family member 10B	Q8BHL3_ASAGPVPGAVVIAEGLHPS(0.001)LPS(0.847)PT(0.125)GNS(0.006)T(0.006)PLGT(0.008)S(0.008)K	NA	NA	NA	NA	NA	0	521530	632870	NA	NA	185630	3	NA	219050	NA	NA	1	NA	NA	NA	NA	276900	1	251910	NA	NA	NA	201570	2	NA	NA	NA	NA	0	NA	NA	NA	NA	NA	0	NA	NA	219870	NA	195800
1751	Q8BKC8	Pi4kb	Phosphatidylinositol 4-kinase beta	Q8BKC8_RELPTLSPAPDT(0.001)GLS(0.383)PS(0.616)K	NA	195880	NA	NA	NA	1	NA	146000	NA	111840	NA	2	238100	NA	NA	NA	1	NA	324730	NA	94882	NA	2	188270	NA	NA	195360	119450	3	191730	NA	NA	NA	1	NA	NA	89642	207060	NA	2	158350	NA	NA	NA	NA
1763	Q8BL97	Srsf7	Serine/arginine-rich splicing factor 7	Q8BL97_S(0.986)RS(0.012)GS(0.002)IIGSR	NA	NA	NA	356470	NA	1	NA	NA	NA	NA	NA	0	NA	NA	NA	NA	0	250480	NA	243040	439670	203390	4	244520	NA	201820	267860	NA	3	NA	NA	NA	198110	1	NA	NA	NA	NA	268870	1	286580	NA	198640	NA	185810
1796	Q8BRT1	Clasp2	CLIP-associating protein 2	Q8BRT1_S(0.02)S(0.004)S(0.02)S(0.083)S(0.865)QES(0.008)LNRPFSSK	NA	NA	NA	NA	1004500	1	1069000	716040	NA	393530	NA	3	NA	NA	NA	NA	0	NA	NA	NA	NA	634300	1	NA	NA	NA	NA	NA	0	NA	NA	675210	NA	1	NA	NA	403760	NA	NA	1	NA	NA	NA	NA	NA
1879	Q8C3Q5	Shisa7	Protein shisa-7	Q8C3Q5_S(0.148)S(0.533)S(0.318)LT(0.001)PGLGGPDSMAPR	NA	NA	NA	NA	NA	0	456830	477050	NA	163380	NA	3	NA	NA	NA	NA	0	368760	473290	NA	NA	155540	3	279980	167550	NA	NA	NA	2	439270	NA	NA	NA	1	411320	190190	72739	142920	NA	4	313870	NA	232030	NA	NA
1951	Q8CFI0	Nedd4l	E3 ubiquitin-protein ligase NEDD4-like	Q8CFI0_S(0.056)LS(0.935)S(0.009)PTVTLSAPLEGAK	NA	NA	199050	NA	NA	1	636690	543300	262130	252970	184110	5	389100	163740	NA	NA	2	NA	554530	NA	256810	305180	3	494850	NA	NA	NA	286680	2	611810	NA	NA	NA	1	479980	434800	196390	NA	NA	3	561050	NA	NA	294120	236040
1969	Q8CHC4	Synj1	Synaptojanin-1	Q8CHC4_T(0.586)S(0.637)PCQS(0.76)PT(0.017)VPEYSAPSLPIRPSR	NA	NA	NA	NA	NA	0	860760	473560	NA	NA	NA	2	408920	NA	261300	NA	2	382080	1077200	561950	335990	655320	5	487130	NA	286090	NA	348670	3	NA	NA	NA	NA	0	NA	NA	192970	NA	NA	1	NA	NA	NA	NA	255010
2048	Q8K2L8	Trappc12	Trafficking protein particle complex subunit 12	Q8K2L8_LS(0.006)S(0.016)LT(0.003)APVGEKS(0.956)PDS(0.008)T(0.008)S(0.003)PSYSTR	NA	NA	NA	NA	420890	1	NA	NA	236170	185910	255650	3	NA	NA	471780	229350	2	NA	455700	361010	348870	NA	3	NA	NA	449330	NA	NA	1	NA	NA	NA	NA	0	NA	NA	209860	241650	NA	2	NA	NA	381790	318670	NA
2065	Q8K4G5	Ablim1	Actin-binding LIM protein 1	Q8K4G5_S(0.885)S(0.115)GREEDEEELLR	NA	NA	NA	405440	NA	1	115250	NA	362440	NA	287360	3	NA	NA	391060	398250	2	NA	NA	NA	352450	397480	2	NA	NA	NA	463990	249770	2	NA	NA	NA	305730	1	140750	NA	170090	263160	NA	3	NA	NA	170050	203880	NA
2097	Q8R0S4	Cacnb4	Voltage-dependent L-type calcium channel subunit beta-4	Q8R0S4_ATHTSS(0.004)S(0.96)T(0.034)PMT(0.001)PLLGR	NA	NA	244210	NA	NA	1	NA	194840	224640	NA	205340	3	NA	92290	NA	NA	1	282690	NA	NA	NA	NA	1	440120	NA	285020	NA	NA	2	NA	290610	NA	NA	1	251910	NA	NA	NA	NA	1	NA	255750	NA	NA	NA
2167	Q8VD37	Sgip1	SH3-containing GRB2-like protein 3-interacting protein 1	Q8VD37_Y(0.999)NS(0.001)PELDEEGYS(1)IR	392110	NA	NA	NA	NA	1	242380	522350	NA	NA	NA	2	450380	NA	NA	NA	1	329650	248970	NA	NA	NA	2	212570	69567	NA	355620	NA	3	455620	NA	NA	NA	1	NA	NA	NA	NA	NA	0	NA	NA	285380	NA	NA
2200	Q8VHJ7	Ppargc1b	Peroxisome proliferator-activated receptor gamma coactivator 1-beta	Q8VHJ7_NLSSDMS(0.081)S(0.919)RELKKR	NA	1014800	NA	NA	NA	1	NA	NA	659510	1618300	1146200	3	NA	235880	NA	NA	1	604970	NA	NA	NA	1486500	2	NA	346840	NA	NA	NA	1	NA	486030	NA	NA	1	NA	162230	NA	NA	NA	1	NA	NA	NA	NA	NA
2284	Q99KX1	Mlf2	Myeloid leukemia factor 2	Q99KX1_LAIQGPEDS(0.031)PS(0.969)R	NA	NA	NA	NA	NA	0	5440300	NA	2856600	3303200	2643700	4	NA	NA	3371100	5133200	2	NA	NA	NA	NA	3988500	1	NA	1705500	NA	4434100	NA	2	NA	4092800	NA	NA	1	NA	NA	NA	3786400	NA	1	NA	3129400	NA	NA	NA
2315	Q99P72	Rtn4	Reticulon-4	Q99P72_ES(0.001)ET(0.001)FS(0.005)DS(0.547)S(0.445)PIEIIDEFPTFVSAK	NA	NA	NA	NA	241950	1	NA	NA	297630	315360	147870	3	453180	NA	NA	383060	2	446000	NA	255930	288980	NA	3	NA	NA	445620	NA	NA	1	365630	NA	NA	NA	1	NA	NA	NA	342400	NA	1	NA	210820	348480	378950	NA
2474	Q9ESJ4	Nckipsd	NCK-interacting protein with SH3 domain	Q9ESJ4_RGTSASSATVMTPS(0.043)T(0.116)S(0.841)DHHLDAAVSR	NA	NA	NA	748930	NA	1	NA	NA	NA	NA	NA	0	659320	NA	NA	NA	1	NA	704080	NA	1029300	NA	2	NA	NA	699860	619570	688000	3	NA	NA	NA	759040	1	352740	583520	NA	806480	324080	4	NA	NA	768510	485350	446810
2506	Q9JJY3	Smpd3	Sphingomyelin phosphodiesterase 3	Q9JJY3_DGDS(0.001)GS(0.034)LGS(0.959)PS(0.006)AS(0.001)R	NA	NA	NA	NA	NA	0	NA	NA	NA	331760	NA	1	NA	NA	NA	405480	1	NA	674130	NA	373460	NA	2	421960	NA	409780	NA	367940	3	NA	NA	NA	262620	1	312290	NA	NA	274800	NA	2	NA	NA	NA	NA	341280
2602	Q9QYB8	Add2	Beta-adducin	Q9QYB8_T(0.003)ES(0.001)VT(0.008)S(0.98)GPLS(0.009)PEGS(0.973)PS(0.026)K	NA	NA	NA	NA	4413800	1	6941300	NA	544570	481230	NA	3	1462000	NA	723780	NA	2	NA	NA	NA	735910	1772600	2	694950	1506900	NA	553560	909260	4	NA	NA	NA	NA	0	NA	NA	487240	NA	2054100	2	NA	554580	770760	NA	NA
2762	Q9WV34	Mpp2	MAGUK p55 subfamily member 2	Q9WV34_GIMES(1)PIVR	NA	151920	NA	NA	NA	1	221710	177410	NA	NA	NA	2	NA	NA	NA	213950	1	150290	422500	NA	149180	179320	4	341830	NA	154760	182270	NA	3	361040	NA	NA	NA	1	NA	97071	NA	153060	87798	3	NA	NA	NA	98971	126560
2818	Q9Z1B3	Plcb1	1-phosphatidylinositol 4,5-bisphosphate phosphodiesterase beta-1	Q9Z1B3_SPS(0.024)S(0.976)EEIER	NA	NA	NA	NA	1122600	1	NA	413420	NA	268950	335150	3	NA	86025	285940	NA	2	NA	NA	433130	NA	490550	2	NA	NA	NA	NA	345530	1	NA	NA	NA	214640	1	NA	NA	NA	358290	NA	1	523740	315110	331820	NA	362020
2820	Q9Z1E4	Gys1	Glycogen [starch] synthase, muscle	Q9Z1E4_KLY(1)ES(1)LLVGS(1)LPDMNKMLDKEDFT(1)MMK	NA	NA	1125700	NA	NA	1	NA	NA	688520	922660	997840	3	NA	1668100	1199900	1249700	3	566370	NA	1065000	1425400	NA	3	916360	NA	741340	1212100	1018100	4	NA	879230	NA	NA	1	NA	NA	912970	1077300	638910	3	NA	NA	1177100	NA	898170
2821	Q9Z1E4	Gys1	Glycogen [starch] synthase, muscle	Q9Z1E4_KLY(1)ES(1)LLVGS(1)LPDMNKMLDKEDFT(1)MMK	NA	NA	1125700	NA	NA	1	NA	NA	688520	922660	997840	3	NA	1668100	1199900	1249700	3	566370	NA	1065000	1425400	NA	3	916360	NA	741340	1212100	1018100	4	NA	879230	NA	NA	1	NA	NA	912970	1077300	638910	3	NA	NA	1177100	NA	898170
2837	Q9Z2D6	Mecp2	Methyl-CpG-binding protein 2	Q9Z2D6_AETSESSGSAPAVPEAS(0.831)AS(0.169)PK	NA	200430	NA	NA	NA	1	257470	332770	NA	94277	NA	3	282520	1050300	NA	3825300	3	225920	NA	NA	NA	NA	1	95339	NA	NA	NA	NA	1	NA	NA	NA	3510300	1	160360	NA	NA	NA	NA	1	NA	NA	NA	NA	NA
2975	P11798	Camk2b;Camk2a;Camk2d;Camk2g	Calcium/calmodulin-dependent protein kinase type II subunit beta;Calcium/calmodulin-dependent protein kinase type II subunit alpha;Calcium/calmodulin-dependent protein kinase type II subunit delta;Calcium/calmodulin-dependent protein kinase type II subunit gamma	P11798_ES(0.003)S(0.003)ES(0.084)T(0.903)NT(0.007)TIEDEDTK	NA	NA	185790	NA	NA	1	438810	NA	299700	NA	260280	3	552440	116920	407460	NA	3	555370	268220	NA	NA	NA	2	245030	NA	NA	NA	NA	1	464610	NA	NA	NA	1	357060	NA	NA	NA	NA	1	302900	NA	NA	NA	NA
3028	P26645	Marcks	Myristoylated alanine-rich C-kinase substrate	P26645_EAAEAEPAEPSSPAAEAEGAS(0.009)AS(0.105)S(0.131)T(0.614)S(0.131)S(0.009)PK	369630	NA	NA	NA	NA	1	660830	465820	NA	163390	NA	3	NA	NA	NA	NA	0	432410	NA	NA	262380	NA	2	NA	NA	NA	NA	NA	0	313500	NA	NA	NA	1	426530	263630	NA	NA	NA	2	NA	NA	NA	NA	NA
3053	P47856	Gfpt1	Glutamine--fructose-6-phosphate aminotransferase [isomerizing] 1	P47856_VDS(0.213)T(0.749)T(0.039)CLFPVEEK	NA	NA	NA	NA	NA	0	624150	NA	213640	NA	245200	3	NA	NA	NA	NA	0	NA	NA	NA	NA	NA	0	NA	NA	NA	NA	NA	0	NA	NA	NA	NA	0	NA	NA	184140	NA	NA	1	NA	NA	NA	NA	NA
3077	P61028	Rab8b	Ras-related protein Rab-8B	P61028_GAMGIMLVY(0.998)DIT(0.994)NEKS(0.008)FDNIKNWIR	NA	713590	NA	NA	NA	1	278660	315070	NA	195390	NA	3	NA	487700	707430	NA	2	198310	289820	NA	318980	NA	3	211970	NA	NA	NA	NA	1	370420	NA	NA	NA	1	NA	NA	NA	NA	NA	0	338910	NA	NA	NA	NA
3216	Q62433	Ndrg1	Protein NDRG1	Q62433_TASGSSVT(0.577)S(0.423)LEGTR	NA	249950	NA	NA	NA	1	437040	237030	NA	NA	NA	2	263860	NA	NA	NA	1	NA	161100	NA	NA	NA	1	NA	81532	NA	381270	146850	3	NA	NA	NA	NA	0	NA	NA	137390	NA	NA	1	NA	NA	NA	212990	216610
3222	Q640R3	Hepacam	Hepatocyte cell adhesion molecule	Q640R3_T(0.013)HT(0.929)S(0.067)PPRAPS(0.66)S(0.331)PGR	NA	NA	NA	NA	NA	0	6036300	3738400	NA	NA	NA	2	3737400	NA	2771400	NA	2	NA	NA	NA	NA	3991800	1	3390000	NA	2686800	4529400	2314600	4	NA	NA	NA	NA	0	2911600	1904600	2435600	981260	2563100	5	NA	NA	4166500	NA	NA
3246	Q6PD24	Ankrd13d	Ankyrin repeat domain-containing protein 13D	Q6PD24_GPES(1)PQKT(0.995)PPS(0.005)PAPPSFEEQLR	NA	501450	NA	NA	NA	1	840220	433680	NA	NA	290050	3	NA	NA	267980	NA	1	328070	459010	296680	NA	321690	4	406280	NA	378470	NA	328320	3	NA	NA	NA	272390	1	NA	NA	346350	248770	NA	2	NA	265220	317790	232480	356870
3276	Q7TQF7	Amph	Amphiphysin	Q7TQF7_T(0.25)PS(0.746)PPEEPS(0.418)PLPS(0.559)PT(0.877)AS(0.143)PNHT(0.005)LAPAS(0.001)PAPVRPR	NA	NA	NA	NA	NA	0	1219100	NA	NA	1482000	384760	3	NA	NA	685120	NA	1	NA	NA	NA	605880	800720	2	NA	NA	NA	NA	NA	0	449530	NA	NA	NA	1	NA	NA	NA	NA	NA	0	NA	NA	NA	NA	NA
3298	Q80U49	Cep170b	Centrosomal protein of 170 kDa protein B	Q80U49_GASPVTPS(0.001)T(0.02)T(0.954)PPPPT(0.025)DPQLTK	222780	NA	NA	NA	NA	1	377560	404390	NA	175150	NA	3	NA	126180	NA	NA	1	263300	269240	NA	NA	NA	2	NA	NA	NA	NA	NA	0	NA	283090	NA	NA	1	307380	237800	NA	NA	NA	2	NA	158660	NA	NA	NA
3367	Q8C8R3	Ank2	Ankyrin-2	Q8C8R3_T(0.002)PTEEGT(0.042)PT(0.943)S(0.013)EQNPFLFQEGK	NA	NA	218230	NA	NA	1	835400	NA	308070	338000	NA	3	NA	NA	258570	NA	1	913160	NA	423880	304040	438690	4	741890	250320	428400	NA	NA	3	NA	378490	NA	NA	1	591950	357210	NA	NA	NA	2	754860	NA	NA	NA	NA
3535	Q9QYR6	Map1a	Microtubule-associated protein 1A;MAP1A heavy chain;MAP1 light chain LC2	Q9QYR6_AELEEMEEVHPS(0.046)DEEEEET(0.954)K	NA	NA	NA	NA	410400	1	NA	NA	34291000	94102	6899000	3	14720000	5972300	128160	255830	4	13852000	16084000	NA	NA	11114000	3	8550600	5258700	NA	NA	NA	2	NA	NA	NA	NA	0	NA	290280	293830	9411900	519220	4	NA	423320	209250	NA	188630
3576	Q9Z1E4	Gys1	Glycogen [starch] synthase, muscle	Q9Z1E4_KLY(1)ES(1)LLVGS(1)LPDMNKMLDKEDFT(1)MMK	NA	NA	1125700	NA	NA	1	NA	NA	688520	922660	997840	3	NA	1668100	1199900	1249700	3	566370	NA	1065000	1425400	NA	3	916360	NA	741340	1212100	1018100	4	NA	879230	NA	NA	1	NA	NA	912970	1077300	638910	3	NA	NA	1177100	NA	898170
3608	P20357	Map2	Microtubule-associated protein 2	P20357_GHDLSPLASDILT(0.001)NT(0.002)S(0.006)GS(0.032)MDEGDDY(0.957)LPPT(0.001)TPAVEK	NA	NA	NA	NA	1125600	1	1276900	585310	720440	NA	NA	3	1704100	NA	NA	654800	2	NA	NA	NA	1641400	393800	2	NA	NA	NA	NA	398520	1	596360	NA	NA	NA	1	NA	NA	NA	NA	NA	0	353790	NA	251670	496400	1381100
3659	Q8R2S9	Actr8	Actin-related protein 8	Q8R2S9_NTRLCLAYGGSDVS(0.004)RCFY(0.996)WLMQR	NA	NA	NA	NA	3154100	1	NA	NA	NA	1577300	1629200	2	NA	683470	2087200	2952700	3	2898900	NA	2291300	2353800	2939900	4	1241800	NA	1452800	NA	1380500	3	NA	NA	2657500	NA	1	NA	NA	NA	NA	1466500	1	1329600	1553500	2359300	1633400	2264600
3660	Q8VD37	Sgip1	SH3-containing GRB2-like protein 3-interacting protein 1	Q8VD37_Y(0.999)NS(0.001)PELDEEGYS(1)IR	392110	NA	NA	NA	NA	1	242380	522350	NA	NA	NA	2	450380	NA	NA	NA	1	329650	248970	NA	NA	NA	2	212570	69567	NA	355620	NA	3	455620	NA	NA	NA	1	442950	NA	NA	NA	NA	1	NA	NA	285380	NA	NA
3676	Q9Z1E4	Gys1	Glycogen [starch] synthase, muscle	Q9Z1E4_KLY(1)ES(1)LLVGS(1)LPDMNKMLDKEDFT(1)MMK	NA	NA	1125700	NA	NA	1	NA	NA	688520	922660	997840	3	NA	1668100	1199900	1249700	3	566370	NA	1065000	1425400	NA	3	916360	NA	741340	1212100	1018100	4	NA	879230	NA	NA	1	NA	NA	912970	1077300	638910	3	NA	NA	1177100	NA	898170
[truncated: 1 more columns]
