# Supplementary material for: DYRK1A Overexpression Alters Cognition and Neural-Related Proteomic Pathways in the Hippocampus That Are Rescued by Green Tea Extract and/or Environmental Enrichment
Source: Front Mol Neurosci. 2019 Nov 15;12:272. doi: 10.3389/fnmol.2019.00272 (PMC6873902; doi:10.3389/fnmol.2019.00272)
Supplement: Supplementary file 1 [file Data_Sheet_1.zip › TableS6_myresults_TG_TG_EE.xlsx]

## Sheet: TableS6_myresults_TG_TG_EE
Protein	Label	log2FC	SE	Tvalue	DF	pvalue	adj.pvalue
A2A432	TG_NT-TG_EE	-0.113203	0.223526	-0.506442	7	0.628104	0.85335
A2A5R2	TG_NT-TG_EE	0.442028	0.521829	0.847075	8	0.42157	0.748214
A2A690	TG_NT-TG_EE	0.374773	0.442179	0.847559	8	0.421315	0.748214
A2A699	TG_NT-TG_EE	0.0864771	0.216459	0.399507	8	0.699973	0.882834
A2AAJ9	TG_NT-TG_EE	-0.78156	0.494651	-1.58002	5	0.174939	0.514015
A2ADY9	TG_NT-TG_EE	-0.0748592	0.184233	-0.40633	6	0.698596	0.88246
A2AG50	TG_NT-TG_EE	0.0648247	0.218245	0.297027	20	0.769509	0.910848
A2AGT5	TG_NT-TG_EE	-0.0289024	0.0907401	-0.318518	42	0.751671	0.903674
A2AJA9	TG_NT-TG_EE	-0.0715557	0.242628	-0.29492	6	0.777994	0.913774
A2AJI0	TG_NT-TG_EE	-0.0198821	0.0567837	-0.350138	6	0.738199	0.899201
A2ALS5	TG_NT-TG_EE	-0.0397157	0.0815079	-0.487262	49	0.628245	0.85335
A2ALU4	TG_NT-TG_EE	0.0465578	0.156719	0.297078	14	0.770769	0.910848
A2AN08	TG_NT-TG_EE	-0.323704	0.127066	-2.54754	9	0.0313211	0.221997
A2AQ25	TG_NT-TG_EE	0.299648	0.714138	0.419594	6	0.689391	0.88032
A2ASS6	TG_NT-TG_EE	-0.387591	0.18385	-2.1082	6	0.0795709	0.345932
A2ASZ8	TG_NT-TG_EE	-0.0907347	0.382393	-0.237281	8	0.818402	0.933102
A2AWA9	TG_NT-TG_EE	-0.0481195	0.112654	-0.427144	13	0.676264	0.874603
A2CG49	TG_NT-TG_EE	-0.00609664	0.0847054	-0.0719746	7	0.944635	0.98493
A2RT62	TG_NT-TG_EE	0.0480624	0.277087	0.173456	8	0.866602	0.955018
A6H5Z3	TG_NT-TG_EE	0.102612	0.126678	0.810021	9	0.43882	0.756928
A6H630	TG_NT-TG_EE	-0.131142	0.0237381	-5.52456	6	0.00148063	0.034312
B0F2B4	TG_NT-TG_EE	-0.0542124	0.200006	-0.271054	7	0.794169	0.921001
B0V2N1	TG_NT-TG_EE	0.123701	0.0688417	1.79689	65	0.0769994	0.343042
B1AXH1	TG_NT-TG_EE	0.154965	0.124725	1.24246	7	0.254073	0.607813
B1AXV0	TG_NT-TG_EE	0.180119	0.323287	0.557147	17	0.584689	0.834109
B1AZP2	TG_NT-TG_EE	0.149967	0.153362	0.977864	8	0.356782	0.702823
B2RSH2	TG_NT-TG_EE	0.066486	0.0570384	1.16564	52	0.24908	0.606318
B2RUJ5	TG_NT-TG_EE	0.294852	0.0695586	4.2389	5	0.00817825	0.0990684
B2RUR8	TG_NT-TG_EE	-0.389742	0.195278	-1.99583	7	0.0861476	0.359226
B2RX88	TG_NT-TG_EE	-0.25336	0.190009	-1.33341	8	0.219114	0.567521
B2RXS4	TG_NT-TG_EE	0.00564615	0.0326329	0.17302	13	0.8653	0.954883
B9EJA2	TG_NT-TG_EE	-0.084999	0.0713706	-1.19095	31	0.242712	0.600155
B9EKR1	TG_NT-TG_EE	0.154578	0.0663548	2.32956	104	0.0217615	0.179549
D3YVF0	TG_NT-TG_EE	0.0968879	0.0778686	1.24425	84	0.216869	0.565655
D3YXK2	TG_NT-TG_EE	-0.304645	0.142876	-2.13223	8	0.0655651	0.315399
D3YZU1	TG_NT-TG_EE	-0.265282	0.105417	-2.51649	6	0.0455023	0.268877
D3Z7P3	TG_NT-TG_EE	-0.00666125	0.0540157	-0.123321	161	0.902007	0.968022
E9PUL5	TG_NT-TG_EE	0.0569439	0.102414	0.556018	25	0.583141	0.834109
E9Q401	TG_NT-TG_EE	0.0582882	0.0486469	1.19819	200	0.232261	0.584491
E9Q555	TG_NT-TG_EE	0.243655	0.388904	0.626518	8	0.548431	0.823584
E9Q8I9	TG_NT-TG_EE	-0.0515509	0.086387	-0.596744	8	0.567178	0.827748
F6SEU4	TG_NT-TG_EE	0.110723	0.0544389	2.03389	232	0.0431004	0.263089
F6ZDS4	TG_NT-TG_EE	-1.22074	0.360208	-3.38899	8	0.00951418	0.106235
F8VPU2	TG_NT-TG_EE	0.332568	0.0875476	3.79871	50	0.000395255	0.0154905
G3XA57	TG_NT-TG_EE	-0.111669	0.187098	-0.596846	8	0.567113	0.827748
G5E829	TG_NT-TG_EE	0.0797937	0.0479664	1.66353	206	0.0977263	0.380205
G5E8K5	TG_NT-TG_EE	0.0781052	0.062258	1.25454	86	0.213044	0.562699
O08529	TG_NT-TG_EE	0.0307459	0.0848233	0.36247	72	0.718062	0.892554
O08532	TG_NT-TG_EE	0.16292	0.0598251	2.72327	124	0.00739649	0.0946092
O08539	TG_NT-TG_EE	0.0124411	0.0502825	0.247423	117	0.805014	0.926581
O08547	TG_NT-TG_EE	0.0376093	0.0960638	0.391504	35	0.697798	0.88246
O08553	TG_NT-TG_EE	0.0714629	0.0308102	2.31946	207	0.0213453	0.178305
O08576	TG_NT-TG_EE	1.40615	0.0745702	18.8568	5	7.72626e-06	0.000735374
O08583	TG_NT-TG_EE	0.170024	0.0655134	2.59526	6	0.040922	0.256729
O08585	TG_NT-TG_EE	-0.0955148	0.120918	-0.789917	44	0.433813	0.753206
O08586	TG_NT-TG_EE	0.0281055	0.193329	0.145377	8	0.88801	0.962903
O08599	TG_NT-TG_EE	0.0726837	0.0464087	1.56616	246	0.118595	0.425286
O08638	TG_NT-TG_EE	0.0923847	0.10359	0.891829	50	0.376757	0.71983
O08663	TG_NT-TG_EE	-0.057143	0.22313	-0.256097	7	0.805239	0.926581
O08688	TG_NT-TG_EE	0.256014	0.0774779	3.30435	7	0.0130425	0.12915
O08709	TG_NT-TG_EE	0.0449426	0.0434475	1.03441	132	0.302836	0.658285
O08749	TG_NT-TG_EE	-0.0231406	0.0740548	-0.312479	101	0.75532	0.904687
O08756	TG_NT-TG_EE	0.0976426	0.0733487	1.33121	59	0.188241	0.528621
O08759	TG_NT-TG_EE	-0.0464213	0.112488	-0.412677	6	0.694184	0.881793
O08788	TG_NT-TG_EE	-0.0608128	0.0455484	-1.33512	216	0.183241	0.522205
O08795	TG_NT-TG_EE	-0.160437	0.103667	-1.54763	45	0.128716	0.443746
O08807	TG_NT-TG_EE	0.155827	0.0938309	1.66073	8	0.135347	0.455637
O08810	TG_NT-TG_EE	0.135019	0.102844	1.31285	12	0.213787	0.563865
O08848	TG_NT-TG_EE	0.0293245	0.0765355	0.383149	6	0.714817	0.890597
O08914	TG_NT-TG_EE	-0.0118292	0.0828845	-0.142719	38	0.887266	0.962903
O08915	TG_NT-TG_EE	0.103371	0.0938639	1.10128	14	0.289348	0.646309
O08917	TG_NT-TG_EE	0.0367731	0.0692661	0.530896	76	0.597039	0.840522
O08919	TG_NT-TG_EE	0.000186614	0.0664115	0.00280997	43	0.997771	0.999581
O08989	TG_NT-TG_EE	-0.154256	0.151279	-1.01968	8	0.337725	0.685631
O08997	TG_NT-TG_EE	0.129456	0.0819124	1.58042	14	0.136332	0.457013
O09061	TG_NT-TG_EE	-0.160054	0.0832966	-1.9215	33	0.0633404	0.313469
O09111	TG_NT-TG_EE	-0.197639	0.143935	-1.37311	9	0.202955	0.547445
O09114	TG_NT-TG_EE	0.17839	0.0410886	4.3416	5	0.00741769	0.0946092
O09117	TG_NT-TG_EE	0.304355	0.260489	1.1684	8	0.276283	0.632338
O09126	TG_NT-TG_EE	-0.527427	0.356034	-1.48139	5	0.198591	0.543016
O09131	TG_NT-TG_EE	-0.375509	0.10959	-3.42648	19	0.00282973	0.0501771
O09167	TG_NT-TG_EE	0.0132422	0.0758706	0.174537	9	0.865307	0.954883
O09172	TG_NT-TG_EE	0.00795812	0.21701	0.0366717	8	0.971645	0.994442
O35083	TG_NT-TG_EE	0.0520971	0.130214	0.400089	7	0.701019	0.883735
O35089	TG_NT-TG_EE	0.143637	0.247835	0.579569	8	0.578157	0.832409
O35098	TG_NT-TG_EE	0.104647	0.0705683	1.48293	146	0.14025	0.464882
O35114	TG_NT-TG_EE	0.0592003	0.25436	0.232742	6	0.823698	0.9361
O35127	TG_NT-TG_EE	-0.22423	0.317867	-0.70542	7	0.50334	0.79703
O35129	TG_NT-TG_EE	-0.0930036	0.0582493	-1.59665	82	0.114191	0.417447
O35136	TG_NT-TG_EE	-0.0433832	0.0609927	-0.711284	45	0.480579	0.78121
O35215	TG_NT-TG_EE	0.0323549	0.107211	0.301787	26	0.765215	0.910522
O35226	TG_NT-TG_EE	-0.0239277	0.117883	-0.202979	17	0.841561	0.946039
O35228	TG_NT-TG_EE	0.489746	0.30117	1.62615	7	0.147945	0.475377
O35239	TG_NT-TG_EE	0.00363887	0.0642964	0.0565953	17	0.955527	0.990118
O35250	TG_NT-TG_EE	-0.353923	0.465173	-0.76084	4	0.489134	0.786214
O35286	TG_NT-TG_EE	-0.359075	0.173273	-2.07231	5	0.0929666	0.369785
O35295	TG_NT-TG_EE	-0.0978755	0.0965036	-1.01422	58	0.314692	0.670923
O35343	TG_NT-TG_EE	0.122546	0.104845	1.16883	16	0.259592	0.61243
O35344	TG_NT-TG_EE	0.0959621	0.121933	0.787005	22	0.439675	0.756934
O35345	TG_NT-TG_EE	-0.0717839	0.0256426	-2.7994	5	0.0380204	0.249415
O35381	TG_NT-TG_EE	-0.125596	0.10831	-1.1596	35	0.254062	0.607813
O35382	TG_NT-TG_EE	-0.0602891	0.0777881	-0.775043	58	0.441463	0.758542
O35393	TG_NT-TG_EE	-0.163109	0.261609	-0.623487	8	0.550323	0.823584
O35405	TG_NT-TG_EE	0.159357	0.303357	0.525314	6	0.618203	0.84809
O35459	TG_NT-TG_EE	0.544681	0.141479	3.8499	16	0.00141562	0.0330932
O35465	TG_NT-TG_EE	0.411329	0.0633305	6.49497	7	0.000335719	0.0139796
O35495	TG_NT-TG_EE	-0.0543157	0.324186	-0.167545	8	0.871099	0.956916
O35526	TG_NT-TG_EE	0.0495741	0.0595799	0.83206	78	0.407915	0.743566
O35551	TG_NT-TG_EE	0.0492385	0.0934765	0.526747	13	0.607241	0.842187
O35593	TG_NT-TG_EE	-0.125636	0.0586561	-2.14191	16	0.047932	0.270718
O35609	TG_NT-TG_EE	0.0531085	0.124208	0.427576	22	0.673116	0.874603
O35621	TG_NT-TG_EE	0.130862	0.164032	0.797786	8	0.448026	0.762932
O35633	TG_NT-TG_EE	-0.0780381	0.0723781	-1.0782	65	0.28493	0.641332
O35639	TG_NT-TG_EE	-0.221382	0.189812	-1.16633	5	0.296083	0.652656
O35643	TG_NT-TG_EE	0.137209	0.0579919	2.366	112	0.0196994	0.168807
O35658	TG_NT-TG_EE	0.0009048	0.0445682	0.0203015	17	0.984039	0.99813
O35678	TG_NT-TG_EE	-0.053315	0.0919574	-0.57978	58	0.564309	0.827639
O35681	TG_NT-TG_EE	-0.103679	0.333757	-0.31064	8	0.764013	0.91019
O35682	TG_NT-TG_EE	-0.0931739	0.484588	-0.192275	4	0.856894	0.953496
O35685	TG_NT-TG_EE	0.0117918	0.0704103	0.167473	68	0.867495	0.955018
O35737	TG_NT-TG_EE	0.0866982	0.126121	0.687423	9	0.509141	0.801244
O35841	TG_NT-TG_EE	-0.00202648	0.0786506	-0.0257656	12	0.979868	0.99784
O35857	TG_NT-TG_EE	0.234433	0.0908837	2.57948	21	0.0174833	0.160011
O35864	TG_NT-TG_EE	-0.0275285	0.0772316	-0.35644	22	0.724906	0.894319
O35874	TG_NT-TG_EE	-0.00483995	0.0879982	-0.0550005	9	0.95734	0.990118
O35887	TG_NT-TG_EE	0.0612881	0.122468	0.50044	22	0.621735	0.848833
O35900	TG_NT-TG_EE	-0.151402	0.197681	-0.765889	6	0.472786	0.77926
O35927	TG_NT-TG_EE	0.14951	0.0835406	1.78967	95	0.076694	0.343042
O35945	TG_NT-TG_EE	-0.391623	0.18988	-2.06248	5	0.0941356	0.372766
O35954	TG_NT-TG_EE	0.15667	0.0835096	1.87607	24	0.0728598	0.334778
O35988	TG_NT-TG_EE	-0.175514	0.208481	-0.841871	6	0.432129	0.753188
O54724	TG_NT-TG_EE	-0.245322	0.29584	-0.829239	8	0.431015	0.753188
O54734	TG_NT-TG_EE	-0.196852	0.171727	-1.14631	8	0.284795	0.641332
O54774	TG_NT-TG_EE	0.145224	0.0570558	2.54529	124	0.0121445	0.124228
O54781	TG_NT-TG_EE	0.134809	0.101792	1.32436	21	0.199618	0.544506
O54829	TG_NT-TG_EE	-0.0691997	0.0704455	-0.982316	52	0.330492	0.682466
O54833	TG_NT-TG_EE	-0.0331351	0.115959	-0.285748	31	0.776972	0.913774
O54865	TG_NT-TG_EE	0.16475	0.112252	1.46768	21	0.157009	0.484781
O54901	TG_NT-TG_EE	0.0743648	0.0921455	0.807036	32	0.425604	0.751073
O54916	TG_NT-TG_EE	0.415897	0.214373	1.94006	4	0.124369	0.434502
O54931	TG_NT-TG_EE	0.062332	0.148998	0.418341	7	0.688233	0.879395
O54946	TG_NT-TG_EE	0.259307	0.252731	1.02602	7	0.339025	0.685631
O54962	TG_NT-TG_EE	0.0956228	0.230319	0.415175	6	0.692451	0.880431
O54983	TG_NT-TG_EE	0.0364194	0.0718442	0.506922	131	0.613062	0.844346
O54984	TG_NT-TG_EE	-0.0967877	0.113045	-0.856188	34	0.397888	0.734695
O54988	TG_NT-TG_EE	-0.0447837	0.0761754	-0.587903	52	0.559142	0.826463
O54991	TG_NT-TG_EE	0.0844679	0.0578635	1.45978	103	0.147395	0.474558
O55013	TG_NT-TG_EE	-0.0852415	0.228758	-0.372627	8	0.719105	0.893017
O55022	TG_NT-TG_EE	-0.106427	0.0657817	-1.61789	40	0.113547	0.416235
O55023	TG_NT-TG_EE	-0.0389754	0.0718891	-0.54216	60	0.589717	0.836399
O55026	TG_NT-TG_EE	0.369234	0.185276	1.99288	8	0.0814087	0.349363
O55029	TG_NT-TG_EE	-0.11466	0.0523739	-2.18926	9	0.0563182	0.294927
O55033	TG_NT-TG_EE	0.560568	0.0834848	6.71461	6	0.000530301	0.0181186
O55042	TG_NT-TG_EE	-0.058236	0.0894273	-0.65121	18	0.523138	0.809619
O55091	TG_NT-TG_EE	-0.0596419	0.0744712	-0.800873	45	0.427414	0.751938
O55100	TG_NT-TG_EE	0.228975	0.0503098	4.55131	5	0.00610521	0.0865446
O55106	TG_NT-TG_EE	-0.164182	0.129516	-1.26766	16	0.223057	0.572685
O55125	TG_NT-TG_EE	0.229182	0.072592	3.15713	80	0.00224727	0.0462344
O55126	TG_NT-TG_EE	0.147924	0.0723789	2.04374	46	0.0467299	0.270718
O55131	TG_NT-TG_EE	-0.059921	0.0628022	-0.954123	94	0.342468	0.689115
O55135	TG_NT-TG_EE	0.112648	0.205463	0.548262	7	0.600551	0.841063
O55142	TG_NT-TG_EE	-0.472968	0.408777	-1.15703	5	0.299529	0.65512
O55143	TG_NT-TG_EE	-0.018173	0.048859	-0.371947	225	0.710282	0.888115
O55234	TG_NT-TG_EE	-0.204144	0.0811004	-2.51718	32	0.0170346	0.156542
O70133	TG_NT-TG_EE	-0.013971	0.0587781	-0.23769	68	0.812836	0.932104
O70161	TG_NT-TG_EE	0.0397324	0.0723871	0.548888	88	0.584472	0.834109
O70172	TG_NT-TG_EE	-0.0190347	0.0831463	-0.22893	24	0.820863	0.933675
O70194	TG_NT-TG_EE	-0.202419	0.0917018	-2.20736	14	0.0444824	0.266107
O70251	TG_NT-TG_EE	0.243274	0.0817109	2.97725	25	0.00637692	0.0885573
O70252	TG_NT-TG_EE	0.0734325	0.0572031	1.28371	41	0.20645	0.553509
O70274	TG_NT-TG_EE	0.312414	0.119613	2.61187	3	0.0795566	0.345932
O70293	TG_NT-TG_EE	-0.0590651	0.172726	-0.341958	7	0.742419	0.899822
O70305	TG_NT-TG_EE	0.27816	0.329749	0.84355	4	0.446413	0.761534
O70310	TG_NT-TG_EE	-0.346913	0.096213	-3.60568	28	0.00119633	0.0297965
O70311	TG_NT-TG_EE	-0.0526548	0.138999	-0.378814	6	0.717868	0.892554
O70318	TG_NT-TG_EE	0.121169	0.0419099	2.89117	129	0.00450532	0.0682197
O70325	TG_NT-TG_EE	-0.0711578	0.119466	-0.59563	40	0.554778	0.82362
O70433	TG_NT-TG_EE	0.113612	0.167336	0.678946	7	0.518982	0.80617
O70435	TG_NT-TG_EE	0.0621154	0.0903051	0.687839	40	0.495524	0.791503
O70439	TG_NT-TG_EE	-0.453833	0.0679997	-6.67405	13	1.53036e-05	0.00130478
O70443	TG_NT-TG_EE	-0.0298527	0.063037	-0.473574	64	0.637415	0.859587
O70456	TG_NT-TG_EE	0.873539	1.17639	0.74256	7	0.481917	0.78121
O70492	TG_NT-TG_EE	0.071429	0.0493106	1.44855	9	0.18139	0.520909
O70493	TG_NT-TG_EE	-0.123895	0.124081	-0.9985	16	0.332899	0.683495
O70503	TG_NT-TG_EE	-0.0877499	0.0778332	-1.12741	25	0.270274	0.624082
O70589	TG_NT-TG_EE	0.162088	0.08418	1.92549	62	0.0587579	0.303071
O70591	TG_NT-TG_EE	0.190955	0.02296	8.31684	17	2.14231e-07	4.75772e-05
O88342	TG_NT-TG_EE	-0.102179	0.0577534	-1.76923	142	0.0790016	0.345932
O88343	TG_NT-TG_EE	0.158945	0.0884261	1.79749	96	0.0754015	0.341163
O88384	TG_NT-TG_EE	-0.198759	0.321356	-0.618499	5	0.563331	0.827639
O88441	TG_NT-TG_EE	-0.0282279	0.0677364	-0.416732	32	0.679657	0.875085
O88447	TG_NT-TG_EE	-0.0213746	0.0619952	-0.344779	48	0.731767	0.899201
O88448	TG_NT-TG_EE	0.00536756	0.151396	0.0354538	21	0.972053	0.994442
O88456	TG_NT-TG_EE	0.174177	0.0699532	2.48991	36	0.0175322	0.160011
O88485	TG_NT-TG_EE	-0.10713	0.0935586	-1.14505	50	0.257639	0.610537
O88487	TG_NT-TG_EE	-0.0675951	0.0825871	-0.81847	56	0.416558	0.747464
O88507	TG_NT-TG_EE	0.0765551	0.122453	0.625182	14	0.541909	0.822535
O88531	TG_NT-TG_EE	0.0585186	0.0560983	1.04314	39	0.303305	0.658768
O88532	TG_NT-TG_EE	-0.177091	0.361221	-0.490256	4	0.649628	0.864753
O88533	TG_NT-TG_EE	0.285186	0.120569	2.36532	6	0.0558764	0.294316
O88543	TG_NT-TG_EE	-0.125767	0.100256	-1.25445	34	0.218234	0.567408
O88544	TG_NT-TG_EE	0.145021	0.0984896	1.47245	48	0.147426	0.474558
O88545	TG_NT-TG_EE	-0.261809	0.160935	-1.62681	17	0.12217	0.430666
O88569	TG_NT-TG_EE	0.0678468	0.0562865	1.20538	114	0.230551	0.583494
O88587	TG_NT-TG_EE	0.105687	0.105248	1.00417	14	0.332339	0.683398
O88643	TG_NT-TG_EE	0.18401	0.0932956	1.97233	38	0.0558814	0.294316
O88685	TG_NT-TG_EE	0.0267125	0.0733577	0.364141	45	0.717458	0.892554
O88696	TG_NT-TG_EE	0.076847	0.135904	0.565452	9	0.585585	0.834109
O88704	TG_NT-TG_EE	0.143649	0.0739338	1.94294	22	0.0649297	0.315187
O88712	TG_NT-TG_EE	-0.069407	0.0768133	-0.903581	60	0.369831	0.71228
O88737	TG_NT-TG_EE	0.0421041	0.0325307	1.29428	531	0.19613	0.540523
O88741	TG_NT-TG_EE	-0.169222	0.124181	-1.36271	27	0.184234	0.522878
O88745	TG_NT-TG_EE	0.00365632	0.214101	0.0170776	8	0.986793	0.99813
O88746	TG_NT-TG_EE	-0.159499	0.190807	-0.835916	8	0.427462	0.751938
O88844	TG_NT-TG_EE	-0.0286231	0.0583534	-0.490513	70	0.625305	0.852398
O88845	TG_NT-TG_EE	-0.189435	0.335968	-0.563848	8	0.588311	0.836057
O88848	TG_NT-TG_EE	-0.00322892	0.476014	-0.00678323	8	0.994754	0.999581
O88851	TG_NT-TG_EE	0.0967293	0.102999	0.939124	31	0.354927	0.702823
O88935	TG_NT-TG_EE	0.0521429	0.0316279	1.64864	288	0.100312	0.38465
O88952	TG_NT-TG_EE	-0.0390837	0.142842	-0.273615	6	0.793556	0.921001
O88958	TG_NT-TG_EE	-0.0858602	0.0682162	-1.25865	6	0.254914	0.608732
O88986	TG_NT-TG_EE	0.0727092	0.174746	0.416086	9	0.687093	0.878649
O88998	TG_NT-TG_EE	0.0108154	0.242027	0.0446869	8	0.965452	0.99282
O89023	TG_NT-TG_EE	-0.0591671	0.0268958	-2.19986	7	0.0637437	0.313469
O89051	TG_NT-TG_EE	0.161522	0.371208	0.435126	6	0.678686	0.874981
O89053	TG_NT-TG_EE	0.0699346	0.0493245	1.41785	112	0.159011	0.488892
O89079	TG_NT-TG_EE	-0.018252	0.134688	-0.135513	17	0.893798	0.964771
O89086	TG_NT-TG_EE	0.143434	0.112995	1.26938	17	0.221408	0.568998
O89112	TG_NT-TG_EE	0.173259	0.0756655	2.28981	49	0.0263778	0.201574
O89116	TG_NT-TG_EE	-0.0972091	0.34787	-0.279441	8	0.786995	0.917472
P00397	TG_NT-TG_EE	-0.163366	0.123033	-1.32782	6	0.232517	0.584583
P00405	TG_NT-TG_EE	-0.119438	0.0560307	-2.13165	35	0.0401328	0.256729
P00416	TG_NT-TG_EE	-0.304031	0.641392	-0.474017	8	0.648155	0.863667
P00493	TG_NT-TG_EE	0.00722764	0.0776765	0.0930479	74	0.926117	0.978107
P00848	TG_NT-TG_EE	-0.247962	0.660247	-0.37556	8	0.717006	0.89249
P00920	TG_NT-TG_EE	0.0630825	0.0849612	0.742486	59	0.460739	0.770791
P01027	TG_NT-TG_EE	-0.00631849	0.314741	-0.0200752	6	0.984634	0.99813
P01831	TG_NT-TG_EE	0.0988979	0.108066	0.915166	27	0.368206	0.711425
P01898	TG_NT-TG_EE	0.686799	0.465643	1.47495	7	0.183728	0.522557
P01942	TG_NT-TG_EE	0.631761	0.0790707	7.98983	44	4.17194e-10	1.85303e-07
P02088	TG_NT-TG_EE	0.557608	0.0599958	9.29411	45	4.89342e-12	3.26024e-09
P02798	TG_NT-TG_EE	-0.295349	0.266892	-1.10662	8	0.300619	0.65512
P02802	TG_NT-TG_EE	0.34909	1.00892	0.346003	7	0.739506	0.899201
P03888	TG_NT-TG_EE	-0.115766	0.298415	-0.387938	8	0.708181	0.886511
P03899	TG_NT-TG_EE	-0.168624	0.186852	-0.90245	7	0.396808	0.734695
P03911	TG_NT-TG_EE	-0.284068	0.345835	-0.821399	7	0.438495	0.756859
P03921	TG_NT-TG_EE	-0.0451908	0.185234	-0.243966	9	0.812728	0.932104
P03930	TG_NT-TG_EE	-0.370491	0.211867	-1.74869	8	0.118468	0.425286
P03995	TG_NT-TG_EE	0.0386821	0.0403503	0.958656	171	0.339085	0.685631
P04370	TG_NT-TG_EE	-0.0532477	0.0712227	-0.747622	62	0.457514	0.769259
P04627	TG_NT-TG_EE	0.150701	0.0521706	2.88861	7	0.0233625	0.1881
P04919	TG_NT-TG_EE	0.388643	0.150916	2.57523	4	0.0616369	0.309929
P04925	TG_NT-TG_EE	-0.15074	0.122036	-1.2352	9	0.248027	0.605304
P05063	TG_NT-TG_EE	0.0748783	0.0449984	1.66402	158	0.0980902	0.380924
P05064	TG_NT-TG_EE	-0.00101921	0.0466361	-0.0218545	190	0.982587	0.99813
P05132	TG_NT-TG_EE	0.0836205	0.0564086	1.48241	34	0.147442	0.474558
P05201	TG_NT-TG_EE	-0.0316425	0.0411887	-0.768232	170	0.443415	0.759859
P05202	TG_NT-TG_EE	0.0705765	0.0490866	1.4378	209	0.151987	0.479436
P05532	TG_NT-TG_EE	0.201591	0.132142	1.52556	16	0.146643	0.474558
P06151	TG_NT-TG_EE	-0.126314	0.0459566	-2.74856	137	0.00679273	0.0909679
P06728	TG_NT-TG_EE	0.394176	0.354553	1.11175	4	0.328558	0.682466
P06745	TG_NT-TG_EE	0.0282849	0.0540262	0.523541	106	0.601691	0.841063
P06801	TG_NT-TG_EE	0.138699	0.0560709	2.47365	94	0.015169	0.146469
P06837	TG_NT-TG_EE	0.190501	0.0677345	2.81247	58	0.00669826	0.0909679
P07091	TG_NT-TG_EE	0.265962	0.163715	1.62454	8	0.142914	0.467321
P07309	TG_NT-TG_EE	-0.732884	0.0928756	-7.89103	17	4.39707e-07	8.37014e-05
P07356	TG_NT-TG_EE	-0.249155	0.100349	-2.48288	36	0.017829	0.161065
P07724	TG_NT-TG_EE	0.291521	0.052506	5.55215	238	7.5158e-08	1.82087e-05
P07759	TG_NT-TG_EE	0.376835	0.0307066	12.2721	5	6.35763e-05	0.00403407
P07901	TG_NT-TG_EE	-0.0727564	0.0444182	-1.63799	152	0.103493	0.392889
P08003	TG_NT-TG_EE	-0.0663831	0.0713327	-0.930611	41	0.357502	0.703131
P08030	TG_NT-TG_EE	-0.200967	0.110992	-1.81065	8	0.107784	0.401179
P08113	TG_NT-TG_EE	-0.161511	0.0637759	-2.53247	183	0.0121664	0.124228
P08226	TG_NT-TG_EE	0.016561	0.058454	0.283316	80	0.777666	0.913774
P08228	TG_NT-TG_EE	-0.0937099	0.0801931	-1.16855	24	0.254061	0.607813
P08249	TG_NT-TG_EE	0.00504782	0.0373101	0.135294	115	0.892616	0.964771
P08414	TG_NT-TG_EE	0.298018	0.189036	1.57651	14	0.13723	0.458869
P08551	TG_NT-TG_EE	0.0339146	0.04017	0.844278	190	0.399576	0.734695
P08553	TG_NT-TG_EE	0.0368078	0.0497167	0.74035	194	0.459983	0.770009
P08752	TG_NT-TG_EE	-0.0251186	0.0842467	-0.298155	63	0.766566	0.910723
P09103	TG_NT-TG_EE	-0.0374775	0.0698618	-0.536452	76	0.593213	0.83868
P09240	TG_NT-TG_EE	0.176433	0.308822	0.571311	6	0.588534	0.836057
P09405	TG_NT-TG_EE	-0.0654816	0.0650993	-1.00587	47	0.319628	0.672472
P09411	TG_NT-TG_EE	0.0439242	0.0432225	1.01624	151	0.311143	0.668189
P09470	TG_NT-TG_EE	-0.624747	0.0553389	-11.2895	6	2.88927e-05	0.00208106
P09528	TG_NT-TG_EE	-0.166637	0.0762236	-2.18616	61	0.0326513	0.224268
P09671	TG_NT-TG_EE	-0.115202	0.0576191	-1.99937	60	0.0501031	0.277022
P09813	TG_NT-TG_EE	0.552619	0.045647	12.1064	6	1.92957e-05	0.00151244
P0C028	TG_NT-TG_EE	0.103066	0.0956409	1.07763	7	0.316927	0.672472
P0C0A3	TG_NT-TG_EE	-0.1336	0.211339	-0.632162	5	0.555055	0.82362
P0C7L0	TG_NT-TG_EE	0.0589814	0.08418	0.700658	33	0.488428	0.785664
P10126	TG_NT-TG_EE	-0.0525824	0.0565558	-0.929743	72	0.355611	0.702823
P10518	TG_NT-TG_EE	-0.379345	0.0842161	-4.50443	58	3.27188e-05	0.00229462
P10605	TG_NT-TG_EE	0.0992083	0.0684755	1.44882	45	0.154322	0.479436
P10630	TG_NT-TG_EE	-0.18583	0.121551	-1.52882	51	0.132488	0.452528
P10637	TG_NT-TG_EE	-0.144129	0.0551595	-2.61295	109	0.0102436	0.111881
P10639	TG_NT-TG_EE	-0.225001	0.060178	-3.73894	17	0.00163371	0.0365868
P10649	TG_NT-TG_EE	-0.00633964	0.105895	-0.0598674	58	0.952467	0.989207
P10711	TG_NT-TG_EE	-0.491694	0.165519	-2.97063	6	0.0249373	0.193755
P10852	TG_NT-TG_EE	0.0887526	0.0515637	1.72122	91	0.0886087	0.363855
P10922	TG_NT-TG_EE	-0.114101	0.07991	-1.42786	8	0.191181	0.532948
P11031	TG_NT-TG_EE	-0.0510535	0.0751728	-0.67915	17	0.506185	0.799911
P11352	TG_NT-TG_EE	0.0846636	0.122577	0.690699	7	0.512	0.801585
P11404	TG_NT-TG_EE	0.00953939	0.0818877	0.116494	43	0.907804	0.969569
P11438	TG_NT-TG_EE	-0.688985	0.135788	-5.07397	6	0.00227905	0.0463639
P11499	TG_NT-TG_EE	-0.0997076	0.0605459	-1.64681	164	0.101512	0.388056
P11531	TG_NT-TG_EE	0.111864	0.193004	0.579592	16	0.570261	0.827748
P11627	TG_NT-TG_EE	0.0356148	0.0877766	0.405743	78	0.686042	0.878265
P11679	TG_NT-TG_EE	-0.395966	0.757578	-0.522674	6	0.619931	0.848144
P11798	TG_NT-TG_EE	-0.110146	0.0563456	-1.95484	121	0.0529085	0.286621
P11881	TG_NT-TG_EE	0.0349501	0.0833402	0.419367	33	0.677666	0.874603
P11983	TG_NT-TG_EE	0.0226471	0.0518196	0.437036	174	0.662627	0.872481
P12023	TG_NT-TG_EE	0.0827284	0.0976798	0.846934	59	0.400454	0.734779
P12367	TG_NT-TG_EE	0.146641	0.0708749	2.06901	53	0.0434369	0.263089
P12382	TG_NT-TG_EE	0.0405584	0.0519061	0.781382	135	0.435946	0.755394
P12657	TG_NT-TG_EE	-0.0637587	0.177343	-0.359523	8	0.72851	0.897171
P12658	TG_NT-TG_EE	0.0602581	0.105507	0.57113	56	0.570196	0.827748
P12787	TG_NT-TG_EE	0.0371892	0.0608686	0.610975	61	0.543486	0.823584
P12815	TG_NT-TG_EE	0.0541763	0.137892	0.39289	18	0.699015	0.88246
P12849	TG_NT-TG_EE	-0.161659	0.0804618	-2.00914	14	0.0642082	0.313906
P12960	TG_NT-TG_EE	0.166869	0.0353406	4.72174	279	3.70702e-06	0.000411634
P12961	TG_NT-TG_EE	0.397419	0.104642	3.79788	26	0.000790236	0.0242067
P12970	TG_NT-TG_EE	-0.261375	0.0882643	-2.96128	26	0.00646421	0.0887996
P13020	TG_NT-TG_EE	-0.219775	0.0631513	-3.48013	54	0.000999654	0.0275693
P13595	TG_NT-TG_EE	-0.0679415	0.0539742	-1.25878	192	0.209639	0.556894
P13634	TG_NT-TG_EE	0.630861	0.141524	4.45764	14	0.000541404	0.0182638
P13707	TG_NT-TG_EE	-0.131567	0.0790263	-1.66485	48	0.102458	0.390458
P14094	TG_NT-TG_EE	0.0416944	0.0710922	0.586484	102	0.558846	0.826463
P14106	TG_NT-TG_EE	0.0751058	0.40356	0.186108	5	0.859675	0.95416
P14115	TG_NT-TG_EE	0.117292	0.0914209	1.28299	9	0.23155	0.583803
P14131	TG_NT-TG_EE	0.248529	0.0828135	3.00107	23	0.00637423	0.0885573
P14148	TG_NT-TG_EE	-0.220874	0.0713842	-3.09416	32	0.00407852	0.0638904
P14152	TG_NT-TG_EE	-0.0180759	0.0375652	-0.481186	88	0.631578	0.854835
P14206	TG_NT-TG_EE	0.0540984	0.0564881	0.957696	59	0.342124	0.689115
P14211	TG_NT-TG_EE	-0.145389	0.0538129	-2.70175	98	0.0081292	0.0989238
P14231	TG_NT-TG_EE	0.144172	0.0760765	1.89509	59	0.0629834	0.313356
P14576	TG_NT-TG_EE	-0.0514129	0.365164	-0.140794	8	0.891513	0.964238
P14685	TG_NT-TG_EE	-0.363292	0.0879401	-4.13113	41	0.000173288	0.00962109
P14733	TG_NT-TG_EE	-0.0500816	0.0652769	-0.767218	49	0.446633	0.761534
P14824	TG_NT-TG_EE	-0.0720145	0.0541468	-1.32999	190	0.185117	0.52427
P14869	TG_NT-TG_EE	0.0482195	0.145071	0.332385	34	0.741639	0.899822
P14873	TG_NT-TG_EE	0.00801867	0.0322951	0.248293	494	0.804011	0.925967
P15105	TG_NT-TG_EE	0.187457	0.0648931	2.8887	114	0.00463081	0.0697238
P15116	TG_NT-TG_EE	0.0723708	0.0727507	0.994778	54	0.324281	0.678525
P15209	TG_NT-TG_EE	0.0405426	0.0978026	0.414535	30	0.681431	0.876032
P15327	TG_NT-TG_EE	0.569459	0.280065	2.03331	8	0.076464	0.343042
P15508	TG_NT-TG_EE	0.140413	0.0891763	1.57456	108	0.118284	0.425286
P15532	TG_NT-TG_EE	-0.0383592	0.0516275	-0.742999	24	0.464694	0.773522
P15864	TG_NT-TG_EE	-0.0568655	0.218122	-0.260705	8	0.800905	0.924388
P16014	TG_NT-TG_EE	-0.0235375	0.0997681	-0.235922	31	0.815045	0.933102
P16045	TG_NT-TG_EE	0.21745	0.186358	1.16684	12	0.265941	0.619056
P16054	TG_NT-TG_EE	-0.0450842	0.0667507	-0.675412	130	0.500614	0.795075
P16125	TG_NT-TG_EE	-0.106916	0.0498749	-2.14369	129	0.0339341	0.229529
P16330	TG_NT-TG_EE	-0.0599447	0.0510353	-1.17457	219	0.241442	0.599173
P16332	TG_NT-TG_EE	0.31959	0.191806	1.66622	8	0.134231	0.455005
P16388	TG_NT-TG_EE	-0.146372	0.145563	-1.00556	7	0.348115	0.695003
P16460	TG_NT-TG_EE	-0.233251	0.0844115	-2.76326	41	0.00853092	0.10095
P16546	TG_NT-TG_EE	0.0671105	0.024794	2.70672	1129	0.00689766	0.0919114
P16858	TG_NT-TG_EE	0.0827394	0.0481819	1.71723	149	0.0880152	0.363377
P17156	TG_NT-TG_EE	0.19051	0.0945296	2.01534	68	0.0478236	0.270718
P17182	TG_NT-TG_EE	-0.0165175	0.0386071	-0.427835	115	0.669571	0.874603
P17183	TG_NT-TG_EE	0.0610998	0.0530765	1.15116	98	0.252466	0.607813
P17225	TG_NT-TG_EE	-0.318206	0.216179	-1.47195	5	0.201011	0.544959
P17426	TG_NT-TG_EE	0.0621383	0.0450214	1.38019	263	0.168699	0.501768
P17427	TG_NT-TG_EE	0.0315358	0.0473801	0.665591	223	0.50636	0.799911
P17710	TG_NT-TG_EE	-0.00220328	0.0404556	-0.0544617	281	0.956606	0.990118
P17742	TG_NT-TG_EE	0.06456	0.0403484	1.60006	61	0.114751	0.418199
P17751	TG_NT-TG_EE	0.0589761	0.0537064	1.09812	106	0.274639	0.629945
P17809	TG_NT-TG_EE	0.240074	0.0934965	2.56774	18	0.0193673	0.167578
P18052	TG_NT-TG_EE	0.187802	0.0920537	2.04014	39	0.0481497	0.270718
P18242	TG_NT-TG_EE	-0.000972131	0.0688267	-0.0141243	78	0.988767	0.99813
P18572	TG_NT-TG_EE	-0.0624456	0.0701511	-0.890159	50	0.377644	0.71983
P18760	TG_NT-TG_EE	0.00195637	0.0466605	0.0419277	71	0.966674	0.993133
P18872	TG_NT-TG_EE	0.0217756	0.050334	0.432622	126	0.666029	0.872866
P19096	TG_NT-TG_EE	0.0806786	0.0357079	2.25941	356	0.0244623	0.192307
P19157	TG_NT-TG_EE	0.0631943	0.0670417	0.942613	90	0.348403	0.695003
P19246	TG_NT-TG_EE	0.149936	0.0626389	2.39366	172	0.0177573	0.160963
P19253	TG_NT-TG_EE	-0.213699	0.0780636	-2.7375	19	0.0130846	0.12915
P19536	TG_NT-TG_EE	0.133516	0.147818	0.903243	24	0.375374	0.718657
P19783	TG_NT-TG_EE	0.0975119	0.0579217	1.68351	48	0.0987699	0.381406
P20029	TG_NT-TG_EE	-0.0987382	0.0479905	-2.05745	186	0.0410381	0.256729
P20060	TG_NT-TG_EE	-0.132179	0.115137	-1.14802	8	0.28413	0.641309
P20108	TG_NT-TG_EE	0.29078	0.0800927	3.63054	58	0.000599655	0.019976
P20152	TG_NT-TG_EE	-0.182622	0.0542559	-3.36593	114	0.00104034	0.0282909
P20357	TG_NT-TG_EE	0.0729956	0.0324012	2.25286	607	0.0246239	0.193008
P20444	TG_NT-TG_EE	-0.10266	0.0917803	-1.11854	44	0.269407	0.624082
P20917	TG_NT-TG_EE	-0.121984	0.0631222	-1.93251	72	0.0572304	0.298472
P21107	TG_NT-TG_EE	0.0479492	0.0684898	0.700093	35	0.488497	0.785664
P21126	TG_NT-TG_EE	-0.0792549	0.111731	-0.709336	7	0.501053	0.795298
P21278	TG_NT-TG_EE	0.114497	0.0812663	1.40891	26	0.170709	0.504367
P21279	TG_NT-TG_EE	0.0841995	0.069177	1.21716	67	0.227814	0.579316
P21447	TG_NT-TG_EE	-0.155764	0.0863434	-1.80401	4	0.145558	0.473802
P21460	TG_NT-TG_EE	0.107712	0.102944	1.04632	18	0.309262	0.665201
P21614	TG_NT-TG_EE	0.328099	0.257561	1.27387	6	0.249828	0.607474
P21619	TG_NT-TG_EE	-0.18177	0.0804683	-2.2589	60	0.0275362	0.2055
P22005	TG_NT-TG_EE	-0.136956	0.120813	-1.13362	7	0.29428	0.651375
P22315	TG_NT-TG_EE	0.168792	0.049553	3.40629	24	0.00232139	0.0468675
P22599	TG_NT-TG_EE	0.308387	0.0885242	3.48365	17	0.00284306	0.0501771
P22723	TG_NT-TG_EE	0.0167619	0.104595	0.160256	12	0.875345	0.958311
P22892	TG_NT-TG_EE	0.0609003	0.0629566	0.967338	23	0.343438	0.690242
P22907	TG_NT-TG_EE	0.173854	0.283589	0.613048	6	0.562346	0.827567
P23116	TG_NT-TG_EE	-0.110169	0.0737289	-1.49424	47	0.141796	0.465976
P23198	TG_NT-TG_EE	0.183145	0.0545283	3.35871	9	0.00840632	0.100259
P23242	TG_NT-TG_EE	-0.027296	0.118815	-0.229735	38	0.81953	0.933102
P23492	TG_NT-TG_EE	0.0828745	0.119369	0.694272	20	0.495498	0.791503
P23506	TG_NT-TG_EE	0.00833334	0.0489034	0.170404	69	0.865191	0.954883
P23818	TG_NT-TG_EE	0.0206926	0.0682657	0.303118	90	0.762499	0.909607
P23819	TG_NT-TG_EE	0.1855	0.0546821	3.39234	145	0.000893477	0.0258817
P23927	TG_NT-TG_EE	0.231221	0.0943598	2.45042	39	0.0188585	0.166417
P23953	TG_NT-TG_EE	-0.128627	0.349949	-0.36756	7	0.724063	0.894319
P24270	TG_NT-TG_EE	0.261638	0.10233	2.55681	19	0.0192786	0.167578
P24288	TG_NT-TG_EE	-0.189762	0.0988196	-1.92028	53	0.0602104	0.305639
P24369	TG_NT-TG_EE	0.126024	0.0945814	1.33243	20	0.197701	0.542608
P24472	TG_NT-TG_EE	0.150315	0.0801216	1.87609	8	0.0974902	0.380205
P24527	TG_NT-TG_EE	0.0819434	0.081248	1.00856	85	0.316049	0.672091
P24547	TG_NT-TG_EE	0.164945	0.260796	0.632468	5	0.554871	0.82362
P24549	TG_NT-TG_EE	0.132211	0.321108	0.411735	8	0.691344	0.880431
P24668	TG_NT-TG_EE	0.134225	0.093315	1.43841	22	0.164392	0.496156
P25444	TG_NT-TG_EE	-0.00355419	0.0761284	-0.0466868	34	0.963036	0.99282
P26039	TG_NT-TG_EE	0.00402362	0.0979011	0.0410988	31	0.967481	0.993578
P26040	TG_NT-TG_EE	-0.206718	0.0667407	-3.09732	46	0.00332351	0.056058
P26041	TG_NT-TG_EE	-0.00232494	0.446579	-0.00520611	7	0.995991	0.999581
P26043	TG_NT-TG_EE	-0.12839	0.0793496	-1.61803	15	0.126486	0.438444
P26048	TG_NT-TG_EE	0.236531	0.353099	0.66987	6	0.527864	0.813189
P26231	TG_NT-TG_EE	-0.15854	0.17814	-0.889977	8	0.39945	0.734695
P26350	TG_NT-TG_EE	0.331485	0.0756566	4.38144	9	0.00176742	0.038294
P26369	TG_NT-TG_EE	-0.165303	0.0923522	-1.78992	5	0.133479	0.454887
P26443	TG_NT-TG_EE	0.130749	0.0473042	2.76399	159	0.00638443	0.0885573
P26516	TG_NT-TG_EE	0.121203	0.0975527	1.24244	42	0.220968	0.568967
P26638	TG_NT-TG_EE	-0.0517493	0.0572882	-0.903315	122	0.368139	0.711425
P26645	TG_NT-TG_EE	0.0620341	0.0582168	1.06557	87	0.289566	0.646309
P26883	TG_NT-TG_EE	-0.157985	0.0808253	-1.95464	26	0.0614579	0.309613
P27048	TG_NT-TG_EE	-0.0429945	0.111951	-0.384046	27	0.703952	0.885219
P27546	TG_NT-TG_EE	0.00919917	0.0639749	0.143793	104	0.885942	0.962903
P27601	TG_NT-TG_EE	0.284896	0.179253	1.58935	22	0.12625	0.438444
P27612	TG_NT-TG_EE	0.189967	0.0808659	2.34916	23	0.0277748	0.2055
P27659	TG_NT-TG_EE	0.0361667	0.10334	0.349979	65	0.727486	0.896324
P27671	TG_NT-TG_EE	-0.536226	0.187962	-2.85285	6	0.0290728	0.211141
P27773	TG_NT-TG_EE	0.0614278	0.0567322	1.08277	137	0.280813	0.638548
P28028	TG_NT-TG_EE	-0.202391	0.0810437	-2.4973	14	0.0255998	0.197749
P28271	TG_NT-TG_EE	-0.264483	0.092607	-2.85597	24	0.0087148	0.101419
P28352	TG_NT-TG_EE	-0.0425854	0.0985445	-0.432143	15	0.671785	0.874603
P28474	TG_NT-TG_EE	0.0362257	0.049949	0.725253	67	0.470822	0.77865
P28650	TG_NT-TG_EE	0.018408	0.0392811	0.468622	7	0.653583	0.866003
P28652	TG_NT-TG_EE	0.140023	0.0507246	2.76045	69	0.00738766	0.0946092
P28656	TG_NT-TG_EE	0.012081	0.0439172	0.275086	36	0.784823	0.916945
P28658	TG_NT-TG_EE	0.0457879	0.107285	0.426786	32	0.672393	0.874603
P28660	TG_NT-TG_EE	0.0591558	0.0486709	1.21543	228	0.225461	0.57553
P28661	TG_NT-TG_EE	0.0416527	0.122667	0.339559	40	0.735965	0.899201
P28663	TG_NT-TG_EE	-0.00625684	0.0949566	-0.0658916	121	0.947573	0.986438
P28665	TG_NT-TG_EE	0.682975	0.252296	2.70704	5	0.042426	0.262332
P28667	TG_NT-TG_EE	-0.128486	0.756039	-0.169946	8	0.869272	0.955697
P28738	TG_NT-TG_EE	0.300359	0.11562	2.59781	85	0.0110564	0.116827
P28740	TG_NT-TG_EE	-0.0807263	0.0631221	-1.27889	74	0.204931	0.551658
P28741	TG_NT-TG_EE	0.000388932	0.377047	0.00103152	5	0.999217	0.999581
P28798	TG_NT-TG_EE	0.0764237	0.0701161	1.08996	26	0.285731	0.642397
P29341	TG_NT-TG_EE	0.0522977	0.0580774	0.900483	106	0.369905	0.71228
P29595	TG_NT-TG_EE	0.0999089	0.0992316	1.00683	7	0.347546	0.694832
P29699	TG_NT-TG_EE	0.0323786	0.0393747	0.82232	18	0.421655	0.748214
P29758	TG_NT-TG_EE	-0.0641969	0.0913472	-0.702779	47	0.48566	0.784415
P30275	TG_NT-TG_EE	0.115847	0.0444993	2.60335	95	0.0107125	0.115116
P30416	TG_NT-TG_EE	-0.207314	0.0905505	-2.28949	49	0.0263975	0.201574
P30999	TG_NT-TG_EE	-0.100943	0.287658	-0.350912	8	0.734716	0.899201
P31230	TG_NT-TG_EE	0.185167	0.161347	1.14763	16	0.267992	0.622123
P31324	TG_NT-TG_EE	0.11422	0.0902588	1.26548	49	0.211685	0.559797
P31648	TG_NT-TG_EE	-0.14095	0.0615038	-2.29172	40	0.0272639	0.205249
P31650	TG_NT-TG_EE	-0.0188968	0.080765	-0.233972	26	0.816839	0.933102
P31786	TG_NT-TG_EE	0.0879224	0.0985612	0.892059	18	0.384132	0.72296
P31938	TG_NT-TG_EE	-0.0165615	0.0515341	-0.321369	52	0.749219	0.903674
P32020	TG_NT-TG_EE	-0.0123983	0.0858119	-0.144483	19	0.886641	0.962903
P32037	TG_NT-TG_EE	-0.0462501	0.0799818	-0.578257	35	0.566793	0.827748
P32067	TG_NT-TG_EE	0.0806215	0.082689	0.974997	33	0.336655	0.685631
P32233	TG_NT-TG_EE	-0.049447	0.107702	-0.459109	8	0.658373	0.869026
P32848	TG_NT-TG_EE	0.123035	0.0686382	1.79251	41	0.0804322	0.347381
P32883	TG_NT-TG_EE	-0.192423	0.430186	-0.447301	8	0.66652	0.872866
P32921	TG_NT-TG_EE	-0.0904298	0.0551965	-1.63832	56	0.106961	0.399635
P33173	TG_NT-TG_EE	-0.143452	0.101498	-1.41335	41	0.165101	0.496569
P34022	TG_NT-TG_EE	-0.0136249	0.0522802	-0.260614	33	0.79601	0.921932
P34884	TG_NT-TG_EE	-0.0523677	0.013083	-4.00272	27	0.000439394	0.0164607
P34914	TG_NT-TG_EE	0.20366	0.087804	2.31949	18	0.0323256	0.223181
P35123	TG_NT-TG_EE	0.234905	0.125124	1.87738	7	0.102559	0.390458
P35235	TG_NT-TG_EE	-0.186206	0.0777936	-2.3936	40	0.0214651	0.178305
P35276	TG_NT-TG_EE	-0.153553	0.156688	-0.979994	8	0.355792	0.702823
P35278	TG_NT-TG_EE	-0.0127116	0.0546524	-0.23259	17	0.818857	0.933102
P35282	TG_NT-TG_EE	-0.256905	0.141958	-1.80973	30	0.0803679	0.347381
P35283	TG_NT-TG_EE	-0.220572	0.0863566	-2.5542	4	0.0630239	0.313356
P35288	TG_NT-TG_EE	0.203969	0.271437	0.751441	6	0.480812	0.78121
P35293	TG_NT-TG_EE	0.0248687	0.0670728	0.370773	47	0.712473	0.888896
P35436	TG_NT-TG_EE	-0.0734957	0.0907615	-0.809767	4	0.463494	0.772973
P35438	TG_NT-TG_EE	0.0652134	0.117404	0.555462	38	0.581834	0.834109
P35486	TG_NT-TG_EE	-0.0385888	0.0637385	-0.605424	134	0.545921	0.823584
P35505	TG_NT-TG_EE	-0.0716401	0.152032	-0.471218	20	0.642585	0.860883
P35564	TG_NT-TG_EE	-0.0018052	0.0447787	-0.0403139	162	0.967893	0.993618
P35585	TG_NT-TG_EE	0.040053	0.103878	0.385579	21	0.703686	0.885219
P35700	TG_NT-TG_EE	-0.0606537	0.0553605	-1.09561	77	0.276663	0.632338
P35762	TG_NT-TG_EE	-0.0082618	0.0610281	-0.135377	18	0.893816	0.964771
P35802	TG_NT-TG_EE	-0.0199083	0.0431464	-0.461412	49	0.646545	0.862383
P35803	TG_NT-TG_EE	-0.0196102	0.0693699	-0.28269	54	0.778495	0.91396
P35979	TG_NT-TG_EE	-0.000625584	0.0867178	-0.00721402	26	0.994299	0.999581
P35980	TG_NT-TG_EE	0.0151646	0.0951678	0.159346	28	0.87454	0.958311
P36536	TG_NT-TG_EE	-0.320878	0.0804694	-3.98758	16	0.00105933	0.028453
P36916	TG_NT-TG_EE	0.132076	0.0563137	2.34537	35	0.0248047	0.193288
P36993	TG_NT-TG_EE	0.119777	0.19205	0.623676	4	0.566643	0.827748
P37040	TG_NT-TG_EE	-0.0783674	0.117568	-0.666572	38	0.509072	0.801244
P37804	TG_NT-TG_EE	0.178779	0.074202	2.40935	39	0.0208006	0.175979
P38060	TG_NT-TG_EE	-0.225278	0.0776587	-2.90087	4	0.0440796	0.264577
P38585	TG_NT-TG_EE	-0.0188315	0.152691	-0.123331	8	0.904887	0.968301
P38647	TG_NT-TG_EE	0.0381317	0.0432947	0.880747	130	0.38008	0.721963
P39053	TG_NT-TG_EE	0.0724593	0.042516	1.70428	278	0.0894452	0.365208
P39054	TG_NT-TG_EE	0.094136	0.111381	0.845173	8	0.42257	0.748214
P39447	TG_NT-TG_EE	-0.321059	0.0683636	-4.69635	8	0.00154876	0.0349783
P40124	TG_NT-TG_EE	-0.11613	0.0559607	-2.07521	93	0.0407281	0.256729
P40142	TG_NT-TG_EE	0.0117534	0.0441911	0.265967	194	0.790547	0.919325
P40237	TG_NT-TG_EE	-0.0797365	0.204962	-0.38903	13	0.703551	0.885219
P40240	TG_NT-TG_EE	-0.0884221	0.118971	-0.743227	7	0.481538	0.78121
P40336	TG_NT-TG_EE	0.0118602	0.0630849	0.188003	23	0.852523	0.951484
P41105	TG_NT-TG_EE	-0.0189897	0.134694	-0.140984	9	0.890988	0.964061
P41216	TG_NT-TG_EE	-0.234669	0.177901	-1.3191	17	0.204628	0.5514
P41242	TG_NT-TG_EE	-0.357814	0.222845	-1.60567	7	0.152383	0.479436
P42125	TG_NT-TG_EE	-0.112496	0.120998	-0.929738	31	0.35969	0.704133
P42208	TG_NT-TG_EE	-0.127131	0.073442	-1.73104	71	0.0877889	0.363288
P42669	TG_NT-TG_EE	-0.0167617	0.0563958	-0.297216	64	0.767264	0.910723
P42859	TG_NT-TG_EE	0.188603	0.0868171	2.17242	22	0.0408752	0.256729
P42932	TG_NT-TG_EE	0.00788548	0.0595339	0.132454	155	0.894797	0.965378
P43006	TG_NT-TG_EE	0.0630546	0.0666114	0.946604	113	0.34586	0.693021
P43024	TG_NT-TG_EE	-0.129225	0.192175	-0.672437	33	0.505987	0.799911
P43274	TG_NT-TG_EE	-0.427236	0.0909653	-4.6967	7	0.00221707	0.0462344
P43406	TG_NT-TG_EE	0.431491	0.264829	1.62932	5	0.164174	0.496058
P45376	TG_NT-TG_EE	-0.0598465	0.0570467	-1.04908	85	0.297116	0.653851
P45377	TG_NT-TG_EE	0.249502	0.0706796	3.53004	7	0.0095973	0.10657
P45591	TG_NT-TG_EE	0.0733888	0.0355882	2.06217	18	0.0539304	0.289014
P45878	TG_NT-TG_EE	0.123679	0.069842	1.77084	26	0.0883122	0.363759
P45952	TG_NT-TG_EE	-0.102628	0.122756	-0.836028	14	0.41718	0.747464
P46061	TG_NT-TG_EE	0.378296	0.226136	1.67287	4	0.169669	0.503527
P46096	TG_NT-TG_EE	-0.0213854	0.041641	-0.513565	112	0.608568	0.842511
P46097	TG_NT-TG_EE	0.0829018	0.098596	0.840823	43	0.405098	0.740458
P46414	TG_NT-TG_EE	0.257406	0.168619	1.52655	4	0.201577	0.545778
P46460	TG_NT-TG_EE	0.043027	0.04146	1.0378	321	0.300146	0.65512
P46467	TG_NT-TG_EE	-0.276836	0.310496	-0.891593	8	0.398633	0.734695
P46471	TG_NT-TG_EE	0.068137	0.0678112	1.0048	56	0.319313	0.672472
P46638	TG_NT-TG_EE	-0.026067	0.0591994	-0.440326	67	0.661118	0.871355
P46660	TG_NT-TG_EE	-0.0492767	0.0441912	-1.11508	183	0.266278	0.619224
P46664	TG_NT-TG_EE	0.0553051	0.0637081	0.868102	27	0.392989	0.733929
P46737	TG_NT-TG_EE	0.266836	0.571918	0.466564	8	0.653254	0.866003
P46935	TG_NT-TG_EE	-0.279235	0.122605	-2.27752	5	0.0717601	0.332015
P47199	TG_NT-TG_EE	-0.0450434	0.0566754	-0.794762	36	0.431961	0.753188
P47708	TG_NT-TG_EE	0.0879398	0.0419395	2.09683	146	0.0377333	0.248295
P47738	TG_NT-TG_EE	-0.0257901	0.0471959	-0.546448	144	0.585604	0.834109
P47740	TG_NT-TG_EE	-0.156086	0.112473	-1.38777	4	0.237511	0.593221
P47746	TG_NT-TG_EE	-0.258557	0.0979351	-2.64008	9	0.02691	0.20425
P47753	TG_NT-TG_EE	0.306815	0.164987	1.85964	18	0.0793612	0.345932
P47754	TG_NT-TG_EE	0.154146	0.0899991	1.71275	69	0.09125	0.367606
P47757	TG_NT-TG_EE	-0.13145	0.0668269	-1.96701	71	0.0530901	0.286988
P47791	TG_NT-TG_EE	0.00506792	0.119252	0.0424974	48	0.966278	0.993109
P47802	TG_NT-TG_EE	-0.0309231	0.0312445	-0.989712	6	0.360533	0.704133
P47809	TG_NT-TG_EE	0.058467	0.0629586	0.928659	57	0.356982	0.702823
P47857	TG_NT-TG_EE	0.0758004	0.065062	1.16505	158	0.245755	0.60252
P47911	TG_NT-TG_EE	0.00127849	0.0663583	0.0192665	74	0.98468	0.99813
P47915	TG_NT-TG_EE	-0.220303	0.273993	-0.804047	8	0.444603	0.760506
P47941	TG_NT-TG_EE	0.0722129	0.0819241	0.881461	23	0.387188	0.726086
P47955	TG_NT-TG_EE	-0.0658676	0.0800354	-0.822981	18	0.421288	0.748214
P47962	TG_NT-TG_EE	-0.0168157	0.089947	-0.186951	46	0.852521	0.951484
P47963	TG_NT-TG_EE	-0.0885831	0.0431548	-2.05268	43	0.0462208	0.270718
P48024	TG_NT-TG_EE	0.0163319	0.0293772	0.555938	7	0.595568	0.839338
P48036	TG_NT-TG_EE	0.0222318	0.0470222	0.472794	79	0.637664	0.859587
P48318	TG_NT-TG_EE	0.127409	0.0573845	2.22027	44	0.0315985	0.222206
P48320	TG_NT-TG_EE	0.0366676	0.0539508	0.679649	78	0.498739	0.794465
P48428	TG_NT-TG_EE	0.0243308	0.169394	0.143635	19	0.887302	0.962903
P48453	TG_NT-TG_EE	0.29379	0.0483221	6.07981	91	2.77915e-08	9.25803e-06
P48542	TG_NT-TG_EE	0.154682	0.10922	1.41624	8	0.194441	0.537984
P48678	TG_NT-TG_EE	-0.193663	0.0704557	-2.74872	86	0.00728983	0.0946092
P48722	TG_NT-TG_EE	-0.0818035	0.0419671	-1.94923	188	0.0527558	0.286621
P48758	TG_NT-TG_EE	0.0726482	0.0499111	1.45555	115	0.148242	0.475377
P48771	TG_NT-TG_EE	0.0453804	0.0443046	1.02428	8	0.335675	0.684665
P48774	TG_NT-TG_EE	0.0977138	0.0598927	1.63148	91	0.106245	0.399635
P48962	TG_NT-TG_EE	0.0433337	0.0595773	0.727353	62	0.469748	0.778047
P49312	TG_NT-TG_EE	0.0174865	0.0813223	0.215027	69	0.830381	0.940312
P49442	TG_NT-TG_EE	0.00983908	0.0604638	0.162727	24	0.872096	0.957315
P49443	TG_NT-TG_EE	-0.0285345	0.0887299	-0.321588	36	0.749625	0.903674
P49615	TG_NT-TG_EE	-0.20444	0.110278	-1.85386	29	0.0739564	0.337489
P49722	TG_NT-TG_EE	0.0141802	0.141692	0.100078	44	0.920737	0.974877
P49813	TG_NT-TG_EE	-0.422392	0.361478	-1.16851	6	0.286922	0.644096
P49962	TG_NT-TG_EE	-0.155033	0.19565	-0.792402	8	0.450983	0.765034
P50114	TG_NT-TG_EE	-0.106618	0.0521048	-2.04623	9	0.0710457	0.329855
P50153	TG_NT-TG_EE	-0.0530408	0.164131	-0.323161	8	0.754859	0.904669
P50171	TG_NT-TG_EE	0.103242	0.0744335	1.38704	18	0.182366	0.521995
P50247	TG_NT-TG_EE	-0.0573648	0.0606965	-0.94511	83	0.347346	0.694832
P50396	TG_NT-TG_EE	-0.0570885	0.043425	-1.31464	124	0.191056	0.532948
P50429	TG_NT-TG_EE	-0.272021	0.0603816	-4.50503	7	0.00278151	0.0500859
P50516	TG_NT-TG_EE	-0.00361644	0.0513802	-0.0703859	255	0.943942	0.98493
P50518	TG_NT-TG_EE	-0.0505455	0.0501731	-1.00742	53	0.318309	0.672472
P50543	TG_NT-TG_EE	0.0410349	0.255407	0.160665	8	0.87634	0.958311
P50544	TG_NT-TG_EE	0.0159116	0.0801119	0.198617	49	0.843384	0.947563
P50571	TG_NT-TG_EE	-0.361568	0.342909	-1.05441	6	0.33229	0.683398
P50580	TG_NT-TG_EE	-0.00410027	0.0987248	-0.0415323	3	0.969481	0.994166
P51150	TG_NT-TG_EE	-0.0816076	0.0666047	-1.22525	72	0.224473	0.574661
P51174	TG_NT-TG_EE	-0.0281384	0.0984002	-0.285959	41	0.77635	0.913774
P51410	TG_NT-TG_EE	0.0311075	0.0815214	0.381587	30	0.705457	0.885768
P51660	TG_NT-TG_EE	-0.0442812	0.0971614	-0.455749	44	0.650812	0.864753
P51830	TG_NT-TG_EE	0.0994891	0.101844	0.976875	26	0.337633	0.685631
P51855	TG_NT-TG_EE	-0.109113	0.148157	-0.736471	16	0.472105	0.779047
P51859	TG_NT-TG_EE	-0.163467	0.135707	-1.20455	18	0.243975	0.600919
P51863	TG_NT-TG_EE	0.286796	0.0597139	4.80283	82	6.95633e-06	0.000686616
P51880	TG_NT-TG_EE	-0.125031	0.0677886	-1.84443	22	0.0786287	0.345932
P51881	TG_NT-TG_EE	-0.114643	0.0490288	-2.33827	76	0.0220051	0.180661
P51906	TG_NT-TG_EE	-0.0221769	0.19027	-0.116555	6	0.911016	0.969979
P52196	TG_NT-TG_EE	0.112435	0.0841726	1.33576	52	0.187444	0.527741
P52480	TG_NT-TG_EE	0.00315574	0.0342442	0.0921539	283	0.926641	0.978107
P52503	TG_NT-TG_EE	0.13094	0.18926	0.691854	24	0.495668	0.791503
P52760	TG_NT-TG_EE	0.190819	0.0805645	2.36853	14	0.0327839	0.224487
P53026	TG_NT-TG_EE	0.14629	0.106012	1.37995	18	0.184504	0.52309
P53395	TG_NT-TG_EE	0.119531	0.111154	1.07537	19	0.295678	0.652656
P53810	TG_NT-TG_EE	-0.0220572	0.0394643	-0.558914	93	0.577563	0.832409
P53811	TG_NT-TG_EE	0.186055	0.215894	0.861788	7	0.417346	0.747464
P53986	TG_NT-TG_EE	-0.313828	0.104607	-3.00007	17	0.0080535	0.0989059
P53994	TG_NT-TG_EE	0.00773258	0.0721703	0.107144	26	0.915498	0.972032
P53996	TG_NT-TG_EE	-0.194992	0.207283	-0.9407	9	0.37142	0.713313
P54071	TG_NT-TG_EE	0.0568889	0.0451288	1.26059	96	0.210512	0.557669
P54227	TG_NT-TG_EE	-0.390229	0.0752597	-5.1851	7	0.00127372	0.0310504
P54285	TG_NT-TG_EE	-0.150064	0.295484	-0.507857	4	0.638278	0.859753
P54728	TG_NT-TG_EE	-0.0703332	0.0728875	-0.964955	40	0.340365	0.68703
P54729	TG_NT-TG_EE	0.0481674	0.24903	0.19342	8	0.85145	0.951484
P54763	TG_NT-TG_EE	0.214493	0.19016	1.12796	7	0.29651	0.653056
P54775	TG_NT-TG_EE	0.134563	0.0608049	2.21303	48	0.0316841	0.222206
P54822	TG_NT-TG_EE	0.179702	0.0625613	2.87241	6	0.0283375	0.208617
P54823	TG_NT-TG_EE	-0.140086	0.119614	-1.17115	37	0.249025	0.606318
P54923	TG_NT-TG_EE	0.0423289	0.0905395	0.467519	9	0.651242	0.864753
P55012	TG_NT-TG_EE	-0.234084	0.0726571	-3.22176	42	0.00246288	0.0472199
P55066	TG_NT-TG_EE	0.0991684	0.0445348	2.22676	126	0.0277395	0.2055
P55088	TG_NT-TG_EE	0.321879	0.100603	3.19949	39	0.00273466	0.0497596
P55096	TG_NT-TG_EE	-0.273094	0.0775676	-3.52072	8	0.00783759	0.0973452
P55258	TG_NT-TG_EE	0.0742152	0.0396935	1.86971	5	0.120459	0.428521
P55264	TG_NT-TG_EE	-0.0851079	0.0880372	-0.966727	49	0.338428	0.685631
P55302	TG_NT-TG_EE	0.00862075	0.0941263	0.091587	24	0.927786	0.97884
P56135	TG_NT-TG_EE	0.00231337	0.0856857	0.0269984	9	0.97905	0.99777
P56212	TG_NT-TG_EE	-0.260808	0.135812	-1.92037	5	0.112876	0.414916
P56213	TG_NT-TG_EE	-0.455673	0.370734	-1.22911	8	0.253954	0.607813
P56371	TG_NT-TG_EE	0.0483675	0.129095	0.374664	5	0.723275	0.894319
P56375	TG_NT-TG_EE	0.0429525	0.136084	0.315632	13	0.757292	0.906489
P56376	TG_NT-TG_EE	0.00721948	0.077921	0.0926512	34	0.926724	0.978107
P56379	TG_NT-TG_EE	-0.384797	0.145252	-2.64917	8	0.0292936	0.211326
P56380	TG_NT-TG_EE	0.28104	0.108213	2.59709	17	0.0187929	0.166389
P56387	TG_NT-TG_EE	0.238204	0.11037	2.15823	7	0.0677851	0.321133
P56391	TG_NT-TG_EE	-0.102141	0.0951747	-1.0732	35	0.290527	0.646872
P56395	TG_NT-TG_EE	0.0531973	0.0800404	0.664631	24	0.512623	0.801585
P56399	TG_NT-TG_EE	-0.0329639	0.0541045	-0.609264	168	0.543173	0.823584
P56480	TG_NT-TG_EE	0.0240214	0.0290644	0.826487	216	0.40944	0.744127
P56564	TG_NT-TG_EE	0.0664138	0.0489715	1.35617	72	0.179283	0.517647
P56565	TG_NT-TG_EE	0.0578257	0.134064	0.431328	8	0.677617	0.874603
P56695	TG_NT-TG_EE	-0.0114305	0.0886477	-0.128943	8	0.900586	0.967741
P56812	TG_NT-TG_EE	0.273105	0.102579	2.66239	8	0.0286987	0.20954
P56959	TG_NT-TG_EE	0.0481635	0.0584214	0.824416	49	0.413699	0.746768
P57716	TG_NT-TG_EE	-0.238842	0.348936	-0.684485	5	0.5241	0.810637
P57746	TG_NT-TG_EE	-0.0445475	0.0604002	-0.737539	89	0.462735	0.77219
P57759	TG_NT-TG_EE	0.0350285	0.100173	0.349679	9	0.734623	0.899201
P57776	TG_NT-TG_EE	0.132833	0.0688062	1.93054	48	0.0594593	0.303071
P57780	TG_NT-TG_EE	-0.00934779	0.0632999	-0.147675	95	0.882913	0.96157
P58021	TG_NT-TG_EE	0.200617	0.141571	1.41707	8	0.194207	0.537984
P58044	TG_NT-TG_EE	0.349494	0.134662	2.59534	14	0.0211684	0.178305
P58252	TG_NT-TG_EE	0.0157058	0.0444026	0.353714	212	0.723905	0.894319
P58281	TG_NT-TG_EE	-0.075262	0.0597512	-1.25959	203	0.209264	0.556894
P58389	TG_NT-TG_EE	0.00470717	0.108798	0.0432653	64	0.965625	0.99282
P58404	TG_NT-TG_EE	0.193844	0.119725	1.61909	43	0.112741	0.414916
P58771	TG_NT-TG_EE	-0.0962149	0.134839	-0.713553	7	0.498597	0.794465
P58871	TG_NT-TG_EE	0.0172457	0.0758944	0.227233	33	0.821644	0.934165
P59016	TG_NT-TG_EE	0.249069	0.0338744	7.3527	4	0.0018223	0.0388514
P59017	TG_NT-TG_EE	0.214601	0.102957	2.08437	22	0.0489475	0.272898
P59108	TG_NT-TG_EE	0.146968	0.522986	0.281017	5	0.789955	0.919315
P59279	TG_NT-TG_EE	-0.129789	0.175899	-0.737862	7	0.484594	0.784336
P59325	TG_NT-TG_EE	0.048862	0.0684959	0.713357	30	0.481138	0.78121
P59326	TG_NT-TG_EE	-0.210793	0.323337	-0.65193	8	0.532725	0.815458
P59764	TG_NT-TG_EE	-0.201404	0.100019	-2.01367	39	0.0509808	0.278981
P59999	TG_NT-TG_EE	0.0279587	0.0482444	0.579522	60	0.564407	0.827639
P60122	TG_NT-TG_EE	-0.0969246	0.027114	-3.5747	21	0.00178742	0.0384151
P60202	TG_NT-TG_EE	-0.0223612	0.0398589	-0.56101	61	0.576846	0.83187
P60229	TG_NT-TG_EE	-0.121829	0.134402	-0.906449	12	0.382539	0.72289
P60335	TG_NT-TG_EE	-0.110765	0.0790302	-1.40156	59	0.166286	0.497925
P60469	TG_NT-TG_EE	-0.0413126	0.0803963	-0.513863	71	0.608944	0.842593
P60487	TG_NT-TG_EE	-0.094962	0.0726087	-1.30786	95	0.194077	0.537984
P60521	TG_NT-TG_EE	0.00936981	0.125871	0.07444	6	0.94308	0.98493
P60603	TG_NT-TG_EE	-0.68931	0.33133	-2.08043	6	0.0826852	0.351703
P60670	TG_NT-TG_EE	0.0197909	0.167604	0.118081	6	0.909857	0.969569
P60710	TG_NT-TG_EE	0.185853	0.295727	0.628461	8	0.547221	0.823584
P60761	TG_NT-TG_EE	-0.0107251	0.454008	-0.0236231	6	0.981919	0.99813
P60766	TG_NT-TG_EE	-0.0415672	0.0606701	-0.685134	55	0.496137	0.791739
P60824	TG_NT-TG_EE	0.0019925	0.135763	0.0146763	15	0.988484	0.99813
P60840	TG_NT-TG_EE	-0.0352517	0.129079	-0.273103	20	0.787575	0.917746
P60843	TG_NT-TG_EE	0.0812832	0.142213	0.571559	29	0.572025	0.828503
P60867	TG_NT-TG_EE	-0.455104	0.16157	-2.81677	17	0.0118785	0.123643
P60879	TG_NT-TG_EE	-0.0166202	0.024648	-0.674304	125	0.501363	0.795317
P60904	TG_NT-TG_EE	0.0116659	0.0597853	0.19513	18	0.847477	0.950652
P61021	TG_NT-TG_EE	0.175097	0.152305	1.14965	11	0.27467	0.629945
P61022	TG_NT-TG_EE	-0.0887039	0.0365536	-2.42668	3	0.0936072	0.371778
P61027	TG_NT-TG_EE	-0.108331	0.0599765	-1.80622	50	0.0769043	0.343042
P61028	TG_NT-TG_EE	-0.150535	0.121076	-1.24332	9	0.245163	0.60252
P61082	TG_NT-TG_EE	-0.221375	0.0656649	-3.37128	23	0.00263556	0.0494632
P61087	TG_NT-TG_EE	0.0219271	0.187633	0.116862	18	0.908263	0.969569
P61089	TG_NT-TG_EE	-0.03697	0.0311271	-1.18771	40	0.241952	0.599258
P61161	TG_NT-TG_EE	-0.0549113	0.0586719	-0.935904	89	0.351855	0.700295
P61164	TG_NT-TG_EE	-0.000377154	0.104189	-0.00361992	35	0.997132	0.999581
P61202	TG_NT-TG_EE	-0.128404	0.107147	-1.19839	43	0.237329	0.593221
P61211	TG_NT-TG_EE	-0.084544	0.209562	-0.403432	8	0.697198	0.88246
P61222	TG_NT-TG_EE	-0.169705	0.0807879	-2.10063	44	0.0414384	0.258626
P61226	TG_NT-TG_EE	0.137782	0.0588902	2.33964	40	0.0243809	0.192234
P61255	TG_NT-TG_EE	-0.231096	0.0636184	-3.63253	15	0.00245622	0.0472199
P61264	TG_NT-TG_EE	0.0382507	0.101901	0.375373	96	0.708211	0.886511
P61294	TG_NT-TG_EE	0.21504	0.252437	0.851857	8	0.419062	0.748111
P61329	TG_NT-TG_EE	0.393517	0.330797	1.1896	5	0.287608	0.644096
P61358	TG_NT-TG_EE	-0.250086	0.110044	-2.2726	25	0.0319076	0.222841
P61750	TG_NT-TG_EE	-0.506659	0.22756	-2.22648	7	0.0612881	0.309613
P61759	TG_NT-TG_EE	0.0870547	0.0700075	1.2435	27	0.224371	0.574661
P61922	TG_NT-TG_EE	0.0493896	0.0482755	1.02308	189	0.307579	0.66265
P61957	TG_NT-TG_EE	0.444263	0.310025	1.43299	6	0.20184	0.545778
P61961	TG_NT-TG_EE	-0.28568	0.0504985	-5.6572	7	0.000768705	0.0238209
P61971	TG_NT-TG_EE	0.384031	0.0883407	4.34716	49	6.94721e-05	0.00430566
P61979	TG_NT-TG_EE	0.017258	0.0528034	0.326835	130	0.744319	0.900821
P61982	TG_NT-TG_EE	-0.0412118	0.0521549	-0.790181	69	0.432129	0.753188
P62046	TG_NT-TG_EE	0.539816	0.387636	1.39258	4	0.236162	0.591515
P62069	TG_NT-TG_EE	0.103016	0.194366	0.530011	4	0.62416	0.851545
P62071	TG_NT-TG_EE	-0.37998	0.230586	-1.64789	7	0.143366	0.468223
P62073	TG_NT-TG_EE	0.00630449	0.207491	0.0303844	8	0.976505	0.996233
P62075	TG_NT-TG_EE	-0.0209529	0.0966792	-0.216726	16	0.831161	0.940312
P62077	TG_NT-TG_EE	0.104334	0.315781	0.330401	7	0.750766	0.903674
P62082	TG_NT-TG_EE	0.0138493	0.0788341	0.175676	25	0.861964	0.954752
P62137	TG_NT-TG_EE	0.288722	0.0420626	6.86411	4	0.00235903	0.0472199
P62141	TG_NT-TG_EE	-0.0461394	0.097674	-0.472381	24	0.640922	0.860883
P62192	TG_NT-TG_EE	0.056249	0.0536713	1.04803	57	0.299049	0.65512
P62196	TG_NT-TG_EE	0.0996015	0.104654	0.951725	68	0.344607	0.691103
P62204	TG_NT-TG_EE	-0.0756108	0.0552742	-1.36792	48	0.177706	0.517152
P62242	TG_NT-TG_EE	0.0336039	0.0553593	0.607015	58	0.54621	0.823584
P62245	TG_NT-TG_EE	-0.00712392	0.137108	-0.0519586	16	0.959205	0.990486
P62259	TG_NT-TG_EE	0.0472551	0.0409667	1.1535	128	0.250854	0.607507
P62264	TG_NT-TG_EE	-0.0226386	0.0838709	-0.269922	42	0.788542	0.918071
P62267	TG_NT-TG_EE	0.0244465	0.0871589	0.280482	8	0.786225	0.917472
P62270	TG_NT-TG_EE	0.0534452	0.0322771	1.65583	40	0.105583	0.398552
P62274	TG_NT-TG_EE	-0.0507607	0.289337	-0.175438	8	0.865095	0.954883
P62281	TG_NT-TG_EE	0.0532066	0.098059	0.542598	15	0.595377	0.839338
P62301	TG_NT-TG_EE	0.215158	0.064776	3.32158	9	0.00891789	0.102001
P62305	TG_NT-TG_EE	-0.0211974	0.0438068	-0.483884	7	0.643238	0.860883
P62307	TG_NT-TG_EE	-0.0837968	0.168377	-0.497674	8	0.632103	0.854835
P62315	TG_NT-TG_EE	0.19798	0.116865	1.69408	16	0.109623	0.406321
P62317	TG_NT-TG_EE	-0.149638	0.138977	-1.07671	11	0.304655	0.658959
P62320	TG_NT-TG_EE	0.120466	0.071389	1.68746	16	0.11091	0.40995
P62331	TG_NT-TG_EE	0.116889	0.0192463	6.07333	22	4.10872e-06	0.000437989
P62334	TG_NT-TG_EE	0.124761	0.0711022	1.75467	62	0.0842558	0.352499
P62482	TG_NT-TG_EE	0.0352769	0.0464063	0.760174	93	0.449073	0.763502
P62484	TG_NT-TG_EE	-0.0737434	0.114299	-0.645182	15	0.528555	0.813278
P62500	TG_NT-TG_EE	0.108113	0.313399	0.344971	8	0.739011	0.899201
P62627	TG_NT-TG_EE	-0.0210422	0.128707	-0.163489	16	0.87218	0.957315
P62631	TG_NT-TG_EE	0.00875154	0.0403549	0.216864	63	0.829015	0.939724
P62702	TG_NT-TG_EE	0.0237852	0.0571309	0.416328	111	0.677974	0.874603
P62717	TG_NT-TG_EE	0.0479475	0.110881	0.432425	14	0.672019	0.874603
P62743	TG_NT-TG_EE	-0.0190357	0.022143	-0.859673	35	0.395819	0.734695
P62746	TG_NT-TG_EE	-0.0107972	0.0842423	-0.128169	51	0.898519	0.966715
P62748	TG_NT-TG_EE	0.0393953	0.093564	0.421052	32	0.676532	0.874603
P62751	TG_NT-TG_EE	-0.00582683	0.0944437	-0.0616964	24	0.951316	0.988956
P62754	TG_NT-TG_EE	0.0225638	0.0743866	0.303332	22	0.764487	0.910348
P62761	TG_NT-TG_EE	0.00352275	0.0347354	0.101417	86	0.919456	0.974294
P62774	TG_NT-TG_EE	-0.194879	0.0876362	-2.22372	25	0.0354338	0.236669
P62806	TG_NT-TG_EE	-0.172535	0.146589	-1.177	32	0.247875	0.605304
P62812	TG_NT-TG_EE	0.740317	1.03206	0.717323	4	0.512834	0.801585
P62814	TG_NT-TG_EE	-0.0342118	0.0546594	-0.625909	204	0.532074	0.81493
P62821	TG_NT-TG_EE	0.181873	0.117876	1.54293	10	0.153878	0.479436
P62823	TG_NT-TG_EE	0.113721	0.18666	0.60924	18	0.549979	0.823584
P62827	TG_NT-TG_EE	-0.00230638	0.0610336	-0.0377887	51	0.970004	0.994166
P62830	TG_NT-TG_EE	0.184427	0.0703948	2.61989	15	0.019318	0.167578
P62835	TG_NT-TG_EE	0.202673	0.410005	0.494318	4	0.646998	0.862556
P62838	TG_NT-TG_EE	-0.0426352	0.0974732	-0.437405	6	0.677123	0.874603
P62843	TG_NT-TG_EE	-0.197956	0.100862	-1.96264	6	0.0973381	0.380205
P62849	TG_NT-TG_EE	-0.0390223	0.0795784	-0.490362	16	0.630534	0.854835
P62852	TG_NT-TG_EE	0.0207556	0.167287	0.124072	7	0.904746	0.968301
P62855	TG_NT-TG_EE	-0.422793	0.157079	-2.69159	10	0.0226378	0.184495
P62858	TG_NT-TG_EE	-0.129733	0.0455435	-2.84854	9	0.0191347	0.167193
P62869	TG_NT-TG_EE	-0.300937	0.105617	-2.84933	42	0.00675911	0.0909679
P62874	TG_NT-TG_EE	0.0776438	0.0517623	1.50001	53	0.139547	0.463706
P62878	TG_NT-TG_EE	0.17941	0.165444	1.08441	7	0.314111	0.670923
P62880	TG_NT-TG_EE	0.154535	0.0743082	2.07965	36	0.044739	0.266137
P62881	TG_NT-TG_EE	0.241057	0.0683224	3.52823	49	0.000920002	0.026083
P62889	TG_NT-TG_EE	-0.137376	0.0769683	-1.78484	17	0.0921429	0.367606
P62897	TG_NT-TG_EE	-0.123895	0.0489536	-2.53085	43	0.0151186	0.146469
P62900	TG_NT-TG_EE	0.0811562	0.125908	0.644569	8	0.537246	0.8189
P62908	TG_NT-TG_EE	-0.0847184	0.0647376	-1.30864	82	0.194311	0.537984
P62911	TG_NT-TG_EE	0.0112554	0.0752484	0.149576	13	0.883395	0.961702
P62918	TG_NT-TG_EE	-0.229145	0.0612157	-3.74324	35	0.000651561	0.0207563
P62960	TG_NT-TG_EE	0.100277	0.0876298	1.14432	5	0.304299	0.658959
P62962	TG_NT-TG_EE	-0.0906155	0.0898838	-1.00814	51	0.318146	0.672472
P62983	TG_NT-TG_EE	0.0219984	0.0481858	0.456534	45	0.650202	0.864753
P62996	TG_NT-TG_EE	0.25113	0.100354	2.50244	5	0.0543277	0.289567
P63001	TG_NT-TG_EE	0.109533	0.0916585	1.19501	35	0.240117	0.597693
P63005	TG_NT-TG_EE	0.0697329	0.0541458	1.28787	98	0.200823	0.544959
P63011	TG_NT-TG_EE	0.0860043	0.0607339	1.41608	42	0.164125	0.496058
P63017	TG_NT-TG_EE	0.0248981	0.0483774	0.514665	152	0.607535	0.842187
P63024	TG_NT-TG_EE	0.318923	0.215629	1.47903	8	0.177393	0.517152
P63028	TG_NT-TG_EE	-0.251743	0.392024	-0.642164	9	0.536779	0.8189
P63030	TG_NT-TG_EE	0.404342	0.348369	1.16067	8	0.279236	0.637127
P63037	TG_NT-TG_EE	-0.265664	0.0968179	-2.74395	33	0.00973998	0.107261
P63038	TG_NT-TG_EE	-0.110991	0.0409001	-2.7137	215	0.00719312	0.0942781
P63040	TG_NT-TG_EE	0.173192	0.0499786	3.46533	15	0.00346124	0.0572932
P63044	TG_NT-TG_EE	0.186324	0.0870683	2.13997	7	0.0696374	0.326732
P63046	TG_NT-TG_EE	0.0072897	0.0771141	0.0945314	32	0.925276	0.978107
P63054	TG_NT-TG_EE	-0.00977547	0.0998809	-0.0978712	18	0.923116	0.977007
P63073	TG_NT-TG_EE	-0.150404	0.140205	-1.07274	15	0.300342	0.65512
P63082	TG_NT-TG_EE	0.202719	0.176561	1.14816	9	0.280505	0.638548
P63085	TG_NT-TG_EE	-0.111252	0.0768776	-1.44713	108	0.150756	0.477723
P63087	TG_NT-TG_EE	0.302239	0.142095	2.12703	7	0.0709808	0.329855
P63089	TG_NT-TG_EE	0.246538	0.101851	2.42057	7	0.0460539	0.270718
P63094	TG_NT-TG_EE	0.0196869	0.107517	0.183105	34	0.855803	0.95268
P63101	TG_NT-TG_EE	0.0260469	0.0436167	0.597177	87	0.551941	0.823584
P63141	TG_NT-TG_EE	-0.231244	0.121481	-1.90354	5	0.115338	0.418199
P63158	TG_NT-TG_EE	-0.164738	0.0955951	-1.72329	44	0.0918582	0.367606
P63168	TG_NT-TG_EE	-0.176131	0.262031	-0.672176	8	0.520408	0.806935
P63213	TG_NT-TG_EE	0.118434	0.0879589	1.34647	8	0.215052	0.564644
P63216	TG_NT-TG_EE	0.230069	0.0107545	21.3927	17	9.92539e-14	8.81706e-11
P63242	TG_NT-TG_EE	-0.361336	0.127637	-2.83098	9	0.0196909	0.168807
P63254	TG_NT-TG_EE	0.261822	0.213898	1.22405	8	0.255757	0.609147
P63260	TG_NT-TG_EE	0.13261	0.11287	1.17489	8	0.273822	0.629083
P63268	TG_NT-TG_EE	0.213478	0.492037	0.433865	8	0.675849	0.874603
P63276	TG_NT-TG_EE	0.201237	0.125825	1.59934	26	0.121828	0.430632
P63280	TG_NT-TG_EE	-0.2472	0.15383	-1.60696	3	0.20642	0.553509
P63318	TG_NT-TG_EE	-0.0591736	0.0611797	-0.96721	272	0.334298	0.684608
P63321	TG_NT-TG_EE	0.368046	0.128421	2.86592	5	0.0351619	0.235444
P63323	TG_NT-TG_EE	-0.0935355	0.140814	-0.664251	42	0.51016	0.801244
P63325	TG_NT-TG_EE	0.11271	0.121767	0.925624	16	0.368393	0.711425
P63328	TG_NT-TG_EE	0.0487043	0.0494083	0.985752	132	0.326058	0.679394
P63330	TG_NT-TG_EE	0.0305854	0.062604	0.488553	68	0.62673	0.853031
P67778	TG_NT-TG_EE	-0.0388742	0.0439529	-0.884452	95	0.378685	0.720339
P67871	TG_NT-TG_EE	0.236914	0.126595	1.87143	33	0.0701728	0.328198
P67984	TG_NT-TG_EE	-0.11264	0.109067	-1.03277	17	0.316182	0.672091
P68037	TG_NT-TG_EE	-0.213103	0.0773187	-2.75617	34	0.00933351	0.105846
P68040	TG_NT-TG_EE	-0.0210518	0.0611646	-0.344182	80	0.731612	0.899201
P68181	TG_NT-TG_EE	0.173224	0.128381	1.3493	17	0.194939	0.538354
P68254	TG_NT-TG_EE	-0.00688403	0.0643284	-0.107014	58	0.915147	0.972032
P68368	TG_NT-TG_EE	0.185073	0.0559321	3.30889	53	0.00168831	0.0371847
P68369	TG_NT-TG_EE	-0.0719824	0.116655	-0.617051	8	0.554352	0.82362
P68372	TG_NT-TG_EE	0.0200913	0.116919	0.17184	8	0.867831	0.955018
P68404	TG_NT-TG_EE	-0.114152	0.0669143	-1.70594	84	0.0917139	0.367606
P68433	TG_NT-TG_EE	-0.0440578	0.271457	-0.162301	7	0.875654	0.958311
P68510	TG_NT-TG_EE	0.000291924	0.0625264	0.00466882	59	0.996291	0.999581
P69566	TG_NT-TG_EE	0.326918	0.0351585	9.2984	4	0.000744305	0.0233362
P70168	TG_NT-TG_EE	0.0498156	0.049899	0.998329	171	0.31953	0.672472
P70175	TG_NT-TG_EE	0.0333545	0.064487	0.517228	57	0.606999	0.842187
P70188	TG_NT-TG_EE	0.278518	0.420427	0.662465	7	0.528874	0.8133
P70195	TG_NT-TG_EE	0.0184416	0.0989337	0.186403	26	0.853575	0.95179
P70202	TG_NT-TG_EE	-0.0823046	0.0588382	-1.39883	18	0.178859	0.517546
P70205	TG_NT-TG_EE	0.0435304	0.180995	0.240506	2	0.832344	0.940312
P70206	TG_NT-TG_EE	-0.088214	0.0970503	-0.908951	31	0.370389	0.712697
P70232	TG_NT-TG_EE	0.145839	0.0695381	2.09725	56	0.0404988	0.256729
P70236	TG_NT-TG_EE	0.137491	0.0894807	1.53654	6	0.175316	0.514101
P70290	TG_NT-TG_EE	-0.122615	0.160107	-0.76583	6	0.472819	0.77926
P70296	TG_NT-TG_EE	-0.00546248	0.0457279	-0.119456	104	0.905144	0.968301
P70297	TG_NT-TG_EE	0.180006	0.0934498	1.92623	22	0.067094	0.32039
P70333	TG_NT-TG_EE	-0.0670693	0.0755829	-0.88736	24	0.383691	0.72289
P70336	TG_NT-TG_EE	0.0428107	0.0522664	0.819086	79	0.415201	0.746768
P70349	TG_NT-TG_EE	-0.0276517	0.0772489	-0.357956	27	0.723159	0.894319
P70362	TG_NT-TG_EE	-0.0892309	0.106936	-0.834431	9	0.425631	0.751073
P70372	TG_NT-TG_EE	0.164514	0.107753	1.52677	35	0.135805	0.456302
P70398	TG_NT-TG_EE	0.260169	0.0942578	2.76018	77	0.00721679	0.0942781
P70399	TG_NT-TG_EE	-0.0668964	0.430978	-0.15522	8	0.880493	0.960906
P70404	TG_NT-TG_EE	0.0780505	0.069733	1.11928	76	0.266547	0.619309
P70414	TG_NT-TG_EE	-0.174243	0.0658936	-2.64431	56	0.0106004	0.114373
P70429	TG_NT-TG_EE	0.698803	0.0926484	7.54252	11	1.13826e-05	0.00101116
P70441	TG_NT-TG_EE	0.00981246	0.0819047	0.119803	42	0.90521	0.968301
P70663	TG_NT-TG_EE	0.00557338	0.0832885	0.0669166	47	0.946932	0.986156
P70699	TG_NT-TG_EE	-0.0794463	0.0872588	-0.910468	6	0.397676	0.734695
P70704	TG_NT-TG_EE	0.0851751	0.0746801	1.14053	70	0.257952	0.610537
P80313	TG_NT-TG_EE	-0.11366	0.0790802	-1.43728	92	0.154032	0.479436
P80314	TG_NT-TG_EE	0.0274701	0.0422884	0.649589	192	0.516734	0.804092
P80315	TG_NT-TG_EE	0.0712144	0.0529607	1.34467	137	0.180955	0.520221
P80316	TG_NT-TG_EE	-0.154094	0.0773242	-1.99283	138	0.0482518	0.270718
P80317	TG_NT-TG_EE	0.0463742	0.0709914	0.653236	96	0.515165	0.803815
P80318	TG_NT-TG_EE	-0.118583	0.0511929	-2.31639	136	0.0220319	0.180661
P80560	TG_NT-TG_EE	-0.0865646	0.202857	-0.426727	4	0.691543	0.880431
P83510	TG_NT-TG_EE	0.0625113	0.177606	0.351965	9	0.732965	0.899201
P83887	TG_NT-TG_EE	-0.273285	0.0560549	-4.87531	3	0.0164933	0.154031
P83940	TG_NT-TG_EE	0.057676	0.0348307	1.65589	18	0.115072	0.418199
P84075	TG_NT-TG_EE	0.23036	0.150561	1.53001	35	0.135004	0.455423
P84084	TG_NT-TG_EE	0.0042125	0.0712275	0.0591414	32	0.953207	0.989212
P84086	TG_NT-TG_EE	-0.0167602	0.0378869	-0.442376	34	0.661019	0.871355
P84089	TG_NT-TG_EE	-0.2364	0.110951	-2.13068	27	0.0423744	0.262332
P84091	TG_NT-TG_EE	0.0546248	0.0586018	0.932136	169	0.352596	0.701033
P84096	TG_NT-TG_EE	0.121376	0.0819978	1.48024	32	0.148589	0.475377
P84099	TG_NT-TG_EE	-0.0729171	0.0406631	-1.7932	18	0.0897604	0.365208
P84104	TG_NT-TG_EE	-0.225703	0.0386331	-5.84221	8	0.000386174	0.0153605
P84228	TG_NT-TG_EE	0.150258	0.312678	0.480551	8	0.643702	0.860883
P84244	TG_NT-TG_EE	0.10442	0.228555	0.456869	8	0.659915	0.87063
P85094	TG_NT-TG_EE	-0.125678	0.0756697	-1.66088	17	0.115068	0.418199
P97300	TG_NT-TG_EE	0.121916	0.0451507	2.7002	75	0.00856086	0.10095
P97315	TG_NT-TG_EE	-0.046386	0.0698383	-0.664191	45	0.509957	0.801244
P97351	TG_NT-TG_EE	-0.209782	0.074556	-2.81375	40	0.00755762	0.095005
P97352	TG_NT-TG_EE	-0.0951624	0.074065	-1.28485	16	0.217135	0.565655
P97355	TG_NT-TG_EE	0.0822048	0.132522	0.620311	39	0.538661	0.8189
P97370	TG_NT-TG_EE	0.205574	0.0519813	3.95477	34	0.000368577	0.0148827
P97371	TG_NT-TG_EE	0.0048649	0.0542164	0.0897313	15	0.929688	0.979683
P97372	TG_NT-TG_EE	-0.17599	0.33415	-0.526681	9	0.611148	0.843453
P97379	TG_NT-TG_EE	-0.0909146	0.0564189	-1.61142	43	0.114405	0.417657
P97384	TG_NT-TG_EE	0.00707385	0.0867519	0.0815412	23	0.935717	0.981766
P97390	TG_NT-TG_EE	0.204038	0.32342	0.630875	4	0.562373	0.827567
P97411	TG_NT-TG_EE	-0.35867	0.369967	-0.969466	4	0.387211	0.726086
P97427	TG_NT-TG_EE	0.0631212	0.0407744	1.54806	191	0.123263	0.433065
P97441	TG_NT-TG_EE	-0.0460176	0.0986747	-0.466357	7	0.655125	0.866506
P97447	TG_NT-TG_EE	-0.107284	0.0582609	-1.84144	26	0.0769937	0.343042
P97450	TG_NT-TG_EE	0.0905157	0.0568445	1.59234	45	0.11831	0.425286
P97461	TG_NT-TG_EE	-0.198395	0.138133	-1.43626	26	0.162852	0.496
P97492	TG_NT-TG_EE	0.166351	0.132362	1.25679	27	0.219596	0.567521
P97493	TG_NT-TG_EE	0.374643	0.179413	2.08816	9	0.0663811	0.317604
P97494	TG_NT-TG_EE	0.11124	0.219391	0.507041	8	0.625804	0.852642
P97765	TG_NT-TG_EE	0.0629163	0.16215	0.388012	8	0.708128	0.886511
P97797	TG_NT-TG_EE	0.15354	0.0646425	2.37521	74	0.0201306	0.170854
P97798	TG_NT-TG_EE	-0.116369	0.280915	-0.414251	7	0.691089	0.880431
P97807	TG_NT-TG_EE	-0.224924	0.0591804	-3.80064	95	0.000254735	0.0115063
P97822	TG_NT-TG_EE	0.0630504	0.130527	0.483046	7	0.643805	0.860883
P97823	TG_NT-TG_EE	-0.300304	0.139528	-2.15228	15	0.0480662	0.270718
P97825	TG_NT-TG_EE	0.0444614	0.0869286	0.51147	23	0.613898	0.844624
P97855	TG_NT-TG_EE	-0.532551	0.0422281	-12.6113	4	0.000227573	0.0106401
P98086	TG_NT-TG_EE	0.305297	0.239482	1.27482	7	0.243054	0.600314
P98192	TG_NT-TG_EE	0.0870712	0.218171	0.399096	5	0.706298	0.886198
P99024	TG_NT-TG_EE	0.183741	0.0872432	2.10608	27	0.0446341	0.266107
P99026	TG_NT-TG_EE	0.0198906	0.0576372	0.345101	38	0.731922	0.899201
P99027	TG_NT-TG_EE	-0.0795691	0.186469	-0.426714	23	0.673555	0.874603
P99028	TG_NT-TG_EE	0.0474481	0.0690037	0.687616	18	0.50046	0.795075
P99029	TG_NT-TG_EE	-0.0867966	0.0603196	-1.43894	86	0.153796	0.479436
Q00493	TG_NT-TG_EE	0.0589093	0.0853312	0.690361	81	0.491941	0.789297
Q00612	TG_NT-TG_EE	0.100024	0.126652	0.789756	19	0.439416	0.756934
Q00623	TG_NT-TG_EE	0.405327	0.0834153	4.85914	59	9.07416e-06	0.000833884
Q00896	TG_NT-TG_EE	1.22898	0.507755	2.42043	8	0.041822	0.260178
Q00898	TG_NT-TG_EE	0.746936	0.0964701	7.74267	15	1.285e-06	0.000171226
Q00915	TG_NT-TG_EE	0.18766	0.250183	0.750094	6	0.481565	0.78121
Q00PI9	TG_NT-TG_EE	-0.00390016	0.061342	-0.0635805	51	0.949553	0.987728
Q01063	TG_NT-TG_EE	0.383718	0.362506	1.05851	6	0.330563	0.682466
Q01065	TG_NT-TG_EE	0.392241	0.0682549	5.74671	14	5.05336e-05	0.0033668
Q01097	TG_NT-TG_EE	0.194289	0.0963985	2.01547	18	0.0590359	0.303071
Q01405	TG_NT-TG_EE	-0.00619436	0.0834503	-0.0742282	55	0.941098	0.984698
Q01730	TG_NT-TG_EE	0.132672	0.239019	0.555071	6	0.598914	0.841063
Q01768	TG_NT-TG_EE	0.100924	0.0271043	3.72354	15	0.00203841	0.043114
Q01853	TG_NT-TG_EE	-0.0472636	0.040825	-1.15771	317	0.247853	0.605304
Q02053	TG_NT-TG_EE	-0.0259745	0.0496922	-0.522708	271	0.601605	0.841063
Q02248	TG_NT-TG_EE	0.0236678	0.0572242	0.413598	135	0.679825	0.875085
Q02357	TG_NT-TG_EE	0.0793012	0.138976	0.570612	9	0.582227	0.834109
Q02819	TG_NT-TG_EE	-0.0243554	0.125576	-0.19395	19	0.848274	0.950652
Q03137	TG_NT-TG_EE	0.00805565	0.0672965	0.119704	33	0.905444	0.968301
Q03141	TG_NT-TG_EE	0.0717234	0.298203	0.240519	5	0.819479	0.933102
Q03157	TG_NT-TG_EE	0.000632317	0.215479	0.00293448	8	0.99773	0.999581
Q03173	TG_NT-TG_EE	0.201194	0.0959979	2.09582	15	0.053474	0.287895
Q03265	TG_NT-TG_EE	0.040565	0.0645763	0.628172	221	0.53054	0.814153
Q03517	TG_NT-TG_EE	0.152152	0.171397	0.88772	27	0.382531	0.72289
Q03734	TG_NT-TG_EE	-0.0113436	0.585339	-0.0193795	8	0.985013	0.99813
Q03958	TG_NT-TG_EE	0.119271	0.10065	1.18501	6	0.280817	0.638548
Q04447	TG_NT-TG_EE	0.0690437	0.0372272	1.85466	158	0.0655089	0.315399
Q04690	TG_NT-TG_EE	0.109724	0.0898911	1.22064	7	0.261741	0.612589
Q04750	TG_NT-TG_EE	-0.332667	0.248163	-1.34052	8	0.216896	0.565655
Q05512	TG_NT-TG_EE	0.0879318	0.0367943	2.38982	29	0.0235766	0.188118
Q05816	TG_NT-TG_EE	-0.0775749	0.0411655	-1.88447	54	0.064889	0.315187
Q05920	TG_NT-TG_EE	-0.109045	0.0605155	-1.80194	143	0.0736611	0.336718
Q05A62	TG_NT-TG_EE	0.108812	0.192629	0.564879	6	0.592632	0.838304
Q05D44	TG_NT-TG_EE	-0.577934	0.171021	-3.37932	8	0.00965133	0.106725
Q06138	TG_NT-TG_EE	0.120331	0.0902329	1.33356	39	0.190084	0.532115
Q06185	TG_NT-TG_EE	-0.0763209	0.0425749	-1.79263	24	0.0856478	0.357761
Q06335	TG_NT-TG_EE	-0.371338	0.034133	-10.8791	13	6.71177e-08	1.78869e-05
Q06890	TG_NT-TG_EE	-0.190432	0.120017	-1.58671	34	0.121837	0.430632
Q07076	TG_NT-TG_EE	0.144537	0.0615273	2.34915	53	0.0225759	0.184495
Q07813	TG_NT-TG_EE	-0.104042	0.107569	-0.967215	7	0.365657	0.708195
Q08331	TG_NT-TG_EE	-0.00734917	0.0487643	-0.150708	47	0.880851	0.960906
Q08460	TG_NT-TG_EE	-0.00750401	0.131814	-0.056929	16	0.955307	0.990118
Q08642	TG_NT-TG_EE	-0.26092	0.0811216	-3.2164	45	0.0024061	0.0472199
Q0GNC1	TG_NT-TG_EE	0.00669819	0.194703	0.034402	7	0.973517	0.994794
Q0KL02	TG_NT-TG_EE	0.149878	0.080902	1.85259	31	0.073484	0.336486
Q0VBF8	TG_NT-TG_EE	-0.129676	0.119074	-1.08904	6	0.317931	0.672472
Q0VE82	TG_NT-TG_EE	-0.302177	0.109946	-2.74842	13	0.016588	0.154031
Q0VGY8	TG_NT-TG_EE	-0.120524	0.396555	-0.303927	5	0.773425	0.912095
Q11011	TG_NT-TG_EE	0.0301819	0.0468911	0.643659	211	0.520496	0.806935
Q11136	TG_NT-TG_EE	-0.283636	0.186337	-1.52217	6	0.178792	0.517546
Q148V7	TG_NT-TG_EE	0.15054	0.0679024	2.21701	60	0.0304232	0.217367
Q14BB9	TG_NT-TG_EE	0.13697	0.0558562	2.45219	7	0.0439655	0.264577
Q14BI2	TG_NT-TG_EE	0.0684085	0.0964519	0.70925	23	0.485298	0.784336
Q14C51	TG_NT-TG_EE	-0.141601	0.161374	-0.877473	7	0.409334	0.744127
Q2M3X8	TG_NT-TG_EE	0.123466	0.111765	1.10469	14	0.287918	0.644249
Q2NL51	TG_NT-TG_EE	-0.195898	0.0469576	-4.17181	8	0.00311436	0.0536533
Q2PFD7	TG_NT-TG_EE	0.0268804	0.0670599	0.400841	64	0.689872	0.880403
Q2TPA8	TG_NT-TG_EE	0.161402	0.044595	3.61928	8	0.00678971	0.0909679
Q3B7Z2	TG_NT-TG_EE	-0.155975	0.105667	-1.4761	31	0.150003	0.476915
Q3KNM2	TG_NT-TG_EE	0.151827	0.0719231	2.11095	6	0.0792681	0.345932
Q3TBL6	TG_NT-TG_EE	-0.0642766	0.0877439	-0.732547	7	0.487632	0.785664
Q3TBW2	TG_NT-TG_EE	0.543711	0.267677	2.03122	6	0.0885138	0.363855
Q3TC72	TG_NT-TG_EE	0.235815	0.104145	2.2643	51	0.0278369	0.2055
Q3TCH7	TG_NT-TG_EE	0.473826	0.226888	2.08837	8	0.0701962	0.328198
Q3TCJ1	TG_NT-TG_EE	-0.242339	0.179936	-1.34681	5	0.235865	0.591327
Q3TDD9	TG_NT-TG_EE	-0.110989	0.0864798	-1.28341	7	0.240198	0.597693
Q3TDK6	TG_NT-TG_EE	0.00832156	0.0992563	0.0838391	38	0.933624	0.981745
Q3TDN2	TG_NT-TG_EE	-0.452312	0.154619	-2.92533	8	0.0191344	0.167193
Q3TDQ1	TG_NT-TG_EE	0.194656	0.167948	1.15902	7	0.284452	0.641332
Q3TEA8	TG_NT-TG_EE	0.0537644	0.101016	0.532236	15	0.602358	0.841063
Q3TES0	TG_NT-TG_EE	-0.273727	0.0665875	-4.11078	5	0.00925677	0.105424
Q3THE2	TG_NT-TG_EE	0.348706	0.17718	1.96809	7	0.0897435	0.365208
Q3THK7	TG_NT-TG_EE	0.24919	0.0890269	2.79905	45	0.00752155	0.095005
Q3THS6	TG_NT-TG_EE	-0.0286358	0.132861	-0.215532	16	0.832076	0.940312
Q3TLH4	TG_NT-TG_EE	0.1836	0.0659389	2.78439	13	0.0154854	0.147284
Q3TMH2	TG_NT-TG_EE	0.000469525	0.0610003	0.0076971	22	0.993928	0.999581
Q3TPX4	TG_NT-TG_EE	0.0465428	0.172763	0.269402	5	0.798384	0.923078
Q3TVA9	TG_NT-TG_EE	0.540987	0.483726	1.11837	8	0.295862	0.652656
Q3TWI9	TG_NT-TG_EE	-0.242019	0.285866	-0.846615	8	0.421811	0.748214
Q3TXS7	TG_NT-TG_EE	0.129824	0.0807245	1.60823	74	0.112043	0.412993
Q3TXX4	TG_NT-TG_EE	0.110459	0.0703362	1.57044	34	0.125573	0.437453
Q3TY60	TG_NT-TG_EE	0.141908	0.116328	1.2199	8	0.257241	0.610537
Q3TYX3	TG_NT-TG_EE	1.00312	0.480595	2.08725	4	0.105158	0.3982
Q3U0V1	TG_NT-TG_EE	-0.0943874	0.0947118	-0.996574	43	0.324546	0.678525
Q3U1J4	TG_NT-TG_EE	-0.0682305	0.0689252	-0.989921	65	0.325884	0.679394
Q3U5Q7	TG_NT-TG_EE	0.414402	0.139219	2.97661	6	0.0247448	0.193288
Q3UEB3	TG_NT-TG_EE	-0.767429	0.51235	-1.49786	7	0.177839	0.517152
Q3UFS0	TG_NT-TG_EE	0.317453	0.348538	0.910813	4	0.413917	0.746768
Q3UGC7	TG_NT-TG_EE	0.169255	0.183932	0.920203	11	0.377205	0.71983
Q3UGR5	TG_NT-TG_EE	0.207281	0.042716	4.85254	44	1.56672e-05	0.00130478
Q3UGS4	TG_NT-TG_EE	-0.0468505	0.322176	-0.145419	6	0.889142	0.962903
Q3UGY8	TG_NT-TG_EE	-0.070091	0.247752	-0.282908	6	0.786754	0.917472
Q3UH60	TG_NT-TG_EE	0.204619	0.261594	0.782202	5	0.4695	0.778047
Q3UH66	TG_NT-TG_EE	-0.0317303	0.0660952	-0.48007	16	0.637675	0.859587
Q3UH99	TG_NT-TG_EE	-0.424192	0.0315646	-13.4388	5	4.08386e-05	0.00279063
Q3UHB1	TG_NT-TG_EE	0.00621234	0.0734447	0.0845853	108	0.932748	0.981355
Q3UHB8	TG_NT-TG_EE	-0.0538664	0.208424	-0.258446	12	0.800442	0.924254
Q3UHD6	TG_NT-TG_EE	0.0317198	0.154795	0.204914	14	0.840588	0.946017
Q3UHD9	TG_NT-TG_EE	-0.137897	0.098717	-1.39689	58	0.167767	0.500626
Q3UHJ0	TG_NT-TG_EE	0.000826868	0.0488712	0.0169193	215	0.986517	0.99813
Q3UHK1	TG_NT-TG_EE	-0.378169	0.0446033	-8.47849	6	0.000147201	0.00852805
Q3UHL1	TG_NT-TG_EE	0.110727	0.055098	2.00964	146	0.046312	0.270718
Q3UHR0	TG_NT-TG_EE	0.0757306	0.309591	0.244615	4	0.81879	0.933102
Q3UHX2	TG_NT-TG_EE	-0.00473226	0.107084	-0.0441919	18	0.965238	0.99282
Q3UI43	TG_NT-TG_EE	-0.177653	0.138477	-1.28291	5	0.255773	0.609147
Q3UIU2	TG_NT-TG_EE	-0.218663	0.110944	-1.97093	17	0.0652376	0.315355
Q3UJD6	TG_NT-TG_EE	0.0470967	0.105073	0.448228	7	0.667533	0.873331
Q3ULD5	TG_NT-TG_EE	-0.0545354	0.101361	-0.538031	35	0.593961	0.838751
Q3ULJ0	TG_NT-TG_EE	-0.168654	0.0889371	-1.89633	48	0.0639437	0.313469
Q3UM45	TG_NT-TG_EE	0.0779079	0.0759127	1.02628	115	0.306913	0.662285
Q3UMR5	TG_NT-TG_EE	0.0298753	0.0580442	0.5147	42	0.609461	0.842613
Q3UN04	TG_NT-TG_EE	0.170663	0.0313325	5.44684	4	0.00551802	0.0790313
Q3UNH4	TG_NT-TG_EE	-0.0580384	0.056069	-1.03512	72	0.304075	0.658959
Q3UPH1	TG_NT-TG_EE	0.157206	0.292671	0.537142	7	0.607813	0.842187
Q3UPL0	TG_NT-TG_EE	-0.133025	0.0806999	-1.64839	82	0.1031	0.391956
Q3UQ44	TG_NT-TG_EE	0.259536	0.0759289	3.41814	49	0.00127773	0.0310504
Q3UQ84	TG_NT-TG_EE	-0.0917922	0.229941	-0.3992	7	0.701645	0.884106
Q3URS9	TG_NT-TG_EE	-0.260216	0.202236	-1.2867	7	0.239115	0.596668
Q3USB7	TG_NT-TG_EE	0.0637464	0.0691271	0.922161	6	0.392017	0.732626
Q3UTH8	TG_NT-TG_EE	0.178048	0.240227	0.741163	8	0.479783	0.78121
Q3UTQ8	TG_NT-TG_EE	0.0401357	0.233144	0.17215	8	0.867595	0.955018
Q3UTZ3	TG_NT-TG_EE	0.264625	0.223693	1.18298	4	0.302324	0.657848
Q3UUG6	TG_NT-TG_EE	0.0691276	0.0800971	0.863048	27	0.395713	0.734695
Q3UUI3	TG_NT-TG_EE	0.197843	0.103356	1.91419	17	0.0725824	0.334079
Q3UV17	TG_NT-TG_EE	0.971867	0.421185	2.30746	6	0.060479	0.306419
Q3UVL4	TG_NT-TG_EE	-0.203139	0.185822	-1.09319	6	0.316248	0.672091
Q3UVX5	TG_NT-TG_EE	-0.0299595	0.0938693	-0.319162	25	0.752255	0.903674
Q3UX10	TG_NT-TG_EE	0.085615	0.233311	0.366957	7	0.724493	0.894319
Q3UYC0	TG_NT-TG_EE	0.0605433	0.0974499	0.621276	36	0.538332	0.8189
Q3UYG8	TG_NT-TG_EE	-0.0296776	0.283513	-0.104678	6	0.920043	0.974529
Q3V1L4	TG_NT-TG_EE	0.0784262	0.0463023	1.69379	8	0.128758	0.443746
Q3V3R1	TG_NT-TG_EE	0.11135	0.122323	0.91029	5	0.404416	0.740458
Q3V3V9	TG_NT-TG_EE	0.149689	0.226894	0.659733	5	0.538597	0.8189
Q4ACU6	TG_NT-TG_EE	0.141961	0.0785701	1.80681	6	0.120808	0.428701
Q4JIM5	TG_NT-TG_EE	-0.397838	0.151708	-2.62239	5	0.046962	0.270718
Q4KML4	TG_NT-TG_EE	-0.139511	0.0979172	-1.42479	8	0.19204	0.534224
Q4KMM3	TG_NT-TG_EE	-0.0119718	0.0403097	-0.296994	210	0.766764	0.910723
Q4KUS2	TG_NT-TG_EE	0.142471	0.0866964	1.64333	50	0.10659	0.399635
Q4V9Z5	TG_NT-TG_EE	0.0260788	0.0562309	0.46378	8	0.655163	0.866506
Q4VAA2	TG_NT-TG_EE	-0.154959	0.0887189	-1.74662	27	0.0920713	0.367606
Q4VAE3	TG_NT-TG_EE	0.12806	0.147248	0.869687	8	0.409805	0.744127
Q501J6	TG_NT-TG_EE	0.285711	0.109047	2.62006	9	0.0278082	0.2055
Q505D7	TG_NT-TG_EE	-0.278067	0.243887	-1.14015	8	0.287207	0.644096
Q505F5	TG_NT-TG_EE	-0.103433	0.0652117	-1.58611	13	0.136729	0.457768
Q52KR3	TG_NT-TG_EE	-0.128459	0.577449	-0.22246	4	0.834853	0.941949
Q569Z6	TG_NT-TG_EE	-0.338769	0.270557	-1.25212	7	0.25074	0.607507
Q56A07	TG_NT-TG_EE	-0.255434	0.0610177	-4.18624	32	0.000206968	0.00984945
Q58A65	TG_NT-TG_EE	0.0826498	0.165191	0.50033	4	0.643117	0.860883
Q59J78	TG_NT-TG_EE	-0.0892251	0.145008	-0.61531	7	0.557816	0.825705
Q5DQR4	TG_NT-TG_EE	0.0347383	0.0931701	0.372849	44	0.711051	0.888115
Q5DTL9	TG_NT-TG_EE	-0.0899422	0.0389504	-2.30915	23	0.0302631	0.217367
Q5DU25	TG_NT-TG_EE	-0.113292	0.103276	-1.09699	24	0.283532	0.641309
Q5EBJ4	TG_NT-TG_EE	0.125111	0.0722863	1.73077	20	0.0988937	0.381406
Q5F285	TG_NT-TG_EE	-0.150769	0.289324	-0.521109	7	0.618365	0.84809
Q5FWK3	TG_NT-TG_EE	0.117394	0.0949827	1.23595	65	0.220923	0.568967
Q5HZI2	TG_NT-TG_EE	0.270346	0.405157	0.667263	5	0.534158	0.816714
Q5M8N0	TG_NT-TG_EE	-0.253583	0.126825	-1.99947	26	0.056109	0.294927
Q5M8N4	TG_NT-TG_EE	0.258962	0.250541	1.03361	4	0.359713	0.704133
Q5PR73	TG_NT-TG_EE	-0.0781557	0.0701764	-1.1137	40	0.272054	0.626641
Q5RJI5	TG_NT-TG_EE	-0.0385926	0.129514	-0.297981	38	0.767341	0.910723
Q5SP85	TG_NT-TG_EE	-0.512155	0.37576	-1.36299	8	0.210011	0.556894
Q5SQX6	TG_NT-TG_EE	0.00871891	0.0718049	0.121425	143	0.903525	0.968301
Q5SRX1	TG_NT-TG_EE	0.0431769	0.0506114	0.853108	75	0.396316	0.734695
Q5SSL4	TG_NT-TG_EE	-0.0306154	0.0720789	-0.424749	69	0.672341	0.874603
Q5SSM3	TG_NT-TG_EE	-0.285334	0.162913	-1.75144	19	0.0959968	0.37789
Q5SUF2	TG_NT-TG_EE	-0.0717876	0.207985	-0.345158	8	0.738875	0.899201
Q5SUR0	TG_NT-TG_EE	-0.114534	0.106106	-1.07943	3	0.359443	0.704133
Q5SV85	TG_NT-TG_EE	0.157944	0.0973041	1.6232	5	0.165475	0.49661
Q5SVL6	TG_NT-TG_EE	-0.13076	0.152716	-0.856227	13	0.407378	0.743566
Q5SW19	TG_NT-TG_EE	-0.0116839	0.167294	-0.0698406	8	0.946035	0.985607
Q5SWU9	TG_NT-TG_EE	0.600553	0.33821	1.77568	5	0.135949	0.456302
Q5SXY1	TG_NT-TG_EE	-0.18694	0.141181	-1.32411	5	0.242764	0.600155
Q5U3K5	TG_NT-TG_EE	0.105464	0.0942747	1.11869	14	0.282102	0.638744
Q5U458	TG_NT-TG_EE	0.13874	0.108488	1.27885	12	0.225129	0.575233
Q5U4E0	TG_NT-TG_EE	0.20938	0.155371	1.34761	7	0.219768	0.567521
Q5XG69	TG_NT-TG_EE	-0.0992089	0.148127	-0.669758	11	0.516825	0.804092
Q5XJY5	TG_NT-TG_EE	0.103783	0.0840813	1.23431	22	0.230109	0.582927
Q60597	TG_NT-TG_EE	-0.028813	0.0393173	-0.732833	280	0.464273	0.773522
Q60598	TG_NT-TG_EE	-0.0720372	0.0732886	-0.982926	75	0.328804	0.682466
Q60605	TG_NT-TG_EE	-0.0803904	0.0788947	-1.01896	50	0.313128	0.67081
Q60625	TG_NT-TG_EE	0.113876	0.0561322	2.02872	104	0.0450423	0.267345
Q60631	TG_NT-TG_EE	-0.0292425	0.0787267	-0.371443	75	0.711355	0.888115
Q60634	TG_NT-TG_EE	-0.0734274	0.100518	-0.730493	50	0.468498	0.777426
Q60668	TG_NT-TG_EE	0.0918734	0.0848849	1.08233	51	0.284197	0.641309
Q60676	TG_NT-TG_EE	-0.084201	0.074105	-1.13624	55	0.260784	0.612589
Q60692	TG_NT-TG_EE	-0.0213011	0.0959572	-0.221986	31	0.825781	0.937668
Q60714	TG_NT-TG_EE	-0.317754	0.256663	-1.23802	5	0.270666	0.624082
Q60737	TG_NT-TG_EE	-0.0840384	0.0839203	-1.00141	87	0.319408	0.672472
Q60738	TG_NT-TG_EE	-0.157062	0.349052	-0.449968	4	0.676042	0.874603
Q60749	TG_NT-TG_EE	0.276477	0.144458	1.91389	8	0.0919779	0.367606
Q60759	TG_NT-TG_EE	0.00260341	0.215233	0.0120958	7	0.990687	0.998868
Q60771	TG_NT-TG_EE	0.36806	0.12978	2.83603	18	0.0109559	0.11679
Q60780	TG_NT-TG_EE	0.0902153	0.18914	0.476977	17	0.639453	0.860677
Q60817	TG_NT-TG_EE	-0.1021	0.134569	-0.758714	18	0.457844	0.769328
Q60829	TG_NT-TG_EE	0.119533	0.111572	1.07135	23	0.295125	0.652645
Q60854	TG_NT-TG_EE	-0.150562	0.145884	-1.03207	25	0.311922	0.669302
Q60864	TG_NT-TG_EE	-0.0271978	0.0626728	-0.433965	142	0.664972	0.872866
Q60865	TG_NT-TG_EE	-0.158505	0.0857478	-1.8485	22	0.0780166	0.345913
Q60870	TG_NT-TG_EE	-0.368953	0.283526	-1.3013	8	0.22938	0.581633
Q60875	TG_NT-TG_EE	0.169968	0.080535	2.11048	23	0.0458989	0.27062
Q60899	TG_NT-TG_EE	-0.237365	0.0869717	-2.72922	6	0.0342216	0.230887
Q60900	TG_NT-TG_EE	0.0374561	0.0295049	1.26949	8	0.23995	0.597693
Q60902	TG_NT-TG_EE	0.130495	0.0637201	2.04794	29	0.0497164	0.275456
Q60930	TG_NT-TG_EE	-0.0593307	0.0606418	-0.97838	73	0.331118	0.682466
Q60931	TG_NT-TG_EE	-0.00243267	0.0544937	-0.0446414	52	0.964564	0.99282
Q60932	TG_NT-TG_EE	0.0952365	0.0632476	1.50577	96	0.135409	0.455637
Q60960	TG_NT-TG_EE	-0.280249	0.0693637	-4.04029	9	0.00292732	0.0509889
Q60967	TG_NT-TG_EE	0.244582	0.35301	0.692846	7	0.510731	0.801585
Q60972	TG_NT-TG_EE	0.163482	0.118354	1.38129	11	0.194603	0.537984
Q60973	TG_NT-TG_EE	0.472805	0.111888	4.22571	14	0.000847148	0.025085
Q60996	TG_NT-TG_EE	-0.115	0.0988298	-1.16362	32	0.253182	0.607813
Q61016	TG_NT-TG_EE	0.370288	0.078989	4.68784	10	0.000857248	0.0251051
Q61024	TG_NT-TG_EE	0.138608	0.186377	0.743696	8	0.478331	0.78121
Q61029	TG_NT-TG_EE	-0.497626	0.413687	-1.2029	4	0.295343	0.652645
Q61035	TG_NT-TG_EE	0.0661086	0.0575767	1.14818	24	0.262209	0.612589
Q61036	TG_NT-TG_EE	-0.0740868	0.17535	-0.422508	8	0.683781	0.877782
Q61037	TG_NT-TG_EE	-0.0581165	0.504668	-0.115158	4	0.913869	0.97148
Q61074	TG_NT-TG_EE	0.137838	0.240944	0.572073	7	0.585167	0.834109
Q61081	TG_NT-TG_EE	-0.0199861	0.0754866	-0.264763	34	0.792791	0.921001
Q61097	TG_NT-TG_EE	-0.0540124	0.183696	-0.294031	8	0.776219	0.913774
Q61102	TG_NT-TG_EE	-0.0663956	0.100428	-0.661127	28	0.513934	0.802364
Q61137	TG_NT-TG_EE	-0.128832	0.108444	-1.188	33	0.243312	0.600396
Q61151	TG_NT-TG_EE	-0.064149	0.0814482	-0.787605	64	0.433835	0.753206
Q61165	TG_NT-TG_EE	-0.367441	0.229085	-1.60395	8	0.147392	0.474558
Q61166	TG_NT-TG_EE	-0.139413	0.0758651	-1.83765	50	0.07206	0.332825
Q61171	TG_NT-TG_EE	0.0571568	0.0503678	1.13479	81	0.259812	0.61243
Q61187	TG_NT-TG_EE	-0.107011	0.133531	-0.801395	7	0.449246	0.763502
Q61189	TG_NT-TG_EE	-0.193802	0.305105	-0.635199	6	0.548741	0.823584
Q61191	TG_NT-TG_EE	-0.0126281	0.599445	-0.0210664	7	0.983781	0.99813
Q61205	TG_NT-TG_EE	-0.175569	0.0868172	-2.02228	14	0.0626847	0.313356
Q61206	TG_NT-TG_EE	0.0725401	0.0538284	1.34762	54	0.183408	0.522205
Q61207	TG_NT-TG_EE	-0.0145151	0.0572132	-0.253702	81	0.800369	0.924254
Q61234	TG_NT-TG_EE	0.0105259	0.0904725	0.116344	11	0.909477	0.969569
Q61239	TG_NT-TG_EE	-0.0511787	0.163613	-0.312803	2	0.784035	0.916829
Q61282	TG_NT-TG_EE	-0.468973	0.0752777	-6.22991	4	0.00338127	0.0563192
Q61290	TG_NT-TG_EE	-0.134819	0.18486	-0.729306	11	0.481055	0.78121
Q61301	TG_NT-TG_EE	0.0793339	0.0568409	1.39572	127	0.165235	0.496569
Q61316	TG_NT-TG_EE	-0.0302306	0.0439833	-0.68732	231	0.492571	0.789684
Q61330	TG_NT-TG_EE	0.199452	0.0227452	8.76897	5	0.000319797	0.0135279
Q61335	TG_NT-TG_EE	-0.32397	0.249776	-1.29704	7	0.23573	0.591327
Q61361	TG_NT-TG_EE	0.09045	0.0547312	1.65262	176	0.10019	0.38465
Q61387	TG_NT-TG_EE	0.0840406	0.0870999	0.964875	23	0.344644	0.691103
Q61411	TG_NT-TG_EE	0.274031	0.127042	2.15701	9	0.0593557	0.303071
Q61425	TG_NT-TG_EE	0.073661	0.0636361	1.15753	44	0.253299	0.607813
Q61481	TG_NT-TG_EE	0.21421	0.0710034	3.0169	54	0.00388947	0.0628208
Q61490	TG_NT-TG_EE	0.124235	0.0709401	1.75126	90	0.0833073	0.351703
Q61543	TG_NT-TG_EE	-0.168	0.115059	-1.46012	31	0.154317	0.479436
Q61545	TG_NT-TG_EE	-0.618118	0.211378	-2.92423	5	0.0328518	0.224487
Q61548	TG_NT-TG_EE	0.0158956	0.0337668	0.470747	165	0.638443	0.859753
Q61553	TG_NT-TG_EE	0.0491021	0.0629572	0.779927	113	0.437064	0.756348
Q61584	TG_NT-TG_EE	0.112564	0.0403725	2.78813	5	0.03853	0.251058
Q61595	TG_NT-TG_EE	-0.177417	0.0991097	-1.79011	30	0.0835344	0.351703
Q61598	TG_NT-TG_EE	-0.0145044	0.0507032	-0.286065	145	0.775236	0.913757
Q61599	TG_NT-TG_EE	-0.011771	0.135252	-0.0870302	4	0.93483	0.981766
Q61644	TG_NT-TG_EE	-0.0536787	0.047146	-1.13856	144	0.256776	0.610537
Q61655	TG_NT-TG_EE	-0.105286	0.173077	-0.60832	8	0.559846	0.827045
Q61656	TG_NT-TG_EE	0.108321	0.0750876	1.4426	63	0.154087	0.479436
Q61696	TG_NT-TG_EE	0.176444	0.0576611	3.06002	28	0.00483966	0.0711916
Q61699	TG_NT-TG_EE	-0.0737224	0.0447723	-1.64661	190	0.101291	0.387847
Q61701	TG_NT-TG_EE	0.145033	0.154353	0.939618	4	0.400613	0.734779
Q61735	TG_NT-TG_EE	-0.0280184	0.210696	-0.13298	8	0.897493	0.966392
Q61753	TG_NT-TG_EE	-0.0814222	0.0654744	-1.24357	60	0.218494	0.567521
Q61768	TG_NT-TG_EE	-0.371869	0.0876314	-4.24356	29	0.00020575	0.00984945
Q61792	TG_NT-TG_EE	-0.0541918	0.0897102	-0.604076	48	0.548638	0.823584
Q61831	TG_NT-TG_EE	-0.023806	0.0715155	-0.332879	8	0.747781	0.903411
Q61838	TG_NT-TG_EE	0.601472	0.0691417	8.69913	149	5.77316e-15	7.69274e-12
Q61879	TG_NT-TG_EE	0.0692662	0.0299022	2.31643	284	0.0212469	0.178305
Q61885	TG_NT-TG_EE	-0.00223058	0.0596392	-0.0374013	59	0.970291	0.994166
Q61937	TG_NT-TG_EE	-0.0304589	0.0641346	-0.474921	44	0.637192	0.859587
Q61990	TG_NT-TG_EE	-0.032181	0.0898468	-0.358177	32	0.722563	0.894319
Q62048	TG_NT-TG_EE	0.0201759	0.0606288	0.332778	27	0.741872	0.899822
Q62059	TG_NT-TG_EE	0.0382134	0.0460813	0.82926	58	0.410358	0.744127
Q62083	TG_NT-TG_EE	-0.123097	0.12931	-0.951955	6	0.377877	0.71983
Q62093	TG_NT-TG_EE	-0.349293	0.580982	-0.601212	8	0.564342	0.827639
Q62108	TG_NT-TG_EE	0.0516347	0.0595643	0.866874	142	0.387474	0.726086
Q62165	TG_NT-TG_EE	0.0742021	0.11354	0.653531	13	0.524805	0.811143
Q62167	TG_NT-TG_EE	0.101851	0.0786673	1.29471	61	0.200299	0.544959
Q62186	TG_NT-TG_EE	-0.522821	0.231064	-2.26266	6	0.0643124	0.313906
Q62188	TG_NT-TG_EE	0.0623582	0.0713716	0.873711	140	0.383772	0.72289
Q62205	TG_NT-TG_EE	-0.19248	0.07126	-2.70109	7	0.0305908	0.217399
Q62241	TG_NT-TG_EE	-0.264574	0.204566	-1.29334	8	0.231985	0.584348
Q62261	TG_NT-TG_EE	0.0296194	0.0263876	1.12248	837	0.261982	0.612589
Q62277	TG_NT-TG_EE	0.0979025	0.0797436	1.22772	33	0.228239	0.579846
Q62283	TG_NT-TG_EE	0.00773837	0.162787	0.0475368	14	0.962757	0.99282
Q62318	TG_NT-TG_EE	0.00135804	0.0263428	0.0515525	35	0.959178	0.990486
Q62348	TG_NT-TG_EE	-0.088041	0.0879174	-1.00141	18	0.329903	0.682466
Q62376	TG_NT-TG_EE	0.153234	0.309817	0.494595	8	0.634181	0.856611
Q62393	TG_NT-TG_EE	-0.00544727	0.0751222	-0.0725121	14	0.94322	0.98493
Q62417	TG_NT-TG_EE	-0.0647965	0.0799161	-0.810806	42	0.422048	0.748214
Q62418	TG_NT-TG_EE	0.0520686	0.0700221	0.743602	66	0.459756	0.770009
Q62419	TG_NT-TG_EE	0.105782	0.0678951	1.55802	16	0.138787	0.462334
Q62420	TG_NT-TG_EE	0.0928997	0.0491412	1.89046	41	0.0657782	0.315854
Q62421	TG_NT-TG_EE	-0.0843262	0.0718693	-1.17333	15	0.25896	0.612359
Q62425	TG_NT-TG_EE	-0.0880142	0.0501037	-1.75664	42	0.0862683	0.359226
Q62426	TG_NT-TG_EE	-0.349917	0.113882	-3.07262	27	0.00480509	0.0711916
Q62433	TG_NT-TG_EE	-0.0272993	0.0922884	-0.295804	73	0.768219	0.910723
Q62442	TG_NT-TG_EE	0.135116	0.149477	0.903924	12	0.383823	0.72289
Q62443	TG_NT-TG_EE	-0.0105308	0.0853845	-0.123334	57	0.902276	0.968022
Q62446	TG_NT-TG_EE	0.0365328	0.0912739	0.400255	26	0.692238	0.880431
Q62448	TG_NT-TG_EE	-0.367011	0.231214	-1.58733	8	0.151101	0.478246
Q62465	TG_NT-TG_EE	-0.138808	0.0804569	-1.72524	33	0.0938383	0.372142
Q62523	TG_NT-TG_EE	0.21619	0.0908508	2.37962	18	0.0285971	0.209372
Q63810	TG_NT-TG_EE	0.101054	0.0521053	1.93942	52	0.0578848	0.301295
Q63836	TG_NT-TG_EE	0.14958	0.291602	0.512961	5	0.62983	0.854835
Q63844	TG_NT-TG_EE	-0.102789	0.0678502	-1.51495	33	0.139307	0.463486
Q63912	TG_NT-TG_EE	0.0256519	0.0283086	0.906153	23	0.37425	0.717538
Q63932	TG_NT-TG_EE	-0.0379019	0.218159	-0.173735	6	0.867787	0.955018
Q64010	TG_NT-TG_EE	-0.00587973	0.0690373	-0.0851675	43	0.932524	0.981355
Q64012	TG_NT-TG_EE	-0.473885	0.14025	-3.37885	4	0.027815	0.2055
Q640R3	TG_NT-TG_EE	0.0350752	0.0704852	0.497625	53	0.620807	0.848436
Q64105	TG_NT-TG_EE	-0.0194209	0.0636805	-0.304974	55	0.761537	0.908865
Q64133	TG_NT-TG_EE	-0.0180114	0.102328	-0.176017	36	0.861267	0.954752
Q641K1	TG_NT-TG_EE	-0.149994	0.25714	-0.583315	6	0.580929	0.834109
Q641P0	TG_NT-TG_EE	0.045925	0.0730342	0.628815	64	0.531708	0.814838
Q64213	TG_NT-TG_EE	0.0997878	0.132373	0.753835	9	0.47021	0.778328
Q64310	TG_NT-TG_EE	0.0508534	0.123883	0.410495	5	0.698441	0.88246
Q64331	TG_NT-TG_EE	-0.0116358	0.140367	-0.0828954	12	0.935301	0.981766
Q64332	TG_NT-TG_EE	0.201719	0.0410542	4.91347	162	2.1731e-06	0.000263241
Q64433	TG_NT-TG_EE	0.0169881	0.0650998	0.260955	35	0.795657	0.921924
Q64471	TG_NT-TG_EE	0.112068	0.142052	0.788925	8	0.4529	0.765449
Q64487	TG_NT-TG_EE	0.174553	0.118444	1.47371	51	0.146705	0.474558
Q64514	TG_NT-TG_EE	0.0157882	0.0499179	0.316284	101	0.75244	0.903674
Q64516	TG_NT-TG_EE	-0.0470583	0.113771	-0.413622	43	0.681206	0.876032
Q64519	TG_NT-TG_EE	0.259291	0.369364	0.701993	8	0.502593	0.796319
Q64520	TG_NT-TG_EE	0.0426092	0.024449	1.74278	17	0.0994308	0.382371
Q64521	TG_NT-TG_EE	0.0590966	0.0423407	1.39574	232	0.164127	0.496058
Q64674	TG_NT-TG_EE	0.0761715	0.0925041	0.823439	23	0.418715	0.748111
Q64727	TG_NT-TG_EE	-0.109785	0.0550293	-1.99502	123	0.0482508	0.270718
Q64737	TG_NT-TG_EE	0.0254385	0.135173	0.188192	14	0.853427	0.95179
Q68ED7	TG_NT-TG_EE	0.117811	0.118606	0.993301	7	0.35365	0.702294
Q68FD5	TG_NT-TG_EE	0.0651065	0.0275622	2.36216	730	0.01843	0.164315
Q68FE6	TG_NT-TG_EE	0.242706	0.0688777	3.52372	6	0.0124622	0.125327
Q68FF6	TG_NT-TG_EE	0.0920647	0.0565999	1.62659	97	0.107069	0.399635
Q68FH0	TG_NT-TG_EE	-0.0555354	0.505213	-0.109925	6	0.916054	0.972235
Q68FL4	TG_NT-TG_EE	-0.222847	0.0695756	-3.20295	31	0.00314068	0.0536533
Q68FL6	TG_NT-TG_EE	0.0677577	0.0731381	0.926436	8	0.381318	0.72289
Q68FM6	TG_NT-TG_EE	-0.260769	0.0884965	-2.94666	5	0.0320088	0.222841
Q69Z98	TG_NT-TG_EE	-0.0990481	0.129902	-0.762483	11	0.46181	0.771129
Q69ZK9	TG_NT-TG_EE	0.259305	0.146905	1.76512	25	0.0897584	0.365208
Q69ZW3	TG_NT-TG_EE	-0.0249089	0.119314	-0.208768	7	0.840574	0.946017
Q6A065	TG_NT-TG_EE	-0.178428	0.116906	-1.52625	21	0.141869	0.465976
Q6A0A9	TG_NT-TG_EE	0.0331214	0.115558	0.286621	20	0.777351	0.913774
Q6A4J8	TG_NT-TG_EE	0.302459	0.0947789	3.19121	51	0.00242585	0.0472199
Q6DFW4	TG_NT-TG_EE	-0.455715	0.0815533	-5.58795	6	0.00139628	0.0329299
Q6GQS1	TG_NT-TG_EE	-0.0997495	0.083454	-1.19526	13	0.253334	0.607813
Q6GQT9	TG_NT-TG_EE	0.0251666	0.0585604	0.429754	14	0.673915	0.874603
Q6IRU2	TG_NT-TG_EE	-0.225991	0.161213	-1.40182	14	0.182749	0.522001
Q6IRU5	TG_NT-TG_EE	-0.172424	0.0650222	-2.65177	44	0.0110909	0.116827
Q6KAR6	TG_NT-TG_EE	0.0911284	0.104976	0.868087	7	0.414115	0.746768
Q6NS52	TG_NT-TG_EE	0.0556978	0.087315	0.637895	48	0.526574	0.812106
Q6NV83	TG_NT-TG_EE	-0.0923032	0.201736	-0.457545	6	0.66338	0.872776
Q6NVE8	TG_NT-TG_EE	0.0808085	0.0417685	1.93467	18	0.0689056	0.324099
Q6NVE9	TG_NT-TG_EE	0.213766	0.117032	1.82656	8	0.105191	0.3982
Q6NVF0	TG_NT-TG_EE	-0.151977	0.425864	-0.356867	5	0.735758	0.899201
Q6NVF9	TG_NT-TG_EE	-0.000226557	0.405889	-0.000558174	4	0.999581	0.999581
Q6NVG1	TG_NT-TG_EE	0.34974	0.319825	1.09353	6	0.316107	0.672091
Q6NXK7	TG_NT-TG_EE	-0.417649	0.109387	-3.81807	17	0.00137581	0.0327369
Q6NZC7	TG_NT-TG_EE	0.0770934	0.079209	0.973292	14	0.346926	0.694633
Q6NZJ6	TG_NT-TG_EE	0.0127952	0.0660447	0.193736	29	0.847733	0.950652
Q6NZL0	TG_NT-TG_EE	-0.0622956	0.0732305	-0.850678	49	0.399086	0.734695
Q6P069	TG_NT-TG_EE	0.110187	0.108235	1.01804	11	0.33053	0.682466
Q6P1B1	TG_NT-TG_EE	-0.100966	0.0954948	-1.05729	25	0.300488	0.65512
Q6P1D5	TG_NT-TG_EE	-0.359128	0.173419	-2.07087	6	0.0837862	0.351703
Q6P1F6	TG_NT-TG_EE	0.0596348	0.0730946	0.815858	48	0.418611	0.748111
Q6P2B1	TG_NT-TG_EE	0.0576392	0.0944569	0.610217	20	0.54859	0.823584
Q6P3A8	TG_NT-TG_EE	0.0427502	0.0746901	0.572368	16	0.575028	0.831437
Q6P4U0	TG_NT-TG_EE	-0.624502	0.331019	-1.8866	8	0.0959259	0.37789
Q6P542	TG_NT-TG_EE	0.0665458	0.105319	0.63185	6	0.550785	0.823584
Q6P5E4	TG_NT-TG_EE	-0.191826	0.0646425	-2.9675	39	0.00510854	0.0739906
Q6P5F6	TG_NT-TG_EE	0.471393	0.139193	3.38662	15	0.00406798	0.0638904
Q6P5F7	TG_NT-TG_EE	-0.109395	0.0965796	-1.1327	8	0.290146	0.646872
Q6P5F9	TG_NT-TG_EE	-0.0635776	0.081115	-0.783797	48	0.43701	0.756348
Q6P8J7	TG_NT-TG_EE	-0.0811285	0.256804	-0.315916	7	0.761278	0.908865
Q6P8X1	TG_NT-TG_EE	-0.17623	0.0766459	-2.29928	8	0.0505279	0.277643
Q6P9K8	TG_NT-TG_EE	0.03561	0.0998074	0.356787	80	0.722191	0.894319
Q6P9K9	TG_NT-TG_EE	-0.0450693	0.105164	-0.428563	41	0.670484	0.874603
Q6P9R2	TG_NT-TG_EE	0.0139665	0.159625	0.0874958	7	0.932728	0.981355
Q6P9S0	TG_NT-TG_EE	-0.163793	0.283686	-0.577375	7	0.581773	0.834109
Q6PA06	TG_NT-TG_EE	0.384279	0.20518	1.87288	4	0.134382	0.455005
Q6PAJ1	TG_NT-TG_EE	0.00859739	0.359575	0.0239099	8	0.98151	0.99813
Q6PAM0	TG_NT-TG_EE	-0.137221	0.268824	-0.510448	6	0.627967	0.85335
Q6PAR5	TG_NT-TG_EE	-0.147081	0.138999	-1.05814	7	0.325132	0.678525
Q6PB44	TG_NT-TG_EE	-0.829285	0.291398	-2.84588	6	0.0293398	0.211326
Q6PB66	TG_NT-TG_EE	-0.077207	0.0695232	-1.11052	84	0.269943	0.624082
Q6PCP5	TG_NT-TG_EE	-0.0701508	0.0654023	-1.0726	35	0.290789	0.646872
Q6PD03	TG_NT-TG_EE	-0.171337	0.28469	-0.601836	6	0.569311	0.827748
Q6PD26	TG_NT-TG_EE	-0.0654187	0.229042	-0.285619	7	0.783437	0.916829
Q6PDL0	TG_NT-TG_EE	-0.180077	0.0587613	-3.06456	59	0.00328441	0.0557513
Q6PDM2	TG_NT-TG_EE	-0.104152	0.0102197	-10.1914	6	5.19805e-05	0.00337873
Q6PDN3	TG_NT-TG_EE	0.217609	0.144402	1.50697	7	0.175547	0.514101
Q6PE01	TG_NT-TG_EE	0.438295	0.488038	0.898076	4	0.419916	0.748214
Q6PE13	TG_NT-TG_EE	0.280447	0.0941637	2.9783	4	0.0408076	0.256729
Q6PE15	TG_NT-TG_EE	-0.213237	0.321535	-0.663182	8	0.525858	0.811751
Q6PEB6	TG_NT-TG_EE	-0.538714	0.127688	-4.21898	13	0.00100346	0.0275693
Q6PER3	TG_NT-TG_EE	-0.0183278	0.0651821	-0.281178	48	0.779782	0.91494
Q6PF93	TG_NT-TG_EE	-0.0724201	0.25839	-0.280274	8	0.786378	0.917472
Q6PFD5	TG_NT-TG_EE	0.255944	0.162615	1.57393	8	0.15415	0.479436
Q6PFE7	TG_NT-TG_EE	0.306148	0.485968	0.629975	6	0.551931	0.823584
Q6PGF7	TG_NT-TG_EE	0.413347	0.0828698	4.98791	5	0.00414748	0.0638904
Q6PGN3	TG_NT-TG_EE	0.0731069	0.144427	0.506188	35	0.615899	0.84694
Q6PH08	TG_NT-TG_EE	0.0331342	0.107186	0.309128	39	0.75887	0.907445
Q6PHN9	TG_NT-TG_EE	-0.0837933	0.0865158	-0.968531	40	0.338599	0.685631
Q6PHU5	TG_NT-TG_EE	0.412755	0.153678	2.68584	24	0.012919	0.128467
Q6PHZ2	TG_NT-TG_EE	-0.0432052	0.129823	-0.3328	29	0.741679	0.899822
Q6PHZ8	TG_NT-TG_EE	-0.528711	0.142459	-3.71132	7	0.00754173	0.095005
Q6PIC6	TG_NT-TG_EE	0.0117157	0.0372066	0.314882	226	0.753142	0.904109
Q6PIE5	TG_NT-TG_EE	0.0784799	0.0470819	1.66688	197	0.0971273	0.380205
Q6PNC0	TG_NT-TG_EE	0.0332248	0.104457	0.318071	6	0.761211	0.908865
Q6R891	TG_NT-TG_EE	0.064218	0.0907867	0.70735	77	0.481484	0.78121
Q6URW6	TG_NT-TG_EE	0.171964	0.0450486	3.8173	12	0.00245148	0.0472199
Q6VNS1	TG_NT-TG_EE	0.41279	0.108766	3.7952	3	0.0321091	0.222841
Q6W8Q3	TG_NT-TG_EE	-0.110028	0.185666	-0.592613	8	0.569807	0.827748
Q6WQJ1	TG_NT-TG_EE	0.00557077	0.327283	0.0170213	4	0.987235	0.99813
Q6WVG3	TG_NT-TG_EE	-0.0132601	0.0775771	-0.170928	82	0.864702	0.954883
Q6X893	TG_NT-TG_EE	-0.214999	0.0597771	-3.59668	29	0.00118121	0.0296983
Q6ZPE2	TG_NT-TG_EE	0.0346029	0.0633106	0.546557	79	0.586223	0.834109
Q6ZPJ3	TG_NT-TG_EE	0.0713768	0.0775355	0.92057	64	0.360732	0.704133
Q6ZPQ6	TG_NT-TG_EE	0.175361	0.0606732	2.89026	3	0.0629997	0.313356
Q6ZPU9	TG_NT-TG_EE	0.081214	0.0805853	1.0078	9	0.339875	0.686708
Q6ZQ18	TG_NT-TG_EE	-0.415414	0.280338	-1.48183	8	0.176665	0.516241
Q6ZQ38	TG_NT-TG_EE	0.0521267	0.038258	1.3625	306	0.174041	0.512506
Q6ZQ58	TG_NT-TG_EE	0.325609	0.19983	1.62943	8	0.141871	0.465976
Q6ZQH8	TG_NT-TG_EE	0.00187088	0.167449	0.0111728	7	0.991397	0.998868
Q6ZQI3	TG_NT-TG_EE	-0.0660647	0.235901	-0.280052	5	0.790654	0.919325
Q6ZQK5	TG_NT-TG_EE	0.183518	0.193339	0.949203	5	0.386105	0.725138
Q6ZWN5	TG_NT-TG_EE	-0.0819661	0.086305	-0.949725	37	0.348414	0.695003
Q6ZWR6	TG_NT-TG_EE	-0.194595	0.0534203	-3.64272	21	0.00152149	0.034955
Q6ZWU9	TG_NT-TG_EE	-0.191817	0.0658368	-2.91352	16	0.010152	0.111337
Q6ZWV3	TG_NT-TG_EE	0.00843711	0.0756117	0.111585	39	0.911725	0.970346
Q6ZWV7	TG_NT-TG_EE	-0.226278	0.12712	-1.78003	7	0.11829	0.425286
Q6ZWX6	TG_NT-TG_EE	0.0328468	0.0622651	0.527532	31	0.60158	0.841063
Q6ZWY8	TG_NT-TG_EE	0.0314192	0.142856	0.219936	8	0.83143	0.940312
Q71LX4	TG_NT-TG_EE	0.00198691	0.0949274	0.0209308	77	0.983355	0.99813
Q71M36	TG_NT-TG_EE	-0.0624521	0.0833246	-0.749504	34	0.458708	0.76956
Q76MZ3	TG_NT-TG_EE	0.0491242	0.0480465	1.02243	197	0.307832	0.662658
Q78IK2	TG_NT-TG_EE	-0.143674	0.0822291	-1.74724	8	0.118731	0.425286
Q78JW9	TG_NT-TG_EE	0.145283	0.414263	0.350702	6	0.737797	0.899201
Q78PY7	TG_NT-TG_EE	0.10919	0.0726624	1.50271	69	0.137478	0.45912
Q78YZ6	TG_NT-TG_EE	-0.404601	0.229978	-1.7593	8	0.116571	0.42095
Q78ZA7	TG_NT-TG_EE	-0.159651	0.078696	-2.02871	39	0.0493551	0.274024
Q791T5	TG_NT-TG_EE	-0.215445	0.0901891	-2.38881	23	0.0254962	0.197521
Q791V5	TG_NT-TG_EE	-0.100883	0.0836467	-1.20606	48	0.233706	0.587018
Q7M6Y3	TG_NT-TG_EE	-0.0461662	0.0779184	-0.592494	38	0.55703	0.825631
Q7TMB8	TG_NT-TG_EE	-0.0618426	0.0877387	-0.70485	37	0.485317	0.784336
Q7TME0	TG_NT-TG_EE	0.0960287	0.0753083	1.27514	63	0.206942	0.554272
Q7TMF3	TG_NT-TG_EE	-0.0949205	0.139819	-0.678883	60	0.499822	0.795075
Q7TMK9	TG_NT-TG_EE	0.0062523	0.0792055	0.0789377	72	0.937301	0.982357
Q7TMM9	TG_NT-TG_EE	0.156162	0.160738	0.971526	9	0.356671	0.702823
Q7TMY8	TG_NT-TG_EE	-0.0539703	0.0762356	-0.707941	14	0.490601	0.787622
Q7TN98	TG_NT-TG_EE	-0.0423028	0.293242	-0.144259	7	0.889361	0.962903
Q7TNC4	TG_NT-TG_EE	0.199991	0.119658	1.67136	4	0.16997	0.50386
Q7TNG5	TG_NT-TG_EE	-0.121857	0.107901	-1.12934	8	0.291478	0.647864
Q7TNS2	TG_NT-TG_EE	0.0033781	0.20299	0.0166417	8	0.98713	0.99813
Q7TPD3	TG_NT-TG_EE	0.0158033	0.386788	0.0408579	5	0.96899	0.994166
Q7TPM6	TG_NT-TG_EE	0.102623	0.112475	0.912407	9	0.385343	0.724216
Q7TPR4	TG_NT-TG_EE	0.0635824	0.0543189	1.17054	134	0.243861	0.600919
Q7TPS5	TG_NT-TG_EE	0.000227748	0.165594	0.00137534	6	0.998947	0.999581
Q7TQ95	TG_NT-TG_EE	0.0424847	0.0819062	0.5187	38	0.606978	0.842187
Q7TQD2	TG_NT-TG_EE	-0.0225714	0.0275443	-0.819458	61	0.415715	0.747054
Q7TQF7	TG_NT-TG_EE	-0.0167084	0.0501607	-0.333097	128	0.739606	0.899201
Q7TQH0	TG_NT-TG_EE	-0.117353	0.42037	-0.279167	4	0.793956	0.921001
Q7TQI3	TG_NT-TG_EE	-0.0430691	0.0604272	-0.712744	91	0.477828	0.78121
Q7TSH2	TG_NT-TG_EE	-0.196204	0.219623	-0.893365	5	0.412591	0.746474
Q7TSJ2	TG_NT-TG_EE	-0.117162	0.0462122	-2.53531	216	0.0119423	0.123643
Q7TSS2	TG_NT-TG_EE	0.412082	0.215226	1.91465	5	0.113707	0.416248
Q7TT50	TG_NT-TG_EE	-0.0852427	0.0671511	-1.26942	19	0.219622	0.567521
Q80SW1	TG_NT-TG_EE	-0.009583	0.0659969	-0.145204	77	0.884929	0.962903
Q80T41	TG_NT-TG_EE	-0.0201826	0.0776677	-0.259858	6	0.80366	0.925967
Q80TA6	TG_NT-TG_EE	-0.0156607	0.185315	-0.0845082	6	0.935402	0.981766
Q80TB8	TG_NT-TG_EE	-0.174907	0.0961919	-1.81831	26	0.080556	0.347381
Q80TE7	TG_NT-TG_EE	-0.196715	0.105597	-1.86289	20	0.0772328	0.343042
Q80TJ1	TG_NT-TG_EE	0.0663966	0.0458348	1.44861	281	0.148562	0.475377
Q80TK0	TG_NT-TG_EE	-0.157359	0.185851	-0.846692	9	0.419111	0.748111
Q80TL0	TG_NT-TG_EE	-0.016668	0.10632	-0.156773	49	0.876068	0.958311
Q80TL4	TG_NT-TG_EE	-0.00178272	0.0770115	-0.0231488	61	0.981607	0.99813
Q80TM9	TG_NT-TG_EE	0.081292	0.093082	0.873338	19	0.393383	0.73415
Q80TQ2	TG_NT-TG_EE	-0.218257	0.196525	-1.11058	5	0.317282	0.672472
Q80TR1	TG_NT-TG_EE	0.440044	0.0783335	5.61757	8	0.000499909	0.0175297
Q80TS3	TG_NT-TG_EE	0.430863	0.246187	1.75014	4	0.15499	0.480849
Q80TV8	TG_NT-TG_EE	0.193791	0.242251	0.799959	6	0.454232	0.766306
Q80TY0	TG_NT-TG_EE	0.0958958	0.0618747	1.54984	4	0.196112	0.540523
Q80TZ3	TG_NT-TG_EE	0.0661548	0.0592998	1.1156	194	0.265973	0.619056
Q80U23	TG_NT-TG_EE	-0.0710652	0.100398	-0.707835	59	0.481835	0.78121
Q80U28	TG_NT-TG_EE	-0.0059282	0.0539146	-0.109955	86	0.912701	0.970997
Q80U40	TG_NT-TG_EE	0.0662518	0.228809	0.289551	6	0.781905	0.916752
Q80U49	TG_NT-TG_EE	0.0460783	0.124146	0.371161	7	0.721496	0.894319
Q80U56	TG_NT-TG_EE	0.0406036	0.376313	0.107898	6	0.917594	0.973095
Q80U63	TG_NT-TG_EE	0.133731	0.11426	1.1704	46	0.247866	0.605304
Q80UG2	TG_NT-TG_EE	0.0647148	0.0595605	1.08654	64	0.281317	0.638614
Q80UG5	TG_NT-TG_EE	0.0421236	0.0873841	0.482051	74	0.631193	0.854835
Q80UJ7	TG_NT-TG_EE	0.0974104	0.150748	0.646178	15	0.527927	0.813189
Q80UK0	TG_NT-TG_EE	0.0812918	0.199629	0.407214	7	0.696015	0.88246
Q80UP3	TG_NT-TG_EE	0.0918502	0.0637795	1.44012	16	0.169114	0.502439
Q80UU9	TG_NT-TG_EE	0.14261	0.0892919	1.59712	8	0.148906	0.475821
Q80UV9	TG_NT-TG_EE	-0.0837084	0.372685	-0.224609	7	0.828699	0.939724
Q80UW2	TG_NT-TG_EE	0.281182	0.0978101	2.87477	41	0.00638289	0.0885573
Q80UY2	TG_NT-TG_EE	0.0691338	0.0604007	1.14458	15	0.270317	0.624082
Q80VD1	TG_NT-TG_EE	0.1902	0.138289	1.37538	17	0.186867	0.527543
Q80VP0	TG_NT-TG_EE	0.0254518	0.0544098	0.46778	57	0.641725	0.860883
Q80VP1	TG_NT-TG_EE	0.25928	0.0994992	2.60585	22	0.0161352	0.152221
Q80VP9	TG_NT-TG_EE	0.121949	0.164401	0.74178	9	0.477131	0.78121
Q80W21	TG_NT-TG_EE	-0.0433637	0.0612266	-0.70825	7	0.501686	0.795357
Q80W47	TG_NT-TG_EE	-0.00374216	0.0710396	-0.0526771	21	0.958487	0.990486
Q80W54	TG_NT-TG_EE	0.0480257	0.322292	0.149013	6	0.886426	0.962903
Q80WC7	TG_NT-TG_EE	-0.044114	0.225106	-0.19597	7	0.850201	0.951484
Q80WJ7	TG_NT-TG_EE	-0.0464997	0.0844455	-0.550647	30	0.585953	0.834109
Q80WM4	TG_NT-TG_EE	0.00249626	0.0733728	0.0340216	17	0.973256	0.994794
Q80WQ2	TG_NT-TG_EE	0.181509	0.0692272	2.62194	6	0.0394837	0.254857
Q80X50	TG_NT-TG_EE	0.199534	0.192894	1.03442	14	0.318477	0.672472
Q80X80	TG_NT-TG_EE	-0.0457176	0.0774333	-0.590412	46	0.557804	0.825705
Q80XI3	TG_NT-TG_EE	0.156814	0.0859397	1.8247	13	0.0911047	0.367606
Q80XI4	TG_NT-TG_EE	-0.0568746	0.0798539	-0.712233	52	0.479504	0.78121
Q80XN0	TG_NT-TG_EE	0.203377	0.0556206	3.65651	84	0.000444716	0.0164607
Q80XQ2	TG_NT-TG_EE	0.935435	0.38309	2.44182	6	0.0503473	0.277222
Q80XU3	TG_NT-TG_EE	-0.0697446	0.155112	-0.449639	8	0.664904	0.872866
Q80Y14	TG_NT-TG_EE	0.233571	0.178268	1.31023	7	0.231473	0.583803
Q80Y17	TG_NT-TG_EE	-0.0529814	0.198839	-0.266453	4	0.803062	0.925967
Q80Y86	TG_NT-TG_EE	0.0332295	0.109942	0.302246	8	0.770173	0.910848
Q80YA9	TG_NT-TG_EE	0.0913171	0.0995299	0.917484	62	0.362445	0.705233
Q80YD1	TG_NT-TG_EE	-0.00979001	0.303147	-0.0322946	5	0.975487	0.995741
Q80YN3	TG_NT-TG_EE	-0.253411	0.0798052	-3.17537	46	0.00267063	0.0497596
Q80YX1	TG_NT-TG_EE	-0.188706	0.0702918	-2.68461	15	0.0169745	0.15653
Q80Z24	TG_NT-TG_EE	-0.131914	0.163629	-0.806179	26	0.427452	0.751938
Q80Z38	TG_NT-TG_EE	-0.219188	0.143599	-1.52639	12	0.15283	0.479436
Q80ZF8	TG_NT-TG_EE	0.0607402	0.53433	0.113675	5	0.913918	0.97148
Q80ZI1	TG_NT-TG_EE	0.377511	0.378497	0.997396	6	0.357081	0.702823
Q80ZJ1	TG_NT-TG_EE	-0.0645233	0.12783	-0.504759	8	0.627336	0.85335
Q810B6	TG_NT-TG_EE	-0.230906	0.433659	-0.532459	6	0.61354	0.844569
Q810J8	TG_NT-TG_EE	0.637234	0.535405	1.19019	5	0.287395	0.644096
Q810U3	TG_NT-TG_EE	0.131387	0.0424533	3.09487	207	0.0022412	0.0462344
Q810U4	TG_NT-TG_EE	0.0938646	0.0454735	2.06416	178	0.0404531	0.256729
Q811D0	TG_NT-TG_EE	-0.267443	0.0874199	-3.05929	34	0.004308	0.0657219
Q812A2	TG_NT-TG_EE	0.0778387	0.0756187	1.02936	63	0.307248	0.662472
Q8BFQ4	TG_NT-TG_EE	0.847115	0.241493	3.50782	6	0.012705	0.127289
Q8BFQ8	TG_NT-TG_EE	0.27001	0.0912194	2.96001	20	0.00774127	0.0968567
Q8BFR5	TG_NT-TG_EE	-0.0146042	0.0600606	-0.243158	157	0.8082	0.929587
Q8BFT9	TG_NT-TG_EE	0.105318	0.282512	0.37279	7	0.720336	0.894129
Q8BFY6	TG_NT-TG_EE	-0.0887143	0.0929089	-0.954852	9	0.364594	0.70762
Q8BFY9	TG_NT-TG_EE	0.0776155	0.0896561	0.865702	15	0.400288	0.734779
Q8BFZ3	TG_NT-TG_EE	-0.378791	0.718085	-0.527502	8	0.612157	0.844225
Q8BFZ9	TG_NT-TG_EE	-0.4165	0.164573	-2.5308	17	0.0215438	0.178305
Q8BG02	TG_NT-TG_EE	0.527799	0.209372	2.52086	4	0.0652967	0.315355
Q8BG05	TG_NT-TG_EE	0.0592595	0.0565987	1.04701	67	0.298857	0.65512
Q8BG18	TG_NT-TG_EE	0.34258	0.275921	1.24159	7	0.254374	0.607989
Q8BG32	TG_NT-TG_EE	-0.0825016	0.0624919	-1.3202	70	0.19107	0.532948
Q8BG39	TG_NT-TG_EE	0.107205	0.075449	1.42089	84	0.159051	0.488892
Q8BG51	TG_NT-TG_EE	0.0422394	0.0721207	0.585676	45	0.561019	0.827079
Q8BG67	TG_NT-TG_EE	0.134438	0.228171	0.5892	5	0.58134	0.834109
Q8BG73	TG_NT-TG_EE	0.175421	0.0577298	3.03865	15	0.00829315	0.100006
Q8BG92	TG_NT-TG_EE	-0.159123	0.234503	-0.678554	8	0.516565	0.804092
Q8BGB5	TG_NT-TG_EE	-0.20012	0.250795	-0.797943	8	0.447939	0.762932
Q8BGB7	TG_NT-TG_EE	-0.388959	0.249073	-1.56163	8	0.157	0.484781
Q8BGC4	TG_NT-TG_EE	-0.152339	0.202124	-0.753689	6	0.479558	0.78121
Q8BGD9	TG_NT-TG_EE	-0.0167815	0.0723311	-0.232009	39	0.817744	0.933102
Q8BGH2	TG_NT-TG_EE	-0.0535934	0.0767706	-0.698098	59	0.487858	0.785664
Q8BGH4	TG_NT-TG_EE	-0.13768	0.0447388	-3.07741	4	0.0370249	0.244885
Q8BGN3	TG_NT-TG_EE	-0.210744	0.332855	-0.633142	7	0.546761	0.823584
Q8BGN8	TG_NT-TG_EE	-0.00662697	0.120728	-0.0548917	9	0.957424	0.990118
Q8BGQ1	TG_NT-TG_EE	0.288061	0.297116	0.969524	8	0.360679	0.704133
Q8BGQ7	TG_NT-TG_EE	-0.051373	0.0594601	-0.863991	80	0.390176	0.729698
Q8BGR6	TG_NT-TG_EE	-0.203985	0.25909	-0.787313	6	0.461058	0.770841
Q8BGS2	TG_NT-TG_EE	0.130176	0.081047	1.60618	8	0.146901	0.474558
Q8BGT8	TG_NT-TG_EE	0.110321	0.118843	0.928292	42	0.358561	0.703678
Q8BGU5	TG_NT-TG_EE	0.333753	0.206958	1.61266	9	0.141277	0.465976
Q8BGX2	TG_NT-TG_EE	-0.0797041	0.182071	-0.437764	6	0.676876	0.874603
Q8BGZ1	TG_NT-TG_EE	0.00984456	0.0425182	0.231537	84	0.81746	0.933102
Q8BH04	TG_NT-TG_EE	0.146875	0.0904415	1.62398	53	0.110313	0.408312
Q8BH44	TG_NT-TG_EE	-0.0317226	0.0826878	-0.383643	49	0.702903	0.885219
Q8BH55	TG_NT-TG_EE	-0.479541	0.322085	-1.48886	5	0.196697	0.541526
Q8BH58	TG_NT-TG_EE	0.0231977	0.108813	0.213189	13	0.834487	0.941934
Q8BH59	TG_NT-TG_EE	-0.0780081	0.0383594	-2.03361	217	0.0432079	0.263089
Q8BH66	TG_NT-TG_EE	0.111778	0.0541071	2.06587	119	0.0410115	0.256729
Q8BH82	TG_NT-TG_EE	0.101541	0.228714	0.443964	7	0.670469	0.874603
Q8BH95	TG_NT-TG_EE	-0.167798	0.207276	-0.80954	25	0.425843	0.751073
Q8BHB9	TG_NT-TG_EE	-0.0299995	0.176253	-0.170207	11	0.867937	0.955018
Q8BHC1	TG_NT-TG_EE	0.0660401	0.152463	0.433156	7	0.677935	0.874603
Q8BHE3	TG_NT-TG_EE	0.12675	0.0913743	1.38715	49	0.171672	0.506091
Q8BHG1	TG_NT-TG_EE	0.038507	0.201123	0.19146	11	0.851654	0.951484
Q8BHH2	TG_NT-TG_EE	0.217376	0.216658	1.00332	6	0.354441	0.702823
Q8BHL3	TG_NT-TG_EE	-0.349573	0.764785	-0.457087	5	0.666781	0.872866
Q8BHL5	TG_NT-TG_EE	0.0625626	0.0523073	1.19606	14	0.251538	0.607751
Q8BHN3	TG_NT-TG_EE	0.0929617	0.0685371	1.35637	103	0.177947	0.517152
Q8BHW2	TG_NT-TG_EE	0.270498	0.138258	1.95647	9	0.0821091	0.351237
Q8BHZ0	TG_NT-TG_EE	-0.0787212	0.0720151	-1.09312	27	0.283998	0.641309
Q8BI08	TG_NT-TG_EE	0.00363056	0.2198	0.0165175	7	0.987282	0.99813
Q8BIF0	TG_NT-TG_EE	-0.139286	0.0735273	-1.89434	14	0.0790254	0.345932
Q8BIG7	TG_NT-TG_EE	-0.2775	0.0712613	-3.89411	21	0.000836596	0.0250509
Q8BIJ6	TG_NT-TG_EE	-0.0521525	0.0624174	-0.835543	61	0.406673	0.742826
Q8BIW1	TG_NT-TG_EE	0.353505	0.179027	1.97459	8	0.0837466	0.351703
Q8BIZ1	TG_NT-TG_EE	0.203912	0.0701345	2.90745	47	0.00554553	0.0790313
Q8BJ03	TG_NT-TG_EE	0.317663	0.343608	0.924492	5	0.397655	0.734695
Q8BJI1	TG_NT-TG_EE	-0.179189	0.112533	-1.59232	24	0.1244	0.434502
Q8BJU0	TG_NT-TG_EE	0.0390084	0.0951834	0.409823	32	0.684666	0.878265
Q8BJW6	TG_NT-TG_EE	-0.201923	0.310138	-0.651075	6	0.539117	0.819127
Q8BJY1	TG_NT-TG_EE	0.0427047	0.0853159	0.500548	55	0.618687	0.84809
Q8BK08	TG_NT-TG_EE	-0.144871	0.434112	-0.333718	7	0.748366	0.903668
Q8BK30	TG_NT-TG_EE	0.0308457	0.0973062	0.316996	8	0.759361	0.907488
Q8BK63	TG_NT-TG_EE	0.152535	0.360555	0.423056	4	0.694008	0.881793
Q8BK64	TG_NT-TG_EE	0.134751	0.0897296	1.50174	57	0.138683	0.462334
Q8BK72	TG_NT-TG_EE	-0.254719	0.321861	-0.791393	6	0.458848	0.76956
Q8BKC5	TG_NT-TG_EE	0.0286093	0.07328	0.390411	76	0.697325	0.88246
Q8BKX1	TG_NT-TG_EE	-0.0711811	0.0836818	-0.850617	74	0.397726	0.734695
Q8BKZ9	TG_NT-TG_EE	0.122661	0.0750569	1.63424	76	0.106344	0.399635
Q8BL65	TG_NT-TG_EE	-0.0468933	0.0774801	-0.60523	46	0.548001	0.823584
Q8BL66	TG_NT-TG_EE	0.194148	0.0817482	2.37496	50	0.0214279	0.178305
Q8BL97	TG_NT-TG_EE	-0.314456	0.107623	-2.92184	15	0.0105182	0.113947
Q8BLE7	TG_NT-TG_EE	-0.333825	0.32096	-1.04008	6	0.338387	0.685631
Q8BLF1	TG_NT-TG_EE	-0.109692	0.130372	-0.841383	14	0.414275	0.746768
Q8BLJ3	TG_NT-TG_EE	-0.0729383	0.0958274	-0.761143	6	0.475412	0.78121
Q8BLK3	TG_NT-TG_EE	-0.077448	0.134491	-0.575859	31	0.568868	0.827748
Q8BLQ9	TG_NT-TG_EE	-0.0117468	0.0487828	-0.240797	69	0.810426	0.931344
Q8BLR2	TG_NT-TG_EE	-0.192091	0.0699077	-2.74778	41	0.00887735	0.101975
Q8BLY2	TG_NT-TG_EE	0.359987	0.470119	0.765737	5	0.478402	0.78121
Q8BMF3	TG_NT-TG_EE	0.319944	0.0946489	3.38033	88	0.00108121	0.028453
Q8BMF4	TG_NT-TG_EE	0.0225086	0.0439725	0.51188	132	0.60959	0.842613
Q8BMG7	TG_NT-TG_EE	-0.222479	0.122609	-1.81454	5	0.129315	0.444677
Q8BMI3	TG_NT-TG_EE	0.16678	0.0809281	2.06084	11	0.0637734	0.313469
Q8BMJ2	TG_NT-TG_EE	-0.258691	0.052053	-4.96976	2	0.0381843	0.249415
Q8BMJ3	TG_NT-TG_EE	0.121423	0.292573	0.415017	7	0.690554	0.880431
Q8BMK4	TG_NT-TG_EE	-0.279748	0.350851	-0.797342	5	0.461422	0.770965
Q8BMS1	TG_NT-TG_EE	-0.0519915	0.059463	-0.874351	135	0.38348	0.72289
Q8BMS4	TG_NT-TG_EE	0.0791882	0.19823	0.399475	9	0.698857	0.88246
Q8BNU0	TG_NT-TG_EE	-0.52791	0.316703	-1.66689	8	0.134095	0.455005
Q8BNW9	TG_NT-TG_EE	-0.12121	0.0685055	-1.76934	63	0.0816762	0.349947
Q8BNY6	TG_NT-TG_EE	0.299553	0.0328645	9.11481	17	5.91644e-08	1.75192e-05
Q8BP47	TG_NT-TG_EE	0.0811014	0.0667418	1.21515	84	0.227713	0.579316
Q8BP67	TG_NT-TG_EE	-0.081148	0.0552643	-1.46836	23	0.15555	0.482025
Q8BP92	TG_NT-TG_EE	0.313902	0.143104	2.19352	22	0.0391296	0.254342
Q8BPM0	TG_NT-TG_EE	0.125778	0.494083	0.254569	4	0.811608	0.931898
Q8BPN8	TG_NT-TG_EE	0.0335106	0.0343767	0.974807	479	0.330148	0.682466
Q8BQP9	TG_NT-TG_EE	-0.619781	0.217257	-2.85275	6	0.0290765	0.211141
Q8BR63	TG_NT-TG_EE	-0.338364	0.240889	-1.40465	6	0.209723	0.556894
Q8BR90	TG_NT-TG_EE	0.00746436	0.0489614	0.152454	15	0.880861	0.960906
Q8BR92	TG_NT-TG_EE	-0.144162	0.140478	-1.02622	12	0.325028	0.678525
Q8BRK8	TG_NT-TG_EE	-0.177299	0.30657	-0.578331	6	0.584079	0.834109
Q8BRT1	TG_NT-TG_EE	-0.00960644	0.0764049	-0.125731	94	0.900214	0.967741
Q8BRV5	TG_NT-TG_EE	0.0661245	0.174968	0.377924	8	0.715318	0.890804
Q8BSS9	TG_NT-TG_EE	-0.063502	0.0688208	-0.922714	4	0.408376	0.743897
Q8BSY0	TG_NT-TG_EE	-0.234282	0.0988715	-2.36956	5	0.0639877	0.313469
Q8BSZ2	TG_NT-TG_EE	-0.000453785	0.252104	-0.00179999	7	0.998614	0.999581
Q8BTG7	TG_NT-TG_EE	0.227569	0.111715	2.03705	41	0.0481362	0.270718
Q8BTI8	TG_NT-TG_EE	0.206541	0.248047	0.832672	4	0.451857	0.765449
Q8BTM8	TG_NT-TG_EE	-0.51401	0.251115	-2.04691	13	0.0614381	0.309613
Q8BTX9	TG_NT-TG_EE	0.185611	0.135926	1.36553	9	0.205239	0.551929
Q8BTY2	TG_NT-TG_EE	0.146102	0.187536	0.779062	8	0.458367	0.76956
Q8BTZ7	TG_NT-TG_EE	0.233849	0.052516	4.4529	6	0.0043157	0.0657219
Q8BU30	TG_NT-TG_EE	-0.013421	0.167203	-0.0802677	14	0.93716	0.982357
Q8BUK6	TG_NT-TG_EE	0.103288	0.122372	0.844051	6	0.431001	0.753188
Q8BUV3	TG_NT-TG_EE	0.0474303	0.0535926	0.885017	159	0.377484	0.71983
Q8BV13	TG_NT-TG_EE	-0.160226	0.200099	-0.800733	7	0.449605	0.763502
Q8BVE3	TG_NT-TG_EE	-0.0477562	0.0523203	-0.912766	167	0.362681	0.705233
Q8BVI4	TG_NT-TG_EE	0.179252	0.10149	1.7662	52	0.083233	0.351703
Q8BVI5	TG_NT-TG_EE	-0.0926044	0.131772	-0.702764	5	0.513566	0.802258
Q8BVL3	TG_NT-TG_EE	0.117153	0.258936	0.452439	6	0.66685	0.872866
Q8BVQ5	TG_NT-TG_EE	0.0208513	0.0619151	0.336773	40	0.738049	0.899201
Q8BVU5	TG_NT-TG_EE	-0.269662	0.421808	-0.639301	6	0.546245	0.823584
Q8BW75	TG_NT-TG_EE	-0.0639471	0.0621809	-1.0284	86	0.306644	0.662241
Q8BW96	TG_NT-TG_EE	0.240052	0.118173	2.03136	24	0.0534337	0.287895
Q8BWF0	TG_NT-TG_EE	0.132326	0.07765	1.70414	99	0.0914922	0.367606
Q8BWG8	TG_NT-TG_EE	-0.0108463	0.086413	-0.125517	31	0.900925	0.967741
Q8BWM0	TG_NT-TG_EE	0.0284629	0.0974282	0.292142	6	0.780016	0.91494
Q8BWQ6	TG_NT-TG_EE	0.303205	0.187801	1.6145	7	0.150453	0.477329
Q8BWT1	TG_NT-TG_EE	-0.239176	0.0529386	-4.51799	79	2.15858e-05	0.0016436
Q8BWY3	TG_NT-TG_EE	-0.368965	0.131526	-2.80525	8	0.0230109	0.186317
Q8BX10	TG_NT-TG_EE	0.301026	0.0718995	4.18676	7	0.00410256	0.0638904
Q8BX70	TG_NT-TG_EE	0.303221	0.107704	2.81532	6	0.0305417	0.217399
Q8BX94	TG_NT-TG_EE	0.123096	0.102079	1.20589	5	0.281805	0.638614
Q8BXR1	TG_NT-TG_EE	0.259181	0.138882	1.8662	22	0.075401	0.341163
Q8BXR9	TG_NT-TG_EE	-0.256552	0.206412	-1.24291	6	0.260267	0.612589
Q8BXV2	TG_NT-TG_EE	0.467143	0.162598	2.87299	10	0.0165835	0.154031
Q8BXZ1	TG_NT-TG_EE	0.46519	0.157249	2.95831	17	0.00880248	0.101975
Q8BY89	TG_NT-TG_EE	0.0857129	0.258598	0.331452	6	0.751574	0.903674
Q8BYH7	TG_NT-TG_EE	0.0515562	0.062476	0.825216	4	0.455619	0.766915
Q8BYI9	TG_NT-TG_EE	0.125834	0.0362836	3.46807	255	0.000615163	0.0202396
Q8BYK6	TG_NT-TG_EE	-0.0182178	0.101547	-0.179403	6	0.863527	0.954883
Q8BYL4	TG_NT-TG_EE	-0.40998	0.344548	-1.18991	6	0.279027	0.637127
Q8BYM5	TG_NT-TG_EE	-0.244388	0.0762341	-3.20576	23	0.00392426	0.0630009
Q8BYN5	TG_NT-TG_EE	-0.0952926	0.200501	-0.475273	5	0.654629	0.866506
Q8BYR5	TG_NT-TG_EE	-0.0908622	0.35186	-0.258234	4	0.808969	0.93007
Q8BZ98	TG_NT-TG_EE	0.0076676	0.0512413	0.149637	94	0.881372	0.96107
Q8BZA9	TG_NT-TG_EE	-0.228751	0.21462	-1.06584	5	0.335234	0.684665
Q8BZI0	TG_NT-TG_EE	0.194413	0.126914	1.53186	8	0.164094	0.496058
Q8C052	TG_NT-TG_EE	0.101173	0.0808926	1.25071	32	0.22011	0.567853
Q8C0C7	TG_NT-TG_EE	0.00705072	0.0781264	0.0902477	50	0.928451	0.979154
Q8C0D4	TG_NT-TG_EE	0.0541888	0.175524	0.308725	5	0.76998	0.910848
Q8C0D5	TG_NT-TG_EE	0.0898813	0.231724	0.387881	6	0.711491	0.888115
Q8C0E2	TG_NT-TG_EE	0.299116	0.106666	2.80423	45	0.00741964	0.0946092
Q8C0L0	TG_NT-TG_EE	0.0567677	0.137299	0.413459	15	0.685121	0.878265
Q8C0M9	TG_NT-TG_EE	0.125632	0.0664469	1.89071	74	0.0625777	0.313356
Q8C0T5	TG_NT-TG_EE	-0.250979	0.0221762	-11.3175	4	0.000347438	0.0142449
Q8C163	TG_NT-TG_EE	-0.117792	0.0974876	-1.20827	16	0.244498	0.601649
Q8C166	TG_NT-TG_EE	0.00924265	0.106929	0.0864374	18	0.932073	0.981355
Q8C167	TG_NT-TG_EE	0.0158164	0.111904	0.141339	24	0.888782	0.962903
Q8C1A5	TG_NT-TG_EE	0.0400661	0.11712	0.342095	8	0.741093	0.899822
Q8C1B1	TG_NT-TG_EE	-0.442629	0.431864	-1.02493	8	0.335388	0.684665
Q8C1B7	TG_NT-TG_EE	-0.0343999	0.0659889	-0.521299	83	0.603547	0.841681
Q8C1Q6	TG_NT-TG_EE	-0.438439	0.525941	-0.833628	4	0.451377	0.765215
Q8C2E7	TG_NT-TG_EE	-0.213936	0.375064	-0.570398	4	0.598921	0.841063
Q8C2Q3	TG_NT-TG_EE	-0.217325	0.101574	-2.13957	17	0.0471909	0.270718
Q8C3W1	TG_NT-TG_EE	0.125996	0.0540375	2.33163	8	0.0480389	0.270718
Q8C419	TG_NT-TG_EE	-0.0346987	0.0631973	-0.549054	92	0.584298	0.834109
Q8C437	TG_NT-TG_EE	0.0613354	0.106377	0.576587	22	0.570072	0.827748
Q8C460	TG_NT-TG_EE	-0.0446723	0.0792766	-0.563499	5	0.597428	0.840626
Q8C522	TG_NT-TG_EE	-0.222796	0.0701722	-3.17499	44	0.00273586	0.0497596
Q8C5H8	TG_NT-TG_EE	0.0718077	0.321136	0.223606	5	0.831913	0.940312
Q8C5Q4	TG_NT-TG_EE	-0.382938	0.161311	-2.37392	4	0.0764937	0.343042
Q8C5W0	TG_NT-TG_EE	-0.0539876	0.160552	-0.336262	12	0.74248	0.899822
Q8C6B2	TG_NT-TG_EE	-0.360094	0.361417	-0.996338	5	0.364829	0.70762
Q8C6E0	TG_NT-TG_EE	-0.199842	0.240634	-0.830482	8	0.430352	0.753188
Q8C6G8	TG_NT-TG_EE	-0.0613457	0.128882	-0.475984	6	0.650922	0.864753
Q8C6I2	TG_NT-TG_EE	-0.0477787	0.0946771	-0.504649	6	0.631799	0.854835
Q8C729	TG_NT-TG_EE	-0.550822	0.0831656	-6.62319	5	0.00118125	0.0296983
Q8C7D2	TG_NT-TG_EE	0.517507	0.255146	2.02827	6	0.0888759	0.364391
Q8C7K6	TG_NT-TG_EE	0.048619	0.408539	0.119007	5	0.909903	0.969569
Q8C7M3	TG_NT-TG_EE	0.0526025	0.158975	0.330886	6	0.751981	0.903674
Q8C7R4	TG_NT-TG_EE	0.231125	0.149862	1.54226	8	0.161583	0.493828
Q8C7X2	TG_NT-TG_EE	0.0812048	0.145178	0.559345	5	0.600054	0.841063
Q8C854	TG_NT-TG_EE	0.0261264	0.0637281	0.409966	48	0.683655	0.877782
Q8C878	TG_NT-TG_EE	0.1913	0.0989383	1.93353	4	0.125306	0.437096
Q8C8N2	TG_NT-TG_EE	-0.241375	0.075803	-3.18424	55	0.0023902	0.0472199
Q8C8R3	TG_NT-TG_EE	0.0463428	0.0345035	1.34313	547	0.179786	0.518474
Q8C8T8	TG_NT-TG_EE	-0.370568	0.301034	-1.23099	8	0.253289	0.607813
Q8C9S4	TG_NT-TG_EE	0.419202	0.114439	3.66312	4	0.0215211	0.178305
Q8CAA7	TG_NT-TG_EE	0.0558123	0.07105	0.785536	80	0.43446	0.753799
Q8CAK1	TG_NT-TG_EE	-0.311845	0.0814703	-3.82772	5	0.0122762	0.124413
Q8CAQ8	TG_NT-TG_EE	-0.00916957	0.0735466	-0.124677	189	0.900912	0.967741
Q8CAY6	TG_NT-TG_EE	-0.0652067	0.103334	-0.631026	49	0.530956	0.814153
Q8CBE3	TG_NT-TG_EE	0.0557498	0.0577822	0.964828	55	0.338854	0.685631
Q8CBW3	TG_NT-TG_EE	-0.0121741	0.0754349	-0.161386	24	0.87314	0.95758
Q8CBY8	TG_NT-TG_EE	0.193764	0.0644128	3.00817	36	0.0047739	0.0711916
Q8CC21	TG_NT-TG_EE	0.0681725	0.587326	0.116073	8	0.910456	0.96977
Q8CC35	TG_NT-TG_EE	0.0823127	0.0921041	0.893692	39	0.376968	0.71983
Q8CCJ3	TG_NT-TG_EE	0.355285	0.15505	2.29142	5	0.0705239	0.328813
Q8CCJ4	TG_NT-TG_EE	0.0460832	0.257633	0.178872	16	0.860284	0.95416
Q8CCN5	TG_NT-TG_EE	0.179217	0.117352	1.52718	8	0.165235	0.496569
Q8CCT4	TG_NT-TG_EE	-0.0129854	0.181257	-0.0716411	8	0.944646	0.98493
Q8CDA1	TG_NT-TG_EE	0.256642	0.298345	0.86022	6	0.422703	0.748214
Q8CDG3	TG_NT-TG_EE	0.268919	0.135193	1.98915	23	0.0587069	0.303071
Q8CDN6	TG_NT-TG_EE	0.0246362	0.0749075	0.328889	41	0.743914	0.900741
Q8CFI0	TG_NT-TG_EE	-0.121345	0.131213	-0.92479	15	0.369714	0.71228
Q8CFV4	TG_NT-TG_EE	0.350545	0.110774	3.1645	15	0.00641335	0.0885573
Q8CFV9	TG_NT-TG_EE	-0.299113	0.108663	-2.75266	6	0.0331748	0.226114
Q8CG72	TG_NT-TG_EE	0.0276797	0.16038	0.172588	6	0.86865	0.955407
Q8CG76	TG_NT-TG_EE	0.12635	0.0948092	1.33267	18	0.199265	0.544098
Q8CGA0	TG_NT-TG_EE	0.364536	0.224854	1.62121	15	0.125799	0.437669
Q8CGC7	TG_NT-TG_EE	-0.0770809	0.0695214	-1.10874	84	0.270709	0.624082
Q8CGF6	TG_NT-TG_EE	0.0972367	0.0762336	1.27551	50	0.208024	0.555494
Q8CGK3	TG_NT-TG_EE	-0.0928586	0.0432697	-2.14604	63	0.0357287	0.238042
Q8CGP2	TG_NT-TG_EE	0.260658	0.0792992	3.28702	18	0.00409703	0.0638904
Q8CGP6	TG_NT-TG_EE	0.0435353	0.194357	0.223996	8	0.828375	0.939724
Q8CGY8	TG_NT-TG_EE	-0.122957	0.100081	-1.22857	51	0.224871	0.575126
Q8CH72	TG_NT-TG_EE	0.220686	0.174662	1.2635	6	0.253282	0.607813
Q8CHC4	TG_NT-TG_EE	0.0469868	0.0354282	1.32626	338	0.185651	0.524665
Q8CHG7	TG_NT-TG_EE	0.0520428	0.0668795	0.778158	94	0.43843	0.756859
Q8CHH9	TG_NT-TG_EE	0.116119	0.0732296	1.58568	94	0.11617	0.420198
Q8CHP8	TG_NT-TG_EE	0.245396	0.0669542	3.66513	30	0.000949749	0.026643
Q8CHT0	TG_NT-TG_EE	0.144245	0.2283	0.631823	8	0.54513	0.823584
Q8CHT1	TG_NT-TG_EE	0.318684	0.290417	1.09733	8	0.304423	0.658959
Q8CHU3	TG_NT-TG_EE	-0.00745704	0.0970526	-0.0768351	32	0.939233	0.983519
Q8CHX7	TG_NT-TG_EE	0.268039	0.089731	2.98714	16	0.00870998	0.101419
Q8CI32	TG_NT-TG_EE	0.385001	0.244739	1.57311	8	0.154339	0.479436
Q8CI71	TG_NT-TG_EE	0.000652071	0.191058	0.00341295	12	0.997333	0.999581
Q8CI94	TG_NT-TG_EE	0.0911224	0.0458171	1.98883	186	0.048186	0.270718
Q8CIB5	TG_NT-TG_EE	0.0655016	0.105166	0.622842	28	0.538429	0.8189
Q8CIE6	TG_NT-TG_EE	0.234811	0.139762	1.68008	21	0.107759	0.401179
Q8CIG8	TG_NT-TG_EE	-0.0767535	0.0942757	-0.814139	11	0.432837	0.753206
Q8CIN4	TG_NT-TG_EE	-0.0388359	0.0742301	-0.523182	16	0.608018	0.842187
Q8CIQ7	TG_NT-TG_EE	-0.0181521	0.0634351	-0.286153	7	0.783044	0.916829
Q8CJ19	TG_NT-TG_EE	0.345759	0.390702	0.884969	6	0.410233	0.744127
Q8CJ67	TG_NT-TG_EE	-0.0247701	0.329937	-0.0750753	7	0.942255	0.98493
Q8CJH3	TG_NT-TG_EE	-0.000752277	0.103072	-0.00729858	6	0.994413	0.999581
Q8JZK9	TG_NT-TG_EE	-0.378019	0.264276	-1.43039	6	0.202551	0.546909
Q8JZN5	TG_NT-TG_EE	0.020988	0.0757371	0.277117	25	0.783969	0.916829
Q8JZP2	TG_NT-TG_EE	-0.230841	0.160221	-1.44076	17	0.167816	0.500626
Q8JZQ2	TG_NT-TG_EE	-0.00858752	0.105485	-0.0814096	33	0.935608	0.981766
Q8JZQ9	TG_NT-TG_EE	0.0665462	0.108878	0.611199	34	0.545133	0.823584
Q8JZS0	TG_NT-TG_EE	0.161421	0.102306	1.57782	22	0.128878	0.443746
Q8JZU2	TG_NT-TG_EE	-0.0313668	0.217821	-0.144002	7	0.889557	0.962903
Q8JZW5	TG_NT-TG_EE	0.195611	0.180522	1.08358	7	0.314455	0.670923
Q8K010	TG_NT-TG_EE	0.214751	0.0919507	2.3355	3	0.101637	0.388056
Q8K019	TG_NT-TG_EE	-0.181697	0.0565741	-3.21167	8	0.0123932	0.125106
Q8K021	TG_NT-TG_EE	-0.000918661	0.0628025	-0.0146278	70	0.988371	0.99813
Q8K097	TG_NT-TG_EE	-0.221598	0.198225	-1.11791	5	0.31442	0.670923
Q8K0E8	TG_NT-TG_EE	-0.372387	0.061931	-6.01293	9	0.000199316	0.00984945
Q8K0G5	TG_NT-TG_EE	0.1471	0.169066	0.870073	19	0.39512	0.734695
Q8K0S0	TG_NT-TG_EE	0.133958	0.0992718	1.34941	68	0.181681	0.521026
Q8K0T0	TG_NT-TG_EE	0.038563	0.0747212	0.516092	157	0.606516	0.842187
Q8K0U4	TG_NT-TG_EE	0.00498374	0.0354906	0.140424	197	0.888468	0.962903
Q8K183	TG_NT-TG_EE	-0.0215202	0.0694514	-0.30986	77	0.757505	0.906489
Q8K1A6	TG_NT-TG_EE	0.141052	0.410459	0.343645	6	0.742836	0.899844
Q8K1L5	TG_NT-TG_EE	-0.0478882	0.109209	-0.438501	17	0.666545	0.872866
Q8K1M6	TG_NT-TG_EE	0.0403988	0.0478305	0.844623	261	0.399095	0.734695
Q8K1Z0	TG_NT-TG_EE	-0.152788	0.0823752	-1.85478	34	0.0723164	0.333431
Q8K212	TG_NT-TG_EE	0.133344	0.0989691	1.34733	65	0.182551	0.521995
Q8K221	TG_NT-TG_EE	-0.0710572	0.146953	-0.483537	30	0.632225	0.854835
Q8K274	TG_NT-TG_EE	-0.0679753	0.214502	-0.316899	18	0.754966	0.904669
Q8K2B3	TG_NT-TG_EE	0.0561747	0.0482156	1.16507	198	0.245391	0.60252
Q8K2C6	TG_NT-TG_EE	0.73508	0.282331	2.60361	6	0.0404657	0.256729
Q8K2C9	TG_NT-TG_EE	0.227765	0.131036	1.73818	18	0.0992551	0.382247
Q8K2K6	TG_NT-TG_EE	0.245066	0.11588	2.11483	25	0.0445861	0.266107
Q8K2P7	TG_NT-TG_EE	-0.0767402	0.240513	-0.319069	7	0.758985	0.907445
Q8K2T1	TG_NT-TG_EE	-0.174836	0.153907	-1.13598	7	0.293355	0.650408
Q8K310	TG_NT-TG_EE	-0.00414369	0.0528526	-0.0784008	131	0.937629	0.982357
Q8K341	TG_NT-TG_EE	-0.0461492	0.121457	-0.379963	9	0.712784	0.888896
Q8K354	TG_NT-TG_EE	0.177583	0.0922364	1.9253	21	0.0678417	0.321133
Q8K386	TG_NT-TG_EE	-0.17401	0.29757	-0.584767	8	0.574821	0.831437
Q8K394	TG_NT-TG_EE	0.0663259	0.0469766	1.41189	5	0.21708	0.565655
Q8K3A0	TG_NT-TG_EE	0.199158	0.198314	1.00425	5	0.361352	0.704465
Q8K3H0	TG_NT-TG_EE	0.226357	0.254983	0.887732	9	0.397788	0.734695
Q8K3J1	TG_NT-TG_EE	-0.136083	0.103893	-1.30983	36	0.19855	0.543016
Q8K3W0	TG_NT-TG_EE	-0.149439	0.200849	-0.744035	6	0.484962	0.784336
Q8K400	TG_NT-TG_EE	0.18658	0.09023	2.06782	28	0.0480089	0.270718
Q8K406	TG_NT-TG_EE	0.296633	0.290544	1.02096	8	0.337153	0.685631
Q8K4G5	TG_NT-TG_EE	0.136594	0.0902484	1.51354	22	0.144378	0.470951
Q8K4P8	TG_NT-TG_EE	0.540679	0.50315	1.07459	8	0.313898	0.670923
Q8K4Q0	TG_NT-TG_EE	0.310353	0.0617186	5.02851	14	0.000184506	0.00983418
Q8K4R4	TG_NT-TG_EE	0.152591	0.192043	0.794566	8	0.449793	0.763502
Q8K4X7	TG_NT-TG_EE	0.105946	0.370885	0.285658	6	0.784746	0.916945
Q8K4Z3	TG_NT-TG_EE	-0.0565787	0.0767476	-0.737205	48	0.464586	0.773522
Q8K4Z5	TG_NT-TG_EE	0.0841944	0.0627794	1.34111	8	0.216711	0.565655
Q8K5B2	TG_NT-TG_EE	-0.184117	0.172706	-1.06607	5	0.33514	0.684665
Q8QZR5	TG_NT-TG_EE	-0.117849	0.385033	-0.306076	5	0.771881	0.911011
Q8QZS1	TG_NT-TG_EE	0.00557023	0.0929999	0.0598949	77	0.952394	0.989207
Q8QZT1	TG_NT-TG_EE	0.0819053	0.0580961	1.40982	84	0.162284	0.494835
Q8QZT2	TG_NT-TG_EE	0.0335112	0.126277	0.265379	6	0.7996	0.924082
Q8QZV4	TG_NT-TG_EE	0.278316	0.339481	0.819827	6	0.443655	0.759859
Q8QZY1	TG_NT-TG_EE	-0.128262	0.16843	-0.761514	27	0.452951	0.765449
Q8QZY9	TG_NT-TG_EE	-0.0896158	0.115038	-0.779014	3	0.492775	0.789684
Q8R001	TG_NT-TG_EE	-0.0243432	0.0829325	-0.293531	32	0.771012	0.910848
Q8R007	TG_NT-TG_EE	0.289718	0.0853846	3.3931	8	0.00945649	0.106235
Q8R010	TG_NT-TG_EE	-0.586129	0.066463	-8.81887	14	4.32723e-07	8.37014e-05
Q8R016	TG_NT-TG_EE	0.0408098	0.0706489	0.577643	44	0.56645	0.827748
Q8R050	TG_NT-TG_EE	-0.142946	0.0457557	-3.12412	56	0.00282349	0.0501771
Q8R071	TG_NT-TG_EE	-0.122461	0.0985349	-1.24281	72	0.217968	0.567271
Q8R081	TG_NT-TG_EE	0.0907311	0.0718612	1.26259	91	0.209963	0.556894
Q8R086	TG_NT-TG_EE	-0.165208	0.330163	-0.500384	4	0.643083	0.860883
Q8R0A5	TG_NT-TG_EE	-0.0229883	0.132218	-0.173867	27	0.863267	0.954883
Q8R0A7	TG_NT-TG_EE	-0.0449934	0.0639552	-0.703513	60	0.484457	0.784336
Q8R0F8	TG_NT-TG_EE	0.13497	0.0844882	1.5975	32	0.119983	0.427789
Q8R0H9	TG_NT-TG_EE	-0.784039	0.284877	-2.7522	5	0.040205	0.256729
Q8R0P4	TG_NT-TG_EE	0.392308	0.339891	1.15422	8	0.281724	0.638614
Q8R0S2	TG_NT-TG_EE	0.0272462	0.0713877	0.381665	52	0.704265	0.885219
Q8R0S4	TG_NT-TG_EE	-0.0702183	0.148448	-0.473016	18	0.641887	0.860883
Q8R0W0	TG_NT-TG_EE	-0.0805816	0.262046	-0.30751	6	0.76885	0.910848
Q8R0Y6	TG_NT-TG_EE	0.0274741	0.0571296	0.480909	177	0.631175	0.854835
Q8R105	TG_NT-TG_EE	0.390029	0.112553	3.4653	4	0.0256933	0.197898
Q8R123	TG_NT-TG_EE	0.217517	0.0638444	3.40699	17	0.00335659	0.0562598
Q8R127	TG_NT-TG_EE	-0.0747821	0.111748	-0.669202	12	0.516035	0.804092
Q8R146	TG_NT-TG_EE	0.0846571	0.17603	0.480925	7	0.645238	0.861632
Q8R151	TG_NT-TG_EE	0.26395	0.267677	0.986076	5	0.369378	0.71228
Q8R164	TG_NT-TG_EE	0.0586649	0.0515429	1.13817	47	0.260816	0.612589
Q8R191	TG_NT-TG_EE	0.267075	0.128646	2.07604	8	0.0715541	0.331638
Q8R1B4	TG_NT-TG_EE	0.029253	0.0991182	0.295133	25	0.77033	0.910848
Q8R1G2	TG_NT-TG_EE	-0.167212	0.168387	-0.993022	8	0.349781	0.697207
Q8R1H0	TG_NT-TG_EE	-0.0343975	0.47159	-0.0729394	6	0.944225	0.98493
Q8R1I1	TG_NT-TG_EE	-0.0564803	0.534858	-0.105599	8	0.9185	0.973669
Q8R1N4	TG_NT-TG_EE	0.052216	0.0508718	1.02642	16	0.31996	0.672472
Q8R1Q8	TG_NT-TG_EE	0.0822811	0.0556476	1.47861	115	0.141978	0.465976
Q8R1T1	TG_NT-TG_EE	-0.202104	0.0757185	-2.66914	14	0.0183306	0.164315
Q8R2R9	TG_NT-TG_EE	0.25041	0.065916	3.79892	49	0.000401872	0.0155216
Q8R2Y0	TG_NT-TG_EE	-0.0691225	0.0743791	-0.929328	22	0.362805	0.705233
Q8R2Y8	TG_NT-TG_EE	0.188032	0.224592	0.837214	7	0.430125	0.753188
Q8R307	TG_NT-TG_EE	-0.162479	0.14439	-1.12528	7	0.297569	0.654259
Q8R317	TG_NT-TG_EE	-0.146288	0.0447953	-3.26571	30	0.0027324	0.0497596
Q8R326	TG_NT-TG_EE	0.0703213	0.0865341	0.812643	33	0.422247	0.748214
Q8R361	TG_NT-TG_EE	-0.342089	0.229778	-1.48878	7	0.180153	0.518474
Q8R366	TG_NT-TG_EE	0.0765948	0.0635355	1.20554	92	0.231085	0.583735
Q8R3P0	TG_NT-TG_EE	0.143218	0.0910223	1.57344	40	0.123494	0.433065
Q8R3Q6	TG_NT-TG_EE	-0.149982	0.199998	-0.749916	7	0.477747	0.78121
Q8R3S6	TG_NT-TG_EE	-0.131317	0.0978182	-1.34246	20	0.194488	0.537984
Q8R3T5	TG_NT-TG_EE	0.0379823	0.155611	0.244085	9	0.812639	0.932104
Q8R3V5	TG_NT-TG_EE	0.069128	0.0705839	0.979374	43	0.332874	0.683495
Q8R3Z5	TG_NT-TG_EE	-0.249716	0.0611846	-4.08135	5	0.00952724	0.106235
Q8R464	TG_NT-TG_EE	-0.0611064	0.122198	-0.50006	42	0.619643	0.848144
Q8R4K2	TG_NT-TG_EE	0.0506995	0.104138	0.486851	6	0.643637	0.860883
Q8R4N0	TG_NT-TG_EE	0.0685792	0.281584	0.243548	6	0.815694	0.933102
Q8R4U7	TG_NT-TG_EE	-0.147407	0.331248	-0.445005	8	0.66811	0.873508
Q8R550	TG_NT-TG_EE	0.652474	0.651662	1.00124	5	0.362671	0.705233
Q8R570	TG_NT-TG_EE	-0.0105536	0.0463216	-0.227834	95	0.820265	0.933393
Q8R574	TG_NT-TG_EE	0.0932634	0.0939393	0.992805	30	0.328746	0.682466
Q8R5C5	TG_NT-TG_EE	0.115465	0.106387	1.08533	32	0.285885	0.642397
Q8R5H1	TG_NT-TG_EE	0.0335257	0.103969	0.322459	19	0.750626	0.903674
Q8R5H6	TG_NT-TG_EE	-0.0801357	0.0616472	-1.29991	77	0.19751	0.542608
Q8R5J9	TG_NT-TG_EE	0.167102	0.119528	1.39801	35	0.170907	0.504393
Q8R5M8	TG_NT-TG_EE	-0.0919261	0.111146	-0.827078	40	0.4131	0.746768
Q8VBV7	TG_NT-TG_EE	-0.0598454	0.105353	-0.568048	16	0.577888	0.832409
Q8VBW6	TG_NT-TG_EE	0.211894	0.0429504	4.93346	4	0.00785337	0.0973452
Q8VBY2	TG_NT-TG_EE	-0.184962	0.0906693	-2.03996	16	0.0582187	0.301854
Q8VBZ3	TG_NT-TG_EE	-0.653211	0.212667	-3.07152	8	0.0153125	0.146791
Q8VCD6	TG_NT-TG_EE	-0.0956594	0.169172	-0.565456	8	0.587268	0.835148
Q8VCI5	TG_NT-TG_EE	-0.141938	0.0869099	-1.63316	8	0.141077	0.465976
Q8VCM7	TG_NT-TG_EE	0.379576	0.21064	1.80201	5	0.131417	0.450161
Q8VCM8	TG_NT-TG_EE	0.406985	0.0943328	4.31436	6	0.00501351	0.0730109
Q8VCR7	TG_NT-TG_EE	-0.0965828	0.28654	-0.337066	5	0.749756	0.903674
Q8VCT3	TG_NT-TG_EE	-0.137207	0.0963246	-1.42443	24	0.167197	0.50009
Q8VCW8	TG_NT-TG_EE	0.100293	0.0613935	1.6336	70	0.106832	0.399635
Q8VCX5	TG_NT-TG_EE	0.0294801	0.0950427	0.310177	9	0.763488	0.909972
Q8VCY8	TG_NT-TG_EE	-0.113079	0.0654286	-1.72828	6	0.134674	0.455005
Q8VD04	TG_NT-TG_EE	0.0353367	0.0727117	0.485983	34	0.630096	0.854835
Q8VD33	TG_NT-TG_EE	-0.245128	0.123297	-1.9881	7	0.0871348	0.361142
Q8VD37	TG_NT-TG_EE	-0.0507069	0.0661655	-0.766365	73	0.44593	0.761534
Q8VDD5	TG_NT-TG_EE	-0.0168802	0.0532108	-0.317233	185	0.751424	0.903674
Q8VDJ3	TG_NT-TG_EE	-0.127642	0.098628	-1.29418	47	0.201928	0.545778
Q8VDK1	TG_NT-TG_EE	-0.305444	0.0687883	-4.44034	22	0.000205773	0.00984945
Q8VDM4	TG_NT-TG_EE	0.0670491	0.0790189	0.84852	90	0.3984	0.734695
Q8VDM6	TG_NT-TG_EE	0.0399245	0.090051	0.443355	13	0.664798	0.872866
Q8VDN2	TG_NT-TG_EE	0.0270838	0.0464362	0.583248	165	0.560522	0.827079
Q8VDP4	TG_NT-TG_EE	0.202981	0.0830201	2.44496	11	0.0325352	0.224047
Q8VDP6	TG_NT-TG_EE	0.230271	0.306258	0.751886	7	0.476635	0.78121
Q8VDQ1	TG_NT-TG_EE	0.0741614	0.203921	0.363676	8	0.725523	0.894319
Q8VDQ8	TG_NT-TG_EE	-0.0315217	0.0433185	-0.727673	134	0.468083	0.777222
Q8VE33	TG_NT-TG_EE	0.0384702	0.114112	0.337126	62	0.737161	0.899201
Q8VE47	TG_NT-TG_EE	-0.00940413	0.0729079	-0.128986	32	0.898176	0.966715
Q8VE70	TG_NT-TG_EE	-0.0832515	0.0770745	-1.08014	6	0.321572	0.675326
Q8VE88	TG_NT-TG_EE	-0.54911	0.15414	-3.56242	6	0.0118924	0.123643
Q8VE97	TG_NT-TG_EE	0.0784668	0.144318	0.543708	17	0.593702	0.838751
Q8VEA4	TG_NT-TG_EE	-0.119155	0.14664	-0.81257	9	0.43743	0.756489
Q8VED9	TG_NT-TG_EE	0.0433312	0.0714772	0.606224	33	0.548514	0.823584
Q8VEH3	TG_NT-TG_EE	0.302725	0.516075	0.586592	6	0.578863	0.832975
Q8VEH5	TG_NT-TG_EE	-0.0592181	0.102803	-0.576033	32	0.568623	0.827748
Q8VEJ9	TG_NT-TG_EE	-0.151313	0.260664	-0.580491	7	0.579782	0.833848
Q8VEK0	TG_NT-TG_EE	-0.0942241	0.0505089	-1.8655	12	0.0867383	0.36062
Q8VEK3	TG_NT-TG_EE	0.0213566	0.0534618	0.399473	149	0.690117	0.880403
Q8VEM8	TG_NT-TG_EE	-0.0686568	0.0607601	-1.12997	84	0.261707	0.612589
Q8VHH5	TG_NT-TG_EE	0.0874593	0.081545	1.07253	44	0.289331	0.646309
Q8VHI6	TG_NT-TG_EE	0.0235093	0.089971	0.261298	33	0.795487	0.921924
Q8VHK5	TG_NT-TG_EE	-0.0276234	0.227952	-0.12118	6	0.907505	0.969569
Q8VHL1	TG_NT-TG_EE	0.0982644	0.0958473	1.02522	30	0.313456	0.670923
Q8VHQ9	TG_NT-TG_EE	-0.168962	0.096961	-1.74257	31	0.0913218	0.367606
Q8VHW2	TG_NT-TG_EE	-0.103054	0.110295	-0.934349	36	0.356349	0.702823
Q8VIJ6	TG_NT-TG_EE	0.0474002	0.0712644	0.665132	113	0.507322	0.800481
Q8VIM9	TG_NT-TG_EE	0.206526	0.112694	1.83262	19	0.0825785	0.351703
Q8WTY4	TG_NT-TG_EE	0.050608	0.144814	0.349468	7	0.737015	0.899201
Q91V09	TG_NT-TG_EE	0.139722	0.088803	1.57339	19	0.132134	0.452036
Q91V12	TG_NT-TG_EE	-0.0501923	0.0685104	-0.732624	85	0.465803	0.774369
Q91V14	TG_NT-TG_EE	0.190705	0.0654048	2.91576	138	0.00414222	0.0638904
Q91V41	TG_NT-TG_EE	-0.104967	0.0496582	-2.1138	69	0.0381499	0.249415
Q91V57	TG_NT-TG_EE	0.220645	0.318785	0.692144	5	0.519668	0.806591
Q91V61	TG_NT-TG_EE	-0.0806678	0.0494024	-1.63287	80	0.106426	0.399635
Q91V64	TG_NT-TG_EE	-0.136244	0.109381	-1.24559	16	0.230846	0.583686
Q91V76	TG_NT-TG_EE	0.324635	0.0671169	4.83686	8	0.00129328	0.0310504
Q91V92	TG_NT-TG_EE	-0.131804	0.0667613	-1.97425	112	0.0508148	0.278645
Q91VD9	TG_NT-TG_EE	-0.0825879	0.0406652	-2.03092	240	0.0433654	0.263089
Q91VE0	TG_NT-TG_EE	0.79485	0.207102	3.83796	5	0.0121489	0.124228
Q91VF2	TG_NT-TG_EE	0.162347	0.133165	1.21914	7	0.262275	0.612589
Q91VI7	TG_NT-TG_EE	-0.181265	0.0660259	-2.74537	50	0.00837594	0.100259
Q91VK4	TG_NT-TG_EE	0.446269	0.165399	2.69815	5	0.042879	0.262695
Q91VM5	TG_NT-TG_EE	0.113785	0.125353	0.907713	29	0.371512	0.713313
Q91VM9	TG_NT-TG_EE	-0.00271154	0.0752348	-0.036041	57	0.971376	0.994442
Q91VN4	TG_NT-TG_EE	-0.0572024	0.069429	-0.823898	44	0.414441	0.746768
Q91VR2	TG_NT-TG_EE	0.110188	0.0738203	1.49264	69	0.140089	0.464882
Q91VR5	TG_NT-TG_EE	0.033855	0.0648781	0.521825	103	0.602913	0.841237
Q91VR7	TG_NT-TG_EE	0.263766	0.167671	1.57311	9	0.150143	0.476915
Q91VR8	TG_NT-TG_EE	0.0685807	0.03301	2.07758	18	0.0523353	0.285318
Q91VT4	TG_NT-TG_EE	-0.0779357	0.152464	-0.511175	9	0.621532	0.848833
Q91VW3	TG_NT-TG_EE	0.224997	0.0693244	3.24557	35	0.00258284	0.0488176
Q91VZ6	TG_NT-TG_EE	0.0711124	0.0761957	0.933287	23	0.360367	0.704133
Q91W43	TG_NT-TG_EE	0.230584	0.141186	1.63319	7	0.146447	0.474558
Q91W50	TG_NT-TG_EE	0.18778	0.11319	1.65898	13	0.121038	0.428945
Q91W69	TG_NT-TG_EE	0.348494	0.169872	2.05151	7	0.0793537	0.345932
Q91W86	TG_NT-TG_EE	-9.88994e-05	0.0166758	-0.0059307	5	0.995497	0.999581
Q91W90	TG_NT-TG_EE	0.229026	0.128699	1.77955	15	0.0954136	0.377266
Q91WC3	TG_NT-TG_EE	-0.0364505	0.0679356	-0.536545	142	0.592422	0.838304
Q91WD5	TG_NT-TG_EE	-0.144343	0.0790921	-1.825	116	0.0705744	0.328813
Q91WE1	TG_NT-TG_EE	0.0017931	0.487339	0.00367937	5	0.997207	0.999581
Q91WG4	TG_NT-TG_EE	0.260252	0.162471	1.60184	6	0.16031	0.491064
Q91WG5	TG_NT-TG_EE	-0.0822954	0.146249	-0.562707	8	0.589052	0.836347
Q91WG7	TG_NT-TG_EE	0.0619936	0.0911835	0.679877	42	0.500313	0.795075
Q91WJ8	TG_NT-TG_EE	0.164479	0.0598866	2.7465	15	0.0149914	0.14581
Q91WK2	TG_NT-TG_EE	0.0187327	0.105226	0.178024	26	0.860084	0.95416
Q91WK5	TG_NT-TG_EE	-0.203515	0.0931792	-2.18413	14	0.046461	0.270718
Q91WQ3	TG_NT-TG_EE	-0.153952	0.0916125	-1.68046	57	0.09834	0.380924
Q91WS0	TG_NT-TG_EE	-0.039151	0.0735828	-0.532068	34	0.598139	0.841063
Q91X72	TG_NT-TG_EE	0.307268	0.0895764	3.43024	31	0.00172664	0.0377172
Q91X97	TG_NT-TG_EE	-0.0919236	0.0649312	-1.41571	35	0.165698	0.496723
Q91XF0	TG_NT-TG_EE	0.0864977	0.303456	0.285042	6	0.785196	0.916979
Q91XL9	TG_NT-TG_EE	0.262457	0.128843	2.03703	22	0.0538553	0.289014
Q91XM9	TG_NT-TG_EE	0.107299	0.0616714	1.73986	131	0.0842325	0.352499
Q91XU3	TG_NT-TG_EE	0.149674	0.105027	1.4251	33	0.163518	0.496058
Q91XV3	TG_NT-TG_EE	0.288225	0.0913775	3.15422	61	0.00249786	0.0475485
Q91YD9	TG_NT-TG_EE	0.00129761	0.0787653	0.0164744	31	0.986962	0.99813
Q91YE6	TG_NT-TG_EE	0.050763	0.0963472	0.526876	9	0.611018	0.843453
Q91YE8	TG_NT-TG_EE	0.520349	0.322853	1.61172	5	0.16794	0.500626
Q91YI0	TG_NT-TG_EE	0.123938	0.0611541	2.02665	5	0.0985313	0.381112
Q91YJ2	TG_NT-TG_EE	0.0953324	0.126458	0.753866	7	0.475518	0.78121
Q91YL2	TG_NT-TG_EE	0.360599	0.507828	0.710081	6	0.504303	0.79808
Q91YM2	TG_NT-TG_EE	-0.18628	0.0815699	-2.28369	7	0.0563293	0.294927
Q91YM4	TG_NT-TG_EE	-0.0335363	0.0601137	-0.557881	5	0.60098	0.841063
Q91YP0	TG_NT-TG_EE	-0.153301	0.242837	-0.631294	5	0.555579	0.823938
Q91YP2	TG_NT-TG_EE	0.101044	0.110868	0.91139	15	0.376504	0.71983
Q91YQ5	TG_NT-TG_EE	0.0103857	0.0993396	0.104547	51	0.917145	0.973006
Q91YR1	TG_NT-TG_EE	-0.108731	0.0880472	-1.23492	27	0.227499	0.579316
Q91YT0	TG_NT-TG_EE	0.033171	0.0505301	0.65646	131	0.512679	0.801585
Q91Z31	TG_NT-TG_EE	0.118756	0.0815295	1.4566	41	0.152842	0.479436
Q91Z38	TG_NT-TG_EE	0.254103	0.105373	2.41147	7	0.0466735	0.270718
Q91Z53	TG_NT-TG_EE	-0.0696503	0.0899632	-0.774209	43	0.443044	0.759859
Q91Z61	TG_NT-TG_EE	-0.305114	0.224796	-1.3573	8	0.211736	0.559797
Q91Z67	TG_NT-TG_EE	0.291529	0.149617	1.9485	5	0.108879	0.404126
Q91ZA3	TG_NT-TG_EE	0.0152615	0.0663424	0.230042	80	0.818647	0.933102
Q91ZJ5	TG_NT-TG_EE	0.175055	0.080881	2.16435	84	0.0332762	0.226227
Q91ZP9	TG_NT-TG_EE	0.132241	0.0707244	1.8698	40	0.0688429	0.324099
Q91ZR1	TG_NT-TG_EE	-0.0229191	0.137361	-0.166853	4	0.875581	0.958311
Q91ZU6	TG_NT-TG_EE	0.170199	0.128254	1.32704	4	0.255177	0.608814
Q91ZX7	TG_NT-TG_EE	-0.0192302	0.0771823	-0.249154	83	0.803858	0.925967
Q91ZZ3	TG_NT-TG_EE	0.0916564	0.0747849	1.2256	9	0.251452	0.607751
Q920E5	TG_NT-TG_EE	-0.0417001	0.105404	-0.395622	15	0.697954	0.88246
Q920I9	TG_NT-TG_EE	-0.0282814	0.0554427	-0.510101	192	0.610567	0.843453
Q920P5	TG_NT-TG_EE	0.202943	0.0946549	2.14404	48	0.0371232	0.244885
Q920Q4	TG_NT-TG_EE	0.030579	0.0568988	0.537427	13	0.600052	0.841063
Q921F2	TG_NT-TG_EE	0.134069	0.0550326	2.43618	56	0.0180494	0.162506
Q921F4	TG_NT-TG_EE	0.200161	0.157104	1.27407	26	0.213909	0.563865
Q921G7	TG_NT-TG_EE	-0.394401	0.0820559	-4.80649	36	2.70993e-05	0.0020061
Q921H8	TG_NT-TG_EE	-0.0731173	0.0915333	-0.798805	51	0.428108	0.752081
Q921I1	TG_NT-TG_EE	0.417018	0.048976	8.51475	200	3.9968e-15	7.69274e-12
Q921J2	TG_NT-TG_EE	-0.0525245	0.221939	-0.236662	8	0.818866	0.933102
Q921M3	TG_NT-TG_EE	-0.202743	0.164521	-1.23233	5	0.272611	0.626841
Q921M7	TG_NT-TG_EE	0.072084	0.062239	1.15818	74	0.250514	0.607507
Q921Q7	TG_NT-TG_EE	0.515043	0.128982	3.99313	6	0.00717496	0.0942781
Q921W4	TG_NT-TG_EE	-0.0370706	0.0634056	-0.584658	5	0.584164	0.834109
Q921Z5	TG_NT-TG_EE	0.0122601	0.267304	0.0458656	6	0.964906	0.99282
Q922B1	TG_NT-TG_EE	-0.000613742	0.150447	-0.00407945	7	0.996859	0.999581
Q922B2	TG_NT-TG_EE	0.0354438	0.0555256	0.638332	82	0.525036	0.811143
Q922D8	TG_NT-TG_EE	-0.195886	0.0752807	-2.60207	56	0.0118348	0.123643
Q922E4	TG_NT-TG_EE	0.100759	0.107294	0.939087	24	0.357042	0.702823
Q922F4	TG_NT-TG_EE	0.834821	0.580013	1.43931	4	0.223469	0.573189
Q922H2	TG_NT-TG_EE	-0.0810136	0.101947	-0.794667	27	0.433737	0.753206
Q922J3	TG_NT-TG_EE	-0.162808	0.0767722	-2.12067	29	0.042624	0.262695
Q922J6	TG_NT-TG_EE	-0.0874254	0.372425	-0.234746	9	0.819659	0.933102
Q922P9	TG_NT-TG_EE	0.189477	0.20367	0.930315	7	0.38317	0.72289
Q922Q1	TG_NT-TG_EE	-0.451842	0.315303	-1.43304	8	0.189744	0.531722
Q922Q4	TG_NT-TG_EE	-0.453165	0.157649	-2.87451	4	0.0452625	0.268055
Q922Q8	TG_NT-TG_EE	0.0665295	0.066224	1.00461	15	0.331015	0.682466
Q922Q9	TG_NT-TG_EE	0.0609495	0.249333	0.24445	7	0.813893	0.932895
Q922R1	TG_NT-TG_EE	-0.296683	0.419788	-0.706746	5	0.51129	0.801585
Q922R5	TG_NT-TG_EE	-0.0485195	0.114796	-0.422658	8	0.683676	0.877782
Q922R8	TG_NT-TG_EE	-0.158206	0.0878556	-1.80074	55	0.077227	0.343042
Q922S4	TG_NT-TG_EE	-0.0111317	0.0530608	-0.209791	99	0.834262	0.941934
Q922Y1	TG_NT-TG_EE	-0.018286	0.155841	-0.117338	8	0.909485	0.969569
Q923D2	TG_NT-TG_EE	0.205207	0.0477287	4.29944	23	0.000266946	0.0118569
Q923D4	TG_NT-TG_EE	-0.0901032	0.427462	-0.210786	7	0.839059	0.945094
Q923G2	TG_NT-TG_EE	-0.638978	0.324235	-1.97072	4	0.12007	0.427789
Q923T9	TG_NT-TG_EE	0.0531263	0.141928	0.374319	24	0.711454	0.888115
Q924C1	TG_NT-TG_EE	-0.148949	0.338199	-0.440419	5	0.678023	0.874603
Q924L1	TG_NT-TG_EE	-0.112725	0.138475	-0.814046	12	0.431476	0.753188
Q924M7	TG_NT-TG_EE	0.0616256	0.0850028	0.724983	60	0.47128	0.77865
Q924N4	TG_NT-TG_EE	-0.287314	0.465778	-0.616848	4	0.570713	0.827954
Q925E7	TG_NT-TG_EE	0.0392827	0.283682	0.138475	7	0.893765	0.964771
Q925I1	TG_NT-TG_EE	0.174705	0.211616	0.825577	8	0.432972	0.753206
Q925N0	TG_NT-TG_EE	0.0538573	0.131615	0.409202	30	0.685298	0.878265
Q93092	TG_NT-TG_EE	-0.157086	0.0582858	-2.6951	68	0.00885863	0.101975
Q99020	TG_NT-TG_EE	-0.127983	0.062632	-2.04341	33	0.0490631	0.272971
Q99104	TG_NT-TG_EE	-0.0803979	0.0535544	-1.50124	223	0.134709	0.455005
Q99J08	TG_NT-TG_EE	0.0737969	0.0984468	0.749612	31	0.45914	0.769564
Q99J09	TG_NT-TG_EE	-0.777705	0.462599	-1.68116	8	0.131238	0.450126
Q99J39	TG_NT-TG_EE	0.157087	0.158844	0.988935	7	0.355639	0.702823
Q99J85	TG_NT-TG_EE	0.0524232	0.0712424	0.735844	43	0.465821	0.774369
Q99J99	TG_NT-TG_EE	-0.625249	0.0922522	-6.7776	54	9.46176e-09	3.60223e-06
Q99JB2	TG_NT-TG_EE	0.0578529	0.113847	0.508162	20	0.616899	0.847878
Q99JF8	TG_NT-TG_EE	0.0186266	0.0714349	0.26075	18	0.797245	0.922962
Q99JG2	TG_NT-TG_EE	-0.0553297	0.0774656	-0.714249	15	0.48604	0.784553
Q99JI4	TG_NT-TG_EE	0.0940974	0.120531	0.780688	32	0.440723	0.758249
Q99JI6	TG_NT-TG_EE	0.382723	0.19322	1.98076	7	0.0880832	0.363377
Q99JP0	TG_NT-TG_EE	-0.21967	0.101608	-2.16195	7	0.0674138	0.32039
Q99JP7	TG_NT-TG_EE	0.105146	0.0487801	2.15551	41	0.0370431	0.244885
Q99JR1	TG_NT-TG_EE	-0.107926	0.0829352	-1.30133	39	0.200781	0.544959
Q99JX3	TG_NT-TG_EE	-0.102151	0.0685772	-1.48958	13	0.160192	0.491064
Q99JX4	TG_NT-TG_EE	-0.39214	0.657957	-0.595996	8	0.567654	0.827748
Q99JY0	TG_NT-TG_EE	-0.0160627	0.085545	-0.187769	81	0.851527	0.951484
Q99JY8	TG_NT-TG_EE	0.14343	0.128557	1.11569	22	0.276594	0.632338
Q99JY9	TG_NT-TG_EE	-0.0808146	0.0416507	-1.94029	133	0.0544601	0.289693
Q99K10	TG_NT-TG_EE	0.180434	0.549748	0.328211	6	0.753903	0.904469
Q99K46	TG_NT-TG_EE	0.0381102	0.0422268	0.902512	7	0.396777	0.734695
Q99K48	TG_NT-TG_EE	-0.046467	0.101486	-0.457865	28	0.650583	0.864753
Q99K51	TG_NT-TG_EE	-0.00661133	0.0702879	-0.0940606	52	0.925423	0.978107
Q99K85	TG_NT-TG_EE	0.114122	0.0894615	1.27566	85	0.205551	0.552211
Q99KB8	TG_NT-TG_EE	0.0457759	0.0800005	0.572195	58	0.569401	0.827748
Q99KC8	TG_NT-TG_EE	-0.196871	0.231286	-0.8512	7	0.422818	0.748214
Q99KH8	TG_NT-TG_EE	-0.36937	0.0456802	-8.08601	6	0.000191733	0.00984945
[truncated: 666 more rows]

## Sheet: present in TG.EE_absent in TG
	Sequence	Leading.razor.protein	Unique..Groups.	WT_NT.1.1	WT_NT.2.1	WT_NT.3.1	WT_NT.4.1	WT_NT.5.1	COUNT.WT_NT	WT_EGCG.1.1	WT_EGCG.2.1	WT_EGCG.3.1	WT_EGCG.4.1	WT_EGCG.5.1	COUNT_WT_EGCG	WT_EGCG_EE.1.1	WT_EGCG_EE.2.1	WT_EGCG_EE.3.1	WT_EGCG_EE.4.1	WT_EGCG_EE.5.1	COUNT_WT_EGCG_EE	WT_EE.1.1	WT_EE.2.1	WT_EE.3.1	WT_EE.4.1	COUNT_WT_EE	TG_NT.1.1	TG_NT.2.1	TG_NT.3.1	TG_NT.4.1	TG_NT.5.1	COUNT_TG_NT	TG_EGCG.1.1	TG_EGCG.2.1	TG_EGCG.3.1	TG_EGCG.4.1	TG_EGCG.5.1	COUNT_TG_EGCG	TG_EGCG_EE.1.1	TG_EGCG_EE.2.1	TG_EGCG_EE.3.1	TG_EGCG_EE.4.1	COUNT_TG_EGCG_EE	TG_EE.1.1	TG_EE.2.1	TG_EE.3.1	TG_EE.4.1	TG_EE.5.1	COUNT_TG_EE
Q9R0Q3	HEQEYMEVR	Q9R0Q3	yes	769980	1258200	1108300	706390	715270	5	NA	1473000	NA	2498300	NA	2	NA	1494800	NA	980500	434790	3	985020	NA	1241900	NA	2	NA	1593600	NA	NA	NA	1	1471000	NA	1387100	1186600	716140	4	1007200	NA	1569500	998280	3	1168100	1319100	1279500	1258800	800840	5
Q3TZZ7	LEWLTLMPDAANLDK	Q3TZZ7	yes	366930	381630	874550	NA	213390	4	NA	889120	577090	NA	392310	3	NA	NA	913270	428830	NA	2	NA	NA	613410	NA	1	NA	NA	539960	NA	NA	1	NA	602280	NA	831080	NA	2	NA	540580	467560	348120	3	438790	NA	NA	359700	263960	3
Q8K0Z7	FICDASSLHQVR	Q8K0Z7	yes	374130	NA	882780	NA	266670	3	NA	NA	NA	909310	NA	1	574260	481010	NA	576040	NA	3	429940	648290	NA	NA	2	NA	NA	NA	256320	NA	1	NA	374450	739670	NA	NA	2	NA	565050	NA	362310	2	281690	598850	NA	NA	325700	3
Q9ERR7	GCCQEEAQFETK	Q9ERR7	yes	NA	418370	NA	640090	429020	3	536110	471240	343070	NA	381880	4	785290	NA	781650	481250	815610	4	717810	531640	NA	416860	3	NA	NA	NA	337310	NA	1	945290	NA	NA	NA	NA	1	598120	NA	NA	NA	1	438780	416620	772430	NA	NA	3
Q8BZN6	LLDPLDYETVIEELEK	Q8BZN6	yes	NA	250360	421960	545860	NA	3	NA	602420	NA	NA	290070	2	NA	699490	1013600	NA	555070	3	NA	289120	NA	383020	2	NA	NA	NA	424150	NA	1	320350	905470	NA	NA	355110	3	NA	578060	698440	667040	3	840070	NA	456280	467220	648240	4
O88271	PQALVTSPATPLPAGSGIK	O88271	yes	NA	961450	NA	785340	659280	3	NA	NA	NA	98440	NA	1	487530	515230	NA	NA	NA	2	80501	NA	138130	119340	3	NA	NA	885270	NA	NA	1	NA	NA	154300	121900	NA	2	NA	187690	237770	NA	2	NA	NA	111530	108560	131630	3
Q9QYI4	PQSTGDHPQPTDTTHTTTK	Q9QYI4	yes	NA	157930	NA	69156	417940	3	NA	113800	NA	NA	385200	2	332500	NA	NA	NA	NA	1	NA	NA	NA	NA	0	NA	NA	NA	NA	NA	0	450310	NA	NA	NA	NA	1	124580	NA	NA	NA	1	NA	204430	117860	NA	203590	3
Q9EST5	SLDLFGCEVTNR	Q9EST5	yes	1136500	1598300	1579000	NA	NA	3	1320400	1106900	1427800	NA	NA	3	NA	NA	1286100	NA	836930	2	1109800	847910	945150	821060	4	NA	NA	1710800	NA	NA	1	NA	NA	NA	1036400	NA	1	NA	1576400	1182900	NA	2	NA	1125600	945850	1206300	NA	3
Q9DBB8	WGIVSAGLIANDFTTVLSSLPSSEHQVVAVAAR	Q9DBB8	yes	NA	802910	413270	752990	NA	3	NA	577730	460960	NA	NA	2	NA	551290	NA	327640	NA	2	454970	354680	NA	NA	2	NA	NA	533460	NA	NA	1	NA	NA	309930	NA	NA	1	NA	491810	NA	479650	2	638670	NA	397370	398830	NA	3
Q61578	EMIQLPGTRPILDPSDFLGLQDR	Q61578	yes	605210	NA	NA	NA	441360	2	918540	690890	988850	NA	NA	3	NA	NA	828550	574910	NA	2	563470	632780	520900	NA	3	993400	NA	NA	NA	NA	1	442400	NA	NA	NA	NA	1	995310	824800	NA	NA	2	NA	486260	NA	333980	482750	3
Q9CQ19	FTDEEVDEMYR	Q9CQ19	yes	NA	NA	NA	593680	669770	2	1278500	NA	NA	NA	602190	2	661510	714290	NA	NA	936520	3	535750	NA	NA	328400	2	2495200	NA	NA	NA	NA	1	NA	NA	NA	NA	NA	0	823440	NA	NA	757120	2	NA	428910	454150	NA	617260	3
O88444	HDNVSILFADIVGFTGLASQCTAQELVK	O88444	yes	NA	NA	356350	NA	219860	2	NA	253560	NA	NA	NA	1	101190	284220	284180	NA	NA	3	343090	197510	181420	NA	3	NA	NA	416690	NA	NA	1	253730	272630	601450	NA	NA	3	NA	341970	367330	NA	2	237740	NA	236430	337880	244090	4
Q3UNZ8	IPENVSLQDAAVLPVSYGTAILAVDHR	Q3UNZ8	yes	827790	NA	NA	740400	NA	2	NA	NA	1137000	1024300	NA	2	NA	NA	1163400	NA	NA	1	1017800	NA	611330	NA	2	1513400	NA	NA	NA	NA	1	NA	NA	1281600	NA	NA	1	1324300	1150900	800630	801520	4	1032400	1108200	1174700	951940	803300	5
P84078	NWYIQATCATSGDGLYEGLDWLSNQLR	P84078	yes	NA	317830	NA	NA	719090	2	342910	669190	NA	1226600	NA	3	444210	NA	1086700	NA	721450	3	NA	NA	NA	493060	1	NA	NA	NA	NA	NA	0	NA	NA	NA	628050	NA	1	725980	NA	NA	NA	1	976930	492420	NA	811360	NA	3
Q9WTQ8	YLVQDTDEFILPTGANK	Q9WTQ8	yes	NA	1750400	1976600	NA	NA	2	NA	2876000	2497000	2017100	725840	4	NA	2285800	2157700	1611900	916460	4	1907700	NA	1669500	NA	2	NA	1197000	NA	NA	NA	1	987870	NA	1901500	1294800	NA	3	NA	1302200	1924900	1528200	3	1234900	NA	1676100	1404200	NA	3
P56546	AAGELGIAVCNIPSAAVEETADSTVCHILNLYR	P56546	yes	NA	219680	NA	NA	NA	1	NA	552260	NA	356790	NA	2	NA	NA	636400	350250	NA	2	634380	NA	NA	NA	1	NA	NA	NA	NA	NA	0	NA	NA	505300	NA	414260	2	494530	NA	471630	358320	3	421720	NA	644430	520350	244100	4
P28184	DPETCPCPTGGSCTCSDK	P28184	yes	1507900	NA	NA	NA	NA	1	NA	NA	NA	2383300	NA	1	NA	NA	NA	NA	1537000	1	NA	NA	1009300	NA	1	NA	NA	NA	NA	NA	0	NA	NA	NA	988470	1624000	2	NA	1389000	1420100	1427600	3	NA	NA	1636800	1472600	1013200	3
Q61337	GLGPSLTEDQPGPYLAPGLLGSNIHQQGR	Q61337	yes	1604400	NA	NA	NA	NA	1	NA	NA	NA	NA	NA	0	NA	2366700	2584500	NA	2581100	3	2367100	NA	NA	1173000	2	NA	NA	NA	NA	NA	0	NA	NA	NA	2079100	NA	1	NA	NA	2718500	1886300	2	NA	1545600	NA	1794500	1496100	3
Q9EP53	GPMLVNTLVDYYLETNSQPVLHILTTLQEPHDK	Q9EP53	yes	NA	NA	714780	NA	NA	1	424350	424410	373520	NA	NA	3	454370	313720	NA	NA	NA	2	NA	NA	474320	NA	1	NA	NA	NA	NA	354380	1	NA	NA	NA	NA	NA	0	445420	NA	593820	NA	2	NA	541980	NA	392120	348540	3
Q62351	HIFWGSGSHTLSALVENLK	Q62351	yes	NA	1115400	NA	NA	NA	1	NA	1010300	NA	1384200	NA	2	NA	1040400	NA	NA	NA	1	NA	NA	1013900	646380	2	NA	NA	NA	NA	NA	0	1080100	851950	900860	771980	NA	4	NA	NA	2448300	NA	1	832800	1263100	NA	1170300	849500	4
Q8R3F5	KPLVAVHSNVSGQK	Q8R3F5	yes	NA	NA	NA	NA	382870	1	NA	NA	NA	NA	332560	1	196700	305570	NA	164410	NA	3	NA	NA	NA	NA	0	NA	NA	NA	157860	NA	1	NA	NA	NA	NA	138800	1	NA	110690	128440	135500	3	290240	NA	125360	133370	378470	4
Q9Z0W3	LVSSPQTIMELFFQEVAR	Q9Z0W3	yes	NA	NA	361610	NA	NA	1	NA	NA	NA	301000	NA	1	NA	220160	357300	NA	NA	2	401110	NA	NA	NA	1	NA	NA	NA	142200	NA	1	NA	NA	286740	NA	NA	1	NA	NA	255950	NA	1	NA	NA	245610	320380	161710	3
Q8R3Q2	DQGSQLQETVEPDPLLITLESQDCVEQLLK	Q8R3Q2	yes	NA	NA	NA	NA	NA	0	NA	1047100	NA	936550	NA	2	499900	752670	NA	1085100	790300	4	NA	NA	541770	445610	2	NA	NA	NA	589580	NA	1	733780	NA	NA	NA	NA	1	794650	NA	3577300	504930	3	921900	NA	NA	737410	456040	3
Q9QX60	LHFEALQHVPVLVLDVTEDFSENAAR	Q9QX60	yes	NA	NA	NA	NA	NA	0	NA	1101800	NA	NA	1782300	2	1427400	2217900	NA	996960	NA	3	NA	NA	2224000	1209500	2	NA	568010	NA	NA	NA	1	1648300	NA	2271400	NA	NA	2	NA	NA	2389800	1348700	2	1072300	NA	3334200	NA	1641100	3
P61205	NWYIQATCATSGDGLYEGLDWLANQLK	P61205	yes	NA	NA	NA	NA	NA	0	NA	NA	281810	635160	NA	2	NA	512430	786990	NA	418460	3	NA	NA	NA	NA	0	516960	NA	NA	NA	NA	1	NA	NA	410490	307790	NA	2	668910	NA	300560	1252200	3	445560	481030	357380	NA	NA	3
O89029	SPCECESLVEFQGR	O89029	yes	NA	NA	NA	NA	NA	0	NA	NA	NA	NA	NA	0	323820	NA	1237200	NA	NA	2	NA	NA	467450	NA	1	NA	NA	658990	NA	NA	1	NA	NA	623950	742120	847700	3	NA	1594600	1345600	808570	3	NA	NA	773630	632610	563110	3
P16254	VLLESEQFLTELTR	P16254	yes	NA	NA	NA	NA	NA	0	NA	NA	NA	NA	NA	0	NA	1103000	NA	NA	1266900	2	NA	NA	NA	784460	1	NA	1329800	NA	NA	NA	1	933420	NA	NA	NA	NA	1	NA	1713600	1123200	859150	3	1024200	NA	NA	950880	1079600	3
P70280	VMETQAQVDELK	P70280	yes	NA	NA	NA	NA	NA	0	1020500	NA	NA	2861700	NA	2	NA	NA	NA	277450	NA	1	NA	NA	NA	NA	0	NA	NA	NA	NA	NA	0	NA	3042500	NA	NA	NA	1	1765800	NA	NA	1425900	2	1691500	598310	NA	NA	1522800	3

## Sheet: absent in TG.EE_present in TG
	Sequence	Leading.razor.protein	Unique..Groups.	WT_NT.1.1	WT_NT.2.1	WT_NT.3.1	WT_NT.4.1	WT_NT.5.1	COUNT.WT_NT	WT_EGCG.1.1	WT_EGCG.2.1	WT_EGCG.3.1	WT_EGCG.4.1	WT_EGCG.5.1	COUNT_WT_EGCG	WT_EGCG_EE.1.1	WT_EGCG_EE.2.1	WT_EGCG_EE.3.1	WT_EGCG_EE.4.1	WT_EGCG_EE.5.1	COUNT_WT_EGCG_EE	WT_EE.1.1	WT_EE.2.1	WT_EE.3.1	WT_EE.4.1	COUNT_WT_EE	TG_NT.1.1	TG_NT.2.1	TG_NT.3.1	TG_NT.4.1	TG_NT.5.1	COUNT_TG_NT	TG_EGCG.1.1	TG_EGCG.2.1	TG_EGCG.3.1	TG_EGCG.4.1	TG_EGCG.5.1	COUNT_TG_EGCG	TG_EGCG_EE.1.1	TG_EGCG_EE.2.1	TG_EGCG_EE.3.1	TG_EGCG_EE.4.1	COUNT_TG_EGCG_EE	TG_EE.1.1	TG_EE.2.1	TG_EE.3.1	TG_EE.4.1	TG_EE.5.1	COUNT_TG_EE
F6W8I0	MDIPFLSFLPAEVR	F6W8I0	yes	167220	202030	195720	309430	160660	5	NA	NA	162650	218510	NA	2	NA	272810	279300	216220	NA	3	NA	203220	148880	156180	3	212680	201120	NA	190230	NA	3	NA	246360	NA	NA	NA	1	369950	347760	137500	NA	3	NA	NA	210640	NA	NA	1
Q8VDT1	MNTELVAMEPGVSRNGVR	Q8VDT1	yes	13148000	8929800	15602000	16657000	12621000	5	18107000	16222000	14693000	22697000	9252400	5	9234300	17498000	26407000	NA	12963000	4	18680000	15875000	20402000	11556000	4	19282000	11900000	NA	12366000	NA	3	NA	44714000	21949000	NA	NA	2	NA	27007000	NA	13705000	2	NA	NA	NA	NA	12434000	1
P35279	RQVSIEEGER	P35279	yes	252600	1689600	554270	1623000	3853500	5	951500	2237600	974140	NA	NA	3	1217700	2233400	NA	NA	505090	3	1349000	1561100	867540	962300	4	958750	2205000	559720	NA	1315300	4	1768800	808970	699170	563650	1197200	5	1808500	469210	302950	1027400	4	NA	NA	NA	NA	2026300	1
Q924S8	TEAEGGDDDLQTTEEDTSR	Q924S8	yes	427010	NA	424080	461630	279410	4	589100	376320	NA	NA	194440	3	NA	659660	578350	295410	NA	3	NA	422080	795640	NA	2	535560	NA	683010	335020	NA	3	NA	NA	NA	NA	NA	0	558300	NA	NA	538860	2	NA	566710	NA	NA	NA	1
Q9JKX6	TLHHECVILVK	Q9JKX6	yes	599090	NA	364860	409700	337290	4	1241100	NA	NA	2916500	NA	2	NA	NA	NA	1044500	928830	2	690990	NA	NA	NA	1	NA	842890	529860	452310	460690	4	464090	NA	801410	NA	NA	2	NA	NA	3917100	NA	1	NA	NA	957280	NA	NA	1
Q9CXP8	VSQAAAELQQYCIQNACK	Q9CXP8	yes	NA	1354600	1322500	990570	851980	4	561660	1274200	836540	2379700	665460	5	NA	1289600	NA	835200	NA	2	1116900	939620	NA	NA	2	972850	1205100	1827400	623270	NA	4	672510	620540	2066100	1768000	NA	4	1847500	NA	NA	851960	2	NA	819880	NA	NA	NA	1
Q9Z315	EAAGTTAAAGTGGTTEQPPR	Q9Z315	yes	255270	298520	NA	297400	NA	3	NA	NA	NA	503570	155910	2	NA	NA	NA	NA	211950	1	NA	NA	482160	179760	2	NA	516660	250570	209620	205220	4	NA	NA	426270	275440	118300	3	NA	278710	NA	NA	1	254850	NA	NA	NA	NA	1
Q9JIK9	HEEEAFTAFTAKPEDR	Q9JIK9	yes	NA	1039500	NA	770540	766780	3	NA	740060	1084700	NA	397890	3	783850	833940	908580	812610	719730	5	NA	NA	NA	596460	1	865910	1193400	784270	311440	NA	4	808040	967250	892870	424670	NA	4	723380	NA	NA	NA	1	1305100	NA	NA	NA	NA	1
Q6PDQ2	HHYEQQQEDLAR	Q6PDQ2	yes	NA	209810	NA	143920	212320	3	NA	234910	NA	NA	218480	2	NA	218670	NA	290930	NA	2	218660	144180	259170	NA	3	191150	271670	NA	172240	NA	3	148610	NA	NA	NA	NA	1	NA	NA	NA	NA	0	NA	NA	NA	NA	115220	1
P70122	KEDLISAFGTDDQTEICK	P70122	yes	560350	848630	NA	NA	349640	3	909190	1451800	NA	1216200	349430	4	NA	NA	875400	NA	716020	2	NA	720110	700340	619140	3	NA	819230	735970	409430	NA	3	NA	1880900	913410	856290	NA	3	NA	1066500	731080	1064200	3	NA	NA	1280100	NA	NA	1
Q3UTJ2	KGDTVYILR	Q3UTJ2	yes	696360	899070	876230	NA	NA	3	NA	1647400	NA	NA	601130	2	894820	1484100	NA	825870	NA	3	NA	631100	NA	NA	1	NA	3090700	751940	444180	NA	3	1216300	NA	NA	NA	NA	1	NA	NA	NA	NA	0	1045700	NA	NA	NA	NA	1
Q9CQT1	VWNPAFDVTPHELITGGIITELGVFAPEELR	Q9CQT1	yes	NA	NA	805930	628190	617000	3	NA	508040	502310	921800	463440	4	NA	445440	770800	598780	349890	4	NA	473480	NA	NA	1	700240	500180	726280	383190	NA	4	NA	483640	750360	498520	NA	3	610970	705580	740910	551150	4	NA	445780	NA	NA	NA	1
Q9QZ08	IAEGAHQGDPLSR	Q9QZ08	yes	NA	NA	NA	1065900	1173200	2	317300	1033200	1042400	1173600	NA	4	NA	836820	NA	344300	NA	2	810590	NA	NA	255020	2	NA	568850	685270	353820	857660	4	NA	525690	NA	NA	NA	1	NA	NA	NA	NA	0	NA	NA	NA	NA	411090	1
Q60649	INEIVYFLPFCHSELIQLVNK	Q60649	yes	NA	1186100	NA	1960900	NA	2	NA	1656500	NA	3853400	1285300	3	NA	1235400	2084100	1087700	1728900	4	1126500	801080	733960	NA	3	1539500	1437500	2292500	NA	NA	3	NA	600840	914810	531490	554430	4	NA	NA	919300	731940	2	NA	NA	1834500	NA	NA	1
Q8VI75	LLGLLLPLLAR	Q8VI75	yes	NA	134130	206410	NA	NA	2	179050	NA	234760	NA	109640	3	74389	159980	244030	NA	NA	3	219160	191710	NA	NA	2	174820	166500	180410	NA	NA	3	91921	258010	227280	NA	NA	3	189110	NA	NA	NA	1	NA	251120	NA	NA	NA	1
P97360	MLFSPFFPPGDSIHTK	P97360	yes	NA	NA	7475100	NA	NA	1	3032300	NA	4351600	NA	NA	2	NA	NA	NA	2016000	NA	1	3392200	NA	NA	NA	1	4751900	3332500	NA	NA	2244400	3	NA	NA	6217900	NA	3014800	2	4418300	NA	NA	2105200	2	NA	4641600	NA	NA	NA	1
Q9DCT1	NLGVSNFNHEQLER	Q9DCT1	yes	NA	NA	NA	NA	398620	1	NA	NA	NA	1237700	NA	1	776410	NA	NA	NA	NA	1	320380	NA	477300	NA	2	NA	1434000	NA	487160	893020	3	NA	NA	NA	484240	645950	2	820230	782260	1185100	690660	4	NA	NA	NA	NA	NA	0
Q9EPR2	TLGLSQNVQACETTVELLFDSVIHLGCK	Q9EPR2	yes	NA	NA	429200	NA	NA	1	NA	452760	432570	568930	NA	3	NA	NA	NA	NA	NA	0	531210	379370	NA	267330	3	488070	557370	482580	NA	NA	3	295580	NA	NA	NA	NA	1	NA	443750	NA	NA	1	NA	NA	361320	NA	NA	1
Q9D1H7	AEVDVADELLENLAK	Q9D1H7	yes	NA	NA	NA	NA	NA	0	1374600	1410200	NA	NA	NA	2	605840	1097800	994140	1258200	733460	5	1417100	NA	NA	NA	1	760830	1105300	1237000	NA	NA	3	NA	1208800	NA	NA	NA	1	NA	1532800	NA	NA	1	805140	NA	NA	NA	NA	1
