# Supplementary material for: DYRK1A Overexpression Alters Cognition and Neural-Related Proteomic Pathways in the Hippocampus That Are Rescued by Green Tea Extract and/or Environmental Enrichment
Source: Front Mol Neurosci. 2019 Nov 15;12:272. doi: 10.3389/fnmol.2019.00272 (PMC6873902; doi:10.3389/fnmol.2019.00272)
Supplement: Supplementary file 1 [file Data_Sheet_1.zip › TableS10_myresults_WT_NT-WT_greenteaEE__-__TG_NT-TG_greenteaEE.xlsx]

## Sheet: WT-WT_EGCG.EE-TG-TG.EGCG.EE
Protein	Label	log2FC	SE	Tvalue	DF	pvalue	adj.pvalue
A2A432	WT_NT-WT_EGCGEE__-__TG_NT-TG_EGCGEE	-0.0643178	0.331275	-0.194152	13	0.849058	0.952826
A2A5R2	WT_NT-WT_EGCGEE__-__TG_NT-TG_EGCGEE	-1.12254	0.41247	-2.7215	13	0.0174628	0.196039
A2A690	WT_NT-WT_EGCGEE__-__TG_NT-TG_EGCGEE	-1.33807	0.674033	-1.98518	14	0.0670743	0.373245
A2A699	WT_NT-WT_EGCGEE__-__TG_NT-TG_EGCGEE	-0.096325	0.28195	-0.341638	14	0.737697	0.911789
A2AAJ9	WT_NT-WT_EGCGEE__-__TG_NT-TG_EGCGEE	1.01229	0.148678	6.8086	14	8.47907e-06	0.000951868
A2ADY9	WT_NT-WT_EGCGEE__-__TG_NT-TG_EGCGEE	-0.659923	0.227335	-2.90286	12	0.0132557	0.161444
A2AG50	WT_NT-WT_EGCGEE__-__TG_NT-TG_EGCGEE	0.104927	0.159206	0.659061	44	0.513291	0.814577
A2AGT5	WT_NT-WT_EGCGEE__-__TG_NT-TG_EGCGEE	0.152722	0.271944	0.561592	14	0.583273	0.854543
A2AJA9	WT_NT-WT_EGCGEE__-__TG_NT-TG_EGCGEE	-0.175738	0.350827	-0.500925	12	0.625486	0.867692
A2AJI0	WT_NT-WT_EGCGEE__-__TG_NT-TG_EGCGEE	-0.714364	0.238501	-2.99523	12	0.0111653	0.143427
A2ALS5	WT_NT-WT_EGCGEE__-__TG_NT-TG_EGCGEE	0.0846561	0.134642	0.628748	84	0.53122	0.821662
A2ALU4	WT_NT-WT_EGCGEE__-__TG_NT-TG_EGCGEE	0.582176	0.20254	2.87437	15	0.0115808	0.145862
A2AN08	WT_NT-WT_EGCGEE__-__TG_NT-TG_EGCGEE	0.211438	0.258403	0.818247	15	0.426025	0.758095
A2AQ25	WT_NT-WT_EGCGEE__-__TG_NT-TG_EGCGEE	-0.354832	0.521664	-0.680192	14	0.507476	0.811835
A2ASS6	WT_NT-WT_EGCGEE__-__TG_NT-TG_EGCGEE	-0.244806	0.0761469	-3.21491	12	0.00742424	0.110806
A2ASZ8	WT_NT-WT_EGCGEE__-__TG_NT-TG_EGCGEE	-0.292889	0.783918	-0.373622	15	0.713913	0.90229
A2AWA9	WT_NT-WT_EGCGEE__-__TG_NT-TG_EGCGEE	-0.315725	0.190042	-1.66134	43	0.103919	0.457355
A2CG49	WT_NT-WT_EGCGEE__-__TG_NT-TG_EGCGEE	-0.859452	0.146657	-5.86029	24	4.80871e-06	0.000564367
A2RT62	WT_NT-WT_EGCGEE__-__TG_NT-TG_EGCGEE	0.302103	0.0256405	11.7823	11	1.40388e-07	4.03298e-05
A6H5Z3	WT_NT-WT_EGCGEE__-__TG_NT-TG_EGCGEE	-0.614556	0.199736	-3.07685	31	0.00434842	0.0824248
A6H630	WT_NT-WT_EGCGEE__-__TG_NT-TG_EGCGEE	0.174273	0.0340136	5.12363	10	0.000448312	0.0175385
B0F2B4	WT_NT-WT_EGCGEE__-__TG_NT-TG_EGCGEE	-0.0996522	0.359195	-0.277432	15	0.785235	0.930942
B0V2N1	WT_NT-WT_EGCGEE__-__TG_NT-TG_EGCGEE	-0.0217135	0.109188	-0.198864	134	0.84267	0.951782
B1AXV0	WT_NT-WT_EGCGEE__-__TG_NT-TG_EGCGEE	0.210987	0.21639	0.975031	36	0.336052	0.686372
B1AZP2	WT_NT-WT_EGCGEE__-__TG_NT-TG_EGCGEE	-0.341853	0.18696	-1.82848	16	0.0861814	0.41515
B2RSH2	WT_NT-WT_EGCGEE__-__TG_NT-TG_EGCGEE	-0.0715466	0.100159	-0.714333	101	0.476669	0.790468
B2RUJ5	WT_NT-WT_EGCGEE__-__TG_NT-TG_EGCGEE	-0.163762	0.119225	-1.37355	10	0.19959	0.591613
B2RUR8	WT_NT-WT_EGCGEE__-__TG_NT-TG_EGCGEE	0.200013	0.403737	0.495404	13	0.628583	0.867692
B2RX88	WT_NT-WT_EGCGEE__-__TG_NT-TG_EGCGEE	0.152527	0.298123	0.511626	15	0.616362	0.867692
B2RXS4	WT_NT-WT_EGCGEE__-__TG_NT-TG_EGCGEE	-0.271356	0.128336	-2.11441	28	0.0435149	0.306145
B9EJA2	WT_NT-WT_EGCGEE__-__TG_NT-TG_EGCGEE	-0.00710518	0.112207	-0.0633219	62	0.949714	0.987983
B9EKR1	WT_NT-WT_EGCGEE__-__TG_NT-TG_EGCGEE	-0.0196586	0.115697	-0.169915	196	0.865253	0.95468
D3YVF0	WT_NT-WT_EGCGEE__-__TG_NT-TG_EGCGEE	0.121525	0.0964455	1.26004	181	0.209277	0.59882
D3YXK2	WT_NT-WT_EGCGEE__-__TG_NT-TG_EGCGEE	-0.571338	0.141092	-4.0494	24	0.000465034	0.0176576
D3YZU1	WT_NT-WT_EGCGEE__-__TG_NT-TG_EGCGEE	-0.335214	0.161389	-2.07705	15	0.0553922	0.342928
D3Z7P3	WT_NT-WT_EGCGEE__-__TG_NT-TG_EGCGEE	-0.0224435	0.0730719	-0.307143	327	0.75893	0.920742
E9PUL5	WT_NT-WT_EGCGEE__-__TG_NT-TG_EGCGEE	0.00174918	0.0943131	0.0185465	53	0.985273	0.997528
E9Q401	WT_NT-WT_EGCGEE__-__TG_NT-TG_EGCGEE	-0.130008	0.072927	-1.78272	412	0.0753683	0.393429
E9Q555	WT_NT-WT_EGCGEE__-__TG_NT-TG_EGCGEE	-0.206915	0.222671	-0.929242	15	0.367477	0.706221
E9Q8I9	WT_NT-WT_EGCGEE__-__TG_NT-TG_EGCGEE	0.101892	0.19729	0.516457	17	0.612188	0.866333
F6SEU4	WT_NT-WT_EGCGEE__-__TG_NT-TG_EGCGEE	-0.465288	0.0823769	-5.64828	452	2.86976e-08	1.23495e-05
F6W8I0	WT_NT-WT_EGCGEE__-__TG_NT-TG_EGCGEE	-0.115832	0.53795	-0.215321	10	0.833845	0.950127
F6ZDS4	WT_NT-WT_EGCGEE__-__TG_NT-TG_EGCGEE	0.450412	0.734407	0.6133	13	0.550258	0.833625
F8VPU2	WT_NT-WT_EGCGEE__-__TG_NT-TG_EGCGEE	-0.340377	0.167551	-2.03148	78	0.0456121	0.315738
G3XA57	WT_NT-WT_EGCGEE__-__TG_NT-TG_EGCGEE	0.284401	0.300835	0.945371	14	0.360501	0.700386
G5E829	WT_NT-WT_EGCGEE__-__TG_NT-TG_EGCGEE	-0.0745933	0.0662907	-1.12525	412	0.26114	0.641275
G5E8K5	WT_NT-WT_EGCGEE__-__TG_NT-TG_EGCGEE	0.121069	0.0934062	1.29615	161	0.196777	0.588054
O08529	WT_NT-WT_EGCGEE__-__TG_NT-TG_EGCGEE	0.00722461	0.107685	0.06709	125	0.946617	0.987542
O08532	WT_NT-WT_EGCGEE__-__TG_NT-TG_EGCGEE	-0.113514	0.119497	-0.949932	183	0.3434	0.694166
O08539	WT_NT-WT_EGCGEE__-__TG_NT-TG_EGCGEE	-0.13001	0.0762367	-1.70535	240	0.0894231	0.423652
O08547	WT_NT-WT_EGCGEE__-__TG_NT-TG_EGCGEE	0.363728	0.105348	3.45262	58	0.00104301	0.032757
O08553	WT_NT-WT_EGCGEE__-__TG_NT-TG_EGCGEE	0.0264274	0.0487852	0.541709	428	0.588301	0.857219
O08576	WT_NT-WT_EGCGEE__-__TG_NT-TG_EGCGEE	-0.937804	0.978078	-0.958824	14	0.353915	0.695969
O08583	WT_NT-WT_EGCGEE__-__TG_NT-TG_EGCGEE	-0.382825	0.608255	-0.629382	13	0.540002	0.826488
O08585	WT_NT-WT_EGCGEE__-__TG_NT-TG_EGCGEE	-0.226193	0.203666	-1.11061	88	0.269762	0.64493
O08586	WT_NT-WT_EGCGEE__-__TG_NT-TG_EGCGEE	-0.135667	0.242859	-0.558624	14	0.585243	0.854543
O08599	WT_NT-WT_EGCGEE__-__TG_NT-TG_EGCGEE	-0.16723	0.0725289	-2.3057	491	0.0215431	0.217282
O08638	WT_NT-WT_EGCGEE__-__TG_NT-TG_EGCGEE	-0.620457	0.189356	-3.27666	56	0.00180652	0.0448504
O08663	WT_NT-WT_EGCGEE__-__TG_NT-TG_EGCGEE	1.00616	0.275798	3.64819	13	0.00294751	0.0634206
O08688	WT_NT-WT_EGCGEE__-__TG_NT-TG_EGCGEE	0.113384	0.183604	0.617546	17	0.545059	0.83028
O08709	WT_NT-WT_EGCGEE__-__TG_NT-TG_EGCGEE	0.0929911	0.072934	1.275	264	0.203429	0.59489
O08749	WT_NT-WT_EGCGEE__-__TG_NT-TG_EGCGEE	-0.100923	0.120347	-0.838603	192	0.402735	0.737293
O08756	WT_NT-WT_EGCGEE__-__TG_NT-TG_EGCGEE	-0.0471533	0.104385	-0.451726	114	0.652324	0.873576
O08759	WT_NT-WT_EGCGEE__-__TG_NT-TG_EGCGEE	0.0770536	0.184061	0.418631	16	0.681051	0.888151
O08788	WT_NT-WT_EGCGEE__-__TG_NT-TG_EGCGEE	-0.0813153	0.078701	-1.03322	382	0.302155	0.669918
O08795	WT_NT-WT_EGCGEE__-__TG_NT-TG_EGCGEE	0.0644648	0.137719	0.468091	91	0.640839	0.870677
O08807	WT_NT-WT_EGCGEE__-__TG_NT-TG_EGCGEE	0.318882	0.205138	1.55448	15	0.140913	0.527301
O08810	WT_NT-WT_EGCGEE__-__TG_NT-TG_EGCGEE	0.131274	0.205899	0.637567	10	0.538079	0.825012
O08848	WT_NT-WT_EGCGEE__-__TG_NT-TG_EGCGEE	-0.0459002	0.189357	-0.242401	12	0.812563	0.942938
O08914	WT_NT-WT_EGCGEE__-__TG_NT-TG_EGCGEE	0.00040383	0.122148	0.00330607	79	0.99737	0.999535
O08915	WT_NT-WT_EGCGEE__-__TG_NT-TG_EGCGEE	-0.102629	0.246877	-0.415711	27	0.680907	0.888151
O08917	WT_NT-WT_EGCGEE__-__TG_NT-TG_EGCGEE	0.0351482	0.151969	0.231285	108	0.817531	0.943398
O08919	WT_NT-WT_EGCGEE__-__TG_NT-TG_EGCGEE	0.11811	0.132855	0.889016	70	0.377039	0.711931
O08989	WT_NT-WT_EGCGEE__-__TG_NT-TG_EGCGEE	-0.335063	0.188123	-1.78108	14	0.0965984	0.445256
O08997	WT_NT-WT_EGCGEE__-__TG_NT-TG_EGCGEE	-0.0892763	0.124746	-0.715664	27	0.480343	0.792995
O09061	WT_NT-WT_EGCGEE__-__TG_NT-TG_EGCGEE	-0.659626	0.177559	-3.71497	79	0.000377455	0.0159769
O09111	WT_NT-WT_EGCGEE__-__TG_NT-TG_EGCGEE	0.409131	0.2392	1.71041	18	0.10437	0.457355
O09114	WT_NT-WT_EGCGEE__-__TG_NT-TG_EGCGEE	-0.243046	0.457019	-0.531809	15	0.602647	0.862688
O09126	WT_NT-WT_EGCGEE__-__TG_NT-TG_EGCGEE	0.311475	0.451558	0.689779	10	0.506025	0.811633
O09131	WT_NT-WT_EGCGEE__-__TG_NT-TG_EGCGEE	0.224829	0.190109	1.18263	48	0.242782	0.625552
O09167	WT_NT-WT_EGCGEE__-__TG_NT-TG_EGCGEE	0.370487	0.118439	3.12809	18	0.00581085	0.0989628
O09172	WT_NT-WT_EGCGEE__-__TG_NT-TG_EGCGEE	-0.0106486	0.28766	-0.037018	15	0.970959	0.993312
O35083	WT_NT-WT_EGCGEE__-__TG_NT-TG_EGCGEE	-0.459456	0.254354	-1.80636	15	0.0909629	0.427807
O35089	WT_NT-WT_EGCGEE__-__TG_NT-TG_EGCGEE	-0.350224	0.226777	-1.54435	15	0.143335	0.531513
O35098	WT_NT-WT_EGCGEE__-__TG_NT-TG_EGCGEE	0.101885	0.116439	0.875014	311	0.382241	0.717258
O35114	WT_NT-WT_EGCGEE__-__TG_NT-TG_EGCGEE	0.161995	0.123945	1.30699	14	0.212278	0.600895
O35127	WT_NT-WT_EGCGEE__-__TG_NT-TG_EGCGEE	0.725548	0.312386	2.3226	15	0.034674	0.270329
O35129	WT_NT-WT_EGCGEE__-__TG_NT-TG_EGCGEE	0.180066	0.0845086	2.13075	167	0.0345739	0.270329
O35136	WT_NT-WT_EGCGEE__-__TG_NT-TG_EGCGEE	0.0627633	0.139666	0.449382	91	0.654225	0.873576
O35215	WT_NT-WT_EGCGEE__-__TG_NT-TG_EGCGEE	-0.279436	0.169304	-1.6505	49	0.105237	0.457355
O35226	WT_NT-WT_EGCGEE__-__TG_NT-TG_EGCGEE	-0.129907	0.118321	-1.09793	33	0.280183	0.65469
O35228	WT_NT-WT_EGCGEE__-__TG_NT-TG_EGCGEE	-0.257985	0.618956	-0.416807	14	0.68314	0.888151
O35239	WT_NT-WT_EGCGEE__-__TG_NT-TG_EGCGEE	0.190485	0.132659	1.4359	40	0.158806	0.543096
O35286	WT_NT-WT_EGCGEE__-__TG_NT-TG_EGCGEE	-0.0628243	0.88997	-0.0705914	12	0.944886	0.986932
O35295	WT_NT-WT_EGCGEE__-__TG_NT-TG_EGCGEE	0.126919	0.137349	0.92406	105	0.357574	0.699109
O35343	WT_NT-WT_EGCGEE__-__TG_NT-TG_EGCGEE	-0.18904	0.164082	-1.15211	32	0.25781	0.640063
O35344	WT_NT-WT_EGCGEE__-__TG_NT-TG_EGCGEE	-0.424051	0.292654	-1.44898	47	0.153981	0.54094
O35345	WT_NT-WT_EGCGEE__-__TG_NT-TG_EGCGEE	0.0735934	0.162227	0.453645	23	0.654336	0.873576
O35381	WT_NT-WT_EGCGEE__-__TG_NT-TG_EGCGEE	0.479702	0.144615	3.31709	69	0.00145374	0.0386964
O35382	WT_NT-WT_EGCGEE__-__TG_NT-TG_EGCGEE	0.0535615	0.1153	0.464541	110	0.643179	0.870677
O35393	WT_NT-WT_EGCGEE__-__TG_NT-TG_EGCGEE	0.286518	0.402007	0.712718	13	0.488616	0.798407
O35405	WT_NT-WT_EGCGEE__-__TG_NT-TG_EGCGEE	0.087312	0.429097	0.203478	14	0.841689	0.951507
O35459	WT_NT-WT_EGCGEE__-__TG_NT-TG_EGCGEE	-0.470456	0.359273	-1.30947	14	0.21146	0.600895
O35465	WT_NT-WT_EGCGEE__-__TG_NT-TG_EGCGEE	0.0875827	0.1305	0.671129	15	0.512341	0.814462
O35495	WT_NT-WT_EGCGEE__-__TG_NT-TG_EGCGEE	-0.466244	0.396215	-1.17674	14	0.258918	0.641275
O35526	WT_NT-WT_EGCGEE__-__TG_NT-TG_EGCGEE	0.0792307	0.0811211	0.976697	168	0.330124	0.682427
O35551	WT_NT-WT_EGCGEE__-__TG_NT-TG_EGCGEE	0.226766	0.166956	1.35824	24	0.187021	0.576927
O35593	WT_NT-WT_EGCGEE__-__TG_NT-TG_EGCGEE	0.230126	0.168339	1.36704	33	0.180853	0.574248
O35609	WT_NT-WT_EGCGEE__-__TG_NT-TG_EGCGEE	-0.180305	0.135699	-1.32871	30	0.193961	0.586104
O35621	WT_NT-WT_EGCGEE__-__TG_NT-TG_EGCGEE	0.316891	0.279846	1.13237	16	0.274163	0.647064
O35633	WT_NT-WT_EGCGEE__-__TG_NT-TG_EGCGEE	0.095706	0.134887	0.709528	112	0.479471	0.792385
O35639	WT_NT-WT_EGCGEE__-__TG_NT-TG_EGCGEE	-0.409167	0.419676	-0.97496	9	0.355055	0.697681
O35643	WT_NT-WT_EGCGEE__-__TG_NT-TG_EGCGEE	-0.144925	0.104538	-1.38635	191	0.167258	0.557958
O35658	WT_NT-WT_EGCGEE__-__TG_NT-TG_EGCGEE	0.161998	0.123613	1.31053	49	0.196126	0.587469
O35678	WT_NT-WT_EGCGEE__-__TG_NT-TG_EGCGEE	-0.172133	0.136204	-1.26379	132	0.208534	0.59882
O35681	WT_NT-WT_EGCGEE__-__TG_NT-TG_EGCGEE	-0.112746	0.570534	-0.197615	15	0.845999	0.952749
O35682	WT_NT-WT_EGCGEE__-__TG_NT-TG_EGCGEE	-0.53532	0.992244	-0.539504	10	0.601344	0.862688
O35685	WT_NT-WT_EGCGEE__-__TG_NT-TG_EGCGEE	0.203623	0.119241	1.70766	109	0.0905465	0.427406
O35737	WT_NT-WT_EGCGEE__-__TG_NT-TG_EGCGEE	-0.231492	0.174784	-1.32445	18	0.201926	0.593894
O35841	WT_NT-WT_EGCGEE__-__TG_NT-TG_EGCGEE	-0.196476	0.203226	-0.966788	12	0.352731	0.695969
O35857	WT_NT-WT_EGCGEE__-__TG_NT-TG_EGCGEE	0.0393697	0.14349	0.274373	44	0.785082	0.930942
O35864	WT_NT-WT_EGCGEE__-__TG_NT-TG_EGCGEE	0.269557	0.123953	2.17467	44	0.0350737	0.271953
O35874	WT_NT-WT_EGCGEE__-__TG_NT-TG_EGCGEE	0.0692857	0.139709	0.49593	18	0.625945	0.867692
O35887	WT_NT-WT_EGCGEE__-__TG_NT-TG_EGCGEE	0.272616	0.185717	1.46791	31	0.152203	0.540186
O35900	WT_NT-WT_EGCGEE__-__TG_NT-TG_EGCGEE	-0.0791425	0.164796	-0.480245	14	0.638471	0.870148
O35927	WT_NT-WT_EGCGEE__-__TG_NT-TG_EGCGEE	-0.185965	0.134076	-1.38701	175	0.167204	0.557958
O35945	WT_NT-WT_EGCGEE__-__TG_NT-TG_EGCGEE	0.178448	0.495873	0.359867	11	0.725761	0.905272
O35954	WT_NT-WT_EGCGEE__-__TG_NT-TG_EGCGEE	-0.47591	0.157822	-3.01548	26	0.00566816	0.0982228
O54724	WT_NT-WT_EGCGEE__-__TG_NT-TG_EGCGEE	0.136799	0.455818	0.300117	15	0.768207	0.922334
O54734	WT_NT-WT_EGCGEE__-__TG_NT-TG_EGCGEE	-0.0630779	0.201298	-0.313356	15	0.758325	0.920742
O54774	WT_NT-WT_EGCGEE__-__TG_NT-TG_EGCGEE	-0.101467	0.0884821	-1.14675	232	0.252667	0.635236
O54781	WT_NT-WT_EGCGEE__-__TG_NT-TG_EGCGEE	0.110782	0.141585	0.782442	44	0.438145	0.766245
O54829	WT_NT-WT_EGCGEE__-__TG_NT-TG_EGCGEE	0.208677	0.0917324	2.27484	70	0.0259816	0.230531
O54833	WT_NT-WT_EGCGEE__-__TG_NT-TG_EGCGEE	-0.073201	0.169007	-0.433123	48	0.666865	0.881642
O54865	WT_NT-WT_EGCGEE__-__TG_NT-TG_EGCGEE	-0.159704	0.157654	-1.01301	42	0.316857	0.672927
O54901	WT_NT-WT_EGCGEE__-__TG_NT-TG_EGCGEE	-0.191485	0.121692	-1.57352	65	0.120453	0.499513
O54931	WT_NT-WT_EGCGEE__-__TG_NT-TG_EGCGEE	0.0295058	0.462405	0.0638094	13	0.950093	0.987983
O54946	WT_NT-WT_EGCGEE__-__TG_NT-TG_EGCGEE	-0.0779926	0.278666	-0.279878	14	0.783664	0.930942
O54962	WT_NT-WT_EGCGEE__-__TG_NT-TG_EGCGEE	-0.375948	0.353916	-1.06225	13	0.307457	0.671052
O54983	WT_NT-WT_EGCGEE__-__TG_NT-TG_EGCGEE	0.151682	0.114261	1.3275	248	0.185564	0.575759
O54984	WT_NT-WT_EGCGEE__-__TG_NT-TG_EGCGEE	-0.0913363	0.128048	-0.713298	59	0.478473	0.791427
O54988	WT_NT-WT_EGCGEE__-__TG_NT-TG_EGCGEE	0.0535546	0.141604	0.378199	64	0.706534	0.899498
O54991	WT_NT-WT_EGCGEE__-__TG_NT-TG_EGCGEE	0.0622227	0.107681	0.577844	199	0.564023	0.843747
O55013	WT_NT-WT_EGCGEE__-__TG_NT-TG_EGCGEE	-0.12391	0.608648	-0.203583	15	0.841416	0.951507
O55022	WT_NT-WT_EGCGEE__-__TG_NT-TG_EGCGEE	-0.234153	0.160326	-1.46047	81	0.148028	0.537564
O55023	WT_NT-WT_EGCGEE__-__TG_NT-TG_EGCGEE	-0.0956725	0.10338	-0.925444	100	0.356963	0.698808
O55026	WT_NT-WT_EGCGEE__-__TG_NT-TG_EGCGEE	-0.495839	0.316525	-1.56651	17	0.135653	0.520096
O55029	WT_NT-WT_EGCGEE__-__TG_NT-TG_EGCGEE	0.00542742	0.107143	0.050656	27	0.959973	0.988919
O55033	WT_NT-WT_EGCGEE__-__TG_NT-TG_EGCGEE	-0.221851	0.31169	-0.711767	14	0.488301	0.798407
O55042	WT_NT-WT_EGCGEE__-__TG_NT-TG_EGCGEE	0.117043	0.130846	0.894512	36	0.37699	0.711931
O55091	WT_NT-WT_EGCGEE__-__TG_NT-TG_EGCGEE	0.123515	0.113621	1.08708	85	0.280074	0.65469
O55100	WT_NT-WT_EGCGEE__-__TG_NT-TG_EGCGEE	0.176484	0.310582	0.568237	12	0.580352	0.854543
O55106	WT_NT-WT_EGCGEE__-__TG_NT-TG_EGCGEE	-0.477348	0.65484	-0.728953	15	0.477258	0.7905
O55125	WT_NT-WT_EGCGEE__-__TG_NT-TG_EGCGEE	-0.140176	0.11045	-1.26913	138	0.206532	0.596494
O55126	WT_NT-WT_EGCGEE__-__TG_NT-TG_EGCGEE	-0.140123	0.115088	-1.21754	80	0.226979	0.615809
O55131	WT_NT-WT_EGCGEE__-__TG_NT-TG_EGCGEE	0.0542264	0.14634	0.370551	189	0.711387	0.90229
O55135	WT_NT-WT_EGCGEE__-__TG_NT-TG_EGCGEE	-0.455594	0.418175	-1.08948	12	0.297337	0.668326
O55142	WT_NT-WT_EGCGEE__-__TG_NT-TG_EGCGEE	-0.215159	0.332056	-0.647961	9	0.53319	0.822206
O55143	WT_NT-WT_EGCGEE__-__TG_NT-TG_EGCGEE	0.0727328	0.0697157	1.04328	421	0.297419	0.668326
O55234	WT_NT-WT_EGCGEE__-__TG_NT-TG_EGCGEE	-0.0317119	0.242516	-0.130762	75	0.896314	0.970553
O70133	WT_NT-WT_EGCGEE__-__TG_NT-TG_EGCGEE	-0.111316	0.108011	-1.0306	138	0.304533	0.670228
O70161	WT_NT-WT_EGCGEE__-__TG_NT-TG_EGCGEE	-0.11468	0.106147	-1.08039	194	0.28131	0.656136
O70172	WT_NT-WT_EGCGEE__-__TG_NT-TG_EGCGEE	-0.0359971	0.105599	-0.340885	48	0.734678	0.911113
O70194	WT_NT-WT_EGCGEE__-__TG_NT-TG_EGCGEE	0.227087	0.210397	1.07933	30	0.289044	0.662887
O70251	WT_NT-WT_EGCGEE__-__TG_NT-TG_EGCGEE	0.0365215	0.14101	0.258999	51	0.796679	0.935378
O70252	WT_NT-WT_EGCGEE__-__TG_NT-TG_EGCGEE	0.0492089	0.108845	0.452101	96	0.652216	0.873576
O70274	WT_NT-WT_EGCGEE__-__TG_NT-TG_EGCGEE	0.311472	0.204506	1.52305	8	0.166247	0.557783
O70293	WT_NT-WT_EGCGEE__-__TG_NT-TG_EGCGEE	0.0687435	0.390986	0.175821	13	0.863144	0.954521
O70310	WT_NT-WT_EGCGEE__-__TG_NT-TG_EGCGEE	0.0334429	0.173497	0.192758	76	0.847663	0.952826
O70311	WT_NT-WT_EGCGEE__-__TG_NT-TG_EGCGEE	-0.52563	0.288855	-1.81971	12	0.093825	0.438076
O70318	WT_NT-WT_EGCGEE__-__TG_NT-TG_EGCGEE	0.0862883	0.0725543	1.18929	290	0.235298	0.624925
O70325	WT_NT-WT_EGCGEE__-__TG_NT-TG_EGCGEE	-0.143309	0.159208	-0.900135	80	0.37075	0.706999
O70433	WT_NT-WT_EGCGEE__-__TG_NT-TG_EGCGEE	-0.316853	0.305271	-1.03794	13	0.31822	0.672927
O70435	WT_NT-WT_EGCGEE__-__TG_NT-TG_EGCGEE	0.224	0.136261	1.6439	81	0.104072	0.457355
O70439	WT_NT-WT_EGCGEE__-__TG_NT-TG_EGCGEE	0.245813	0.2057	1.19501	26	0.242871	0.625552
O70443	WT_NT-WT_EGCGEE__-__TG_NT-TG_EGCGEE	-0.0487684	0.115749	-0.421327	125	0.67424	0.885418
O70456	WT_NT-WT_EGCGEE__-__TG_NT-TG_EGCGEE	-2.3301	2.0292	-1.14829	11	0.275209	0.648347
O70492	WT_NT-WT_EGCGEE__-__TG_NT-TG_EGCGEE	-0.155903	0.111993	-1.39208	17	0.181845	0.574248
O70493	WT_NT-WT_EGCGEE__-__TG_NT-TG_EGCGEE	-0.152804	0.152581	-1.00146	29	0.324888	0.678743
O70503	WT_NT-WT_EGCGEE__-__TG_NT-TG_EGCGEE	-0.281317	0.178676	-1.57445	49	0.121818	0.500851
O70589	WT_NT-WT_EGCGEE__-__TG_NT-TG_EGCGEE	-0.155223	0.148449	-1.04563	115	0.297925	0.668326
O70591	WT_NT-WT_EGCGEE__-__TG_NT-TG_EGCGEE	-0.193932	0.167134	-1.16034	32	0.254493	0.636535
O88342	WT_NT-WT_EGCGEE__-__TG_NT-TG_EGCGEE	-0.0158086	0.0890186	-0.177587	310	0.859163	0.953471
O88343	WT_NT-WT_EGCGEE__-__TG_NT-TG_EGCGEE	-0.0260507	0.141063	-0.184674	192	0.85368	0.952826
O88384	WT_NT-WT_EGCGEE__-__TG_NT-TG_EGCGEE	-0.117259	0.557531	-0.210318	9	0.838104	0.951243
O88441	WT_NT-WT_EGCGEE__-__TG_NT-TG_EGCGEE	0.120862	0.189949	0.636287	64	0.526859	0.819865
O88447	WT_NT-WT_EGCGEE__-__TG_NT-TG_EGCGEE	-0.0541067	0.106738	-0.506911	99	0.613345	0.866333
O88448	WT_NT-WT_EGCGEE__-__TG_NT-TG_EGCGEE	0.11386	0.111017	1.02561	12	0.325306	0.678743
O88456	WT_NT-WT_EGCGEE__-__TG_NT-TG_EGCGEE	-0.323913	0.107537	-3.0121	63	0.00373194	0.0741221
O88485	WT_NT-WT_EGCGEE__-__TG_NT-TG_EGCGEE	-0.071691	0.145825	-0.491625	99	0.624073	0.867692
O88487	WT_NT-WT_EGCGEE__-__TG_NT-TG_EGCGEE	0.107157	0.162951	0.657602	87	0.51253	0.814462
O88507	WT_NT-WT_EGCGEE__-__TG_NT-TG_EGCGEE	0.337876	0.124382	2.71644	30	0.010846	0.141436
O88531	WT_NT-WT_EGCGEE__-__TG_NT-TG_EGCGEE	-0.00815461	0.197218	-0.0413482	74	0.96713	0.992105
O88532	WT_NT-WT_EGCGEE__-__TG_NT-TG_EGCGEE	-0.395901	0.312403	-1.26728	9	0.236863	0.624945
O88533	WT_NT-WT_EGCGEE__-__TG_NT-TG_EGCGEE	-0.121265	0.255318	-0.474957	14	0.642142	0.870677
O88543	WT_NT-WT_EGCGEE__-__TG_NT-TG_EGCGEE	0.256466	0.170596	1.50335	57	0.138269	0.525787
O88544	WT_NT-WT_EGCGEE__-__TG_NT-TG_EGCGEE	-0.215549	0.139063	-1.55	98	0.124364	0.504639
O88545	WT_NT-WT_EGCGEE__-__TG_NT-TG_EGCGEE	-0.497566	0.347973	-1.4299	12	0.178263	0.574248
O88569	WT_NT-WT_EGCGEE__-__TG_NT-TG_EGCGEE	-0.167705	0.101629	-1.65018	227	0.10029	0.456192
O88587	WT_NT-WT_EGCGEE__-__TG_NT-TG_EGCGEE	-0.333364	0.242582	-1.37423	13	0.192599	0.585653
O88643	WT_NT-WT_EGCGEE__-__TG_NT-TG_EGCGEE	-0.114018	0.149153	-0.764439	64	0.447415	0.770797
O88685	WT_NT-WT_EGCGEE__-__TG_NT-TG_EGCGEE	0.0731922	0.144233	0.507459	88	0.613102	0.866333
O88696	WT_NT-WT_EGCGEE__-__TG_NT-TG_EGCGEE	-0.11072	0.140175	-0.789874	15	0.44191	0.76784
O88704	WT_NT-WT_EGCGEE__-__TG_NT-TG_EGCGEE	0.0733457	0.148037	0.495456	64	0.621975	0.867692
O88712	WT_NT-WT_EGCGEE__-__TG_NT-TG_EGCGEE	0.156066	0.124347	1.25508	123	0.211829	0.600895
O88737	WT_NT-WT_EGCGEE__-__TG_NT-TG_EGCGEE	0.118846	0.0480609	2.47282	1046	0.0135631	0.162883
O88741	WT_NT-WT_EGCGEE__-__TG_NT-TG_EGCGEE	-0.188043	0.16891	-1.11328	71	0.269345	0.64453
O88745	WT_NT-WT_EGCGEE__-__TG_NT-TG_EGCGEE	0.265945	0.535753	0.496395	15	0.626811	0.867692
O88746	WT_NT-WT_EGCGEE__-__TG_NT-TG_EGCGEE	-0.142179	0.321003	-0.44292	15	0.664144	0.879182
O88844	WT_NT-WT_EGCGEE__-__TG_NT-TG_EGCGEE	0.106201	0.0978525	1.08532	139	0.279661	0.654654
O88845	WT_NT-WT_EGCGEE__-__TG_NT-TG_EGCGEE	0.530539	0.532806	0.995744	14	0.336274	0.686372
O88848	WT_NT-WT_EGCGEE__-__TG_NT-TG_EGCGEE	0.48864	0.44931	1.08753	15	0.293968	0.668326
O88851	WT_NT-WT_EGCGEE__-__TG_NT-TG_EGCGEE	0.273881	0.164375	1.6662	46	0.10247	0.457355
O88935	WT_NT-WT_EGCGEE__-__TG_NT-TG_EGCGEE	0.0228808	0.0522108	0.438239	577	0.661377	0.876968
O88952	WT_NT-WT_EGCGEE__-__TG_NT-TG_EGCGEE	-0.018444	0.20379	-0.0905053	11	0.929513	0.982152
O88958	WT_NT-WT_EGCGEE__-__TG_NT-TG_EGCGEE	1.61199	0.282858	5.69895	14	5.4959e-05	0.00383525
O88986	WT_NT-WT_EGCGEE__-__TG_NT-TG_EGCGEE	-0.164021	0.17854	-0.918678	15	0.372801	0.708401
O88998	WT_NT-WT_EGCGEE__-__TG_NT-TG_EGCGEE	-0.470454	0.463626	-1.01473	15	0.326324	0.678743
O89023	WT_NT-WT_EGCGEE__-__TG_NT-TG_EGCGEE	0.0982413	0.0819081	1.19941	13	0.251774	0.634224
O89051	WT_NT-WT_EGCGEE__-__TG_NT-TG_EGCGEE	-0.687721	0.390149	-1.76271	9	0.111783	0.47471
O89053	WT_NT-WT_EGCGEE__-__TG_NT-TG_EGCGEE	-0.0984105	0.104886	-0.938264	209	0.349192	0.6955
O89079	WT_NT-WT_EGCGEE__-__TG_NT-TG_EGCGEE	0.19318	0.216254	0.893301	24	0.380567	0.716197
O89086	WT_NT-WT_EGCGEE__-__TG_NT-TG_EGCGEE	-0.483594	0.21723	-2.22618	35	0.0325373	0.260904
O89112	WT_NT-WT_EGCGEE__-__TG_NT-TG_EGCGEE	-0.309277	0.133139	-2.32296	83	0.0226291	0.22132
O89116	WT_NT-WT_EGCGEE__-__TG_NT-TG_EGCGEE	0.0921842	0.448719	0.205439	14	0.840187	0.951363
P00397	WT_NT-WT_EGCGEE__-__TG_NT-TG_EGCGEE	0.351029	0.172997	2.02911	10	0.0699089	0.379975
P00405	WT_NT-WT_EGCGEE__-__TG_NT-TG_EGCGEE	-0.189254	0.102848	-1.84013	69	0.0700495	0.379975
P00416	WT_NT-WT_EGCGEE__-__TG_NT-TG_EGCGEE	-0.128578	0.739162	-0.173951	14	0.864394	0.954521
P00493	WT_NT-WT_EGCGEE__-__TG_NT-TG_EGCGEE	0.41591	0.127786	3.25475	121	0.00147186	0.038779
P00848	WT_NT-WT_EGCGEE__-__TG_NT-TG_EGCGEE	-0.0569664	0.902131	-0.0631465	15	0.950484	0.987983
P00920	WT_NT-WT_EGCGEE__-__TG_NT-TG_EGCGEE	-0.216676	0.168166	-1.28846	118	0.200106	0.591674
P01027	WT_NT-WT_EGCGEE__-__TG_NT-TG_EGCGEE	0.0626381	0.268141	0.233601	11	0.819585	0.943455
P01831	WT_NT-WT_EGCGEE__-__TG_NT-TG_EGCGEE	-0.259553	0.147971	-1.75408	54	0.0850904	0.413754
P01898	WT_NT-WT_EGCGEE__-__TG_NT-TG_EGCGEE	-0.399794	0.730927	-0.546969	15	0.592445	0.858268
P01942	WT_NT-WT_EGCGEE__-__TG_NT-TG_EGCGEE	-0.571326	0.121122	-4.71695	84	9.4325e-06	0.00101478
P02088	WT_NT-WT_EGCGEE__-__TG_NT-TG_EGCGEE	-0.51163	0.0855006	-5.98393	89	4.47867e-08	1.65199e-05
P02798	WT_NT-WT_EGCGEE__-__TG_NT-TG_EGCGEE	0.429118	0.535711	0.801025	15	0.435623	0.764434
P02802	WT_NT-WT_EGCGEE__-__TG_NT-TG_EGCGEE	-0.864719	1.763	-0.490481	10	0.634377	0.868186
P03888	WT_NT-WT_EGCGEE__-__TG_NT-TG_EGCGEE	0.153301	0.400414	0.382858	15	0.707196	0.899498
P03899	WT_NT-WT_EGCGEE__-__TG_NT-TG_EGCGEE	0.269019	0.319206	0.842777	13	0.41459	0.748582
P03911	WT_NT-WT_EGCGEE__-__TG_NT-TG_EGCGEE	0.538299	0.466861	1.15302	17	0.264859	0.641275
P03921	WT_NT-WT_EGCGEE__-__TG_NT-TG_EGCGEE	0.0513254	0.12597	0.40744	17	0.68877	0.892325
P03930	WT_NT-WT_EGCGEE__-__TG_NT-TG_EGCGEE	0.841642	0.323894	2.59851	15	0.0201586	0.213318
P03995	WT_NT-WT_EGCGEE__-__TG_NT-TG_EGCGEE	-0.394583	0.0733738	-5.37771	340	1.40577e-07	4.03298e-05
P04370	WT_NT-WT_EGCGEE__-__TG_NT-TG_EGCGEE	0.014558	0.114925	0.126674	119	0.899412	0.970641
P04627	WT_NT-WT_EGCGEE__-__TG_NT-TG_EGCGEE	-0.126875	0.140827	-0.900928	15	0.381864	0.717258
P04925	WT_NT-WT_EGCGEE__-__TG_NT-TG_EGCGEE	0.142123	0.148135	0.959416	18	0.35006	0.695809
P05063	WT_NT-WT_EGCGEE__-__TG_NT-TG_EGCGEE	0.194962	0.071171	2.73935	293	0.00653355	0.103457
P05064	WT_NT-WT_EGCGEE__-__TG_NT-TG_EGCGEE	0.00837706	0.0655438	0.127809	368	0.89837	0.970641
P05132	WT_NT-WT_EGCGEE__-__TG_NT-TG_EGCGEE	-0.0433662	0.11901	-0.364392	66	0.71673	0.90229
P05201	WT_NT-WT_EGCGEE__-__TG_NT-TG_EGCGEE	0.0801754	0.0619468	1.29426	334	0.196469	0.587812
P05202	WT_NT-WT_EGCGEE__-__TG_NT-TG_EGCGEE	-0.00745181	0.0699116	-0.106589	410	0.915167	0.975444
P05532	WT_NT-WT_EGCGEE__-__TG_NT-TG_EGCGEE	-0.284073	0.222713	-1.27551	14	0.222886	0.610467
P06151	WT_NT-WT_EGCGEE__-__TG_NT-TG_EGCGEE	-0.079778	0.0708175	-1.12653	265	0.260961	0.641275
P06745	WT_NT-WT_EGCGEE__-__TG_NT-TG_EGCGEE	-0.313671	0.125499	-2.49938	226	0.0131519	0.16094
P06801	WT_NT-WT_EGCGEE__-__TG_NT-TG_EGCGEE	-0.232498	0.102216	-2.27456	163	0.0242358	0.225097
P06837	WT_NT-WT_EGCGEE__-__TG_NT-TG_EGCGEE	0.288001	0.156823	1.83647	119	0.0687839	0.37707
P07091	WT_NT-WT_EGCGEE__-__TG_NT-TG_EGCGEE	-0.279042	0.26869	-1.03853	15	0.315475	0.672927
P07309	WT_NT-WT_EGCGEE__-__TG_NT-TG_EGCGEE	-0.41295	0.300252	-1.37534	33	0.178291	0.574248
P07356	WT_NT-WT_EGCGEE__-__TG_NT-TG_EGCGEE	-0.0406793	0.119567	-0.340221	79	0.734593	0.911113
P07724	WT_NT-WT_EGCGEE__-__TG_NT-TG_EGCGEE	-0.544747	0.0814118	-6.69125	468	6.33782e-11	8.18212e-08
P07759	WT_NT-WT_EGCGEE__-__TG_NT-TG_EGCGEE	0.166114	0.141775	1.17168	12	0.264065	0.641275
P07901	WT_NT-WT_EGCGEE__-__TG_NT-TG_EGCGEE	0.0801809	0.0713436	1.12387	326	0.261895	0.641275
P08003	WT_NT-WT_EGCGEE__-__TG_NT-TG_EGCGEE	0.0853056	0.144942	0.588549	86	0.557706	0.838702
P08030	WT_NT-WT_EGCGEE__-__TG_NT-TG_EGCGEE	0.547562	0.221612	2.47082	13	0.0280916	0.239381
P08113	WT_NT-WT_EGCGEE__-__TG_NT-TG_EGCGEE	0.0273466	0.0922381	0.296479	367	0.767032	0.921695
P08226	WT_NT-WT_EGCGEE__-__TG_NT-TG_EGCGEE	0.243988	0.0881819	2.76687	159	0.00633091	0.102808
P08228	WT_NT-WT_EGCGEE__-__TG_NT-TG_EGCGEE	-0.0908682	0.126433	-0.718707	50	0.475667	0.78973
P08249	WT_NT-WT_EGCGEE__-__TG_NT-TG_EGCGEE	0.0601767	0.0580808	1.03609	232	0.30124	0.669909
P08414	WT_NT-WT_EGCGEE__-__TG_NT-TG_EGCGEE	0.0335743	0.22044	0.152306	28	0.880038	0.963638
P08551	WT_NT-WT_EGCGEE__-__TG_NT-TG_EGCGEE	-0.291611	0.0805577	-3.61991	367	0.000336089	0.0147082
P08553	WT_NT-WT_EGCGEE__-__TG_NT-TG_EGCGEE	-0.109731	0.0936013	-1.17233	356	0.24185	0.625552
P08752	WT_NT-WT_EGCGEE__-__TG_NT-TG_EGCGEE	0.188872	0.115293	1.63819	124	0.103916	0.457355
P09103	WT_NT-WT_EGCGEE__-__TG_NT-TG_EGCGEE	0.116183	0.089464	1.29866	160	0.195931	0.587469
P09240	WT_NT-WT_EGCGEE__-__TG_NT-TG_EGCGEE	0.0722672	0.335144	0.21563	15	0.832181	0.949068
P09405	WT_NT-WT_EGCGEE__-__TG_NT-TG_EGCGEE	0.0693507	0.10683	0.649168	84	0.518001	0.817077
P09411	WT_NT-WT_EGCGEE__-__TG_NT-TG_EGCGEE	0.00248054	0.0666643	0.0372095	300	0.970343	0.993312
P09470	WT_NT-WT_EGCGEE__-__TG_NT-TG_EGCGEE	0.195241	0.516986	0.377653	12	0.712283	0.90229
P09528	WT_NT-WT_EGCGEE__-__TG_NT-TG_EGCGEE	-0.0768919	0.146256	-0.525734	116	0.600077	0.862214
P09671	WT_NT-WT_EGCGEE__-__TG_NT-TG_EGCGEE	-0.155782	0.109686	-1.42025	122	0.158085	0.542786
P09813	WT_NT-WT_EGCGEE__-__TG_NT-TG_EGCGEE	-0.762743	0.587609	-1.29804	14	0.21525	0.602141
P0C028	WT_NT-WT_EGCGEE__-__TG_NT-TG_EGCGEE	0.0614126	0.134491	0.456629	16	0.654076	0.873576
P0C0A3	WT_NT-WT_EGCGEE__-__TG_NT-TG_EGCGEE	0.330222	0.123619	2.67129	11	0.021744	0.218455
P0C7L0	WT_NT-WT_EGCGEE__-__TG_NT-TG_EGCGEE	0.190627	0.106194	1.79508	68	0.0770853	0.393696
P10126	WT_NT-WT_EGCGEE__-__TG_NT-TG_EGCGEE	0.102282	0.109488	0.934189	144	0.35177	0.695969
P10518	WT_NT-WT_EGCGEE__-__TG_NT-TG_EGCGEE	0.166613	0.14834	1.12318	96	0.264162	0.641275
P10605	WT_NT-WT_EGCGEE__-__TG_NT-TG_EGCGEE	0.136917	0.162143	0.844421	82	0.400891	0.735679
P10630	WT_NT-WT_EGCGEE__-__TG_NT-TG_EGCGEE	0.0108514	0.144764	0.0749595	105	0.94039	0.986559
P10637	WT_NT-WT_EGCGEE__-__TG_NT-TG_EGCGEE	0.221714	0.0890024	2.4911	207	0.0135208	0.162883
P10639	WT_NT-WT_EGCGEE__-__TG_NT-TG_EGCGEE	-0.598076	0.141629	-4.22285	35	0.000163076	0.00979216
P10649	WT_NT-WT_EGCGEE__-__TG_NT-TG_EGCGEE	-0.00279428	0.230981	-0.0120974	121	0.990368	0.99848
P10711	WT_NT-WT_EGCGEE__-__TG_NT-TG_EGCGEE	0.330479	0.213223	1.54992	12	0.14712	0.53502
P10852	WT_NT-WT_EGCGEE__-__TG_NT-TG_EGCGEE	-0.0521898	0.0724671	-0.720186	174	0.472377	0.788141
P10922	WT_NT-WT_EGCGEE__-__TG_NT-TG_EGCGEE	0.0495923	0.089329	0.555165	15	0.586967	0.856242
P11031	WT_NT-WT_EGCGEE__-__TG_NT-TG_EGCGEE	0.0484985	0.108186	0.448288	32	0.656966	0.874148
P11352	WT_NT-WT_EGCGEE__-__TG_NT-TG_EGCGEE	0.126208	0.179059	0.704842	28	0.486731	0.797695
P11404	WT_NT-WT_EGCGEE__-__TG_NT-TG_EGCGEE	-0.0515339	0.184971	-0.278605	85	0.781224	0.930942
P11499	WT_NT-WT_EGCGEE__-__TG_NT-TG_EGCGEE	0.115578	0.0963398	1.19969	330	0.231119	0.620966
P11531	WT_NT-WT_EGCGEE__-__TG_NT-TG_EGCGEE	-0.560312	0.699629	-0.80087	26	0.430465	0.761282
P11627	WT_NT-WT_EGCGEE__-__TG_NT-TG_EGCGEE	-0.195239	0.153377	-1.27294	161	0.204876	0.59489
P11798	WT_NT-WT_EGCGEE__-__TG_NT-TG_EGCGEE	-0.248866	0.080869	-3.0774	228	0.00234376	0.0540321
P11881	WT_NT-WT_EGCGEE__-__TG_NT-TG_EGCGEE	-0.0739819	0.115769	-0.639047	63	0.525109	0.818413
P11983	WT_NT-WT_EGCGEE__-__TG_NT-TG_EGCGEE	0.0706882	0.0778876	0.907566	323	0.364784	0.704984
P12023	WT_NT-WT_EGCGEE__-__TG_NT-TG_EGCGEE	-0.0478326	0.138013	-0.346579	118	0.729525	0.908651
P12367	WT_NT-WT_EGCGEE__-__TG_NT-TG_EGCGEE	0.0551209	0.093502	0.589516	104	0.556794	0.838702
P12382	WT_NT-WT_EGCGEE__-__TG_NT-TG_EGCGEE	-0.043829	0.0802122	-0.546413	286	0.585208	0.854543
P12657	WT_NT-WT_EGCGEE__-__TG_NT-TG_EGCGEE	-0.240728	0.338765	-0.710605	12	0.49091	0.798407
P12658	WT_NT-WT_EGCGEE__-__TG_NT-TG_EGCGEE	0.184831	0.123033	1.50228	115	0.135765	0.520096
P12787	WT_NT-WT_EGCGEE__-__TG_NT-TG_EGCGEE	0.00896563	0.0875857	0.102364	125	0.918632	0.977703
P12815	WT_NT-WT_EGCGEE__-__TG_NT-TG_EGCGEE	-0.0879833	0.162851	-0.540268	36	0.592339	0.858268
P12849	WT_NT-WT_EGCGEE__-__TG_NT-TG_EGCGEE	0.0841731	0.0980224	0.858713	31	0.39709	0.732348
P12960	WT_NT-WT_EGCGEE__-__TG_NT-TG_EGCGEE	-0.158213	0.0638097	-2.47945	552	0.013456	0.162883
P12961	WT_NT-WT_EGCGEE__-__TG_NT-TG_EGCGEE	-0.00979856	0.173344	-0.0565265	46	0.955167	0.988187
P12970	WT_NT-WT_EGCGEE__-__TG_NT-TG_EGCGEE	0.288522	0.153848	1.87537	47	0.0669616	0.373245
P13020	WT_NT-WT_EGCGEE__-__TG_NT-TG_EGCGEE	-0.0120982	0.144207	-0.0838945	84	0.93334	0.982975
P13595	WT_NT-WT_EGCGEE__-__TG_NT-TG_EGCGEE	-0.024815	0.0793502	-0.312728	387	0.754656	0.918262
P13634	WT_NT-WT_EGCGEE__-__TG_NT-TG_EGCGEE	-0.0812529	0.197455	-0.411501	14	0.686935	0.890842
P13707	WT_NT-WT_EGCGEE__-__TG_NT-TG_EGCGEE	0.0418305	0.102812	0.406865	94	0.685032	0.889514
P14094	WT_NT-WT_EGCGEE__-__TG_NT-TG_EGCGEE	0.0420176	0.0981573	0.428064	206	0.669052	0.882724
P14106	WT_NT-WT_EGCGEE__-__TG_NT-TG_EGCGEE	0.403861	0.723286	0.558369	8	0.591872	0.858268
P14115	WT_NT-WT_EGCGEE__-__TG_NT-TG_EGCGEE	-0.19384	0.168197	-1.15246	18	0.264209	0.641275
P14131	WT_NT-WT_EGCGEE__-__TG_NT-TG_EGCGEE	-0.284542	0.0871558	-3.26475	51	0.00196042	0.0471646
P14148	WT_NT-WT_EGCGEE__-__TG_NT-TG_EGCGEE	-0.00413194	0.147142	-0.0280813	64	0.977685	0.99576
P14152	WT_NT-WT_EGCGEE__-__TG_NT-TG_EGCGEE	-0.0996353	0.0835707	-1.19223	173	0.234804	0.624372
P14206	WT_NT-WT_EGCGEE__-__TG_NT-TG_EGCGEE	-0.0784126	0.121078	-0.64762	120	0.518468	0.817077
P14211	WT_NT-WT_EGCGEE__-__TG_NT-TG_EGCGEE	0.196231	0.0845707	2.32032	197	0.0213474	0.21687
P14231	WT_NT-WT_EGCGEE__-__TG_NT-TG_EGCGEE	0.0952517	0.1036	0.919415	115	0.359803	0.699941
P14576	WT_NT-WT_EGCGEE__-__TG_NT-TG_EGCGEE	0.291414	0.474342	0.614353	14	0.548836	0.833462
P14685	WT_NT-WT_EGCGEE__-__TG_NT-TG_EGCGEE	0.278526	0.126497	2.20185	85	0.0303847	0.249244
P14733	WT_NT-WT_EGCGEE__-__TG_NT-TG_EGCGEE	-0.014688	0.133081	-0.110368	78	0.912401	0.974534
P14824	WT_NT-WT_EGCGEE__-__TG_NT-TG_EGCGEE	0.118821	0.0836861	1.41985	359	0.15652	0.541033
P14869	WT_NT-WT_EGCGEE__-__TG_NT-TG_EGCGEE	0.344851	0.192427	1.79211	75	0.0771483	0.393696
P14873	WT_NT-WT_EGCGEE__-__TG_NT-TG_EGCGEE	0.0611127	0.0494923	1.23479	990	0.217201	0.602593
P15105	WT_NT-WT_EGCGEE__-__TG_NT-TG_EGCGEE	0.0375757	0.0962343	0.390461	229	0.696559	0.895064
P15116	WT_NT-WT_EGCGEE__-__TG_NT-TG_EGCGEE	-0.34789	0.118657	-2.9319	110	0.00409903	0.0789828
P15209	WT_NT-WT_EGCGEE__-__TG_NT-TG_EGCGEE	-0.0534564	0.15764	-0.339105	42	0.73622	0.911789
P15327	WT_NT-WT_EGCGEE__-__TG_NT-TG_EGCGEE	-0.357283	0.611778	-0.584007	11	0.570997	0.847876
P15508	WT_NT-WT_EGCGEE__-__TG_NT-TG_EGCGEE	-0.0569093	0.147649	-0.385437	181	0.700366	0.8983
P15532	WT_NT-WT_EGCGEE__-__TG_NT-TG_EGCGEE	0.0338913	0.14634	0.231592	36	0.818166	0.943398
P15864	WT_NT-WT_EGCGEE__-__TG_NT-TG_EGCGEE	-0.0407443	0.249889	-0.163049	15	0.872656	0.958339
P16014	WT_NT-WT_EGCGEE__-__TG_NT-TG_EGCGEE	0.185368	0.121627	1.52407	47	0.134191	0.518994
P16045	WT_NT-WT_EGCGEE__-__TG_NT-TG_EGCGEE	0.193195	0.184023	1.04984	25	0.303835	0.670228
P16054	WT_NT-WT_EGCGEE__-__TG_NT-TG_EGCGEE	0.0743266	0.110727	0.671259	231	0.502726	0.810262
P16125	WT_NT-WT_EGCGEE__-__TG_NT-TG_EGCGEE	-0.30404	0.0898258	-3.38477	276	0.000815762	0.028084
P16330	WT_NT-WT_EGCGEE__-__TG_NT-TG_EGCGEE	0.0170646	0.0738777	0.230985	433	0.817436	0.943398
P16332	WT_NT-WT_EGCGEE__-__TG_NT-TG_EGCGEE	-0.0389363	0.411596	-0.0945984	14	0.925974	0.980265
P16388	WT_NT-WT_EGCGEE__-__TG_NT-TG_EGCGEE	0.0886115	0.227763	0.389051	17	0.702069	0.8983
P16460	WT_NT-WT_EGCGEE__-__TG_NT-TG_EGCGEE	-0.161487	0.15493	-1.04232	65	0.301126	0.669909
P16546	WT_NT-WT_EGCGEE__-__TG_NT-TG_EGCGEE	-0.150054	0.0369274	-4.0635	2276	4.99812e-05	0.00375701
P16858	WT_NT-WT_EGCGEE__-__TG_NT-TG_EGCGEE	-0.000191621	0.0693722	-0.00276221	307	0.997798	0.999535
P17156	WT_NT-WT_EGCGEE__-__TG_NT-TG_EGCGEE	-0.122588	0.115233	-1.06383	117	0.289596	0.662887
P17182	WT_NT-WT_EGCGEE__-__TG_NT-TG_EGCGEE	-0.0500729	0.0913779	-0.547976	228	0.584245	0.854543
P17183	WT_NT-WT_EGCGEE__-__TG_NT-TG_EGCGEE	-0.0328901	0.0666299	-0.493624	198	0.622119	0.867692
P17225	WT_NT-WT_EGCGEE__-__TG_NT-TG_EGCGEE	-0.52989	0.375666	-1.41053	9	0.191997	0.585636
P17426	WT_NT-WT_EGCGEE__-__TG_NT-TG_EGCGEE	-0.105997	0.0686841	-1.54326	479	0.123429	0.503464
P17427	WT_NT-WT_EGCGEE__-__TG_NT-TG_EGCGEE	-0.171793	0.0522675	-3.28681	432	0.001096	0.0332926
P17710	WT_NT-WT_EGCGEE__-__TG_NT-TG_EGCGEE	-0.0490167	0.0630804	-0.777051	568	0.437452	0.766245
P17742	WT_NT-WT_EGCGEE__-__TG_NT-TG_EGCGEE	-0.0522289	0.0684263	-0.763287	124	0.446742	0.770797
P17751	WT_NT-WT_EGCGEE__-__TG_NT-TG_EGCGEE	0.00528739	0.0781408	0.0676648	212	0.946116	0.987418
P17809	WT_NT-WT_EGCGEE__-__TG_NT-TG_EGCGEE	-0.531568	0.122527	-4.33836	36	0.000111058	0.00699398
P18052	WT_NT-WT_EGCGEE__-__TG_NT-TG_EGCGEE	-0.641983	0.169066	-3.79724	47	0.000418938	0.0169015
P18242	WT_NT-WT_EGCGEE__-__TG_NT-TG_EGCGEE	0.0515641	0.0823216	0.626374	142	0.532076	0.821662
P18572	WT_NT-WT_EGCGEE__-__TG_NT-TG_EGCGEE	0.0451055	0.0912913	0.494083	103	0.622299	0.867692
P18760	WT_NT-WT_EGCGEE__-__TG_NT-TG_EGCGEE	-0.335192	0.0979128	-3.42338	126	0.000834888	0.0283642
P18872	WT_NT-WT_EGCGEE__-__TG_NT-TG_EGCGEE	-0.0297911	0.0756019	-0.394052	260	0.693865	0.894268
P19096	WT_NT-WT_EGCGEE__-__TG_NT-TG_EGCGEE	-0.167373	0.063304	-2.64396	671	0.00838566	0.118316
P19157	WT_NT-WT_EGCGEE__-__TG_NT-TG_EGCGEE	-0.0491121	0.0960211	-0.511472	178	0.609655	0.865252
P19246	WT_NT-WT_EGCGEE__-__TG_NT-TG_EGCGEE	-0.0468285	0.0837098	-0.559415	354	0.576233	0.853115
P19253	WT_NT-WT_EGCGEE__-__TG_NT-TG_EGCGEE	-0.0408747	0.0751128	-0.544177	30	0.590342	0.858268
P19536	WT_NT-WT_EGCGEE__-__TG_NT-TG_EGCGEE	0.0239835	0.17684	0.135623	51	0.892653	0.969231
P19783	WT_NT-WT_EGCGEE__-__TG_NT-TG_EGCGEE	0.0845959	0.106484	0.794446	88	0.429073	0.761282
P20029	WT_NT-WT_EGCGEE__-__TG_NT-TG_EGCGEE	0.150511	0.0770996	1.95217	340	0.0517387	0.328229
P20060	WT_NT-WT_EGCGEE__-__TG_NT-TG_EGCGEE	-0.447569	0.173692	-2.5768	15	0.021048	0.21687
P20108	WT_NT-WT_EGCGEE__-__TG_NT-TG_EGCGEE	-0.22168	0.155807	-1.42279	116	0.157481	0.542686
P20152	WT_NT-WT_EGCGEE__-__TG_NT-TG_EGCGEE	-0.340935	0.0959226	-3.55428	237	0.000457376	0.0176261
P20357	WT_NT-WT_EGCGEE__-__TG_NT-TG_EGCGEE	0.0566115	0.0486643	1.16331	1183	0.244939	0.625552
P20444	WT_NT-WT_EGCGEE__-__TG_NT-TG_EGCGEE	-0.145238	0.15732	-0.923196	84	0.358549	0.699225
P20917	WT_NT-WT_EGCGEE__-__TG_NT-TG_EGCGEE	-0.0229459	0.115793	-0.198163	142	0.843201	0.951884
P21107	WT_NT-WT_EGCGEE__-__TG_NT-TG_EGCGEE	-0.403496	0.138544	-2.9124	73	0.00475545	0.087082
P21126	WT_NT-WT_EGCGEE__-__TG_NT-TG_EGCGEE	-0.370622	0.0956938	-3.873	16	0.00134834	0.0372625
P21278	WT_NT-WT_EGCGEE__-__TG_NT-TG_EGCGEE	-0.284297	0.178377	-1.5938	52	0.117041	0.489791
P21279	WT_NT-WT_EGCGEE__-__TG_NT-TG_EGCGEE	-0.166061	0.118427	-1.40222	139	0.163078	0.553309
P21447	WT_NT-WT_EGCGEE__-__TG_NT-TG_EGCGEE	-0.370251	0.319537	-1.15871	12	0.269114	0.64453
P21460	WT_NT-WT_EGCGEE__-__TG_NT-TG_EGCGEE	0.179518	0.130701	1.3735	32	0.179144	0.574248
P21614	WT_NT-WT_EGCGEE__-__TG_NT-TG_EGCGEE	-0.335581	0.368627	-0.910352	13	0.379207	0.714159
P21619	WT_NT-WT_EGCGEE__-__TG_NT-TG_EGCGEE	0.312275	0.16096	1.94008	125	0.0546221	0.341201
P22005	WT_NT-WT_EGCGEE__-__TG_NT-TG_EGCGEE	-0.374964	0.396841	-0.944871	13	0.361956	0.70163
P22315	WT_NT-WT_EGCGEE__-__TG_NT-TG_EGCGEE	0.116716	0.158782	0.735074	34	0.467334	0.786609
P22599	WT_NT-WT_EGCGEE__-__TG_NT-TG_EGCGEE	-0.181446	0.211751	-0.856884	34	0.397509	0.732541
P22723	WT_NT-WT_EGCGEE__-__TG_NT-TG_EGCGEE	0.0366461	0.195319	0.187621	15	0.853688	0.952826
P22892	WT_NT-WT_EGCGEE__-__TG_NT-TG_EGCGEE	-0.291127	0.16977	-1.71483	48	0.0928274	0.434992
P23116	WT_NT-WT_EGCGEE__-__TG_NT-TG_EGCGEE	0.028958	0.125217	0.231262	95	0.817609	0.943398
P23198	WT_NT-WT_EGCGEE__-__TG_NT-TG_EGCGEE	-0.405658	0.0870056	-4.66243	18	0.00019377	0.0106669
P23242	WT_NT-WT_EGCGEE__-__TG_NT-TG_EGCGEE	-0.110748	0.172643	-0.641483	78	0.523089	0.818324
P23492	WT_NT-WT_EGCGEE__-__TG_NT-TG_EGCGEE	-0.0174383	0.177242	-0.0983867	26	0.92238	0.978394
P23506	WT_NT-WT_EGCGEE__-__TG_NT-TG_EGCGEE	0.117447	0.071039	1.65327	139	0.100532	0.456192
P23818	WT_NT-WT_EGCGEE__-__TG_NT-TG_EGCGEE	-0.010697	0.0897933	-0.119129	160	0.905323	0.97103
P23819	WT_NT-WT_EGCGEE__-__TG_NT-TG_EGCGEE	-0.164214	0.0892212	-1.84053	274	0.0667719	0.373245
P23927	WT_NT-WT_EGCGEE__-__TG_NT-TG_EGCGEE	-0.0542703	0.156198	-0.347445	64	0.729397	0.908651
P23953	WT_NT-WT_EGCGEE__-__TG_NT-TG_EGCGEE	-0.151621	0.529887	-0.286138	14	0.778963	0.930942
P24270	WT_NT-WT_EGCGEE__-__TG_NT-TG_EGCGEE	-0.176096	0.120843	-1.45723	28	0.156176	0.541033
P24288	WT_NT-WT_EGCGEE__-__TG_NT-TG_EGCGEE	0.0689178	0.144455	0.477089	87	0.634495	0.868186
P24369	WT_NT-WT_EGCGEE__-__TG_NT-TG_EGCGEE	-0.24322	0.140926	-1.72587	28	0.0953925	0.442992
P24472	WT_NT-WT_EGCGEE__-__TG_NT-TG_EGCGEE	0.294193	0.154887	1.8994	31	0.0668511	0.373245
P24527	WT_NT-WT_EGCGEE__-__TG_NT-TG_EGCGEE	-0.0837706	0.114741	-0.730085	168	0.466355	0.785985
P24547	WT_NT-WT_EGCGEE__-__TG_NT-TG_EGCGEE	-0.199962	0.323635	-0.617864	10	0.550476	0.833625
P24549	WT_NT-WT_EGCGEE__-__TG_NT-TG_EGCGEE	0.0527553	0.428952	0.122986	14	0.903866	0.97103
P24668	WT_NT-WT_EGCGEE__-__TG_NT-TG_EGCGEE	-0.176709	0.13523	-1.30672	26	0.202747	0.594204
P25444	WT_NT-WT_EGCGEE__-__TG_NT-TG_EGCGEE	-0.185862	0.110641	-1.67986	67	0.0976415	0.448595
P26039	WT_NT-WT_EGCGEE__-__TG_NT-TG_EGCGEE	-0.542255	0.194981	-2.78107	46	0.00782697	0.114177
P26040	WT_NT-WT_EGCGEE__-__TG_NT-TG_EGCGEE	0.222212	0.100105	2.21979	95	0.0288119	0.243112
P26041	WT_NT-WT_EGCGEE__-__TG_NT-TG_EGCGEE	-1.16219	1.02771	-1.13086	10	0.284507	0.659422
P26043	WT_NT-WT_EGCGEE__-__TG_NT-TG_EGCGEE	-0.0894564	0.19776	-0.452348	30	0.654272	0.873576
P26048	WT_NT-WT_EGCGEE__-__TG_NT-TG_EGCGEE	-0.658743	0.424192	-1.55294	11	0.148718	0.537726
P26231	WT_NT-WT_EGCGEE__-__TG_NT-TG_EGCGEE	-0.690609	0.351319	-1.96576	13	0.0710559	0.383636
P26350	WT_NT-WT_EGCGEE__-__TG_NT-TG_EGCGEE	0.341443	0.170524	2.00232	18	0.0605505	0.357761
P26369	WT_NT-WT_EGCGEE__-__TG_NT-TG_EGCGEE	0.133204	0.343442	0.387849	13	0.704404	0.898665
P26443	WT_NT-WT_EGCGEE__-__TG_NT-TG_EGCGEE	0.0889588	0.080606	1.10362	312	0.270606	0.645104
P26516	WT_NT-WT_EGCGEE__-__TG_NT-TG_EGCGEE	-0.140341	0.114687	-1.22369	65	0.225488	0.612852
P26638	WT_NT-WT_EGCGEE__-__TG_NT-TG_EGCGEE	0.0239199	0.0871776	0.274381	251	0.784017	0.930942
P26645	WT_NT-WT_EGCGEE__-__TG_NT-TG_EGCGEE	0.00962232	0.0810029	0.11879	175	0.905578	0.97103
P26883	WT_NT-WT_EGCGEE__-__TG_NT-TG_EGCGEE	-0.174059	0.246939	-0.704866	54	0.483923	0.795347
P27048	WT_NT-WT_EGCGEE__-__TG_NT-TG_EGCGEE	0.261554	0.182278	1.43492	53	0.157185	0.542583
P27546	WT_NT-WT_EGCGEE__-__TG_NT-TG_EGCGEE	-0.136439	0.110994	-1.22924	206	0.220383	0.607287
P27601	WT_NT-WT_EGCGEE__-__TG_NT-TG_EGCGEE	-0.250688	0.237914	-1.05369	33	0.299678	0.669909
P27612	WT_NT-WT_EGCGEE__-__TG_NT-TG_EGCGEE	-0.390778	0.194934	-2.00467	51	0.050321	0.324822
P27659	WT_NT-WT_EGCGEE__-__TG_NT-TG_EGCGEE	-0.0410862	0.148393	-0.276873	119	0.782358	0.930942
P27671	WT_NT-WT_EGCGEE__-__TG_NT-TG_EGCGEE	-0.634044	0.302827	-2.09375	25	0.0465853	0.320756
P27773	WT_NT-WT_EGCGEE__-__TG_NT-TG_EGCGEE	0.166426	0.0840475	1.98015	287	0.0486421	0.324822
P28028	WT_NT-WT_EGCGEE__-__TG_NT-TG_EGCGEE	0.100485	0.204017	0.492533	17	0.628643	0.867692
P28271	WT_NT-WT_EGCGEE__-__TG_NT-TG_EGCGEE	-0.169618	0.0837625	-2.02498	33	0.0510214	0.326831
P28352	WT_NT-WT_EGCGEE__-__TG_NT-TG_EGCGEE	0.00582538	0.0910064	0.0640107	29	0.949401	0.987983
P28474	WT_NT-WT_EGCGEE__-__TG_NT-TG_EGCGEE	-0.134535	0.087874	-1.531	119	0.128423	0.510483
P28650	WT_NT-WT_EGCGEE__-__TG_NT-TG_EGCGEE	0.150925	0.131538	1.14738	15	0.269195	0.64453
P28652	WT_NT-WT_EGCGEE__-__TG_NT-TG_EGCGEE	-0.0203021	0.0884245	-0.229598	139	0.818742	0.943398
P28656	WT_NT-WT_EGCGEE__-__TG_NT-TG_EGCGEE	0.0929783	0.10321	0.900863	71	0.370707	0.706999
P28658	WT_NT-WT_EGCGEE__-__TG_NT-TG_EGCGEE	0.065788	0.128421	0.512285	78	0.609899	0.865252
P28660	WT_NT-WT_EGCGEE__-__TG_NT-TG_EGCGEE	0.0320272	0.0730345	0.438522	456	0.661216	0.876968
P28661	WT_NT-WT_EGCGEE__-__TG_NT-TG_EGCGEE	0.0637793	0.151562	0.420812	81	0.675006	0.885418
P28663	WT_NT-WT_EGCGEE__-__TG_NT-TG_EGCGEE	-0.151038	0.15281	-0.988399	240	0.323953	0.678743
P28665	WT_NT-WT_EGCGEE__-__TG_NT-TG_EGCGEE	-0.0828978	0.45845	-0.180822	12	0.859525	0.953471
P28667	WT_NT-WT_EGCGEE__-__TG_NT-TG_EGCGEE	-0.881475	1.50391	-0.586122	12	0.568654	0.846263
P28738	WT_NT-WT_EGCGEE__-__TG_NT-TG_EGCGEE	-0.129272	0.136342	-0.948144	169	0.34441	0.694166
P28740	WT_NT-WT_EGCGEE__-__TG_NT-TG_EGCGEE	-0.114349	0.10225	-1.11832	133	0.265446	0.641275
P28741	WT_NT-WT_EGCGEE__-__TG_NT-TG_EGCGEE	0.239802	0.637339	0.376255	8	0.71651	0.90229
P28798	WT_NT-WT_EGCGEE__-__TG_NT-TG_EGCGEE	0.0863043	0.103184	0.836413	52	0.40675	0.740743
P29341	WT_NT-WT_EGCGEE__-__TG_NT-TG_EGCGEE	-0.136031	0.0923218	-1.47344	209	0.142137	0.530301
P29595	WT_NT-WT_EGCGEE__-__TG_NT-TG_EGCGEE	-0.1524	0.198864	-0.766352	16	0.454626	0.774814
P29699	WT_NT-WT_EGCGEE__-__TG_NT-TG_EGCGEE	-0.113044	0.130591	-0.865633	36	0.392424	0.729473
P29758	WT_NT-WT_EGCGEE__-__TG_NT-TG_EGCGEE	-0.00518086	0.132816	-0.0390077	96	0.968965	0.993163
P30275	WT_NT-WT_EGCGEE__-__TG_NT-TG_EGCGEE	0.00910817	0.06156	0.147956	209	0.88252	0.965277
P30416	WT_NT-WT_EGCGEE__-__TG_NT-TG_EGCGEE	0.0293847	0.158638	0.185231	88	0.853474	0.952826
P30999	WT_NT-WT_EGCGEE__-__TG_NT-TG_EGCGEE	-0.116346	0.355331	-0.327429	13	0.748556	0.914705
P31230	WT_NT-WT_EGCGEE__-__TG_NT-TG_EGCGEE	0.240781	0.211975	1.13589	30	0.264994	0.641275
P31324	WT_NT-WT_EGCGEE__-__TG_NT-TG_EGCGEE	-0.0544364	0.108617	-0.501178	100	0.617347	0.867692
P31648	WT_NT-WT_EGCGEE__-__TG_NT-TG_EGCGEE	0.151759	0.0935753	1.62178	82	0.108689	0.465458
P31650	WT_NT-WT_EGCGEE__-__TG_NT-TG_EGCGEE	0.150526	0.15083	0.997985	52	0.322908	0.678743
P31786	WT_NT-WT_EGCGEE__-__TG_NT-TG_EGCGEE	-0.14664	0.248192	-0.590833	36	0.558324	0.839111
P31938	WT_NT-WT_EGCGEE__-__TG_NT-TG_EGCGEE	0.0576216	0.112395	0.512668	102	0.609292	0.865252
P32020	WT_NT-WT_EGCGEE__-__TG_NT-TG_EGCGEE	-0.205748	0.177326	-1.16028	38	0.253173	0.635271
P32037	WT_NT-WT_EGCGEE__-__TG_NT-TG_EGCGEE	-0.131171	0.0953921	-1.37507	65	0.173832	0.571035
P32067	WT_NT-WT_EGCGEE__-__TG_NT-TG_EGCGEE	-0.323339	0.146325	-2.20973	63	0.0307661	0.251387
P32233	WT_NT-WT_EGCGEE__-__TG_NT-TG_EGCGEE	0.0785322	0.157147	0.499736	16	0.624063	0.867692
P32848	WT_NT-WT_EGCGEE__-__TG_NT-TG_EGCGEE	-0.104692	0.0978177	-1.07028	70	0.288169	0.662887
P32883	WT_NT-WT_EGCGEE__-__TG_NT-TG_EGCGEE	-0.0693793	0.572126	-0.121266	13	0.905335	0.97103
P32921	WT_NT-WT_EGCGEE__-__TG_NT-TG_EGCGEE	0.280477	0.105555	2.65716	101	0.00916126	0.125155
P33173	WT_NT-WT_EGCGEE__-__TG_NT-TG_EGCGEE	-0.160173	0.142983	-1.12023	93	0.265501	0.641275
P34022	WT_NT-WT_EGCGEE__-__TG_NT-TG_EGCGEE	-0.168006	0.135948	-1.23581	68	0.220782	0.607738
P34152	WT_NT-WT_EGCGEE__-__TG_NT-TG_EGCGEE	-0.482562	0.385544	-1.25164	10	0.239187	0.625552
P34884	WT_NT-WT_EGCGEE__-__TG_NT-TG_EGCGEE	0.292505	0.130794	2.23637	54	0.0294797	0.244748
P34914	WT_NT-WT_EGCGEE__-__TG_NT-TG_EGCGEE	0.268155	0.195879	1.36898	29	0.181517	0.574248
P35123	WT_NT-WT_EGCGEE__-__TG_NT-TG_EGCGEE	-0.50794	0.179715	-2.82637	11	0.0164789	0.187981
P35235	WT_NT-WT_EGCGEE__-__TG_NT-TG_EGCGEE	0.0431123	0.154262	0.279475	75	0.78065	0.930942
P35276	WT_NT-WT_EGCGEE__-__TG_NT-TG_EGCGEE	0.289358	0.187896	1.53999	15	0.144389	0.53259
P35278	WT_NT-WT_EGCGEE__-__TG_NT-TG_EGCGEE	-0.125194	0.10571	-1.18431	33	0.24475	0.625552
P35279	WT_NT-WT_EGCGEE__-__TG_NT-TG_EGCGEE	-0.768533	1.35673	-0.566461	12	0.581521	0.854543
P35282	WT_NT-WT_EGCGEE__-__TG_NT-TG_EGCGEE	0.275734	0.150994	1.82613	47	0.0741872	0.390125
P35283	WT_NT-WT_EGCGEE__-__TG_NT-TG_EGCGEE	-0.194365	0.250361	-0.776338	8	0.459884	0.779147
P35293	WT_NT-WT_EGCGEE__-__TG_NT-TG_EGCGEE	0.123783	0.126545	0.978175	84	0.330797	0.682747
P35436	WT_NT-WT_EGCGEE__-__TG_NT-TG_EGCGEE	0.00397973	0.179223	0.0222055	11	0.982682	0.996857
P35438	WT_NT-WT_EGCGEE__-__TG_NT-TG_EGCGEE	-0.126926	0.185764	-0.683266	65	0.496867	0.804333
P35486	WT_NT-WT_EGCGEE__-__TG_NT-TG_EGCGEE	0.120878	0.097074	1.24522	260	0.214172	0.601742
P35505	WT_NT-WT_EGCGEE__-__TG_NT-TG_EGCGEE	0.0469387	0.22536	0.208283	40	0.836065	0.950977
P35564	WT_NT-WT_EGCGEE__-__TG_NT-TG_EGCGEE	-0.000123511	0.0654257	-0.0018878	320	0.998495	0.999535
P35585	WT_NT-WT_EGCGEE__-__TG_NT-TG_EGCGEE	0.150143	0.215322	0.697293	29	0.491173	0.798407
P35700	WT_NT-WT_EGCGEE__-__TG_NT-TG_EGCGEE	-0.131582	0.107117	-1.2284	125	0.221607	0.608064
P35762	WT_NT-WT_EGCGEE__-__TG_NT-TG_EGCGEE	0.183335	0.211635	0.866279	36	0.392074	0.729473
P35802	WT_NT-WT_EGCGEE__-__TG_NT-TG_EGCGEE	0.11625	0.0929448	1.25074	102	0.213892	0.601742
P35803	WT_NT-WT_EGCGEE__-__TG_NT-TG_EGCGEE	-0.126327	0.134983	-0.935875	107	0.351445	0.695969
P35979	WT_NT-WT_EGCGEE__-__TG_NT-TG_EGCGEE	0.137793	0.147542	0.933919	64	0.353856	0.695969
P35980	WT_NT-WT_EGCGEE__-__TG_NT-TG_EGCGEE	-0.122175	0.146082	-0.836345	61	0.406225	0.740729
P36536	WT_NT-WT_EGCGEE__-__TG_NT-TG_EGCGEE	0.00852567	0.119178	0.0715375	33	0.943402	0.986662
P36916	WT_NT-WT_EGCGEE__-__TG_NT-TG_EGCGEE	0.166145	0.107063	1.55184	72	0.125085	0.504639
P36993	WT_NT-WT_EGCGEE__-__TG_NT-TG_EGCGEE	0.218588	0.561668	0.389178	11	0.704573	0.898665
P37040	WT_NT-WT_EGCGEE__-__TG_NT-TG_EGCGEE	-0.269576	0.145517	-1.85255	58	0.0690378	0.37766
P37804	WT_NT-WT_EGCGEE__-__TG_NT-TG_EGCGEE	-0.853793	0.18654	-4.577	51	3.05325e-05	0.00254306
P38060	WT_NT-WT_EGCGEE__-__TG_NT-TG_EGCGEE	0.207283	0.288857	0.717595	12	0.486742	0.797695
P38647	WT_NT-WT_EGCGEE__-__TG_NT-TG_EGCGEE	0.135661	0.0767456	1.76767	246	0.0783558	0.396666
P39053	WT_NT-WT_EGCGEE__-__TG_NT-TG_EGCGEE	-0.000970372	0.0681364	-0.0142416	527	0.988643	0.997528
P39054	WT_NT-WT_EGCGEE__-__TG_NT-TG_EGCGEE	0.198504	0.204347	0.971406	29	0.339379	0.691616
P39447	WT_NT-WT_EGCGEE__-__TG_NT-TG_EGCGEE	0.0212669	0.208256	0.102119	12	0.920349	0.97791
P40124	WT_NT-WT_EGCGEE__-__TG_NT-TG_EGCGEE	0.185247	0.0964649	1.92035	202	0.0562215	0.344176
P40142	WT_NT-WT_EGCGEE__-__TG_NT-TG_EGCGEE	-0.120206	0.076424	-1.57288	396	0.116546	0.489302
P40237	WT_NT-WT_EGCGEE__-__TG_NT-TG_EGCGEE	-0.0229719	0.202792	-0.113278	29	0.910591	0.973156
P40240	WT_NT-WT_EGCGEE__-__TG_NT-TG_EGCGEE	-0.328455	0.301	-1.09121	16	0.29134	0.66511
P40336	WT_NT-WT_EGCGEE__-__TG_NT-TG_EGCGEE	-0.00844843	0.149336	-0.0565733	29	0.955273	0.988187
P41105	WT_NT-WT_EGCGEE__-__TG_NT-TG_EGCGEE	-0.184658	0.317278	-0.582007	18	0.567781	0.846204
P41216	WT_NT-WT_EGCGEE__-__TG_NT-TG_EGCGEE	-0.187264	0.0935405	-2.00196	25	0.0562519	0.344176
P41242	WT_NT-WT_EGCGEE__-__TG_NT-TG_EGCGEE	0.460968	0.251273	1.83453	12	0.0914756	0.429436
P42125	WT_NT-WT_EGCGEE__-__TG_NT-TG_EGCGEE	0.100073	0.155342	0.64421	60	0.521894	0.818324
P42208	WT_NT-WT_EGCGEE__-__TG_NT-TG_EGCGEE	0.233662	0.12207	1.91416	123	0.057923	0.347807
P42669	WT_NT-WT_EGCGEE__-__TG_NT-TG_EGCGEE	0.17895	0.0780606	2.29245	117	0.0236671	0.223719
P42859	WT_NT-WT_EGCGEE__-__TG_NT-TG_EGCGEE	0.0558753	0.113938	0.490401	30	0.627418	0.867692
P42932	WT_NT-WT_EGCGEE__-__TG_NT-TG_EGCGEE	0.0887449	0.0926349	0.958007	323	0.338776	0.690931
P43006	WT_NT-WT_EGCGEE__-__TG_NT-TG_EGCGEE	0.0013749	0.0846903	0.0162344	215	0.987062	0.997528
P43024	WT_NT-WT_EGCGEE__-__TG_NT-TG_EGCGEE	0.402541	0.22496	1.78939	67	0.0780716	0.396666
P43274	WT_NT-WT_EGCGEE__-__TG_NT-TG_EGCGEE	0.602454	0.305099	1.97462	13	0.0699423	0.379975
P43406	WT_NT-WT_EGCGEE__-__TG_NT-TG_EGCGEE	-0.341989	0.461558	-0.740945	10	0.475766	0.78973
P45376	WT_NT-WT_EGCGEE__-__TG_NT-TG_EGCGEE	-0.00613951	0.0986755	-0.0622192	175	0.950459	0.987983
P45377	WT_NT-WT_EGCGEE__-__TG_NT-TG_EGCGEE	-0.100631	0.0449768	-2.23739	13	0.0434058	0.306145
P45591	WT_NT-WT_EGCGEE__-__TG_NT-TG_EGCGEE	0.809098	0.285317	2.83579	52	0.00649826	0.103457
P45878	WT_NT-WT_EGCGEE__-__TG_NT-TG_EGCGEE	0.0474115	0.122957	0.385595	52	0.701369	0.8983
P45952	WT_NT-WT_EGCGEE__-__TG_NT-TG_EGCGEE	-0.182987	0.131625	-1.39021	30	0.174693	0.572409
P46061	WT_NT-WT_EGCGEE__-__TG_NT-TG_EGCGEE	0.173646	0.5655	0.307067	14	0.763312	0.921327
P46096	WT_NT-WT_EGCGEE__-__TG_NT-TG_EGCGEE	0.0230665	0.0821048	0.28094	228	0.779011	0.930942
P46097	WT_NT-WT_EGCGEE__-__TG_NT-TG_EGCGEE	0.0577367	0.12712	0.45419	89	0.650798	0.873576
P46460	WT_NT-WT_EGCGEE__-__TG_NT-TG_EGCGEE	0.0408518	0.0691446	0.590817	689	0.554836	0.836792
P46467	WT_NT-WT_EGCGEE__-__TG_NT-TG_EGCGEE	-0.461259	0.539298	-0.855296	15	0.405842	0.740554
P46471	WT_NT-WT_EGCGEE__-__TG_NT-TG_EGCGEE	-0.0579759	0.111373	-0.520558	112	0.603702	0.8631
P46638	WT_NT-WT_EGCGEE__-__TG_NT-TG_EGCGEE	-0.0820484	0.103901	-0.789682	139	0.431059	0.761282
P46660	WT_NT-WT_EGCGEE__-__TG_NT-TG_EGCGEE	-0.001117	0.0777076	-0.0143744	312	0.98854	0.997528
P46664	WT_NT-WT_EGCGEE__-__TG_NT-TG_EGCGEE	0.0196873	0.151392	0.130042	44	0.897126	0.970553
P46737	WT_NT-WT_EGCGEE__-__TG_NT-TG_EGCGEE	-0.613833	0.592587	-1.03585	15	0.316682	0.672927
P46935	WT_NT-WT_EGCGEE__-__TG_NT-TG_EGCGEE	-0.179048	0.187199	-0.956456	28	0.347028	0.694963
P47199	WT_NT-WT_EGCGEE__-__TG_NT-TG_EGCGEE	-0.222906	0.12797	-1.74186	63	0.0864134	0.415493
P47708	WT_NT-WT_EGCGEE__-__TG_NT-TG_EGCGEE	0.115241	0.0800008	1.4405	299	0.150773	0.540186
P47738	WT_NT-WT_EGCGEE__-__TG_NT-TG_EGCGEE	-0.118001	0.0715844	-1.64841	283	0.100378	0.456192
P47740	WT_NT-WT_EGCGEE__-__TG_NT-TG_EGCGEE	-0.066688	0.475559	-0.140231	10	0.891262	0.968927
P47746	WT_NT-WT_EGCGEE__-__TG_NT-TG_EGCGEE	0.17469	0.156778	1.11425	17	0.280676	0.65525
P47753	WT_NT-WT_EGCGEE__-__TG_NT-TG_EGCGEE	0.245884	0.214838	1.14451	13	0.273047	0.64561
P47754	WT_NT-WT_EGCGEE__-__TG_NT-TG_EGCGEE	-0.206775	0.125868	-1.64279	138	0.102703	0.457355
P47757	WT_NT-WT_EGCGEE__-__TG_NT-TG_EGCGEE	-0.0148444	0.1215	-0.122177	149	0.902924	0.970991
P47791	WT_NT-WT_EGCGEE__-__TG_NT-TG_EGCGEE	-0.0704344	0.149043	-0.472576	102	0.637525	0.869567
P47802	WT_NT-WT_EGCGEE__-__TG_NT-TG_EGCGEE	-0.256206	0.205597	-1.24616	15	0.231818	0.621012
P47809	WT_NT-WT_EGCGEE__-__TG_NT-TG_EGCGEE	-0.165355	0.107668	-1.53578	108	0.127517	0.509504
P47857	WT_NT-WT_EGCGEE__-__TG_NT-TG_EGCGEE	0.109632	0.101802	1.07691	312	0.282351	0.657375
P47911	WT_NT-WT_EGCGEE__-__TG_NT-TG_EGCGEE	-0.00946174	0.0973286	-0.0972143	132	0.922704	0.978394
P47915	WT_NT-WT_EGCGEE__-__TG_NT-TG_EGCGEE	0.548656	0.358274	1.53139	15	0.14649	0.534656
P47941	WT_NT-WT_EGCGEE__-__TG_NT-TG_EGCGEE	0.00617003	0.182137	0.0338757	51	0.973108	0.993502
P47955	WT_NT-WT_EGCGEE__-__TG_NT-TG_EGCGEE	-0.109884	0.137239	-0.800676	36	0.428572	0.761054
P47962	WT_NT-WT_EGCGEE__-__TG_NT-TG_EGCGEE	-0.216157	0.180383	-1.19832	84	0.234163	0.623951
P47963	WT_NT-WT_EGCGEE__-__TG_NT-TG_EGCGEE	-0.0401603	0.0922264	-0.435454	86	0.664324	0.879182
P48024	WT_NT-WT_EGCGEE__-__TG_NT-TG_EGCGEE	0.367058	0.164235	2.23496	17	0.0391314	0.287145
P48036	WT_NT-WT_EGCGEE__-__TG_NT-TG_EGCGEE	-0.129917	0.0796734	-1.63062	142	0.105187	0.457355
P48318	WT_NT-WT_EGCGEE__-__TG_NT-TG_EGCGEE	-0.359388	0.179681	-2.00015	79	0.048921	0.324822
P48320	WT_NT-WT_EGCGEE__-__TG_NT-TG_EGCGEE	-0.167236	0.0765086	-2.18584	162	0.0302623	0.249244
P48428	WT_NT-WT_EGCGEE__-__TG_NT-TG_EGCGEE	-0.589094	0.20162	-2.92181	41	0.00563798	0.0982228
P48453	WT_NT-WT_EGCGEE__-__TG_NT-TG_EGCGEE	-0.189217	0.0851809	-2.22136	169	0.0276553	0.239235
P48542	WT_NT-WT_EGCGEE__-__TG_NT-TG_EGCGEE	-0.352896	0.292279	-1.20739	17	0.243812	0.625552
P48678	WT_NT-WT_EGCGEE__-__TG_NT-TG_EGCGEE	0.305515	0.111861	2.73119	166	0.0069928	0.106897
P48722	WT_NT-WT_EGCGEE__-__TG_NT-TG_EGCGEE	0.0380513	0.0682186	0.557785	382	0.577318	0.853708
P48758	WT_NT-WT_EGCGEE__-__TG_NT-TG_EGCGEE	-0.0454942	0.0753106	-0.604087	208	0.546444	0.83093
P48771	WT_NT-WT_EGCGEE__-__TG_NT-TG_EGCGEE	-0.0253506	0.177878	-0.142516	17	0.888348	0.966873
P48774	WT_NT-WT_EGCGEE__-__TG_NT-TG_EGCGEE	-0.0236749	0.0880636	-0.268839	155	0.788411	0.932752
P48962	WT_NT-WT_EGCGEE__-__TG_NT-TG_EGCGEE	-0.176528	0.107255	-1.64587	89	0.103318	0.457355
P49312	WT_NT-WT_EGCGEE__-__TG_NT-TG_EGCGEE	-0.339391	0.165281	-2.05341	139	0.0419074	0.302248
P49442	WT_NT-WT_EGCGEE__-__TG_NT-TG_EGCGEE	0.266558	0.153132	1.7407	50	0.0878868	0.417907
P49443	WT_NT-WT_EGCGEE__-__TG_NT-TG_EGCGEE	0.0498878	0.121168	0.411723	80	0.681643	0.888151
P49615	WT_NT-WT_EGCGEE__-__TG_NT-TG_EGCGEE	0.278962	0.139701	1.99685	62	0.0502364	0.324822
P49722	WT_NT-WT_EGCGEE__-__TG_NT-TG_EGCGEE	0.148741	0.187818	0.791946	88	0.430522	0.761282
P49962	WT_NT-WT_EGCGEE__-__TG_NT-TG_EGCGEE	0.592123	0.272244	2.17497	10	0.0547084	0.341201
P50114	WT_NT-WT_EGCGEE__-__TG_NT-TG_EGCGEE	0.429366	0.113562	3.78088	18	0.00136846	0.0372625
P50153	WT_NT-WT_EGCGEE__-__TG_NT-TG_EGCGEE	-0.419877	0.444664	-0.944257	15	0.360001	0.699941
P50171	WT_NT-WT_EGCGEE__-__TG_NT-TG_EGCGEE	0.0539837	0.17384	0.310537	27	0.758537	0.920742
P50247	WT_NT-WT_EGCGEE__-__TG_NT-TG_EGCGEE	0.107495	0.101717	1.0568	167	0.292131	0.666115
P50396	WT_NT-WT_EGCGEE__-__TG_NT-TG_EGCGEE	-0.0701586	0.0678792	-1.03358	256	0.302308	0.669918
P50516	WT_NT-WT_EGCGEE__-__TG_NT-TG_EGCGEE	0.0614955	0.0767524	0.801219	512	0.423376	0.756511
P50518	WT_NT-WT_EGCGEE__-__TG_NT-TG_EGCGEE	0.160314	0.104974	1.52719	106	0.129692	0.511298
P50543	WT_NT-WT_EGCGEE__-__TG_NT-TG_EGCGEE	-0.64302	0.470736	-1.36599	13	0.195108	0.586515
P50544	WT_NT-WT_EGCGEE__-__TG_NT-TG_EGCGEE	-0.168376	0.131174	-1.28361	111	0.201951	0.593894
P50571	WT_NT-WT_EGCGEE__-__TG_NT-TG_EGCGEE	1.05301	0.429215	2.45333	12	0.0304074	0.249244
P50580	WT_NT-WT_EGCGEE__-__TG_NT-TG_EGCGEE	-0.259396	0.186364	-1.39188	10	0.194138	0.586104
P51150	WT_NT-WT_EGCGEE__-__TG_NT-TG_EGCGEE	0.0643	0.0916063	0.701917	142	0.48388	0.795347
P51174	WT_NT-WT_EGCGEE__-__TG_NT-TG_EGCGEE	-0.071102	0.214853	-0.330934	80	0.74156	0.91307
P51410	WT_NT-WT_EGCGEE__-__TG_NT-TG_EGCGEE	-0.078786	0.16329	-0.482492	78	0.630808	0.86811
P51660	WT_NT-WT_EGCGEE__-__TG_NT-TG_EGCGEE	0.0798994	0.124807	0.640183	86	0.523756	0.818324
P51830	WT_NT-WT_EGCGEE__-__TG_NT-TG_EGCGEE	-0.353496	0.155651	-2.27107	47	0.0277655	0.239235
P51855	WT_NT-WT_EGCGEE__-__TG_NT-TG_EGCGEE	-0.343059	0.147423	-2.32704	32	0.0264507	0.232298
P51859	WT_NT-WT_EGCGEE__-__TG_NT-TG_EGCGEE	0.120226	0.256845	0.46809	35	0.642622	0.870677
P51863	WT_NT-WT_EGCGEE__-__TG_NT-TG_EGCGEE	-0.434609	0.142025	-3.06007	168	0.00257653	0.0588725
P51880	WT_NT-WT_EGCGEE__-__TG_NT-TG_EGCGEE	0.429068	0.198794	2.15836	32	0.0385075	0.285708
P51881	WT_NT-WT_EGCGEE__-__TG_NT-TG_EGCGEE	0.153857	0.0859834	1.78938	137	0.0757623	0.393696
P51906	WT_NT-WT_EGCGEE__-__TG_NT-TG_EGCGEE	-0.100918	0.344024	-0.293345	11	0.774719	0.927364
P52196	WT_NT-WT_EGCGEE__-__TG_NT-TG_EGCGEE	0.190311	0.104151	1.82726	85	0.0711703	0.383636
P52480	WT_NT-WT_EGCGEE__-__TG_NT-TG_EGCGEE	-0.0974683	0.0568279	-1.71515	568	0.0868633	0.416879
P52503	WT_NT-WT_EGCGEE__-__TG_NT-TG_EGCGEE	0.158464	0.112709	1.40596	47	0.166312	0.557783
P52760	WT_NT-WT_EGCGEE__-__TG_NT-TG_EGCGEE	0.0167312	0.166864	0.100269	34	0.92072	0.97791
P53026	WT_NT-WT_EGCGEE__-__TG_NT-TG_EGCGEE	-0.174068	0.15291	-1.13837	35	0.2627	0.641275
P53395	WT_NT-WT_EGCGEE__-__TG_NT-TG_EGCGEE	-0.296314	0.155841	-1.90138	42	0.064127	0.369989
P53810	WT_NT-WT_EGCGEE__-__TG_NT-TG_EGCGEE	-0.0368126	0.113888	-0.323236	180	0.746892	0.914274
P53811	WT_NT-WT_EGCGEE__-__TG_NT-TG_EGCGEE	0.26601	0.378863	0.702128	9	0.500353	0.807669
P53986	WT_NT-WT_EGCGEE__-__TG_NT-TG_EGCGEE	0.0193307	0.209676	0.0921928	14	0.927851	0.981462
P53994	WT_NT-WT_EGCGEE__-__TG_NT-TG_EGCGEE	-0.0388703	0.115326	-0.337048	49	0.737521	0.911789
P53996	WT_NT-WT_EGCGEE__-__TG_NT-TG_EGCGEE	0.669707	0.281129	2.38221	17	0.0291559	0.244748
P54071	WT_NT-WT_EGCGEE__-__TG_NT-TG_EGCGEE	0.409033	0.0791796	5.16589	177	6.40228e-07	0.000157497
P54227	WT_NT-WT_EGCGEE__-__TG_NT-TG_EGCGEE	0.387664	0.186749	2.07585	15	0.0555167	0.342928
P54285	WT_NT-WT_EGCGEE__-__TG_NT-TG_EGCGEE	1.29625	0.510155	2.54089	10	0.0293185	0.244748
P54728	WT_NT-WT_EGCGEE__-__TG_NT-TG_EGCGEE	0.0918883	0.139087	0.660654	79	0.510756	0.813555
P54729	WT_NT-WT_EGCGEE__-__TG_NT-TG_EGCGEE	0.14696	0.49238	0.298469	14	0.769729	0.923532
P54763	WT_NT-WT_EGCGEE__-__TG_NT-TG_EGCGEE	-1.89881	1.31269	-1.44651	9	0.181947	0.574248
P54775	WT_NT-WT_EGCGEE__-__TG_NT-TG_EGCGEE	-0.0227727	0.111548	-0.204152	120	0.838581	0.951243
P54822	WT_NT-WT_EGCGEE__-__TG_NT-TG_EGCGEE	0.084414	0.273459	0.308689	13	0.762449	0.921327
P54823	WT_NT-WT_EGCGEE__-__TG_NT-TG_EGCGEE	0.50008	0.177571	2.81622	45	0.00718881	0.109185
P54923	WT_NT-WT_EGCGEE__-__TG_NT-TG_EGCGEE	0.0560127	0.280482	0.199702	14	0.844585	0.952279
P55012	WT_NT-WT_EGCGEE__-__TG_NT-TG_EGCGEE	-0.118975	0.118737	-1.002	31	0.3241	0.678743
P55066	WT_NT-WT_EGCGEE__-__TG_NT-TG_EGCGEE	0.0328153	0.0802313	0.409008	243	0.682894	0.888151
P55088	WT_NT-WT_EGCGEE__-__TG_NT-TG_EGCGEE	0.038334	0.164481	0.233061	75	0.816349	0.943398
P55096	WT_NT-WT_EGCGEE__-__TG_NT-TG_EGCGEE	0.388496	0.154349	2.51701	15	0.0236963	0.223719
P55258	WT_NT-WT_EGCGEE__-__TG_NT-TG_EGCGEE	0.284872	0.142548	1.99843	14	0.0654751	0.371594
P55264	WT_NT-WT_EGCGEE__-__TG_NT-TG_EGCGEE	-0.0496313	0.145619	-0.340829	118	0.733838	0.911113
P55302	WT_NT-WT_EGCGEE__-__TG_NT-TG_EGCGEE	-0.212614	0.181183	-1.17348	35	0.248528	0.627886
P56135	WT_NT-WT_EGCGEE__-__TG_NT-TG_EGCGEE	-0.0544297	0.109639	-0.496446	18	0.625588	0.867692
P56212	WT_NT-WT_EGCGEE__-__TG_NT-TG_EGCGEE	-0.171143	0.16245	-1.05351	10	0.316898	0.672927
P56213	WT_NT-WT_EGCGEE__-__TG_NT-TG_EGCGEE	-0.0175352	0.506067	-0.03465	14	0.972848	0.993502
P56375	WT_NT-WT_EGCGEE__-__TG_NT-TG_EGCGEE	-0.238845	0.191817	-1.24517	15	0.232171	0.621012
P56376	WT_NT-WT_EGCGEE__-__TG_NT-TG_EGCGEE	0.076133	0.10771	0.706836	70	0.482015	0.794233
P56379	WT_NT-WT_EGCGEE__-__TG_NT-TG_EGCGEE	0.013408	0.3715	0.0360915	15	0.971685	0.993312
P56380	WT_NT-WT_EGCGEE__-__TG_NT-TG_EGCGEE	-0.277312	0.148624	-1.86587	30	0.0718645	0.385767
P56387	WT_NT-WT_EGCGEE__-__TG_NT-TG_EGCGEE	0.289056	0.0891516	3.24229	14	0.0059025	0.0989628
P56391	WT_NT-WT_EGCGEE__-__TG_NT-TG_EGCGEE	-0.0371089	0.201574	-0.184095	66	0.854503	0.952826
P56395	WT_NT-WT_EGCGEE__-__TG_NT-TG_EGCGEE	0.0905206	0.218276	0.414707	46	0.680284	0.888151
P56399	WT_NT-WT_EGCGEE__-__TG_NT-TG_EGCGEE	-0.0390876	0.0857367	-0.455902	326	0.648764	0.873576
P56480	WT_NT-WT_EGCGEE__-__TG_NT-TG_EGCGEE	-0.0574467	0.0499242	-1.15068	432	0.250501	0.632251
P56564	WT_NT-WT_EGCGEE__-__TG_NT-TG_EGCGEE	-0.127796	0.0960787	-1.33012	143	0.185596	0.575759
P56565	WT_NT-WT_EGCGEE__-__TG_NT-TG_EGCGEE	-0.215974	0.185108	-1.16674	15	0.261528	0.641275
P56695	WT_NT-WT_EGCGEE__-__TG_NT-TG_EGCGEE	-0.0914754	0.181219	-0.504778	29	0.617529	0.867692
P56812	WT_NT-WT_EGCGEE__-__TG_NT-TG_EGCGEE	-0.194987	0.077532	-2.51492	14	0.0247425	0.227674
P56959	WT_NT-WT_EGCGEE__-__TG_NT-TG_EGCGEE	-0.107098	0.136586	-0.784108	99	0.434849	0.763796
P57716	WT_NT-WT_EGCGEE__-__TG_NT-TG_EGCGEE	0.08559	0.3722	0.229957	11	0.822345	0.944947
P57746	WT_NT-WT_EGCGEE__-__TG_NT-TG_EGCGEE	0.0192861	0.119246	0.161734	156	0.871725	0.957784
P57759	WT_NT-WT_EGCGEE__-__TG_NT-TG_EGCGEE	-0.272455	0.177891	-1.53158	16	0.145157	0.533658
P57776	WT_NT-WT_EGCGEE__-__TG_NT-TG_EGCGEE	-0.0213727	0.102528	-0.208458	120	0.835225	0.950441
P57780	WT_NT-WT_EGCGEE__-__TG_NT-TG_EGCGEE	-0.408111	0.116505	-3.50296	162	0.000594872	0.0210405
P58021	WT_NT-WT_EGCGEE__-__TG_NT-TG_EGCGEE	-0.342153	0.212682	-1.60875	15	0.128511	0.510483
P58044	WT_NT-WT_EGCGEE__-__TG_NT-TG_EGCGEE	-0.268655	0.229833	-1.16892	27	0.252655	0.635236
P58252	WT_NT-WT_EGCGEE__-__TG_NT-TG_EGCGEE	0.0443491	0.0637365	0.695819	413	0.486933	0.797695
P58281	WT_NT-WT_EGCGEE__-__TG_NT-TG_EGCGEE	0.0340731	0.0827856	0.411582	397	0.680868	0.888151
P58389	WT_NT-WT_EGCGEE__-__TG_NT-TG_EGCGEE	-0.321739	0.152714	-2.1068	140	0.0369187	0.280365
P58404	WT_NT-WT_EGCGEE__-__TG_NT-TG_EGCGEE	-0.0957318	0.177704	-0.538715	80	0.59158	0.858268
P58771	WT_NT-WT_EGCGEE__-__TG_NT-TG_EGCGEE	-0.189744	0.176236	-1.07665	16	0.297604	0.668326
P58871	WT_NT-WT_EGCGEE__-__TG_NT-TG_EGCGEE	-0.180207	0.132165	-1.3635	43	0.179821	0.574248
P59016	WT_NT-WT_EGCGEE__-__TG_NT-TG_EGCGEE	0.607312	0.198832	3.05441	7	0.0184683	0.20222
P59017	WT_NT-WT_EGCGEE__-__TG_NT-TG_EGCGEE	-0.103246	0.133486	-0.77346	51	0.44282	0.768434
P59279	WT_NT-WT_EGCGEE__-__TG_NT-TG_EGCGEE	0.415362	0.351957	1.18015	14	0.257605	0.640063
P59325	WT_NT-WT_EGCGEE__-__TG_NT-TG_EGCGEE	-0.221688	0.147596	-1.50199	52	0.139148	0.526033
P59326	WT_NT-WT_EGCGEE__-__TG_NT-TG_EGCGEE	-0.0955004	0.297007	-0.321543	15	0.752236	0.917465
P59764	WT_NT-WT_EGCGEE__-__TG_NT-TG_EGCGEE	-0.303448	0.149623	-2.02808	44	0.048633	0.324822
P59999	WT_NT-WT_EGCGEE__-__TG_NT-TG_EGCGEE	0.0107771	0.0865519	0.124516	124	0.901109	0.970875
P60122	WT_NT-WT_EGCGEE__-__TG_NT-TG_EGCGEE	-0.141498	0.141527	-0.999795	28	0.325972	0.678743
P60202	WT_NT-WT_EGCGEE__-__TG_NT-TG_EGCGEE	-0.0724172	0.145588	-0.497413	119	0.619816	0.867692
P60229	WT_NT-WT_EGCGEE__-__TG_NT-TG_EGCGEE	-0.767129	0.445701	-1.72117	14	0.107232	0.462226
P60335	WT_NT-WT_EGCGEE__-__TG_NT-TG_EGCGEE	0.422502	0.127146	3.32297	87	0.00130418	0.0370397
P60469	WT_NT-WT_EGCGEE__-__TG_NT-TG_EGCGEE	0.263088	0.139602	1.88455	104	0.0622822	0.364314
P60487	WT_NT-WT_EGCGEE__-__TG_NT-TG_EGCGEE	0.0475019	0.103854	0.457392	193	0.647904	0.873576
P60521	WT_NT-WT_EGCGEE__-__TG_NT-TG_EGCGEE	0.3513	0.313459	1.12072	27	0.272277	0.645564
P60603	WT_NT-WT_EGCGEE__-__TG_NT-TG_EGCGEE	1.08299	0.564236	1.91939	13	0.0771535	0.393696
P60670	WT_NT-WT_EGCGEE__-__TG_NT-TG_EGCGEE	-0.587659	0.185552	-3.16708	14	0.00685483	0.105983
P60710	WT_NT-WT_EGCGEE__-__TG_NT-TG_EGCGEE	-0.0132762	0.31551	-0.0420785	15	0.966991	0.992105
P60761	WT_NT-WT_EGCGEE__-__TG_NT-TG_EGCGEE	-0.531283	0.844079	-0.629423	9	0.544716	0.83028
P60766	WT_NT-WT_EGCGEE__-__TG_NT-TG_EGCGEE	-0.0899179	0.105589	-0.851585	103	0.39642	0.731893
P60824	WT_NT-WT_EGCGEE__-__TG_NT-TG_EGCGEE	0.381692	0.132488	2.88095	29	0.00738438	0.110806
P60840	WT_NT-WT_EGCGEE__-__TG_NT-TG_EGCGEE	0.0397753	0.185248	0.214713	46	0.83094	0.948413
P60843	WT_NT-WT_EGCGEE__-__TG_NT-TG_EGCGEE	0.0985789	0.151855	0.649164	61	0.518669	0.817077
P60867	WT_NT-WT_EGCGEE__-__TG_NT-TG_EGCGEE	-0.0935962	0.27158	-0.344636	34	0.732491	0.910588
P60879	WT_NT-WT_EGCGEE__-__TG_NT-TG_EGCGEE	0.00934925	0.0822486	0.113671	252	0.909589	0.972489
P60904	WT_NT-WT_EGCGEE__-__TG_NT-TG_EGCGEE	-0.298643	0.0929134	-3.2142	36	0.00275956	0.0606698
P61021	WT_NT-WT_EGCGEE__-__TG_NT-TG_EGCGEE	-0.105926	0.219912	-0.481672	11	0.639479	0.870677
P61022	WT_NT-WT_EGCGEE__-__TG_NT-TG_EGCGEE	-1.15897	0.377315	-3.07162	8	0.0153102	0.179686
P61027	WT_NT-WT_EGCGEE__-__TG_NT-TG_EGCGEE	-0.0896689	0.110946	-0.808218	100	0.420884	0.753844
P61028	WT_NT-WT_EGCGEE__-__TG_NT-TG_EGCGEE	0.11458	0.220725	0.519108	17	0.610378	0.865456
P61082	WT_NT-WT_EGCGEE__-__TG_NT-TG_EGCGEE	-0.153173	0.109923	-1.39345	65	0.168229	0.559168
P61087	WT_NT-WT_EGCGEE__-__TG_NT-TG_EGCGEE	0.176545	0.231137	0.763812	33	0.450406	0.7721
P61089	WT_NT-WT_EGCGEE__-__TG_NT-TG_EGCGEE	0.273017	0.0533025	5.12203	83	1.93027e-06	0.000288451
P61161	WT_NT-WT_EGCGEE__-__TG_NT-TG_EGCGEE	0.273336	0.112532	2.42896	178	0.0161364	0.186422
P61164	WT_NT-WT_EGCGEE__-__TG_NT-TG_EGCGEE	-0.164771	0.128503	-1.28223	72	0.203876	0.59489
P61202	WT_NT-WT_EGCGEE__-__TG_NT-TG_EGCGEE	0.523759	0.190582	2.7482	71	0.00759162	0.112009
P61211	WT_NT-WT_EGCGEE__-__TG_NT-TG_EGCGEE	-0.459028	0.368457	-1.24581	15	0.231942	0.621012
P61222	WT_NT-WT_EGCGEE__-__TG_NT-TG_EGCGEE	-0.0149447	0.127194	-0.117495	65	0.90683	0.97103
P61226	WT_NT-WT_EGCGEE__-__TG_NT-TG_EGCGEE	-0.0662049	0.0887374	-0.746077	69	0.458155	0.777239
P61255	WT_NT-WT_EGCGEE__-__TG_NT-TG_EGCGEE	0.499524	0.0844335	5.91618	31	1.55793e-06	0.000275934
P61264	WT_NT-WT_EGCGEE__-__TG_NT-TG_EGCGEE	-0.232039	0.154512	-1.50175	175	0.134964	0.520096
P61294	WT_NT-WT_EGCGEE__-__TG_NT-TG_EGCGEE	-0.366219	0.302801	-1.20944	14	0.246522	0.62683
P61329	WT_NT-WT_EGCGEE__-__TG_NT-TG_EGCGEE	0.316235	0.101278	3.12244	9	0.0122703	0.150866
P61358	WT_NT-WT_EGCGEE__-__TG_NT-TG_EGCGEE	0.0841029	0.185823	0.452596	47	0.652922	0.873576
P61750	WT_NT-WT_EGCGEE__-__TG_NT-TG_EGCGEE	0.255253	0.333842	0.764593	14	0.457209	0.776299
P61759	WT_NT-WT_EGCGEE__-__TG_NT-TG_EGCGEE	-0.202865	0.0500614	-4.05232	32	0.000302283	0.0144536
P61922	WT_NT-WT_EGCGEE__-__TG_NT-TG_EGCGEE	-0.0229384	0.0805314	-0.284838	375	0.775926	0.928378
P61957	WT_NT-WT_EGCGEE__-__TG_NT-TG_EGCGEE	0.245454	0.462631	0.530561	10	0.607303	0.865252
P61961	WT_NT-WT_EGCGEE__-__TG_NT-TG_EGCGEE	-0.0641398	0.227532	-0.281893	17	0.781428	0.930942
P61971	WT_NT-WT_EGCGEE__-__TG_NT-TG_EGCGEE	-0.301662	0.161274	-1.8705	95	0.0644934	0.370615
P61979	WT_NT-WT_EGCGEE__-__TG_NT-TG_EGCGEE	-0.0224737	0.0739561	-0.303879	263	0.76146	0.921327
P61982	WT_NT-WT_EGCGEE__-__TG_NT-TG_EGCGEE	-0.194	0.13497	-1.43735	124	0.153136	0.540186
P62073	WT_NT-WT_EGCGEE__-__TG_NT-TG_EGCGEE	0.289939	0.133704	2.16851	14	0.0478365	0.324822
P62075	WT_NT-WT_EGCGEE__-__TG_NT-TG_EGCGEE	0.0040708	0.117005	0.0347916	28	0.972493	0.993502
P62077	WT_NT-WT_EGCGEE__-__TG_NT-TG_EGCGEE	-0.344679	0.461911	-0.746203	12	0.469911	0.788141
P62082	WT_NT-WT_EGCGEE__-__TG_NT-TG_EGCGEE	-0.208481	0.0790654	-2.63682	51	0.0110636	0.142959
P62137	WT_NT-WT_EGCGEE__-__TG_NT-TG_EGCGEE	0.241226	0.148017	1.62971	12	0.129113	0.511083
P62141	WT_NT-WT_EGCGEE__-__TG_NT-TG_EGCGEE	0.0850771	0.132399	0.64258	51	0.523375	0.818324
P62192	WT_NT-WT_EGCGEE__-__TG_NT-TG_EGCGEE	-0.122019	0.0852069	-1.43203	102	0.155193	0.54094
P62196	WT_NT-WT_EGCGEE__-__TG_NT-TG_EGCGEE	0.148044	0.152919	0.96812	138	0.334678	0.685165
P62204	WT_NT-WT_EGCGEE__-__TG_NT-TG_EGCGEE	0.319695	0.123456	2.58955	98	0.0110735	0.142959
P62242	WT_NT-WT_EGCGEE__-__TG_NT-TG_EGCGEE	-0.0874214	0.0977778	-0.894083	136	0.372857	0.708401
P62245	WT_NT-WT_EGCGEE__-__TG_NT-TG_EGCGEE	0.00465005	0.123146	0.0377604	47	0.970039	0.993312
P62259	WT_NT-WT_EGCGEE__-__TG_NT-TG_EGCGEE	0.00394704	0.076368	0.0516845	228	0.958825	0.988552
P62264	WT_NT-WT_EGCGEE__-__TG_NT-TG_EGCGEE	0.062091	0.147648	0.420535	81	0.675209	0.885418
P62267	WT_NT-WT_EGCGEE__-__TG_NT-TG_EGCGEE	0.0839616	0.193506	0.433897	17	0.66982	0.883286
P62270	WT_NT-WT_EGCGEE__-__TG_NT-TG_EGCGEE	0.0312035	0.0641007	0.486789	77	0.627791	0.867692
P62274	WT_NT-WT_EGCGEE__-__TG_NT-TG_EGCGEE	-0.646624	0.364639	-1.77333	15	0.0964735	0.445256
P62281	WT_NT-WT_EGCGEE__-__TG_NT-TG_EGCGEE	0.398674	0.278125	1.43343	18	0.168876	0.55974
P62301	WT_NT-WT_EGCGEE__-__TG_NT-TG_EGCGEE	0.290891	0.133584	2.17759	18	0.0429827	0.306145
P62305	WT_NT-WT_EGCGEE__-__TG_NT-TG_EGCGEE	-0.12056	0.188484	-0.639628	14	0.532742	0.8222
P62307	WT_NT-WT_EGCGEE__-__TG_NT-TG_EGCGEE	-0.25998	0.26408	-0.984475	15	0.340496	0.692551
P62315	WT_NT-WT_EGCGEE__-__TG_NT-TG_EGCGEE	-0.287981	0.201311	-1.43053	18	0.169697	0.561741
P62317	WT_NT-WT_EGCGEE__-__TG_NT-TG_EGCGEE	-0.459227	0.202175	-2.27144	23	0.032793	0.262141
P62320	WT_NT-WT_EGCGEE__-__TG_NT-TG_EGCGEE	-0.0443419	0.123949	-0.357744	30	0.72304	0.904046
P62331	WT_NT-WT_EGCGEE__-__TG_NT-TG_EGCGEE	-0.268901	0.0662568	-4.05847	48	0.000181096	0.0103909
P62334	WT_NT-WT_EGCGEE__-__TG_NT-TG_EGCGEE	-0.0182777	0.0969738	-0.188481	134	0.850785	0.952826
P62482	WT_NT-WT_EGCGEE__-__TG_NT-TG_EGCGEE	-0.137909	0.102775	-1.34186	198	0.18118	0.574248
P62484	WT_NT-WT_EGCGEE__-__TG_NT-TG_EGCGEE	0.307486	0.14327	2.14619	40	0.0379775	0.284226
P62500	WT_NT-WT_EGCGEE__-__TG_NT-TG_EGCGEE	-0.0660089	0.289661	-0.227883	15	0.822814	0.945065
P62627	WT_NT-WT_EGCGEE__-__TG_NT-TG_EGCGEE	-0.476666	0.340684	-1.39914	17	0.179751	0.574248
P62631	WT_NT-WT_EGCGEE__-__TG_NT-TG_EGCGEE	0.0194049	0.0496279	0.391007	125	0.696458	0.895064
P62702	WT_NT-WT_EGCGEE__-__TG_NT-TG_EGCGEE	-0.0681291	0.0889906	-0.765576	219	0.444753	0.770706
P62717	WT_NT-WT_EGCGEE__-__TG_NT-TG_EGCGEE	-0.334098	0.129304	-2.58382	18	0.0187252	0.203145
P62743	WT_NT-WT_EGCGEE__-__TG_NT-TG_EGCGEE	0.0826724	0.0670391	1.2332	72	0.221513	0.608064
P62746	WT_NT-WT_EGCGEE__-__TG_NT-TG_EGCGEE	0.0570633	0.125639	0.454183	86	0.650841	0.873576
P62748	WT_NT-WT_EGCGEE__-__TG_NT-TG_EGCGEE	-0.182938	0.205309	-0.891038	64	0.376246	0.711698
P62751	WT_NT-WT_EGCGEE__-__TG_NT-TG_EGCGEE	0.125169	0.169831	0.737021	50	0.464554	0.783487
P62754	WT_NT-WT_EGCGEE__-__TG_NT-TG_EGCGEE	-0.0339218	0.112187	-0.302369	34	0.764213	0.921327
P62761	WT_NT-WT_EGCGEE__-__TG_NT-TG_EGCGEE	-0.101979	0.0514939	-1.9804	177	0.0492079	0.324822
P62774	WT_NT-WT_EGCGEE__-__TG_NT-TG_EGCGEE	0.298909	0.131336	2.27592	50	0.0271687	0.236992
P62806	WT_NT-WT_EGCGEE__-__TG_NT-TG_EGCGEE	0.157309	0.201001	0.782625	63	0.436779	0.765624
P62812	WT_NT-WT_EGCGEE__-__TG_NT-TG_EGCGEE	1.17692	0.434327	2.70976	10	0.0219425	0.219595
P62814	WT_NT-WT_EGCGEE__-__TG_NT-TG_EGCGEE	-0.0825722	0.0739293	-1.11691	397	0.264709	0.641275
P62821	WT_NT-WT_EGCGEE__-__TG_NT-TG_EGCGEE	-0.163831	0.122103	-1.34174	26	0.191282	0.584485
P62823	WT_NT-WT_EGCGEE__-__TG_NT-TG_EGCGEE	-0.275821	0.174383	-1.5817	35	0.122714	0.502508
P62827	WT_NT-WT_EGCGEE__-__TG_NT-TG_EGCGEE	0.145015	0.0773035	1.87592	98	0.0636425	0.36927
P62830	WT_NT-WT_EGCGEE__-__TG_NT-TG_EGCGEE	0.48733	0.103809	4.69448	32	4.81893e-05	0.00375701
P62838	WT_NT-WT_EGCGEE__-__TG_NT-TG_EGCGEE	0.465441	0.466045	0.998705	14	0.334887	0.685165
P62843	WT_NT-WT_EGCGEE__-__TG_NT-TG_EGCGEE	0.0771918	0.23913	0.322802	14	0.751616	0.917142
P62849	WT_NT-WT_EGCGEE__-__TG_NT-TG_EGCGEE	-0.277609	0.132941	-2.0882	18	0.0512601	0.326831
P62852	WT_NT-WT_EGCGEE__-__TG_NT-TG_EGCGEE	0.401772	0.355086	1.13148	15	0.275619	0.648722
P62855	WT_NT-WT_EGCGEE__-__TG_NT-TG_EGCGEE	0.0466861	0.240029	0.194502	37	0.846847	0.952749
P62858	WT_NT-WT_EGCGEE__-__TG_NT-TG_EGCGEE	-0.00967585	0.152872	-0.063294	18	0.95023	0.987983
P62869	WT_NT-WT_EGCGEE__-__TG_NT-TG_EGCGEE	0.0614134	0.152388	0.403007	88	0.68792	0.891672
P62874	WT_NT-WT_EGCGEE__-__TG_NT-TG_EGCGEE	0.0147311	0.0746847	0.197244	106	0.844015	0.952051
P62878	WT_NT-WT_EGCGEE__-__TG_NT-TG_EGCGEE	-0.603096	0.309116	-1.95104	14	0.0713587	0.38385
P62880	WT_NT-WT_EGCGEE__-__TG_NT-TG_EGCGEE	-0.228356	0.203777	-1.12061	67	0.266453	0.642373
P62881	WT_NT-WT_EGCGEE__-__TG_NT-TG_EGCGEE	0.0311523	0.130396	0.238905	70	0.811877	0.942938
P62889	WT_NT-WT_EGCGEE__-__TG_NT-TG_EGCGEE	-0.512781	0.212587	-2.4121	16	0.0282309	0.239777
P62897	WT_NT-WT_EGCGEE__-__TG_NT-TG_EGCGEE	0.247588	0.0952708	2.59878	72	0.0113411	0.144964
P62900	WT_NT-WT_EGCGEE__-__TG_NT-TG_EGCGEE	-0.204679	0.208775	-0.980383	16	0.34149	0.692833
P62908	WT_NT-WT_EGCGEE__-__TG_NT-TG_EGCGEE	-0.04562	0.0889458	-0.512897	168	0.608697	0.865252
P62911	WT_NT-WT_EGCGEE__-__TG_NT-TG_EGCGEE	0.00679067	0.141827	0.04788	27	0.962164	0.989764
P62918	WT_NT-WT_EGCGEE__-__TG_NT-TG_EGCGEE	0.000215293	0.110219	0.00195332	68	0.998447	0.999535
P62960	WT_NT-WT_EGCGEE__-__TG_NT-TG_EGCGEE	0.327914	0.240997	1.36066	14	0.195126	0.586515
P62962	WT_NT-WT_EGCGEE__-__TG_NT-TG_EGCGEE	0.130338	0.0750498	1.73669	87	0.085981	0.415021
P62983	WT_NT-WT_EGCGEE__-__TG_NT-TG_EGCGEE	-0.099333	0.0962342	-1.0322	90	0.304744	0.670228
P62996	WT_NT-WT_EGCGEE__-__TG_NT-TG_EGCGEE	-0.178124	0.381924	-0.466387	9	0.652021	0.873576
P63001	WT_NT-WT_EGCGEE__-__TG_NT-TG_EGCGEE	-0.00990472	0.139202	-0.0711538	69	0.943481	0.986662
P63005	WT_NT-WT_EGCGEE__-__TG_NT-TG_EGCGEE	-0.0590361	0.0738713	-0.799175	193	0.425171	0.757621
P63011	WT_NT-WT_EGCGEE__-__TG_NT-TG_EGCGEE	-0.127834	0.096925	-1.31889	87	0.190666	0.583347
P63017	WT_NT-WT_EGCGEE__-__TG_NT-TG_EGCGEE	0.0235718	0.0708874	0.332524	303	0.739723	0.911789
P63024	WT_NT-WT_EGCGEE__-__TG_NT-TG_EGCGEE	-0.194384	0.277155	-0.701354	15	0.49382	0.801405
P63028	WT_NT-WT_EGCGEE__-__TG_NT-TG_EGCGEE	0.518708	0.561683	0.923489	18	0.367967	0.706221
P63030	WT_NT-WT_EGCGEE__-__TG_NT-TG_EGCGEE	-1.18251	0.581801	-2.0325	15	0.0602007	0.357329
P63037	WT_NT-WT_EGCGEE__-__TG_NT-TG_EGCGEE	-0.0150547	0.154276	-0.0975831	82	0.922501	0.978394
P63038	WT_NT-WT_EGCGEE__-__TG_NT-TG_EGCGEE	0.0199966	0.0673336	0.296978	401	0.766637	0.921695
P63040	WT_NT-WT_EGCGEE__-__TG_NT-TG_EGCGEE	0.070309	0.111154	0.632534	31	0.531676	0.821662
P63044	WT_NT-WT_EGCGEE__-__TG_NT-TG_EGCGEE	0.0540045	0.0909159	0.594005	15	0.561361	0.841715
P63046	WT_NT-WT_EGCGEE__-__TG_NT-TG_EGCGEE	-0.464275	0.13331	-3.48268	66	0.000885996	0.0292166
P63054	WT_NT-WT_EGCGEE__-__TG_NT-TG_EGCGEE	-0.0240556	0.111897	-0.214979	36	0.830997	0.948413
P63073	WT_NT-WT_EGCGEE__-__TG_NT-TG_EGCGEE	0.0510285	0.226553	0.225239	33	0.823182	0.945068
P63082	WT_NT-WT_EGCGEE__-__TG_NT-TG_EGCGEE	-0.0442103	0.272602	-0.162179	18	0.872972	0.958339
P63085	WT_NT-WT_EGCGEE__-__TG_NT-TG_EGCGEE	-0.00254773	0.115438	-0.0220701	215	0.982413	0.996857
P63087	WT_NT-WT_EGCGEE__-__TG_NT-TG_EGCGEE	-0.474813	0.105646	-4.49436	16	0.000367806	0.0158279
P63089	WT_NT-WT_EGCGEE__-__TG_NT-TG_EGCGEE	0.362674	0.437506	0.828959	17	0.418615	0.752167
P63094	WT_NT-WT_EGCGEE__-__TG_NT-TG_EGCGEE	-0.0124659	0.210907	-0.0591064	41	0.953155	0.988187
P63101	WT_NT-WT_EGCGEE__-__TG_NT-TG_EGCGEE	0.0175626	0.0760714	0.230869	168	0.817697	0.943398
P63141	WT_NT-WT_EGCGEE__-__TG_NT-TG_EGCGEE	-0.206485	0.253488	-0.814577	20	0.424908	0.757621
P63158	WT_NT-WT_EGCGEE__-__TG_NT-TG_EGCGEE	0.497994	0.168961	2.9474	70	0.00435097	0.0824248
P63168	WT_NT-WT_EGCGEE__-__TG_NT-TG_EGCGEE	0.361433	0.315994	1.1438	15	0.270634	0.645104
P63213	WT_NT-WT_EGCGEE__-__TG_NT-TG_EGCGEE	-0.275903	0.220225	-1.25282	15	0.22945	0.617769
P63216	WT_NT-WT_EGCGEE__-__TG_NT-TG_EGCGEE	0.112071	0.0887154	1.26326	34	0.21509	0.602141
P63242	WT_NT-WT_EGCGEE__-__TG_NT-TG_EGCGEE	-0.50155	0.453514	-1.10592	18	0.283323	0.658453
P63254	WT_NT-WT_EGCGEE__-__TG_NT-TG_EGCGEE	-0.443619	0.41826	-1.06063	15	0.305638	0.67029
P63260	WT_NT-WT_EGCGEE__-__TG_NT-TG_EGCGEE	-0.605882	0.229307	-2.64223	15	0.018476	0.20222
P63268	WT_NT-WT_EGCGEE__-__TG_NT-TG_EGCGEE	-1.07853	0.709007	-1.52118	15	0.149012	0.537726
P63276	WT_NT-WT_EGCGEE__-__TG_NT-TG_EGCGEE	-0.36538	0.230526	-1.58499	51	0.119151	0.495407
P63280	WT_NT-WT_EGCGEE__-__TG_NT-TG_EGCGEE	0.344082	0.348423	0.98754	9	0.349182	0.6955
P63318	WT_NT-WT_EGCGEE__-__TG_NT-TG_EGCGEE	0.0290314	0.0865141	0.335569	517	0.737332	0.911789
P63321	WT_NT-WT_EGCGEE__-__TG_NT-TG_EGCGEE	-0.0888714	0.173396	-0.512535	13	0.616874	0.867692
P63323	WT_NT-WT_EGCGEE__-__TG_NT-TG_EGCGEE	0.000694221	0.190067	0.0036525	91	0.997094	0.999535
P63325	WT_NT-WT_EGCGEE__-__TG_NT-TG_EGCGEE	-0.440801	0.204489	-2.15562	29	0.0395471	0.288448
P63328	WT_NT-WT_EGCGEE__-__TG_NT-TG_EGCGEE	-0.085015	0.0805679	-1.0552	265	0.292296	0.666115
P63330	WT_NT-WT_EGCGEE__-__TG_NT-TG_EGCGEE	0.0700824	0.0859806	0.815095	121	0.416619	0.750147
P67778	WT_NT-WT_EGCGEE__-__TG_NT-TG_EGCGEE	0.129956	0.0849604	1.52961	180	0.127869	0.509504
P67871	WT_NT-WT_EGCGEE__-__TG_NT-TG_EGCGEE	-0.238271	0.179536	-1.32715	68	0.188897	0.579944
P67984	WT_NT-WT_EGCGEE__-__TG_NT-TG_EGCGEE	0.0759649	0.143311	0.530069	33	0.599613	0.862214
P68037	WT_NT-WT_EGCGEE__-__TG_NT-TG_EGCGEE	0.250145	0.0962921	2.59778	67	0.0115258	0.145862
P68040	WT_NT-WT_EGCGEE__-__TG_NT-TG_EGCGEE	-0.185925	0.104204	-1.78424	152	0.0763793	0.393696
P68181	WT_NT-WT_EGCGEE__-__TG_NT-TG_EGCGEE	0.0595388	0.123844	0.480758	36	0.633597	0.868186
P68254	WT_NT-WT_EGCGEE__-__TG_NT-TG_EGCGEE	-0.00770777	0.103384	-0.0745552	107	0.940708	0.986559
P68368	WT_NT-WT_EGCGEE__-__TG_NT-TG_EGCGEE	-0.22076	0.0850607	-2.59532	105	0.010802	0.141436
P68369	WT_NT-WT_EGCGEE__-__TG_NT-TG_EGCGEE	-0.164604	0.197261	-0.834451	15	0.417119	0.750523
P68372	WT_NT-WT_EGCGEE__-__TG_NT-TG_EGCGEE	0.000328084	0.207674	0.00157981	15	0.99876	0.999535
P68404	WT_NT-WT_EGCGEE__-__TG_NT-TG_EGCGEE	-0.13742	0.108027	-1.27208	170	0.20508	0.59489
P68433	WT_NT-WT_EGCGEE__-__TG_NT-TG_EGCGEE	-0.40896	0.597888	-0.684009	13	0.50598	0.811633
P68510	WT_NT-WT_EGCGEE__-__TG_NT-TG_EGCGEE	-0.0122086	0.116968	-0.104375	118	0.917049	0.97642
P70168	WT_NT-WT_EGCGEE__-__TG_NT-TG_EGCGEE	-0.0832877	0.0809131	-1.02935	340	0.304048	0.670228
P70175	WT_NT-WT_EGCGEE__-__TG_NT-TG_EGCGEE	-0.164523	0.11432	-1.43915	128	0.152548	0.540186
P70188	WT_NT-WT_EGCGEE__-__TG_NT-TG_EGCGEE	-0.562547	0.691175	-0.813899	13	0.430359	0.761282
P70195	WT_NT-WT_EGCGEE__-__TG_NT-TG_EGCGEE	0.00122581	0.142422	0.0086069	52	0.993166	0.998913
P70202	WT_NT-WT_EGCGEE__-__TG_NT-TG_EGCGEE	0.223435	0.117867	1.89566	35	0.0662871	0.373245
P70205	WT_NT-WT_EGCGEE__-__TG_NT-TG_EGCGEE	0.70421	0.422007	1.66872	14	0.117374	0.490389
P70206	WT_NT-WT_EGCGEE__-__TG_NT-TG_EGCGEE	-0.0638262	0.116135	-0.549587	75	0.584236	0.854543
P70232	WT_NT-WT_EGCGEE__-__TG_NT-TG_EGCGEE	0.053384	0.159159	0.335413	83	0.73816	0.911789
P70236	WT_NT-WT_EGCGEE__-__TG_NT-TG_EGCGEE	-0.0559863	0.0903685	-0.619533	10	0.54942	0.833491
P70290	WT_NT-WT_EGCGEE__-__TG_NT-TG_EGCGEE	0.0347762	0.274523	0.126679	13	0.901133	0.970875
P70296	WT_NT-WT_EGCGEE__-__TG_NT-TG_EGCGEE	0.0697518	0.0819469	0.851183	210	0.395637	0.731893
P70297	WT_NT-WT_EGCGEE__-__TG_NT-TG_EGCGEE	-0.0206743	0.110412	-0.187247	46	0.85229	0.952826
P70333	WT_NT-WT_EGCGEE__-__TG_NT-TG_EGCGEE	0.0288174	0.115709	0.249052	49	0.804362	0.939166
P70336	WT_NT-WT_EGCGEE__-__TG_NT-TG_EGCGEE	0.238743	0.103748	2.30118	146	0.0227966	0.222116
P70349	WT_NT-WT_EGCGEE__-__TG_NT-TG_EGCGEE	0.204617	0.141746	1.44355	53	0.154751	0.54094
P70362	WT_NT-WT_EGCGEE__-__TG_NT-TG_EGCGEE	0.57169	0.418272	1.36679	14	0.193239	0.585653
P70372	WT_NT-WT_EGCGEE__-__TG_NT-TG_EGCGEE	-0.355067	0.158005	-2.24719	70	0.0277821	0.239235
P70392	WT_NT-WT_EGCGEE__-__TG_NT-TG_EGCGEE	0.665707	0.44474	1.49684	10	0.165314	0.557783
P70398	WT_NT-WT_EGCGEE__-__TG_NT-TG_EGCGEE	-0.0901319	0.124744	-0.722534	143	0.471146	0.788141
P70399	WT_NT-WT_EGCGEE__-__TG_NT-TG_EGCGEE	-0.788727	0.660599	-1.19396	13	0.253827	0.635835
P70404	WT_NT-WT_EGCGEE__-__TG_NT-TG_EGCGEE	0.0242303	0.101907	0.237767	156	0.812373	0.942938
P70414	WT_NT-WT_EGCGEE__-__TG_NT-TG_EGCGEE	0.0690114	0.112378	0.614103	96	0.5406	0.826632
P70429	WT_NT-WT_EGCGEE__-__TG_NT-TG_EGCGEE	0.523138	0.419614	1.24671	13	0.234499	0.624202
P70441	WT_NT-WT_EGCGEE__-__TG_NT-TG_EGCGEE	0.197039	0.137146	1.43671	91	0.154229	0.54094
P70663	WT_NT-WT_EGCGEE__-__TG_NT-TG_EGCGEE	0.168495	0.178458	0.944169	75	0.348115	0.6955
P70698	WT_NT-WT_EGCGEE__-__TG_NT-TG_EGCGEE	-1.03279	0.405377	-2.54772	12	0.0255728	0.230531
P70699	WT_NT-WT_EGCGEE__-__TG_NT-TG_EGCGEE	0.0456201	0.256545	0.177825	25	0.860294	0.953471
P70704	WT_NT-WT_EGCGEE__-__TG_NT-TG_EGCGEE	0.0882537	0.115855	0.761758	142	0.447468	0.770797
P80313	WT_NT-WT_EGCGEE__-__TG_NT-TG_EGCGEE	0.0953921	0.10023	0.951733	199	0.342387	0.693367
P80314	WT_NT-WT_EGCGEE__-__TG_NT-TG_EGCGEE	-0.0338013	0.0803348	-0.420755	370	0.674178	0.885418
P80315	WT_NT-WT_EGCGEE__-__TG_NT-TG_EGCGEE	-0.0341073	0.0893557	-0.381702	279	0.702973	0.898552
P80316	WT_NT-WT_EGCGEE__-__TG_NT-TG_EGCGEE	0.180829	0.100642	1.79676	257	0.0735484	0.387555
P80317	WT_NT-WT_EGCGEE__-__TG_NT-TG_EGCGEE	-0.105393	0.0834009	-1.2637	182	0.207955	0.59882
P80318	WT_NT-WT_EGCGEE__-__TG_NT-TG_EGCGEE	0.148062	0.0770842	1.92079	271	0.0558077	0.343903
P83510	WT_NT-WT_EGCGEE__-__TG_NT-TG_EGCGEE	-0.394946	0.300552	-1.31407	18	0.205324	0.59489
P83887	WT_NT-WT_EGCGEE__-__TG_NT-TG_EGCGEE	-0.188757	0.488316	-0.386546	10	0.70719	0.899498
P83940	WT_NT-WT_EGCGEE__-__TG_NT-TG_EGCGEE	0.0614155	0.109773	0.559479	35	0.579398	0.854543
P84075	WT_NT-WT_EGCGEE__-__TG_NT-TG_EGCGEE	-0.0127555	0.0698931	-0.182501	71	0.85571	0.95321
P84084	WT_NT-WT_EGCGEE__-__TG_NT-TG_EGCGEE	-0.166898	0.167412	-0.99693	50	0.323599	0.678743
P84086	WT_NT-WT_EGCGEE__-__TG_NT-TG_EGCGEE	0.175394	0.0828635	2.11667	70	0.0378447	0.284055
P84089	WT_NT-WT_EGCGEE__-__TG_NT-TG_EGCGEE	0.287944	0.161053	1.78789	51	0.0797362	0.402107
P84091	WT_NT-WT_EGCGEE__-__TG_NT-TG_EGCGEE	-0.0389145	0.0875056	-0.444709	339	0.656814	0.874148
P84096	WT_NT-WT_EGCGEE__-__TG_NT-TG_EGCGEE	-0.111997	0.112036	-0.999652	65	0.321186	0.676982
P84099	WT_NT-WT_EGCGEE__-__TG_NT-TG_EGCGEE	0.0464776	0.198408	0.234252	31	0.816329	0.943398
P84104	WT_NT-WT_EGCGEE__-__TG_NT-TG_EGCGEE	0.527885	0.268231	1.96802	17	0.0655967	0.371594
P84228	WT_NT-WT_EGCGEE__-__TG_NT-TG_EGCGEE	-1.35873	0.532308	-2.55253	15	0.0220868	0.219908
P84244	WT_NT-WT_EGCGEE__-__TG_NT-TG_EGCGEE	-0.725981	0.455243	-1.59471	15	0.131627	0.51416
P85094	WT_NT-WT_EGCGEE__-__TG_NT-TG_EGCGEE	0.098731	0.262987	0.375422	33	0.709749	0.901413
P97300	WT_NT-WT_EGCGEE__-__TG_NT-TG_EGCGEE	-0.178869	0.0998157	-1.79199	153	0.0751103	0.393377
P97315	WT_NT-WT_EGCGEE__-__TG_NT-TG_EGCGEE	-0.132518	0.124751	-1.06226	89	0.290993	0.664906
P97351	WT_NT-WT_EGCGEE__-__TG_NT-TG_EGCGEE	0.180208	0.113884	1.58238	98	0.116784	0.489507
P97352	WT_NT-WT_EGCGEE__-__TG_NT-TG_EGCGEE	-0.159975	0.114506	-1.3971	14	0.184136	0.575759
P97355	WT_NT-WT_EGCGEE__-__TG_NT-TG_EGCGEE	-0.132575	0.241243	-0.54955	43	0.585471	0.854543
P97370	WT_NT-WT_EGCGEE__-__TG_NT-TG_EGCGEE	-0.0533193	0.114074	-0.46741	68	0.641701	0.870677
P97371	WT_NT-WT_EGCGEE__-__TG_NT-TG_EGCGEE	0.399002	0.198273	2.01238	26	0.0546464	0.341201
P97372	WT_NT-WT_EGCGEE__-__TG_NT-TG_EGCGEE	-0.029575	0.301475	-0.0981011	16	0.923071	0.978394
P97379	WT_NT-WT_EGCGEE__-__TG_NT-TG_EGCGEE	0.41421	0.125646	3.29665	88	0.00141213	0.0379804
P97384	WT_NT-WT_EGCGEE__-__TG_NT-TG_EGCGEE	0.203298	0.157048	1.2945	42	0.202567	0.594204
P97390	WT_NT-WT_EGCGEE__-__TG_NT-TG_EGCGEE	-0.292157	0.555166	-0.526253	11	0.609159	0.865252
P97411	WT_NT-WT_EGCGEE__-__TG_NT-TG_EGCGEE	0.552934	0.637862	0.866856	8	0.411266	0.744662
P97427	WT_NT-WT_EGCGEE__-__TG_NT-TG_EGCGEE	0.0114394	0.0624105	0.183293	382	0.854665	0.952826
P97434	WT_NT-WT_EGCGEE__-__TG_NT-TG_EGCGEE	-0.336723	0.234854	-1.43375	10	0.182162	0.574248
P97441	WT_NT-WT_EGCGEE__-__TG_NT-TG_EGCGEE	-0.0779575	0.168965	-0.461381	29	0.647967	0.873576
P97447	WT_NT-WT_EGCGEE__-__TG_NT-TG_EGCGEE	0.0514223	0.0805061	0.638738	54	0.525693	0.818661
P97450	WT_NT-WT_EGCGEE__-__TG_NT-TG_EGCGEE	0.265298	0.150189	1.76644	81	0.0810903	0.406554
P97461	WT_NT-WT_EGCGEE__-__TG_NT-TG_EGCGEE	0.171095	0.197066	0.868212	15	0.398956	0.733275
P97492	WT_NT-WT_EGCGEE__-__TG_NT-TG_EGCGEE	0.478442	0.220449	2.17031	31	0.0377635	0.284055
P97493	WT_NT-WT_EGCGEE__-__TG_NT-TG_EGCGEE	-0.195517	0.178988	-1.09234	18	0.289087	0.662887
P97494	WT_NT-WT_EGCGEE__-__TG_NT-TG_EGCGEE	0.0253432	0.197192	0.12852	15	0.899445	0.970641
P97765	WT_NT-WT_EGCGEE__-__TG_NT-TG_EGCGEE	-0.196379	0.132177	-1.48572	17	0.155662	0.54094
P97797	WT_NT-WT_EGCGEE__-__TG_NT-TG_EGCGEE	0.047413	0.12845	0.369115	103	0.7128	0.90229
P97798	WT_NT-WT_EGCGEE__-__TG_NT-TG_EGCGEE	-0.162682	0.304259	-0.534683	12	0.602635	0.862688
P97807	WT_NT-WT_EGCGEE__-__TG_NT-TG_EGCGEE	0.115049	0.0767697	1.49862	140	0.136224	0.521081
P97822	WT_NT-WT_EGCGEE__-__TG_NT-TG_EGCGEE	-0.0249641	0.168333	-0.148302	14	0.884219	0.965351
P97823	WT_NT-WT_EGCGEE__-__TG_NT-TG_EGCGEE	0.0662465	0.370705	0.178704	18	0.860166	0.953471
P97825	WT_NT-WT_EGCGEE__-__TG_NT-TG_EGCGEE	0.713067	0.184112	3.87301	47	0.000331406	0.0147082
P97855	WT_NT-WT_EGCGEE__-__TG_NT-TG_EGCGEE	0.202279	0.164475	1.22985	10	0.246903	0.62683
P98086	WT_NT-WT_EGCGEE__-__TG_NT-TG_EGCGEE	-0.690068	0.529653	-1.30287	11	0.219234	0.605413
P99024	WT_NT-WT_EGCGEE__-__TG_NT-TG_EGCGEE	-0.233619	0.0937755	-2.49126	53	0.0158949	0.185704
P99026	WT_NT-WT_EGCGEE__-__TG_NT-TG_EGCGEE	0.10866	0.119808	0.906946	51	0.368701	0.706221
P99027	WT_NT-WT_EGCGEE__-__TG_NT-TG_EGCGEE	0.763449	0.192014	3.976	35	0.000334633	0.0147082
P99028	WT_NT-WT_EGCGEE__-__TG_NT-TG_EGCGEE	0.207167	0.0776152	2.66916	35	0.0114491	0.145623
P99029	WT_NT-WT_EGCGEE__-__TG_NT-TG_EGCGEE	0.0754948	0.0765243	0.986546	160	0.325355	0.678743
Q00493	WT_NT-WT_EGCGEE__-__TG_NT-TG_EGCGEE	-0.0969577	0.124849	-0.776601	146	0.43865	0.766245
Q00612	WT_NT-WT_EGCGEE__-__TG_NT-TG_EGCGEE	-0.277266	0.151964	-1.82455	29	0.0783874	0.396666
Q00623	WT_NT-WT_EGCGEE__-__TG_NT-TG_EGCGEE	-0.31928	0.0964192	-3.31137	103	0.0012809	0.0370397
Q00896	WT_NT-WT_EGCGEE__-__TG_NT-TG_EGCGEE	-0.999839	0.824459	-1.21272	15	0.24399	0.625552
Q00898	WT_NT-WT_EGCGEE__-__TG_NT-TG_EGCGEE	-1.6213	0.189468	-8.55713	12	1.87501e-06	0.000288451
Q00915	WT_NT-WT_EGCGEE__-__TG_NT-TG_EGCGEE	-0.259949	0.407665	-0.637654	10	0.538025	0.825012
Q00PI9	WT_NT-WT_EGCGEE__-__TG_NT-TG_EGCGEE	0.00182357	0.116562	0.0156446	94	0.987551	0.997528
Q01065	WT_NT-WT_EGCGEE__-__TG_NT-TG_EGCGEE	0.288143	0.36027	0.799799	12	0.439374	0.766499
Q01097	WT_NT-WT_EGCGEE__-__TG_NT-TG_EGCGEE	-0.174119	0.142813	-1.21921	15	0.241591	0.625552
Q01405	WT_NT-WT_EGCGEE__-__TG_NT-TG_EGCGEE	0.0795787	0.146965	0.541482	96	0.58943	0.858268
Q01730	WT_NT-WT_EGCGEE__-__TG_NT-TG_EGCGEE	0.293943	0.310835	0.945656	11	0.364634	0.704984
Q01768	WT_NT-WT_EGCGEE__-__TG_NT-TG_EGCGEE	-0.118138	0.0883538	-1.33711	18	0.197842	0.588837
Q01853	WT_NT-WT_EGCGEE__-__TG_NT-TG_EGCGEE	0.0458689	0.0630427	0.727585	620	0.467142	0.786609
Q02053	WT_NT-WT_EGCGEE__-__TG_NT-TG_EGCGEE	-0.105235	0.0748833	-1.40532	556	0.160485	0.545978
Q02248	WT_NT-WT_EGCGEE__-__TG_NT-TG_EGCGEE	0.163555	0.0908848	1.79958	258	0.0730951	0.386745
Q02357	WT_NT-WT_EGCGEE__-__TG_NT-TG_EGCGEE	0.0972939	0.442563	0.219842	12	0.829689	0.948413
Q02819	WT_NT-WT_EGCGEE__-__TG_NT-TG_EGCGEE	0.0277559	0.205673	0.134952	16	0.894333	0.969453
Q03137	WT_NT-WT_EGCGEE__-__TG_NT-TG_EGCGEE	0.0683304	0.132134	0.51713	64	0.606848	0.865252
Q03141	WT_NT-WT_EGCGEE__-__TG_NT-TG_EGCGEE	-0.57328	0.209719	-2.73356	10	0.0210642	0.21687
Q03157	WT_NT-WT_EGCGEE__-__TG_NT-TG_EGCGEE	-0.538197	0.554585	-0.970449	15	0.347212	0.694963
Q03173	WT_NT-WT_EGCGEE__-__TG_NT-TG_EGCGEE	-0.101079	0.22718	-0.444928	54	0.65815	0.874148
Q03265	WT_NT-WT_EGCGEE__-__TG_NT-TG_EGCGEE	0.0442854	0.0906455	0.488556	431	0.625405	0.867692
Q03517	WT_NT-WT_EGCGEE__-__TG_NT-TG_EGCGEE	-0.338472	0.220263	-1.53667	55	0.130108	0.511321
Q03734	WT_NT-WT_EGCGEE__-__TG_NT-TG_EGCGEE	-0.052026	0.753174	-0.0690756	14	0.945906	0.987418
Q03958	WT_NT-WT_EGCGEE__-__TG_NT-TG_EGCGEE	-0.0489791	0.0302875	-1.61714	11	0.134141	0.518994
Q04447	WT_NT-WT_EGCGEE__-__TG_NT-TG_EGCGEE	-0.0515436	0.0773869	-0.666051	302	0.505887	0.811633
Q04690	WT_NT-WT_EGCGEE__-__TG_NT-TG_EGCGEE	-0.647603	0.136538	-4.74303	15	0.000261582	0.0135081
Q04750	WT_NT-WT_EGCGEE__-__TG_NT-TG_EGCGEE	-0.209133	0.575587	-0.363339	15	0.721421	0.903844
Q05512	WT_NT-WT_EGCGEE__-__TG_NT-TG_EGCGEE	0.117131	0.177582	0.65959	44	0.512955	0.814545
Q05816	WT_NT-WT_EGCGEE__-__TG_NT-TG_EGCGEE	0.229024	0.0980652	2.33542	106	0.0214042	0.21687
Q05920	WT_NT-WT_EGCGEE__-__TG_NT-TG_EGCGEE	0.139327	0.0926859	1.50322	262	0.133987	0.518994
Q05A62	WT_NT-WT_EGCGEE__-__TG_NT-TG_EGCGEE	-0.553763	0.249118	-2.22289	11	0.0481212	0.324822
Q05D44	WT_NT-WT_EGCGEE__-__TG_NT-TG_EGCGEE	0.317678	0.503532	0.6309	15	0.537601	0.825012
Q06138	WT_NT-WT_EGCGEE__-__TG_NT-TG_EGCGEE	-0.183175	0.12775	-1.43386	79	0.15556	0.54094
Q06185	WT_NT-WT_EGCGEE__-__TG_NT-TG_EGCGEE	-0.31766	0.0900532	-3.52747	47	0.000949045	0.0302523
Q06335	WT_NT-WT_EGCGEE__-__TG_NT-TG_EGCGEE	0.039773	0.277169	0.143497	12	0.888279	0.966873
Q06890	WT_NT-WT_EGCGEE__-__TG_NT-TG_EGCGEE	-0.069081	0.219847	-0.314223	66	0.754343	0.918262
Q07076	WT_NT-WT_EGCGEE__-__TG_NT-TG_EGCGEE	-0.108669	0.114445	-0.949535	81	0.345173	0.694166
Q07813	WT_NT-WT_EGCGEE__-__TG_NT-TG_EGCGEE	-0.307856	0.229791	-1.33972	15	0.20028	0.591674
Q08274	WT_NT-WT_EGCGEE__-__TG_NT-TG_EGCGEE	-0.459508	0.298132	-1.54129	9	0.157635	0.542686
Q08331	WT_NT-WT_EGCGEE__-__TG_NT-TG_EGCGEE	0.064161	0.0990588	0.647706	92	0.518788	0.817077
Q08460	WT_NT-WT_EGCGEE__-__TG_NT-TG_EGCGEE	0.266348	0.323203	0.824088	33	0.415806	0.749534
Q08642	WT_NT-WT_EGCGEE__-__TG_NT-TG_EGCGEE	0.310731	0.155594	1.99707	65	0.0500079	0.324822
Q0GNC1	WT_NT-WT_EGCGEE__-__TG_NT-TG_EGCGEE	-0.0291915	0.330807	-0.088243	14	0.930933	0.982152
Q0KL02	WT_NT-WT_EGCGEE__-__TG_NT-TG_EGCGEE	0.066657	0.154556	0.431281	55	0.66795	0.882352
Q0VBF8	WT_NT-WT_EGCGEE__-__TG_NT-TG_EGCGEE	0.189293	0.323942	0.584343	14	0.568287	0.846204
Q0VE82	WT_NT-WT_EGCGEE__-__TG_NT-TG_EGCGEE	-0.109948	0.206784	-0.531705	53	0.597152	0.860187
Q0VGY8	WT_NT-WT_EGCGEE__-__TG_NT-TG_EGCGEE	-0.294847	0.519997	-0.567016	13	0.580363	0.854543
Q11011	WT_NT-WT_EGCGEE__-__TG_NT-TG_EGCGEE	0.0247886	0.070091	0.353663	399	0.723779	0.904046
Q11136	WT_NT-WT_EGCGEE__-__TG_NT-TG_EGCGEE	0.356158	0.0934001	3.81325	14	0.00190043	0.0466809
Q148V7	WT_NT-WT_EGCGEE__-__TG_NT-TG_EGCGEE	-0.45	0.15189	-2.96267	101	0.00380319	0.0749606
Q14BB9	WT_NT-WT_EGCGEE__-__TG_NT-TG_EGCGEE	-0.107991	0.0923782	-1.16901	12	0.265099	0.641275
Q14BI2	WT_NT-WT_EGCGEE__-__TG_NT-TG_EGCGEE	-0.0323537	0.229716	-0.140842	46	0.888609	0.966873
Q14C51	WT_NT-WT_EGCGEE__-__TG_NT-TG_EGCGEE	-0.459957	0.40238	-1.14309	14	0.272172	0.645564
Q2M3X8	WT_NT-WT_EGCGEE__-__TG_NT-TG_EGCGEE	-0.720683	0.594841	-1.21156	15	0.244424	0.625552
Q2NL51	WT_NT-WT_EGCGEE__-__TG_NT-TG_EGCGEE	-0.251118	0.110531	-2.27193	16	0.0372412	0.281885
Q2PFD7	WT_NT-WT_EGCGEE__-__TG_NT-TG_EGCGEE	0.0530216	0.108197	0.490046	146	0.624837	0.867692
Q2TPA8	WT_NT-WT_EGCGEE__-__TG_NT-TG_EGCGEE	-0.138733	0.189519	-0.732028	18	0.473576	0.788746
Q3B7Z2	WT_NT-WT_EGCGEE__-__TG_NT-TG_EGCGEE	0.267764	0.138402	1.93469	59	0.0578277	0.347807
Q3KNM2	WT_NT-WT_EGCGEE__-__TG_NT-TG_EGCGEE	-0.293299	0.328056	-0.894052	13	0.387547	0.724056
Q3TBL6	WT_NT-WT_EGCGEE__-__TG_NT-TG_EGCGEE	0.633917	0.252046	2.51508	15	0.0237865	0.223719
Q3TBW2	WT_NT-WT_EGCGEE__-__TG_NT-TG_EGCGEE	-0.376466	0.608539	-0.618639	9	0.551488	0.834178
Q3TC72	WT_NT-WT_EGCGEE__-__TG_NT-TG_EGCGEE	-0.0963079	0.164088	-0.58693	69	0.559167	0.8394
Q3TCH7	WT_NT-WT_EGCGEE__-__TG_NT-TG_EGCGEE	-0.529781	0.351759	-1.50609	15	0.152811	0.540186
Q3TCJ1	WT_NT-WT_EGCGEE__-__TG_NT-TG_EGCGEE	0.0942873	0.245091	0.384703	11	0.707791	0.899812
Q3TDD9	WT_NT-WT_EGCGEE__-__TG_NT-TG_EGCGEE	0.332504	0.158122	2.10284	28	0.044595	0.310362
Q3TDK6	WT_NT-WT_EGCGEE__-__TG_NT-TG_EGCGEE	0.00208799	0.151794	0.0137555	79	0.98906	0.997559
Q3TDN2	WT_NT-WT_EGCGEE__-__TG_NT-TG_EGCGEE	-0.454212	0.48707	-0.932538	14	0.366863	0.706221
Q3TDQ1	WT_NT-WT_EGCGEE__-__TG_NT-TG_EGCGEE	0.324269	0.315287	1.02849	11	0.325805	0.678743
Q3TEA8	WT_NT-WT_EGCGEE__-__TG_NT-TG_EGCGEE	-0.156638	0.142525	-1.09902	16	0.288021	0.662887
Q3TES0	WT_NT-WT_EGCGEE__-__TG_NT-TG_EGCGEE	-0.275986	0.414641	-0.665601	11	0.519379	0.817077
Q3THE2	WT_NT-WT_EGCGEE__-__TG_NT-TG_EGCGEE	-0.319767	0.400449	-0.79852	13	0.438914	0.766245
Q3THK7	WT_NT-WT_EGCGEE__-__TG_NT-TG_EGCGEE	-0.0870064	0.149768	-0.580942	78	0.562955	0.842637
Q3THS6	WT_NT-WT_EGCGEE__-__TG_NT-TG_EGCGEE	0.309236	0.336656	0.91855	18	0.370476	0.706999
Q3TLH4	WT_NT-WT_EGCGEE__-__TG_NT-TG_EGCGEE	0.732672	0.255238	2.87055	12	0.0140756	0.168255
Q3TMH2	WT_NT-WT_EGCGEE__-__TG_NT-TG_EGCGEE	0.035058	0.150231	0.233361	26	0.817309	0.943398
Q3TPX4	WT_NT-WT_EGCGEE__-__TG_NT-TG_EGCGEE	-0.742633	0.415425	-1.78765	10	0.104125	0.457355
Q3TVA9	WT_NT-WT_EGCGEE__-__TG_NT-TG_EGCGEE	-0.68367	0.8397	-0.814183	12	0.431401	0.761365
Q3TWI9	WT_NT-WT_EGCGEE__-__TG_NT-TG_EGCGEE	0.392875	0.533103	0.736958	15	0.472518	0.788141
Q3TXS7	WT_NT-WT_EGCGEE__-__TG_NT-TG_EGCGEE	-0.0674919	0.145787	-0.462947	138	0.644131	0.870677
Q3TXX4	WT_NT-WT_EGCGEE__-__TG_NT-TG_EGCGEE	-0.0685329	0.0967291	-0.708503	62	0.481288	0.793542
Q3TY60	WT_NT-WT_EGCGEE__-__TG_NT-TG_EGCGEE	0.0109342	0.225163	0.0485613	17	0.961835	0.989764
Q3U0V1	WT_NT-WT_EGCGEE__-__TG_NT-TG_EGCGEE	0.27637	0.140585	1.96586	95	0.0522344	0.329754
Q3U1J4	WT_NT-WT_EGCGEE__-__TG_NT-TG_EGCGEE	0.0787586	0.118477	0.66476	132	0.507364	0.811835
Q3U5Q7	WT_NT-WT_EGCGEE__-__TG_NT-TG_EGCGEE	-0.807265	0.343488	-2.3502	9	0.0432908	0.306145
Q3UEB3	WT_NT-WT_EGCGEE__-__TG_NT-TG_EGCGEE	-0.0127495	0.763758	-0.0166931	13	0.986935	0.997528
Q3UGC7	WT_NT-WT_EGCGEE__-__TG_NT-TG_EGCGEE	0.0964839	0.206567	0.467082	28	0.644056	0.870677
Q3UGR5	WT_NT-WT_EGCGEE__-__TG_NT-TG_EGCGEE	-0.113535	0.100546	-1.12919	71	0.262617	0.641275
Q3UGS4	WT_NT-WT_EGCGEE__-__TG_NT-TG_EGCGEE	0.166722	0.420787	0.396215	12	0.698901	0.897346
Q3UGY8	WT_NT-WT_EGCGEE__-__TG_NT-TG_EGCGEE	-0.424735	0.313363	-1.35541	10	0.205109	0.59489
Q3UH60	WT_NT-WT_EGCGEE__-__TG_NT-TG_EGCGEE	0.415643	0.397176	1.0465	8	0.325918	0.678743
Q3UH66	WT_NT-WT_EGCGEE__-__TG_NT-TG_EGCGEE	-0.192576	0.169642	-1.13519	30	0.265284	0.641275
Q3UH99	WT_NT-WT_EGCGEE__-__TG_NT-TG_EGCGEE	-0.188292	0.117124	-1.60763	10	0.138996	0.526033
Q3UHB1	WT_NT-WT_EGCGEE__-__TG_NT-TG_EGCGEE	-0.168848	0.119119	-1.41747	197	0.157926	0.542786
Q3UHB8	WT_NT-WT_EGCGEE__-__TG_NT-TG_EGCGEE	-0.419469	0.415742	-1.00896	13	0.331404	0.682909
Q3UHD6	WT_NT-WT_EGCGEE__-__TG_NT-TG_EGCGEE	-0.112852	0.240097	-0.470029	38	0.641021	0.870677
Q3UHD9	WT_NT-WT_EGCGEE__-__TG_NT-TG_EGCGEE	-0.0664691	0.120331	-0.552387	108	0.581825	0.854543
Q3UHJ0	WT_NT-WT_EGCGEE__-__TG_NT-TG_EGCGEE	0.0490018	0.0675436	0.725484	445	0.468536	0.787351
Q3UHK1	WT_NT-WT_EGCGEE__-__TG_NT-TG_EGCGEE	0.586259	0.183009	3.20345	12	0.00758387	0.112009
Q3UHL1	WT_NT-WT_EGCGEE__-__TG_NT-TG_EGCGEE	-0.0563794	0.0816757	-0.690284	295	0.490558	0.798407
Q3UHR0	WT_NT-WT_EGCGEE__-__TG_NT-TG_EGCGEE	-0.16611	0.483514	-0.343548	9	0.739075	0.911789
Q3UHX2	WT_NT-WT_EGCGEE__-__TG_NT-TG_EGCGEE	0.251489	0.19847	1.26714	36	0.213241	0.601742
Q3UI43	WT_NT-WT_EGCGEE__-__TG_NT-TG_EGCGEE	0.316562	0.388239	0.815379	11	0.432156	0.761817
Q3UIU2	WT_NT-WT_EGCGEE__-__TG_NT-TG_EGCGEE	0.161401	0.171515	0.941034	33	0.353526	0.695969
Q3UJD6	WT_NT-WT_EGCGEE__-__TG_NT-TG_EGCGEE	-0.0289836	0.159948	-0.181207	12	0.85923	0.953471
Q3ULD5	WT_NT-WT_EGCGEE__-__TG_NT-TG_EGCGEE	-0.0996577	0.173947	-0.572918	48	0.569374	0.846846
Q3ULJ0	WT_NT-WT_EGCGEE__-__TG_NT-TG_EGCGEE	-0.0983074	0.148571	-0.661685	114	0.509508	0.813185
Q3UM45	WT_NT-WT_EGCGEE__-__TG_NT-TG_EGCGEE	0.00265805	0.11198	0.0237368	217	0.981084	0.996526
Q3UMR5	WT_NT-WT_EGCGEE__-__TG_NT-TG_EGCGEE	-0.0654302	0.100104	-0.653626	81	0.515204	0.81661
Q3UN04	WT_NT-WT_EGCGEE__-__TG_NT-TG_EGCGEE	-0.268427	0.293842	-0.913508	13	0.377607	0.712184
Q3UNH4	WT_NT-WT_EGCGEE__-__TG_NT-TG_EGCGEE	0.00668585	0.133592	0.0500469	92	0.960194	0.988919
Q3UPH1	WT_NT-WT_EGCGEE__-__TG_NT-TG_EGCGEE	-0.681084	0.31635	-2.15294	14	0.0492463	0.324822
Q3UPL0	WT_NT-WT_EGCGEE__-__TG_NT-TG_EGCGEE	-0.0655774	0.157901	-0.415306	140	0.678554	0.888151
Q3UQ44	WT_NT-WT_EGCGEE__-__TG_NT-TG_EGCGEE	-0.235325	0.143526	-1.6396	64	0.105994	0.45842
Q3UQ84	WT_NT-WT_EGCGEE__-__TG_NT-TG_EGCGEE	0.386288	0.366165	1.05496	15	0.308142	0.671856
Q3URS9	WT_NT-WT_EGCGEE__-__TG_NT-TG_EGCGEE	0.485722	0.425419	1.14175	13	0.274152	0.647064
Q3UTH8	WT_NT-WT_EGCGEE__-__TG_NT-TG_EGCGEE	-0.190215	0.246875	-0.770493	14	0.453814	0.774454
Q3UTQ8	WT_NT-WT_EGCGEE__-__TG_NT-TG_EGCGEE	-0.0706914	0.341029	-0.207288	13	0.838996	0.951243
Q3UUG6	WT_NT-WT_EGCGEE__-__TG_NT-TG_EGCGEE	-0.309951	0.207809	-1.49152	41	0.14348	0.531513
Q3UUI3	WT_NT-WT_EGCGEE__-__TG_NT-TG_EGCGEE	-0.34715	0.143501	-2.41915	32	0.0214183	0.21687
Q3UVX5	WT_NT-WT_EGCGEE__-__TG_NT-TG_EGCGEE	-0.148303	0.125385	-1.18278	77	0.240535	0.625552
Q3UX10	WT_NT-WT_EGCGEE__-__TG_NT-TG_EGCGEE	0.124184	0.384661	0.322838	11	0.752871	0.917806
Q3UYC0	WT_NT-WT_EGCGEE__-__TG_NT-TG_EGCGEE	0.316253	0.157633	2.00626	79	0.048251	0.324822
Q3UYG8	WT_NT-WT_EGCGEE__-__TG_NT-TG_EGCGEE	-0.375105	0.127076	-2.95182	9	0.0161729	0.186422
Q3V1L4	WT_NT-WT_EGCGEE__-__TG_NT-TG_EGCGEE	-0.162742	0.176965	-0.91963	18	0.369927	0.706999
Q3V3V9	WT_NT-WT_EGCGEE__-__TG_NT-TG_EGCGEE	-0.0672512	0.250718	-0.268235	11	0.793482	0.934424
Q4ACU6	WT_NT-WT_EGCGEE__-__TG_NT-TG_EGCGEE	-0.811863	0.130992	-6.19779	15	1.70644e-05	0.00157358
Q4JIM5	WT_NT-WT_EGCGEE__-__TG_NT-TG_EGCGEE	0.500796	0.398303	1.25732	12	0.232556	0.621012
Q4KML4	WT_NT-WT_EGCGEE__-__TG_NT-TG_EGCGEE	0.101325	0.131728	0.769203	16	0.452979	0.774008
Q4KMM3	WT_NT-WT_EGCGEE__-__TG_NT-TG_EGCGEE	0.0103688	0.062048	0.16711	451	0.867358	0.955834
Q4KUS2	WT_NT-WT_EGCGEE__-__TG_NT-TG_EGCGEE	-0.197467	0.154492	-1.27817	90	0.204478	0.59489
Q4V9Z5	WT_NT-WT_EGCGEE__-__TG_NT-TG_EGCGEE	0.269692	0.146435	1.84172	16	0.0841304	0.411677
Q4VAA2	WT_NT-WT_EGCGEE__-__TG_NT-TG_EGCGEE	0.349348	0.196214	1.78044	44	0.0819091	0.407494
Q4VAE3	WT_NT-WT_EGCGEE__-__TG_NT-TG_EGCGEE	-0.409845	0.178507	-2.29597	15	0.0365078	0.279331
Q501J6	WT_NT-WT_EGCGEE__-__TG_NT-TG_EGCGEE	0.349232	0.101456	3.4422	16	0.00334827	0.0696812
Q505D7	WT_NT-WT_EGCGEE__-__TG_NT-TG_EGCGEE	-0.525796	0.496249	-1.05954	18	0.303365	0.670228
Q505F5	WT_NT-WT_EGCGEE__-__TG_NT-TG_EGCGEE	-0.247313	0.234127	-1.05632	29	0.299542	0.669909
Q569Z6	WT_NT-WT_EGCGEE__-__TG_NT-TG_EGCGEE	-0.144188	0.30557	-0.471865	15	0.643814	0.870677
Q56A07	WT_NT-WT_EGCGEE__-__TG_NT-TG_EGCGEE	0.000829019	0.161621	0.00512939	66	0.995923	0.999504
Q58A65	WT_NT-WT_EGCGEE__-__TG_NT-TG_EGCGEE	-0.653869	0.392353	-1.66653	9	0.129958	0.511321
Q59J78	WT_NT-WT_EGCGEE__-__TG_NT-TG_EGCGEE	0.188941	0.257376	0.734104	13	0.475918	0.78973
Q5DQR4	WT_NT-WT_EGCGEE__-__TG_NT-TG_EGCGEE	-0.0990488	0.129129	-0.767051	79	0.445337	0.770797
Q5DTL9	WT_NT-WT_EGCGEE__-__TG_NT-TG_EGCGEE	-0.120854	0.113036	-1.06917	44	0.290824	0.664906
Q5DU25	WT_NT-WT_EGCGEE__-__TG_NT-TG_EGCGEE	0.349216	0.240842	1.44998	40	0.15486	0.54094
Q5EBJ4	WT_NT-WT_EGCGEE__-__TG_NT-TG_EGCGEE	0.352356	0.204935	1.71936	28	0.0965873	0.445256
Q5F285	WT_NT-WT_EGCGEE__-__TG_NT-TG_EGCGEE	-0.37014	0.399043	-0.927569	14	0.369347	0.706934
Q5FWK3	WT_NT-WT_EGCGEE__-__TG_NT-TG_EGCGEE	-0.0869427	0.0918248	-0.946832	80	0.346575	0.694963
Q5HZI2	WT_NT-WT_EGCGEE__-__TG_NT-TG_EGCGEE	-0.503888	0.586322	-0.859405	9	0.412422	0.746233
Q5M8N0	WT_NT-WT_EGCGEE__-__TG_NT-TG_EGCGEE	0.600594	0.248488	2.41699	52	0.0191928	0.207347
Q5PR73	WT_NT-WT_EGCGEE__-__TG_NT-TG_EGCGEE	-0.04819	0.142521	-0.338126	66	0.736341	0.911789
Q5RJI5	WT_NT-WT_EGCGEE__-__TG_NT-TG_EGCGEE	-0.374735	0.21108	-1.77533	72	0.08007	0.403004
Q5SP85	WT_NT-WT_EGCGEE__-__TG_NT-TG_EGCGEE	0.0930551	0.5116	0.18189	15	0.858104	0.953471
Q5SQX6	WT_NT-WT_EGCGEE__-__TG_NT-TG_EGCGEE	-0.0607259	0.113497	-0.535043	244	0.593108	0.85841
Q5SRX1	WT_NT-WT_EGCGEE__-__TG_NT-TG_EGCGEE	-0.113549	0.10051	-1.12974	136	0.260576	0.641275
Q5SSL4	WT_NT-WT_EGCGEE__-__TG_NT-TG_EGCGEE	0.0284565	0.105932	0.26863	139	0.788613	0.932752
Q5SSM3	WT_NT-WT_EGCGEE__-__TG_NT-TG_EGCGEE	-0.0879552	0.178255	-0.493425	42	0.624283	0.867692
Q5SUF2	WT_NT-WT_EGCGEE__-__TG_NT-TG_EGCGEE	-0.416966	0.295853	-1.40937	14	0.180551	0.574248
Q5SUR0	WT_NT-WT_EGCGEE__-__TG_NT-TG_EGCGEE	-0.0217233	0.37692	-0.0576337	10	0.955176	0.988187
Q5SV85	WT_NT-WT_EGCGEE__-__TG_NT-TG_EGCGEE	0.394517	0.421616	0.935726	10	0.37146	0.707309
Q5SVL6	WT_NT-WT_EGCGEE__-__TG_NT-TG_EGCGEE	-0.120953	0.227649	-0.531311	27	0.599548	0.862214
Q5SW19	WT_NT-WT_EGCGEE__-__TG_NT-TG_EGCGEE	6.47965e-05	0.209232	0.000309688	15	0.999757	0.999757
Q5SXY1	WT_NT-WT_EGCGEE__-__TG_NT-TG_EGCGEE	1.36046	0.302657	4.49505	9	0.00149959	0.0390321
Q5U3K5	WT_NT-WT_EGCGEE__-__TG_NT-TG_EGCGEE	0.00987891	0.384118	0.0257185	32	0.979642	0.996526
Q5U458	WT_NT-WT_EGCGEE__-__TG_NT-TG_EGCGEE	-0.223992	0.195467	-1.14593	34	0.259825	0.641275
Q5U4E0	WT_NT-WT_EGCGEE__-__TG_NT-TG_EGCGEE	0.39448	0.282608	1.39586	14	0.184501	0.575759
Q5XG69	WT_NT-WT_EGCGEE__-__TG_NT-TG_EGCGEE	-0.214126	0.109251	-1.95996	14	0.0702158	0.380078
Q5XJY5	WT_NT-WT_EGCGEE__-__TG_NT-TG_EGCGEE	0.053054	0.163166	0.325155	50	0.746421	0.914274
Q60597	WT_NT-WT_EGCGEE__-__TG_NT-TG_EGCGEE	0.00221633	0.0921174	0.0240598	515	0.980814	0.996526
Q60598	WT_NT-WT_EGCGEE__-__TG_NT-TG_EGCGEE	-0.217953	0.108011	-2.01788	148	0.0454107	0.31519
Q60605	WT_NT-WT_EGCGEE__-__TG_NT-TG_EGCGEE	-0.00693928	0.104406	-0.0664645	88	0.947159	0.987708
Q60625	WT_NT-WT_EGCGEE__-__TG_NT-TG_EGCGEE	-0.142063	0.0974883	-1.45723	193	0.146677	0.534656
Q60631	WT_NT-WT_EGCGEE__-__TG_NT-TG_EGCGEE	0.132425	0.134728	0.982908	152	0.327215	0.678743
Q60634	WT_NT-WT_EGCGEE__-__TG_NT-TG_EGCGEE	0.223497	0.191463	1.16731	70	0.247044	0.62683
Q60668	WT_NT-WT_EGCGEE__-__TG_NT-TG_EGCGEE	0.0370415	0.109215	0.33916	104	0.735173	0.91129
Q60676	WT_NT-WT_EGCGEE__-__TG_NT-TG_EGCGEE	0.391466	0.143091	2.73578	107	0.00728713	0.110031
Q60692	WT_NT-WT_EGCGEE__-__TG_NT-TG_EGCGEE	0.187198	0.219475	0.852936	50	0.397762	0.732541
Q60737	WT_NT-WT_EGCGEE__-__TG_NT-TG_EGCGEE	0.156197	0.119876	1.30299	153	0.194536	0.586104
Q60738	WT_NT-WT_EGCGEE__-__TG_NT-TG_EGCGEE	0.229768	0.448446	0.512364	10	0.619522	0.867692
Q60749	WT_NT-WT_EGCGEE__-__TG_NT-TG_EGCGEE	-0.0875811	0.209782	-0.417487	17	0.681548	0.888151
Q60759	WT_NT-WT_EGCGEE__-__TG_NT-TG_EGCGEE	-0.72158	0.228182	-3.1623	11	0.00904188	0.124182
Q60771	WT_NT-WT_EGCGEE__-__TG_NT-TG_EGCGEE	-0.414461	0.226992	-1.82588	36	0.0761723	0.393696
Q60780	WT_NT-WT_EGCGEE__-__TG_NT-TG_EGCGEE	0.112484	0.134796	0.834479	47	0.408233	0.740863
Q60817	WT_NT-WT_EGCGEE__-__TG_NT-TG_EGCGEE	0.282808	0.209394	1.3506	36	0.185254	0.575759
Q60829	WT_NT-WT_EGCGEE__-__TG_NT-TG_EGCGEE	0.213069	0.147104	1.44842	57	0.152978	0.540186
Q60854	WT_NT-WT_EGCGEE__-__TG_NT-TG_EGCGEE	-0.23726	0.295256	-0.803575	44	0.425963	0.758095
Q60864	WT_NT-WT_EGCGEE__-__TG_NT-TG_EGCGEE	-0.0595487	0.0903933	-0.658773	275	0.510592	0.813555
Q60865	WT_NT-WT_EGCGEE__-__TG_NT-TG_EGCGEE	0.151467	0.144378	1.0491	30	0.30251	0.669918
Q60870	WT_NT-WT_EGCGEE__-__TG_NT-TG_EGCGEE	0.61372	0.332537	1.84557	15	0.0847859	0.413051
Q60875	WT_NT-WT_EGCGEE__-__TG_NT-TG_EGCGEE	-0.342196	0.157132	-2.17776	33	0.0366743	0.279331
Q60899	WT_NT-WT_EGCGEE__-__TG_NT-TG_EGCGEE	0.36527	0.352775	1.03542	14	0.318028	0.672927
Q60900	WT_NT-WT_EGCGEE__-__TG_NT-TG_EGCGEE	-0.0903777	0.190959	-0.473284	16	0.642403	0.870677
Q60902	WT_NT-WT_EGCGEE__-__TG_NT-TG_EGCGEE	0.421536	0.113327	3.71965	60	0.000441364	0.0175323
Q60930	WT_NT-WT_EGCGEE__-__TG_NT-TG_EGCGEE	-0.0117093	0.0908611	-0.12887	153	0.89763	0.970553
Q60931	WT_NT-WT_EGCGEE__-__TG_NT-TG_EGCGEE	0.102212	0.10008	1.0213	107	0.309416	0.672733
Q60932	WT_NT-WT_EGCGEE__-__TG_NT-TG_EGCGEE	0.0357431	0.0850263	0.420377	191	0.674682	0.885418
Q60960	WT_NT-WT_EGCGEE__-__TG_NT-TG_EGCGEE	0.032239	0.128223	0.25143	17	0.804496	0.939166
Q60972	WT_NT-WT_EGCGEE__-__TG_NT-TG_EGCGEE	-0.0828001	0.325978	-0.254005	24	0.801655	0.938293
Q60973	WT_NT-WT_EGCGEE__-__TG_NT-TG_EGCGEE	-0.189766	0.287526	-0.659996	15	0.519263	0.817077
Q60996	WT_NT-WT_EGCGEE__-__TG_NT-TG_EGCGEE	-0.221094	0.197002	-1.12229	59	0.266284	0.642373
Q61016	WT_NT-WT_EGCGEE__-__TG_NT-TG_EGCGEE	-0.0422135	0.235211	-0.179471	10	0.861152	0.953471
Q61024	WT_NT-WT_EGCGEE__-__TG_NT-TG_EGCGEE	-0.0522755	0.271907	-0.192255	15	0.850121	0.952826
Q61035	WT_NT-WT_EGCGEE__-__TG_NT-TG_EGCGEE	0.333331	0.162526	2.05093	42	0.046546	0.320756
Q61036	WT_NT-WT_EGCGEE__-__TG_NT-TG_EGCGEE	0.191988	0.272559	0.704389	17	0.490728	0.798407
Q61037	WT_NT-WT_EGCGEE__-__TG_NT-TG_EGCGEE	-0.204066	0.324428	-0.629002	11	0.542189	0.828362
Q61074	WT_NT-WT_EGCGEE__-__TG_NT-TG_EGCGEE	-0.0623417	0.346623	-0.179854	13	0.86004	0.953471
Q61081	WT_NT-WT_EGCGEE__-__TG_NT-TG_EGCGEE	0.0767424	0.168792	0.454658	68	0.650803	0.873576
Q61097	WT_NT-WT_EGCGEE__-__TG_NT-TG_EGCGEE	-0.135906	0.247463	-0.549199	15	0.590952	0.858268
Q61102	WT_NT-WT_EGCGEE__-__TG_NT-TG_EGCGEE	-0.165491	0.132694	-1.24717	45	0.218789	0.605257
Q61137	WT_NT-WT_EGCGEE__-__TG_NT-TG_EGCGEE	0.155482	0.295717	0.525778	51	0.601321	0.862688
Q61151	WT_NT-WT_EGCGEE__-__TG_NT-TG_EGCGEE	-0.0732646	0.103682	-0.70663	133	0.481033	0.793542
Q61165	WT_NT-WT_EGCGEE__-__TG_NT-TG_EGCGEE	-0.158592	0.440886	-0.359711	15	0.724077	0.904046
Q61166	WT_NT-WT_EGCGEE__-__TG_NT-TG_EGCGEE	-0.0438283	0.146143	-0.299901	112	0.764809	0.921327
Q61171	WT_NT-WT_EGCGEE__-__TG_NT-TG_EGCGEE	-0.104284	0.0766136	-1.36117	162	0.17535	0.573022
Q61187	WT_NT-WT_EGCGEE__-__TG_NT-TG_EGCGEE	-0.0596644	0.301913	-0.197621	14	0.846182	0.952749
Q61189	WT_NT-WT_EGCGEE__-__TG_NT-TG_EGCGEE	-0.128806	0.322742	-0.399099	14	0.695842	0.895064
Q61191	WT_NT-WT_EGCGEE__-__TG_NT-TG_EGCGEE	-0.08802	0.800433	-0.109965	13	0.914116	0.975444
Q61205	WT_NT-WT_EGCGEE__-__TG_NT-TG_EGCGEE	0.507245	0.228242	2.2224	25	0.0355342	0.274698
Q61206	WT_NT-WT_EGCGEE__-__TG_NT-TG_EGCGEE	-0.122623	0.106387	-1.15261	107	0.251637	0.634224
Q61207	WT_NT-WT_EGCGEE__-__TG_NT-TG_EGCGEE	0.147047	0.108168	1.35943	162	0.175899	0.573022
Q61234	WT_NT-WT_EGCGEE__-__TG_NT-TG_EGCGEE	-0.0787543	0.203349	-0.387286	23	0.702105	0.8983
Q61239	WT_NT-WT_EGCGEE__-__TG_NT-TG_EGCGEE	-0.129089	0.345663	-0.373455	12	0.715324	0.90229
Q61282	WT_NT-WT_EGCGEE__-__TG_NT-TG_EGCGEE	0.206547	0.310947	0.664251	10	0.521551	0.818324
Q61290	WT_NT-WT_EGCGEE__-__TG_NT-TG_EGCGEE	-0.559453	0.228839	-2.44474	10	0.0345674	0.270329
Q61301	WT_NT-WT_EGCGEE__-__TG_NT-TG_EGCGEE	0.00408058	0.0894354	0.045626	247	0.963645	0.990893
Q61316	WT_NT-WT_EGCGEE__-__TG_NT-TG_EGCGEE	0.0660617	0.0671011	0.984511	434	0.325413	0.678743
Q61330	WT_NT-WT_EGCGEE__-__TG_NT-TG_EGCGEE	-0.703893	0.403101	-1.74619	12	0.1063	0.458976
Q61335	WT_NT-WT_EGCGEE__-__TG_NT-TG_EGCGEE	0.361687	0.46994	0.769646	12	0.456393	0.77629
Q61361	WT_NT-WT_EGCGEE__-__TG_NT-TG_EGCGEE	0.0613629	0.0812928	0.754837	327	0.45089	0.7721
Q61387	WT_NT-WT_EGCGEE__-__TG_NT-TG_EGCGEE	-0.360318	0.120637	-2.98678	43	0.00464128	0.0855984
Q61411	WT_NT-WT_EGCGEE__-__TG_NT-TG_EGCGEE	-0.358216	0.222551	-1.60959	18	0.124885	0.504639
Q61425	WT_NT-WT_EGCGEE__-__TG_NT-TG_EGCGEE	-0.345757	0.116811	-2.95998	82	0.00402141	0.0780699
Q61481	WT_NT-WT_EGCGEE__-__TG_NT-TG_EGCGEE	-0.165213	0.0864613	-1.91083	101	0.0588621	0.350189
Q61490	WT_NT-WT_EGCGEE__-__TG_NT-TG_EGCGEE	-0.173145	0.0948673	-1.82513	148	0.0699978	0.379975
Q61543	WT_NT-WT_EGCGEE__-__TG_NT-TG_EGCGEE	-0.0740585	0.216015	-0.34284	30	0.734109	0.911113
Q61545	WT_NT-WT_EGCGEE__-__TG_NT-TG_EGCGEE	0.0322123	0.234634	0.137287	11	0.893284	0.969279
Q61548	WT_NT-WT_EGCGEE__-__TG_NT-TG_EGCGEE	-0.108871	0.0720764	-1.51049	314	0.131924	0.514542
Q61553	WT_NT-WT_EGCGEE__-__TG_NT-TG_EGCGEE	-0.147429	0.0995956	-1.48027	241	0.140106	0.52657
Q61584	WT_NT-WT_EGCGEE__-__TG_NT-TG_EGCGEE	-0.173354	0.318366	-0.544513	14	0.594656	0.859206
Q61595	WT_NT-WT_EGCGEE__-__TG_NT-TG_EGCGEE	-0.0588041	0.158304	-0.371462	60	0.711602	0.90229
Q61598	WT_NT-WT_EGCGEE__-__TG_NT-TG_EGCGEE	-0.0616996	0.078447	-0.786512	274	0.432247	0.761817
Q61599	WT_NT-WT_EGCGEE__-__TG_NT-TG_EGCGEE	0.362217	0.126272	2.86855	8	0.0208753	0.21687
Q61644	WT_NT-WT_EGCGEE__-__TG_NT-TG_EGCGEE	0.0759422	0.07728	0.982689	247	0.326722	0.678743
Q61655	WT_NT-WT_EGCGEE__-__TG_NT-TG_EGCGEE	-0.11245	0.250709	-0.448528	15	0.660183	0.876398
Q61656	WT_NT-WT_EGCGEE__-__TG_NT-TG_EGCGEE	-0.0276108	0.113651	-0.242944	134	0.80842	0.941161
Q61696	WT_NT-WT_EGCGEE__-__TG_NT-TG_EGCGEE	-0.155443	0.127864	-1.21569	44	0.230587	0.620183
Q61699	WT_NT-WT_EGCGEE__-__TG_NT-TG_EGCGEE	0.104365	0.0687346	1.51838	402	0.129706	0.511298
Q61701	WT_NT-WT_EGCGEE__-__TG_NT-TG_EGCGEE	-0.274217	0.353046	-0.776715	15	0.449402	0.771514
Q61735	WT_NT-WT_EGCGEE__-__TG_NT-TG_EGCGEE	0.275573	0.475474	0.579575	15	0.570804	0.847876
Q61753	WT_NT-WT_EGCGEE__-__TG_NT-TG_EGCGEE	0.0715087	0.107253	0.666732	105	0.506406	0.811633
Q61768	WT_NT-WT_EGCGEE__-__TG_NT-TG_EGCGEE	0.551692	0.164161	3.36067	65	0.00130543	0.0370397
Q61792	WT_NT-WT_EGCGEE__-__TG_NT-TG_EGCGEE	0.0501333	0.110789	0.452512	86	0.65204	0.873576
Q61831	WT_NT-WT_EGCGEE__-__TG_NT-TG_EGCGEE	-0.426559	0.394383	-1.08159	15	0.296519	0.668326
Q61838	WT_NT-WT_EGCGEE__-__TG_NT-TG_EGCGEE	-0.57112	0.112038	-5.09757	255	6.70978e-07	0.000157497
Q61879	WT_NT-WT_EGCGEE__-__TG_NT-TG_EGCGEE	-0.0720936	0.0711982	-1.01258	562	0.311698	0.672927
Q61885	WT_NT-WT_EGCGEE__-__TG_NT-TG_EGCGEE	0.120689	0.10203	1.18288	120	0.239196	0.625552
Q61937	WT_NT-WT_EGCGEE__-__TG_NT-TG_EGCGEE	0.0194547	0.136779	0.142235	79	0.887256	0.966873
Q61990	WT_NT-WT_EGCGEE__-__TG_NT-TG_EGCGEE	-0.298209	0.179939	-1.65728	42	0.104915	0.457355
Q62048	WT_NT-WT_EGCGEE__-__TG_NT-TG_EGCGEE	0.046196	0.103774	0.445161	53	0.658016	0.874148
Q62059	WT_NT-WT_EGCGEE__-__TG_NT-TG_EGCGEE	-0.0757533	0.104937	-0.721891	116	0.471814	0.788141
Q62083	WT_NT-WT_EGCGEE__-__TG_NT-TG_EGCGEE	-0.0936252	0.344919	-0.271441	13	0.790315	0.933296
Q62093	WT_NT-WT_EGCGEE__-__TG_NT-TG_EGCGEE	-0.255512	1.03974	-0.245746	15	0.809209	0.941161
Q62108	WT_NT-WT_EGCGEE__-__TG_NT-TG_EGCGEE	-0.273216	0.0956703	-2.8558	285	0.0046084	0.0855984
Q62165	WT_NT-WT_EGCGEE__-__TG_NT-TG_EGCGEE	-0.310352	0.161695	-1.91937	27	0.0655641	0.371594
Q62167	WT_NT-WT_EGCGEE__-__TG_NT-TG_EGCGEE	-0.284637	0.138644	-2.053	102	0.0426325	0.306145
Q62188	WT_NT-WT_EGCGEE__-__TG_NT-TG_EGCGEE	0.197925	0.105705	1.87243	282	0.0621815	0.364314
Q62205	WT_NT-WT_EGCGEE__-__TG_NT-TG_EGCGEE	-0.225563	0.0631437	-3.57222	15	0.00277959	0.0606698
Q62241	WT_NT-WT_EGCGEE__-__TG_NT-TG_EGCGEE	0.480293	0.25747	1.86543	15	0.0818014	0.407494
Q62261	WT_NT-WT_EGCGEE__-__TG_NT-TG_EGCGEE	-0.121811	0.0405513	-3.00387	1658	0.00270566	0.0606698
Q62277	WT_NT-WT_EGCGEE__-__TG_NT-TG_EGCGEE	-0.0192524	0.116477	-0.165289	67	0.869214	0.955908
Q62283	WT_NT-WT_EGCGEE__-__TG_NT-TG_EGCGEE	0.171439	0.21975	0.780156	32	0.441032	0.76784
Q62318	WT_NT-WT_EGCGEE__-__TG_NT-TG_EGCGEE	0.0559103	0.14811	0.377491	34	0.708155	0.899831
Q62348	WT_NT-WT_EGCGEE__-__TG_NT-TG_EGCGEE	-0.18563	0.124396	-1.49225	33	0.145132	0.533658
Q62376	WT_NT-WT_EGCGEE__-__TG_NT-TG_EGCGEE	-0.259354	0.622466	-0.416655	15	0.682832	0.888151
Q62393	WT_NT-WT_EGCGEE__-__TG_NT-TG_EGCGEE	-0.139738	0.0731555	-1.91014	15	0.0754249	0.393429
Q62417	WT_NT-WT_EGCGEE__-__TG_NT-TG_EGCGEE	-0.0145141	0.160356	-0.0905118	70	0.928139	0.981462
Q62418	WT_NT-WT_EGCGEE__-__TG_NT-TG_EGCGEE	0.129304	0.129273	1.00023	122	0.319177	0.674398
Q62419	WT_NT-WT_EGCGEE__-__TG_NT-TG_EGCGEE	-0.197248	0.165542	-1.19153	47	0.239428	0.625552
Q62420	WT_NT-WT_EGCGEE__-__TG_NT-TG_EGCGEE	0.091208	0.0779647	1.16986	86	0.245288	0.625824
Q62421	WT_NT-WT_EGCGEE__-__TG_NT-TG_EGCGEE	-0.062815	0.124895	-0.502943	41	0.617695	0.867692
Q62425	WT_NT-WT_EGCGEE__-__TG_NT-TG_EGCGEE	0.0080972	0.0920937	0.0879235	71	0.930185	0.982152
Q62426	WT_NT-WT_EGCGEE__-__TG_NT-TG_EGCGEE	0.311249	0.144701	2.15098	54	0.0359703	0.277239
Q62433	WT_NT-WT_EGCGEE__-__TG_NT-TG_EGCGEE	0.288189	0.117921	2.44391	120	0.0159837	0.185901
Q62442	WT_NT-WT_EGCGEE__-__TG_NT-TG_EGCGEE	-0.229822	0.188203	-1.22114	14	0.242198	0.625552
Q62443	WT_NT-WT_EGCGEE__-__TG_NT-TG_EGCGEE	0.092788	0.152402	0.608836	88	0.544202	0.83028
Q62446	WT_NT-WT_EGCGEE__-__TG_NT-TG_EGCGEE	0.0139105	0.222386	0.0625512	42	0.950421	0.987983
Q62448	WT_NT-WT_EGCGEE__-__TG_NT-TG_EGCGEE	-0.221561	0.25079	-0.883453	14	0.39191	0.729473
Q62465	WT_NT-WT_EGCGEE__-__TG_NT-TG_EGCGEE	0.0471685	0.0989188	0.476841	68	0.635004	0.868422
Q62523	WT_NT-WT_EGCGEE__-__TG_NT-TG_EGCGEE	-0.0340446	0.172901	-0.196903	33	0.845111	0.952456
Q63810	WT_NT-WT_EGCGEE__-__TG_NT-TG_EGCGEE	-0.141466	0.0819647	-1.72594	106	0.0872727	0.417595
Q63836	WT_NT-WT_EGCGEE__-__TG_NT-TG_EGCGEE	-0.252828	0.37984	-0.665617	11	0.519369	0.817077
Q63844	WT_NT-WT_EGCGEE__-__TG_NT-TG_EGCGEE	-0.0590456	0.143585	-0.411225	63	0.682303	0.888151
Q63912	WT_NT-WT_EGCGEE__-__TG_NT-TG_EGCGEE	0.0818414	0.112522	0.727337	49	0.470481	0.788141
Q63932	WT_NT-WT_EGCGEE__-__TG_NT-TG_EGCGEE	-0.370973	0.175169	-2.1178	11	0.0577898	0.347807
Q64010	WT_NT-WT_EGCGEE__-__TG_NT-TG_EGCGEE	0.434765	0.150476	2.88927	84	0.00491139	0.0886798
Q640R3	WT_NT-WT_EGCGEE__-__TG_NT-TG_EGCGEE	0.163076	0.121516	1.34201	91	0.182931	0.575309
Q64105	WT_NT-WT_EGCGEE__-__TG_NT-TG_EGCGEE	-0.0746606	0.102675	-0.727154	109	0.468691	0.787351
Q64133	WT_NT-WT_EGCGEE__-__TG_NT-TG_EGCGEE	0.266809	0.131354	2.03122	49	0.0476753	0.324796
Q641K1	WT_NT-WT_EGCGEE__-__TG_NT-TG_EGCGEE	-0.200543	0.238992	-0.839121	10	0.421008	0.753844
Q641P0	WT_NT-WT_EGCGEE__-__TG_NT-TG_EGCGEE	0.0079842	0.110775	0.0720761	129	0.942653	0.986595
Q64213	WT_NT-WT_EGCGEE__-__TG_NT-TG_EGCGEE	-0.208496	0.20135	-1.03549	42	0.306366	0.67029
Q64310	WT_NT-WT_EGCGEE__-__TG_NT-TG_EGCGEE	-0.0231633	0.184674	-0.125428	14	0.901968	0.970875
Q64331	WT_NT-WT_EGCGEE__-__TG_NT-TG_EGCGEE	-0.311147	0.610092	-0.509999	11	0.620129	0.867692
Q64332	WT_NT-WT_EGCGEE__-__TG_NT-TG_EGCGEE	-0.16302	0.0663635	-2.45648	299	0.014599	0.172911
Q64433	WT_NT-WT_EGCGEE__-__TG_NT-TG_EGCGEE	0.112797	0.117898	0.956732	70	0.341995	0.693117
Q64471	WT_NT-WT_EGCGEE__-__TG_NT-TG_EGCGEE	-0.488993	0.37132	-1.3169	14	0.209021	0.59882
Q64487	WT_NT-WT_EGCGEE__-__TG_NT-TG_EGCGEE	0.273232	0.147633	1.85076	94	0.0673446	0.373944
Q64514	WT_NT-WT_EGCGEE__-__TG_NT-TG_EGCGEE	-0.00769594	0.0961005	-0.0800823	193	0.936255	0.983887
Q64516	WT_NT-WT_EGCGEE__-__TG_NT-TG_EGCGEE	0.21683	0.188189	1.15219	59	0.253891	0.635835
Q64519	WT_NT-WT_EGCGEE__-__TG_NT-TG_EGCGEE	0.247505	0.321432	0.770006	15	0.453253	0.774008
Q64520	WT_NT-WT_EGCGEE__-__TG_NT-TG_EGCGEE	0.229438	0.169662	1.35233	32	0.18575	0.575759
Q64521	WT_NT-WT_EGCGEE__-__TG_NT-TG_EGCGEE	-0.323688	0.0698572	-4.63357	429	4.77439e-06	0.000564367
Q64674	WT_NT-WT_EGCGEE__-__TG_NT-TG_EGCGEE	-0.0859071	0.102988	-0.834148	49	0.408246	0.740863
Q64727	WT_NT-WT_EGCGEE__-__TG_NT-TG_EGCGEE	0.0160493	0.0915182	0.175367	214	0.860957	0.953471
Q64737	WT_NT-WT_EGCGEE__-__TG_NT-TG_EGCGEE	0.0287408	0.115899	0.247981	27	0.806025	0.939999
Q68ED7	WT_NT-WT_EGCGEE__-__TG_NT-TG_EGCGEE	-0.346468	0.264936	-1.30774	15	0.210649	0.600624
Q68FD5	WT_NT-WT_EGCGEE__-__TG_NT-TG_EGCGEE	-0.0996829	0.0374982	-2.65834	1460	0.00793852	0.11451
Q68FE6	WT_NT-WT_EGCGEE__-__TG_NT-TG_EGCGEE	-0.661648	0.461437	-1.43389	14	0.173561	0.570872
Q68FF6	WT_NT-WT_EGCGEE__-__TG_NT-TG_EGCGEE	-0.137386	0.0771286	-1.78125	188	0.0764857	0.393696
Q68FH0	WT_NT-WT_EGCGEE__-__TG_NT-TG_EGCGEE	-0.678886	0.497687	-1.36408	11	0.199801	0.591613
Q68FL4	WT_NT-WT_EGCGEE__-__TG_NT-TG_EGCGEE	0.371544	0.171247	2.16963	61	0.03394	0.267991
Q68FL6	WT_NT-WT_EGCGEE__-__TG_NT-TG_EGCGEE	-0.237422	0.104571	-2.27044	14	0.0394999	0.288448
Q68FM6	WT_NT-WT_EGCGEE__-__TG_NT-TG_EGCGEE	-0.619731	0.125692	-4.93057	13	0.000274752	0.01391
Q69Z98	WT_NT-WT_EGCGEE__-__TG_NT-TG_EGCGEE	0.268303	0.215565	1.24465	10	0.24164	0.625552
Q69ZK9	WT_NT-WT_EGCGEE__-__TG_NT-TG_EGCGEE	-0.0338918	0.208095	-0.162867	59	0.87118	0.957593
Q69ZW3	WT_NT-WT_EGCGEE__-__TG_NT-TG_EGCGEE	-0.433843	0.176955	-2.45172	15	0.0269503	0.235884
Q6A065	WT_NT-WT_EGCGEE__-__TG_NT-TG_EGCGEE	-0.0164633	0.186712	-0.0881748	44	0.930138	0.982152
Q6A0A9	WT_NT-WT_EGCGEE__-__TG_NT-TG_EGCGEE	-0.480101	0.149033	-3.22143	28	0.00322517	0.0677023
Q6A4J8	WT_NT-WT_EGCGEE__-__TG_NT-TG_EGCGEE	-0.082653	0.118773	-0.69589	99	0.488128	0.798407
Q6DFW4	WT_NT-WT_EGCGEE__-__TG_NT-TG_EGCGEE	-0.013528	0.11034	-0.122603	12	0.904451	0.97103
Q6GQS1	WT_NT-WT_EGCGEE__-__TG_NT-TG_EGCGEE	0.0999659	0.259894	0.384641	22	0.704197	0.898665
Q6GQT9	WT_NT-WT_EGCGEE__-__TG_NT-TG_EGCGEE	0.0580188	0.195286	0.297097	31	0.768374	0.922334
Q6IRU2	WT_NT-WT_EGCGEE__-__TG_NT-TG_EGCGEE	0.407994	0.196586	2.0754	13	0.0583569	0.348791
Q6IRU5	WT_NT-WT_EGCGEE__-__TG_NT-TG_EGCGEE	-0.0564525	0.134082	-0.421031	88	0.674759	0.885418
Q6KAR6	WT_NT-WT_EGCGEE__-__TG_NT-TG_EGCGEE	-0.443322	0.276149	-1.60537	15	0.129255	0.511083
Q6NS52	WT_NT-WT_EGCGEE__-__TG_NT-TG_EGCGEE	-0.0946036	0.101983	-0.927642	90	0.356075	0.698311
Q6NV83	WT_NT-WT_EGCGEE__-__TG_NT-TG_EGCGEE	-0.579505	0.43228	-1.34058	8	0.216877	0.602593
Q6NVE8	WT_NT-WT_EGCGEE__-__TG_NT-TG_EGCGEE	-0.0375241	0.174496	-0.215043	29	0.831239	0.948413
Q6NVE9	WT_NT-WT_EGCGEE__-__TG_NT-TG_EGCGEE	0.276897	0.335773	0.824656	15	0.422487	0.755445
Q6NVF0	WT_NT-WT_EGCGEE__-__TG_NT-TG_EGCGEE	0.930768	0.459037	2.02765	12	0.0653982	0.371594
Q6NVF9	WT_NT-WT_EGCGEE__-__TG_NT-TG_EGCGEE	0.101448	0.393131	0.258051	8	0.802882	0.938877
Q6NVG1	WT_NT-WT_EGCGEE__-__TG_NT-TG_EGCGEE	-0.330299	0.352966	-0.935782	12	0.367836	0.706221
Q6NXK7	WT_NT-WT_EGCGEE__-__TG_NT-TG_EGCGEE	-0.0799034	0.275196	-0.290351	29	0.773614	0.926717
Q6NZC7	WT_NT-WT_EGCGEE__-__TG_NT-TG_EGCGEE	-0.201919	0.177001	-1.14078	15	0.27185	0.645564
Q6NZJ6	WT_NT-WT_EGCGEE__-__TG_NT-TG_EGCGEE	-0.0333664	0.200144	-0.166712	33	0.868614	0.955908
Q6NZL0	WT_NT-WT_EGCGEE__-__TG_NT-TG_EGCGEE	0.0395206	0.11468	0.344615	102	0.731093	0.909893
Q6P069	WT_NT-WT_EGCGEE__-__TG_NT-TG_EGCGEE	-0.349299	0.168635	-2.07133	16	0.0548565	0.3413
Q6P1B1	WT_NT-WT_EGCGEE__-__TG_NT-TG_EGCGEE	-0.18296	0.122033	-1.49926	59	0.139138	0.526033
Q6P1D5	WT_NT-WT_EGCGEE__-__TG_NT-TG_EGCGEE	0.170583	0.286185	0.596058	12	0.562211	0.842012
Q6P1F6	WT_NT-WT_EGCGEE__-__TG_NT-TG_EGCGEE	-0.111859	0.123687	-0.90437	94	0.368111	0.706221
Q6P2B1	WT_NT-WT_EGCGEE__-__TG_NT-TG_EGCGEE	-0.427753	0.182471	-2.34423	30	0.0258808	0.230531
Q6P3A8	WT_NT-WT_EGCGEE__-__TG_NT-TG_EGCGEE	-0.0518222	0.154338	-0.335771	33	0.739169	0.911789
Q6P4U0	WT_NT-WT_EGCGEE__-__TG_NT-TG_EGCGEE	0.978778	0.62906	1.55594	15	0.140566	0.526766
Q6P542	WT_NT-WT_EGCGEE__-__TG_NT-TG_EGCGEE	0.52024	0.335067	1.55265	14	0.142816	0.531342
Q6P5E4	WT_NT-WT_EGCGEE__-__TG_NT-TG_EGCGEE	-0.0389001	0.1537	-0.253091	67	0.800973	0.938293
Q6P5F6	WT_NT-WT_EGCGEE__-__TG_NT-TG_EGCGEE	-0.480229	0.162944	-2.9472	33	0.00584649	0.0989628
Q6P5F7	WT_NT-WT_EGCGEE__-__TG_NT-TG_EGCGEE	-0.122744	0.127547	-0.962344	17	0.349366	0.6955
Q6P5F9	WT_NT-WT_EGCGEE__-__TG_NT-TG_EGCGEE	0.0691062	0.0871865	0.792625	97	0.429931	0.761282
Q6P8X1	WT_NT-WT_EGCGEE__-__TG_NT-TG_EGCGEE	0.10362	0.0842973	1.22922	15	0.237924	0.624945
Q6P9K8	WT_NT-WT_EGCGEE__-__TG_NT-TG_EGCGEE	0.362707	0.135061	2.6855	149	0.00806342	0.115665
Q6P9K9	WT_NT-WT_EGCGEE__-__TG_NT-TG_EGCGEE	-0.00900634	0.17012	-0.0529411	78	0.957914	0.988552
Q6P9R2	WT_NT-WT_EGCGEE__-__TG_NT-TG_EGCGEE	0.262105	0.41342	0.633991	13	0.537083	0.825012
Q6P9S0	WT_NT-WT_EGCGEE__-__TG_NT-TG_EGCGEE	-0.0782313	0.286989	-0.272593	11	0.790215	0.933296
Q6PA06	WT_NT-WT_EGCGEE__-__TG_NT-TG_EGCGEE	-0.491631	0.461662	-1.06491	9	0.314649	0.672927
Q6PAJ1	WT_NT-WT_EGCGEE__-__TG_NT-TG_EGCGEE	-0.654404	0.780395	-0.838555	15	0.414883	0.748586
Q6PAM0	WT_NT-WT_EGCGEE__-__TG_NT-TG_EGCGEE	-0.435092	0.351653	-1.23728	11	0.241746	0.625552
Q6PAR5	WT_NT-WT_EGCGEE__-__TG_NT-TG_EGCGEE	0.532675	0.133324	3.99533	13	0.00152545	0.0390321
Q6PB44	WT_NT-WT_EGCGEE__-__TG_NT-TG_EGCGEE	-0.536006	0.235586	-2.2752	14	0.039146	0.287145
Q6PB66	WT_NT-WT_EGCGEE__-__TG_NT-TG_EGCGEE	-0.245536	0.0910977	-2.69531	175	0.00771824	0.11323
Q6PCP5	WT_NT-WT_EGCGEE__-__TG_NT-TG_EGCGEE	0.26319	0.0684463	3.84521	58	0.000301756	0.0144536
Q6PDG5	WT_NT-WT_EGCGEE__-__TG_NT-TG_EGCGEE	-0.192447	0.411074	-0.468157	10	0.649709	0.873576
Q6PDL0	WT_NT-WT_EGCGEE__-__TG_NT-TG_EGCGEE	-0.068564	0.144284	-0.475202	127	0.635459	0.868584
Q6PDM2	WT_NT-WT_EGCGEE__-__TG_NT-TG_EGCGEE	-0.133669	0.12589	-1.06179	27	0.297735	0.668326
Q6PDN3	WT_NT-WT_EGCGEE__-__TG_NT-TG_EGCGEE	0.0444265	0.282013	0.157534	12	0.877444	0.961205
Q6PE01	WT_NT-WT_EGCGEE__-__TG_NT-TG_EGCGEE	-0.0329	0.435857	-0.0754835	10	0.941319	0.986595
Q6PE13	WT_NT-WT_EGCGEE__-__TG_NT-TG_EGCGEE	0.362279	0.240816	1.50438	11	0.160642	0.545978
Q6PE15	WT_NT-WT_EGCGEE__-__TG_NT-TG_EGCGEE	-0.479627	0.628048	-0.763679	15	0.456903	0.776299
Q6PEB6	WT_NT-WT_EGCGEE__-__TG_NT-TG_EGCGEE	0.413973	0.171308	2.41654	16	0.0279818	0.239235
Q6PER3	WT_NT-WT_EGCGEE__-__TG_NT-TG_EGCGEE	-0.180601	0.132514	-1.36288	99	0.176011	0.573022
Q6PF93	WT_NT-WT_EGCGEE__-__TG_NT-TG_EGCGEE	0.265156	0.327668	0.809223	15	0.431036	0.761282
Q6PFD5	WT_NT-WT_EGCGEE__-__TG_NT-TG_EGCGEE	-0.192454	0.3332	-0.577593	15	0.572108	0.848955
Q6PGF7	WT_NT-WT_EGCGEE__-__TG_NT-TG_EGCGEE	-0.384825	0.088383	-4.35406	12	0.000938106	0.0302523
Q6PGN3	WT_NT-WT_EGCGEE__-__TG_NT-TG_EGCGEE	0.0557672	0.174341	0.319873	59	0.750194	0.916273
Q6PH08	WT_NT-WT_EGCGEE__-__TG_NT-TG_EGCGEE	0.0987745	0.212363	0.465122	65	0.643399	0.870677
Q6PHN9	WT_NT-WT_EGCGEE__-__TG_NT-TG_EGCGEE	-0.0293194	0.199359	-0.147069	76	0.883467	0.965277
Q6PHU5	WT_NT-WT_EGCGEE__-__TG_NT-TG_EGCGEE	-0.0495776	0.211393	-0.234528	49	0.815552	0.943398
Q6PHZ2	WT_NT-WT_EGCGEE__-__TG_NT-TG_EGCGEE	-0.508699	0.178167	-2.85518	60	0.00589857	0.0989628
Q6PHZ8	WT_NT-WT_EGCGEE__-__TG_NT-TG_EGCGEE	0.557918	0.140203	3.97935	13	0.00157207	0.0397949
Q6PIC6	WT_NT-WT_EGCGEE__-__TG_NT-TG_EGCGEE	-0.10142	0.0685379	-1.47976	459	0.139623	0.526049
Q6PIE5	WT_NT-WT_EGCGEE__-__TG_NT-TG_EGCGEE	-0.0874351	0.076756	-1.13913	374	0.255378	0.637684
Q6R891	WT_NT-WT_EGCGEE__-__TG_NT-TG_EGCGEE	-0.485148	0.0986622	-4.91726	175	2.01089e-06	0.000288451
Q6URW6	WT_NT-WT_EGCGEE__-__TG_NT-TG_EGCGEE	0.205725	0.201791	1.0195	25	0.317732	0.672927
Q6VNS1	WT_NT-WT_EGCGEE__-__TG_NT-TG_EGCGEE	-0.398048	0.488219	-0.815307	10	0.433886	0.763662
Q6W8Q3	WT_NT-WT_EGCGEE__-__TG_NT-TG_EGCGEE	0.294874	0.334811	0.880719	15	0.392363	0.729473
Q6WVG3	WT_NT-WT_EGCGEE__-__TG_NT-TG_EGCGEE	0.220247	0.10781	2.04291	132	0.0430515	0.306145
Q6X893	WT_NT-WT_EGCGEE__-__TG_NT-TG_EGCGEE	-0.394198	0.177072	-2.2262	44	0.0311695	0.253879
Q6ZPE2	WT_NT-WT_EGCGEE__-__TG_NT-TG_EGCGEE	-0.130403	0.110123	-1.18415	182	0.237896	0.624945
Q6ZPJ3	WT_NT-WT_EGCGEE__-__TG_NT-TG_EGCGEE	-0.0977669	0.117808	-0.829881	105	0.408489	0.740863
Q6ZPQ6	WT_NT-WT_EGCGEE__-__TG_NT-TG_EGCGEE	-0.16472	0.161005	-1.02307	24	0.316476	0.672927
Q6ZQ18	WT_NT-WT_EGCGEE__-__TG_NT-TG_EGCGEE	0.650976	0.452318	1.4392	14	0.172076	0.56816
Q6ZQ38	WT_NT-WT_EGCGEE__-__TG_NT-TG_EGCGEE	-0.169591	0.0578378	-2.93218	591	0.00349622	0.0716448
Q6ZQ58	WT_NT-WT_EGCGEE__-__TG_NT-TG_EGCGEE	-0.00187627	0.363226	-0.00516558	15	0.995947	0.999504
Q6ZQH8	WT_NT-WT_EGCGEE__-__TG_NT-TG_EGCGEE	0.110138	0.394563	0.279138	14	0.78422	0.930942
Q6ZQI3	WT_NT-WT_EGCGEE__-__TG_NT-TG_EGCGEE	0.061926	0.273883	0.226104	12	0.824926	0.945807
Q6ZQK5	WT_NT-WT_EGCGEE__-__TG_NT-TG_EGCGEE	0.577384	0.538693	1.07182	11	0.306751	0.67029
Q6ZWN5	WT_NT-WT_EGCGEE__-__TG_NT-TG_EGCGEE	-0.0251043	0.112524	-0.223102	79	0.824032	0.945623
Q6ZWR6	WT_NT-WT_EGCGEE__-__TG_NT-TG_EGCGEE	-0.197741	0.185939	-1.06347	29	0.296343	0.668326
Q6ZWU9	WT_NT-WT_EGCGEE__-__TG_NT-TG_EGCGEE	-0.059771	0.157267	-0.380061	44	0.705729	0.899403
Q6ZWV3	WT_NT-WT_EGCGEE__-__TG_NT-TG_EGCGEE	0.0373888	0.0917089	0.40769	82	0.684564	0.889514
Q6ZWV7	WT_NT-WT_EGCGEE__-__TG_NT-TG_EGCGEE	-0.242447	0.30811	-0.786887	11	0.44797	0.770901
Q6ZWX6	WT_NT-WT_EGCGEE__-__TG_NT-TG_EGCGEE	0.0997804	0.200836	0.496825	50	0.62149	0.867692
Q6ZWY8	WT_NT-WT_EGCGEE__-__TG_NT-TG_EGCGEE	0.237959	0.193565	1.22935	15	0.237877	0.624945
Q71LX4	WT_NT-WT_EGCGEE__-__TG_NT-TG_EGCGEE	0.222586	0.136628	1.62914	138	0.105564	0.457355
Q71M36	WT_NT-WT_EGCGEE__-__TG_NT-TG_EGCGEE	0.340365	0.143662	2.36921	63	0.0209036	0.21687
Q765H6	WT_NT-WT_EGCGEE__-__TG_NT-TG_EGCGEE	0.389668	0.531511	0.733133	12	0.477555	0.7905
Q76MZ3	WT_NT-WT_EGCGEE__-__TG_NT-TG_EGCGEE	-0.0436478	0.0727884	-0.599653	399	0.549078	0.833462
Q78IK2	WT_NT-WT_EGCGEE__-__TG_NT-TG_EGCGEE	0.221062	0.160048	1.38123	18	0.184116	0.575759
Q78JW9	WT_NT-WT_EGCGEE__-__TG_NT-TG_EGCGEE	-0.14466	0.538768	-0.268501	11	0.793283	0.934424
Q78PY7	WT_NT-WT_EGCGEE__-__TG_NT-TG_EGCGEE	0.0301554	0.115377	0.261364	111	0.794296	0.934558
Q78YZ6	WT_NT-WT_EGCGEE__-__TG_NT-TG_EGCGEE	0.390598	0.341717	1.14304	15	0.270937	0.645104
Q78ZA7	WT_NT-WT_EGCGEE__-__TG_NT-TG_EGCGEE	-0.143727	0.187362	-0.767111	48	0.446772	0.770797
Q791T5	WT_NT-WT_EGCGEE__-__TG_NT-TG_EGCGEE	0.0653253	0.121056	0.539628	46	0.592056	0.858268
Q791V5	WT_NT-WT_EGCGEE__-__TG_NT-TG_EGCGEE	0.0407723	0.134713	0.302659	97	0.762798	0.921327
Q7M6Y3	WT_NT-WT_EGCGEE__-__TG_NT-TG_EGCGEE	-0.187357	0.127383	-1.47081	61	0.146482	0.534656
Q7TMB8	WT_NT-WT_EGCGEE__-__TG_NT-TG_EGCGEE	0.259359	0.127026	2.04177	79	0.0445118	0.310362
Q7TME0	WT_NT-WT_EGCGEE__-__TG_NT-TG_EGCGEE	0.128705	0.136953	0.939775	114	0.34932	0.6955
Q7TMF3	WT_NT-WT_EGCGEE__-__TG_NT-TG_EGCGEE	0.258212	0.14746	1.75107	117	0.0825553	0.408901
Q7TMK9	WT_NT-WT_EGCGEE__-__TG_NT-TG_EGCGEE	-0.154429	0.13685	-1.12845	143	0.261019	0.641275
Q7TMM9	WT_NT-WT_EGCGEE__-__TG_NT-TG_EGCGEE	-0.448581	0.308742	-1.45293	18	0.163454	0.553857
Q7TMY8	WT_NT-WT_EGCGEE__-__TG_NT-TG_EGCGEE	-0.419844	0.24616	-1.70557	15	0.108703	0.465458
Q7TN98	WT_NT-WT_EGCGEE__-__TG_NT-TG_EGCGEE	-0.0884919	0.144359	-0.612998	8	0.556899	0.838702
Q7TNG5	WT_NT-WT_EGCGEE__-__TG_NT-TG_EGCGEE	0.582337	0.597018	0.975409	15	0.344827	0.694166
Q7TNS2	WT_NT-WT_EGCGEE__-__TG_NT-TG_EGCGEE	0.230814	0.350491	0.658546	15	0.520168	0.817453
Q7TPM6	WT_NT-WT_EGCGEE__-__TG_NT-TG_EGCGEE	0.726751	0.204512	3.55359	28	0.00137101	0.0372625
Q7TPR4	WT_NT-WT_EGCGEE__-__TG_NT-TG_EGCGEE	-0.725986	0.0760647	-9.54432	282	0	0
Q7TPS5	WT_NT-WT_EGCGEE__-__TG_NT-TG_EGCGEE	-0.276613	0.247557	-1.11737	11	0.287646	0.662887
Q7TQ95	WT_NT-WT_EGCGEE__-__TG_NT-TG_EGCGEE	0.168048	0.143704	1.1694	65	0.246511	0.62683
Q7TQD2	WT_NT-WT_EGCGEE__-__TG_NT-TG_EGCGEE	0.0962793	0.0668975	1.43921	122	0.152653	0.540186
Q7TQF7	WT_NT-WT_EGCGEE__-__TG_NT-TG_EGCGEE	0.142025	0.0868723	1.63487	243	0.103372	0.457355
Q7TQI3	WT_NT-WT_EGCGEE__-__TG_NT-TG_EGCGEE	0.095522	0.0953903	1.00138	182	0.317972	0.672927
Q7TSJ2	WT_NT-WT_EGCGEE__-__TG_NT-TG_EGCGEE	0.0952856	0.0746644	1.27618	450	0.202548	0.594204
Q7TT50	WT_NT-WT_EGCGEE__-__TG_NT-TG_EGCGEE	-0.336426	0.226086	-1.48804	26	0.148769	0.537726
Q80SU3	WT_NT-WT_EGCGEE__-__TG_NT-TG_EGCGEE	0.1044	0.267711	0.389973	12	0.70339	0.898641
Q80SW1	WT_NT-WT_EGCGEE__-__TG_NT-TG_EGCGEE	0.113522	0.101146	1.12236	156	0.263435	0.641275
Q80T41	WT_NT-WT_EGCGEE__-__TG_NT-TG_EGCGEE	-0.0697824	0.174195	-0.4006	14	0.694762	0.894268
Q80TA6	WT_NT-WT_EGCGEE__-__TG_NT-TG_EGCGEE	0.151042	0.412338	0.366307	11	0.721084	0.903844
Q80TB8	WT_NT-WT_EGCGEE__-__TG_NT-TG_EGCGEE	-0.180389	0.142872	-1.26259	51	0.212478	0.600895
Q80TE7	WT_NT-WT_EGCGEE__-__TG_NT-TG_EGCGEE	-0.337602	0.183184	-1.84297	39	0.072944	0.386745
Q80TJ1	WT_NT-WT_EGCGEE__-__TG_NT-TG_EGCGEE	-0.117021	0.0700072	-1.67155	549	0.0951828	0.442814
Q80TK0	WT_NT-WT_EGCGEE__-__TG_NT-TG_EGCGEE	0.420471	0.415214	1.01266	15	0.327279	0.678743
Q80TL0	WT_NT-WT_EGCGEE__-__TG_NT-TG_EGCGEE	-0.426621	0.158008	-2.69999	100	0.00814376	0.116172
Q80TL4	WT_NT-WT_EGCGEE__-__TG_NT-TG_EGCGEE	-0.0993488	0.106516	-0.932716	149	0.352476	0.695969
Q80TM9	WT_NT-WT_EGCGEE__-__TG_NT-TG_EGCGEE	-0.294015	0.195046	-1.50741	39	0.139764	0.526049
Q80TR1	WT_NT-WT_EGCGEE__-__TG_NT-TG_EGCGEE	-0.665579	0.346673	-1.9199	16	0.0728808	0.386745
Q80TS3	WT_NT-WT_EGCGEE__-__TG_NT-TG_EGCGEE	-0.325882	0.46846	-0.695645	9	0.504216	0.811382
Q80TV8	WT_NT-WT_EGCGEE__-__TG_NT-TG_EGCGEE	-0.59101	0.513695	-1.15051	14	0.269208	0.64453
Q80TY0	WT_NT-WT_EGCGEE__-__TG_NT-TG_EGCGEE	-0.193284	0.296565	-0.651743	9	0.530856	0.821662
Q80TZ3	WT_NT-WT_EGCGEE__-__TG_NT-TG_EGCGEE	-0.162261	0.091297	-1.77729	394	0.0762914	0.393696
Q80U23	WT_NT-WT_EGCGEE__-__TG_NT-TG_EGCGEE	0.0378854	0.168139	0.225322	95	0.822213	0.944947
Q80U28	WT_NT-WT_EGCGEE__-__TG_NT-TG_EGCGEE	-0.026224	0.101788	-0.257633	176	0.796991	0.935378
Q80U40	WT_NT-WT_EGCGEE__-__TG_NT-TG_EGCGEE	-0.169635	0.221179	-0.766958	11	0.459251	0.778587
Q80U49	WT_NT-WT_EGCGEE__-__TG_NT-TG_EGCGEE	-0.344238	0.305621	-1.12636	11	0.283987	0.658809
Q80U56	WT_NT-WT_EGCGEE__-__TG_NT-TG_EGCGEE	-0.507867	0.527747	-0.962331	13	0.353443	0.695969
Q80U63	WT_NT-WT_EGCGEE__-__TG_NT-TG_EGCGEE	0.101579	0.19042	0.533447	63	0.595601	0.85961
Q80UG2	WT_NT-WT_EGCGEE__-__TG_NT-TG_EGCGEE	-0.108851	0.127608	-0.853007	115	0.395428	0.731893
Q80UG5	WT_NT-WT_EGCGEE__-__TG_NT-TG_EGCGEE	-0.0757711	0.137394	-0.551486	107	0.58245	0.854543
Q80UJ7	WT_NT-WT_EGCGEE__-__TG_NT-TG_EGCGEE	-0.0432098	0.244389	-0.176808	29	0.860888	0.953471
Q80UK0	WT_NT-WT_EGCGEE__-__TG_NT-TG_EGCGEE	-0.241891	0.348321	-0.694448	13	0.499625	0.807279
Q80UP3	WT_NT-WT_EGCGEE__-__TG_NT-TG_EGCGEE	-0.0744729	0.246265	-0.30241	31	0.764359	0.921327
Q80UU9	WT_NT-WT_EGCGEE__-__TG_NT-TG_EGCGEE	0.00436843	0.201797	0.0216477	17	0.982981	0.996857
Q80UV9	WT_NT-WT_EGCGEE__-__TG_NT-TG_EGCGEE	-0.0341582	0.333755	-0.102345	15	0.919838	0.97791
Q80UW2	WT_NT-WT_EGCGEE__-__TG_NT-TG_EGCGEE	-0.135885	0.115612	-1.17535	97	0.242732	0.625552
Q80UY2	WT_NT-WT_EGCGEE__-__TG_NT-TG_EGCGEE	-0.439648	0.132426	-3.31996	31	0.00231232	0.0540321
Q80VD1	WT_NT-WT_EGCGEE__-__TG_NT-TG_EGCGEE	-0.0792373	0.239687	-0.330586	31	0.743181	0.913324
Q80VL1	WT_NT-WT_EGCGEE__-__TG_NT-TG_EGCGEE	0.923066	0.461242	2.00126	12	0.0685029	0.376973
Q80VP0	WT_NT-WT_EGCGEE__-__TG_NT-TG_EGCGEE	-0.0727642	0.0866778	-0.839479	117	0.402913	0.737293
Q80VP1	WT_NT-WT_EGCGEE__-__TG_NT-TG_EGCGEE	-0.121581	0.112104	-1.08454	47	0.283657	0.658636
Q80VP9	WT_NT-WT_EGCGEE__-__TG_NT-TG_EGCGEE	0.113208	0.129015	0.877484	34	0.386383	0.722557
Q80W21	WT_NT-WT_EGCGEE__-__TG_NT-TG_EGCGEE	0.142306	0.164942	0.862761	26	0.396158	0.731893
Q80W47	WT_NT-WT_EGCGEE__-__TG_NT-TG_EGCGEE	-0.267223	0.390389	-0.684504	22	0.500805	0.807669
Q80W54	WT_NT-WT_EGCGEE__-__TG_NT-TG_EGCGEE	0.355196	0.449217	0.7907	11	0.445832	0.770797
Q80WC7	WT_NT-WT_EGCGEE__-__TG_NT-TG_EGCGEE	-0.344094	0.49049	-0.70153	13	0.49534	0.802867
Q80WJ7	WT_NT-WT_EGCGEE__-__TG_NT-TG_EGCGEE	0.530542	0.334734	1.58497	26	0.125063	0.504639
Q80WM4	WT_NT-WT_EGCGEE__-__TG_NT-TG_EGCGEE	-0.341848	0.189472	-1.80421	16	0.0900553	0.425866
Q80WQ2	WT_NT-WT_EGCGEE__-__TG_NT-TG_EGCGEE	-0.317509	0.260927	-1.21685	15	0.24246	0.625552
Q80X50	WT_NT-WT_EGCGEE__-__TG_NT-TG_EGCGEE	0.091713	0.213972	0.428621	42	0.670389	0.883586
Q80X80	WT_NT-WT_EGCGEE__-__TG_NT-TG_EGCGEE	-0.156816	0.143506	-1.09275	78	0.277869	0.651973
Q80XI3	WT_NT-WT_EGCGEE__-__TG_NT-TG_EGCGEE	-0.513935	0.250629	-2.05058	16	0.0570602	0.346374
Q80XI4	WT_NT-WT_EGCGEE__-__TG_NT-TG_EGCGEE	0.188524	0.0923236	2.04199	118	0.0433813	0.306145
Q80XN0	WT_NT-WT_EGCGEE__-__TG_NT-TG_EGCGEE	-0.259515	0.106857	-2.42861	154	0.0163087	0.187152
Q80XQ2	WT_NT-WT_EGCGEE__-__TG_NT-TG_EGCGEE	0.203462	0.636967	0.319422	11	0.75539	0.918709
Q80XU3	WT_NT-WT_EGCGEE__-__TG_NT-TG_EGCGEE	0.2444	0.240596	1.01581	14	0.326955	0.678743
Q80Y14	WT_NT-WT_EGCGEE__-__TG_NT-TG_EGCGEE	-0.195382	0.252421	-0.774032	15	0.45094	0.7721
Q80Y17	WT_NT-WT_EGCGEE__-__TG_NT-TG_EGCGEE	0.179125	0.370834	0.483034	14	0.636538	0.869139
Q80Y86	WT_NT-WT_EGCGEE__-__TG_NT-TG_EGCGEE	-0.0929543	0.302943	-0.306837	15	0.763185	0.921327
Q80YA9	WT_NT-WT_EGCGEE__-__TG_NT-TG_EGCGEE	-0.446883	0.16691	-2.67739	98	0.00870018	0.122086
Q80YD1	WT_NT-WT_EGCGEE__-__TG_NT-TG_EGCGEE	-0.117973	0.522585	-0.225749	11	0.825537	0.946088
Q80YN3	WT_NT-WT_EGCGEE__-__TG_NT-TG_EGCGEE	0.636899	0.126938	5.0174	82	2.98845e-06	0.000406114
Q80YX1	WT_NT-WT_EGCGEE__-__TG_NT-TG_EGCGEE	-0.116565	0.182436	-0.63894	34	0.527144	0.819865
Q80Z24	WT_NT-WT_EGCGEE__-__TG_NT-TG_EGCGEE	-0.129595	0.270542	-0.479018	50	0.634014	0.868186
Q80Z38	WT_NT-WT_EGCGEE__-__TG_NT-TG_EGCGEE	-0.217882	0.401004	-0.543342	29	0.591047	0.858268
Q80ZI1	WT_NT-WT_EGCGEE__-__TG_NT-TG_EGCGEE	0.299749	0.468438	0.63989	15	0.531897	0.821662
Q80ZJ1	WT_NT-WT_EGCGEE__-__TG_NT-TG_EGCGEE	0.134092	0.238225	0.562877	12	0.583882	0.854543
Q810J8	WT_NT-WT_EGCGEE__-__TG_NT-TG_EGCGEE	0.226453	0.842868	0.26867	10	0.793645	0.934424
Q810U3	WT_NT-WT_EGCGEE__-__TG_NT-TG_EGCGEE	-0.0664061	0.0704694	-0.94234	421	0.346559	0.694963
Q810U4	WT_NT-WT_EGCGEE__-__TG_NT-TG_EGCGEE	-0.031731	0.0836895	-0.379152	356	0.704801	0.898665
Q811D0	WT_NT-WT_EGCGEE__-__TG_NT-TG_EGCGEE	-0.0205998	0.130521	-0.157827	81	0.874986	0.959427
Q812A2	WT_NT-WT_EGCGEE__-__TG_NT-TG_EGCGEE	-0.137134	0.118047	-1.16169	121	0.247649	0.627508
Q8BFQ4	WT_NT-WT_EGCGEE__-__TG_NT-TG_EGCGEE	-1.35019	0.561434	-2.4049	12	0.0332203	0.263922
Q8BFQ8	WT_NT-WT_EGCGEE__-__TG_NT-TG_EGCGEE	0.00870796	0.167629	0.0519479	56	0.958755	0.988552
Q8BFR5	WT_NT-WT_EGCGEE__-__TG_NT-TG_EGCGEE	0.113255	0.0917649	1.23419	302	0.218092	0.604199
Q8BFT9	WT_NT-WT_EGCGEE__-__TG_NT-TG_EGCGEE	0.406104	0.440639	0.921625	14	0.372334	0.708401
Q8BFU3	WT_NT-WT_EGCGEE__-__TG_NT-TG_EGCGEE	0.0561991	0.387729	0.144944	10	0.887634	0.966873
Q8BFY6	WT_NT-WT_EGCGEE__-__TG_NT-TG_EGCGEE	-0.151092	0.13965	-1.08193	17	0.294392	0.668326
Q8BFY9	WT_NT-WT_EGCGEE__-__TG_NT-TG_EGCGEE	0.0496555	0.179455	0.276702	28	0.784041	0.930942
Q8BFZ3	WT_NT-WT_EGCGEE__-__TG_NT-TG_EGCGEE	1.56968	1.29306	1.21393	15	0.243543	0.625552
Q8BFZ9	WT_NT-WT_EGCGEE__-__TG_NT-TG_EGCGEE	-0.438657	0.170164	-2.57785	35	0.0143108	0.170279
Q8BG02	WT_NT-WT_EGCGEE__-__TG_NT-TG_EGCGEE	-0.267586	0.501896	-0.533151	9	0.606842	0.865252
Q8BG05	WT_NT-WT_EGCGEE__-__TG_NT-TG_EGCGEE	-0.158425	0.107258	-1.47704	135	0.141993	0.530301
Q8BG18	WT_NT-WT_EGCGEE__-__TG_NT-TG_EGCGEE	-0.175776	0.437284	-0.401972	12	0.694772	0.894268
Q8BG32	WT_NT-WT_EGCGEE__-__TG_NT-TG_EGCGEE	0.171634	0.14194	1.2092	131	0.228765	0.61721
Q8BG39	WT_NT-WT_EGCGEE__-__TG_NT-TG_EGCGEE	-0.141216	0.116484	-1.21232	168	0.227094	0.615809
Q8BG51	WT_NT-WT_EGCGEE__-__TG_NT-TG_EGCGEE	-0.199454	0.133741	-1.49135	89	0.139405	0.526049
Q8BG67	WT_NT-WT_EGCGEE__-__TG_NT-TG_EGCGEE	-0.277704	0.307502	-0.903097	12	0.384245	0.720119
Q8BG73	WT_NT-WT_EGCGEE__-__TG_NT-TG_EGCGEE	-0.313659	0.132403	-2.36897	18	0.0292267	0.244748
Q8BG92	WT_NT-WT_EGCGEE__-__TG_NT-TG_EGCGEE	0.883787	0.417531	2.1167	15	0.0514122	0.326961
Q8BGB5	WT_NT-WT_EGCGEE__-__TG_NT-TG_EGCGEE	0.0561186	0.415507	0.135061	15	0.89436	0.969453
Q8BGB7	WT_NT-WT_EGCGEE__-__TG_NT-TG_EGCGEE	-0.0512692	0.412443	-0.124306	15	0.902724	0.970991
Q8BGD9	WT_NT-WT_EGCGEE__-__TG_NT-TG_EGCGEE	0.032649	0.12308	0.265267	110	0.7913	0.933479
Q8BGH2	WT_NT-WT_EGCGEE__-__TG_NT-TG_EGCGEE	0.349286	0.115819	3.01578	116	0.00314981	0.0666624
Q8BGH4	WT_NT-WT_EGCGEE__-__TG_NT-TG_EGCGEE	1.05406	0.414859	2.54077	8	0.0346692	0.270329
Q8BGN3	WT_NT-WT_EGCGEE__-__TG_NT-TG_EGCGEE	-0.404701	0.379498	-1.06641	13	0.305643	0.67029
Q8BGN8	WT_NT-WT_EGCGEE__-__TG_NT-TG_EGCGEE	-0.145507	0.129227	-1.12598	18	0.274964	0.648347
Q8BGQ1	WT_NT-WT_EGCGEE__-__TG_NT-TG_EGCGEE	0.306058	0.357409	0.856323	12	0.408594	0.740863
Q8BGQ7	WT_NT-WT_EGCGEE__-__TG_NT-TG_EGCGEE	-0.091458	0.0879168	-1.04028	158	0.2998	0.669909
Q8BGS2	WT_NT-WT_EGCGEE__-__TG_NT-TG_EGCGEE	0.215374	0.248612	0.866303	17	0.398386	0.733167
Q8BGT8	WT_NT-WT_EGCGEE__-__TG_NT-TG_EGCGEE	0.0932474	0.114833	0.812023	71	0.419493	0.752696
Q8BGU5	WT_NT-WT_EGCGEE__-__TG_NT-TG_EGCGEE	-0.0633209	0.262594	-0.241136	18	0.812175	0.942938
Q8BGX2	WT_NT-WT_EGCGEE__-__TG_NT-TG_EGCGEE	0.498759	0.206569	2.41449	14	0.0300232	0.248461
Q8BGZ1	WT_NT-WT_EGCGEE__-__TG_NT-TG_EGCGEE	-0.102907	0.111584	-0.922236	144	0.357948	0.699109
Q8BH04	WT_NT-WT_EGCGEE__-__TG_NT-TG_EGCGEE	-0.141128	0.150326	-0.938808	81	0.35062	0.695851
Q8BH44	WT_NT-WT_EGCGEE__-__TG_NT-TG_EGCGEE	-0.353311	0.166461	-2.12249	87	0.0366388	0.279331
Q8BH55	WT_NT-WT_EGCGEE__-__TG_NT-TG_EGCGEE	0.609175	0.483718	1.25936	10	0.236502	0.624945
Q8BH57	WT_NT-WT_EGCGEE__-__TG_NT-TG_EGCGEE	-0.141776	0.343012	-0.413327	12	0.686657	0.890842
Q8BH58	WT_NT-WT_EGCGEE__-__TG_NT-TG_EGCGEE	-0.169403	0.162423	-1.04298	29	0.305576	0.67029
Q8BH59	WT_NT-WT_EGCGEE__-__TG_NT-TG_EGCGEE	-0.0217637	0.0728324	-0.298819	438	0.76522	0.921327
Q8BH66	WT_NT-WT_EGCGEE__-__TG_NT-TG_EGCGEE	-0.197014	0.103726	-1.89938	248	0.0586753	0.349884
Q8BH82	WT_NT-WT_EGCGEE__-__TG_NT-TG_EGCGEE	-0.0307527	0.375408	-0.081918	12	0.936062	0.983887
Q8BH95	WT_NT-WT_EGCGEE__-__TG_NT-TG_EGCGEE	0.130628	0.137209	0.952038	60	0.344897	0.694166
Q8BHB9	WT_NT-WT_EGCGEE__-__TG_NT-TG_EGCGEE	0.019885	0.34145	0.0582369	11	0.954604	0.988187
Q8BHC1	WT_NT-WT_EGCGEE__-__TG_NT-TG_EGCGEE	-0.0275094	0.171569	-0.16034	13	0.875078	0.959427
Q8BHE3	WT_NT-WT_EGCGEE__-__TG_NT-TG_EGCGEE	0.126975	0.156742	0.810087	97	0.419873	0.752856
Q8BHG1	WT_NT-WT_EGCGEE__-__TG_NT-TG_EGCGEE	-0.0468849	0.339501	-0.1381	15	0.891999	0.968927
Q8BHH2	WT_NT-WT_EGCGEE__-__TG_NT-TG_EGCGEE	-0.247832	0.399421	-0.620478	13	0.545668	0.83028
Q8BHL3	WT_NT-WT_EGCGEE__-__TG_NT-TG_EGCGEE	0.097643	0.552409	0.176759	8	0.864091	0.954521
Q8BHL5	WT_NT-WT_EGCGEE__-__TG_NT-TG_EGCGEE	-0.142023	0.127159	-1.11689	43	0.270244	0.645104
Q8BHN3	WT_NT-WT_EGCGEE__-__TG_NT-TG_EGCGEE	0.0324453	0.107699	0.30126	183	0.763559	0.921327
Q8BHW2	WT_NT-WT_EGCGEE__-__TG_NT-TG_EGCGEE	0.091103	0.134131	0.67921	12	0.509894	0.813185
Q8BHZ0	WT_NT-WT_EGCGEE__-__TG_NT-TG_EGCGEE	0.0622731	0.0997636	0.624207	57	0.534982	0.823688
Q8BI08	WT_NT-WT_EGCGEE__-__TG_NT-TG_EGCGEE	0.171411	0.279212	0.61391	13	0.549867	0.833625
Q8BIF0	WT_NT-WT_EGCGEE__-__TG_NT-TG_EGCGEE	0.0577801	0.158936	0.363543	32	0.71859	0.90338
Q8BIG7	WT_NT-WT_EGCGEE__-__TG_NT-TG_EGCGEE	-0.312124	0.167366	-1.86492	28	0.0727053	0.386745
Q8BIJ6	WT_NT-WT_EGCGEE__-__TG_NT-TG_EGCGEE	0.318998	0.0899521	3.54632	108	0.000579106	0.0207674
Q8BIW1	WT_NT-WT_EGCGEE__-__TG_NT-TG_EGCGEE	-0.0657984	0.130171	-0.505476	29	0.617045	0.867692
Q8BIZ1	WT_NT-WT_EGCGEE__-__TG_NT-TG_EGCGEE	-0.423949	0.139707	-3.03457	100	0.00307009	0.0655121
Q8BJI1	WT_NT-WT_EGCGEE__-__TG_NT-TG_EGCGEE	0.338917	0.203457	1.66579	45	0.102702	0.457355
Q8BJU0	WT_NT-WT_EGCGEE__-__TG_NT-TG_EGCGEE	-0.0257274	0.143838	-0.178864	66	0.858593	0.953471
Q8BJW6	WT_NT-WT_EGCGEE__-__TG_NT-TG_EGCGEE	0.152599	0.470102	0.324608	12	0.751066	0.916905
Q8BJY1	WT_NT-WT_EGCGEE__-__TG_NT-TG_EGCGEE	0.179787	0.102707	1.75048	104	0.0829838	0.408901
Q8BK08	WT_NT-WT_EGCGEE__-__TG_NT-TG_EGCGEE	1.09893	0.585746	1.87612	14	0.0816428	0.407494
Q8BK30	WT_NT-WT_EGCGEE__-__TG_NT-TG_EGCGEE	-0.277402	0.601754	-0.460988	17	0.65065	0.873576
Q8BK63	WT_NT-WT_EGCGEE__-__TG_NT-TG_EGCGEE	0.315902	0.858862	0.367814	9	0.721513	0.903844
Q8BK64	WT_NT-WT_EGCGEE__-__TG_NT-TG_EGCGEE	-0.138575	0.140187	-0.988497	87	0.325651	0.678743
Q8BK72	WT_NT-WT_EGCGEE__-__TG_NT-TG_EGCGEE	0.458335	0.448769	1.02132	9	0.333772	0.68398
Q8BKC5	WT_NT-WT_EGCGEE__-__TG_NT-TG_EGCGEE	-0.112003	0.111688	-1.00282	153	0.31753	0.672927
Q8BKX1	WT_NT-WT_EGCGEE__-__TG_NT-TG_EGCGEE	-0.165087	0.114488	-1.44195	169	0.151167	0.540186
Q8BKZ9	WT_NT-WT_EGCGEE__-__TG_NT-TG_EGCGEE	0.04777	0.099514	0.480033	146	0.631922	0.868186
Q8BL65	WT_NT-WT_EGCGEE__-__TG_NT-TG_EGCGEE	-0.226958	0.128733	-1.76302	80	0.0817158	0.407494
Q8BL66	WT_NT-WT_EGCGEE__-__TG_NT-TG_EGCGEE	0.0825276	0.11486	0.718508	101	0.474103	0.788746
Q8BL86	WT_NT-WT_EGCGEE__-__TG_NT-TG_EGCGEE	-0.373262	0.13693	-2.72593	10	0.0213419	0.21687
Q8BL97	WT_NT-WT_EGCGEE__-__TG_NT-TG_EGCGEE	0.25966	0.109706	2.36687	15	0.0318166	0.257525
Q8BLE7	WT_NT-WT_EGCGEE__-__TG_NT-TG_EGCGEE	-0.0999918	0.481369	-0.207724	10	0.839614	0.951243
Q8BLF1	WT_NT-WT_EGCGEE__-__TG_NT-TG_EGCGEE	0.0653732	0.146371	0.446625	45	0.657288	0.874148
Q8BLJ3	WT_NT-WT_EGCGEE__-__TG_NT-TG_EGCGEE	-0.13857	0.281747	-0.491825	15	0.629963	0.867964
Q8BLK3	WT_NT-WT_EGCGEE__-__TG_NT-TG_EGCGEE	-0.540342	0.192476	-2.80731	67	0.00653677	0.103457
Q8BLQ9	WT_NT-WT_EGCGEE__-__TG_NT-TG_EGCGEE	0.113877	0.107032	1.06395	141	0.289172	0.662887
Q8BLR2	WT_NT-WT_EGCGEE__-__TG_NT-TG_EGCGEE	0.109687	0.129754	0.845349	58	0.40139	0.735895
Q8BLY2	WT_NT-WT_EGCGEE__-__TG_NT-TG_EGCGEE	-0.589182	0.459509	-1.2822	10	0.228699	0.61721
Q8BMF3	WT_NT-WT_EGCGEE__-__TG_NT-TG_EGCGEE	0.0391849	0.143059	0.273907	174	0.784481	0.930942
Q8BMF4	WT_NT-WT_EGCGEE__-__TG_NT-TG_EGCGEE	-0.00429461	0.0722887	-0.0594091	278	0.952669	0.988187
Q8BMG7	WT_NT-WT_EGCGEE__-__TG_NT-TG_EGCGEE	0.200195	0.134278	1.4909	11	0.164096	0.555303
Q8BMI3	WT_NT-WT_EGCGEE__-__TG_NT-TG_EGCGEE	-0.523122	0.32406	-1.61427	11	0.134763	0.520096
Q8BMJ2	WT_NT-WT_EGCGEE__-__TG_NT-TG_EGCGEE	-0.118456	0.23011	-0.51478	10	0.617892	0.867692
Q8BMJ3	WT_NT-WT_EGCGEE__-__TG_NT-TG_EGCGEE	-0.699731	0.288564	-2.42487	14	0.0294313	0.244748
Q8BMK4	WT_NT-WT_EGCGEE__-__TG_NT-TG_EGCGEE	0.589406	0.461816	1.27628	8	0.23766	0.624945
Q8BMS1	WT_NT-WT_EGCGEE__-__TG_NT-TG_EGCGEE	-0.037189	0.0931279	-0.399332	259	0.689977	0.893058
Q8BMS4	WT_NT-WT_EGCGEE__-__TG_NT-TG_EGCGEE	-0.0180938	0.334682	-0.0540627	18	0.957481	0.988552
Q8BNU0	WT_NT-WT_EGCGEE__-__TG_NT-TG_EGCGEE	-0.819862	0.327818	-2.50096	15	0.0244592	0.226357
Q8BNW9	WT_NT-WT_EGCGEE__-__TG_NT-TG_EGCGEE	0.23637	0.135944	1.73874	92	0.085426	0.414605
Q8BNY6	WT_NT-WT_EGCGEE__-__TG_NT-TG_EGCGEE	0.00400542	0.0340363	0.117681	36	0.906975	0.97103
Q8BP47	WT_NT-WT_EGCGEE__-__TG_NT-TG_EGCGEE	-0.252886	0.109502	-2.30943	142	0.0223622	0.219908
Q8BP67	WT_NT-WT_EGCGEE__-__TG_NT-TG_EGCGEE	0.129169	0.0865632	1.49219	47	0.142331	0.530301
Q8BP92	WT_NT-WT_EGCGEE__-__TG_NT-TG_EGCGEE	-0.240909	0.150266	-1.60322	43	0.116208	0.489302
Q8BPM0	WT_NT-WT_EGCGEE__-__TG_NT-TG_EGCGEE	-0.559347	0.206687	-2.70625	9	0.0241453	0.225066
Q8BPN8	WT_NT-WT_EGCGEE__-__TG_NT-TG_EGCGEE	-0.0146705	0.0528563	-0.277554	902	0.781418	0.930942
Q8BQP9	WT_NT-WT_EGCGEE__-__TG_NT-TG_EGCGEE	1.07379	0.623478	1.72226	15	0.105571	0.457355
Q8BR63	WT_NT-WT_EGCGEE__-__TG_NT-TG_EGCGEE	-0.278081	0.558118	-0.498248	11	0.628121	0.867692
Q8BR90	WT_NT-WT_EGCGEE__-__TG_NT-TG_EGCGEE	0.0494241	0.178845	0.276352	15	0.786049	0.930942
Q8BR92	WT_NT-WT_EGCGEE__-__TG_NT-TG_EGCGEE	0.077296	0.166724	0.463615	12	0.65122	0.873576
Q8BRK8	WT_NT-WT_EGCGEE__-__TG_NT-TG_EGCGEE	0.143884	0.415325	0.346438	15	0.733825	0.911113
Q8BRT1	WT_NT-WT_EGCGEE__-__TG_NT-TG_EGCGEE	0.0133791	0.0952719	0.14043	185	0.888473	0.966873
Q8BRV5	WT_NT-WT_EGCGEE__-__TG_NT-TG_EGCGEE	0.130564	0.228519	0.571349	15	0.576225	0.853115
Q8BSS9	WT_NT-WT_EGCGEE__-__TG_NT-TG_EGCGEE	0.1066	0.109777	0.971061	8	0.359958	0.699941
Q8BSY0	WT_NT-WT_EGCGEE__-__TG_NT-TG_EGCGEE	0.348494	0.251446	1.38596	11	0.193212	0.585653
Q8BSZ2	WT_NT-WT_EGCGEE__-__TG_NT-TG_EGCGEE	0.482497	0.356993	1.35156	14	0.197951	0.588837
Q8BTG7	WT_NT-WT_EGCGEE__-__TG_NT-TG_EGCGEE	-0.0876156	0.131499	-0.666282	94	0.506863	0.811835
Q8BTI8	WT_NT-WT_EGCGEE__-__TG_NT-TG_EGCGEE	0.590383	0.408376	1.44569	8	0.186275	0.576693
Q8BTM8	WT_NT-WT_EGCGEE__-__TG_NT-TG_EGCGEE	-0.254751	0.63655	-0.400206	15	0.694646	0.894268
Q8BTX9	WT_NT-WT_EGCGEE__-__TG_NT-TG_EGCGEE	-0.218922	0.325177	-0.673238	13	0.512588	0.814462
Q8BTY2	WT_NT-WT_EGCGEE__-__TG_NT-TG_EGCGEE	0.0681466	0.351927	0.193639	15	0.849057	0.952826
Q8BTZ7	WT_NT-WT_EGCGEE__-__TG_NT-TG_EGCGEE	0.269436	0.128854	2.09102	13	0.056729	0.345728
Q8BU30	WT_NT-WT_EGCGEE__-__TG_NT-TG_EGCGEE	0.0437358	0.105816	0.413318	15	0.685222	0.889514
Q8BUK6	WT_NT-WT_EGCGEE__-__TG_NT-TG_EGCGEE	0.168881	0.322554	0.523575	14	0.608763	0.865252
Q8BUV3	WT_NT-WT_EGCGEE__-__TG_NT-TG_EGCGEE	-0.0255086	0.0875758	-0.291275	275	0.771061	0.9247
Q8BV13	WT_NT-WT_EGCGEE__-__TG_NT-TG_EGCGEE	0.626135	0.294833	2.12369	15	0.0507384	0.326699
Q8BVE3	WT_NT-WT_EGCGEE__-__TG_NT-TG_EGCGEE	-0.24739	0.0900917	-2.74598	299	0.0063985	0.103256
Q8BVI4	WT_NT-WT_EGCGEE__-__TG_NT-TG_EGCGEE	-0.0933326	0.12605	-0.740443	117	0.460515	0.779704
Q8BVI5	WT_NT-WT_EGCGEE__-__TG_NT-TG_EGCGEE	-0.544238	0.474578	-1.14678	13	0.27214	0.645564
Q8BVL3	WT_NT-WT_EGCGEE__-__TG_NT-TG_EGCGEE	-0.285112	0.381544	-0.747258	11	0.47058	0.788141
Q8BVQ5	WT_NT-WT_EGCGEE__-__TG_NT-TG_EGCGEE	-0.140287	0.113252	-1.23871	83	0.218943	0.605257
Q8BW75	WT_NT-WT_EGCGEE__-__TG_NT-TG_EGCGEE	-0.0100541	0.107499	-0.0935272	165	0.925598	0.980265
Q8BW96	WT_NT-WT_EGCGEE__-__TG_NT-TG_EGCGEE	0.319538	0.159833	1.9992	48	0.0512652	0.326831
Q8BWF0	WT_NT-WT_EGCGEE__-__TG_NT-TG_EGCGEE	0.0174061	0.10975	0.158597	186	0.874159	0.959234
Q8BWG8	WT_NT-WT_EGCGEE__-__TG_NT-TG_EGCGEE	0.00612437	0.140121	0.0437077	75	0.965254	0.991468
Q8BWM0	WT_NT-WT_EGCGEE__-__TG_NT-TG_EGCGEE	0.0454146	0.259212	0.175202	12	0.863842	0.954521
Q8BWQ6	WT_NT-WT_EGCGEE__-__TG_NT-TG_EGCGEE	-0.541467	0.289084	-1.87304	11	0.087862	0.417907
Q8BWT1	WT_NT-WT_EGCGEE__-__TG_NT-TG_EGCGEE	0.16461	0.0999588	1.64677	157	0.101605	0.457355
Q8BWY3	WT_NT-WT_EGCGEE__-__TG_NT-TG_EGCGEE	-0.218658	0.224828	-0.972553	9	0.356187	0.698311
Q8BX10	WT_NT-WT_EGCGEE__-__TG_NT-TG_EGCGEE	-0.295939	0.0936704	-3.15936	16	0.00607464	0.0999218
Q8BX70	WT_NT-WT_EGCGEE__-__TG_NT-TG_EGCGEE	-0.151047	0.108395	-1.39349	10	0.193666	0.586104
Q8BX94	WT_NT-WT_EGCGEE__-__TG_NT-TG_EGCGEE	-0.408221	0.215625	-1.8932	15	0.0777875	0.396148
Q8BXR1	WT_NT-WT_EGCGEE__-__TG_NT-TG_EGCGEE	-1.35308	0.344061	-3.93266	40	0.000325515	0.0147082
Q8BXR9	WT_NT-WT_EGCGEE__-__TG_NT-TG_EGCGEE	0.253561	0.380174	0.66696	12	0.517417	0.817077
Q8BXV2	WT_NT-WT_EGCGEE__-__TG_NT-TG_EGCGEE	-0.00978057	0.469429	-0.020835	15	0.983652	0.996857
Q8BXZ1	WT_NT-WT_EGCGEE__-__TG_NT-TG_EGCGEE	-0.0484116	0.223549	-0.216559	34	0.829846	0.948413
Q8BY89	WT_NT-WT_EGCGEE__-__TG_NT-TG_EGCGEE	-0.249134	0.379879	-0.655824	12	0.524313	0.818324
Q8BYI9	WT_NT-WT_EGCGEE__-__TG_NT-TG_EGCGEE	0.0542827	0.0611252	0.888058	476	0.374958	0.709885
Q8BYK6	WT_NT-WT_EGCGEE__-__TG_NT-TG_EGCGEE	0.194414	0.145434	1.33678	15	0.201216	0.593761
Q8BYL4	WT_NT-WT_EGCGEE__-__TG_NT-TG_EGCGEE	0.746974	0.477736	1.56357	12	0.143894	0.531523
Q8BYM5	WT_NT-WT_EGCGEE__-__TG_NT-TG_EGCGEE	0.53538	0.0986763	5.42562	51	1.60303e-06	0.000275934
Q8BZ98	WT_NT-WT_EGCGEE__-__TG_NT-TG_EGCGEE	0.0829997	0.0918582	0.903563	181	0.367428	0.706221
Q8BZA9	WT_NT-WT_EGCGEE__-__TG_NT-TG_EGCGEE	0.475007	0.391327	1.21383	12	0.248161	0.627886
Q8BZI0	WT_NT-WT_EGCGEE__-__TG_NT-TG_EGCGEE	-0.276213	0.158669	-1.74081	15	0.102183	0.457355
Q8C052	WT_NT-WT_EGCGEE__-__TG_NT-TG_EGCGEE	0.110334	0.137421	0.802891	35	0.427457	0.760119
Q8C0C7	WT_NT-WT_EGCGEE__-__TG_NT-TG_EGCGEE	-0.341719	0.115114	-2.96852	103	0.003722	0.0741221
Q8C0D4	WT_NT-WT_EGCGEE__-__TG_NT-TG_EGCGEE	0.543828	0.5219	1.04202	10	0.321941	0.677527
Q8C0D5	WT_NT-WT_EGCGEE__-__TG_NT-TG_EGCGEE	-0.459699	0.483147	-0.951469	10	0.363797	0.70414
Q8C0E2	WT_NT-WT_EGCGEE__-__TG_NT-TG_EGCGEE	-0.173967	0.147797	-1.17707	94	0.242141	0.625552
Q8C0L0	WT_NT-WT_EGCGEE__-__TG_NT-TG_EGCGEE	0.210912	0.278886	0.756264	30	0.455389	0.775603
Q8C0M9	WT_NT-WT_EGCGEE__-__TG_NT-TG_EGCGEE	0.0640014	0.0893875	0.716	124	0.475338	0.78973
Q8C0T5	WT_NT-WT_EGCGEE__-__TG_NT-TG_EGCGEE	-0.249261	0.174571	-1.42785	11	0.181105	0.574248
Q8C163	WT_NT-WT_EGCGEE__-__TG_NT-TG_EGCGEE	-0.132575	0.163279	-0.811953	34	0.422467	0.755445
Q8C166	WT_NT-WT_EGCGEE__-__TG_NT-TG_EGCGEE	-0.120335	0.170453	-0.705973	36	0.484749	0.796197
Q8C167	WT_NT-WT_EGCGEE__-__TG_NT-TG_EGCGEE	-0.342872	0.148194	-2.31367	69	0.0236709	0.223719
Q8C1A5	WT_NT-WT_EGCGEE__-__TG_NT-TG_EGCGEE	-0.126006	0.12013	-1.04892	17	0.308899	0.672495
Q8C1B1	WT_NT-WT_EGCGEE__-__TG_NT-TG_EGCGEE	-0.250413	0.339632	-0.737307	15	0.472312	0.788141
Q8C1B7	WT_NT-WT_EGCGEE__-__TG_NT-TG_EGCGEE	-0.00283888	0.118762	-0.0239041	167	0.980958	0.996526
Q8C2Q3	WT_NT-WT_EGCGEE__-__TG_NT-TG_EGCGEE	0.182421	0.260324	0.700746	29	0.489047	0.798407
Q8C3W1	WT_NT-WT_EGCGEE__-__TG_NT-TG_EGCGEE	-0.120296	0.0933551	-1.28859	17	0.214803	0.602141
Q8C419	WT_NT-WT_EGCGEE__-__TG_NT-TG_EGCGEE	0.0555928	0.124847	0.445288	180	0.656647	0.874148
Q8C437	WT_NT-WT_EGCGEE__-__TG_NT-TG_EGCGEE	0.288996	0.160054	1.80562	22	0.0846808	0.413051
Q8C460	WT_NT-WT_EGCGEE__-__TG_NT-TG_EGCGEE	0.0765256	0.510195	0.149993	15	0.882769	0.965277
Q8C522	WT_NT-WT_EGCGEE__-__TG_NT-TG_EGCGEE	0.418686	0.130871	3.19922	88	0.00191641	0.0466809
Q8C5W0	WT_NT-WT_EGCGEE__-__TG_NT-TG_EGCGEE	0.571254	0.148024	3.85921	13	0.0019728	0.0471646
Q8C6B2	WT_NT-WT_EGCGEE__-__TG_NT-TG_EGCGEE	0.276988	0.552668	0.501183	13	0.624621	0.867692
Q8C6E0	WT_NT-WT_EGCGEE__-__TG_NT-TG_EGCGEE	0.598493	0.187132	3.19823	6	0.0186415	0.203091
Q8C6G8	WT_NT-WT_EGCGEE__-__TG_NT-TG_EGCGEE	0.0408279	0.123346	0.331003	14	0.745545	0.914269
Q8C6I2	WT_NT-WT_EGCGEE__-__TG_NT-TG_EGCGEE	0.217944	0.369698	0.589518	13	0.565619	0.844666
Q8C729	WT_NT-WT_EGCGEE__-__TG_NT-TG_EGCGEE	0.381829	0.357317	1.0686	14	0.303329	0.670228
Q8C7M3	WT_NT-WT_EGCGEE__-__TG_NT-TG_EGCGEE	0.506152	0.272393	1.85817	7	0.105494	0.457355
Q8C7R4	WT_NT-WT_EGCGEE__-__TG_NT-TG_EGCGEE	-0.249748	0.405928	-0.615251	14	0.54826	0.833201
Q8C7X2	WT_NT-WT_EGCGEE__-__TG_NT-TG_EGCGEE	0.419149	0.345675	1.21255	10	0.253168	0.635271
Q8C854	WT_NT-WT_EGCGEE__-__TG_NT-TG_EGCGEE	0.0679865	0.11075	0.613873	97	0.540736	0.826632
Q8C878	WT_NT-WT_EGCGEE__-__TG_NT-TG_EGCGEE	-0.336733	0.31098	-1.08281	13	0.298567	0.669184
Q8C8N2	WT_NT-WT_EGCGEE__-__TG_NT-TG_EGCGEE	0.297873	0.116805	2.55018	113	0.0121055	0.149552
Q8C8R3	WT_NT-WT_EGCGEE__-__TG_NT-TG_EGCGEE	-0.0073326	0.0521531	-0.140598	1067	0.888214	0.966873
Q8C8T8	WT_NT-WT_EGCGEE__-__TG_NT-TG_EGCGEE	0.263605	0.410488	0.642174	15	0.530453	0.821662
Q8C9S4	WT_NT-WT_EGCGEE__-__TG_NT-TG_EGCGEE	-0.0802892	0.310628	-0.258474	8	0.802567	0.938877
Q8CAA7	WT_NT-WT_EGCGEE__-__TG_NT-TG_EGCGEE	0.0337058	0.115907	0.2908	147	0.771614	0.924934
Q8CAK1	WT_NT-WT_EGCGEE__-__TG_NT-TG_EGCGEE	0.306429	0.0959767	3.19274	10	0.00960935	0.129312
Q8CAQ8	WT_NT-WT_EGCGEE__-__TG_NT-TG_EGCGEE	0.0972401	0.111718	0.87041	337	0.384696	0.720294
Q8CAY6	WT_NT-WT_EGCGEE__-__TG_NT-TG_EGCGEE	-0.284817	0.108345	-2.6288	84	0.0101871	0.134888
Q8CBE3	WT_NT-WT_EGCGEE__-__TG_NT-TG_EGCGEE	-0.0336343	0.100969	-0.333116	91	0.739813	0.911789
Q8CBW3	WT_NT-WT_EGCGEE__-__TG_NT-TG_EGCGEE	0.276384	0.0976051	2.83166	52	0.00657122	0.103457
Q8CBY8	WT_NT-WT_EGCGEE__-__TG_NT-TG_EGCGEE	-0.206606	0.158771	-1.30129	63	0.197899	0.588837
Q8CC35	WT_NT-WT_EGCGEE__-__TG_NT-TG_EGCGEE	-0.480264	0.125172	-3.83683	60	0.000301993	0.0144536
Q8CCB4	WT_NT-WT_EGCGEE__-__TG_NT-TG_EGCGEE	-0.0687517	0.927347	-0.0741381	10	0.942363	0.986595
Q8CCJ3	WT_NT-WT_EGCGEE__-__TG_NT-TG_EGCGEE	-0.924406	0.610143	-1.51507	10	0.160706	0.545978
Q8CCJ4	WT_NT-WT_EGCGEE__-__TG_NT-TG_EGCGEE	0.141409	0.444304	0.31827	15	0.754668	0.918262
Q8CCN5	WT_NT-WT_EGCGEE__-__TG_NT-TG_EGCGEE	-0.071685	0.258751	-0.277043	15	0.785529	0.930942
Q8CCT4	WT_NT-WT_EGCGEE__-__TG_NT-TG_EGCGEE	0.177906	0.232377	0.765589	15	0.455799	0.77579
Q8CDA1	WT_NT-WT_EGCGEE__-__TG_NT-TG_EGCGEE	-0.21366	0.361185	-0.591552	12	0.565128	0.844422
Q8CDG3	WT_NT-WT_EGCGEE__-__TG_NT-TG_EGCGEE	-0.293738	0.0501738	-5.85441	11	0.000110179	0.00699398
Q8CDN6	WT_NT-WT_EGCGEE__-__TG_NT-TG_EGCGEE	0.0303978	0.114065	0.266496	83	0.790518	0.933296
Q8CEI1	WT_NT-WT_EGCGEE__-__TG_NT-TG_EGCGEE	-0.451148	0.470394	-0.959084	9	0.362571	0.702295
Q8CFI0	WT_NT-WT_EGCGEE__-__TG_NT-TG_EGCGEE	0.0615437	0.166657	0.369284	41	0.713817	0.90229
Q8CFV4	WT_NT-WT_EGCGEE__-__TG_NT-TG_EGCGEE	-0.498493	0.110616	-4.50654	17	0.000311367	0.0146173
Q8CFV9	WT_NT-WT_EGCGEE__-__TG_NT-TG_EGCGEE	0.0178039	0.223373	0.0797047	10	0.938045	0.984966
Q8CG72	WT_NT-WT_EGCGEE__-__TG_NT-TG_EGCGEE	0.347457	0.139369	2.49308	14	0.0258094	0.230531
Q8CG76	WT_NT-WT_EGCGEE__-__TG_NT-TG_EGCGEE	0.0263621	0.145351	0.181368	45	0.856893	0.953471
Q8CGA0	WT_NT-WT_EGCGEE__-__TG_NT-TG_EGCGEE	-0.0561065	0.319462	-0.175628	27	0.861897	0.953886
Q8CGC7	WT_NT-WT_EGCGEE__-__TG_NT-TG_EGCGEE	0.221073	0.108564	2.03633	157	0.0433973	0.306145
Q8CGF6	WT_NT-WT_EGCGEE__-__TG_NT-TG_EGCGEE	-0.146815	0.142018	-1.03378	98	0.303784	0.670228
Q8CGK3	WT_NT-WT_EGCGEE__-__TG_NT-TG_EGCGEE	0.0100021	0.0936875	0.10676	128	0.915146	0.975444
Q8CGP2	WT_NT-WT_EGCGEE__-__TG_NT-TG_EGCGEE	-0.942838	0.213625	-4.41352	35	9.29395e-05	0.00615307
Q8CGP6	WT_NT-WT_EGCGEE__-__TG_NT-TG_EGCGEE	-0.323236	0.333954	-0.967907	15	0.348439	0.6955
Q8CGY8	WT_NT-WT_EGCGEE__-__TG_NT-TG_EGCGEE	-0.178728	0.156326	-1.1433	101	0.255617	0.637684
Q8CH72	WT_NT-WT_EGCGEE__-__TG_NT-TG_EGCGEE	-0.350116	0.516516	-0.677841	15	0.508194	0.811979
Q8CHC4	WT_NT-WT_EGCGEE__-__TG_NT-TG_EGCGEE	-0.0549786	0.0549616	-1.00031	690	0.317511	0.672927
Q8CHG7	WT_NT-WT_EGCGEE__-__TG_NT-TG_EGCGEE	-0.0514147	0.103787	-0.495388	195	0.620884	0.867692
Q8CHH9	WT_NT-WT_EGCGEE__-__TG_NT-TG_EGCGEE	-0.278387	0.106506	-2.61382	186	0.00968674	0.129592
Q8CHP8	WT_NT-WT_EGCGEE__-__TG_NT-TG_EGCGEE	0.0364092	0.135913	0.267886	62	0.789677	0.933296
Q8CHT0	WT_NT-WT_EGCGEE__-__TG_NT-TG_EGCGEE	-0.683635	0.414944	-1.64753	13	0.123393	0.503464
Q8CHT1	WT_NT-WT_EGCGEE__-__TG_NT-TG_EGCGEE	-0.0626645	0.100777	-0.621817	12	0.545695	0.83028
Q8CHU3	WT_NT-WT_EGCGEE__-__TG_NT-TG_EGCGEE	0.322199	0.170034	1.89491	58	0.063092	0.367
Q8CHX7	WT_NT-WT_EGCGEE__-__TG_NT-TG_EGCGEE	0.0370321	0.185007	0.200166	35	0.842509	0.951782
Q8CI32	WT_NT-WT_EGCGEE__-__TG_NT-TG_EGCGEE	0.0348151	0.277844	0.125304	14	0.902064	0.970875
Q8CI71	WT_NT-WT_EGCGEE__-__TG_NT-TG_EGCGEE	0.0649921	0.385742	0.168486	16	0.868312	0.955908
Q8CI94	WT_NT-WT_EGCGEE__-__TG_NT-TG_EGCGEE	0.0433935	0.0927707	0.467749	374	0.640236	0.870677
Q8CIB5	WT_NT-WT_EGCGEE__-__TG_NT-TG_EGCGEE	-0.107381	0.171759	-0.625181	46	0.534941	0.823688
Q8CIE6	WT_NT-WT_EGCGEE__-__TG_NT-TG_EGCGEE	-0.583991	0.0699414	-8.34972	27	5.84473e-09	3.01822e-06
Q8CIG8	WT_NT-WT_EGCGEE__-__TG_NT-TG_EGCGEE	-0.180471	0.396174	-0.455535	15	0.655249	0.874148
Q8CIN4	WT_NT-WT_EGCGEE__-__TG_NT-TG_EGCGEE	0.161654	0.147948	1.09264	32	0.282711	0.657623
Q8CIQ7	WT_NT-WT_EGCGEE__-__TG_NT-TG_EGCGEE	0.168439	0.0857634	1.96399	15	0.0683403	0.376973
Q8CJ19	WT_NT-WT_EGCGEE__-__TG_NT-TG_EGCGEE	0.156882	0.500058	0.313727	14	0.758354	0.920742
Q8CJ67	WT_NT-WT_EGCGEE__-__TG_NT-TG_EGCGEE	-0.335102	0.731335	-0.458206	9	0.657667	0.874148
Q8CJH3	WT_NT-WT_EGCGEE__-__TG_NT-TG_EGCGEE	-0.0872195	0.366225	-0.238159	15	0.814981	0.943398
Q8JZK9	WT_NT-WT_EGCGEE__-__TG_NT-TG_EGCGEE	-0.20871	0.556322	-0.375161	11	0.714674	0.90229
Q8JZN5	WT_NT-WT_EGCGEE__-__TG_NT-TG_EGCGEE	-0.0890881	0.150811	-0.590725	44	0.557727	0.838702
Q8JZP2	WT_NT-WT_EGCGEE__-__TG_NT-TG_EGCGEE	0.835195	0.287755	2.90246	31	0.00676093	0.105161
Q8JZQ2	WT_NT-WT_EGCGEE__-__TG_NT-TG_EGCGEE	-0.405994	0.140564	-2.88831	60	0.00538018	0.0945008
Q8JZQ9	WT_NT-WT_EGCGEE__-__TG_NT-TG_EGCGEE	-0.228126	0.136087	-1.67632	73	0.097953	0.449227
Q8JZS0	WT_NT-WT_EGCGEE__-__TG_NT-TG_EGCGEE	0.0697267	0.162781	0.428346	31	0.671361	0.884415
Q8JZU2	WT_NT-WT_EGCGEE__-__TG_NT-TG_EGCGEE	-0.752703	0.367473	-2.04832	10	0.0676978	0.375098
Q8JZW5	WT_NT-WT_EGCGEE__-__TG_NT-TG_EGCGEE	0.0604882	0.270207	0.223858	13	0.826347	0.946499
Q8K010	WT_NT-WT_EGCGEE__-__TG_NT-TG_EGCGEE	0.639767	0.340737	1.8776	9	0.0931625	0.435771
Q8K019	WT_NT-WT_EGCGEE__-__TG_NT-TG_EGCGEE	0.645257	0.104797	6.15719	16	1.37847e-05	0.00131823
Q8K021	WT_NT-WT_EGCGEE__-__TG_NT-TG_EGCGEE	-0.0625291	0.129725	-0.482012	136	0.630573	0.86811
Q8K097	WT_NT-WT_EGCGEE__-__TG_NT-TG_EGCGEE	0.479681	0.285487	1.68022	11	0.121058	0.499513
Q8K0E8	WT_NT-WT_EGCGEE__-__TG_NT-TG_EGCGEE	-0.541715	0.437939	-1.23697	10	0.244361	0.625552
Q8K0G5	WT_NT-WT_EGCGEE__-__TG_NT-TG_EGCGEE	-0.689705	0.238983	-2.886	43	0.00607907	0.0999218
Q8K0S0	WT_NT-WT_EGCGEE__-__TG_NT-TG_EGCGEE	0.00084854	0.138799	0.00611346	132	0.995131	0.999504
Q8K0T0	WT_NT-WT_EGCGEE__-__TG_NT-TG_EGCGEE	-0.00101118	0.08711	-0.0116081	290	0.990746	0.99848
Q8K0U4	WT_NT-WT_EGCGEE__-__TG_NT-TG_EGCGEE	0.100355	0.071025	1.41295	387	0.158473	0.543096
Q8K183	WT_NT-WT_EGCGEE__-__TG_NT-TG_EGCGEE	0.0905427	0.128579	0.70418	143	0.482466	0.794469
Q8K1A6	WT_NT-WT_EGCGEE__-__TG_NT-TG_EGCGEE	-0.345693	0.525276	-0.658116	11	0.523998	0.818324
Q8K1L5	WT_NT-WT_EGCGEE__-__TG_NT-TG_EGCGEE	0.0386856	0.207362	0.186561	32	0.853183	0.952826
Q8K1M6	WT_NT-WT_EGCGEE__-__TG_NT-TG_EGCGEE	-0.0821171	0.0637828	-1.28745	545	0.198485	0.589744
Q8K1Z0	WT_NT-WT_EGCGEE__-__TG_NT-TG_EGCGEE	0.198824	0.105511	1.88439	64	0.0640558	0.369989
Q8K212	WT_NT-WT_EGCGEE__-__TG_NT-TG_EGCGEE	-0.191422	0.121041	-1.58146	128	0.116241	0.489302
Q8K221	WT_NT-WT_EGCGEE__-__TG_NT-TG_EGCGEE	0.153157	0.186047	0.823215	61	0.413592	0.747303
Q8K274	WT_NT-WT_EGCGEE__-__TG_NT-TG_EGCGEE	-0.399447	0.297563	-1.34239	36	0.187873	0.578282
Q8K2B3	WT_NT-WT_EGCGEE__-__TG_NT-TG_EGCGEE	-0.0709285	0.0798629	-0.888127	395	0.375013	0.709885
Q8K2C9	WT_NT-WT_EGCGEE__-__TG_NT-TG_EGCGEE	0.0349139	0.169431	0.206066	36	0.837901	0.951243
Q8K2K6	WT_NT-WT_EGCGEE__-__TG_NT-TG_EGCGEE	-0.104042	0.135868	-0.765759	50	0.44742	0.770797
Q8K2P7	WT_NT-WT_EGCGEE__-__TG_NT-TG_EGCGEE	-0.325844	0.30823	-1.05715	14	0.308346	0.671856
Q8K2T1	WT_NT-WT_EGCGEE__-__TG_NT-TG_EGCGEE	0.364268	0.276966	1.31521	14	0.209575	0.59882
Q8K310	WT_NT-WT_EGCGEE__-__TG_NT-TG_EGCGEE	0.0925622	0.0810858	1.14153	269	0.254663	0.636535
Q8K341	WT_NT-WT_EGCGEE__-__TG_NT-TG_EGCGEE	0.0126046	0.224992	0.0560227	18	0.955941	0.988482
Q8K354	WT_NT-WT_EGCGEE__-__TG_NT-TG_EGCGEE	-0.126061	0.0797047	-1.5816	46	0.120593	0.499513
Q8K386	WT_NT-WT_EGCGEE__-__TG_NT-TG_EGCGEE	0.543856	0.362934	1.4985	14	0.156211	0.541033
Q8K394	WT_NT-WT_EGCGEE__-__TG_NT-TG_EGCGEE	-0.265316	0.269455	-0.984641	12	0.344237	0.694166
Q8K3A0	WT_NT-WT_EGCGEE__-__TG_NT-TG_EGCGEE	-0.288938	0.328207	-0.880353	10	0.399331	0.733338
Q8K3E5	WT_NT-WT_EGCGEE__-__TG_NT-TG_EGCGEE	-0.00205563	0.244413	-0.00841049	7	0.993524	0.998913
Q8K3H0	WT_NT-WT_EGCGEE__-__TG_NT-TG_EGCGEE	0.134798	0.317066	0.42514	32	0.67358	0.885418
Q8K3J1	WT_NT-WT_EGCGEE__-__TG_NT-TG_EGCGEE	0.068355	0.20715	0.329978	69	0.742416	0.913324
Q8K3W0	WT_NT-WT_EGCGEE__-__TG_NT-TG_EGCGEE	-0.140377	0.267303	-0.525161	12	0.609038	0.865252
Q8K400	WT_NT-WT_EGCGEE__-__TG_NT-TG_EGCGEE	0.138973	0.147479	0.942326	58	0.349934	0.695809
Q8K406	WT_NT-WT_EGCGEE__-__TG_NT-TG_EGCGEE	-0.261477	0.527501	-0.495691	12	0.629066	0.867692
Q8K4G5	WT_NT-WT_EGCGEE__-__TG_NT-TG_EGCGEE	-0.473776	0.131979	-3.58979	40	0.000893924	0.0292166
Q8K4P8	WT_NT-WT_EGCGEE__-__TG_NT-TG_EGCGEE	-0.6392	0.908953	-0.703227	15	0.492686	0.800072
Q8K4Q0	WT_NT-WT_EGCGEE__-__TG_NT-TG_EGCGEE	-0.255149	0.265274	-0.961832	29	0.344086	0.694166
Q8K4R4	WT_NT-WT_EGCGEE__-__TG_NT-TG_EGCGEE	-0.302709	0.229306	-1.32011	13	0.209572	0.59882
Q8K4X7	WT_NT-WT_EGCGEE__-__TG_NT-TG_EGCGEE	0.195627	0.506575	0.386175	11	0.706732	0.899498
Q8K4Z3	WT_NT-WT_EGCGEE__-__TG_NT-TG_EGCGEE	-0.0143153	0.121615	-0.11771	70	0.906635	0.97103
Q8K4Z5	WT_NT-WT_EGCGEE__-__TG_NT-TG_EGCGEE	-0.229412	0.197093	-1.16398	16	0.261497	0.641275
Q8K5B2	WT_NT-WT_EGCGEE__-__TG_NT-TG_EGCGEE	-0.495592	0.230815	-2.14714	13	0.051223	0.326831
Q8QZS1	WT_NT-WT_EGCGEE__-__TG_NT-TG_EGCGEE	0.01214	0.142987	0.0849029	114	0.932488	0.982728
Q8QZT1	WT_NT-WT_EGCGEE__-__TG_NT-TG_EGCGEE	-0.0941172	0.100715	-0.934488	143	0.351628	0.695969
Q8QZT2	WT_NT-WT_EGCGEE__-__TG_NT-TG_EGCGEE	-0.190575	0.182762	-1.04275	13	0.316069	0.672927
Q8QZV4	WT_NT-WT_EGCGEE__-__TG_NT-TG_EGCGEE	0.558571	0.2468	2.26326	10	0.0471072	0.321775
Q8QZY1	WT_NT-WT_EGCGEE__-__TG_NT-TG_EGCGEE	-0.317378	0.208561	-1.52175	44	0.135226	0.520096
Q8QZY9	WT_NT-WT_EGCGEE__-__TG_NT-TG_EGCGEE	-0.328003	0.379394	-0.864544	12	0.40424	0.738675
Q8R001	WT_NT-WT_EGCGEE__-__TG_NT-TG_EGCGEE	0.189595	0.149923	1.26461	52	0.211648	0.600895
Q8R007	WT_NT-WT_EGCGEE__-__TG_NT-TG_EGCGEE	-0.335	0.15905	-2.10625	18	0.0494803	0.324822
Q8R010	WT_NT-WT_EGCGEE__-__TG_NT-TG_EGCGEE	0.396595	0.11195	3.54262	33	0.0012064	0.0353968
Q8R016	WT_NT-WT_EGCGEE__-__TG_NT-TG_EGCGEE	-0.00887343	0.152103	-0.0583382	71	0.953643	0.988187
Q8R050	WT_NT-WT_EGCGEE__-__TG_NT-TG_EGCGEE	0.105851	0.0890574	1.18857	86	0.237882	0.624945
Q8R071	WT_NT-WT_EGCGEE__-__TG_NT-TG_EGCGEE	-0.2239	0.152217	-1.47093	131	0.143709	0.531523
Q8R081	WT_NT-WT_EGCGEE__-__TG_NT-TG_EGCGEE	-0.226537	0.107936	-2.09882	167	0.0373372	0.281885
Q8R0A5	WT_NT-WT_EGCGEE__-__TG_NT-TG_EGCGEE	0.153835	0.116505	1.32041	52	0.192479	0.585653
Q8R0A7	WT_NT-WT_EGCGEE__-__TG_NT-TG_EGCGEE	-0.00698949	0.0990761	-0.0705467	113	0.943883	0.986683
Q8R0F8	WT_NT-WT_EGCGEE__-__TG_NT-TG_EGCGEE	0.205936	0.117043	1.75948	70	0.0828649	0.408901
Q8R0P4	WT_NT-WT_EGCGEE__-__TG_NT-TG_EGCGEE	-0.014118	0.347718	-0.0406019	15	0.968149	0.992756
Q8R0S2	WT_NT-WT_EGCGEE__-__TG_NT-TG_EGCGEE	0.00235101	0.125612	0.0187164	98	0.985105	0.997528
Q8R0S4	WT_NT-WT_EGCGEE__-__TG_NT-TG_EGCGEE	0.0193108	0.20488	0.0942541	33	0.925477	0.980265
Q8R0W0	WT_NT-WT_EGCGEE__-__TG_NT-TG_EGCGEE	0.0791805	0.336662	0.235193	10	0.818805	0.943398
Q8R0Y6	WT_NT-WT_EGCGEE__-__TG_NT-TG_EGCGEE	0.378832	0.080078	4.7308	361	3.2143e-06	0.000414967
Q8R105	WT_NT-WT_EGCGEE__-__TG_NT-TG_EGCGEE	0.0487829	0.419452	0.116302	12	0.909337	0.972489
Q8R123	WT_NT-WT_EGCGEE__-__TG_NT-TG_EGCGEE	-0.435011	0.149456	-2.91063	18	0.00932863	0.126771
Q8R127	WT_NT-WT_EGCGEE__-__TG_NT-TG_EGCGEE	0.277978	0.134927	2.06021	12	0.0617479	0.363173
Q8R146	WT_NT-WT_EGCGEE__-__TG_NT-TG_EGCGEE	-0.0857764	0.284072	-0.301953	14	0.767127	0.921695
Q8R151	WT_NT-WT_EGCGEE__-__TG_NT-TG_EGCGEE	0.0632204	0.256829	0.246158	11	0.810093	0.941765
Q8R164	WT_NT-WT_EGCGEE__-__TG_NT-TG_EGCGEE	0.0216021	0.113476	0.190367	95	0.849428	0.952826
Q8R191	WT_NT-WT_EGCGEE__-__TG_NT-TG_EGCGEE	0.104957	0.186772	0.561952	17	0.581483	0.854543
Q8R1B4	WT_NT-WT_EGCGEE__-__TG_NT-TG_EGCGEE	0.273194	0.196683	1.38901	25	0.177081	0.574248
Q8R1B5	WT_NT-WT_EGCGEE__-__TG_NT-TG_EGCGEE	0.00182595	0.483905	0.00377335	11	0.997057	0.999535
Q8R1G2	WT_NT-WT_EGCGEE__-__TG_NT-TG_EGCGEE	0.310298	0.190157	1.6318	17	0.121106	0.499513
Q8R1H0	WT_NT-WT_EGCGEE__-__TG_NT-TG_EGCGEE	1.05516	0.930215	1.13432	8	0.289503	0.662887
Q8R1I1	WT_NT-WT_EGCGEE__-__TG_NT-TG_EGCGEE	0.478138	0.456439	1.04754	15	0.311438	0.672927
Q8R1N4	WT_NT-WT_EGCGEE__-__TG_NT-TG_EGCGEE	0.119696	0.452856	0.264313	10	0.796906	0.935378
Q8R1Q8	WT_NT-WT_EGCGEE__-__TG_NT-TG_EGCGEE	-0.0472248	0.0935449	-0.504836	250	0.614119	0.866478
Q8R1T1	WT_NT-WT_EGCGEE__-__TG_NT-TG_EGCGEE	-0.542069	0.0995504	-5.44517	14	8.6306e-05	0.00586427
Q8R2R9	WT_NT-WT_EGCGEE__-__TG_NT-TG_EGCGEE	-0.0807038	0.0937024	-0.861278	97	0.391209	0.729315
Q8R2Y0	WT_NT-WT_EGCGEE__-__TG_NT-TG_EGCGEE	0.320947	0.159084	2.01747	47	0.0493776	0.324822
Q8R2Y8	WT_NT-WT_EGCGEE__-__TG_NT-TG_EGCGEE	0.343572	0.245979	1.39675	11	0.190029	0.582726
Q8R307	WT_NT-WT_EGCGEE__-__TG_NT-TG_EGCGEE	0.159468	0.201607	0.790986	13	0.443144	0.768434
Q8R317	WT_NT-WT_EGCGEE__-__TG_NT-TG_EGCGEE	0.248446	0.106219	2.339	44	0.0239407	0.223967
Q8R326	WT_NT-WT_EGCGEE__-__TG_NT-TG_EGCGEE	-0.0902913	0.0997012	-0.905618	66	0.368432	0.706221
Q8R366	WT_NT-WT_EGCGEE__-__TG_NT-TG_EGCGEE	-0.0400419	0.0881678	-0.454156	168	0.650303	0.873576
Q8R3P0	WT_NT-WT_EGCGEE__-__TG_NT-TG_EGCGEE	0.0984566	0.178744	0.550824	67	0.583586	0.854543
Q8R3S6	WT_NT-WT_EGCGEE__-__TG_NT-TG_EGCGEE	-0.101285	0.242681	-0.417359	27	0.679716	0.888151
Q8R3T5	WT_NT-WT_EGCGEE__-__TG_NT-TG_EGCGEE	0.0327515	0.277308	0.118105	15	0.907552	0.971114
Q8R3V5	WT_NT-WT_EGCGEE__-__TG_NT-TG_EGCGEE	0.0166023	0.140195	0.118423	89	0.905999	0.97103
Q8R464	WT_NT-WT_EGCGEE__-__TG_NT-TG_EGCGEE	0.135439	0.134288	1.00857	69	0.316704	0.672927
Q8R4K2	WT_NT-WT_EGCGEE__-__TG_NT-TG_EGCGEE	-0.144402	0.0899188	-1.60591	12	0.134271	0.518994
Q8R4N0	WT_NT-WT_EGCGEE__-__TG_NT-TG_EGCGEE	0.027819	0.316125	0.0879998	15	0.931041	0.982152
Q8R4U7	WT_NT-WT_EGCGEE__-__TG_NT-TG_EGCGEE	0.233032	0.351463	0.663036	15	0.517368	0.817077
Q8R550	WT_NT-WT_EGCGEE__-__TG_NT-TG_EGCGEE	-1.21856	0.852345	-1.42965	8	0.190683	0.583347
Q8R570	WT_NT-WT_EGCGEE__-__TG_NT-TG_EGCGEE	0.0126249	0.0911697	0.138477	195	0.890006	0.967985
Q8R574	WT_NT-WT_EGCGEE__-__TG_NT-TG_EGCGEE	0.484542	0.186455	2.5987	60	0.0117588	0.147385
Q8R5C5	WT_NT-WT_EGCGEE__-__TG_NT-TG_EGCGEE	-0.336207	0.159071	-2.11356	66	0.0383367	0.28526
Q8R5H1	WT_NT-WT_EGCGEE__-__TG_NT-TG_EGCGEE	-0.00849008	0.30813	-0.0275535	28	0.978214	0.99576
Q8R5H6	WT_NT-WT_EGCGEE__-__TG_NT-TG_EGCGEE	0.272314	0.0920269	2.95907	158	0.00356068	0.0723911
Q8R5J9	WT_NT-WT_EGCGEE__-__TG_NT-TG_EGCGEE	-0.403357	0.138451	-2.91336	69	0.00481507	0.0875529
Q8R5M8	WT_NT-WT_EGCGEE__-__TG_NT-TG_EGCGEE	0.274906	0.196768	1.3971	81	0.166198	0.557783
Q8VBV7	WT_NT-WT_EGCGEE__-__TG_NT-TG_EGCGEE	-0.151648	0.122342	-1.23954	31	0.224448	0.612605
Q8VBW6	WT_NT-WT_EGCGEE__-__TG_NT-TG_EGCGEE	-0.172036	0.384771	-0.447114	14	0.661632	0.876968
Q8VBY2	WT_NT-WT_EGCGEE__-__TG_NT-TG_EGCGEE	0.602971	0.146043	4.12872	15	0.000892757	0.0292166
Q8VBZ3	WT_NT-WT_EGCGEE__-__TG_NT-TG_EGCGEE	-0.0913824	0.324604	-0.28152	14	0.78243	0.930942
Q8VCC9	WT_NT-WT_EGCGEE__-__TG_NT-TG_EGCGEE	0.796291	0.484864	1.6423	11	0.12878	0.510766
Q8VCD6	WT_NT-WT_EGCGEE__-__TG_NT-TG_EGCGEE	-0.232241	0.464722	-0.499742	15	0.624507	0.867692
Q8VCI5	WT_NT-WT_EGCGEE__-__TG_NT-TG_EGCGEE	0.45524	0.185886	2.44903	18	0.0247933	0.227674
Q8VCM7	WT_NT-WT_EGCGEE__-__TG_NT-TG_EGCGEE	-0.328292	0.493252	-0.665566	13	0.517324	0.817077
Q8VCM8	WT_NT-WT_EGCGEE__-__TG_NT-TG_EGCGEE	0.0986104	0.229083	0.430457	13	0.673914	0.885418
Q8VCR7	WT_NT-WT_EGCGEE__-__TG_NT-TG_EGCGEE	-0.280058	0.311064	-0.900323	13	0.384324	0.720119
Q8VCT3	WT_NT-WT_EGCGEE__-__TG_NT-TG_EGCGEE	0.0889715	0.161007	0.552592	79	0.582103	0.854543
Q8VCW8	WT_NT-WT_EGCGEE__-__TG_NT-TG_EGCGEE	-0.142088	0.105957	-1.341	124	0.182372	0.574248
Q8VCX5	WT_NT-WT_EGCGEE__-__TG_NT-TG_EGCGEE	-0.036165	0.16294	-0.221952	17	0.826995	0.946499
Q8VCY8	WT_NT-WT_EGCGEE__-__TG_NT-TG_EGCGEE	0.44946	0.360963	1.24517	12	0.236836	0.624945
Q8VD04	WT_NT-WT_EGCGEE__-__TG_NT-TG_EGCGEE	0.12533	0.339436	0.36923	19	0.716039	0.90229
Q8VD33	WT_NT-WT_EGCGEE__-__TG_NT-TG_EGCGEE	0.239403	0.233385	1.02578	27	0.314097	0.672927
Q8VD37	WT_NT-WT_EGCGEE__-__TG_NT-TG_EGCGEE	0.228031	0.124242	1.83538	159	0.068318	0.376973
Q8VDD5	WT_NT-WT_EGCGEE__-__TG_NT-TG_EGCGEE	-0.106803	0.0796948	-1.34015	327	0.181126	0.574248
Q8VDJ3	WT_NT-WT_EGCGEE__-__TG_NT-TG_EGCGEE	0.00680519	0.153341	0.0443794	66	0.964736	0.991468
Q8VDK1	WT_NT-WT_EGCGEE__-__TG_NT-TG_EGCGEE	-0.0229539	0.21231	-0.108115	29	0.914649	0.975444
Q8VDM4	WT_NT-WT_EGCGEE__-__TG_NT-TG_EGCGEE	-0.142018	0.124957	-1.13654	168	0.25735	0.640063
Q8VDM6	WT_NT-WT_EGCGEE__-__TG_NT-TG_EGCGEE	0.0415358	0.327565	0.126802	10	0.901611	0.970875
Q8VDN2	WT_NT-WT_EGCGEE__-__TG_NT-TG_EGCGEE	0.0170435	0.0835609	0.203965	308	0.838516	0.951243
Q8VDP4	WT_NT-WT_EGCGEE__-__TG_NT-TG_EGCGEE	-0.213041	0.222773	-0.956313	28	0.347099	0.694963
Q8VDP6	WT_NT-WT_EGCGEE__-__TG_NT-TG_EGCGEE	0.0380751	0.351912	0.108195	14	0.915376	0.975444
Q8VDQ1	WT_NT-WT_EGCGEE__-__TG_NT-TG_EGCGEE	-0.504683	0.708486	-0.71234	15	0.487187	0.797695
Q8VDQ8	WT_NT-WT_EGCGEE__-__TG_NT-TG_EGCGEE	-0.0252538	0.0734432	-0.343855	266	0.731227	0.909893
Q8VDT1	WT_NT-WT_EGCGEE__-__TG_NT-TG_EGCGEE	0.222915	0.454104	0.49089	10	0.634098	0.868186
Q8VE33	WT_NT-WT_EGCGEE__-__TG_NT-TG_EGCGEE	-0.0524892	0.148744	-0.352882	119	0.724801	0.904512
Q8VE47	WT_NT-WT_EGCGEE__-__TG_NT-TG_EGCGEE	0.34997	0.182574	1.91687	48	0.061218	0.360878
Q8VE70	WT_NT-WT_EGCGEE__-__TG_NT-TG_EGCGEE	-0.204793	0.411558	-0.497603	13	0.627074	0.867692
Q8VE88	WT_NT-WT_EGCGEE__-__TG_NT-TG_EGCGEE	0.237658	0.345497	0.687873	12	0.504612	0.811382
Q8VE97	WT_NT-WT_EGCGEE__-__TG_NT-TG_EGCGEE	0.245347	0.181883	1.34893	32	0.186828	0.576927
Q8VEA4	WT_NT-WT_EGCGEE__-__TG_NT-TG_EGCGEE	0.242787	0.261662	0.927864	17	0.366465	0.706221
Q8VED9	WT_NT-WT_EGCGEE__-__TG_NT-TG_EGCGEE	0.297082	0.152373	1.9497	68	0.0553373	0.342928
Q8VEH3	WT_NT-WT_EGCGEE__-__TG_NT-TG_EGCGEE	-0.90887	0.657663	-1.38197	11	0.1944	0.586104
Q8VEH5	WT_NT-WT_EGCGEE__-__TG_NT-TG_EGCGEE	0.165353	0.175758	0.9408	61	0.350518	0.695851
Q8VEJ9	WT_NT-WT_EGCGEE__-__TG_NT-TG_EGCGEE	0.317195	0.330455	0.959876	14	0.353403	0.695969
Q8VEK0	WT_NT-WT_EGCGEE__-__TG_NT-TG_EGCGEE	0.148032	0.142661	1.03765	12	0.319892	0.675
Q8VEK3	WT_NT-WT_EGCGEE__-__TG_NT-TG_EGCGEE	-0.00913919	0.106323	-0.0859567	284	0.931561	0.982152
Q8VEM8	WT_NT-WT_EGCGEE__-__TG_NT-TG_EGCGEE	-0.0146808	0.0873557	-0.168058	176	0.866731	0.95555
Q8VHH5	WT_NT-WT_EGCGEE__-__TG_NT-TG_EGCGEE	0.130119	0.133612	0.97385	90	0.332741	0.683739
Q8VHI6	WT_NT-WT_EGCGEE__-__TG_NT-TG_EGCGEE	0.334119	0.138492	2.41256	96	0.0177404	0.197439
Q8VHL1	WT_NT-WT_EGCGEE__-__TG_NT-TG_EGCGEE	0.0688909	0.11177	0.616365	61	0.539947	0.826488
Q8VHQ9	WT_NT-WT_EGCGEE__-__TG_NT-TG_EGCGEE	-0.0133634	0.126433	-0.105696	65	0.916149	0.975865
Q8VHW2	WT_NT-WT_EGCGEE__-__TG_NT-TG_EGCGEE	-0.0316349	0.147277	-0.214799	72	0.830531	0.948413
Q8VIJ6	WT_NT-WT_EGCGEE__-__TG_NT-TG_EGCGEE	0.0561393	0.112691	0.498169	205	0.618899	0.867692
Q8VIM9	WT_NT-WT_EGCGEE__-__TG_NT-TG_EGCGEE	-0.477106	0.202875	-2.35172	42	0.0234518	0.223719
Q8WTY4	WT_NT-WT_EGCGEE__-__TG_NT-TG_EGCGEE	0.145551	0.271938	0.535235	16	0.599848	0.862214
Q91V09	WT_NT-WT_EGCGEE__-__TG_NT-TG_EGCGEE	-0.384482	0.170832	-2.25065	28	0.0324471	0.260904
Q91V12	WT_NT-WT_EGCGEE__-__TG_NT-TG_EGCGEE	0.172554	0.103831	1.66187	173	0.0983501	0.450248
Q91V14	WT_NT-WT_EGCGEE__-__TG_NT-TG_EGCGEE	-0.0587246	0.0764367	-0.768278	287	0.442954	0.768434
Q91V41	WT_NT-WT_EGCGEE__-__TG_NT-TG_EGCGEE	0.0101152	0.1121	0.090234	125	0.928246	0.981462
Q91V57	WT_NT-WT_EGCGEE__-__TG_NT-TG_EGCGEE	-0.362336	0.473817	-0.764717	10	0.462105	0.781371
Q91V61	WT_NT-WT_EGCGEE__-__TG_NT-TG_EGCGEE	0.0522783	0.079501	0.65758	157	0.511771	0.814462
Q91V64	WT_NT-WT_EGCGEE__-__TG_NT-TG_EGCGEE	0.0271858	0.158254	0.171786	32	0.864688	0.954521
Q91V76	WT_NT-WT_EGCGEE__-__TG_NT-TG_EGCGEE	0.286437	0.116049	2.46824	18	0.0238275	0.223719
Q91V92	WT_NT-WT_EGCGEE__-__TG_NT-TG_EGCGEE	-0.0338019	0.0878459	-0.384786	226	0.700758	0.8983
Q91VD9	WT_NT-WT_EGCGEE__-__TG_NT-TG_EGCGEE	0.087783	0.0630638	1.39197	458	0.164606	0.5563
Q91VF2	WT_NT-WT_EGCGEE__-__TG_NT-TG_EGCGEE	0.00227717	0.273047	0.00833984	13	0.993472	0.998913
Q91VI7	WT_NT-WT_EGCGEE__-__TG_NT-TG_EGCGEE	-0.0609301	0.111166	-0.548099	126	0.584594	0.854543
Q91VK4	WT_NT-WT_EGCGEE__-__TG_NT-TG_EGCGEE	0.14059	0.331777	0.423748	8	0.682913	0.888151
Q91VM5	WT_NT-WT_EGCGEE__-__TG_NT-TG_EGCGEE	-0.314547	0.167682	-1.87586	62	0.0653849	0.371594
Q91VM9	WT_NT-WT_EGCGEE__-__TG_NT-TG_EGCGEE	0.345277	0.151583	2.27781	100	0.024866	0.227674
Q91VN4	WT_NT-WT_EGCGEE__-__TG_NT-TG_EGCGEE	-0.0733497	0.120592	-0.608247	79	0.544768	0.83028
Q91VR2	WT_NT-WT_EGCGEE__-__TG_NT-TG_EGCGEE	-0.0687816	0.10401	-0.6613	126	0.509627	0.813185
Q91VR5	WT_NT-WT_EGCGEE__-__TG_NT-TG_EGCGEE	0.126182	0.0936769	1.34699	215	0.179401	0.574248
Q91VR7	WT_NT-WT_EGCGEE__-__TG_NT-TG_EGCGEE	-0.383453	0.420399	-0.912116	17	0.374462	0.709885
Q91VR8	WT_NT-WT_EGCGEE__-__TG_NT-TG_EGCGEE	-0.0800517	0.0681967	-1.17384	35	0.248386	0.627886
Q91VT4	WT_NT-WT_EGCGEE__-__TG_NT-TG_EGCGEE	-0.196047	0.228698	-0.85723	14	0.405754	0.740554
Q91VW3	WT_NT-WT_EGCGEE__-__TG_NT-TG_EGCGEE	0.0446082	0.0829976	0.537463	69	0.592677	0.858268
Q91VZ6	WT_NT-WT_EGCGEE__-__TG_NT-TG_EGCGEE	-0.163362	0.182286	-0.896187	47	0.37472	0.709885
Q91W43	WT_NT-WT_EGCGEE__-__TG_NT-TG_EGCGEE	-0.00506169	0.1395	-0.0362845	14	0.971568	0.993312
Q91W50	WT_NT-WT_EGCGEE__-__TG_NT-TG_EGCGEE	-0.0844936	0.255031	-0.331307	29	0.742795	0.913324
Q91W69	WT_NT-WT_EGCGEE__-__TG_NT-TG_EGCGEE	0.312587	0.224099	1.39486	15	0.18337	0.575759
Q91W86	WT_NT-WT_EGCGEE__-__TG_NT-TG_EGCGEE	-0.1345	0.430741	-0.312252	13	0.759801	0.920742
Q91W90	WT_NT-WT_EGCGEE__-__TG_NT-TG_EGCGEE	0.0317244	0.15921	0.199262	28	0.843498	0.951884
Q91WC3	WT_NT-WT_EGCGEE__-__TG_NT-TG_EGCGEE	0.134206	0.0972552	1.37993	269	0.168754	0.55974
Q91WD5	WT_NT-WT_EGCGEE__-__TG_NT-TG_EGCGEE	0.0209871	0.114056	0.184007	206	0.854189	0.952826
Q91WG4	WT_NT-WT_EGCGEE__-__TG_NT-TG_EGCGEE	0.203878	0.261134	0.78074	13	0.44894	0.771232
Q91WG5	WT_NT-WT_EGCGEE__-__TG_NT-TG_EGCGEE	-0.313438	0.268536	-1.16721	13	0.264089	0.641275
Q91WG7	WT_NT-WT_EGCGEE__-__TG_NT-TG_EGCGEE	0.194481	0.129181	1.50549	64	0.137117	0.522177
Q91WJ8	WT_NT-WT_EGCGEE__-__TG_NT-TG_EGCGEE	0.00614933	0.14577	0.042185	28	0.966651	0.992105
Q91WK2	WT_NT-WT_EGCGEE__-__TG_NT-TG_EGCGEE	-0.111891	0.193016	-0.579699	47	0.564886	0.844422
Q91WK5	WT_NT-WT_EGCGEE__-__TG_NT-TG_EGCGEE	-0.158072	0.124465	-1.27001	29	0.214175	0.601742
Q91WQ3	WT_NT-WT_EGCGEE__-__TG_NT-TG_EGCGEE	0.386828	0.166821	2.31882	102	0.0223996	0.219908
Q91WS0	WT_NT-WT_EGCGEE__-__TG_NT-TG_EGCGEE	0.0450813	0.12606	0.357619	68	0.721736	0.903844
Q91WV0	WT_NT-WT_EGCGEE__-__TG_NT-TG_EGCGEE	-0.219275	0.414129	-0.529484	13	0.605394	0.865041
Q91X72	WT_NT-WT_EGCGEE__-__TG_NT-TG_EGCGEE	0.0867901	0.142755	0.607966	83	0.54487	0.83028
Q91X97	WT_NT-WT_EGCGEE__-__TG_NT-TG_EGCGEE	0.0864859	0.0779531	1.10946	69	0.271083	0.645104
Q91XD7	WT_NT-WT_EGCGEE__-__TG_NT-TG_EGCGEE	-0.0180807	0.293213	-0.0616641	9	0.952178	0.988187
Q91XL9	WT_NT-WT_EGCGEE__-__TG_NT-TG_EGCGEE	-0.244148	0.174506	-1.39908	62	0.166773	0.557783
Q91XM9	WT_NT-WT_EGCGEE__-__TG_NT-TG_EGCGEE	-0.244711	0.101678	-2.40673	250	0.0168222	0.190504
Q91XU3	WT_NT-WT_EGCGEE__-__TG_NT-TG_EGCGEE	0.0944257	0.128385	0.735492	68	0.46457	0.783487
Q91XV3	WT_NT-WT_EGCGEE__-__TG_NT-TG_EGCGEE	-0.213576	0.235957	-0.90515	121	0.367185	0.706221
Q91YD9	WT_NT-WT_EGCGEE__-__TG_NT-TG_EGCGEE	0.0959029	0.148039	0.647822	59	0.519613	0.817077
Q91YE6	WT_NT-WT_EGCGEE__-__TG_NT-TG_EGCGEE	0.0741061	0.151844	0.488039	18	0.631414	0.86811
Q91YE8	WT_NT-WT_EGCGEE__-__TG_NT-TG_EGCGEE	-0.52586	0.555204	-0.947147	14	0.359626	0.699941
Q91YI0	WT_NT-WT_EGCGEE__-__TG_NT-TG_EGCGEE	-0.0228951	0.393793	-0.05814	14	0.954459	0.988187
Q91YJ2	WT_NT-WT_EGCGEE__-__TG_NT-TG_EGCGEE	0.0499005	0.381304	0.130868	15	0.897619	0.970553
Q91YL2	WT_NT-WT_EGCGEE__-__TG_NT-TG_EGCGEE	-0.291128	0.556871	-0.522793	14	0.609293	0.865252
Q91YM2	WT_NT-WT_EGCGEE__-__TG_NT-TG_EGCGEE	0.4355	0.142226	3.06203	15	0.00790707	0.11451
Q91YP2	WT_NT-WT_EGCGEE__-__TG_NT-TG_EGCGEE	-0.468189	0.230103	-2.03469	12	0.0645921	0.370615
Q91YQ5	WT_NT-WT_EGCGEE__-__TG_NT-TG_EGCGEE	0.124484	0.131348	0.947735	118	0.345201	0.694166
Q91YR1	WT_NT-WT_EGCGEE__-__TG_NT-TG_EGCGEE	0.0991481	0.100944	0.982209	54	0.330377	0.682427
Q91YT0	WT_NT-WT_EGCGEE__-__TG_NT-TG_EGCGEE	0.107713	0.0702804	1.53262	259	0.12659	0.509122
Q91Z31	WT_NT-WT_EGCGEE__-__TG_NT-TG_EGCGEE	0.0982032	0.142063	0.691266	82	0.491351	0.798407
Q91Z38	WT_NT-WT_EGCGEE__-__TG_NT-TG_EGCGEE	0.496042	0.110876	4.47386	14	0.000524821	0.0193584
Q91Z53	WT_NT-WT_EGCGEE__-__TG_NT-TG_EGCGEE	0.198908	0.110476	1.80047	102	0.0747425	0.392246
Q91Z61	WT_NT-WT_EGCGEE__-__TG_NT-TG_EGCGEE	0.76352	0.357062	2.13834	13	0.0520522	0.329409
Q91Z67	WT_NT-WT_EGCGEE__-__TG_NT-TG_EGCGEE	-0.34046	0.316987	-1.07405	19	0.296251	0.668326
Q91ZA3	WT_NT-WT_EGCGEE__-__TG_NT-TG_EGCGEE	-0.0592477	0.104941	-0.564581	162	0.57314	0.849998
Q91ZJ5	WT_NT-WT_EGCGEE__-__TG_NT-TG_EGCGEE	-0.123514	0.132838	-0.929806	156	0.353908	0.695969
Q91ZP9	WT_NT-WT_EGCGEE__-__TG_NT-TG_EGCGEE	-0.157922	0.132679	-1.19026	64	0.238342	0.625407
Q91ZR1	WT_NT-WT_EGCGEE__-__TG_NT-TG_EGCGEE	0.160509	0.165198	0.971615	15	0.34665	0.694963
Q91ZU6	WT_NT-WT_EGCGEE__-__TG_NT-TG_EGCGEE	-1.72036	0.943909	-1.82259	11	0.0956361	0.443326
Q91ZX7	WT_NT-WT_EGCGEE__-__TG_NT-TG_EGCGEE	-0.338469	0.126478	-2.6761	138	0.00835036	0.118316
Q91ZZ3	WT_NT-WT_EGCGEE__-__TG_NT-TG_EGCGEE	-0.093062	0.133336	-0.69795	18	0.494127	0.801405
Q920E5	WT_NT-WT_EGCGEE__-__TG_NT-TG_EGCGEE	-0.239245	0.170954	-1.39947	13	0.18508	0.575759
Q920I9	WT_NT-WT_EGCGEE__-__TG_NT-TG_EGCGEE	0.0126776	0.074837	0.169403	375	0.865571	0.95468
Q920P5	WT_NT-WT_EGCGEE__-__TG_NT-TG_EGCGEE	-0.25038	0.140835	-1.77782	99	0.0785035	0.396666
Q920Q4	WT_NT-WT_EGCGEE__-__TG_NT-TG_EGCGEE	0.10628	0.0751332	1.41456	15	0.17762	0.574248
Q921F2	WT_NT-WT_EGCGEE__-__TG_NT-TG_EGCGEE	-0.11978	0.0939891	-1.2744	112	0.205159	0.59489
Q921F4	WT_NT-WT_EGCGEE__-__TG_NT-TG_EGCGEE	-0.078544	0.175212	-0.448281	56	0.65568	0.874148
Q921G7	WT_NT-WT_EGCGEE__-__TG_NT-TG_EGCGEE	-0.360038	0.151909	-2.3701	44	0.0222323	0.219908
Q921H8	WT_NT-WT_EGCGEE__-__TG_NT-TG_EGCGEE	-0.0185972	0.147886	-0.125754	89	0.90021	0.970875
Q921I1	WT_NT-WT_EGCGEE__-__TG_NT-TG_EGCGEE	-0.17079	0.0759028	-2.25012	401	0.0249828	0.227935
Q921J2	WT_NT-WT_EGCGEE__-__TG_NT-TG_EGCGEE	0.137369	0.257687	0.533082	15	0.601786	0.862688
Q921M3	WT_NT-WT_EGCGEE__-__TG_NT-TG_EGCGEE	-0.309792	0.196321	-1.57799	10	0.145648	0.534182
Q921M7	WT_NT-WT_EGCGEE__-__TG_NT-TG_EGCGEE	-0.0205368	0.0998698	-0.205636	137	0.83738	0.951243
Q921Q7	WT_NT-WT_EGCGEE__-__TG_NT-TG_EGCGEE	-0.493433	0.303493	-1.62585	14	0.126273	0.508639
Q921W4	WT_NT-WT_EGCGEE__-__TG_NT-TG_EGCGEE	0.198714	0.266848	0.744671	11	0.472081	0.788141
Q921Z5	WT_NT-WT_EGCGEE__-__TG_NT-TG_EGCGEE	-1.61756	0.329844	-4.90402	8	0.00118772	0.0352493
Q922B1	WT_NT-WT_EGCGEE__-__TG_NT-TG_EGCGEE	-0.228002	0.215527	-1.05788	15	0.306849	0.67029
Q922B2	WT_NT-WT_EGCGEE__-__TG_NT-TG_EGCGEE	0.0822979	0.0978703	0.840887	172	0.401579	0.735895
Q922D8	WT_NT-WT_EGCGEE__-__TG_NT-TG_EGCGEE	0.0352294	0.117806	0.299047	127	0.765393	0.921327
Q922E4	WT_NT-WT_EGCGEE__-__TG_NT-TG_EGCGEE	-0.0251824	0.171441	-0.146887	53	0.883778	0.965277
Q922F4	WT_NT-WT_EGCGEE__-__TG_NT-TG_EGCGEE	0.641584	0.487001	1.31742	12	0.212299	0.600895
Q922H2	WT_NT-WT_EGCGEE__-__TG_NT-TG_EGCGEE	-0.0430748	0.202925	-0.212269	51	0.832743	0.949291
Q922J3	WT_NT-WT_EGCGEE__-__TG_NT-TG_EGCGEE	-0.045031	0.178335	-0.252508	60	0.801512	0.938293
Q922J6	WT_NT-WT_EGCGEE__-__TG_NT-TG_EGCGEE	0.347366	0.354483	0.979924	18	0.340112	0.692551
Q922P9	WT_NT-WT_EGCGEE__-__TG_NT-TG_EGCGEE	-0.234757	0.33374	-0.703413	10	0.497849	0.804937
Q922Q1	WT_NT-WT_EGCGEE__-__TG_NT-TG_EGCGEE	0.305032	0.298669	1.0213	9	0.333778	0.68398
Q922Q8	WT_NT-WT_EGCGEE__-__TG_NT-TG_EGCGEE	0.080714	0.101959	0.79163	33	0.43423	0.763672
Q922R5	WT_NT-WT_EGCGEE__-__TG_NT-TG_EGCGEE	-0.112049	0.22082	-0.507421	15	0.619238	0.867692
Q922R8	WT_NT-WT_EGCGEE__-__TG_NT-TG_EGCGEE	0.176201	0.130399	1.35125	101	0.179635	0.574248
Q922S4	WT_NT-WT_EGCGEE__-__TG_NT-TG_EGCGEE	-0.0338711	0.101535	-0.333591	173	0.739092	0.911789
Q922Y1	WT_NT-WT_EGCGEE__-__TG_NT-TG_EGCGEE	-0.320235	0.314692	-1.01762	10	0.332848	0.683739
Q923D2	WT_NT-WT_EGCGEE__-__TG_NT-TG_EGCGEE	-0.186131	0.0759241	-2.45153	49	0.0178372	0.197664
Q923D4	WT_NT-WT_EGCGEE__-__TG_NT-TG_EGCGEE	-1.41103	0.875155	-1.61231	15	0.12773	0.509504
Q923G2	WT_NT-WT_EGCGEE__-__TG_NT-TG_EGCGEE	0.483892	0.490765	0.985995	7	0.356982	0.698808
Q923T9	WT_NT-WT_EGCGEE__-__TG_NT-TG_EGCGEE	-0.310764	0.170314	-1.82465	57	0.0732962	0.387016
Q924L1	WT_NT-WT_EGCGEE__-__TG_NT-TG_EGCGEE	0.265635	0.380661	0.697826	15	0.495962	0.803371
Q924M7	WT_NT-WT_EGCGEE__-__TG_NT-TG_EGCGEE	-0.204082	0.131957	-1.54658	104	0.125003	0.504639
Q924S8	WT_NT-WT_EGCGEE__-__TG_NT-TG_EGCGEE	-0.00664095	0.315666	-0.0210379	8	0.983731	0.996857
Q925I1	WT_NT-WT_EGCGEE__-__TG_NT-TG_EGCGEE	-0.510073	0.310904	-1.64061	15	0.121674	0.500851
Q925N0	WT_NT-WT_EGCGEE__-__TG_NT-TG_EGCGEE	-0.349089	0.100667	-3.46774	52	0.00106211	0.032757
Q93092	WT_NT-WT_EGCGEE__-__TG_NT-TG_EGCGEE	0.0920003	0.118707	0.775021	138	0.439653	0.766499
Q99020	WT_NT-WT_EGCGEE__-__TG_NT-TG_EGCGEE	-0.138634	0.12888	-1.07568	66	0.285987	0.662106
Q99104	WT_NT-WT_EGCGEE__-__TG_NT-TG_EGCGEE	-0.19888	0.0889089	-2.23689	430	0.0258051	0.230531
Q99J08	WT_NT-WT_EGCGEE__-__TG_NT-TG_EGCGEE	0.200236	0.152337	1.31443	66	0.193252	0.585653
Q99J09	WT_NT-WT_EGCGEE__-__TG_NT-TG_EGCGEE	0.89256	0.362516	2.46213	15	0.0264044	0.232298
Q99J39	WT_NT-WT_EGCGEE__-__TG_NT-TG_EGCGEE	-0.588484	0.440755	-1.33517	10	0.211417	0.600895
Q99J85	WT_NT-WT_EGCGEE__-__TG_NT-TG_EGCGEE	0.184437	0.131395	1.40368	52	0.166359	0.557783
Q99J99	WT_NT-WT_EGCGEE__-__TG_NT-TG_EGCGEE	0.52814	0.137841	3.83153	112	0.000210582	0.0111838
Q99JB2	WT_NT-WT_EGCGEE__-__TG_NT-TG_EGCGEE	0.119511	0.138655	0.861936	41	0.393736	0.731386
Q99JF8	WT_NT-WT_EGCGEE__-__TG_NT-TG_EGCGEE	0.0571059	0.160141	0.356597	35	0.723535	0.904046
Q99JG2	WT_NT-WT_EGCGEE__-__TG_NT-TG_EGCGEE	-0.19777	0.142616	-1.38673	32	0.175109	0.573022
Q99JI4	WT_NT-WT_EGCGEE__-__TG_NT-TG_EGCGEE	0.0889342	0.135794	0.654922	63	0.514902	0.81661
Q99JI6	WT_NT-WT_EGCGEE__-__TG_NT-TG_EGCGEE	-0.36449	0.271773	-1.34116	12	0.204703	0.59489
Q99JP0	WT_NT-WT_EGCGEE__-__TG_NT-TG_EGCGEE	-0.0642197	0.242447	-0.264881	16	0.794483	0.934558
Q99JP7	WT_NT-WT_EGCGEE__-__TG_NT-TG_EGCGEE	-0.0507587	0.139251	-0.364512	82	0.716414	0.90229
Q99JR1	WT_NT-WT_EGCGEE__-__TG_NT-TG_EGCGEE	0.15538	0.107797	1.44142	96	0.152721	0.540186
Q99JX3	WT_NT-WT_EGCGEE__-__TG_NT-TG_EGCGEE	0.102725	0.164875	0.623045	25	0.538898	0.825777
Q99JX4	WT_NT-WT_EGCGEE__-__TG_NT-TG_EGCGEE	0.225312	1.0274	0.219303	13	0.82982	0.948413
Q99JY0	WT_NT-WT_EGCGEE__-__TG_NT-TG_EGCGEE	0.040545	0.124197	0.326458	161	0.744502	0.914077
Q99JY8	WT_NT-WT_EGCGEE__-__TG_NT-TG_EGCGEE	0.179047	0.198172	0.903492	45	0.371076	0.707099
Q99JY9	WT_NT-WT_EGCGEE__-__TG_NT-TG_EGCGEE	0.0309377	0.0781547	0.395852	250	0.692552	0.893678
Q99K10	WT_NT-WT_EGCGEE__-__TG_NT-TG_EGCGEE	0.411555	0.595446	0.691171	14	0.500759	0.807669
Q99K46	WT_NT-WT_EGCGEE__-__TG_NT-TG_EGCGEE	-0.478143	0.300826	-1.58944	24	0.12505	0.504639
Q99K48	WT_NT-WT_EGCGEE__-__TG_NT-TG_EGCGEE	-0.315736	0.281981	-1.11971	61	0.267228	0.64304
Q99K51	WT_NT-WT_EGCGEE__-__TG_NT-TG_EGCGEE	-0.107609	0.102235	-1.05257	75	0.295918	0.668326
Q99K85	WT_NT-WT_EGCGEE__-__TG_NT-TG_EGCGEE	0.140249	0.124359	1.12777	153	0.261181	0.641275
Q99KB8	WT_NT-WT_EGCGEE__-__TG_NT-TG_EGCGEE	0.0362726	0.141605	0.256153	106	0.798329	0.936522
Q99KC8	WT_NT-WT_EGCGEE__-__TG_NT-TG_EGCGEE	0.115008	0.0368133	3.12409	12	0.00878777	0.122429
Q99KE1	WT_NT-WT_EGCGEE__-__TG_NT-TG_EGCGEE	-0.662882	0.307528	-2.15552	11	0.0541247	0.340854
Q99KH8	WT_NT-WT_EGCGEE__-__TG_NT-TG_EGCGEE	-0.108274	0.198381	-0.545786	13	0.594455	0.859206
Q99KI0	WT_NT-WT_EGCGEE__-__TG_NT-TG_EGCGEE	0.0862047	0.0692901	1.24411	570	0.21397	0.601742
Q99KJ8	WT_NT-WT_EGCGEE__-__TG_NT-TG_EGCGEE	0.111617	0.0816272	1.36739	191	0.173109	0.57011
Q99KK2	WT_NT-WT_EGCGEE__-__TG_NT-TG_EGCGEE	0.312394	0.251944	1.23993	45	0.221427	0.608064
Q99KK7	WT_NT-WT_EGCGEE__-__TG_NT-TG_EGCGEE	0.215443	0.235338	0.915462	25	0.368695	0.706221
Q99KN9	WT_NT-WT_EGCGEE__-__TG_NT-TG_EGCGEE	0.0988517	0.319829	0.309077	31	0.759331	0.920742
Q99KP6	WT_NT-WT_EGCGEE__-__TG_NT-TG_EGCGEE	0.203981	0.162812	1.25286	53	0.215756	0.602251
Q99KQ4	WT_NT-WT_EGCGEE__-__TG_NT-TG_EGCGEE	0.01327	0.132359	0.100258	58	0.920485	0.97791
Q99KV1	WT_NT-WT_EGCGEE__-__TG_NT-TG_EGCGEE	0.763833	0.292464	2.61172	15	0.0196355	0.211245
Q99KW9	WT_NT-WT_EGCGEE__-__TG_NT-TG_EGCGEE	-0.34197	0.15029	-2.2754	17	0.036115	0.277527
Q99KX1	WT_NT-WT_EGCGEE__-__TG_NT-TG_EGCGEE	-0.310691	0.26856	-1.15687	30	0.256453	0.638535
Q99L04	WT_NT-WT_EGCGEE__-__TG_NT-TG_EGCGEE	0.303142	0.14377	2.10852	29	0.0437424	0.30691
Q99L13	WT_NT-WT_EGCGEE__-__TG_NT-TG_EGCGEE	-0.0399296	0.111746	-0.357323	78	0.721815	0.903844
Q99L27	WT_NT-WT_EGCGEE__-__TG_NT-TG_EGCGEE	0.527519	0.419364	1.2579	14	0.229003	0.61721
Q99L43	WT_NT-WT_EGCGEE__-__TG_NT-TG_EGCGEE	0.325001	0.147605	2.20183	48	0.0325161	0.260904
Q99L45	WT_NT-WT_EGCGEE__-__TG_NT-TG_EGCGEE	0.100841	0.0955942	1.05488	42	0.297509	0.668326
Q99L47	WT_NT-WT_EGCGEE__-__TG_NT-TG_EGCGEE	0.120908	0.108294	1.11648	99	0.26692	0.642898
Q99LB2	WT_NT-WT_EGCGEE__-__TG_NT-TG_EGCGEE	-0.248696	0.376934	-0.659787	13	0.520909	0.818119
Q99LB6	WT_NT-WT_EGCGEE__-__TG_NT-TG_EGCGEE	-0.199306	0.132391	-1.50544	18	0.149559	0.538578
Q99LC3	WT_NT-WT_EGCGEE__-__TG_NT-TG_EGCGEE	-0.175901	0.118831	-1.48026	182	0.140532	0.526766
Q99LC5	WT_NT-WT_EGCGEE__-__TG_NT-TG_EGCGEE	0.120159	0.0869081	1.3826	208	0.16827	0.559168
Q99LD4	WT_NT-WT_EGCGEE__-__TG_NT-TG_EGCGEE	0.187959	0.179645	1.04628	102	0.297904	0.668326
Q99LD8	WT_NT-WT_EGCGEE__-__TG_NT-TG_EGCGEE	-0.140652	0.312703	-0.449796	9	0.663495	0.878987
Q99LF4	WT_NT-WT_EGCGEE__-__TG_NT-TG_EGCGEE	-0.0143683	0.101434	-0.141652	119	0.887594	0.966873
Q99LG2	WT_NT-WT_EGCGEE__-__TG_NT-TG_EGCGEE	-0.300195	0.11917	-2.51904	30	0.0173301	0.195399
Q99LI8	WT_NT-WT_EGCGEE__-__TG_NT-TG_EGCGEE	-0.126238	0.210838	-0.598743	66	0.551394	0.834178
Q99LP6	WT_NT-WT_EGCGEE__-__TG_NT-TG_EGCGEE	-0.136456	0.194142	-0.702867	18	0.49113	0.798407
Q99LR1	WT_NT-WT_EGCGEE__-__TG_NT-TG_EGCGEE	-0.223748	0.129065	-1.73361	65	0.0877281	0.417907
Q99LX0	WT_NT-WT_EGCGEE__-__TG_NT-TG_EGCGEE	-0.0078717	0.102028	-0.0771526	83	0.938688	0.985241
Q99LY9	WT_NT-WT_EGCGEE__-__TG_NT-TG_EGCGEE	0.0354529	0.117217	0.302456	69	0.763214	0.921327
Q99M28	WT_NT-WT_EGCGEE__-__TG_NT-TG_EGCGEE	0.266087	0.363884	0.731241	13	0.477606	0.7905
Q99M71	WT_NT-WT_EGCGEE__-__TG_NT-TG_EGCGEE	-0.192511	0.128834	-1.49426	81	0.138994	0.526033
Q99M87	WT_NT-WT_EGCGEE__-__TG_NT-TG_EGCGEE	0.152442	0.149991	1.01634	61	0.313483	0.672927
Q99MK8	WT_NT-WT_EGCGEE__-__TG_NT-TG_EGCGEE	-0.139332	0.374551	-0.371997	13	0.715888	0.90229
Q99MN1	WT_NT-WT_EGCGEE__-__TG_NT-TG_EGCGEE	0.422702	0.158418	2.66827	65	0.00961577	0.129312
Q99MN9	WT_NT-WT_EGCGEE__-__TG_NT-TG_EGCGEE	-0.227568	0.129801	-1.75321	108	0.0824033	0.408901
Q99MR0	WT_NT-WT_EGCGEE__-__TG_NT-TG_EGCGEE	-0.525544	0.445363	-1.18004	15	0.256362	0.638535
Q99MR6	WT_NT-WT_EGCGEE__-__TG_NT-TG_EGCGEE	0.323584	0.193438	1.67281	28	0.105504	0.457355
Q99MR8	WT_NT-WT_EGCGEE__-__TG_NT-TG_EGCGEE	0.235547	0.15544	1.51536	72	0.134059	0.518994
Q99N28	WT_NT-WT_EGCGEE__-__TG_NT-TG_EGCGEE	0.0230159	0.120119	0.191609	125	0.848359	0.952826
Q99NB1	WT_NT-WT_EGCGEE__-__TG_NT-TG_EGCGEE	-0.100686	0.155577	-0.647176	30	0.52244	0.818324
Q99NB9	WT_NT-WT_EGCGEE__-__TG_NT-TG_EGCGEE	-0.136528	0.288015	-0.47403	14	0.642787	0.870677
Q99NE5	WT_NT-WT_EGCGEE__-__TG_NT-TG_EGCGEE	-0.0306709	0.132151	-0.232089	81	0.817054	0.943398
Q99NF2	WT_NT-WT_EGCGEE__-__TG_NT-TG_EGCGEE	0.0872664	0.203564	0.428692	14	0.67467	0.885418
Q99P58	WT_NT-WT_EGCGEE__-__TG_NT-TG_EGCGEE	0.254393	0.39454	0.644783	15	0.528806	0.820567
Q99P72	WT_NT-WT_EGCGEE__-__TG_NT-TG_EGCGEE	-0.0482459	0.0666451	-0.723923	502	0.46945	0.788115
Q99PJ0	WT_NT-WT_EGCGEE__-__TG_NT-TG_EGCGEE	-0.144203	0.139487	-1.03381	83	0.304229	0.670228
Q99PL6	WT_NT-WT_EGCGEE__-__TG_NT-TG_EGCGEE	0.0113598	0.293801	0.038665	49	0.969315	0.993163
Q99PT1	WT_NT-WT_EGCGEE__-__TG_NT-TG_EGCGEE	0.207425	0.100958	2.05456	153	0.0416225	0.301035
Q99PU5	WT_NT-WT_EGCGEE__-__TG_NT-TG_EGCGEE	-0.106512	0.119222	-0.893391	123	0.373392	0.708897
Q99PV0	WT_NT-WT_EGCGEE__-__TG_NT-TG_EGCGEE	-0.013214	0.180103	-0.0733689	57	0.941769	0.986595
Q9CPP6	WT_NT-WT_EGCGEE__-__TG_NT-TG_EGCGEE	-0.0308056	0.116862	-0.263607	81	0.792752	0.934424
Q9CPQ1	WT_NT-WT_EGCGEE__-__TG_NT-TG_EGCGEE	-0.0821274	0.14099	-0.582507	83	0.561804	0.841891
Q9CPQ3	WT_NT-WT_EGCGEE__-__TG_NT-TG_EGCGEE	-0.238359	0.191724	-1.24324	12	0.237522	0.624945
Q9CPQ8	WT_NT-WT_EGCGEE__-__TG_NT-TG_EGCGEE	-0.144778	0.100592	-1.43927	36	0.158713	0.543096
Q9CPR4	WT_NT-WT_EGCGEE__-__TG_NT-TG_EGCGEE	0.0147875	0.241594	0.0612079	36	0.951532	0.988187
Q9CPS6	WT_NT-WT_EGCGEE__-__TG_NT-TG_EGCGEE	0.203446	0.10348	1.96603	31	0.0583055	0.348791
Q9CPU0	WT_NT-WT_EGCGEE__-__TG_NT-TG_EGCGEE	0.147874	0.104844	1.41042	140	0.160633	0.545978
Q9CPU4	WT_NT-WT_EGCGEE__-__TG_NT-TG_EGCGEE	-0.261545	0.194679	-1.34347	56	0.184539	0.575759
Q9CPV4	WT_NT-WT_EGCGEE__-__TG_NT-TG_EGCGEE	-0.193327	0.100882	-1.91636	156	0.0571478	0.346374
Q9CPW0	WT_NT-WT_EGCGEE__-__TG_NT-TG_EGCGEE	0.765744	0.219588	3.48719	14	0.00362637	0.0731506
Q9CPW2	WT_NT-WT_EGCGEE__-__TG_NT-TG_EGCGEE	-0.3417	0.236099	-1.44728	13	0.171502	0.566988
Q9CPW4	WT_NT-WT_EGCGEE__-__TG_NT-TG_EGCGEE	0.0579991	0.125967	0.460429	52	0.647128	0.873437
Q9CPY7	WT_NT-WT_EGCGEE__-__TG_NT-TG_EGCGEE	0.0173169	0.0953804	0.181556	198	0.856117	0.95321
Q9CQ54	WT_NT-WT_EGCGEE__-__TG_NT-TG_EGCGEE	0.10198	0.0695026	1.46729	35	0.151226	0.540186
Q9CQ60	WT_NT-WT_EGCGEE__-__TG_NT-TG_EGCGEE	0.134007	0.367415	0.364729	23	0.718646	0.90338
[truncated: 583 more rows]

## Sheet: present in TG.EGCG.EE-TG.NT
	Sequence	Leading.razor.protein	Unique..Groups.	WT_NT.1.1	WT_NT.2.1	WT_NT.3.1	WT_NT.4.1	WT_NT.5.1	COUNT.WT_NT	WT_EGCG.1.1	WT_EGCG.2.1	WT_EGCG.3.1	WT_EGCG.4.1	WT_EGCG.5.1	COUNT_WT_EGCG	WT_EGCG_EE.1.1	WT_EGCG_EE.2.1	WT_EGCG_EE.3.1	WT_EGCG_EE.4.1	WT_EGCG_EE.5.1	COUNT_WT_EGCG_EE	WT_EE.1.1	WT_EE.2.1	WT_EE.3.1	WT_EE.4.1	COUNT_WT_EE	TG_NT.1.1	TG_NT.2.1	TG_NT.3.1	TG_NT.4.1	TG_NT.5.1	COUNT_TG_NT	TG_EGCG.1.1	TG_EGCG.2.1	TG_EGCG.3.1	TG_EGCG.4.1	TG_EGCG.5.1	COUNT_TG_EGCG	TG_EGCG_EE.1.1	TG_EGCG_EE.2.1	TG_EGCG_EE.3.1	TG_EGCG_EE.4.1	COUNT_TG_EGCG_EE	TG_EE.1.1	TG_EE.2.1	TG_EE.3.1	TG_EE.4.1	TG_EE.5.1	COUNT_TG_EE
Q9Z2G6	VSYALLFGDYLTQNIQAAK	Q9Z2G6	yes	498430	456930	NA	905950	471270	4	NA	777770	849100	958650	NA	3	NA	NA	945490	NA	NA	1	674340	603720	694610	407430	4	661810	NA	NA	NA	NA	1	NA	NA	550480	608470	NA	2	NA	NA	903450	NA	1	591980	NA	910490	NA	NA	2
Q9CQ02	FCGDLDCPDWVLAEISTLAK	Q9CQ02	yes	231700	NA	333740	585260	NA	3	NA	NA	345100	NA	169720	2	NA	NA	NA	NA	NA	0	NA	NA	NA	NA	0	NA	NA	357170	NA	NA	1	NA	620100	376410	NA	NA	2	468970	568090	394210	304460	4	NA	NA	349280	NA	NA	1
Q80U87	INDQFAGSSQQDSQELLLFLMDGLHEDLNK	Q80U87	yes	NA	258530	NA	564290	339690	3	NA	NA	NA	NA	485620	1	NA	NA	574560	NA	NA	1	NA	620850	NA	542690	2	NA	496210	NA	NA	NA	1	NA	NA	493620	587120	544250	3	NA	NA	690190	424820	2	NA	NA	NA	642180	355350	2
Q8VCN6	KPSGGFDLEDALPGGGGGGAGEK	Q8VCN6	yes	593550	NA	NA	735550	753640	3	NA	542890	NA	NA	414580	2	NA	NA	NA	NA	NA	0	NA	NA	666070	NA	1	NA	NA	NA	448560	NA	1	NA	NA	NA	942490	NA	1	NA	NA	1294200	NA	1	NA	NA	NA	588480	NA	1
P36369	LFQEEPSAQHR	P36369	yes	738640	NA	1609800	NA	4935400	3	777080	NA	NA	NA	NA	1	NA	458480	NA	NA	NA	1	NA	NA	505200	NA	1	NA	229540	NA	NA	NA	1	NA	NA	NA	387230	900090	2	NA	NA	NA	109520	1	NA	NA	NA	470200	NA	1
P98203	NAQAPAHPSAHLEEDTVVAVLNTIHEIVSDSLDNAR	P98203	yes	482740	NA	NA	628640	580290	3	NA	232170	233300	NA	NA	2	NA	289310	NA	NA	NA	1	496770	193480	NA	NA	2	287110	NA	NA	NA	NA	1	139490	233720	212690	NA	NA	3	NA	NA	786110	NA	1	NA	189020	234260	NA	NA	2
Q9QYI4	PQSTGDHPQPTDTTHTTTK	Q9QYI4	yes	NA	157930	NA	69156	417940	3	NA	113800	NA	NA	385200	2	332500	NA	NA	NA	NA	1	NA	NA	NA	NA	0	NA	NA	NA	NA	NA	0	450310	NA	NA	NA	NA	1	124580	NA	NA	NA	1	NA	204430	117860	NA	203590	3
Q9DAU1	ELGGLGEDANAEEEEGVQK	Q9DAU1	yes	NA	NA	654890	NA	632650	2	NA	NA	1323300	NA	834870	2	518670	NA	NA	NA	NA	1	1102400	841920	NA	NA	2	NA	NA	726040	NA	NA	1	NA	NA	1327400	NA	NA	1	NA	NA	1344300	1159100	2	532660	463220	NA	NA	NA	2
Q3U0K8	GEGETASAAAGTEEGTSR	Q3U0K8	yes	112360	NA	NA	NA	156350	2	NA	NA	NA	NA	172690	1	NA	NA	NA	NA	NA	0	NA	NA	NA	NA	0	NA	NA	108630	NA	NA	1	NA	NA	NA	NA	NA	0	NA	NA	314250	195050	2	NA	NA	NA	373700	NA	1
Q3UNZ8	IPENVSLQDAAVLPVSYGTAILAVDHR	Q3UNZ8	yes	827790	NA	NA	740400	NA	2	NA	NA	1137000	1024300	NA	2	NA	NA	1163400	NA	NA	1	1017800	NA	611330	NA	2	1513400	NA	NA	NA	NA	1	NA	NA	1281600	NA	NA	1	1324300	1150900	800630	801520	4	1032400	1108200	1174700	951940	803300	5
Q9EP89	WAGGGFLSTVGDLLK	Q9EP89	yes	NA	350540	NA	NA	657960	2	NA	NA	754180	706670	244810	3	NA	NA	NA	489870	NA	1	NA	NA	444840	NA	1	NA	545150	NA	NA	NA	1	NA	NA	577880	NA	NA	1	459050	NA	542130	445130	3	NA	NA	NA	NA	15388000	1
P39688	AQFETLQQLVQHYSER	P39688	yes	1622500	NA	NA	NA	NA	1	142500	NA	NA	NA	NA	1	NA	NA	1721700	NA	NA	1	NA	NA	NA	NA	0	NA	1243300	NA	NA	NA	1	NA	117690	NA	NA	NA	1	NA	NA	804310	1064800	2	NA	NA	NA	NA	766130	1
P28184	DPETCPCPTGGSCTCSDK	P28184	yes	1507900	NA	NA	NA	NA	1	NA	NA	NA	2383300	NA	1	NA	NA	NA	NA	1537000	1	NA	NA	1009300	NA	1	NA	NA	NA	NA	NA	0	NA	NA	NA	988470	1624000	2	NA	1389000	1420100	1427600	3	NA	NA	1636800	1472600	1013200	3
Q9D0B5	EWVTYEISEEK	Q9D0B5	yes	NA	NA	NA	NA	535940	1	NA	NA	NA	NA	449770	1	NA	NA	NA	NA	NA	0	1183100	NA	NA	768780	2	NA	NA	NA	NA	NA	0	NA	NA	NA	599190	681500	2	NA	859300	1082400	NA	2	698270	NA	1336300	NA	NA	2
Q99LI2	FLSGEEWKPGALDDALSDILINFK	Q99LI2	yes	NA	NA	NA	NA	172550	1	NA	NA	NA	451000	273370	2	NA	NA	NA	NA	NA	0	NA	NA	NA	NA	0	NA	NA	NA	NA	NA	0	NA	NA	NA	NA	NA	0	NA	NA	309100	229200	2	NA	NA	NA	NA	319500	1
Q8VI36	MDDLDALLADLESTTSHISK	Q8VI36	yes	NA	NA	NA	355920	NA	1	NA	NA	NA	373060	226520	2	NA	NA	NA	258790	NA	1	NA	NA	339410	NA	1	NA	NA	NA	NA	NA	0	NA	NA	NA	NA	NA	0	171660	399110	NA	NA	2	NA	NA	245130	225580	NA	2
Q9D3V5	MPMDIIKGNLDGISK	Q9D3V5	yes	3412300	NA	NA	NA	NA	1	NA	NA	NA	7465400	NA	1	NA	NA	NA	NA	4282300	1	NA	NA	5028300	3965600	2	NA	NA	NA	NA	NA	0	NA	NA	4668700	3672800	3603000	3	NA	NA	6073300	3711600	2	NA	NA	NA	8889400	3998200	2
Q9QYR7	SDTAFLFLVGQDDHNWK	Q9QYR7	yes	1042600	NA	NA	NA	NA	1	NA	NA	NA	2194300	NA	1	NA	NA	NA	NA	NA	0	NA	NA	911680	NA	1	NA	NA	2051500	NA	NA	1	NA	NA	NA	NA	NA	0	NA	NA	4212200	1370100	2	NA	NA	NA	1747600	570360	2
Q3TW96	FVFDVFQFAK	Q3TW96	yes	NA	NA	NA	NA	NA	0	NA	NA	NA	NA	NA	0	NA	NA	NA	NA	NA	0	NA	NA	NA	NA	0	NA	252960	NA	NA	NA	1	NA	321650	NA	NA	267940	2	340830	296380	NA	423130	3	NA	455200	NA	NA	NA	1
Q05909	RPVPISYHQLEAFYSIFTTEQQDHVK	Q05909	yes	NA	NA	NA	NA	NA	0	NA	NA	NA	2095300	NA	1	NA	NA	NA	NA	NA	0	NA	NA	2673000	NA	1	NA	991450	NA	NA	NA	1	NA	NA	NA	883310	NA	1	NA	NA	1763600	735510	2	NA	NA	NA	NA	NA	0
Q6ZPZ3	TVLWNPEDLIPLPIPK	Q6ZPZ3	yes	NA	NA	NA	NA	NA	0	NA	NA	NA	NA	128510	1	NA	NA	337000	NA	NA	1	NA	NA	NA	NA	0	NA	NA	NA	NA	NA	0	NA	NA	NA	199480	NA	1	NA	215310	234330	NA	2	NA	NA	243160	NA	NA	1
P70280	VMETQAQVDELK	P70280	yes	NA	NA	NA	NA	NA	0	1020500	NA	NA	2861700	NA	2	NA	NA	NA	277450	NA	1	NA	NA	NA	NA	0	NA	NA	NA	NA	NA	0	NA	3042500	NA	NA	NA	1	1765800	NA	NA	1425900	2	1691500	598310	NA	NA	1522800	3
O08967	YCLCNPGVFQSTDTCYVLSFAIIMLNTSLHNHNVR	O08967	yes	NA	NA	NA	NA	NA	0	NA	NA	NA	461740	NA	1	NA	NA	NA	NA	NA	0	NA	NA	NA	NA	0	NA	NA	NA	NA	NA	0	NA	NA	NA	NA	NA	0	NA	406220	401790	NA	2	NA	NA	NA	421300	NA	1

## Sheet: absent in TG.EGCG.EE-TG.NT
	Sequence	Leading.razor.protein	Unique..Groups.	WT_NT.1.1	WT_NT.2.1	WT_NT.3.1	WT_NT.4.1	WT_NT.5.1	COUNT.WT_NT	WT_EGCG.1.1	WT_EGCG.2.1	WT_EGCG.3.1	WT_EGCG.4.1	WT_EGCG.5.1	COUNT_WT_EGCG	WT_EGCG_EE.1.1	WT_EGCG_EE.2.1	WT_EGCG_EE.3.1	WT_EGCG_EE.4.1	WT_EGCG_EE.5.1	COUNT_WT_EGCG_EE	WT_EE.1.1	WT_EE.2.1	WT_EE.3.1	WT_EE.4.1	COUNT_WT_EE	TG_NT.1.1	TG_NT.2.1	TG_NT.3.1	TG_NT.4.1	TG_NT.5.1	COUNT_TG_NT	TG_EGCG.1.1	TG_EGCG.2.1	TG_EGCG.3.1	TG_EGCG.4.1	TG_EGCG.5.1	COUNT_TG_EGCG	TG_EGCG_EE.1.1	TG_EGCG_EE.2.1	TG_EGCG_EE.3.1	TG_EGCG_EE.4.1	COUNT_TG_EGCG_EE	TG_EE.1.1	TG_EE.2.1	TG_EE.3.1	TG_EE.4.1	TG_EE.5.1	COUNT_TG_EE
Q63739	APVLVALALIEGGMK	Q63739	yes	NA	NA	NA	100850	NA	1	NA	NA	460770	492120	NA	2	NA	457750	672050	NA	338710	3	404270	350580	NA	NA	2	NA	484720	NA	NA	NA	1	NA	NA	129780	NA	NA	1	NA	NA	NA	NA	0	NA	NA	189650	NA	153130	2
Q9D404	DAGVSPEQISYVNAHATSTPLGDAAENR	Q9D404	yes	NA	NA	NA	1282700	NA	1	NA	507800	NA	NA	333600	2	NA	NA	NA	NA	NA	0	389930	NA	NA	220640	2	NA	558890	230300	208360	221740	4	NA	NA	1503900	NA	1240000	2	NA	NA	NA	491370	1	NA	NA	383530	NA	235500	2
Q8K215	DPVEIQALVNK	Q8K215	yes	NA	1625900	NA	NA	NA	1	2975000	1880800	1945200	NA	787900	4	1070700	1505100	NA	780960	NA	3	2697800	NA	NA	NA	1	1552600	1391900	5773400	NA	NA	3	874480	1517700	NA	NA	NA	2	2749300	NA	NA	NA	1	1189700	1722100	NA	NA	NA	2
Q3UTZ3	LPGTSGYFPCPLSALEEHNFLFQLR	Q3UTZ3	yes	NA	638230	NA	NA	NA	1	991410	NA	1410900	NA	692570	3	NA	1261100	NA	854430	NA	2	NA	838310	NA	NA	1	1273200	1063200	NA	560820	NA	3	672960	1027200	NA	NA	NA	2	NA	NA	NA	NA	0	963620	841310	716070	NA	NA	3
P97742	LSTSQTPQQQVELFDFEK	P97742	yes	NA	2253100	NA	NA	NA	1	NA	2600200	1668000	NA	NA	2	949080	2004600	2494400	NA	NA	3	1930500	2019700	NA	NA	2	NA	1697600	NA	NA	NA	1	1450900	1437700	NA	NA	NA	2	2222300	NA	NA	NA	1	1538300	NA	NA	NA	NA	1
Q9QWR8	RFPHGIAFLADYAHSLGLK	Q9QWR8	yes	NA	NA	NA	518320	NA	1	NA	NA	142770	175440	NA	2	116010	102410	149230	139370	NA	4	101990	84426	160890	NA	3	191330	121290	NA	NA	56519	3	NA	NA	133080	87820	NA	2	NA	495520	NA	NA	1	97750	109400	NA	125950	103840	4
Q9CQI7	SLYALFSQFGHVVDIVALK	Q9CQI7	yes	NA	NA	236620	NA	NA	1	149460	NA	210720	NA	NA	2	187950	162560	250630	NA	NA	3	172410	156930	NA	NA	2	211140	205800	NA	NA	NA	2	123410	125750	139670	NA	NA	3	244860	NA	NA	NA	1	NA	362540	NA	NA	NA	1
Q9EPR2	TLGLSQNVQACETTVELLFDSVIHLGCK	Q9EPR2	yes	NA	NA	429200	NA	NA	1	NA	452760	432570	568930	NA	3	NA	NA	NA	NA	NA	0	531210	379370	NA	267330	3	488070	557370	482580	NA	NA	3	295580	NA	NA	NA	NA	1	NA	443750	NA	NA	1	NA	NA	361320	NA	NA	1
Q8CI61	VQFLEQEVEEFVGK	Q8CI61	yes	NA	562280	NA	NA	NA	1	NA	NA	NA	803760	NA	1	733890	706570	NA	NA	919660	3	NA	NA	396990	402450	2	826730	NA	NA	NA	449440	2	802100	NA	NA	687080	NA	2	NA	623070	NA	NA	1	NA	582240	NA	839470	NA	2
Q9D1H7	AEVDVADELLENLAK	Q9D1H7	yes	NA	NA	NA	NA	NA	0	1374600	1410200	NA	NA	NA	2	605840	1097800	994140	1258200	733460	5	1417100	NA	NA	NA	1	760830	1105300	1237000	NA	NA	3	NA	1208800	NA	NA	NA	1	NA	1532800	NA	NA	1	805140	NA	NA	NA	NA	1
P55288	EEYHVVIQAK	P55288	yes	NA	NA	NA	NA	NA	0	NA	NA	NA	NA	NA	0	369920	509480	NA	NA	534640	3	NA	NA	644380	371190	2	NA	NA	NA	NA	NA	0	NA	NA	NA	NA	NA	0	NA	NA	NA	429710	1	380780	NA	NA	970150	NA	2
P61804	FLEEYLSSTPQR	P61804	yes	NA	NA	NA	NA	NA	0	NA	NA	NA	NA	911570	1	629620	844970	1059600	531530	NA	4	NA	735440	NA	NA	1	NA	2284200	NA	NA	NA	1	NA	NA	NA	NA	NA	0	1190700	NA	NA	NA	1	NA	NA	NA	NA	NA	0
