# Supplementary material for: DYRK1A Overexpression Alters Cognition and Neural-Related Proteomic Pathways in the Hippocampus That Are Rescued by Green Tea Extract and/or Environmental Enrichment
Source: Front Mol Neurosci. 2019 Nov 15;12:272. doi: 10.3389/fnmol.2019.00272 (PMC6873902; doi:10.3389/fnmol.2019.00272)
Supplement: Supplementary file 1 [file Data_Sheet_1.zip › TableS8_myresults_WT_NT-WT_greentea__-__TG_NT-TG_greentea.xlsx]

## Sheet: WT_NT-WT_EGCG-TG.NT-TG.EGCG
Protein	Label	log2FC	SE	Tvalue	DF	pvalue	adj.pvalue
A2A432	WT_NT-WT_EGCG__-__TG_NT-TG_EGCG	-0.061375	0.369312	-0.166187	14	0.870386	0.97242
A2A5R2	WT_NT-WT_EGCG__-__TG_NT-TG_EGCG	-0.556955	0.644565	-0.864079	14	0.402107	0.788438
A2A690	WT_NT-WT_EGCG__-__TG_NT-TG_EGCG	-0.888751	0.719333	-1.23552	15	0.235638	0.68176
A2A699	WT_NT-WT_EGCG__-__TG_NT-TG_EGCG	-0.168621	0.338074	-0.49877	14	0.625687	0.90104
A2ADY9	WT_NT-WT_EGCG__-__TG_NT-TG_EGCG	-0.526922	0.209284	-2.51774	15	0.023662	0.265702
A2AG50	WT_NT-WT_EGCG__-__TG_NT-TG_EGCG	0.0152192	0.178064	0.0854704	50	0.932229	0.990854
A2AGT5	WT_NT-WT_EGCG__-__TG_NT-TG_EGCG	0.0944916	0.140604	0.672042	77	0.503569	0.846331
A2AJA9	WT_NT-WT_EGCG__-__TG_NT-TG_EGCG	-0.0132572	0.386268	-0.0343214	10	0.973296	0.996878
A2AJI0	WT_NT-WT_EGCG__-__TG_NT-TG_EGCG	-0.460739	0.137939	-3.34018	30	0.00225047	0.0642346
A2ALS5	WT_NT-WT_EGCG__-__TG_NT-TG_EGCG	-0.212516	0.100079	-2.12347	103	0.0361093	0.325239
A2ALU4	WT_NT-WT_EGCG__-__TG_NT-TG_EGCG	-0.180709	0.226076	-0.799328	30	0.430384	0.799598
A2AN08	WT_NT-WT_EGCG__-__TG_NT-TG_EGCG	0.269011	0.285289	0.942943	14	0.361699	0.767669
A2AQ25	WT_NT-WT_EGCG__-__TG_NT-TG_EGCG	0.607227	0.266049	2.28239	10	0.0456002	0.355076
A2ASS6	WT_NT-WT_EGCG__-__TG_NT-TG_EGCG	-0.106211	0.56477	-0.188061	15	0.853349	0.97006
A2ASZ8	WT_NT-WT_EGCG__-__TG_NT-TG_EGCG	-0.0662711	0.666499	-0.0994316	16	0.922031	0.988664
A2AWA9	WT_NT-WT_EGCG__-__TG_NT-TG_EGCG	-0.332468	0.162965	-2.04012	32	0.049664	0.367004
A2CG49	WT_NT-WT_EGCG__-__TG_NT-TG_EGCG	-0.625977	0.168684	-3.71094	24	0.00109009	0.0421005
A2RT62	WT_NT-WT_EGCG__-__TG_NT-TG_EGCG	0.0586832	0.0489731	1.19827	12	0.253941	0.689999
A6H5Z3	WT_NT-WT_EGCG__-__TG_NT-TG_EGCG	-0.484819	0.181375	-2.67303	29	0.0122111	0.186384
A6H630	WT_NT-WT_EGCG__-__TG_NT-TG_EGCG	0.249908	0.295381	0.846054	15	0.410817	0.790299
B0F2B4	WT_NT-WT_EGCG__-__TG_NT-TG_EGCG	0.232358	0.352865	0.658489	16	0.519588	0.852271
B0V2N1	WT_NT-WT_EGCG__-__TG_NT-TG_EGCG	0.00820864	0.11347	0.0723422	117	0.942453	0.990854
B1AXV0	WT_NT-WT_EGCG__-__TG_NT-TG_EGCG	0.128532	0.206884	0.621275	38	0.538128	0.86187
B1AZP2	WT_NT-WT_EGCG__-__TG_NT-TG_EGCG	-0.0958442	0.101802	-0.941479	18	0.358924	0.766762
B2RSH2	WT_NT-WT_EGCG__-__TG_NT-TG_EGCG	0.0905688	0.0834223	1.08567	105	0.280112	0.715458
B2RUR8	WT_NT-WT_EGCG__-__TG_NT-TG_EGCG	-0.0740238	0.421366	-0.175676	15	0.862898	0.971094
B2RX88	WT_NT-WT_EGCG__-__TG_NT-TG_EGCG	0.167374	0.20405	0.820263	16	0.424118	0.79491
B2RXS4	WT_NT-WT_EGCG__-__TG_NT-TG_EGCG	-0.0997266	0.160631	-0.620841	28	0.539726	0.86187
B9EJA2	WT_NT-WT_EGCG__-__TG_NT-TG_EGCG	0.291306	0.122667	2.37477	69	0.0203455	0.249642
B9EKR1	WT_NT-WT_EGCG__-__TG_NT-TG_EGCG	-0.0882885	0.10168	-0.868298	191	0.386321	0.781885
D3YVF0	WT_NT-WT_EGCG__-__TG_NT-TG_EGCG	0.0761271	0.0989831	0.769092	173	0.442887	0.810423
D3YXK2	WT_NT-WT_EGCG__-__TG_NT-TG_EGCG	-0.353499	0.127395	-2.77482	14	0.0149004	0.215418
D3YZU1	WT_NT-WT_EGCG__-__TG_NT-TG_EGCG	0.269305	0.181062	1.48737	13	0.160767	0.603529
D3Z7P3	WT_NT-WT_EGCG__-__TG_NT-TG_EGCG	-0.0791816	0.0728172	-1.0874	323	0.27767	0.713488
E9PUL5	WT_NT-WT_EGCG__-__TG_NT-TG_EGCG	0.00574915	0.0947276	0.0606914	37	0.951932	0.994269
E9Q401	WT_NT-WT_EGCG__-__TG_NT-TG_EGCG	-0.165612	0.0822298	-2.01401	361	0.0447495	0.352322
E9Q555	WT_NT-WT_EGCG__-__TG_NT-TG_EGCG	-0.0510282	0.173686	-0.293796	16	0.772691	0.947366
E9Q8I9	WT_NT-WT_EGCG__-__TG_NT-TG_EGCG	0.453657	0.410902	1.10405	17	0.284953	0.718443
F6SEU4	WT_NT-WT_EGCG__-__TG_NT-TG_EGCG	0.217116	0.0771185	2.81536	487	0.00506979	0.105474
F6ZDS4	WT_NT-WT_EGCG__-__TG_NT-TG_EGCG	0.313167	0.614498	0.50963	14	0.618249	0.896426
F8VPU2	WT_NT-WT_EGCG__-__TG_NT-TG_EGCG	-0.0834071	0.139088	-0.599671	96	0.550138	0.869187
G3XA57	WT_NT-WT_EGCG__-__TG_NT-TG_EGCG	0.241107	0.265504	0.908111	15	0.378179	0.777798
G5E829	WT_NT-WT_EGCG__-__TG_NT-TG_EGCG	0.186339	0.0712898	2.61382	431	0.00926706	0.162607
G5E8K5	WT_NT-WT_EGCG__-__TG_NT-TG_EGCG	-0.125458	0.0917629	-1.3672	151	0.173595	0.619169
O08529	WT_NT-WT_EGCG__-__TG_NT-TG_EGCG	-0.325482	0.139052	-2.34073	131	0.0207563	0.249642
O08532	WT_NT-WT_EGCG__-__TG_NT-TG_EGCG	0.0535743	0.098611	0.543289	210	0.587507	0.885508
O08539	WT_NT-WT_EGCG__-__TG_NT-TG_EGCG	-0.0740374	0.0759501	-0.974816	240	0.330633	0.748476
O08547	WT_NT-WT_EGCG__-__TG_NT-TG_EGCG	0.216136	0.11977	1.80458	52	0.0769325	0.448371
O08553	WT_NT-WT_EGCG__-__TG_NT-TG_EGCG	-0.0464274	0.0499728	-0.929053	437	0.353375	0.763062
O08576	WT_NT-WT_EGCG__-__TG_NT-TG_EGCG	0.168764	0.266816	0.63251	11	0.539979	0.86187
O08583	WT_NT-WT_EGCG__-__TG_NT-TG_EGCG	0.330111	0.444335	0.742932	13	0.470736	0.830054
O08585	WT_NT-WT_EGCG__-__TG_NT-TG_EGCG	0.0703428	0.232199	0.302942	93	0.762611	0.947366
O08586	WT_NT-WT_EGCG__-__TG_NT-TG_EGCG	-0.185089	0.238485	-0.776103	17	0.448352	0.815156
O08599	WT_NT-WT_EGCG__-__TG_NT-TG_EGCG	-0.0885611	0.0709011	-1.24908	519	0.212199	0.660845
O08638	WT_NT-WT_EGCG__-__TG_NT-TG_EGCG	-0.0313874	0.2329	-0.134768	28	0.89376	0.979858
O08663	WT_NT-WT_EGCG__-__TG_NT-TG_EGCG	0.467887	0.346427	1.35061	14	0.19825	0.645962
O08688	WT_NT-WT_EGCG__-__TG_NT-TG_EGCG	0.151856	0.227006	0.668953	18	0.512015	0.846331
O08709	WT_NT-WT_EGCG__-__TG_NT-TG_EGCG	-0.0169159	0.0703727	-0.240376	279	0.810215	0.961918
O08749	WT_NT-WT_EGCG__-__TG_NT-TG_EGCG	-0.00199727	0.123259	-0.0162039	200	0.987088	0.997618
O08756	WT_NT-WT_EGCG__-__TG_NT-TG_EGCG	-0.1559	0.0984498	-1.58355	120	0.115928	0.533393
O08759	WT_NT-WT_EGCG__-__TG_NT-TG_EGCG	0.256973	0.0844296	3.04364	15	0.00820931	0.150543
O08788	WT_NT-WT_EGCG__-__TG_NT-TG_EGCG	-0.0776613	0.0778374	-0.997737	421	0.31898	0.737823
O08795	WT_NT-WT_EGCG__-__TG_NT-TG_EGCG	-0.261631	0.142198	-1.83991	82	0.0693999	0.425728
O08807	WT_NT-WT_EGCG__-__TG_NT-TG_EGCG	-0.0840165	0.20386	-0.412129	16	0.685713	0.922366
O08810	WT_NT-WT_EGCG__-__TG_NT-TG_EGCG	-0.0237791	0.228126	-0.104237	10	0.919042	0.988119
O08848	WT_NT-WT_EGCG__-__TG_NT-TG_EGCG	-0.487354	0.140618	-3.46579	11	0.00527899	0.106795
O08914	WT_NT-WT_EGCG__-__TG_NT-TG_EGCG	0.0806507	0.120539	0.669084	96	0.505048	0.846331
O08915	WT_NT-WT_EGCG__-__TG_NT-TG_EGCG	0.129313	0.161772	0.799353	45	0.428285	0.798593
O08917	WT_NT-WT_EGCG__-__TG_NT-TG_EGCG	-0.176535	0.132444	-1.33291	115	0.185197	0.6321
O08919	WT_NT-WT_EGCG__-__TG_NT-TG_EGCG	0.15306	0.130354	1.17419	86	0.24356	0.683292
O08989	WT_NT-WT_EGCG__-__TG_NT-TG_EGCG	-0.322471	0.248352	-1.29844	13	0.216698	0.667456
O08997	WT_NT-WT_EGCG__-__TG_NT-TG_EGCG	-0.242251	0.212975	-1.13746	16	0.272093	0.706034
O09061	WT_NT-WT_EGCG__-__TG_NT-TG_EGCG	0.178161	0.19122	0.93171	102	0.353687	0.763062
O09111	WT_NT-WT_EGCG__-__TG_NT-TG_EGCG	0.237495	0.231556	1.02565	19	0.31794	0.737823
O09114	WT_NT-WT_EGCG__-__TG_NT-TG_EGCG	-0.185541	0.542047	-0.342298	16	0.736582	0.940667
O09126	WT_NT-WT_EGCG__-__TG_NT-TG_EGCG	0.14762	0.349049	0.42292	14	0.678778	0.921302
O09131	WT_NT-WT_EGCG__-__TG_NT-TG_EGCG	0.0722533	0.159841	0.452034	35	0.654034	0.912363
O09167	WT_NT-WT_EGCG__-__TG_NT-TG_EGCG	-0.153919	0.181553	-0.847791	19	0.407108	0.790299
O09172	WT_NT-WT_EGCG__-__TG_NT-TG_EGCG	0.0252088	0.32451	0.0776827	15	0.939107	0.990854
O35083	WT_NT-WT_EGCG__-__TG_NT-TG_EGCG	-0.147741	0.313485	-0.471284	16	0.6438	0.90563
O35089	WT_NT-WT_EGCG__-__TG_NT-TG_EGCG	0.123187	0.249254	0.494222	16	0.627866	0.902058
O35098	WT_NT-WT_EGCG__-__TG_NT-TG_EGCG	-0.0167085	0.105692	-0.158086	323	0.874488	0.973441
O35114	WT_NT-WT_EGCG__-__TG_NT-TG_EGCG	-0.686653	0.243877	-2.81557	13	0.0145884	0.213712
O35127	WT_NT-WT_EGCG__-__TG_NT-TG_EGCG	0.336599	0.306765	1.09725	15	0.289833	0.725875
O35129	WT_NT-WT_EGCG__-__TG_NT-TG_EGCG	-0.0727112	0.0837674	-0.868013	175	0.386576	0.781885
O35136	WT_NT-WT_EGCG__-__TG_NT-TG_EGCG	-0.000956475	0.0968997	-0.00987077	94	0.992145	0.997966
O35215	WT_NT-WT_EGCG__-__TG_NT-TG_EGCG	-0.160354	0.125172	-1.28107	53	0.205746	0.656225
O35226	WT_NT-WT_EGCG__-__TG_NT-TG_EGCG	0.0515213	0.144476	0.356608	37	0.723411	0.935078
O35228	WT_NT-WT_EGCG__-__TG_NT-TG_EGCG	-0.45729	0.548479	-0.833741	14	0.418425	0.791221
O35239	WT_NT-WT_EGCG__-__TG_NT-TG_EGCG	-0.168733	0.158301	-1.0659	47	0.291915	0.725875
O35286	WT_NT-WT_EGCG__-__TG_NT-TG_EGCG	-0.181707	0.529374	-0.343249	13	0.736899	0.940667
O35295	WT_NT-WT_EGCG__-__TG_NT-TG_EGCG	0.153315	0.115493	1.32748	108	0.187149	0.632883
O35343	WT_NT-WT_EGCG__-__TG_NT-TG_EGCG	-0.33867	0.200721	-1.68727	34	0.100707	0.500243
O35344	WT_NT-WT_EGCG__-__TG_NT-TG_EGCG	-0.465851	0.233929	-1.99142	45	0.0525254	0.375513
O35345	WT_NT-WT_EGCG__-__TG_NT-TG_EGCG	-0.115994	0.162446	-0.714047	27	0.481326	0.835427
O35381	WT_NT-WT_EGCG__-__TG_NT-TG_EGCG	0.108072	0.120075	0.900033	74	0.371022	0.777743
O35382	WT_NT-WT_EGCG__-__TG_NT-TG_EGCG	-0.088302	0.117803	-0.749572	128	0.454888	0.817707
O35393	WT_NT-WT_EGCG__-__TG_NT-TG_EGCG	0.229787	0.431354	0.53271	12	0.603959	0.887434
O35405	WT_NT-WT_EGCG__-__TG_NT-TG_EGCG	0.104749	0.334183	0.313447	15	0.758257	0.945706
O35459	WT_NT-WT_EGCG__-__TG_NT-TG_EGCG	-0.744406	0.256931	-2.8973	18	0.00960112	0.165313
O35465	WT_NT-WT_EGCG__-__TG_NT-TG_EGCG	-0.0908148	0.0967889	-0.938277	17	0.361242	0.767669
O35495	WT_NT-WT_EGCG__-__TG_NT-TG_EGCG	0.207342	0.308431	0.672249	14	0.512368	0.846331
O35526	WT_NT-WT_EGCG__-__TG_NT-TG_EGCG	0.0567528	0.0823916	0.688818	177	0.49184	0.839157
O35551	WT_NT-WT_EGCG__-__TG_NT-TG_EGCG	0.203126	0.207969	0.976716	25	0.338067	0.754836
O35593	WT_NT-WT_EGCG__-__TG_NT-TG_EGCG	0.282584	0.162279	1.74135	33	0.0909388	0.477947
O35609	WT_NT-WT_EGCG__-__TG_NT-TG_EGCG	-0.0366307	0.124265	-0.294779	19	0.771359	0.947366
O35621	WT_NT-WT_EGCG__-__TG_NT-TG_EGCG	-0.172981	0.243435	-0.710584	19	0.485974	0.836516
O35633	WT_NT-WT_EGCG__-__TG_NT-TG_EGCG	-0.305036	0.107263	-2.84382	139	0.00513093	0.105474
O35639	WT_NT-WT_EGCG__-__TG_NT-TG_EGCG	0.436705	0.348597	1.25275	9	0.241867	0.683292
O35643	WT_NT-WT_EGCG__-__TG_NT-TG_EGCG	-0.223606	0.0941851	-2.37411	227	0.0184243	0.238393
O35658	WT_NT-WT_EGCG__-__TG_NT-TG_EGCG	0.078045	0.13213	0.590667	53	0.557254	0.873864
O35678	WT_NT-WT_EGCG__-__TG_NT-TG_EGCG	0.0180341	0.143487	0.125685	125	0.900183	0.981276
O35681	WT_NT-WT_EGCG__-__TG_NT-TG_EGCG	-0.674448	0.542105	-1.24413	16	0.231371	0.677268
O35685	WT_NT-WT_EGCG__-__TG_NT-TG_EGCG	0.0981822	0.139716	0.702727	97	0.483909	0.836319
O35737	WT_NT-WT_EGCG__-__TG_NT-TG_EGCG	-0.0765419	0.184841	-0.414097	19	0.68344	0.921741
O35841	WT_NT-WT_EGCG__-__TG_NT-TG_EGCG	0.0222091	0.234492	0.0947116	14	0.925886	0.98916
O35857	WT_NT-WT_EGCG__-__TG_NT-TG_EGCG	-0.0117414	0.103389	-0.113566	47	0.910066	0.984385
O35864	WT_NT-WT_EGCG__-__TG_NT-TG_EGCG	0.0214685	0.105332	0.203817	37	0.839614	0.970019
O35874	WT_NT-WT_EGCG__-__TG_NT-TG_EGCG	-0.272689	0.144654	-1.88511	19	0.0748039	0.441378
O35887	WT_NT-WT_EGCG__-__TG_NT-TG_EGCG	-0.417033	0.262166	-1.59072	33	0.121208	0.539983
O35900	WT_NT-WT_EGCG__-__TG_NT-TG_EGCG	-0.0333423	0.224522	-0.148503	13	0.884225	0.975287
O35927	WT_NT-WT_EGCG__-__TG_NT-TG_EGCG	0.0305285	0.113485	0.269009	173	0.788243	0.954561
O35945	WT_NT-WT_EGCG__-__TG_NT-TG_EGCG	0.221783	0.726103	0.305442	10	0.766293	0.947366
O35954	WT_NT-WT_EGCG__-__TG_NT-TG_EGCG	-0.0640201	0.15484	-0.413459	26	0.682661	0.921678
O54724	WT_NT-WT_EGCG__-__TG_NT-TG_EGCG	0.398044	0.324275	1.22749	16	0.237393	0.68176
O54734	WT_NT-WT_EGCG__-__TG_NT-TG_EGCG	-0.155253	0.146732	-1.05807	17	0.304826	0.735101
O54774	WT_NT-WT_EGCG__-__TG_NT-TG_EGCG	-0.078345	0.0864569	-0.906174	246	0.36573	0.772212
O54781	WT_NT-WT_EGCG__-__TG_NT-TG_EGCG	0.257016	0.151721	1.69401	45	0.097175	0.494188
O54829	WT_NT-WT_EGCG__-__TG_NT-TG_EGCG	0.108094	0.12188	0.886884	81	0.377767	0.777798
O54833	WT_NT-WT_EGCG__-__TG_NT-TG_EGCG	-0.123103	0.165756	-0.742675	60	0.460576	0.823289
O54865	WT_NT-WT_EGCG__-__TG_NT-TG_EGCG	0.0597081	0.199429	0.299396	29	0.766773	0.947366
O54901	WT_NT-WT_EGCG__-__TG_NT-TG_EGCG	-0.176349	0.116514	-1.51354	69	0.13471	0.565693
O54931	WT_NT-WT_EGCG__-__TG_NT-TG_EGCG	-0.279503	0.431142	-0.648284	14	0.527292	0.85828
O54946	WT_NT-WT_EGCG__-__TG_NT-TG_EGCG	-0.474024	0.411153	-1.15291	14	0.268251	0.706034
O54962	WT_NT-WT_EGCG__-__TG_NT-TG_EGCG	-0.0289224	0.384703	-0.075181	12	0.941309	0.990854
O54983	WT_NT-WT_EGCG__-__TG_NT-TG_EGCG	0.00655403	0.119797	0.0547093	280	0.956409	0.99466
O54984	WT_NT-WT_EGCG__-__TG_NT-TG_EGCG	-0.123267	0.150395	-0.819619	77	0.414963	0.790457
O54988	WT_NT-WT_EGCG__-__TG_NT-TG_EGCG	0.0642058	0.131248	0.489193	81	0.626027	0.90104
O54991	WT_NT-WT_EGCG__-__TG_NT-TG_EGCG	0.0710198	0.0901722	0.787602	230	0.431741	0.799787
O55013	WT_NT-WT_EGCG__-__TG_NT-TG_EGCG	-0.242146	0.545634	-0.443787	14	0.663978	0.914854
O55022	WT_NT-WT_EGCG__-__TG_NT-TG_EGCG	-0.0300873	0.09962	-0.30202	87	0.763357	0.947366
O55023	WT_NT-WT_EGCG__-__TG_NT-TG_EGCG	-0.249156	0.120725	-2.06383	107	0.0414531	0.341955
O55026	WT_NT-WT_EGCG__-__TG_NT-TG_EGCG	-0.542253	0.282995	-1.91612	18	0.07137	0.432416
O55029	WT_NT-WT_EGCG__-__TG_NT-TG_EGCG	0.0913333	0.152044	0.600702	29	0.552705	0.87127
O55033	WT_NT-WT_EGCG__-__TG_NT-TG_EGCG	-0.510679	0.145708	-3.50482	11	0.00492832	0.105026
O55042	WT_NT-WT_EGCG__-__TG_NT-TG_EGCG	0.0666325	0.134588	0.495085	38	0.623391	0.90104
O55091	WT_NT-WT_EGCG__-__TG_NT-TG_EGCG	0.0154176	0.106066	0.145358	89	0.884757	0.975452
O55100	WT_NT-WT_EGCG__-__TG_NT-TG_EGCG	-0.555258	0.329846	-1.68338	11	0.120433	0.539983
O55106	WT_NT-WT_EGCG__-__TG_NT-TG_EGCG	-0.23178	0.180167	-1.28647	14	0.219145	0.671008
O55125	WT_NT-WT_EGCG__-__TG_NT-TG_EGCG	-0.156809	0.120257	-1.30395	157	0.194159	0.643577
O55126	WT_NT-WT_EGCG__-__TG_NT-TG_EGCG	-0.255653	0.103994	-2.45834	100	0.0156772	0.222121
O55131	WT_NT-WT_EGCG__-__TG_NT-TG_EGCG	0.288307	0.126861	2.27262	197	0.0241288	0.269501
O55135	WT_NT-WT_EGCG__-__TG_NT-TG_EGCG	-0.114182	0.306409	-0.372647	12	0.71591	0.933224
O55142	WT_NT-WT_EGCG__-__TG_NT-TG_EGCG	-0.297357	0.289617	-1.02673	11	0.326598	0.74334
O55143	WT_NT-WT_EGCG__-__TG_NT-TG_EGCG	-0.0227537	0.0682964	-0.333161	462	0.739164	0.940667
O55234	WT_NT-WT_EGCG__-__TG_NT-TG_EGCG	-0.338351	0.290812	-1.16347	66	0.248827	0.686907
O70133	WT_NT-WT_EGCG__-__TG_NT-TG_EGCG	-0.0730406	0.102168	-0.714906	150	0.475778	0.831797
O70161	WT_NT-WT_EGCG__-__TG_NT-TG_EGCG	0.0660016	0.0865806	0.762314	190	0.446818	0.814862
O70172	WT_NT-WT_EGCG__-__TG_NT-TG_EGCG	-0.372007	0.202861	-1.8338	54	0.0721972	0.433013
O70194	WT_NT-WT_EGCG__-__TG_NT-TG_EGCG	0.385405	0.173195	2.22527	29	0.034001	0.316851
O70251	WT_NT-WT_EGCG__-__TG_NT-TG_EGCG	0.167115	0.163943	1.01935	55	0.312499	0.737823
O70252	WT_NT-WT_EGCG__-__TG_NT-TG_EGCG	-0.152999	0.124043	-1.23344	105	0.220167	0.672112
O70274	WT_NT-WT_EGCG__-__TG_NT-TG_EGCG	0.294897	0.143669	2.05262	10	0.067213	0.41889
O70305	WT_NT-WT_EGCG__-__TG_NT-TG_EGCG	-0.446056	0.328352	-1.35847	9	0.207386	0.656431
O70310	WT_NT-WT_EGCG__-__TG_NT-TG_EGCG	0.00900769	0.135398	0.0665274	79	0.947126	0.992283
O70311	WT_NT-WT_EGCG__-__TG_NT-TG_EGCG	-0.0135861	0.406984	-0.0333823	12	0.973919	0.996878
O70318	WT_NT-WT_EGCG__-__TG_NT-TG_EGCG	0.00937568	0.0728969	0.128616	298	0.897749	0.980866
O70325	WT_NT-WT_EGCG__-__TG_NT-TG_EGCG	0.104791	0.156838	0.668149	85	0.505849	0.846331
O70435	WT_NT-WT_EGCG__-__TG_NT-TG_EGCG	-0.0728887	0.108021	-0.674761	87	0.501617	0.845786
O70439	WT_NT-WT_EGCG__-__TG_NT-TG_EGCG	-0.0351794	0.271765	-0.129448	11	0.89934	0.980923
O70443	WT_NT-WT_EGCG__-__TG_NT-TG_EGCG	0.173019	0.126742	1.36513	132	0.174535	0.621356
O70456	WT_NT-WT_EGCG__-__TG_NT-TG_EGCG	-1.84574	1.91013	-0.966293	14	0.350294	0.763062
O70492	WT_NT-WT_EGCG__-__TG_NT-TG_EGCG	-0.115127	0.169668	-0.678546	17	0.506558	0.846331
O70493	WT_NT-WT_EGCG__-__TG_NT-TG_EGCG	0.143447	0.173074	0.828823	31	0.413541	0.790299
O70503	WT_NT-WT_EGCG__-__TG_NT-TG_EGCG	-0.328128	0.120666	-2.7193	36	0.0100047	0.167775
O70589	WT_NT-WT_EGCG__-__TG_NT-TG_EGCG	0.00932594	0.160107	0.0582481	117	0.95365	0.994558
O70591	WT_NT-WT_EGCG__-__TG_NT-TG_EGCG	-0.255468	0.141997	-1.79911	34	0.0808831	0.464349
O88342	WT_NT-WT_EGCG__-__TG_NT-TG_EGCG	0.204883	0.0905449	2.26278	312	0.0243366	0.269501
O88343	WT_NT-WT_EGCG__-__TG_NT-TG_EGCG	-0.124152	0.104886	-1.18369	221	0.237808	0.68176
O88384	WT_NT-WT_EGCG__-__TG_NT-TG_EGCG	0.424866	0.626059	0.678636	12	0.510245	0.846331
O88441	WT_NT-WT_EGCG__-__TG_NT-TG_EGCG	-0.0213648	0.178595	-0.119628	69	0.905126	0.982104
O88447	WT_NT-WT_EGCG__-__TG_NT-TG_EGCG	0.0197019	0.120614	0.163347	104	0.870562	0.97242
O88448	WT_NT-WT_EGCG__-__TG_NT-TG_EGCG	0.30599	0.305352	1.00209	15	0.332192	0.750384
O88456	WT_NT-WT_EGCG__-__TG_NT-TG_EGCG	-0.145338	0.127753	-1.13765	52	0.260484	0.700466
O88485	WT_NT-WT_EGCG__-__TG_NT-TG_EGCG	-0.0310592	0.188829	-0.164484	91	0.869715	0.97242
O88487	WT_NT-WT_EGCG__-__TG_NT-TG_EGCG	0.120154	0.142309	0.844318	91	0.400706	0.788438
O88507	WT_NT-WT_EGCG__-__TG_NT-TG_EGCG	0.462027	0.17397	2.65578	35	0.0118323	0.183905
O88531	WT_NT-WT_EGCG__-__TG_NT-TG_EGCG	-0.135079	0.107338	-1.25845	66	0.212664	0.660845
O88533	WT_NT-WT_EGCG__-__TG_NT-TG_EGCG	-0.402757	0.224752	-1.79201	13	0.096425	0.493549
O88543	WT_NT-WT_EGCG__-__TG_NT-TG_EGCG	0.070238	0.138788	0.506082	37	0.615802	0.895424
O88544	WT_NT-WT_EGCG__-__TG_NT-TG_EGCG	-0.0964476	0.132857	-0.725949	106	0.46947	0.830054
O88545	WT_NT-WT_EGCG__-__TG_NT-TG_EGCG	0.744806	0.611176	1.21864	11	0.24847	0.686907
O88569	WT_NT-WT_EGCG__-__TG_NT-TG_EGCG	-0.181084	0.0867421	-2.08761	243	0.0378746	0.328391
O88643	WT_NT-WT_EGCG__-__TG_NT-TG_EGCG	-0.306173	0.108342	-2.82597	82	0.00591896	0.116057
O88685	WT_NT-WT_EGCG__-__TG_NT-TG_EGCG	-0.00598039	0.154005	-0.0388324	85	0.969115	0.996384
O88696	WT_NT-WT_EGCG__-__TG_NT-TG_EGCG	0.12145	0.151635	0.800933	16	0.434903	0.802148
O88704	WT_NT-WT_EGCG__-__TG_NT-TG_EGCG	0.00583156	0.149746	0.038943	62	0.969061	0.996384
O88712	WT_NT-WT_EGCG__-__TG_NT-TG_EGCG	0.247771	0.130049	1.90521	127	0.0590135	0.394783
O88737	WT_NT-WT_EGCG__-__TG_NT-TG_EGCG	0.246396	0.0472448	5.21531	1095	2.19322e-07	4.65876e-05
O88741	WT_NT-WT_EGCG__-__TG_NT-TG_EGCG	0.102016	0.18863	0.540829	61	0.590595	0.885508
O88745	WT_NT-WT_EGCG__-__TG_NT-TG_EGCG	0.428121	0.479653	0.892565	16	0.385318	0.781885
O88746	WT_NT-WT_EGCG__-__TG_NT-TG_EGCG	0.0991434	0.351296	0.282222	15	0.78163	0.951035
O88844	WT_NT-WT_EGCG__-__TG_NT-TG_EGCG	0.0549938	0.104828	0.524607	148	0.600641	0.886528
O88845	WT_NT-WT_EGCG__-__TG_NT-TG_EGCG	1.41239	0.612585	2.30563	16	0.0348575	0.320764
O88848	WT_NT-WT_EGCG__-__TG_NT-TG_EGCG	0.842362	0.41312	2.03903	15	0.0594729	0.394783
O88851	WT_NT-WT_EGCG__-__TG_NT-TG_EGCG	-0.102364	0.194917	-0.525166	48	0.601885	0.887178
O88935	WT_NT-WT_EGCG__-__TG_NT-TG_EGCG	0.0954643	0.049155	1.94211	599	0.0525925	0.375513
O88952	WT_NT-WT_EGCG__-__TG_NT-TG_EGCG	0.224266	0.262167	0.855433	14	0.406714	0.790299
O88958	WT_NT-WT_EGCG__-__TG_NT-TG_EGCG	0.792415	0.486041	1.63035	15	0.123842	0.542394
O88986	WT_NT-WT_EGCG__-__TG_NT-TG_EGCG	0.136446	0.22303	0.611783	17	0.548776	0.8683
O88998	WT_NT-WT_EGCG__-__TG_NT-TG_EGCG	-0.052129	0.337344	-0.154528	16	0.879126	0.973455
O89023	WT_NT-WT_EGCG__-__TG_NT-TG_EGCG	0.00913438	0.115002	0.0794279	16	0.937677	0.990854
O89051	WT_NT-WT_EGCG__-__TG_NT-TG_EGCG	-0.226985	0.435517	-0.521185	12	0.611721	0.893364
O89053	WT_NT-WT_EGCG__-__TG_NT-TG_EGCG	0.046308	0.0958778	0.48299	205	0.629618	0.902642
O89079	WT_NT-WT_EGCG__-__TG_NT-TG_EGCG	0.290826	0.191557	1.51822	27	0.140583	0.574215
O89086	WT_NT-WT_EGCG__-__TG_NT-TG_EGCG	-0.0560628	0.232637	-0.240988	36	0.810932	0.962321
O89112	WT_NT-WT_EGCG__-__TG_NT-TG_EGCG	-0.126808	0.132577	-0.956486	87	0.341477	0.756891
O89116	WT_NT-WT_EGCG__-__TG_NT-TG_EGCG	0.365755	0.469607	0.778853	15	0.44818	0.815156
P00397	WT_NT-WT_EGCG__-__TG_NT-TG_EGCG	0.119273	0.171659	0.694829	13	0.499394	0.844486
P00405	WT_NT-WT_EGCG__-__TG_NT-TG_EGCG	-0.0603653	0.110632	-0.545642	76	0.58691	0.885508
P00416	WT_NT-WT_EGCG__-__TG_NT-TG_EGCG	0.551056	0.683319	0.806439	15	0.43259	0.799925
P00493	WT_NT-WT_EGCG__-__TG_NT-TG_EGCG	0.272147	0.116356	2.33892	129	0.0208766	0.249642
P00848	WT_NT-WT_EGCG__-__TG_NT-TG_EGCG	-0.0365217	0.750575	-0.0486582	16	0.961794	0.995112
P00920	WT_NT-WT_EGCG__-__TG_NT-TG_EGCG	-0.29587	0.179016	-1.65276	141	0.100605	0.500243
P01027	WT_NT-WT_EGCG__-__TG_NT-TG_EGCG	0.0504907	0.166567	0.303126	12	0.766985	0.947366
P01831	WT_NT-WT_EGCG__-__TG_NT-TG_EGCG	-0.063736	0.12855	-0.495808	57	0.621936	0.900236
P01898	WT_NT-WT_EGCG__-__TG_NT-TG_EGCG	-0.397039	0.692596	-0.573262	15	0.574962	0.882878
P01942	WT_NT-WT_EGCG__-__TG_NT-TG_EGCG	-0.24793	0.0962638	-2.57552	90	0.0116393	0.183661
P02088	WT_NT-WT_EGCG__-__TG_NT-TG_EGCG	-0.156343	0.155623	-1.00463	93	0.317683	0.737823
P02798	WT_NT-WT_EGCG__-__TG_NT-TG_EGCG	0.577553	0.63075	0.915661	16	0.37344	0.777798
P02802	WT_NT-WT_EGCG__-__TG_NT-TG_EGCG	-0.513957	1.82336	-0.281873	13	0.782478	0.951138
P03888	WT_NT-WT_EGCG__-__TG_NT-TG_EGCG	-0.136203	0.373742	-0.364431	16	0.720308	0.935078
P03899	WT_NT-WT_EGCG__-__TG_NT-TG_EGCG	0.0741055	0.350424	0.211474	15	0.835364	0.970019
P03911	WT_NT-WT_EGCG__-__TG_NT-TG_EGCG	0.0196247	0.408938	0.0479894	16	0.962319	0.995112
P03921	WT_NT-WT_EGCG__-__TG_NT-TG_EGCG	-0.43206	0.163191	-2.64758	18	0.0163724	0.223172
P03930	WT_NT-WT_EGCG__-__TG_NT-TG_EGCG	0.472219	0.302961	1.55868	16	0.138631	0.571989
P03995	WT_NT-WT_EGCG__-__TG_NT-TG_EGCG	-0.425286	0.0673669	-6.31298	333	8.73962e-10	5.56932e-07
P04370	WT_NT-WT_EGCG__-__TG_NT-TG_EGCG	-0.0915605	0.138243	-0.662315	128	0.50896	0.846331
P04627	WT_NT-WT_EGCG__-__TG_NT-TG_EGCG	-0.160846	0.350052	-0.459491	16	0.652063	0.911645
P04925	WT_NT-WT_EGCG__-__TG_NT-TG_EGCG	0.481441	0.181876	2.64708	19	0.0159002	0.222525
P05063	WT_NT-WT_EGCG__-__TG_NT-TG_EGCG	-0.00446867	0.0872975	-0.0511891	329	0.959206	0.99466
P05064	WT_NT-WT_EGCG__-__TG_NT-TG_EGCG	0.0976423	0.0729684	1.33815	391	0.181627	0.63042
P05132	WT_NT-WT_EGCG__-__TG_NT-TG_EGCG	0.0271703	0.128104	0.212095	69	0.832658	0.970019
P05201	WT_NT-WT_EGCG__-__TG_NT-TG_EGCG	0.0759577	0.0578373	1.3133	346	0.189952	0.635418
P05202	WT_NT-WT_EGCG__-__TG_NT-TG_EGCG	-0.0445961	0.054821	-0.813485	431	0.416389	0.790891
P05532	WT_NT-WT_EGCG__-__TG_NT-TG_EGCG	0.169567	0.220554	0.768823	16	0.453199	0.817503
P06151	WT_NT-WT_EGCG__-__TG_NT-TG_EGCG	0.113856	0.0665098	1.71187	290	0.0879888	0.477947
P06745	WT_NT-WT_EGCG__-__TG_NT-TG_EGCG	-0.308531	0.132492	-2.32867	239	0.0207113	0.249642
P06801	WT_NT-WT_EGCG__-__TG_NT-TG_EGCG	-0.0824734	0.10897	-0.756847	154	0.450298	0.815785
P06837	WT_NT-WT_EGCG__-__TG_NT-TG_EGCG	0.155486	0.0743803	2.09042	127	0.0385742	0.32871
P07091	WT_NT-WT_EGCG__-__TG_NT-TG_EGCG	-0.328123	0.286373	-1.14579	16	0.268732	0.706034
P07309	WT_NT-WT_EGCG__-__TG_NT-TG_EGCG	-0.0766183	0.203861	-0.375837	36	0.709244	0.931415
P07356	WT_NT-WT_EGCG__-__TG_NT-TG_EGCG	0.00267297	0.135561	0.0197178	79	0.984318	0.997618
P07724	WT_NT-WT_EGCG__-__TG_NT-TG_EGCG	-0.360526	0.0662368	-5.44298	466	8.48645e-08	1.96654e-05
P07759	WT_NT-WT_EGCG__-__TG_NT-TG_EGCG	-0.0867546	0.178652	-0.485608	9	0.638848	0.90477
P07901	WT_NT-WT_EGCG__-__TG_NT-TG_EGCG	-0.0230736	0.0731027	-0.315632	345	0.752472	0.942361
P08003	WT_NT-WT_EGCG__-__TG_NT-TG_EGCG	-0.121665	0.164881	-0.737893	71	0.463012	0.824173
P08030	WT_NT-WT_EGCG__-__TG_NT-TG_EGCG	-0.250194	0.464429	-0.538714	15	0.597989	0.886484
P08113	WT_NT-WT_EGCG__-__TG_NT-TG_EGCG	-0.102263	0.089334	-1.14473	370	0.253061	0.689704
P08226	WT_NT-WT_EGCG__-__TG_NT-TG_EGCG	-0.0313954	0.0837998	-0.374648	168	0.708395	0.931252
P08228	WT_NT-WT_EGCG__-__TG_NT-TG_EGCG	-0.199974	0.153673	-1.30129	52	0.198895	0.645962
P08249	WT_NT-WT_EGCG__-__TG_NT-TG_EGCG	0.0757979	0.0648115	1.16951	243	0.243343	0.683292
P08414	WT_NT-WT_EGCG__-__TG_NT-TG_EGCG	-0.222244	0.173241	-1.28286	32	0.208756	0.656431
P08551	WT_NT-WT_EGCG__-__TG_NT-TG_EGCG	-0.413088	0.0831477	-4.96813	397	1.00663e-06	0.000197377
P08553	WT_NT-WT_EGCG__-__TG_NT-TG_EGCG	-0.436304	0.0774386	-5.63419	406	3.29273e-08	8.39318e-06
P08752	WT_NT-WT_EGCG__-__TG_NT-TG_EGCG	0.143273	0.113499	1.26232	130	0.209092	0.656431
P09103	WT_NT-WT_EGCG__-__TG_NT-TG_EGCG	-0.0583571	0.0858706	-0.679594	201	0.497544	0.843441
P09240	WT_NT-WT_EGCG__-__TG_NT-TG_EGCG	-0.150597	0.591074	-0.254785	15	0.80235	0.960141
P09405	WT_NT-WT_EGCG__-__TG_NT-TG_EGCG	0.128001	0.106424	1.20274	88	0.232304	0.678285
P09411	WT_NT-WT_EGCG__-__TG_NT-TG_EGCG	-0.0746621	0.0651601	-1.14582	316	0.252735	0.689704
P09470	WT_NT-WT_EGCG__-__TG_NT-TG_EGCG	0.282961	0.688589	0.410928	14	0.687346	0.922716
P09528	WT_NT-WT_EGCG__-__TG_NT-TG_EGCG	-0.00863476	0.153294	-0.0563282	123	0.955172	0.99458
P09671	WT_NT-WT_EGCG__-__TG_NT-TG_EGCG	-0.0263536	0.114606	-0.229949	128	0.818498	0.965924
P09813	WT_NT-WT_EGCG__-__TG_NT-TG_EGCG	-0.122625	0.56111	-0.218541	15	0.829953	0.970019
P0C028	WT_NT-WT_EGCG__-__TG_NT-TG_EGCG	0.215215	0.0834524	2.57889	17	0.0195127	0.243813
P0C0A3	WT_NT-WT_EGCG__-__TG_NT-TG_EGCG	0.262395	0.103754	2.52902	11	0.028022	0.288016
P0C7L0	WT_NT-WT_EGCG__-__TG_NT-TG_EGCG	0.201851	0.107806	1.87235	69	0.0653955	0.412631
P10126	WT_NT-WT_EGCG__-__TG_NT-TG_EGCG	0.0576026	0.0868958	0.662892	150	0.508417	0.846331
P10518	WT_NT-WT_EGCG__-__TG_NT-TG_EGCG	-0.0141655	0.137347	-0.103136	102	0.918057	0.987813
P10605	WT_NT-WT_EGCG__-__TG_NT-TG_EGCG	0.0189849	0.156575	0.121251	87	0.903772	0.981975
P10630	WT_NT-WT_EGCG__-__TG_NT-TG_EGCG	-0.0711608	0.128082	-0.555587	97	0.579773	0.885508
P10637	WT_NT-WT_EGCG__-__TG_NT-TG_EGCG	0.0913528	0.0811215	1.12612	221	0.261335	0.700466
P10639	WT_NT-WT_EGCG__-__TG_NT-TG_EGCG	-0.199423	0.146783	-1.35862	36	0.182719	0.631717
P10649	WT_NT-WT_EGCG__-__TG_NT-TG_EGCG	-0.199522	0.19926	-1.00132	128	0.318563	0.737823
P10711	WT_NT-WT_EGCG__-__TG_NT-TG_EGCG	0.371128	0.299591	1.23878	11	0.24121	0.683292
P10852	WT_NT-WT_EGCG__-__TG_NT-TG_EGCG	0.0394184	0.0738734	0.533594	181	0.594277	0.885508
P10922	WT_NT-WT_EGCG__-__TG_NT-TG_EGCG	0.424419	0.160995	2.63623	18	0.0167694	0.223425
P11031	WT_NT-WT_EGCG__-__TG_NT-TG_EGCG	-0.146189	0.0951944	-1.53569	36	0.133358	0.560938
P11352	WT_NT-WT_EGCG__-__TG_NT-TG_EGCG	0.3031	0.135604	2.23518	14	0.042216	0.342721
P11404	WT_NT-WT_EGCG__-__TG_NT-TG_EGCG	0.237211	0.138971	1.70691	92	0.0912128	0.478377
P11438	WT_NT-WT_EGCG__-__TG_NT-TG_EGCG	0.420258	0.256413	1.63899	13	0.125178	0.544504
P11499	WT_NT-WT_EGCG__-__TG_NT-TG_EGCG	-0.15139	0.102484	-1.47721	346	0.140529	0.574215
P11531	WT_NT-WT_EGCG__-__TG_NT-TG_EGCG	0.0704413	1.22176	0.0576557	18	0.954658	0.994558
P11627	WT_NT-WT_EGCG__-__TG_NT-TG_EGCG	-0.0242595	0.135089	-0.179582	188	0.857674	0.970356
P11798	WT_NT-WT_EGCG__-__TG_NT-TG_EGCG	0.0377113	0.0959278	0.393122	255	0.694558	0.924995
P11881	WT_NT-WT_EGCG__-__TG_NT-TG_EGCG	-0.0685631	0.131453	-0.521577	66	0.603711	0.887434
P11983	WT_NT-WT_EGCG__-__TG_NT-TG_EGCG	-0.0362782	0.0797306	-0.45501	323	0.649408	0.909528
P12023	WT_NT-WT_EGCG__-__TG_NT-TG_EGCG	-0.0922968	0.124858	-0.739214	127	0.461141	0.82372
P12367	WT_NT-WT_EGCG__-__TG_NT-TG_EGCG	-0.14469	0.10212	-1.41687	110	0.159347	0.602833
P12382	WT_NT-WT_EGCG__-__TG_NT-TG_EGCG	-0.119841	0.078254	-1.53143	285	0.126772	0.550499
P12657	WT_NT-WT_EGCG__-__TG_NT-TG_EGCG	0.292243	0.343138	0.851676	13	0.409809	0.790299
P12658	WT_NT-WT_EGCG__-__TG_NT-TG_EGCG	-0.104905	0.11392	-0.920863	119	0.358985	0.766762
P12787	WT_NT-WT_EGCG__-__TG_NT-TG_EGCG	0.0156239	0.0794391	0.196677	132	0.844383	0.970019
P12815	WT_NT-WT_EGCG__-__TG_NT-TG_EGCG	0.0607604	0.191654	0.317032	37	0.753001	0.942361
P12849	WT_NT-WT_EGCG__-__TG_NT-TG_EGCG	0.186616	0.119153	1.56619	29	0.128153	0.552697
P12960	WT_NT-WT_EGCG__-__TG_NT-TG_EGCG	-0.00987776	0.0540025	-0.182913	588	0.854929	0.97006
P12961	WT_NT-WT_EGCG__-__TG_NT-TG_EGCG	-1.13054	0.215563	-5.24461	45	4.0574e-06	0.000646394
P12970	WT_NT-WT_EGCG__-__TG_NT-TG_EGCG	0.327765	0.138943	2.35899	66	0.021294	0.250462
P13020	WT_NT-WT_EGCG__-__TG_NT-TG_EGCG	0.397422	0.115496	3.441	88	0.00088852	0.0371285
P13595	WT_NT-WT_EGCG__-__TG_NT-TG_EGCG	-0.0160545	0.0794473	-0.202078	411	0.839956	0.970019
P13634	WT_NT-WT_EGCG__-__TG_NT-TG_EGCG	0.134998	0.212705	0.634672	15	0.535204	0.86187
P13707	WT_NT-WT_EGCG__-__TG_NT-TG_EGCG	0.0393693	0.100435	0.391987	102	0.695886	0.926092
P14094	WT_NT-WT_EGCG__-__TG_NT-TG_EGCG	0.026356	0.0957904	0.275142	219	0.783467	0.951432
P14106	WT_NT-WT_EGCG__-__TG_NT-TG_EGCG	0.0681596	0.532358	0.128033	11	0.900433	0.981276
P14115	WT_NT-WT_EGCG__-__TG_NT-TG_EGCG	0.100502	0.163653	0.614117	19	0.546422	0.865649
P14131	WT_NT-WT_EGCG__-__TG_NT-TG_EGCG	-0.137883	0.118789	-1.16074	52	0.251048	0.688276
P14148	WT_NT-WT_EGCG__-__TG_NT-TG_EGCG	0.237178	0.159202	1.48979	56	0.14189	0.574648
P14152	WT_NT-WT_EGCG__-__TG_NT-TG_EGCG	-0.270591	0.0715375	-3.78251	185	0.000209474	0.0124174
P14206	WT_NT-WT_EGCG__-__TG_NT-TG_EGCG	0.181468	0.0846683	2.14328	123	0.0340593	0.316851
P14211	WT_NT-WT_EGCG__-__TG_NT-TG_EGCG	0.0348635	0.0835203	0.417425	221	0.676773	0.920541
P14231	WT_NT-WT_EGCG__-__TG_NT-TG_EGCG	-0.204622	0.0973698	-2.1015	138	0.0374152	0.32811
P14576	WT_NT-WT_EGCG__-__TG_NT-TG_EGCG	0.503304	0.487784	1.03182	13	0.320972	0.738489
P14685	WT_NT-WT_EGCG__-__TG_NT-TG_EGCG	0.0609901	0.146026	0.417665	77	0.677354	0.920612
P14733	WT_NT-WT_EGCG__-__TG_NT-TG_EGCG	0.139404	0.123012	1.13326	97	0.259899	0.700466
P14824	WT_NT-WT_EGCG__-__TG_NT-TG_EGCG	0.0650353	0.0809022	0.803875	379	0.421973	0.794394
P14869	WT_NT-WT_EGCG__-__TG_NT-TG_EGCG	-0.185137	0.16433	-1.12661	70	0.263754	0.701235
P14873	WT_NT-WT_EGCG__-__TG_NT-TG_EGCG	-0.0886912	0.0466507	-1.90118	1060	0.0575496	0.390315
P15105	WT_NT-WT_EGCG__-__TG_NT-TG_EGCG	-0.154954	0.0815955	-1.89905	258	0.0586729	0.394395
P15116	WT_NT-WT_EGCG__-__TG_NT-TG_EGCG	-0.0341085	0.129714	-0.262952	98	0.79314	0.957704
P15209	WT_NT-WT_EGCG__-__TG_NT-TG_EGCG	0.0139235	0.136424	0.10206	50	0.919117	0.988119
P15327	WT_NT-WT_EGCG__-__TG_NT-TG_EGCG	-0.49905	0.455845	-1.09478	13	0.293482	0.725941
P15508	WT_NT-WT_EGCG__-__TG_NT-TG_EGCG	-0.049179	0.169888	-0.289479	116	0.772732	0.947366
P15532	WT_NT-WT_EGCG__-__TG_NT-TG_EGCG	-0.0719561	0.0676252	-1.06404	52	0.292225	0.725875
P15864	WT_NT-WT_EGCG__-__TG_NT-TG_EGCG	0.0784714	0.403569	0.194443	16	0.848276	0.970019
P16014	WT_NT-WT_EGCG__-__TG_NT-TG_EGCG	0.559712	0.0809915	6.91075	51	7.53036e-09	2.74213e-06
P16045	WT_NT-WT_EGCG__-__TG_NT-TG_EGCG	-0.203464	0.299423	-0.67952	30	0.502019	0.845786
P16054	WT_NT-WT_EGCG__-__TG_NT-TG_EGCG	0.0594654	0.0918615	0.647337	268	0.517968	0.850972
P16125	WT_NT-WT_EGCG__-__TG_NT-TG_EGCG	-0.235914	0.0834301	-2.82768	279	0.00502823	0.105474
P16330	WT_NT-WT_EGCG__-__TG_NT-TG_EGCG	-0.257299	0.0638503	-4.02972	459	6.53586e-05	0.00509007
P16332	WT_NT-WT_EGCG__-__TG_NT-TG_EGCG	0.194423	0.27088	0.717747	15	0.483943	0.836319
P16388	WT_NT-WT_EGCG__-__TG_NT-TG_EGCG	0.241104	0.206882	1.16542	16	0.26093	0.700466
P16460	WT_NT-WT_EGCG__-__TG_NT-TG_EGCG	0.0137982	0.142037	0.0971449	70	0.922889	0.988837
P16546	WT_NT-WT_EGCG__-__TG_NT-TG_EGCG	-0.00671661	0.0350162	-0.191814	2394	0.847904	0.970019
P16858	WT_NT-WT_EGCG__-__TG_NT-TG_EGCG	-0.0240968	0.0663116	-0.363387	297	0.716574	0.933224
P17156	WT_NT-WT_EGCG__-__TG_NT-TG_EGCG	-0.162655	0.12509	-1.30031	128	0.195832	0.6447
P17182	WT_NT-WT_EGCG__-__TG_NT-TG_EGCG	0.0364758	0.0710869	0.513116	225	0.608374	0.89131
P17183	WT_NT-WT_EGCG__-__TG_NT-TG_EGCG	-0.136627	0.0614532	-2.22326	207	0.0272794	0.281667
P17225	WT_NT-WT_EGCG__-__TG_NT-TG_EGCG	-0.212963	0.386233	-0.551386	11	0.592393	0.885508
P17426	WT_NT-WT_EGCG__-__TG_NT-TG_EGCG	-0.0609452	0.0649355	-0.93855	541	0.348381	0.763062
P17427	WT_NT-WT_EGCG__-__TG_NT-TG_EGCG	-0.136423	0.0707073	-1.92941	475	0.0542756	0.379681
P17710	WT_NT-WT_EGCG__-__TG_NT-TG_EGCG	-0.0251965	0.0632218	-0.398542	595	0.690374	0.923839
P17742	WT_NT-WT_EGCG__-__TG_NT-TG_EGCG	-0.0684833	0.0672644	-1.01812	131	0.310497	0.735768
P17751	WT_NT-WT_EGCG__-__TG_NT-TG_EGCG	0.0884918	0.0881577	1.00379	226	0.316554	0.737823
P17809	WT_NT-WT_EGCG__-__TG_NT-TG_EGCG	-0.187269	0.143367	-1.30621	38	0.199331	0.645962
P18052	WT_NT-WT_EGCG__-__TG_NT-TG_EGCG	-0.204901	0.137058	-1.495	66	0.13968	0.574215
P18242	WT_NT-WT_EGCG__-__TG_NT-TG_EGCG	-0.0871356	0.141745	-0.614735	145	0.539693	0.86187
P18572	WT_NT-WT_EGCG__-__TG_NT-TG_EGCG	-0.193198	0.0968883	-1.99403	109	0.0486462	0.365011
P18760	WT_NT-WT_EGCG__-__TG_NT-TG_EGCG	0.0092718	0.0815843	0.113647	150	0.90967	0.984385
P18872	WT_NT-WT_EGCG__-__TG_NT-TG_EGCG	0.223241	0.121912	1.83115	271	0.0681754	0.420772
P19096	WT_NT-WT_EGCG__-__TG_NT-TG_EGCG	-0.116887	0.0578355	-2.02102	702	0.0436564	0.347751
P19157	WT_NT-WT_EGCG__-__TG_NT-TG_EGCG	-0.126962	0.073451	-1.72853	189	0.0855267	0.474478
P19246	WT_NT-WT_EGCG__-__TG_NT-TG_EGCG	-0.406007	0.0883598	-4.59493	377	5.91282e-06	0.000762782
P19253	WT_NT-WT_EGCG__-__TG_NT-TG_EGCG	0.196677	0.0962879	2.0426	29	0.0502766	0.368262
P19536	WT_NT-WT_EGCG__-__TG_NT-TG_EGCG	-0.187137	0.246656	-0.758696	50	0.451596	0.816396
P19783	WT_NT-WT_EGCG__-__TG_NT-TG_EGCG	-0.1141	0.0941435	-1.21198	90	0.228693	0.677268
P20029	WT_NT-WT_EGCG__-__TG_NT-TG_EGCG	0.0830756	0.0737731	1.1261	357	0.260881	0.700466
P20060	WT_NT-WT_EGCG__-__TG_NT-TG_EGCG	0.276964	0.285048	0.97164	15	0.346638	0.763023
P20108	WT_NT-WT_EGCG__-__TG_NT-TG_EGCG	-0.0605685	0.126687	-0.478094	107	0.633559	0.90477
P20152	WT_NT-WT_EGCG__-__TG_NT-TG_EGCG	-0.263118	0.0915935	-2.87267	234	0.00444418	0.100616
P20357	WT_NT-WT_EGCG__-__TG_NT-TG_EGCG	0.0608102	0.0503022	1.2089	1255	0.226929	0.677268
P20444	WT_NT-WT_EGCG__-__TG_NT-TG_EGCG	0.310087	0.107486	2.88491	74	0.00512602	0.105474
P20917	WT_NT-WT_EGCG__-__TG_NT-TG_EGCG	-0.0978405	0.116952	-0.836589	152	0.404137	0.790299
P21107	WT_NT-WT_EGCG__-__TG_NT-TG_EGCG	-0.379788	0.0880045	-4.31555	65	5.54091e-05	0.00487027
P21126	WT_NT-WT_EGCG__-__TG_NT-TG_EGCG	0.332666	0.266344	1.24901	16	0.229627	0.677268
P21278	WT_NT-WT_EGCG__-__TG_NT-TG_EGCG	-0.10826	0.186613	-0.58013	56	0.564154	0.876846
P21279	WT_NT-WT_EGCG__-__TG_NT-TG_EGCG	-0.0267967	0.0997415	-0.268661	138	0.788592	0.954561
P21447	WT_NT-WT_EGCG__-__TG_NT-TG_EGCG	-0.32159	0.0934125	-3.44269	13	0.00436903	0.10033
P21460	WT_NT-WT_EGCG__-__TG_NT-TG_EGCG	-0.104029	0.163137	-0.637679	47	0.526777	0.857991
P21614	WT_NT-WT_EGCG__-__TG_NT-TG_EGCG	-0.220169	0.348678	-0.631439	15	0.537258	0.86187
P21619	WT_NT-WT_EGCG__-__TG_NT-TG_EGCG	0.186043	0.130826	1.42207	134	0.15733	0.602833
P22315	WT_NT-WT_EGCG__-__TG_NT-TG_EGCG	0.0332437	0.12352	0.269137	66	0.788664	0.954561
P22599	WT_NT-WT_EGCG__-__TG_NT-TG_EGCG	-0.240071	0.196511	-1.22167	36	0.229774	0.677268
P22723	WT_NT-WT_EGCG__-__TG_NT-TG_EGCG	0.218364	0.160441	1.36103	30	0.183642	0.631717
P22892	WT_NT-WT_EGCG__-__TG_NT-TG_EGCG	0.206721	0.136145	1.51839	47	0.135616	0.567627
P23116	WT_NT-WT_EGCG__-__TG_NT-TG_EGCG	-0.411912	0.138878	-2.966	90	0.0038629	0.0946782
P23198	WT_NT-WT_EGCG__-__TG_NT-TG_EGCG	0.0476519	0.120885	0.394191	19	0.69783	0.926924
P23242	WT_NT-WT_EGCG__-__TG_NT-TG_EGCG	0.355406	0.179041	1.98506	72	0.0509484	0.369993
P23492	WT_NT-WT_EGCG__-__TG_NT-TG_EGCG	0.139861	0.196496	0.711775	46	0.480198	0.835209
P23506	WT_NT-WT_EGCG__-__TG_NT-TG_EGCG	-0.106627	0.0684183	-1.55845	147	0.121276	0.539983
P23818	WT_NT-WT_EGCG__-__TG_NT-TG_EGCG	0.149683	0.0876642	1.70746	190	0.0893695	0.477947
P23819	WT_NT-WT_EGCG__-__TG_NT-TG_EGCG	-0.0877017	0.0819497	-1.07019	312	0.285361	0.71876
P23927	WT_NT-WT_EGCG__-__TG_NT-TG_EGCG	-0.463072	0.180203	-2.56973	65	0.0124799	0.186964
P23953	WT_NT-WT_EGCG__-__TG_NT-TG_EGCG	0.289992	0.65118	0.445334	14	0.662887	0.91483
P24270	WT_NT-WT_EGCG__-__TG_NT-TG_EGCG	-0.122469	0.0850621	-1.43976	32	0.159646	0.602833
P24288	WT_NT-WT_EGCG__-__TG_NT-TG_EGCG	-0.061561	0.117088	-0.525769	104	0.600168	0.886528
P24369	WT_NT-WT_EGCG__-__TG_NT-TG_EGCG	-0.171232	0.180011	-0.951231	32	0.348617	0.763062
P24472	WT_NT-WT_EGCG__-__TG_NT-TG_EGCG	-0.0364862	0.182533	-0.199889	18	0.843809	0.970019
P24527	WT_NT-WT_EGCG__-__TG_NT-TG_EGCG	-0.165798	0.112889	-1.46868	179	0.143675	0.575705
P24547	WT_NT-WT_EGCG__-__TG_NT-TG_EGCG	0.384773	0.147753	2.60416	10	0.026303	0.278271
P24668	WT_NT-WT_EGCG__-__TG_NT-TG_EGCG	-0.319179	0.101743	-3.13712	15	0.00678266	0.129993
P25444	WT_NT-WT_EGCG__-__TG_NT-TG_EGCG	-0.222606	0.131585	-1.69173	56	0.0962552	0.493549
P26039	WT_NT-WT_EGCG__-__TG_NT-TG_EGCG	-0.157581	0.173243	-0.909594	52	0.367234	0.77298
P26040	WT_NT-WT_EGCG__-__TG_NT-TG_EGCG	0.219367	0.13301	1.64925	93	0.102471	0.503887
P26041	WT_NT-WT_EGCG__-__TG_NT-TG_EGCG	0.0267901	1.00707	0.0266021	11	0.979254	0.997608
P26043	WT_NT-WT_EGCG__-__TG_NT-TG_EGCG	-0.017386	0.216318	-0.0803726	18	0.936828	0.990854
P26048	WT_NT-WT_EGCG__-__TG_NT-TG_EGCG	-0.557027	0.753815	-0.738944	11	0.475414	0.831797
P26231	WT_NT-WT_EGCG__-__TG_NT-TG_EGCG	-0.430696	0.328172	-1.31241	15	0.20911	0.656431
P26350	WT_NT-WT_EGCG__-__TG_NT-TG_EGCG	0.533241	0.179754	2.96651	19	0.0079276	0.1475
P26369	WT_NT-WT_EGCG__-__TG_NT-TG_EGCG	0.00999295	0.348874	0.0286435	15	0.977527	0.997272
P26443	WT_NT-WT_EGCG__-__TG_NT-TG_EGCG	0.0283148	0.0770526	0.367473	332	0.7135	0.933224
P26516	WT_NT-WT_EGCG__-__TG_NT-TG_EGCG	-0.28604	0.0917651	-3.11709	70	0.0026494	0.0718438
P26638	WT_NT-WT_EGCG__-__TG_NT-TG_EGCG	-0.0735841	0.088929	-0.827448	265	0.408728	0.790299
P26645	WT_NT-WT_EGCG__-__TG_NT-TG_EGCG	-0.0113503	0.0885477	-0.128183	185	0.898143	0.980877
P26883	WT_NT-WT_EGCG__-__TG_NT-TG_EGCG	0.229499	0.21248	1.0801	57	0.284647	0.718443
P27048	WT_NT-WT_EGCG__-__TG_NT-TG_EGCG	0.207873	0.143168	1.45195	55	0.152196	0.594666
P27546	WT_NT-WT_EGCG__-__TG_NT-TG_EGCG	-0.0673266	0.126819	-0.530887	216	0.596043	0.885508
P27601	WT_NT-WT_EGCG__-__TG_NT-TG_EGCG	-0.32655	0.163233	-2.00051	35	0.0532496	0.377056
P27612	WT_NT-WT_EGCG__-__TG_NT-TG_EGCG	-0.202168	0.171187	-1.18097	52	0.242987	0.683292
P27659	WT_NT-WT_EGCG__-__TG_NT-TG_EGCG	-0.158209	0.125018	-1.26549	141	0.207783	0.656431
P27671	WT_NT-WT_EGCG__-__TG_NT-TG_EGCG	-0.369448	0.37936	-0.973871	12	0.349344	0.763062
P27773	WT_NT-WT_EGCG__-__TG_NT-TG_EGCG	-0.202204	0.085934	-2.35301	289	0.0192921	0.243813
P28028	WT_NT-WT_EGCG__-__TG_NT-TG_EGCG	0.133481	0.253291	0.526987	18	0.604638	0.8878
P28271	WT_NT-WT_EGCG__-__TG_NT-TG_EGCG	-0.193068	0.149184	-1.29416	35	0.204085	0.655542
P28352	WT_NT-WT_EGCG__-__TG_NT-TG_EGCG	-0.225633	0.198615	-1.13604	28	0.265572	0.702218
P28474	WT_NT-WT_EGCG__-__TG_NT-TG_EGCG	-0.129171	0.0753577	-1.7141	145	0.0886475	0.477947
P28650	WT_NT-WT_EGCG__-__TG_NT-TG_EGCG	-0.124587	0.135431	-0.919927	14	0.37319	0.777798
P28652	WT_NT-WT_EGCG__-__TG_NT-TG_EGCG	0.215984	0.102266	2.11197	146	0.0363915	0.326626
P28656	WT_NT-WT_EGCG__-__TG_NT-TG_EGCG	-0.00471463	0.105409	-0.0447272	74	0.964445	0.995779
P28658	WT_NT-WT_EGCG__-__TG_NT-TG_EGCG	-0.201261	0.0892957	-2.25387	94	0.026528	0.278271
P28660	WT_NT-WT_EGCG__-__TG_NT-TG_EGCG	0.1119	0.0680671	1.64397	455	0.100873	0.500243
P28661	WT_NT-WT_EGCG__-__TG_NT-TG_EGCG	-0.0975084	0.141258	-0.690287	90	0.49179	0.839157
P28663	WT_NT-WT_EGCG__-__TG_NT-TG_EGCG	0.0145191	0.130219	0.111498	259	0.911308	0.984707
P28665	WT_NT-WT_EGCG__-__TG_NT-TG_EGCG	0.0159054	0.490407	0.0324331	11	0.974708	0.996878
P28667	WT_NT-WT_EGCG__-__TG_NT-TG_EGCG	-0.147814	1.46233	-0.101081	14	0.920919	0.988389
P28738	WT_NT-WT_EGCG__-__TG_NT-TG_EGCG	-0.0921829	0.131717	-0.699854	164	0.48501	0.836516
P28740	WT_NT-WT_EGCG__-__TG_NT-TG_EGCG	0.0062481	0.116572	0.0535985	128	0.957339	0.99466
P28798	WT_NT-WT_EGCG__-__TG_NT-TG_EGCG	0.0243981	0.0971735	0.251078	56	0.802673	0.960141
P29341	WT_NT-WT_EGCG__-__TG_NT-TG_EGCG	-0.0805949	0.0917334	-0.878577	224	0.380572	0.778731
P29595	WT_NT-WT_EGCG__-__TG_NT-TG_EGCG	-0.407535	0.211602	-1.92595	16	0.0720689	0.433013
P29699	WT_NT-WT_EGCG__-__TG_NT-TG_EGCG	-0.604083	0.142193	-4.24832	37	0.000139486	0.00911669
P29758	WT_NT-WT_EGCG__-__TG_NT-TG_EGCG	-0.178924	0.135861	-1.31697	79	0.191658	0.638608
P30275	WT_NT-WT_EGCG__-__TG_NT-TG_EGCG	-0.0659857	0.0633438	-1.04171	221	0.298685	0.728217
P30416	WT_NT-WT_EGCG__-__TG_NT-TG_EGCG	-0.0540489	0.13183	-0.40999	93	0.682756	0.921678
P30999	WT_NT-WT_EGCG__-__TG_NT-TG_EGCG	0.579067	0.293979	1.96976	15	0.0676189	0.419369
P31230	WT_NT-WT_EGCG__-__TG_NT-TG_EGCG	-0.0891527	0.174976	-0.509514	34	0.613683	0.894102
P31324	WT_NT-WT_EGCG__-__TG_NT-TG_EGCG	0.0385893	0.134605	0.286685	90	0.775013	0.948395
P31648	WT_NT-WT_EGCG__-__TG_NT-TG_EGCG	-0.0063084	0.0874616	-0.0721276	73	0.942698	0.990854
P31650	WT_NT-WT_EGCG__-__TG_NT-TG_EGCG	-0.207184	0.164791	-1.25726	55	0.213974	0.661114
P31786	WT_NT-WT_EGCG__-__TG_NT-TG_EGCG	-0.0590499	0.180153	-0.327777	38	0.74488	0.940667
P31938	WT_NT-WT_EGCG__-__TG_NT-TG_EGCG	-0.0722595	0.111602	-0.647477	110	0.518672	0.851318
P32020	WT_NT-WT_EGCG__-__TG_NT-TG_EGCG	0.145857	0.197327	0.739162	58	0.46279	0.824173
P32037	WT_NT-WT_EGCG__-__TG_NT-TG_EGCG	-0.0282801	0.100555	-0.281239	52	0.779644	0.950417
P32067	WT_NT-WT_EGCG__-__TG_NT-TG_EGCG	-0.0460864	0.121957	-0.37789	53	0.707021	0.93065
P32233	WT_NT-WT_EGCG__-__TG_NT-TG_EGCG	0.00937028	0.178408	0.0525217	16	0.958763	0.99466
P32848	WT_NT-WT_EGCG__-__TG_NT-TG_EGCG	0.0942455	0.110722	0.851194	88	0.396972	0.786409
P32883	WT_NT-WT_EGCG__-__TG_NT-TG_EGCG	-0.363118	0.375164	-0.967892	16	0.347502	0.763062
P32921	WT_NT-WT_EGCG__-__TG_NT-TG_EGCG	0.0256778	0.155635	0.164988	103	0.869277	0.97242
P33173	WT_NT-WT_EGCG__-__TG_NT-TG_EGCG	-0.0994412	0.154054	-0.645498	74	0.520601	0.852739
P34022	WT_NT-WT_EGCG__-__TG_NT-TG_EGCG	0.051951	0.11116	0.467352	70	0.6417	0.90477
P34884	WT_NT-WT_EGCG__-__TG_NT-TG_EGCG	0.137574	0.129451	1.06275	56	0.292457	0.725875
P34914	WT_NT-WT_EGCG__-__TG_NT-TG_EGCG	0.249965	0.207356	1.20549	31	0.237136	0.68176
P35123	WT_NT-WT_EGCG__-__TG_NT-TG_EGCG	-0.521728	0.185992	-2.80511	13	0.0148835	0.215418
P35235	WT_NT-WT_EGCG__-__TG_NT-TG_EGCG	-0.185891	0.165852	-1.12083	77	0.265845	0.702218
P35276	WT_NT-WT_EGCG__-__TG_NT-TG_EGCG	-0.200756	0.23859	-0.841428	16	0.412508	0.790299
P35278	WT_NT-WT_EGCG__-__TG_NT-TG_EGCG	-0.0228059	0.0704089	-0.323906	31	0.748185	0.94086
P35279	WT_NT-WT_EGCG__-__TG_NT-TG_EGCG	-0.142703	1.18482	-0.120442	13	0.905974	0.982275
P35282	WT_NT-WT_EGCG__-__TG_NT-TG_EGCG	-0.0118285	0.164939	-0.0717146	64	0.943053	0.990854
P35283	WT_NT-WT_EGCG__-__TG_NT-TG_EGCG	0.0954319	0.283904	0.336141	10	0.743711	0.940667
P35288	WT_NT-WT_EGCG__-__TG_NT-TG_EGCG	-0.441589	0.37075	-1.19107	14	0.253429	0.689704
P35293	WT_NT-WT_EGCG__-__TG_NT-TG_EGCG	-0.160428	0.12189	-1.31617	88	0.191534	0.638608
P35436	WT_NT-WT_EGCG__-__TG_NT-TG_EGCG	0.187143	0.241588	0.774637	11	0.454883	0.817707
P35438	WT_NT-WT_EGCG__-__TG_NT-TG_EGCG	0.214532	0.190878	1.12392	94	0.263909	0.701235
P35486	WT_NT-WT_EGCG__-__TG_NT-TG_EGCG	0.107526	0.115033	0.934745	271	0.350752	0.763062
P35505	WT_NT-WT_EGCG__-__TG_NT-TG_EGCG	-0.170009	0.115118	-1.47683	32	0.149496	0.589398
P35564	WT_NT-WT_EGCG__-__TG_NT-TG_EGCG	0.0148871	0.0743979	0.200101	338	0.841522	0.970019
P35585	WT_NT-WT_EGCG__-__TG_NT-TG_EGCG	-0.41375	0.248061	-1.66793	43	0.102596	0.503887
P35700	WT_NT-WT_EGCG__-__TG_NT-TG_EGCG	0.00591532	0.102939	0.0574643	147	0.954253	0.994558
P35762	WT_NT-WT_EGCG__-__TG_NT-TG_EGCG	-0.333438	0.110406	-3.02012	38	0.00449991	0.100616
P35802	WT_NT-WT_EGCG__-__TG_NT-TG_EGCG	-0.0158291	0.0782278	-0.202346	108	0.840027	0.970019
P35803	WT_NT-WT_EGCG__-__TG_NT-TG_EGCG	-0.0689464	0.127866	-0.539209	126	0.590694	0.885508
P35979	WT_NT-WT_EGCG__-__TG_NT-TG_EGCG	0.263031	0.150733	1.74501	70	0.085372	0.474478
P35980	WT_NT-WT_EGCG__-__TG_NT-TG_EGCG	0.140576	0.163794	0.858249	51	0.394771	0.7837
P36536	WT_NT-WT_EGCG__-__TG_NT-TG_EGCG	0.156331	0.134481	1.16248	35	0.252906	0.689704
P36916	WT_NT-WT_EGCG__-__TG_NT-TG_EGCG	0.0474123	0.145055	0.326856	34	0.74578	0.940667
P36993	WT_NT-WT_EGCG__-__TG_NT-TG_EGCG	0.406901	0.375994	1.0822	13	0.298829	0.728217
P37040	WT_NT-WT_EGCG__-__TG_NT-TG_EGCG	-0.325395	0.165237	-1.96926	46	0.0549636	0.379681
P37804	WT_NT-WT_EGCG__-__TG_NT-TG_EGCG	-0.405588	0.188556	-2.15102	55	0.0358838	0.324354
P38060	WT_NT-WT_EGCG__-__TG_NT-TG_EGCG	0.562236	0.197756	2.84307	26	0.0085843	0.15566
P38647	WT_NT-WT_EGCG__-__TG_NT-TG_EGCG	0.0507658	0.0766757	0.662085	247	0.508534	0.846331
P39053	WT_NT-WT_EGCG__-__TG_NT-TG_EGCG	-0.0402812	0.0742097	-0.542802	569	0.587479	0.885508
P39054	WT_NT-WT_EGCG__-__TG_NT-TG_EGCG	0.551819	0.113512	4.86131	32	2.97255e-05	0.00281728
P39447	WT_NT-WT_EGCG__-__TG_NT-TG_EGCG	0.346739	0.701352	0.494387	15	0.628195	0.902058
P40124	WT_NT-WT_EGCG__-__TG_NT-TG_EGCG	0.167499	0.0945947	1.7707	199	0.0781412	0.453718
P40142	WT_NT-WT_EGCG__-__TG_NT-TG_EGCG	-0.105678	0.0741429	-1.42534	417	0.154808	0.598795
P40237	WT_NT-WT_EGCG__-__TG_NT-TG_EGCG	0.0716294	0.189427	0.378137	30	0.707992	0.931203
P40240	WT_NT-WT_EGCG__-__TG_NT-TG_EGCG	-0.209264	0.383497	-0.545672	17	0.59238	0.885508
P40336	WT_NT-WT_EGCG__-__TG_NT-TG_EGCG	0.372325	0.148799	2.50219	33	0.017476	0.22962
P41105	WT_NT-WT_EGCG__-__TG_NT-TG_EGCG	0.0764923	0.217054	0.352411	19	0.728409	0.937735
P41216	WT_NT-WT_EGCG__-__TG_NT-TG_EGCG	0.352658	0.217554	1.62101	24	0.118081	0.536879
P41242	WT_NT-WT_EGCG__-__TG_NT-TG_EGCG	0.402395	0.316831	1.27006	13	0.226325	0.677268
P42125	WT_NT-WT_EGCG__-__TG_NT-TG_EGCG	0.0208011	0.122207	0.170212	62	0.865398	0.97167
P42208	WT_NT-WT_EGCG__-__TG_NT-TG_EGCG	0.0617107	0.112862	0.546781	138	0.585412	0.885508
P42669	WT_NT-WT_EGCG__-__TG_NT-TG_EGCG	0.00876286	0.103515	0.0846533	122	0.932676	0.990854
P42859	WT_NT-WT_EGCG__-__TG_NT-TG_EGCG	-0.113597	0.183635	-0.618598	18	0.543931	0.864389
P42932	WT_NT-WT_EGCG__-__TG_NT-TG_EGCG	-0.0917751	0.092258	-0.994766	298	0.320657	0.738489
P43006	WT_NT-WT_EGCG__-__TG_NT-TG_EGCG	0.0338351	0.0810535	0.417441	226	0.676752	0.920541
P43024	WT_NT-WT_EGCG__-__TG_NT-TG_EGCG	-0.0043394	0.217833	-0.0199207	70	0.984163	0.997618
P43274	WT_NT-WT_EGCG__-__TG_NT-TG_EGCG	0.689091	0.378352	1.8213	14	0.0899953	0.477947
P45376	WT_NT-WT_EGCG__-__TG_NT-TG_EGCG	0.116549	0.0921014	1.26544	184	0.207315	0.656431
P45377	WT_NT-WT_EGCG__-__TG_NT-TG_EGCG	-0.33706	0.0948916	-3.55205	15	0.002897	0.0769215
P45591	WT_NT-WT_EGCG__-__TG_NT-TG_EGCG	-0.0989248	0.247395	-0.399865	54	0.690833	0.92389
P45878	WT_NT-WT_EGCG__-__TG_NT-TG_EGCG	-0.0875955	0.077454	-1.13094	51	0.263372	0.701235
P45952	WT_NT-WT_EGCG__-__TG_NT-TG_EGCG	0.0830774	0.120568	0.689048	44	0.494411	0.842415
P46061	WT_NT-WT_EGCG__-__TG_NT-TG_EGCG	-0.489205	0.102356	-4.77944	15	0.000243514	0.0137937
P46096	WT_NT-WT_EGCG__-__TG_NT-TG_EGCG	0.190583	0.0795755	2.39499	228	0.0174292	0.22962
P46097	WT_NT-WT_EGCG__-__TG_NT-TG_EGCG	-0.283084	0.149949	-1.88786	80	0.0626701	0.40588
P46460	WT_NT-WT_EGCG__-__TG_NT-TG_EGCG	-0.0210579	0.0609827	-0.34531	702	0.729965	0.938789
P46467	WT_NT-WT_EGCG__-__TG_NT-TG_EGCG	-0.29341	0.654387	-0.448374	16	0.659896	0.91483
P46471	WT_NT-WT_EGCG__-__TG_NT-TG_EGCG	-0.0339464	0.137912	-0.246145	119	0.805994	0.960141
P46638	WT_NT-WT_EGCG__-__TG_NT-TG_EGCG	-0.0857913	0.10296	-0.83325	144	0.406084	0.790299
P46660	WT_NT-WT_EGCG__-__TG_NT-TG_EGCG	-0.171579	0.0713303	-2.40541	329	0.016706	0.223425
P46664	WT_NT-WT_EGCG__-__TG_NT-TG_EGCG	-0.414495	0.222875	-1.85977	34	0.0715886	0.432416
P46737	WT_NT-WT_EGCG__-__TG_NT-TG_EGCG	-0.317941	0.641412	-0.495689	15	0.627298	0.901851
P46935	WT_NT-WT_EGCG__-__TG_NT-TG_EGCG	0.127634	0.293253	0.435234	11	0.671809	0.918504
P47199	WT_NT-WT_EGCG__-__TG_NT-TG_EGCG	-0.471772	0.122611	-3.8477	70	0.000260367	0.0141367
P47708	WT_NT-WT_EGCG__-__TG_NT-TG_EGCG	-0.0409203	0.0756636	-0.54082	309	0.589022	0.885508
P47738	WT_NT-WT_EGCG__-__TG_NT-TG_EGCG	-0.0939813	0.0655287	-1.4342	295	0.152574	0.594666
P47740	WT_NT-WT_EGCG__-__TG_NT-TG_EGCG	0.218135	0.136373	1.59954	11	0.138005	0.571064
P47746	WT_NT-WT_EGCG__-__TG_NT-TG_EGCG	0.388088	0.169077	2.29533	19	0.033269	0.312925
P47753	WT_NT-WT_EGCG__-__TG_NT-TG_EGCG	0.241505	0.171694	1.40659	15	0.179927	0.63042
P47754	WT_NT-WT_EGCG__-__TG_NT-TG_EGCG	0.0291352	0.105079	0.277269	145	0.781968	0.951035
P47757	WT_NT-WT_EGCG__-__TG_NT-TG_EGCG	0.107855	0.125057	0.862448	157	0.389757	0.782051
P47791	WT_NT-WT_EGCG__-__TG_NT-TG_EGCG	-0.299507	0.171365	-1.74777	105	0.0834266	0.473532
P47802	WT_NT-WT_EGCG__-__TG_NT-TG_EGCG	-0.376868	0.162176	-2.32382	13	0.0369854	0.32811
P47809	WT_NT-WT_EGCG__-__TG_NT-TG_EGCG	-0.127979	0.111275	-1.15012	90	0.253143	0.689704
P47857	WT_NT-WT_EGCG__-__TG_NT-TG_EGCG	-0.122121	0.0848884	-1.43861	327	0.151219	0.593924
P47911	WT_NT-WT_EGCG__-__TG_NT-TG_EGCG	-0.0289912	0.089083	-0.32544	151	0.745298	0.940667
P47915	WT_NT-WT_EGCG__-__TG_NT-TG_EGCG	0.561241	0.583489	0.961869	15	0.351366	0.763062
P47941	WT_NT-WT_EGCG__-__TG_NT-TG_EGCG	-0.202104	0.172323	-1.17282	48	0.246656	0.686907
P47955	WT_NT-WT_EGCG__-__TG_NT-TG_EGCG	0.116007	0.146782	0.790336	37	0.434368	0.801741
P47962	WT_NT-WT_EGCG__-__TG_NT-TG_EGCG	0.13788	0.167741	0.82198	89	0.413285	0.790299
P47963	WT_NT-WT_EGCG__-__TG_NT-TG_EGCG	0.00322423	0.0706972	0.0456061	91	0.963724	0.995779
P48024	WT_NT-WT_EGCG__-__TG_NT-TG_EGCG	-0.109848	0.159426	-0.689021	17	0.500107	0.844779
P48036	WT_NT-WT_EGCG__-__TG_NT-TG_EGCG	0.0361728	0.0772966	0.467974	123	0.640631	0.90477
P48318	WT_NT-WT_EGCG__-__TG_NT-TG_EGCG	-0.561776	0.114646	-4.90011	84	4.60159e-06	0.000660438
P48320	WT_NT-WT_EGCG__-__TG_NT-TG_EGCG	-0.485743	0.0765009	-6.3495	143	2.69149e-09	1.37212e-06
P48428	WT_NT-WT_EGCG__-__TG_NT-TG_EGCG	-0.3466	0.18173	-1.90723	27	0.0671824	0.41889
P48453	WT_NT-WT_EGCG__-__TG_NT-TG_EGCG	-0.106474	0.0815899	-1.30499	160	0.193771	0.643129
P48542	WT_NT-WT_EGCG__-__TG_NT-TG_EGCG	-0.485543	0.27847	-1.74361	17	0.0992822	0.497008
P48678	WT_NT-WT_EGCG__-__TG_NT-TG_EGCG	-0.0813861	0.117393	-0.693282	168	0.48909	0.836516
P48722	WT_NT-WT_EGCG__-__TG_NT-TG_EGCG	0.0501194	0.0697928	0.718117	371	0.473137	0.830453
P48758	WT_NT-WT_EGCG__-__TG_NT-TG_EGCG	-0.152402	0.0767619	-1.98539	219	0.0483491	0.365011
P48771	WT_NT-WT_EGCG__-__TG_NT-TG_EGCG	-0.0957879	0.152442	-0.628358	18	0.537662	0.86187
P48774	WT_NT-WT_EGCG__-__TG_NT-TG_EGCG	-0.117466	0.0887478	-1.3236	166	0.187457	0.632883
P48962	WT_NT-WT_EGCG__-__TG_NT-TG_EGCG	-0.155453	0.102543	-1.51597	106	0.132502	0.560938
P49312	WT_NT-WT_EGCG__-__TG_NT-TG_EGCG	0.0555692	0.132248	0.42019	145	0.674968	0.919715
P49442	WT_NT-WT_EGCG__-__TG_NT-TG_EGCG	-0.0159101	0.12439	-0.127904	51	0.898728	0.980923
P49443	WT_NT-WT_EGCG__-__TG_NT-TG_EGCG	-0.258683	0.139459	-1.85491	85	0.067076	0.41889
P49615	WT_NT-WT_EGCG__-__TG_NT-TG_EGCG	-0.0727547	0.0833092	-0.87331	64	0.385759	0.781885
P49722	WT_NT-WT_EGCG__-__TG_NT-TG_EGCG	-0.0424898	0.18469	-0.23006	92	0.818556	0.965924
P49962	WT_NT-WT_EGCG__-__TG_NT-TG_EGCG	-0.317375	0.301092	-1.05408	14	0.3097	0.735768
P50114	WT_NT-WT_EGCG__-__TG_NT-TG_EGCG	-0.0410961	0.168673	-0.243643	19	0.810118	0.961918
P50153	WT_NT-WT_EGCG__-__TG_NT-TG_EGCG	-0.00636537	0.271096	-0.0234801	16	0.981558	0.997618
P50171	WT_NT-WT_EGCG__-__TG_NT-TG_EGCG	0.293494	0.130025	2.25721	29	0.0316995	0.306068
P50247	WT_NT-WT_EGCG__-__TG_NT-TG_EGCG	-0.111235	0.0974181	-1.14183	164	0.255187	0.69062
P50396	WT_NT-WT_EGCG__-__TG_NT-TG_EGCG	-0.014535	0.0615734	-0.236059	259	0.813573	0.962766
P50429	WT_NT-WT_EGCG__-__TG_NT-TG_EGCG	-0.373041	0.558955	-0.66739	12	0.517152	0.850464
P50516	WT_NT-WT_EGCG__-__TG_NT-TG_EGCG	0.0992474	0.0733795	1.35252	537	0.176778	0.626368
P50518	WT_NT-WT_EGCG__-__TG_NT-TG_EGCG	-0.139433	0.104252	-1.33746	125	0.183501	0.631717
P50544	WT_NT-WT_EGCG__-__TG_NT-TG_EGCG	-0.106619	0.119317	-0.893577	117	0.373383	0.777798
P50571	WT_NT-WT_EGCG__-__TG_NT-TG_EGCG	0.619633	0.400927	1.5455	15	0.143059	0.575169
P50580	WT_NT-WT_EGCG__-__TG_NT-TG_EGCG	-0.435523	0.294097	-1.48088	16	0.158061	0.602833
P51150	WT_NT-WT_EGCG__-__TG_NT-TG_EGCG	0.0390033	0.0889954	0.438262	150	0.661827	0.91483
P51174	WT_NT-WT_EGCG__-__TG_NT-TG_EGCG	-0.490352	0.145415	-3.37208	87	0.00111495	0.0424182
P51410	WT_NT-WT_EGCG__-__TG_NT-TG_EGCG	-0.0587649	0.133372	-0.440608	49	0.661434	0.91483
P51660	WT_NT-WT_EGCG__-__TG_NT-TG_EGCG	-0.0112883	0.133086	-0.0848198	81	0.932614	0.990854
P51830	WT_NT-WT_EGCG__-__TG_NT-TG_EGCG	-0.0646931	0.137827	-0.46938	52	0.640761	0.90477
P51855	WT_NT-WT_EGCG__-__TG_NT-TG_EGCG	0.0262163	0.139362	0.188118	35	0.851871	0.97006
P51859	WT_NT-WT_EGCG__-__TG_NT-TG_EGCG	0.373432	0.276778	1.34921	38	0.185254	0.6321
P51863	WT_NT-WT_EGCG__-__TG_NT-TG_EGCG	-0.240667	0.110028	-2.18732	177	0.0300301	0.301365
P51880	WT_NT-WT_EGCG__-__TG_NT-TG_EGCG	-0.251347	0.166112	-1.51312	50	0.136545	0.568197
P51881	WT_NT-WT_EGCG__-__TG_NT-TG_EGCG	0.0392122	0.0833806	0.470279	145	0.638862	0.90477
P51906	WT_NT-WT_EGCG__-__TG_NT-TG_EGCG	-0.16328	0.315606	-0.517353	13	0.6136	0.894102
P52196	WT_NT-WT_EGCG__-__TG_NT-TG_EGCG	-0.0977592	0.117017	-0.835427	106	0.405356	0.790299
P52480	WT_NT-WT_EGCG__-__TG_NT-TG_EGCG	-0.00920549	0.0515446	-0.178593	613	0.858316	0.970651
P52503	WT_NT-WT_EGCG__-__TG_NT-TG_EGCG	-0.195841	0.112399	-1.74238	37	0.0897502	0.477947
P52760	WT_NT-WT_EGCG__-__TG_NT-TG_EGCG	-0.0345032	0.074049	-0.46595	35	0.644138	0.90563
P53026	WT_NT-WT_EGCG__-__TG_NT-TG_EGCG	0.113961	0.2096	0.543706	36	0.589995	0.885508
P53395	WT_NT-WT_EGCG__-__TG_NT-TG_EGCG	-0.198286	0.168019	-1.18014	30	0.247218	0.686907
P53810	WT_NT-WT_EGCG__-__TG_NT-TG_EGCG	-0.0959588	0.108414	-0.885112	178	0.37729	0.777798
P53811	WT_NT-WT_EGCG__-__TG_NT-TG_EGCG	0.0299404	0.317664	0.0942517	12	0.926465	0.98916
P53986	WT_NT-WT_EGCG__-__TG_NT-TG_EGCG	0.111764	0.173967	0.642446	16	0.529683	0.85934
P53994	WT_NT-WT_EGCG__-__TG_NT-TG_EGCG	0.12256	0.134737	0.909628	52	0.367216	0.77298
P53996	WT_NT-WT_EGCG__-__TG_NT-TG_EGCG	0.266909	0.218431	1.22194	17	0.238405	0.68176
P54071	WT_NT-WT_EGCG__-__TG_NT-TG_EGCG	0.0260614	0.0732303	0.355883	159	0.7224	0.935078
P54227	WT_NT-WT_EGCG__-__TG_NT-TG_EGCG	-0.459824	0.554829	-0.828767	16	0.419428	0.79164
P54285	WT_NT-WT_EGCG__-__TG_NT-TG_EGCG	1.15143	0.327046	3.52071	12	0.00421792	0.0982593
P54728	WT_NT-WT_EGCG__-__TG_NT-TG_EGCG	0.00517286	0.141692	0.0365078	52	0.971017	0.996426
P54729	WT_NT-WT_EGCG__-__TG_NT-TG_EGCG	0.428873	0.443447	0.967135	15	0.348812	0.763062
P54763	WT_NT-WT_EGCG__-__TG_NT-TG_EGCG	-0.897566	1.44231	-0.622312	12	0.54538	0.865613
P54775	WT_NT-WT_EGCG__-__TG_NT-TG_EGCG	-0.103438	0.116368	-0.888888	120	0.375842	0.777798
P54822	WT_NT-WT_EGCG__-__TG_NT-TG_EGCG	-0.0212173	0.264698	-0.0801566	23	0.936806	0.990854
P54823	WT_NT-WT_EGCG__-__TG_NT-TG_EGCG	0.0476285	0.13555	0.351372	64	0.726464	0.936852
P54923	WT_NT-WT_EGCG__-__TG_NT-TG_EGCG	-0.0312982	0.166581	-0.187887	17	0.85319	0.97006
P55012	WT_NT-WT_EGCG__-__TG_NT-TG_EGCG	-0.213483	0.183391	-1.16409	44	0.250662	0.688276
P55066	WT_NT-WT_EGCG__-__TG_NT-TG_EGCG	0.0551032	0.0782929	0.703809	255	0.482194	0.835427
P55088	WT_NT-WT_EGCG__-__TG_NT-TG_EGCG	-0.343944	0.137604	-2.49953	86	0.0143353	0.211218
P55096	WT_NT-WT_EGCG__-__TG_NT-TG_EGCG	-0.108706	0.197973	-0.549093	16	0.590523	0.885508
P55258	WT_NT-WT_EGCG__-__TG_NT-TG_EGCG	-0.212482	0.271149	-0.783636	16	0.4447	0.812573
P55264	WT_NT-WT_EGCG__-__TG_NT-TG_EGCG	-0.00277377	0.148243	-0.018711	125	0.985102	0.997618
P55302	WT_NT-WT_EGCG__-__TG_NT-TG_EGCG	-0.112009	0.195476	-0.573008	37	0.570105	0.881261
P56135	WT_NT-WT_EGCG__-__TG_NT-TG_EGCG	0.0771831	0.124325	0.620816	19	0.542097	0.863089
P56212	WT_NT-WT_EGCG__-__TG_NT-TG_EGCG	0.0428049	0.22384	0.19123	11	0.851829	0.97006
P56213	WT_NT-WT_EGCG__-__TG_NT-TG_EGCG	-0.288764	0.538597	-0.53614	15	0.599723	0.886528
P56375	WT_NT-WT_EGCG__-__TG_NT-TG_EGCG	-0.141148	0.200077	-0.705468	32	0.485623	0.836516
P56376	WT_NT-WT_EGCG__-__TG_NT-TG_EGCG	0.111353	0.109763	1.01449	73	0.313699	0.737823
P56379	WT_NT-WT_EGCG__-__TG_NT-TG_EGCG	-0.0123713	0.317627	-0.038949	16	0.969413	0.996384
P56380	WT_NT-WT_EGCG__-__TG_NT-TG_EGCG	-0.453131	0.120548	-3.75892	32	0.000685889	0.0312202
P56387	WT_NT-WT_EGCG__-__TG_NT-TG_EGCG	-0.361156	0.104433	-3.45827	13	0.0042403	0.0982593
P56391	WT_NT-WT_EGCG__-__TG_NT-TG_EGCG	0.0587414	0.132531	0.443229	72	0.658929	0.91483
P56395	WT_NT-WT_EGCG__-__TG_NT-TG_EGCG	0.0435409	0.258988	0.16812	45	0.867242	0.97212
P56399	WT_NT-WT_EGCG__-__TG_NT-TG_EGCG	0.0510637	0.0781615	0.65331	359	0.513974	0.846331
P56480	WT_NT-WT_EGCG__-__TG_NT-TG_EGCG	-0.0323093	0.0492132	-0.656517	452	0.511826	0.846331
P56564	WT_NT-WT_EGCG__-__TG_NT-TG_EGCG	-0.0620304	0.0753099	-0.823668	150	0.411436	0.790299
P56565	WT_NT-WT_EGCG__-__TG_NT-TG_EGCG	-0.195804	0.1724	-1.13575	16	0.272787	0.70664
P56695	WT_NT-WT_EGCG__-__TG_NT-TG_EGCG	0.432002	0.140186	3.08164	29	0.00448105	0.100616
P56812	WT_NT-WT_EGCG__-__TG_NT-TG_EGCG	-0.231258	0.176443	-1.31066	16	0.208473	0.656431
P56959	WT_NT-WT_EGCG__-__TG_NT-TG_EGCG	-0.117299	0.148823	-0.788183	86	0.432757	0.799925
P57716	WT_NT-WT_EGCG__-__TG_NT-TG_EGCG	0.586306	0.364789	1.60725	11	0.136301	0.568197
P57746	WT_NT-WT_EGCG__-__TG_NT-TG_EGCG	0.163293	0.109293	1.49409	178	0.136924	0.568197
P57759	WT_NT-WT_EGCG__-__TG_NT-TG_EGCG	-0.189805	0.163036	-1.16419	17	0.260426	0.700466
P57776	WT_NT-WT_EGCG__-__TG_NT-TG_EGCG	0.0381075	0.106527	0.357725	120	0.721178	0.935078
P57780	WT_NT-WT_EGCG__-__TG_NT-TG_EGCG	0.100527	0.107726	0.933168	201	0.351853	0.763062
P58021	WT_NT-WT_EGCG__-__TG_NT-TG_EGCG	-0.141401	0.210638	-0.671301	15	0.512235	0.846331
P58044	WT_NT-WT_EGCG__-__TG_NT-TG_EGCG	-0.248853	0.262792	-0.946955	30	0.351227	0.763062
P58252	WT_NT-WT_EGCG__-__TG_NT-TG_EGCG	0.0244426	0.0658662	0.371095	451	0.710741	0.932183
P58281	WT_NT-WT_EGCG__-__TG_NT-TG_EGCG	-0.101203	0.0818228	-1.23685	433	0.216812	0.667456
P58389	WT_NT-WT_EGCG__-__TG_NT-TG_EGCG	-0.0361669	0.139814	-0.258679	140	0.796263	0.958981
P58404	WT_NT-WT_EGCG__-__TG_NT-TG_EGCG	-0.0709932	0.188166	-0.37729	64	0.707206	0.93065
P58771	WT_NT-WT_EGCG__-__TG_NT-TG_EGCG	-0.282713	0.318852	-0.886657	14	0.390241	0.782051
P58871	WT_NT-WT_EGCG__-__TG_NT-TG_EGCG	-0.178043	0.199431	-0.892754	42	0.377076	0.777798
P59016	WT_NT-WT_EGCG__-__TG_NT-TG_EGCG	0.0104361	0.305758	0.034132	8	0.973608	0.996878
P59017	WT_NT-WT_EGCG__-__TG_NT-TG_EGCG	-0.213519	0.09206	-2.31935	36	0.026164	0.278271
P59279	WT_NT-WT_EGCG__-__TG_NT-TG_EGCG	0.477211	0.489742	0.974412	12	0.349086	0.763062
P59325	WT_NT-WT_EGCG__-__TG_NT-TG_EGCG	-0.36643	0.11058	-3.31371	56	0.00161801	0.0524196
P59326	WT_NT-WT_EGCG__-__TG_NT-TG_EGCG	-0.0800663	0.313372	-0.255499	16	0.801593	0.960141
P59764	WT_NT-WT_EGCG__-__TG_NT-TG_EGCG	-0.139965	0.16013	-0.874072	44	0.386825	0.781885
P59999	WT_NT-WT_EGCG__-__TG_NT-TG_EGCG	0.052263	0.0905812	0.576975	126	0.564986	0.877605
P60122	WT_NT-WT_EGCG__-__TG_NT-TG_EGCG	-0.179824	0.146165	-1.23028	31	0.227847	0.677268
P60202	WT_NT-WT_EGCG__-__TG_NT-TG_EGCG	-0.298657	0.132921	-2.24687	127	0.0263748	0.278271
P60229	WT_NT-WT_EGCG__-__TG_NT-TG_EGCG	-0.398805	0.233633	-1.70697	13	0.111585	0.523951
P60335	WT_NT-WT_EGCG__-__TG_NT-TG_EGCG	0.211809	0.118212	1.79178	105	0.0760493	0.445139
P60469	WT_NT-WT_EGCG__-__TG_NT-TG_EGCG	-0.0183467	0.131206	-0.139832	122	0.889024	0.977319
P60487	WT_NT-WT_EGCG__-__TG_NT-TG_EGCG	-0.151722	0.148645	-1.0207	175	0.308806	0.735768
P60521	WT_NT-WT_EGCG__-__TG_NT-TG_EGCG	-0.247061	0.282172	-0.875569	12	0.398452	0.788106
P60603	WT_NT-WT_EGCG__-__TG_NT-TG_EGCG	0.286588	0.402321	0.712338	15	0.487189	0.836516
P60670	WT_NT-WT_EGCG__-__TG_NT-TG_EGCG	-0.191104	0.141006	-1.35529	15	0.195383	0.6447
P60710	WT_NT-WT_EGCG__-__TG_NT-TG_EGCG	0.188424	0.345287	0.545701	16	0.592799	0.885508
P60766	WT_NT-WT_EGCG__-__TG_NT-TG_EGCG	-0.150597	0.108597	-1.38675	109	0.168348	0.618317
P60824	WT_NT-WT_EGCG__-__TG_NT-TG_EGCG	-0.145525	0.308332	-0.471974	16	0.643318	0.90563
P60840	WT_NT-WT_EGCG__-__TG_NT-TG_EGCG	-0.0895957	0.187822	-0.477024	45	0.635653	0.90477
P60843	WT_NT-WT_EGCG__-__TG_NT-TG_EGCG	0.0873876	0.107274	0.814622	64	0.41831	0.791221
P60867	WT_NT-WT_EGCG__-__TG_NT-TG_EGCG	0.695871	0.253763	2.7422	34	0.00966327	0.165313
P60879	WT_NT-WT_EGCG__-__TG_NT-TG_EGCG	-0.116024	0.0846534	-1.37057	266	0.171664	0.619169
P60904	WT_NT-WT_EGCG__-__TG_NT-TG_EGCG	0.02303	0.0778802	0.295711	37	0.769104	0.947366
P61021	WT_NT-WT_EGCG__-__TG_NT-TG_EGCG	0.175779	0.264009	0.665808	12	0.518128	0.850972
P61027	WT_NT-WT_EGCG__-__TG_NT-TG_EGCG	-0.133518	0.102513	-1.30245	92	0.196015	0.6447
P61028	WT_NT-WT_EGCG__-__TG_NT-TG_EGCG	-0.282626	0.215053	-1.31422	19	0.20442	0.655542
P61082	WT_NT-WT_EGCG__-__TG_NT-TG_EGCG	0.172949	0.116654	1.48258	66	0.142945	0.575169
P61087	WT_NT-WT_EGCG__-__TG_NT-TG_EGCG	0.260001	0.181903	1.42934	35	0.161772	0.604629
P61089	WT_NT-WT_EGCG__-__TG_NT-TG_EGCG	-0.157438	0.0639513	-2.46184	88	0.0157724	0.222121
P61161	WT_NT-WT_EGCG__-__TG_NT-TG_EGCG	0.27885	0.110617	2.52086	187	0.0125425	0.186964
P61164	WT_NT-WT_EGCG__-__TG_NT-TG_EGCG	0.010586	0.125087	0.0846292	76	0.932779	0.990854
P61202	WT_NT-WT_EGCG__-__TG_NT-TG_EGCG	-0.00957026	0.155293	-0.0616271	78	0.951017	0.994269
P61211	WT_NT-WT_EGCG__-__TG_NT-TG_EGCG	-0.469456	0.37361	-1.25654	16	0.226957	0.677268
P61222	WT_NT-WT_EGCG__-__TG_NT-TG_EGCG	0.0197241	0.101016	0.195257	69	0.845766	0.970019
P61226	WT_NT-WT_EGCG__-__TG_NT-TG_EGCG	0.122749	0.0940105	1.30569	73	0.195757	0.6447
P61255	WT_NT-WT_EGCG__-__TG_NT-TG_EGCG	0.34998	0.14547	2.40586	33	0.0218968	0.256032
P61264	WT_NT-WT_EGCG__-__TG_NT-TG_EGCG	-0.379315	0.168978	-2.24477	187	0.0259547	0.278271
P61294	WT_NT-WT_EGCG__-__TG_NT-TG_EGCG	-0.456457	0.339241	-1.34552	16	0.197216	0.645962
P61329	WT_NT-WT_EGCG__-__TG_NT-TG_EGCG	-0.484652	0.349851	-1.38531	13	0.189268	0.634795
P61358	WT_NT-WT_EGCG__-__TG_NT-TG_EGCG	0.0810898	0.149808	0.541292	54	0.590533	0.885508
P61750	WT_NT-WT_EGCG__-__TG_NT-TG_EGCG	0.184568	0.309191	0.596939	14	0.560079	0.874244
P61759	WT_NT-WT_EGCG__-__TG_NT-TG_EGCG	-0.00942143	0.0984917	-0.0956571	50	0.924175	0.98916
P61922	WT_NT-WT_EGCG__-__TG_NT-TG_EGCG	-0.21195	0.0833159	-2.54393	381	0.0113553	0.182042
P61957	WT_NT-WT_EGCG__-__TG_NT-TG_EGCG	-0.246692	0.411787	-0.599077	13	0.559417	0.874244
P61961	WT_NT-WT_EGCG__-__TG_NT-TG_EGCG	0.651872	0.284762	2.28918	18	0.0343718	0.318596
P61971	WT_NT-WT_EGCG__-__TG_NT-TG_EGCG	-0.113028	0.148223	-0.762552	100	0.447526	0.815156
P61979	WT_NT-WT_EGCG__-__TG_NT-TG_EGCG	0.00299323	0.0757065	0.0395373	258	0.968493	0.996384
P61982	WT_NT-WT_EGCG__-__TG_NT-TG_EGCG	-0.108359	0.103102	-1.05099	142	0.295047	0.725941
P62073	WT_NT-WT_EGCG__-__TG_NT-TG_EGCG	-0.423266	0.198069	-2.13696	17	0.0474308	0.365011
P62075	WT_NT-WT_EGCG__-__TG_NT-TG_EGCG	-0.164711	0.113066	-1.45677	33	0.15463	0.598795
P62077	WT_NT-WT_EGCG__-__TG_NT-TG_EGCG	0.0157005	0.412005	0.0381075	13	0.970181	0.996426
P62082	WT_NT-WT_EGCG__-__TG_NT-TG_EGCG	-0.32986	0.102906	-3.20545	51	0.00232829	0.0645087
P62137	WT_NT-WT_EGCG__-__TG_NT-TG_EGCG	-0.077658	0.365756	-0.212322	12	0.83542	0.970019
P62141	WT_NT-WT_EGCG__-__TG_NT-TG_EGCG	-0.141963	0.140378	-1.01129	56	0.316226	0.737823
P62192	WT_NT-WT_EGCG__-__TG_NT-TG_EGCG	-0.206818	0.10762	-1.92174	121	0.0569896	0.388807
P62196	WT_NT-WT_EGCG__-__TG_NT-TG_EGCG	-0.0549276	0.156801	-0.350301	145	0.726621	0.936852
P62204	WT_NT-WT_EGCG__-__TG_NT-TG_EGCG	0.291679	0.0994079	2.93416	104	0.00411565	0.097137
P62242	WT_NT-WT_EGCG__-__TG_NT-TG_EGCG	0.0306811	0.0917941	0.334239	124	0.738764	0.940667
P62245	WT_NT-WT_EGCG__-__TG_NT-TG_EGCG	0.169021	0.142978	1.18214	36	0.244899	0.684482
P62259	WT_NT-WT_EGCG__-__TG_NT-TG_EGCG	0.0233398	0.0904112	0.258151	249	0.796503	0.958981
P62264	WT_NT-WT_EGCG__-__TG_NT-TG_EGCG	0.063044	0.134941	0.467196	73	0.641752	0.90477
P62267	WT_NT-WT_EGCG__-__TG_NT-TG_EGCG	0.00281179	0.156446	0.017973	18	0.985858	0.997618
P62270	WT_NT-WT_EGCG__-__TG_NT-TG_EGCG	0.0247559	0.100404	0.246564	84	0.805847	0.960141
P62274	WT_NT-WT_EGCG__-__TG_NT-TG_EGCG	0.47566	0.3708	1.2828	15	0.219032	0.671008
P62281	WT_NT-WT_EGCG__-__TG_NT-TG_EGCG	-0.165047	0.0897756	-1.83844	34	0.0747472	0.441378
P62301	WT_NT-WT_EGCG__-__TG_NT-TG_EGCG	-0.387363	0.228323	-1.69656	19	0.106103	0.51126
P62305	WT_NT-WT_EGCG__-__TG_NT-TG_EGCG	-0.174424	0.156478	-1.11469	16	0.281449	0.716696
P62307	WT_NT-WT_EGCG__-__TG_NT-TG_EGCG	0.240775	0.270918	0.888739	16	0.38731	0.781885
P62315	WT_NT-WT_EGCG__-__TG_NT-TG_EGCG	-0.558063	0.292839	-1.9057	35	0.0649291	0.411993
P62317	WT_NT-WT_EGCG__-__TG_NT-TG_EGCG	-0.579742	0.218708	-2.65075	10	0.0242817	0.269501
P62320	WT_NT-WT_EGCG__-__TG_NT-TG_EGCG	-0.141023	0.100617	-1.40159	35	0.169845	0.618478
P62331	WT_NT-WT_EGCG__-__TG_NT-TG_EGCG	-0.196332	0.0772188	-2.54255	52	0.0140213	0.207792
P62334	WT_NT-WT_EGCG__-__TG_NT-TG_EGCG	-0.183859	0.112506	-1.63421	137	0.104511	0.507738
P62482	WT_NT-WT_EGCG__-__TG_NT-TG_EGCG	-0.130677	0.0953524	-1.37046	198	0.172094	0.619169
P62484	WT_NT-WT_EGCG__-__TG_NT-TG_EGCG	0.28174	0.177788	1.58469	32	0.12287	0.540605
P62500	WT_NT-WT_EGCG__-__TG_NT-TG_EGCG	0.117634	0.301916	0.389623	16	0.701952	0.929494
P62627	WT_NT-WT_EGCG__-__TG_NT-TG_EGCG	-0.52952	0.198125	-2.67266	17	0.0160651	0.222525
P62631	WT_NT-WT_EGCG__-__TG_NT-TG_EGCG	-0.193157	0.0971993	-1.98723	131	0.0489831	0.365082
P62702	WT_NT-WT_EGCG__-__TG_NT-TG_EGCG	-0.0613546	0.0839391	-0.730941	242	0.465522	0.827872
P62717	WT_NT-WT_EGCG__-__TG_NT-TG_EGCG	-0.0906769	0.0672296	-1.34876	32	0.186881	0.632883
P62743	WT_NT-WT_EGCG__-__TG_NT-TG_EGCG	0.0518054	0.0775651	0.667896	73	0.506306	0.846331
P62746	WT_NT-WT_EGCG__-__TG_NT-TG_EGCG	0.0292929	0.116625	0.251172	90	0.802254	0.960141
P62748	WT_NT-WT_EGCG__-__TG_NT-TG_EGCG	-0.314541	0.143969	-2.18479	71	0.0322067	0.308628
P62751	WT_NT-WT_EGCG__-__TG_NT-TG_EGCG	0.0921056	0.145789	0.631773	52	0.530303	0.85934
P62754	WT_NT-WT_EGCG__-__TG_NT-TG_EGCG	-0.0308431	0.12274	-0.251289	36	0.80302	0.960141
P62761	WT_NT-WT_EGCG__-__TG_NT-TG_EGCG	0.110067	0.0998867	1.10192	186	0.271919	0.706034
P62774	WT_NT-WT_EGCG__-__TG_NT-TG_EGCG	0.318973	0.128996	2.47273	53	0.0166505	0.223425
P62806	WT_NT-WT_EGCG__-__TG_NT-TG_EGCG	0.540351	0.179712	3.00677	54	0.00400197	0.096236
P62812	WT_NT-WT_EGCG__-__TG_NT-TG_EGCG	0.545934	0.439904	1.24103	13	0.236523	0.68176
P62814	WT_NT-WT_EGCG__-__TG_NT-TG_EGCG	0.0893963	0.0743172	1.2029	406	0.229715	0.677268
P62821	WT_NT-WT_EGCG__-__TG_NT-TG_EGCG	0.248333	0.184654	1.34485	16	0.197428	0.645962
P62823	WT_NT-WT_EGCG__-__TG_NT-TG_EGCG	-0.0750369	0.107003	-0.701263	37	0.487527	0.836516
P62827	WT_NT-WT_EGCG__-__TG_NT-TG_EGCG	0.186958	0.111935	1.67024	92	0.0982714	0.495667
P62830	WT_NT-WT_EGCG__-__TG_NT-TG_EGCG	0.202388	0.108034	1.87337	34	0.0696353	0.425728
P62838	WT_NT-WT_EGCG__-__TG_NT-TG_EGCG	0.165346	0.323464	0.511172	18	0.615444	0.895415
P62843	WT_NT-WT_EGCG__-__TG_NT-TG_EGCG	-0.273395	0.509775	-0.536305	15	0.599612	0.886528
P62849	WT_NT-WT_EGCG__-__TG_NT-TG_EGCG	-0.327888	0.143412	-2.28635	36	0.0282219	0.288906
P62852	WT_NT-WT_EGCG__-__TG_NT-TG_EGCG	0.324972	0.186897	1.73877	16	0.101276	0.500436
P62855	WT_NT-WT_EGCG__-__TG_NT-TG_EGCG	0.436914	0.202656	2.15595	40	0.0371575	0.32811
P62858	WT_NT-WT_EGCG__-__TG_NT-TG_EGCG	0.110458	0.11543	0.956926	19	0.350623	0.763062
P62869	WT_NT-WT_EGCG__-__TG_NT-TG_EGCG	0.13095	0.12432	1.05332	92	0.294951	0.725941
P62874	WT_NT-WT_EGCG__-__TG_NT-TG_EGCG	0.00578312	0.0716747	0.0806856	111	0.935837	0.990854
P62878	WT_NT-WT_EGCG__-__TG_NT-TG_EGCG	-0.277611	0.415001	-0.66894	16	0.513071	0.846331
P62880	WT_NT-WT_EGCG__-__TG_NT-TG_EGCG	0.0341328	0.200502	0.170237	72	0.865301	0.97167
P62881	WT_NT-WT_EGCG__-__TG_NT-TG_EGCG	-0.192406	0.0920015	-2.09134	92	0.039254	0.331791
P62889	WT_NT-WT_EGCG__-__TG_NT-TG_EGCG	0.223194	0.221789	1.00634	17	0.328364	0.744663
P62897	WT_NT-WT_EGCG__-__TG_NT-TG_EGCG	0.0625987	0.0742813	0.842725	76	0.402027	0.788438
P62900	WT_NT-WT_EGCG__-__TG_NT-TG_EGCG	0.0152826	0.107081	0.142719	17	0.88819	0.977319
P62908	WT_NT-WT_EGCG__-__TG_NT-TG_EGCG	0.0428976	0.0897923	0.477742	178	0.63342	0.90477
P62911	WT_NT-WT_EGCG__-__TG_NT-TG_EGCG	-0.106365	0.32523	-0.327045	16	0.747873	0.94086
P62918	WT_NT-WT_EGCG__-__TG_NT-TG_EGCG	-0.341414	0.136806	-2.49561	67	0.0150429	0.215418
P62960	WT_NT-WT_EGCG__-__TG_NT-TG_EGCG	0.139159	0.256489	0.542554	13	0.596616	0.885508
P62962	WT_NT-WT_EGCG__-__TG_NT-TG_EGCG	-0.00414483	0.0697113	-0.0594571	102	0.952704	0.994269
P62983	WT_NT-WT_EGCG__-__TG_NT-TG_EGCG	-0.0263886	0.0940295	-0.280641	95	0.779596	0.950417
P62996	WT_NT-WT_EGCG__-__TG_NT-TG_EGCG	0.263775	0.355966	0.741012	10	0.475727	0.831797
P63001	WT_NT-WT_EGCG__-__TG_NT-TG_EGCG	-0.148629	0.144045	-1.03183	73	0.305559	0.735477
P63005	WT_NT-WT_EGCG__-__TG_NT-TG_EGCG	0.038638	0.0734987	0.525696	204	0.59967	0.886528
P63011	WT_NT-WT_EGCG__-__TG_NT-TG_EGCG	-0.00980692	0.0969086	-0.101198	89	0.919621	0.988244
P63017	WT_NT-WT_EGCG__-__TG_NT-TG_EGCG	0.00690627	0.0659816	0.10467	336	0.9167	0.987186
P63024	WT_NT-WT_EGCG__-__TG_NT-TG_EGCG	-0.100045	0.304514	-0.328539	16	0.746764	0.940667
P63028	WT_NT-WT_EGCG__-__TG_NT-TG_EGCG	0.351494	0.464167	0.757257	19	0.458185	0.82074
P63030	WT_NT-WT_EGCG__-__TG_NT-TG_EGCG	-0.690823	0.553899	-1.2472	16	0.230273	0.677268
P63037	WT_NT-WT_EGCG__-__TG_NT-TG_EGCG	0.221042	0.21876	1.01043	71	0.315719	0.737823
P63038	WT_NT-WT_EGCG__-__TG_NT-TG_EGCG	0.0181565	0.0641666	0.282958	425	0.777346	0.949883
P63040	WT_NT-WT_EGCG__-__TG_NT-TG_EGCG	0.0192244	0.114816	0.167437	30	0.86815	0.97242
P63044	WT_NT-WT_EGCG__-__TG_NT-TG_EGCG	0.260208	0.142138	1.83068	19	0.0828802	0.473532
P63046	WT_NT-WT_EGCG__-__TG_NT-TG_EGCG	-0.0797511	0.170534	-0.467656	66	0.641571	0.90477
P63054	WT_NT-WT_EGCG__-__TG_NT-TG_EGCG	-0.350728	0.131548	-2.66616	38	0.0112058	0.180782
P63073	WT_NT-WT_EGCG__-__TG_NT-TG_EGCG	-0.518376	0.189182	-2.7401	32	0.00996042	0.167775
P63082	WT_NT-WT_EGCG__-__TG_NT-TG_EGCG	0.3312	0.299225	1.10686	19	0.282173	0.717106
P63085	WT_NT-WT_EGCG__-__TG_NT-TG_EGCG	0.0428242	0.112633	0.380209	225	0.704149	0.930469
P63087	WT_NT-WT_EGCG__-__TG_NT-TG_EGCG	-0.227021	0.142602	-1.59199	18	0.128796	0.552697
P63089	WT_NT-WT_EGCG__-__TG_NT-TG_EGCG	0.0169821	0.153319	0.110763	17	0.913101	0.985809
P63094	WT_NT-WT_EGCG__-__TG_NT-TG_EGCG	0.089583	0.144624	0.619418	62	0.537911	0.86187
P63101	WT_NT-WT_EGCG__-__TG_NT-TG_EGCG	0.047614	0.0840292	0.566637	186	0.571644	0.88195
P63141	WT_NT-WT_EGCG__-__TG_NT-TG_EGCG	0.000535974	0.138122	0.00388044	12	0.996968	0.998535
P63158	WT_NT-WT_EGCG__-__TG_NT-TG_EGCG	-0.0389075	0.154338	-0.252093	94	0.801519	0.960141
P63168	WT_NT-WT_EGCG__-__TG_NT-TG_EGCG	0.713442	0.362793	1.96653	16	0.0668315	0.41889
P63213	WT_NT-WT_EGCG__-__TG_NT-TG_EGCG	0.0264264	0.199629	0.132378	17	0.89624	0.980014
P63216	WT_NT-WT_EGCG__-__TG_NT-TG_EGCG	-0.160108	0.0969063	-1.65219	34	0.107702	0.51604
P63242	WT_NT-WT_EGCG__-__TG_NT-TG_EGCG	-0.0659271	0.382328	-0.172436	19	0.864918	0.97167
P63254	WT_NT-WT_EGCG__-__TG_NT-TG_EGCG	-0.0191738	0.476662	-0.0402252	16	0.968411	0.996384
P63260	WT_NT-WT_EGCG__-__TG_NT-TG_EGCG	0.0381254	0.191175	0.199427	16	0.844441	0.970019
P63268	WT_NT-WT_EGCG__-__TG_NT-TG_EGCG	-0.329287	0.739428	-0.445326	16	0.66205	0.91483
P63276	WT_NT-WT_EGCG__-__TG_NT-TG_EGCG	-0.228463	0.171069	-1.3355	55	0.187214	0.632883
P63280	WT_NT-WT_EGCG__-__TG_NT-TG_EGCG	0.396776	0.454933	0.872165	11	0.401755	0.788438
P63318	WT_NT-WT_EGCG__-__TG_NT-TG_EGCG	0.0663659	0.0858805	0.77277	541	0.439996	0.807547
P63321	WT_NT-WT_EGCG__-__TG_NT-TG_EGCG	-0.220251	0.176201	-1.25	16	0.229275	0.677268
P63323	WT_NT-WT_EGCG__-__TG_NT-TG_EGCG	0.229368	0.176877	1.29677	95	0.197852	0.645962
P63325	WT_NT-WT_EGCG__-__TG_NT-TG_EGCG	0.0132699	0.245331	0.0540896	17	0.957494	0.99466
P63328	WT_NT-WT_EGCG__-__TG_NT-TG_EGCG	0.0404014	0.0863937	0.467642	277	0.640408	0.90477
P63330	WT_NT-WT_EGCG__-__TG_NT-TG_EGCG	-7.76851e-05	0.0815103	-0.000953072	142	0.999241	0.999241
P67778	WT_NT-WT_EGCG__-__TG_NT-TG_EGCG	-0.0803022	0.0745229	-1.07755	206	0.282494	0.717158
P67871	WT_NT-WT_EGCG__-__TG_NT-TG_EGCG	-0.0077457	0.147212	-0.0526161	70	0.958188	0.99466
P67984	WT_NT-WT_EGCG__-__TG_NT-TG_EGCG	0.0191131	0.14592	0.130983	33	0.896584	0.980014
P68037	WT_NT-WT_EGCG__-__TG_NT-TG_EGCG	0.260423	0.0963355	2.70329	70	0.00861045	0.15566
P68040	WT_NT-WT_EGCG__-__TG_NT-TG_EGCG	-0.112075	0.0949533	-1.18032	154	0.239694	0.682355
P68181	WT_NT-WT_EGCG__-__TG_NT-TG_EGCG	-0.0273343	0.0560251	-0.487894	37	0.628504	0.902058
P68254	WT_NT-WT_EGCG__-__TG_NT-TG_EGCG	0.0359011	0.0909776	0.394615	124	0.693805	0.924995
P68368	WT_NT-WT_EGCG__-__TG_NT-TG_EGCG	-0.0624378	0.101473	-0.615315	109	0.539629	0.86187
P68369	WT_NT-WT_EGCG__-__TG_NT-TG_EGCG	-0.152442	0.188589	-0.808331	16	0.430756	0.799706
P68372	WT_NT-WT_EGCG__-__TG_NT-TG_EGCG	0.161583	0.252885	0.638956	16	0.531893	0.859933
P68404	WT_NT-WT_EGCG__-__TG_NT-TG_EGCG	0.0964302	0.0898332	1.07344	177	0.284536	0.718443
P68433	WT_NT-WT_EGCG__-__TG_NT-TG_EGCG	0.161038	0.546795	0.294513	13	0.773016	0.947366
P68510	WT_NT-WT_EGCG__-__TG_NT-TG_EGCG	-0.230307	0.0971296	-2.37113	111	0.019457	0.243813
P69566	WT_NT-WT_EGCG__-__TG_NT-TG_EGCG	-0.652826	0.483179	-1.35111	8	0.213627	0.660845
P70168	WT_NT-WT_EGCG__-__TG_NT-TG_EGCG	-0.0970498	0.0830013	-1.16926	356	0.243083	0.683292
P70175	WT_NT-WT_EGCG__-__TG_NT-TG_EGCG	-0.0243401	0.102331	-0.237855	140	0.812341	0.962717
P70188	WT_NT-WT_EGCG__-__TG_NT-TG_EGCG	-0.347802	0.652667	-0.532894	12	0.603836	0.887434
P70195	WT_NT-WT_EGCG__-__TG_NT-TG_EGCG	-0.0295823	0.157177	-0.18821	55	0.851405	0.97006
P70202	WT_NT-WT_EGCG__-__TG_NT-TG_EGCG	-0.0392659	0.0913019	-0.430066	38	0.669577	0.918504
P70205	WT_NT-WT_EGCG__-__TG_NT-TG_EGCG	-0.347771	0.387949	-0.896435	15	0.384182	0.781885
P70206	WT_NT-WT_EGCG__-__TG_NT-TG_EGCG	-0.0664358	0.132516	-0.501341	64	0.617851	0.896359
P70232	WT_NT-WT_EGCG__-__TG_NT-TG_EGCG	-0.0729366	0.123022	-0.592877	107	0.554515	0.872614
P70236	WT_NT-WT_EGCG__-__TG_NT-TG_EGCG	-0.0925526	0.421223	-0.219724	12	0.82978	0.970019
P70290	WT_NT-WT_EGCG__-__TG_NT-TG_EGCG	0.0280182	0.302622	0.0925849	15	0.927459	0.98916
P70296	WT_NT-WT_EGCG__-__TG_NT-TG_EGCG	0.0148037	0.088153	0.167932	209	0.866799	0.972051
P70297	WT_NT-WT_EGCG__-__TG_NT-TG_EGCG	0.158048	0.112437	1.40566	46	0.166544	0.613619
P70333	WT_NT-WT_EGCG__-__TG_NT-TG_EGCG	0.0344585	0.0989203	0.348346	54	0.728935	0.937937
P70336	WT_NT-WT_EGCG__-__TG_NT-TG_EGCG	-0.04	0.089128	-0.448793	136	0.654296	0.912363
P70349	WT_NT-WT_EGCG__-__TG_NT-TG_EGCG	0.10725	0.168908	0.634965	56	0.528037	0.858397
P70362	WT_NT-WT_EGCG__-__TG_NT-TG_EGCG	-0.0816117	0.0737981	-1.10588	14	0.287421	0.722248
P70372	WT_NT-WT_EGCG__-__TG_NT-TG_EGCG	-0.0830407	0.194412	-0.427138	71	0.670571	0.918504
P70398	WT_NT-WT_EGCG__-__TG_NT-TG_EGCG	-0.098592	0.120468	-0.818405	161	0.414336	0.790299
P70399	WT_NT-WT_EGCG__-__TG_NT-TG_EGCG	-0.682239	0.697925	-0.977525	14	0.344899	0.761827
P70404	WT_NT-WT_EGCG__-__TG_NT-TG_EGCG	0.116139	0.100352	1.15732	167	0.248793	0.686907
P70414	WT_NT-WT_EGCG__-__TG_NT-TG_EGCG	0.161063	0.0746141	2.15861	107	0.0331152	0.312632
P70441	WT_NT-WT_EGCG__-__TG_NT-TG_EGCG	0.0349741	0.142084	0.24615	98	0.806081	0.960141
P70663	WT_NT-WT_EGCG__-__TG_NT-TG_EGCG	0.0593457	0.155015	0.38284	80	0.702854	0.930034
P70698	WT_NT-WT_EGCG__-__TG_NT-TG_EGCG	-0.513897	0.337687	-1.52181	13	0.152003	0.594666
P70699	WT_NT-WT_EGCG__-__TG_NT-TG_EGCG	0.0994011	0.185282	0.536485	26	0.596184	0.885508
P70704	WT_NT-WT_EGCG__-__TG_NT-TG_EGCG	-0.117111	0.0937306	-1.24944	172	0.213202	0.660845
P80313	WT_NT-WT_EGCG__-__TG_NT-TG_EGCG	-0.0536057	0.105964	-0.505886	196	0.613505	0.894102
P80314	WT_NT-WT_EGCG__-__TG_NT-TG_EGCG	-0.0623525	0.0783153	-0.796172	385	0.426423	0.796885
P80315	WT_NT-WT_EGCG__-__TG_NT-TG_EGCG	-0.236791	0.083611	-2.83206	294	0.00494432	0.105026
P80316	WT_NT-WT_EGCG__-__TG_NT-TG_EGCG	-0.0585818	0.0914192	-0.640804	290	0.522156	0.853011
P80317	WT_NT-WT_EGCG__-__TG_NT-TG_EGCG	-0.0997967	0.0908454	-1.09853	192	0.273347	0.707372
P80318	WT_NT-WT_EGCG__-__TG_NT-TG_EGCG	-0.0106242	0.0756329	-0.140471	285	0.888387	0.977319
P83510	WT_NT-WT_EGCG__-__TG_NT-TG_EGCG	-0.0313239	0.201104	-0.15576	33	0.877171	0.973455
P83940	WT_NT-WT_EGCG__-__TG_NT-TG_EGCG	-0.0613824	0.126932	-0.483584	37	0.631531	0.904366
P84075	WT_NT-WT_EGCG__-__TG_NT-TG_EGCG	0.201117	0.124859	1.61076	73	0.111549	0.523951
P84084	WT_NT-WT_EGCG__-__TG_NT-TG_EGCG	0.0691832	0.129919	0.532509	51	0.596686	0.885508
P84086	WT_NT-WT_EGCG__-__TG_NT-TG_EGCG	0.0119657	0.0874578	0.136817	74	0.891547	0.978655
P84089	WT_NT-WT_EGCG__-__TG_NT-TG_EGCG	0.139339	0.157182	0.886479	54	0.37929	0.778431
P84091	WT_NT-WT_EGCG__-__TG_NT-TG_EGCG	-0.00545679	0.0915517	-0.0596033	343	0.952506	0.994269
P84096	WT_NT-WT_EGCG__-__TG_NT-TG_EGCG	-0.149283	0.132487	-1.12677	67	0.263857	0.701235
P84099	WT_NT-WT_EGCG__-__TG_NT-TG_EGCG	0.156583	0.212487	0.736903	37	0.465829	0.827872
P84104	WT_NT-WT_EGCG__-__TG_NT-TG_EGCG	0.444798	0.2671	1.66529	16	0.115311	0.531975
P84228	WT_NT-WT_EGCG__-__TG_NT-TG_EGCG	0.128743	0.568943	0.226284	16	0.823846	0.967479
P84244	WT_NT-WT_EGCG__-__TG_NT-TG_EGCG	0.0340672	0.434075	0.0784823	16	0.938418	0.990854
P85094	WT_NT-WT_EGCG__-__TG_NT-TG_EGCG	0.265306	0.287613	0.92244	33	0.362994	0.769138
P97300	WT_NT-WT_EGCG__-__TG_NT-TG_EGCG	-0.0184012	0.104001	-0.176932	163	0.859781	0.971016
P97315	WT_NT-WT_EGCG__-__TG_NT-TG_EGCG	-0.176957	0.112697	-1.5702	94	0.119729	0.539983
P97351	WT_NT-WT_EGCG__-__TG_NT-TG_EGCG	0.207332	0.127499	1.62615	87	0.107536	0.51604
P97352	WT_NT-WT_EGCG__-__TG_NT-TG_EGCG	-0.0876476	0.230915	-0.379567	33	0.706699	0.93065
P97355	WT_NT-WT_EGCG__-__TG_NT-TG_EGCG	0.195308	0.374942	0.520902	16	0.609569	0.891472
P97370	WT_NT-WT_EGCG__-__TG_NT-TG_EGCG	-0.516943	0.161084	-3.20916	70	0.00200991	0.0617261
P97371	WT_NT-WT_EGCG__-__TG_NT-TG_EGCG	-0.039481	0.0556081	-0.709986	14	0.489371	0.836516
P97372	WT_NT-WT_EGCG__-__TG_NT-TG_EGCG	0.533621	0.643827	0.828826	15	0.420196	0.79164
P97379	WT_NT-WT_EGCG__-__TG_NT-TG_EGCG	0.212449	0.132501	1.60338	92	0.112278	0.524168
P97384	WT_NT-WT_EGCG__-__TG_NT-TG_EGCG	0.259402	0.076139	3.40695	56	0.00122243	0.0458232
P97390	WT_NT-WT_EGCG__-__TG_NT-TG_EGCG	-0.530403	0.469109	-1.13066	12	0.28029	0.715458
P97411	WT_NT-WT_EGCG__-__TG_NT-TG_EGCG	0.548124	0.55987	0.97902	9	0.353152	0.763062
P97427	WT_NT-WT_EGCG__-__TG_NT-TG_EGCG	-0.0055304	0.0605127	-0.0913923	406	0.927226	0.98916
P97434	WT_NT-WT_EGCG__-__TG_NT-TG_EGCG	-0.356927	0.253507	-1.40796	12	0.184519	0.6321
P97441	WT_NT-WT_EGCG__-__TG_NT-TG_EGCG	0.312295	0.116222	2.68705	16	0.0161956	0.222525
P97447	WT_NT-WT_EGCG__-__TG_NT-TG_EGCG	0.165659	0.102701	1.61302	57	0.112263	0.524168
P97450	WT_NT-WT_EGCG__-__TG_NT-TG_EGCG	0.134017	0.139404	0.961355	86	0.339069	0.754836
P97461	WT_NT-WT_EGCG__-__TG_NT-TG_EGCG	0.191271	0.142461	1.34262	15	0.199362	0.645962
P97492	WT_NT-WT_EGCG__-__TG_NT-TG_EGCG	0.0195617	0.22876	0.0855122	48	0.93221	0.990854
P97493	WT_NT-WT_EGCG__-__TG_NT-TG_EGCG	-0.256666	0.204209	-1.25688	19	0.224029	0.675001
P97494	WT_NT-WT_EGCG__-__TG_NT-TG_EGCG	0.0818162	0.199323	0.41047	13	0.688146	0.922716
P97765	WT_NT-WT_EGCG__-__TG_NT-TG_EGCG	-0.175656	0.200113	-0.877784	17	0.392298	0.782658
P97797	WT_NT-WT_EGCG__-__TG_NT-TG_EGCG	-0.170209	0.096309	-1.76732	111	0.0799222	0.460858
P97798	WT_NT-WT_EGCG__-__TG_NT-TG_EGCG	-0.0944258	0.212106	-0.445181	15	0.662546	0.91483
P97807	WT_NT-WT_EGCG__-__TG_NT-TG_EGCG	-0.0751362	0.0925027	-0.81226	192	0.417648	0.791221
P97822	WT_NT-WT_EGCG__-__TG_NT-TG_EGCG	-0.300831	0.20346	-1.47858	15	0.159945	0.602833
P97823	WT_NT-WT_EGCG__-__TG_NT-TG_EGCG	0.0764762	0.226063	0.338296	19	0.738849	0.940667
P97825	WT_NT-WT_EGCG__-__TG_NT-TG_EGCG	0.466487	0.153442	3.04014	53	0.00366933	0.0908071
P97855	WT_NT-WT_EGCG__-__TG_NT-TG_EGCG	0.492502	0.205695	2.39434	14	0.0312056	0.305935
P98086	WT_NT-WT_EGCG__-__TG_NT-TG_EGCG	-0.916166	0.651425	-1.4064	12	0.184969	0.6321
P99024	WT_NT-WT_EGCG__-__TG_NT-TG_EGCG	-0.0983059	0.142396	-0.690369	56	0.492814	0.840255
P99026	WT_NT-WT_EGCG__-__TG_NT-TG_EGCG	-0.123415	0.110013	-1.12183	51	0.267191	0.705041
P99027	WT_NT-WT_EGCG__-__TG_NT-TG_EGCG	0.276655	0.166816	1.65845	36	0.105917	0.51126
P99028	WT_NT-WT_EGCG__-__TG_NT-TG_EGCG	0.0761579	0.123264	0.617845	35	0.540677	0.862444
P99029	WT_NT-WT_EGCG__-__TG_NT-TG_EGCG	-0.0164869	0.0720058	-0.228966	169	0.819172	0.965924
Q00493	WT_NT-WT_EGCG__-__TG_NT-TG_EGCG	-0.11861	0.123614	-0.959517	152	0.338822	0.754836
Q00612	WT_NT-WT_EGCG__-__TG_NT-TG_EGCG	-0.186051	0.190449	-0.976907	55	0.332892	0.750384
Q00623	WT_NT-WT_EGCG__-__TG_NT-TG_EGCG	-0.480177	0.126229	-3.80403	89	0.000260661	0.0141367
Q00896	WT_NT-WT_EGCG__-__TG_NT-TG_EGCG	-1.14231	0.909582	-1.25586	15	0.228375	0.677268
Q00898	WT_NT-WT_EGCG__-__TG_NT-TG_EGCG	-1.1555	0.176753	-6.53734	13	1.8904e-05	0.00200776
Q00915	WT_NT-WT_EGCG__-__TG_NT-TG_EGCG	-0.512814	0.312054	-1.64335	10	0.131339	0.559838
Q00PI9	WT_NT-WT_EGCG__-__TG_NT-TG_EGCG	-0.147137	0.103476	-1.42194	100	0.158155	0.602833
Q01065	WT_NT-WT_EGCG__-__TG_NT-TG_EGCG	-0.0367161	0.283981	-0.129291	14	0.898967	0.980923
Q01097	WT_NT-WT_EGCG__-__TG_NT-TG_EGCG	0.360469	0.173009	2.08352	42	0.043327	0.347297
Q01405	WT_NT-WT_EGCG__-__TG_NT-TG_EGCG	0.0379042	0.135237	0.28028	104	0.779819	0.950417
Q01768	WT_NT-WT_EGCG__-__TG_NT-TG_EGCG	-0.0750426	0.0927101	-0.809433	18	0.428837	0.798593
Q01853	WT_NT-WT_EGCG__-__TG_NT-TG_EGCG	-0.0271227	0.0600414	-0.451733	654	0.651611	0.911612
Q02053	WT_NT-WT_EGCG__-__TG_NT-TG_EGCG	0.00247828	0.0745354	0.0332497	570	0.973487	0.996878
Q02248	WT_NT-WT_EGCG__-__TG_NT-TG_EGCG	0.104778	0.0859025	1.21973	296	0.223538	0.675001
Q02357	WT_NT-WT_EGCG__-__TG_NT-TG_EGCG	0.137228	0.153431	0.894399	11	0.390259	0.782051
Q02819	WT_NT-WT_EGCG__-__TG_NT-TG_EGCG	0.336741	0.224786	1.49805	30	0.144569	0.577465
Q03137	WT_NT-WT_EGCG__-__TG_NT-TG_EGCG	0.116883	0.135411	0.863174	70	0.39099	0.78238
Q03141	WT_NT-WT_EGCG__-__TG_NT-TG_EGCG	-0.485795	0.475411	-1.02184	9	0.333537	0.750384
Q03157	WT_NT-WT_EGCG__-__TG_NT-TG_EGCG	0.805268	0.978923	0.822606	16	0.422823	0.794533
Q03173	WT_NT-WT_EGCG__-__TG_NT-TG_EGCG	-0.466816	0.265152	-1.76056	48	0.084684	0.473532
Q03265	WT_NT-WT_EGCG__-__TG_NT-TG_EGCG	-0.0757806	0.0837406	-0.904945	468	0.36596	0.772212
Q03517	WT_NT-WT_EGCG__-__TG_NT-TG_EGCG	-0.4968	0.211183	-2.35246	56	0.0221895	0.257095
Q03734	WT_NT-WT_EGCG__-__TG_NT-TG_EGCG	0.157856	0.894142	0.176544	15	0.862228	0.971094
Q03958	WT_NT-WT_EGCG__-__TG_NT-TG_EGCG	0.253848	0.305385	0.831239	14	0.419791	0.79164
Q04447	WT_NT-WT_EGCG__-__TG_NT-TG_EGCG	-0.00622787	0.0577361	-0.107868	334	0.914165	0.985989
Q04690	WT_NT-WT_EGCG__-__TG_NT-TG_EGCG	-0.276946	0.136002	-2.03633	30	0.0506282	0.368718
Q04750	WT_NT-WT_EGCG__-__TG_NT-TG_EGCG	0.261773	0.634775	0.412387	16	0.685528	0.922366
Q05512	WT_NT-WT_EGCG__-__TG_NT-TG_EGCG	0.319732	0.15156	2.10961	49	0.0400241	0.334496
Q05816	WT_NT-WT_EGCG__-__TG_NT-TG_EGCG	-0.0810548	0.0890141	-0.910584	113	0.364453	0.770947
Q05920	WT_NT-WT_EGCG__-__TG_NT-TG_EGCG	0.0744076	0.0913177	0.814822	249	0.415953	0.790652
Q05D44	WT_NT-WT_EGCG__-__TG_NT-TG_EGCG	0.047143	0.191258	0.246489	15	0.808645	0.961846
Q06138	WT_NT-WT_EGCG__-__TG_NT-TG_EGCG	-0.202035	0.142162	-1.42116	71	0.159649	0.602833
Q06185	WT_NT-WT_EGCG__-__TG_NT-TG_EGCG	0.323749	0.0721782	4.48541	38	6.52849e-05	0.00509007
Q06335	WT_NT-WT_EGCG__-__TG_NT-TG_EGCG	-0.335685	0.231284	-1.4514	28	0.157782	0.602833
Q06890	WT_NT-WT_EGCG__-__TG_NT-TG_EGCG	-0.147262	0.176026	-0.83659	70	0.40567	0.790299
Q07076	WT_NT-WT_EGCG__-__TG_NT-TG_EGCG	0.201225	0.0994689	2.02299	102	0.0456904	0.355076
Q07813	WT_NT-WT_EGCG__-__TG_NT-TG_EGCG	0.47731	0.208342	2.291	13	0.0393099	0.331791
Q08274	WT_NT-WT_EGCG__-__TG_NT-TG_EGCG	-0.304302	0.288886	-1.05336	11	0.314764	0.737823
Q08331	WT_NT-WT_EGCG__-__TG_NT-TG_EGCG	-0.209611	0.0901391	-2.32542	84	0.0224613	0.2579
Q08460	WT_NT-WT_EGCG__-__TG_NT-TG_EGCG	0.217204	0.19355	1.12222	36	0.2692	0.706034
Q08642	WT_NT-WT_EGCG__-__TG_NT-TG_EGCG	0.284309	0.130256	2.18269	68	0.0325156	0.310421
Q0GNC1	WT_NT-WT_EGCG__-__TG_NT-TG_EGCG	-0.0498585	0.257806	-0.193396	15	0.849244	0.97006
Q0KL02	WT_NT-WT_EGCG__-__TG_NT-TG_EGCG	-0.11374	0.129653	-0.877268	68	0.38343	0.781885
Q0VBF8	WT_NT-WT_EGCG__-__TG_NT-TG_EGCG	0.00838796	0.280882	0.029863	15	0.97657	0.997272
Q0VE82	WT_NT-WT_EGCG__-__TG_NT-TG_EGCG	0.0689564	0.128555	0.536398	60	0.593667	0.885508
Q0VGY8	WT_NT-WT_EGCG__-__TG_NT-TG_EGCG	0.525897	0.461669	1.13912	12	0.276883	0.713119
Q11011	WT_NT-WT_EGCG__-__TG_NT-TG_EGCG	-0.0680745	0.0658261	-1.03416	427	0.301648	0.731591
Q11136	WT_NT-WT_EGCG__-__TG_NT-TG_EGCG	0.245682	0.12712	1.93268	11	0.0794234	0.459071
Q148V7	WT_NT-WT_EGCG__-__TG_NT-TG_EGCG	-0.231456	0.148931	-1.55411	116	0.122882	0.540605
Q14BB9	WT_NT-WT_EGCG__-__TG_NT-TG_EGCG	-0.0308073	0.141067	-0.218388	13	0.830518	0.970019
Q14BI2	WT_NT-WT_EGCG__-__TG_NT-TG_EGCG	0.210147	0.228595	0.919298	46	0.362735	0.769138
Q14C51	WT_NT-WT_EGCG__-__TG_NT-TG_EGCG	-0.605595	0.470634	-1.28676	15	0.217682	0.668518
Q2M3X8	WT_NT-WT_EGCG__-__TG_NT-TG_EGCG	0.662991	0.123599	5.36404	14	9.9887e-05	0.00707255
Q2NL51	WT_NT-WT_EGCG__-__TG_NT-TG_EGCG	-0.175923	0.167443	-1.05065	16	0.309031	0.735768
Q2PFD7	WT_NT-WT_EGCG__-__TG_NT-TG_EGCG	0.00213076	0.15128	0.0140849	140	0.988782	0.997785
Q2TPA8	WT_NT-WT_EGCG__-__TG_NT-TG_EGCG	0.0633374	0.165712	0.382214	18	0.706778	0.93065
Q3B7Z2	WT_NT-WT_EGCG__-__TG_NT-TG_EGCG	0.0313533	0.140325	0.223433	76	0.823798	0.967479
Q3KNM2	WT_NT-WT_EGCG__-__TG_NT-TG_EGCG	0.0202278	0.103853	0.194772	13	0.848582	0.970019
Q3TBL6	WT_NT-WT_EGCG__-__TG_NT-TG_EGCG	-0.421811	0.259684	-1.62432	15	0.125129	0.544504
Q3TBW2	WT_NT-WT_EGCG__-__TG_NT-TG_EGCG	-0.149659	0.462601	-0.323517	11	0.752371	0.942361
Q3TC72	WT_NT-WT_EGCG__-__TG_NT-TG_EGCG	-0.234916	0.134699	-1.74401	90	0.0845714	0.473532
Q3TCH7	WT_NT-WT_EGCG__-__TG_NT-TG_EGCG	-0.375922	0.264703	-1.42017	15	0.17601	0.62486
Q3TCJ1	WT_NT-WT_EGCG__-__TG_NT-TG_EGCG	0.0706031	0.445006	0.158657	11	0.876815	0.973455
Q3TDD9	WT_NT-WT_EGCG__-__TG_NT-TG_EGCG	-0.159931	0.137928	-1.15952	17	0.26227	0.701235
Q3TDK6	WT_NT-WT_EGCG__-__TG_NT-TG_EGCG	-0.0833364	0.146962	-0.56706	79	0.572281	0.88195
Q3TDN2	WT_NT-WT_EGCG__-__TG_NT-TG_EGCG	-0.411859	0.103866	-3.96529	13	0.00161429	0.0524196
Q3TDQ1	WT_NT-WT_EGCG__-__TG_NT-TG_EGCG	0.251539	0.279612	0.899601	14	0.383545	0.781885
Q3TEA8	WT_NT-WT_EGCG__-__TG_NT-TG_EGCG	-0.0488192	0.147461	-0.331065	16	0.744891	0.940667
Q3TES0	WT_NT-WT_EGCG__-__TG_NT-TG_EGCG	-0.203002	0.413567	-0.490855	10	0.634121	0.90477
Q3THE2	WT_NT-WT_EGCG__-__TG_NT-TG_EGCG	0.153979	0.314212	0.490049	15	0.631189	0.904366
Q3THK7	WT_NT-WT_EGCG__-__TG_NT-TG_EGCG	-0.172651	0.167291	-1.03204	71	0.305555	0.735477
Q3THS6	WT_NT-WT_EGCG__-__TG_NT-TG_EGCG	-0.154108	0.119249	-1.29232	35	0.204712	0.655542
Q3TLH4	WT_NT-WT_EGCG__-__TG_NT-TG_EGCG	0.302959	0.168072	1.80255	15	0.0915842	0.478377
Q3TMH2	WT_NT-WT_EGCG__-__TG_NT-TG_EGCG	-0.232634	0.139768	-1.66443	29	0.106796	0.513626
Q3TPX4	WT_NT-WT_EGCG__-__TG_NT-TG_EGCG	-0.366713	0.474257	-0.773237	12	0.454345	0.817707
Q3TVA9	WT_NT-WT_EGCG__-__TG_NT-TG_EGCG	0.0331867	0.759753	0.0436809	15	0.965735	0.996384
Q3TWI9	WT_NT-WT_EGCG__-__TG_NT-TG_EGCG	0.457699	0.521827	0.877109	16	0.393407	0.782822
Q3TXS7	WT_NT-WT_EGCG__-__TG_NT-TG_EGCG	-0.301638	0.128668	-2.34431	141	0.020458	0.249642
Q3TXX4	WT_NT-WT_EGCG__-__TG_NT-TG_EGCG	-0.0572009	0.0402857	-1.41988	70	0.160081	0.602833
Q3TY60	WT_NT-WT_EGCG__-__TG_NT-TG_EGCG	0.508404	0.12629	4.02567	18	0.000793167	0.0341318
Q3U0V1	WT_NT-WT_EGCG__-__TG_NT-TG_EGCG	-0.0121074	0.123803	-0.0977958	80	0.922339	0.988664
Q3U1J4	WT_NT-WT_EGCG__-__TG_NT-TG_EGCG	0.086499	0.113568	0.761652	120	0.447762	0.815156
Q3UEB3	WT_NT-WT_EGCG__-__TG_NT-TG_EGCG	0.584768	0.571015	1.02408	14	0.323166	0.739607
Q3UGC7	WT_NT-WT_EGCG__-__TG_NT-TG_EGCG	0.0494348	0.215767	0.229113	25	0.820645	0.966648
Q3UGR5	WT_NT-WT_EGCG__-__TG_NT-TG_EGCG	-0.0751553	0.113122	-0.664374	75	0.508488	0.846331
Q3UGS4	WT_NT-WT_EGCG__-__TG_NT-TG_EGCG	-0.0592758	0.373913	-0.158528	13	0.876477	0.973455
Q3UGY8	WT_NT-WT_EGCG__-__TG_NT-TG_EGCG	0.163456	0.346202	0.47214	13	0.644654	0.905856
Q3UH60	WT_NT-WT_EGCG__-__TG_NT-TG_EGCG	0.328325	0.447781	0.733227	9	0.48208	0.835427
Q3UH66	WT_NT-WT_EGCG__-__TG_NT-TG_EGCG	0.110909	0.0991975	1.11806	32	0.271865	0.706034
Q3UH99	WT_NT-WT_EGCG__-__TG_NT-TG_EGCG	0.125256	0.264387	0.473762	10	0.645844	0.906185
Q3UHB1	WT_NT-WT_EGCG__-__TG_NT-TG_EGCG	0.0405914	0.116334	0.348921	191	0.727533	0.93708
Q3UHB8	WT_NT-WT_EGCG__-__TG_NT-TG_EGCG	-0.258731	0.745555	-0.347032	15	0.733388	0.940652
Q3UHD6	WT_NT-WT_EGCG__-__TG_NT-TG_EGCG	-0.147932	0.244047	-0.60616	29	0.549124	0.868311
Q3UHD9	WT_NT-WT_EGCG__-__TG_NT-TG_EGCG	0.0552058	0.124503	0.443408	114	0.658311	0.91483
Q3UHJ0	WT_NT-WT_EGCG__-__TG_NT-TG_EGCG	0.0119333	0.0619665	0.192576	469	0.847374	0.970019
Q3UHK1	WT_NT-WT_EGCG__-__TG_NT-TG_EGCG	0.59808	0.149166	4.00948	13	0.00148534	0.0523819
Q3UHL1	WT_NT-WT_EGCG__-__TG_NT-TG_EGCG	0.163235	0.0830566	1.96534	324	0.0502283	0.368262
Q3UHX2	WT_NT-WT_EGCG__-__TG_NT-TG_EGCG	0.171531	0.221138	0.775675	38	0.442742	0.810423
Q3UI43	WT_NT-WT_EGCG__-__TG_NT-TG_EGCG	-0.0137889	0.427574	-0.0322493	9	0.974977	0.996878
Q3UIU2	WT_NT-WT_EGCG__-__TG_NT-TG_EGCG	-0.241891	0.218709	-1.10599	35	0.276274	0.712775
Q3UJD6	WT_NT-WT_EGCG__-__TG_NT-TG_EGCG	0.447497	0.287094	1.55871	14	0.141378	0.574648
Q3ULD5	WT_NT-WT_EGCG__-__TG_NT-TG_EGCG	0.0267169	0.138033	0.193555	79	0.847021	0.970019
Q3ULJ0	WT_NT-WT_EGCG__-__TG_NT-TG_EGCG	-0.102524	0.12009	-0.85373	105	0.395198	0.783938
Q3UM45	WT_NT-WT_EGCG__-__TG_NT-TG_EGCG	-0.0540244	0.10175	-0.530952	243	0.595937	0.885508
Q3UMR5	WT_NT-WT_EGCG__-__TG_NT-TG_EGCG	0.0545342	0.101129	0.539254	102	0.590887	0.885508
Q3UN04	WT_NT-WT_EGCG__-__TG_NT-TG_EGCG	0.275483	0.247923	1.11116	11	0.290196	0.725875
Q3UNH4	WT_NT-WT_EGCG__-__TG_NT-TG_EGCG	0.238667	0.126538	1.88613	133	0.0614579	0.402715
Q3UPH1	WT_NT-WT_EGCG__-__TG_NT-TG_EGCG	-0.0278209	0.293792	-0.094696	15	0.92581	0.98916
Q3UPL0	WT_NT-WT_EGCG__-__TG_NT-TG_EGCG	0.00456097	0.129553	0.0352054	165	0.971958	0.996878
Q3UQ44	WT_NT-WT_EGCG__-__TG_NT-TG_EGCG	-0.322526	0.205445	-1.56989	48	0.123009	0.540605
Q3UQ84	WT_NT-WT_EGCG__-__TG_NT-TG_EGCG	-0.179664	0.447349	-0.401619	16	0.693278	0.924995
Q3URS9	WT_NT-WT_EGCG__-__TG_NT-TG_EGCG	0.346665	0.406378	0.853062	14	0.407983	0.790299
Q3USB7	WT_NT-WT_EGCG__-__TG_NT-TG_EGCG	0.242066	0.346122	0.699366	12	0.497656	0.843441
Q3UTH8	WT_NT-WT_EGCG__-__TG_NT-TG_EGCG	-0.568281	0.271848	-2.09044	16	0.0528971	0.376633
Q3UTQ8	WT_NT-WT_EGCG__-__TG_NT-TG_EGCG	0.695985	0.438446	1.58739	15	0.133276	0.560938
Q3UUG6	WT_NT-WT_EGCG__-__TG_NT-TG_EGCG	-0.246658	0.185594	-1.32902	60	0.188873	0.634795
Q3UUI3	WT_NT-WT_EGCG__-__TG_NT-TG_EGCG	-0.288921	0.101078	-2.8584	34	0.00722056	0.135877
Q3UVX5	WT_NT-WT_EGCG__-__TG_NT-TG_EGCG	0.0064603	0.0791678	0.0816026	73	0.935186	0.990854
Q3UYC0	WT_NT-WT_EGCG__-__TG_NT-TG_EGCG	-0.0819522	0.137241	-0.597141	85	0.552001	0.870986
Q3UYG8	WT_NT-WT_EGCG__-__TG_NT-TG_EGCG	-0.446308	0.468957	-0.951705	11	0.36169	0.767669
Q3V1L4	WT_NT-WT_EGCG__-__TG_NT-TG_EGCG	-0.348807	0.15706	-2.22086	15	0.0421804	0.342721
Q3V3V9	WT_NT-WT_EGCG__-__TG_NT-TG_EGCG	0.371379	0.257578	1.44181	13	0.17301	0.619169
Q4ACU6	WT_NT-WT_EGCG__-__TG_NT-TG_EGCG	-0.298287	0.236074	-1.26354	15	0.225683	0.677268
Q4JIM5	WT_NT-WT_EGCG__-__TG_NT-TG_EGCG	-0.00278545	0.319412	-0.00872055	12	0.993185	0.997966
Q4KML4	WT_NT-WT_EGCG__-__TG_NT-TG_EGCG	-0.376729	0.206212	-1.8269	18	0.084345	0.473532
Q4KMM3	WT_NT-WT_EGCG__-__TG_NT-TG_EGCG	0.136111	0.0587142	2.3182	466	0.0208706	0.249642
Q4KUS2	WT_NT-WT_EGCG__-__TG_NT-TG_EGCG	-0.11473	0.164236	-0.698563	93	0.486568	0.836516
Q4V9Z5	WT_NT-WT_EGCG__-__TG_NT-TG_EGCG	-0.0973892	0.0907284	-1.07342	17	0.298086	0.728217
Q4VAA2	WT_NT-WT_EGCG__-__TG_NT-TG_EGCG	0.430297	0.13386	3.21453	51	0.00226799	0.0642346
Q4VAE3	WT_NT-WT_EGCG__-__TG_NT-TG_EGCG	-0.303917	0.288946	-1.05181	15	0.309536	0.735768
Q501J6	WT_NT-WT_EGCG__-__TG_NT-TG_EGCG	-0.426472	0.240773	-1.77126	18	0.0934478	0.482834
Q505D7	WT_NT-WT_EGCG__-__TG_NT-TG_EGCG	0.212097	0.474414	0.447073	18	0.660156	0.91483
Q505F5	WT_NT-WT_EGCG__-__TG_NT-TG_EGCG	0.284809	0.131709	2.1624	30	0.0386869	0.32871
Q52KR3	WT_NT-WT_EGCG__-__TG_NT-TG_EGCG	0.435036	0.484367	0.898153	11	0.38834	0.781885
Q569Z6	WT_NT-WT_EGCG__-__TG_NT-TG_EGCG	0.0148694	0.257764	0.0576861	15	0.95476	0.994558
Q56A07	WT_NT-WT_EGCG__-__TG_NT-TG_EGCG	0.426386	0.18091	2.35689	70	0.0212308	0.250462
Q59J78	WT_NT-WT_EGCG__-__TG_NT-TG_EGCG	-0.243331	0.176173	-1.38121	17	0.185102	0.6321
Q5DQR4	WT_NT-WT_EGCG__-__TG_NT-TG_EGCG	0.153045	0.12207	1.25375	99	0.212887	0.660845
Q5DTL9	WT_NT-WT_EGCG__-__TG_NT-TG_EGCG	-0.471192	0.193366	-2.43679	34	0.0202054	0.249642
Q5DU25	WT_NT-WT_EGCG__-__TG_NT-TG_EGCG	0.0239718	0.196865	0.121768	44	0.903637	0.981975
Q5EBJ4	WT_NT-WT_EGCG__-__TG_NT-TG_EGCG	0.205701	0.20244	1.01611	29	0.317982	0.737823
Q5F285	WT_NT-WT_EGCG__-__TG_NT-TG_EGCG	-0.0977895	0.410373	-0.238294	14	0.815106	0.963685
Q5FWK3	WT_NT-WT_EGCG__-__TG_NT-TG_EGCG	-0.230279	0.0966204	-2.38334	84	0.0194117	0.243813
Q5HZI2	WT_NT-WT_EGCG__-__TG_NT-TG_EGCG	-0.797814	0.61375	-1.2999	10	0.222799	0.675001
Q5M8N0	WT_NT-WT_EGCG__-__TG_NT-TG_EGCG	0.690449	0.208082	3.31816	55	0.00161133	0.0524196
Q5PR73	WT_NT-WT_EGCG__-__TG_NT-TG_EGCG	-0.231938	0.115477	-2.00852	66	0.0486824	0.365011
Q5RJI5	WT_NT-WT_EGCG__-__TG_NT-TG_EGCG	0.303633	0.197561	1.5369	81	0.128214	0.552697
Q5SP85	WT_NT-WT_EGCG__-__TG_NT-TG_EGCG	0.0575153	0.379138	0.1517	16	0.88132	0.974744
Q5SQX6	WT_NT-WT_EGCG__-__TG_NT-TG_EGCG	-0.00327018	0.101506	-0.0322168	323	0.974319	0.996878
Q5SRX1	WT_NT-WT_EGCG__-__TG_NT-TG_EGCG	-0.09982	0.094694	-1.05413	128	0.293808	0.725941
Q5SSL4	WT_NT-WT_EGCG__-__TG_NT-TG_EGCG	-0.196871	0.141364	-1.39266	114	0.166433	0.613619
Q5SSM3	WT_NT-WT_EGCG__-__TG_NT-TG_EGCG	0.0723275	0.19716	0.366847	29	0.716396	0.933224
Q5SUF2	WT_NT-WT_EGCG__-__TG_NT-TG_EGCG	-0.125383	0.258196	-0.48561	15	0.634261	0.90477
Q5SUR0	WT_NT-WT_EGCG__-__TG_NT-TG_EGCG	0.0416826	0.384447	0.108422	12	0.915453	0.986545
Q5SVL6	WT_NT-WT_EGCG__-__TG_NT-TG_EGCG	-0.205746	0.217639	-0.945355	29	0.352288	0.763062
Q5SW19	WT_NT-WT_EGCG__-__TG_NT-TG_EGCG	0.142583	0.298998	0.476871	16	0.639902	0.90477
Q5SWU9	WT_NT-WT_EGCG__-__TG_NT-TG_EGCG	0.167085	0.378837	0.441048	9	0.669583	0.918504
Q5SXY1	WT_NT-WT_EGCG__-__TG_NT-TG_EGCG	0.330955	0.380009	0.870913	10	0.404224	0.790299
Q5U3K5	WT_NT-WT_EGCG__-__TG_NT-TG_EGCG	0.028885	0.239535	0.120588	17	0.905431	0.982104
Q5U458	WT_NT-WT_EGCG__-__TG_NT-TG_EGCG	-0.270786	0.212317	-1.27539	30	0.21196	0.660845
Q5U4E0	WT_NT-WT_EGCG__-__TG_NT-TG_EGCG	0.0986303	0.250196	0.394212	15	0.698972	0.927696
Q5XG69	WT_NT-WT_EGCG__-__TG_NT-TG_EGCG	0.162882	0.216716	0.751592	24	0.459604	0.822127
Q5XJY5	WT_NT-WT_EGCG__-__TG_NT-TG_EGCG	-0.241067	0.165891	-1.45316	49	0.152554	0.594666
Q60597	WT_NT-WT_EGCG__-__TG_NT-TG_EGCG	-0.0116987	0.0838827	-0.139465	546	0.889134	0.977319
Q60598	WT_NT-WT_EGCG__-__TG_NT-TG_EGCG	0.123244	0.0832128	1.48107	140	0.140835	0.574215
Q60605	WT_NT-WT_EGCG__-__TG_NT-TG_EGCG	0.00483897	0.101966	0.0474565	95	0.962249	0.995112
Q60625	WT_NT-WT_EGCG__-__TG_NT-TG_EGCG	0.19943	0.0913472	2.1832	202	0.0301733	0.301614
Q60631	WT_NT-WT_EGCG__-__TG_NT-TG_EGCG	-0.255533	0.115857	-2.20558	172	0.0287389	0.293022
Q60634	WT_NT-WT_EGCG__-__TG_NT-TG_EGCG	-0.0352988	0.141789	-0.248953	91	0.803958	0.960141
Q60668	WT_NT-WT_EGCG__-__TG_NT-TG_EGCG	0.00729296	0.0997145	0.0731385	122	0.941816	0.990854
Q60676	WT_NT-WT_EGCG__-__TG_NT-TG_EGCG	0.0111124	0.134018	0.082917	114	0.934063	0.990854
Q60692	WT_NT-WT_EGCG__-__TG_NT-TG_EGCG	0.171355	0.163846	1.04582	54	0.300301	0.729711
Q60714	WT_NT-WT_EGCG__-__TG_NT-TG_EGCG	-0.0493218	0.453162	-0.108839	9	0.915718	0.986545
Q60737	WT_NT-WT_EGCG__-__TG_NT-TG_EGCG	0.149506	0.109341	1.36734	184	0.173186	0.619169
Q60749	WT_NT-WT_EGCG__-__TG_NT-TG_EGCG	-0.618025	0.277903	-2.22389	17	0.0399967	0.334496
Q60771	WT_NT-WT_EGCG__-__TG_NT-TG_EGCG	-0.106098	0.239679	-0.442666	38	0.660517	0.91483
Q60780	WT_NT-WT_EGCG__-__TG_NT-TG_EGCG	0.492069	0.228728	2.15133	37	0.0380477	0.328391
Q60817	WT_NT-WT_EGCG__-__TG_NT-TG_EGCG	-0.092762	0.206574	-0.449051	36	0.656087	0.913861
Q60829	WT_NT-WT_EGCG__-__TG_NT-TG_EGCG	-0.129624	0.180274	-0.719038	61	0.474863	0.831797
Q60854	WT_NT-WT_EGCG__-__TG_NT-TG_EGCG	0.192843	0.281513	0.685023	43	0.497006	0.843441
Q60864	WT_NT-WT_EGCG__-__TG_NT-TG_EGCG	-0.178483	0.0932905	-1.91319	304	0.0566629	0.388807
Q60865	WT_NT-WT_EGCG__-__TG_NT-TG_EGCG	0.277372	0.165397	1.67701	45	0.100475	0.500243
Q60870	WT_NT-WT_EGCG__-__TG_NT-TG_EGCG	0.185114	0.316989	0.583976	16	0.567379	0.878644
Q60875	WT_NT-WT_EGCG__-__TG_NT-TG_EGCG	0.0248638	0.132965	0.186995	65	0.852247	0.97006
Q60899	WT_NT-WT_EGCG__-__TG_NT-TG_EGCG	0.51995	0.326387	1.59305	15	0.132	0.560938
Q60900	WT_NT-WT_EGCG__-__TG_NT-TG_EGCG	0.212221	0.346723	0.612077	17	0.548587	0.8683
Q60902	WT_NT-WT_EGCG__-__TG_NT-TG_EGCG	-0.102308	0.113694	-0.899855	60	0.371795	0.777798
Q60930	WT_NT-WT_EGCG__-__TG_NT-TG_EGCG	0.0677863	0.0895121	0.757286	170	0.449927	0.815785
Q60931	WT_NT-WT_EGCG__-__TG_NT-TG_EGCG	-0.0994845	0.099807	-0.996768	113	0.321007	0.738489
Q60932	WT_NT-WT_EGCG__-__TG_NT-TG_EGCG	-0.017977	0.0824859	-0.21794	203	0.827695	0.970019
Q60960	WT_NT-WT_EGCG__-__TG_NT-TG_EGCG	-0.0317785	0.142589	-0.222867	19	0.826017	0.968945
Q60972	WT_NT-WT_EGCG__-__TG_NT-TG_EGCG	0.307231	0.45538	0.67467	13	0.511706	0.846331
Q60973	WT_NT-WT_EGCG__-__TG_NT-TG_EGCG	-0.159853	0.189088	-0.845389	12	0.414432	0.790299
Q60996	WT_NT-WT_EGCG__-__TG_NT-TG_EGCG	-0.00839874	0.153788	-0.0546125	51	0.956661	0.99466
Q61016	WT_NT-WT_EGCG__-__TG_NT-TG_EGCG	0.0727126	0.386899	0.187937	14	0.853623	0.97006
Q61024	WT_NT-WT_EGCG__-__TG_NT-TG_EGCG	0.0971621	0.173107	0.561285	17	0.581927	0.885508
Q61035	WT_NT-WT_EGCG__-__TG_NT-TG_EGCG	0.0884398	0.164844	0.536506	46	0.594194	0.885508
Q61036	WT_NT-WT_EGCG__-__TG_NT-TG_EGCG	-0.388356	0.165928	-2.34051	18	0.0309738	0.305935
Q61037	WT_NT-WT_EGCG__-__TG_NT-TG_EGCG	0.121745	0.298731	0.407541	11	0.691429	0.924202
Q61074	WT_NT-WT_EGCG__-__TG_NT-TG_EGCG	0.179239	0.318178	0.56333	13	0.582797	0.885508
Q61081	WT_NT-WT_EGCG__-__TG_NT-TG_EGCG	-0.0587748	0.127404	-0.461327	72	0.645955	0.906185
Q61097	WT_NT-WT_EGCG__-__TG_NT-TG_EGCG	-0.0363409	0.206865	-0.175675	16	0.862754	0.971094
Q61102	WT_NT-WT_EGCG__-__TG_NT-TG_EGCG	-0.0337649	0.172245	-0.196028	57	0.845286	0.970019
Q61137	WT_NT-WT_EGCG__-__TG_NT-TG_EGCG	0.0852905	0.145939	0.584425	68	0.560868	0.874406
Q61151	WT_NT-WT_EGCG__-__TG_NT-TG_EGCG	-0.0725884	0.102546	-0.707862	139	0.480216	0.835209
Q61165	WT_NT-WT_EGCG__-__TG_NT-TG_EGCG	-0.155383	0.511385	-0.303847	15	0.765418	0.947366
Q61166	WT_NT-WT_EGCG__-__TG_NT-TG_EGCG	0.127972	0.144427	0.886071	104	0.377624	0.777798
Q61171	WT_NT-WT_EGCG__-__TG_NT-TG_EGCG	-0.0247257	0.0625597	-0.395234	170	0.693166	0.924995
Q61187	WT_NT-WT_EGCG__-__TG_NT-TG_EGCG	-0.107457	0.14721	-0.729958	17	0.475355	0.831797
Q61189	WT_NT-WT_EGCG__-__TG_NT-TG_EGCG	0.247723	0.318993	0.776578	15	0.449481	0.815785
Q61191	WT_NT-WT_EGCG__-__TG_NT-TG_EGCG	-0.732681	0.638617	-1.14729	14	0.270489	0.706034
Q61205	WT_NT-WT_EGCG__-__TG_NT-TG_EGCG	0.039011	0.24126	0.161697	31	0.872594	0.973026
Q61206	WT_NT-WT_EGCG__-__TG_NT-TG_EGCG	-0.238753	0.113807	-2.09788	112	0.0381652	0.328391
Q61207	WT_NT-WT_EGCG__-__TG_NT-TG_EGCG	-0.0891104	0.101382	-0.878956	171	0.380659	0.778731
Q61234	WT_NT-WT_EGCG__-__TG_NT-TG_EGCG	-0.0259052	0.196814	-0.131623	28	0.896224	0.980014
Q61239	WT_NT-WT_EGCG__-__TG_NT-TG_EGCG	-0.710607	0.270044	-2.63145	9	0.0272938	0.281667
Q61282	WT_NT-WT_EGCG__-__TG_NT-TG_EGCG	0.404768	0.488753	0.828164	11	0.425181	0.795732
Q61290	WT_NT-WT_EGCG__-__TG_NT-TG_EGCG	0.0415817	0.220153	0.188876	11	0.853629	0.97006
Q61301	WT_NT-WT_EGCG__-__TG_NT-TG_EGCG	0.0203955	0.084396	0.241664	269	0.809224	0.961861
Q61316	WT_NT-WT_EGCG__-__TG_NT-TG_EGCG	0.0701056	0.0647892	1.08206	453	0.279803	0.715458
Q61330	WT_NT-WT_EGCG__-__TG_NT-TG_EGCG	-0.256147	0.39282	-0.652074	9	0.530652	0.85936
Q61335	WT_NT-WT_EGCG__-__TG_NT-TG_EGCG	0.370886	0.378721	0.979312	13	0.3453	0.761848
Q61361	WT_NT-WT_EGCG__-__TG_NT-TG_EGCG	0.0103908	0.0649601	0.159957	329	0.873013	0.973026
Q61387	WT_NT-WT_EGCG__-__TG_NT-TG_EGCG	0.715572	0.115425	6.19945	15	1.70139e-05	0.00188559
Q61411	WT_NT-WT_EGCG__-__TG_NT-TG_EGCG	-0.622709	0.0669153	-9.30593	18	2.67008e-08	7.56227e-06
Q61425	WT_NT-WT_EGCG__-__TG_NT-TG_EGCG	-0.257379	0.117521	-2.19008	88	0.0311634	0.305935
Q61481	WT_NT-WT_EGCG__-__TG_NT-TG_EGCG	0.121464	0.0925995	1.31171	104	0.192506	0.639787
Q61490	WT_NT-WT_EGCG__-__TG_NT-TG_EGCG	-0.0572764	0.0875932	-0.653891	200	0.513933	0.846331
Q61543	WT_NT-WT_EGCG__-__TG_NT-TG_EGCG	0.167821	0.252573	0.664446	59	0.508994	0.846331
Q61545	WT_NT-WT_EGCG__-__TG_NT-TG_EGCG	0.347738	0.167022	2.08199	12	0.0594133	0.394783
Q61548	WT_NT-WT_EGCG__-__TG_NT-TG_EGCG	-0.00757379	0.076813	-0.0986004	346	0.921513	0.988609
Q61553	WT_NT-WT_EGCG__-__TG_NT-TG_EGCG	-0.0850083	0.0881504	-0.964355	261	0.33576	0.75382
Q61584	WT_NT-WT_EGCG__-__TG_NT-TG_EGCG	-0.43756	0.304516	-1.4369	15	0.171276	0.619169
Q61595	WT_NT-WT_EGCG__-__TG_NT-TG_EGCG	0.388542	0.248388	1.56426	50	0.124065	0.542439
Q61598	WT_NT-WT_EGCG__-__TG_NT-TG_EGCG	-0.00547213	0.070389	-0.0777413	291	0.938087	0.990854
Q61599	WT_NT-WT_EGCG__-__TG_NT-TG_EGCG	-0.104927	0.163048	-0.643537	9	0.535927	0.86187
Q61644	WT_NT-WT_EGCG__-__TG_NT-TG_EGCG	0.0584047	0.0800167	0.729907	277	0.466064	0.827872
Q61655	WT_NT-WT_EGCG__-__TG_NT-TG_EGCG	-0.0249694	0.223957	-0.111492	15	0.912705	0.985799
Q61656	WT_NT-WT_EGCG__-__TG_NT-TG_EGCG	-0.0452488	0.106159	-0.426235	138	0.670601	0.918504
Q61696	WT_NT-WT_EGCG__-__TG_NT-TG_EGCG	-0.151111	0.116734	-1.29449	59	0.200541	0.647881
Q61699	WT_NT-WT_EGCG__-__TG_NT-TG_EGCG	-0.0349627	0.0681901	-0.512724	401	0.608427	0.89131
Q61701	WT_NT-WT_EGCG__-__TG_NT-TG_EGCG	-0.42008	0.445211	-0.943552	15	0.360349	0.767669
Q61735	WT_NT-WT_EGCG__-__TG_NT-TG_EGCG	-0.329426	0.375265	-0.877848	16	0.393018	0.782658
Q61753	WT_NT-WT_EGCG__-__TG_NT-TG_EGCG	0.11667	0.0995899	1.17151	109	0.24395	0.683328
Q61768	WT_NT-WT_EGCG__-__TG_NT-TG_EGCG	0.0906742	0.159857	0.567219	79	0.572173	0.88195
Q61792	WT_NT-WT_EGCG__-__TG_NT-TG_EGCG	0.375992	0.107679	3.4918	104	0.000705566	0.0315524
Q61831	WT_NT-WT_EGCG__-__TG_NT-TG_EGCG	-0.346206	0.333173	-1.03912	16	0.3142	0.737823
Q61838	WT_NT-WT_EGCG__-__TG_NT-TG_EGCG	-0.385451	0.116461	-3.30971	278	0.00105721	0.0421005
Q61879	WT_NT-WT_EGCG__-__TG_NT-TG_EGCG	-0.0226612	0.0686849	-0.329929	598	0.741569	0.940667
Q61885	WT_NT-WT_EGCG__-__TG_NT-TG_EGCG	-0.0278723	0.0961966	-0.289743	128	0.772482	0.947366
Q61937	WT_NT-WT_EGCG__-__TG_NT-TG_EGCG	-0.0648371	0.111753	-0.580185	85	0.563325	0.876092
Q61990	WT_NT-WT_EGCG__-__TG_NT-TG_EGCG	-0.100919	0.118887	-0.848858	65	0.399076	0.788106
Q62048	WT_NT-WT_EGCG__-__TG_NT-TG_EGCG	0.156345	0.132667	1.17848	56	0.243589	0.683292
Q62059	WT_NT-WT_EGCG__-__TG_NT-TG_EGCG	-0.301564	0.159912	-1.88581	126	0.0616224	0.402757
Q62083	WT_NT-WT_EGCG__-__TG_NT-TG_EGCG	-0.150264	0.107676	-1.39552	12	0.188146	0.634371
Q62093	WT_NT-WT_EGCG__-__TG_NT-TG_EGCG	-0.289365	0.895844	-0.323008	16	0.750872	0.942361
Q62108	WT_NT-WT_EGCG__-__TG_NT-TG_EGCG	0.109492	0.107811	1.01559	303	0.310634	0.735768
Q62165	WT_NT-WT_EGCG__-__TG_NT-TG_EGCG	-0.115227	0.160924	-0.716031	29	0.479699	0.835209
Q62167	WT_NT-WT_EGCG__-__TG_NT-TG_EGCG	-0.182859	0.136449	-1.34013	104	0.183125	0.631717
Q62186	WT_NT-WT_EGCG__-__TG_NT-TG_EGCG	0.569207	0.402157	1.41538	12	0.182381	0.631644
Q62188	WT_NT-WT_EGCG__-__TG_NT-TG_EGCG	0.0624395	0.10886	0.573577	293	0.566694	0.878644
Q62205	WT_NT-WT_EGCG__-__TG_NT-TG_EGCG	0.0478727	0.095666	0.500415	15	0.624045	0.90104
Q62241	WT_NT-WT_EGCG__-__TG_NT-TG_EGCG	0.348828	0.382192	0.912702	16	0.374947	0.777798
Q62261	WT_NT-WT_EGCG__-__TG_NT-TG_EGCG	-0.0157272	0.0392331	-0.400867	1775	0.688567	0.92275
Q62277	WT_NT-WT_EGCG__-__TG_NT-TG_EGCG	-0.109294	0.118494	-0.922356	71	0.359467	0.766762
Q62283	WT_NT-WT_EGCG__-__TG_NT-TG_EGCG	0.586577	0.171334	3.42358	29	0.00186234	0.0593389
Q62318	WT_NT-WT_EGCG__-__TG_NT-TG_EGCG	-0.0342662	0.162622	-0.210711	45	0.834064	0.970019
Q62348	WT_NT-WT_EGCG__-__TG_NT-TG_EGCG	-0.160318	0.0755818	-2.12111	35	0.0410695	0.33989
Q62376	WT_NT-WT_EGCG__-__TG_NT-TG_EGCG	-0.548748	0.531126	-1.03318	15	0.317891	0.737823
Q62393	WT_NT-WT_EGCG__-__TG_NT-TG_EGCG	0.112514	0.126923	0.88648	16	0.388489	0.781885
Q62417	WT_NT-WT_EGCG__-__TG_NT-TG_EGCG	0.186856	0.172812	1.08127	72	0.283187	0.71754
Q62418	WT_NT-WT_EGCG__-__TG_NT-TG_EGCG	0.107634	0.113678	0.946836	128	0.345506	0.761848
Q62419	WT_NT-WT_EGCG__-__TG_NT-TG_EGCG	-0.0462092	0.180632	-0.25582	34	0.799631	0.960141
Q62420	WT_NT-WT_EGCG__-__TG_NT-TG_EGCG	0.145785	0.0791778	1.84124	89	0.0689177	0.424327
Q62421	WT_NT-WT_EGCG__-__TG_NT-TG_EGCG	0.0354035	0.166027	0.213239	42	0.832172	0.970019
Q62425	WT_NT-WT_EGCG__-__TG_NT-TG_EGCG	0.0153851	0.104737	0.146894	73	0.883621	0.975043
Q62426	WT_NT-WT_EGCG__-__TG_NT-TG_EGCG	0.139642	0.156821	0.890459	57	0.376962	0.777798
Q62433	WT_NT-WT_EGCG__-__TG_NT-TG_EGCG	-0.209605	0.107957	-1.94155	146	0.0541174	0.379681
Q62442	WT_NT-WT_EGCG__-__TG_NT-TG_EGCG	-0.444083	0.452476	-0.98145	16	0.340979	0.756891
Q62443	WT_NT-WT_EGCG__-__TG_NT-TG_EGCG	0.186316	0.134664	1.38356	93	0.169806	0.618478
Q62446	WT_NT-WT_EGCG__-__TG_NT-TG_EGCG	-0.253538	0.215925	-1.17419	48	0.24611	0.686362
Q62448	WT_NT-WT_EGCG__-__TG_NT-TG_EGCG	-0.0661054	0.259016	-0.255217	15	0.802022	0.960141
Q62465	WT_NT-WT_EGCG__-__TG_NT-TG_EGCG	0.0476449	0.134031	0.355478	71	0.723285	0.935078
Q62523	WT_NT-WT_EGCG__-__TG_NT-TG_EGCG	-0.0247251	0.160825	-0.153739	35	0.878699	0.973455
Q63810	WT_NT-WT_EGCG__-__TG_NT-TG_EGCG	0.069424	0.0933504	0.743693	110	0.458648	0.820993
Q63836	WT_NT-WT_EGCG__-__TG_NT-TG_EGCG	-1.18125	0.25848	-4.56997	11	0.000803415	0.0341318
Q63844	WT_NT-WT_EGCG__-__TG_NT-TG_EGCG	-0.111733	0.160242	-0.697274	66	0.48808	0.836516
Q63912	WT_NT-WT_EGCG__-__TG_NT-TG_EGCG	0.0256186	0.13328	0.192216	37	0.848624	0.970019
Q63932	WT_NT-WT_EGCG__-__TG_NT-TG_EGCG	-0.33264	0.143261	-2.32192	11	0.0404409	0.335778
Q64010	WT_NT-WT_EGCG__-__TG_NT-TG_EGCG	0.130033	0.163868	0.793525	89	0.429582	0.799274
Q640R3	WT_NT-WT_EGCG__-__TG_NT-TG_EGCG	-0.00856733	0.119032	-0.0719748	98	0.942769	0.990854
Q64105	WT_NT-WT_EGCG__-__TG_NT-TG_EGCG	-0.0482362	0.105592	-0.456816	107	0.648729	0.909077
Q64133	WT_NT-WT_EGCG__-__TG_NT-TG_EGCG	-0.315897	0.149064	-2.1192	80	0.0371749	0.32811
Q641P0	WT_NT-WT_EGCG__-__TG_NT-TG_EGCG	0.00187669	0.108591	0.0172822	134	0.986237	0.997618
Q64213	WT_NT-WT_EGCG__-__TG_NT-TG_EGCG	-0.300997	0.228438	-1.31763	44	0.194447	0.643694
Q64310	WT_NT-WT_EGCG__-__TG_NT-TG_EGCG	-0.0658229	0.21645	-0.304102	12	0.766259	0.947366
Q64331	WT_NT-WT_EGCG__-__TG_NT-TG_EGCG	-0.198167	0.514697	-0.385016	12	0.706962	0.93065
Q64332	WT_NT-WT_EGCG__-__TG_NT-TG_EGCG	-0.0313422	0.0776422	-0.403675	331	0.686713	0.922716
Q64433	WT_NT-WT_EGCG__-__TG_NT-TG_EGCG	-0.0417572	0.105938	-0.394165	76	0.694563	0.924995
Q64471	WT_NT-WT_EGCG__-__TG_NT-TG_EGCG	0.0868024	0.264004	0.328792	16	0.746577	0.940667
Q64487	WT_NT-WT_EGCG__-__TG_NT-TG_EGCG	0.000660317	0.169788	0.00388906	76	0.996907	0.998535
Q64514	WT_NT-WT_EGCG__-__TG_NT-TG_EGCG	-0.132986	0.106085	-1.25358	187	0.21156	0.660845
Q64516	WT_NT-WT_EGCG__-__TG_NT-TG_EGCG	-0.0401814	0.188734	-0.212899	91	0.831882	0.970019
Q64519	WT_NT-WT_EGCG__-__TG_NT-TG_EGCG	0.00332898	0.396625	0.00839328	16	0.993407	0.997966
Q64520	WT_NT-WT_EGCG__-__TG_NT-TG_EGCG	-0.260847	0.191086	-1.36508	35	0.18094	0.63042
Q64521	WT_NT-WT_EGCG__-__TG_NT-TG_EGCG	-0.0812249	0.0687506	-1.18144	459	0.238038	0.68176
Q64674	WT_NT-WT_EGCG__-__TG_NT-TG_EGCG	0.0886551	0.126342	0.701705	51	0.486053	0.836516
Q64727	WT_NT-WT_EGCG__-__TG_NT-TG_EGCG	0.00322285	0.0866108	0.0372108	226	0.97035	0.996426
Q64737	WT_NT-WT_EGCG__-__TG_NT-TG_EGCG	0.377162	0.180029	2.095	14	0.0548375	0.379681
Q68ED7	WT_NT-WT_EGCG__-__TG_NT-TG_EGCG	-0.627513	0.238741	-2.62842	16	0.0182545	0.237402
Q68FD5	WT_NT-WT_EGCG__-__TG_NT-TG_EGCG	-0.0371952	0.0333136	-1.11652	1564	0.264373	0.701235
Q68FE6	WT_NT-WT_EGCG__-__TG_NT-TG_EGCG	-0.234505	0.414538	-0.565702	15	0.579961	0.885508
Q68FF6	WT_NT-WT_EGCG__-__TG_NT-TG_EGCG	-0.042353	0.089768	-0.471805	215	0.637544	0.90477
Q68FL4	WT_NT-WT_EGCG__-__TG_NT-TG_EGCG	0.0389472	0.13319	0.292417	65	0.770899	0.947366
Q68FL6	WT_NT-WT_EGCG__-__TG_NT-TG_EGCG	0.0530248	0.21495	0.246685	16	0.808289	0.961846
Q68FM6	WT_NT-WT_EGCG__-__TG_NT-TG_EGCG	0.189039	0.369119	0.512136	14	0.616539	0.895985
Q69Z98	WT_NT-WT_EGCG__-__TG_NT-TG_EGCG	-0.0516615	0.25434	-0.20312	15	0.841771	0.970019
Q69ZK9	WT_NT-WT_EGCG__-__TG_NT-TG_EGCG	0.242946	0.216635	1.12145	37	0.26932	0.706034
Q69ZW3	WT_NT-WT_EGCG__-__TG_NT-TG_EGCG	-0.368867	0.247039	-1.49315	17	0.153725	0.597772
Q6A065	WT_NT-WT_EGCG__-__TG_NT-TG_EGCG	-0.105448	0.189826	-0.5555	28	0.582965	0.885508
Q6A0A9	WT_NT-WT_EGCG__-__TG_NT-TG_EGCG	-0.0600758	0.146307	-0.410614	33	0.68401	0.92202
Q6A4J8	WT_NT-WT_EGCG__-__TG_NT-TG_EGCG	-0.0598762	0.134677	-0.444593	100	0.657575	0.91483
Q6DFW4	WT_NT-WT_EGCG__-__TG_NT-TG_EGCG	0.0178672	0.200643	0.0890497	13	0.9304	0.990854
Q6GQS1	WT_NT-WT_EGCG__-__TG_NT-TG_EGCG	-0.261434	0.459974	-0.568367	12	0.580266	0.885508
Q6GQT9	WT_NT-WT_EGCG__-__TG_NT-TG_EGCG	-0.231713	0.508231	-0.45592	15	0.654978	0.912815
Q6IRU2	WT_NT-WT_EGCG__-__TG_NT-TG_EGCG	-0.0678894	0.22106	-0.307109	15	0.762983	0.947366
Q6IRU5	WT_NT-WT_EGCG__-__TG_NT-TG_EGCG	0.373022	0.143913	2.59201	107	0.0108741	0.17768
Q6KAR6	WT_NT-WT_EGCG__-__TG_NT-TG_EGCG	-0.914032	0.497654	-1.83668	16	0.0849059	0.473578
Q6NS52	WT_NT-WT_EGCG__-__TG_NT-TG_EGCG	0.197503	0.130363	1.51502	93	0.133158	0.560938
Q6NV83	WT_NT-WT_EGCG__-__TG_NT-TG_EGCG	-0.466543	0.400042	-1.16624	10	0.270579	0.706034
Q6NVE8	WT_NT-WT_EGCG__-__TG_NT-TG_EGCG	0.118369	0.270697	0.437274	15	0.668143	0.918504
Q6NVE9	WT_NT-WT_EGCG__-__TG_NT-TG_EGCG	0.357449	0.286814	1.24627	16	0.230604	0.677268
Q6NVF0	WT_NT-WT_EGCG__-__TG_NT-TG_EGCG	0.354618	0.512468	0.691981	11	0.503294	0.846331
Q6NVF9	WT_NT-WT_EGCG__-__TG_NT-TG_EGCG	0.456132	0.605973	0.752727	9	0.470843	0.830054
Q6NVG1	WT_NT-WT_EGCG__-__TG_NT-TG_EGCG	0.541584	0.373795	1.44888	12	0.172995	0.619169
Q6NXK7	WT_NT-WT_EGCG__-__TG_NT-TG_EGCG	0.107791	0.408541	0.263844	18	0.794897	0.958425
Q6NZC7	WT_NT-WT_EGCG__-__TG_NT-TG_EGCG	-0.123143	0.153456	-0.80246	17	0.433363	0.800465
Q6NZJ6	WT_NT-WT_EGCG__-__TG_NT-TG_EGCG	0.219046	0.213962	1.02376	49	0.310976	0.735768
Q6NZL0	WT_NT-WT_EGCG__-__TG_NT-TG_EGCG	0.0616553	0.131522	0.468783	106	0.640187	0.90477
Q6P069	WT_NT-WT_EGCG__-__TG_NT-TG_EGCG	-0.117207	0.133184	-0.880042	26	0.386899	0.781885
Q6P1B1	WT_NT-WT_EGCG__-__TG_NT-TG_EGCG	0.240198	0.156773	1.53213	64	0.130418	0.557778
Q6P1D5	WT_NT-WT_EGCG__-__TG_NT-TG_EGCG	-0.458633	0.314961	-1.45616	13	0.169073	0.618317
Q6P1F6	WT_NT-WT_EGCG__-__TG_NT-TG_EGCG	0.0723895	0.116775	0.619908	99	0.536743	0.86187
Q6P2B1	WT_NT-WT_EGCG__-__TG_NT-TG_EGCG	-0.135216	0.125951	-1.07356	31	0.291308	0.725875
Q6P3A8	WT_NT-WT_EGCG__-__TG_NT-TG_EGCG	-0.0616492	0.191166	-0.322491	29	0.749394	0.941916
Q6P4U0	WT_NT-WT_EGCG__-__TG_NT-TG_EGCG	-0.268705	0.623808	-0.43075	16	0.672397	0.918504
Q6P542	WT_NT-WT_EGCG__-__TG_NT-TG_EGCG	0.193524	0.195769	0.988531	14	0.339671	0.755515
Q6P5E4	WT_NT-WT_EGCG__-__TG_NT-TG_EGCG	-0.329536	0.166352	-1.98096	75	0.0512622	0.370514
Q6P5F6	WT_NT-WT_EGCG__-__TG_NT-TG_EGCG	-0.257536	0.205534	-1.25301	32	0.219282	0.671008
Q6P5F7	WT_NT-WT_EGCG__-__TG_NT-TG_EGCG	0.234753	0.168134	1.39623	19	0.178747	0.629318
Q6P5F9	WT_NT-WT_EGCG__-__TG_NT-TG_EGCG	-0.031912	0.118202	-0.269978	101	0.787728	0.954561
Q6P8J7	WT_NT-WT_EGCG__-__TG_NT-TG_EGCG	-0.104837	0.388883	-0.269584	12	0.79206	0.957307
Q6P8X1	WT_NT-WT_EGCG__-__TG_NT-TG_EGCG	0.239792	0.120318	1.99299	15	0.0647799	0.411993
Q6P9K8	WT_NT-WT_EGCG__-__TG_NT-TG_EGCG	0.0909866	0.141752	0.641873	136	0.522036	0.853011
Q6P9K9	WT_NT-WT_EGCG__-__TG_NT-TG_EGCG	0.132931	0.125885	1.05597	87	0.293905	0.725941
Q6P9R2	WT_NT-WT_EGCG__-__TG_NT-TG_EGCG	-0.0591384	0.391115	-0.151205	15	0.881829	0.974744
Q6P9S0	WT_NT-WT_EGCG__-__TG_NT-TG_EGCG	0.0336403	0.111366	0.30207	10	0.768788	0.947366
Q6PA06	WT_NT-WT_EGCG__-__TG_NT-TG_EGCG	-0.246064	0.435827	-0.56459	10	0.584794	0.885508
Q6PAJ1	WT_NT-WT_EGCG__-__TG_NT-TG_EGCG	-0.355181	0.667158	-0.532379	15	0.602261	0.887178
Q6PAR5	WT_NT-WT_EGCG__-__TG_NT-TG_EGCG	0.287309	0.282925	1.0155	16	0.324981	0.742272
Q6PB44	WT_NT-WT_EGCG__-__TG_NT-TG_EGCG	0.120595	0.290496	0.415134	13	0.684814	0.922129
Q6PB66	WT_NT-WT_EGCG__-__TG_NT-TG_EGCG	-0.282642	0.0920963	-3.06898	166	0.00250943	0.0687801
Q6PCP5	WT_NT-WT_EGCG__-__TG_NT-TG_EGCG	-0.0785891	0.144511	-0.543828	56	0.588719	0.885508
Q6PD03	WT_NT-WT_EGCG__-__TG_NT-TG_EGCG	-0.0601289	0.181644	-0.331027	13	0.745899	0.940667
Q6PDG5	WT_NT-WT_EGCG__-__TG_NT-TG_EGCG	0.025824	0.321976	0.0802046	10	0.937657	0.990854
Q6PDI6	WT_NT-WT_EGCG__-__TG_NT-TG_EGCG	0.530111	1.20557	0.43972	8	0.671777	0.918504
Q6PDL0	WT_NT-WT_EGCG__-__TG_NT-TG_EGCG	0.00644189	0.127183	0.0506505	115	0.959692	0.99466
Q6PDM2	WT_NT-WT_EGCG__-__TG_NT-TG_EGCG	-0.084073	0.138863	-0.605436	15	0.55394	0.872614
Q6PDN3	WT_NT-WT_EGCG__-__TG_NT-TG_EGCG	-0.308246	0.214053	-1.44005	14	0.171841	0.619169
Q6PE01	WT_NT-WT_EGCG__-__TG_NT-TG_EGCG	0.00811352	0.359107	0.0225936	8	0.982528	0.997618
Q6PE13	WT_NT-WT_EGCG__-__TG_NT-TG_EGCG	0.175022	0.296525	0.590243	12	0.565977	0.878574
Q6PE15	WT_NT-WT_EGCG__-__TG_NT-TG_EGCG	0.160696	0.268163	0.599247	13	0.559307	0.874244
Q6PEB6	WT_NT-WT_EGCG__-__TG_NT-TG_EGCG	-0.249429	0.222947	-1.11879	30	0.27211	0.706034
Q6PER3	WT_NT-WT_EGCG__-__TG_NT-TG_EGCG	-0.163329	0.118706	-1.37591	137	0.171095	0.619169
Q6PF93	WT_NT-WT_EGCG__-__TG_NT-TG_EGCG	0.0530467	0.362167	0.14647	16	0.88538	0.975717
Q6PFD5	WT_NT-WT_EGCG__-__TG_NT-TG_EGCG	-0.140834	0.396467	-0.355222	16	0.727063	0.936948
Q6PFE7	WT_NT-WT_EGCG__-__TG_NT-TG_EGCG	0.0931652	0.521694	0.178582	12	0.861245	0.971094
Q6PGF7	WT_NT-WT_EGCG__-__TG_NT-TG_EGCG	-0.0428503	0.167135	-0.256381	16	0.800924	0.960141
Q6PGN3	WT_NT-WT_EGCG__-__TG_NT-TG_EGCG	0.11506	0.174156	0.660672	66	0.511122	0.846331
Q6PH08	WT_NT-WT_EGCG__-__TG_NT-TG_EGCG	0.276064	0.194327	1.42061	66	0.160137	0.602833
Q6PHN9	WT_NT-WT_EGCG__-__TG_NT-TG_EGCG	0.0835782	0.0811208	1.03029	80	0.305977	0.735768
Q6PHU5	WT_NT-WT_EGCG__-__TG_NT-TG_EGCG	0.0985688	0.356077	0.276819	16	0.785463	0.952949
Q6PHZ2	WT_NT-WT_EGCG__-__TG_NT-TG_EGCG	-0.271045	0.235103	-1.15288	48	0.254671	0.690591
Q6PHZ8	WT_NT-WT_EGCG__-__TG_NT-TG_EGCG	0.420521	0.174365	2.41173	15	0.0291488	0.294842
Q6PIC6	WT_NT-WT_EGCG__-__TG_NT-TG_EGCG	-0.0460819	0.0519616	-0.886845	462	0.375624	0.777798
Q6PIE5	WT_NT-WT_EGCG__-__TG_NT-TG_EGCG	-0.177734	0.077866	-2.28256	414	0.0229629	0.260144
Q6R891	WT_NT-WT_EGCG__-__TG_NT-TG_EGCG	0.115479	0.104749	1.10244	190	0.271665	0.706034
Q6URW6	WT_NT-WT_EGCG__-__TG_NT-TG_EGCG	-0.0604168	0.117757	-0.513063	28	0.611931	0.893364
Q6VNS1	WT_NT-WT_EGCG__-__TG_NT-TG_EGCG	-0.665503	0.394416	-1.68731	10	0.122436	0.540605
Q6W8Q3	WT_NT-WT_EGCG__-__TG_NT-TG_EGCG	0.0575509	0.368631	0.156121	16	0.877891	0.973455
Q6WVG3	WT_NT-WT_EGCG__-__TG_NT-TG_EGCG	0.0659565	0.118919	0.554633	142	0.580019	0.885508
Q6X893	WT_NT-WT_EGCG__-__TG_NT-TG_EGCG	-0.229187	0.144046	-1.59107	48	0.11816	0.536879
Q6ZPE2	WT_NT-WT_EGCG__-__TG_NT-TG_EGCG	-0.00808003	0.102925	-0.0785041	230	0.937495	0.990854
Q6ZPJ3	WT_NT-WT_EGCG__-__TG_NT-TG_EGCG	0.105555	0.112974	0.934326	85	0.352783	0.763062
Q6ZPQ6	WT_NT-WT_EGCG__-__TG_NT-TG_EGCG	0.36203	0.206628	1.75209	22	0.0936877	0.482834
Q6ZPU9	WT_NT-WT_EGCG__-__TG_NT-TG_EGCG	-0.297073	0.948744	-0.313122	10	0.760621	0.947153
Q6ZQ18	WT_NT-WT_EGCG__-__TG_NT-TG_EGCG	-0.175277	0.601598	-0.291352	15	0.774773	0.948395
Q6ZQ38	WT_NT-WT_EGCG__-__TG_NT-TG_EGCG	-0.0788889	0.0588696	-1.34006	584	0.180746	0.63042
Q6ZQ58	WT_NT-WT_EGCG__-__TG_NT-TG_EGCG	-0.206075	0.19688	-1.0467	13	0.314309	0.737823
Q6ZQH8	WT_NT-WT_EGCG__-__TG_NT-TG_EGCG	0.268832	0.466427	0.576366	14	0.573518	0.882705
Q6ZQI3	WT_NT-WT_EGCG__-__TG_NT-TG_EGCG	0.0287911	0.22838	0.126067	14	0.901472	0.981449
Q6ZWN5	WT_NT-WT_EGCG__-__TG_NT-TG_EGCG	-0.03655	0.129513	-0.28221	76	0.778549	0.950417
Q6ZWR6	WT_NT-WT_EGCG__-__TG_NT-TG_EGCG	0.0606776	0.165878	0.365797	33	0.716851	0.933224
Q6ZWU9	WT_NT-WT_EGCG__-__TG_NT-TG_EGCG	-0.660323	0.182442	-3.61936	46	0.000732495	0.0321919
Q6ZWV3	WT_NT-WT_EGCG__-__TG_NT-TG_EGCG	0.246948	0.105206	2.34728	105	0.0207859	0.249642
Q6ZWV7	WT_NT-WT_EGCG__-__TG_NT-TG_EGCG	-0.0514043	0.171861	-0.299104	14	0.769255	0.947366
Q6ZWX6	WT_NT-WT_EGCG__-__TG_NT-TG_EGCG	-0.221567	0.152359	-1.45425	63	0.150842	0.593358
Q6ZWY8	WT_NT-WT_EGCG__-__TG_NT-TG_EGCG	-0.160725	0.203125	-0.79126	16	0.440365	0.807547
Q71LX4	WT_NT-WT_EGCG__-__TG_NT-TG_EGCG	-0.00689421	0.145258	-0.0474619	145	0.96221	0.995112
Q71M36	WT_NT-WT_EGCG__-__TG_NT-TG_EGCG	0.247064	0.130545	1.89256	67	0.0627371	0.40588
Q76MZ3	WT_NT-WT_EGCG__-__TG_NT-TG_EGCG	-0.0747332	0.0770071	-0.970471	402	0.332395	0.750384
Q78IK2	WT_NT-WT_EGCG__-__TG_NT-TG_EGCG	-0.317149	0.154742	-2.04953	19	0.0544729	0.379681
Q78JW9	WT_NT-WT_EGCG__-__TG_NT-TG_EGCG	0.0324064	0.590957	0.0548372	12	0.957171	0.99466
Q78PY7	WT_NT-WT_EGCG__-__TG_NT-TG_EGCG	0.152842	0.096356	1.58622	116	0.115411	0.531975
Q78YZ6	WT_NT-WT_EGCG__-__TG_NT-TG_EGCG	-0.0333595	0.303844	-0.109791	16	0.91394	0.985989
Q78ZA7	WT_NT-WT_EGCG__-__TG_NT-TG_EGCG	0.0226403	0.138658	0.163282	48	0.870982	0.972463
Q791T5	WT_NT-WT_EGCG__-__TG_NT-TG_EGCG	-0.156929	0.123096	-1.27485	48	0.208497	0.656431
Q791V5	WT_NT-WT_EGCG__-__TG_NT-TG_EGCG	0.178017	0.121284	1.46777	106	0.145126	0.577465
Q7M6Y3	WT_NT-WT_EGCG__-__TG_NT-TG_EGCG	-0.00760132	0.115439	-0.0658472	82	0.94766	0.992434
Q7TMB8	WT_NT-WT_EGCG__-__TG_NT-TG_EGCG	0.204766	0.119156	1.71847	86	0.0893082	0.477947
Q7TME0	WT_NT-WT_EGCG__-__TG_NT-TG_EGCG	0.177768	0.133134	1.33526	131	0.184108	0.6321
Q7TMF3	WT_NT-WT_EGCG__-__TG_NT-TG_EGCG	-0.126122	0.123443	-1.02171	125	0.308893	0.735768
Q7TMK9	WT_NT-WT_EGCG__-__TG_NT-TG_EGCG	-0.156855	0.0939952	-1.66876	138	0.0974325	0.494188
Q7TMM9	WT_NT-WT_EGCG__-__TG_NT-TG_EGCG	0.103203	0.158064	0.652918	19	0.521632	0.853011
Q7TMY8	WT_NT-WT_EGCG__-__TG_NT-TG_EGCG	0.0439736	0.2392	0.183836	30	0.855379	0.97006
Q7TN98	WT_NT-WT_EGCG__-__TG_NT-TG_EGCG	-0.773972	0.397342	-1.94787	14	0.0717678	0.432473
Q7TNG5	WT_NT-WT_EGCG__-__TG_NT-TG_EGCG	0.312477	0.534224	0.584917	15	0.567298	0.878644
Q7TNM2	WT_NT-WT_EGCG__-__TG_NT-TG_EGCG	-0.437461	0.281573	-1.55363	8	0.158877	0.602833
Q7TNS2	WT_NT-WT_EGCG__-__TG_NT-TG_EGCG	0.257659	0.370776	0.694917	16	0.497076	0.843441
Q7TPM6	WT_NT-WT_EGCG__-__TG_NT-TG_EGCG	-0.0613346	0.17737	-0.345801	17	0.733735	0.940652
Q7TPR4	WT_NT-WT_EGCG__-__TG_NT-TG_EGCG	0.179713	0.0734388	2.44711	304	0.0149666	0.215418
Q7TPS5	WT_NT-WT_EGCG__-__TG_NT-TG_EGCG	0.0196404	0.222017	0.0884636	13	0.930856	0.990854
Q7TQ95	WT_NT-WT_EGCG__-__TG_NT-TG_EGCG	-0.121368	0.162064	-0.748886	67	0.456547	0.819951
Q7TQD2	WT_NT-WT_EGCG__-__TG_NT-TG_EGCG	0.390585	0.170069	2.29663	129	0.0232517	0.262251
Q7TQF7	WT_NT-WT_EGCG__-__TG_NT-TG_EGCG	-0.0645414	0.0949273	-0.679903	288	0.497112	0.843441
Q7TQI3	WT_NT-WT_EGCG__-__TG_NT-TG_EGCG	-0.00675888	0.112444	-0.0601087	178	0.952136	0.994269
Q7TSJ2	WT_NT-WT_EGCG__-__TG_NT-TG_EGCG	-0.0482141	0.0602284	-0.800521	460	0.423822	0.79491
Q7TT50	WT_NT-WT_EGCG__-__TG_NT-TG_EGCG	-0.331221	0.18116	-1.82834	26	0.0789952	0.457634
Q80SU3	WT_NT-WT_EGCG__-__TG_NT-TG_EGCG	-0.152147	0.391987	-0.388143	11	0.705316	0.93065
Q80SW1	WT_NT-WT_EGCG__-__TG_NT-TG_EGCG	0.0325764	0.0914101	0.356377	163	0.722019	0.935078
Q80T41	WT_NT-WT_EGCG__-__TG_NT-TG_EGCG	0.163388	0.123957	1.3181	15	0.207245	0.656431
Q80TA6	WT_NT-WT_EGCG__-__TG_NT-TG_EGCG	-0.0291105	0.341956	-0.0851293	11	0.933688	0.990854
Q80TB8	WT_NT-WT_EGCG__-__TG_NT-TG_EGCG	-0.32958	0.150634	-2.18795	53	0.0331036	0.312632
Q80TE7	WT_NT-WT_EGCG__-__TG_NT-TG_EGCG	0.375046	0.174368	2.15089	63	0.0353279	0.321804
Q80TJ1	WT_NT-WT_EGCG__-__TG_NT-TG_EGCG	0.000762296	0.0630234	0.0120954	554	0.990354	0.997966
Q80TK0	WT_NT-WT_EGCG__-__TG_NT-TG_EGCG	0.425549	0.437828	0.971955	19	0.343285	0.760237
Q80TL0	WT_NT-WT_EGCG__-__TG_NT-TG_EGCG	-0.178271	0.15085	-1.18178	106	0.239937	0.682355
Q80TL4	WT_NT-WT_EGCG__-__TG_NT-TG_EGCG	-0.0308794	0.0972416	-0.317554	174	0.751204	0.942361
Q80TM9	WT_NT-WT_EGCG__-__TG_NT-TG_EGCG	-0.201038	0.246936	-0.814132	46	0.419764	0.79164
Q80TR1	WT_NT-WT_EGCG__-__TG_NT-TG_EGCG	-0.615665	0.501274	-1.2282	16	0.237133	0.68176
Q80TY0	WT_NT-WT_EGCG__-__TG_NT-TG_EGCG	-0.11312	0.340992	-0.331738	13	0.745375	0.940667
Q80TZ3	WT_NT-WT_EGCG__-__TG_NT-TG_EGCG	0.0202392	0.0909492	0.222533	415	0.824008	0.967479
Q80U23	WT_NT-WT_EGCG__-__TG_NT-TG_EGCG	-0.123663	0.128364	-0.96338	97	0.337753	0.754836
Q80U28	WT_NT-WT_EGCG__-__TG_NT-TG_EGCG	0.0325793	0.0902883	0.360836	185	0.718633	0.934113
Q80U40	WT_NT-WT_EGCG__-__TG_NT-TG_EGCG	-0.0435172	0.280654	-0.155056	14	0.87899	0.973455
Q80U49	WT_NT-WT_EGCG__-__TG_NT-TG_EGCG	0.0654352	0.200239	0.326786	30	0.746099	0.940667
Q80U56	WT_NT-WT_EGCG__-__TG_NT-TG_EGCG	-0.177436	0.395079	-0.449116	15	0.659768	0.91483
Q80U63	WT_NT-WT_EGCG__-__TG_NT-TG_EGCG	-0.184617	0.144798	-1.275	81	0.205955	0.656225
Q80UG2	WT_NT-WT_EGCG__-__TG_NT-TG_EGCG	-0.0332196	0.119848	-0.277182	151	0.78202	0.951035
Q80UG5	WT_NT-WT_EGCG__-__TG_NT-TG_EGCG	0.181256	0.131319	1.38027	100	0.170581	0.619169
Q80UJ7	WT_NT-WT_EGCG__-__TG_NT-TG_EGCG	0.0613446	0.19764	0.310385	31	0.758346	0.945706
Q80UK0	WT_NT-WT_EGCG__-__TG_NT-TG_EGCG	-0.0592171	0.387111	-0.152972	14	0.880603	0.974667
Q80UP3	WT_NT-WT_EGCG__-__TG_NT-TG_EGCG	-0.325347	0.195023	-1.66825	33	0.104729	0.507738
Q80UU9	WT_NT-WT_EGCG__-__TG_NT-TG_EGCG	-0.194884	0.239898	-0.812365	18	0.427196	0.797162
Q80UV9	WT_NT-WT_EGCG__-__TG_NT-TG_EGCG	-0.155781	0.369302	-0.421826	16	0.678765	0.921302
Q80UW2	WT_NT-WT_EGCG__-__TG_NT-TG_EGCG	-0.127078	0.141517	-0.897972	89	0.371624	0.777798
Q80UY2	WT_NT-WT_EGCG__-__TG_NT-TG_EGCG	-0.304344	0.172156	-1.76784	34	0.0860617	0.474478
Q80VD1	WT_NT-WT_EGCG__-__TG_NT-TG_EGCG	-0.223935	0.148352	-1.50948	32	0.140988	0.574215
Q80VP0	WT_NT-WT_EGCG__-__TG_NT-TG_EGCG	0.116179	0.0789802	1.47099	122	0.14387	0.575705
Q80VP1	WT_NT-WT_EGCG__-__TG_NT-TG_EGCG	-0.243723	0.215398	-1.1315	50	0.263242	0.701235
Q80VP9	WT_NT-WT_EGCG__-__TG_NT-TG_EGCG	0.113205	0.152087	0.744343	32	0.4621	0.82382
Q80W21	WT_NT-WT_EGCG__-__TG_NT-TG_EGCG	0.377823	0.128545	2.93921	18	0.00876922	0.156313
Q80W47	WT_NT-WT_EGCG__-__TG_NT-TG_EGCG	-0.125823	0.230278	-0.546399	26	0.589451	0.885508
Q80WC7	WT_NT-WT_EGCG__-__TG_NT-TG_EGCG	0.165033	0.329267	0.501213	12	0.625288	0.90104
Q80WJ7	WT_NT-WT_EGCG__-__TG_NT-TG_EGCG	-0.277997	0.198817	-1.39825	44	0.169046	0.618317
Q80WM4	WT_NT-WT_EGCG__-__TG_NT-TG_EGCG	0.452332	0.223031	2.02812	45	0.0484929	0.365011
Q80WQ2	WT_NT-WT_EGCG__-__TG_NT-TG_EGCG	-0.306247	0.289666	-1.05724	15	0.307132	0.735768
Q80X50	WT_NT-WT_EGCG__-__TG_NT-TG_EGCG	-0.0627902	0.323271	-0.194234	30	0.847302	0.970019
Q80X80	WT_NT-WT_EGCG__-__TG_NT-TG_EGCG	0.31613	0.132811	2.3803	81	0.0196476	0.244301
Q80XI3	WT_NT-WT_EGCG__-__TG_NT-TG_EGCG	-0.0757253	0.0822765	-0.920376	18	0.369547	0.776286
Q80XI4	WT_NT-WT_EGCG__-__TG_NT-TG_EGCG	0.0700874	0.118843	0.58975	118	0.556486	0.873482
Q80XN0	WT_NT-WT_EGCG__-__TG_NT-TG_EGCG	-0.0953988	0.107741	-0.885444	163	0.377222	0.777798
Q80XQ2	WT_NT-WT_EGCG__-__TG_NT-TG_EGCG	0.108116	0.628886	0.171917	12	0.866368	0.971995
Q80XU3	WT_NT-WT_EGCG__-__TG_NT-TG_EGCG	0.0728841	0.403192	0.180768	15	0.85897	0.970959
Q80Y14	WT_NT-WT_EGCG__-__TG_NT-TG_EGCG	-0.0755588	0.254759	-0.296589	15	0.770848	0.947366
Q80Y17	WT_NT-WT_EGCG__-__TG_NT-TG_EGCG	0.486142	0.362151	1.34237	15	0.19944	0.645962
Q80Y86	WT_NT-WT_EGCG__-__TG_NT-TG_EGCG	0.07742	0.223118	0.346991	16	0.73312	0.940652
Q80YA9	WT_NT-WT_EGCG__-__TG_NT-TG_EGCG	0.00686881	0.174998	0.0392508	112	0.96876	0.996384
Q80YD1	WT_NT-WT_EGCG__-__TG_NT-TG_EGCG	0.402213	0.551177	0.729735	14	0.477585	0.833812
Q80YN3	WT_NT-WT_EGCG__-__TG_NT-TG_EGCG	0.0275939	0.151976	0.181567	85	0.856354	0.97006
Q80YX1	WT_NT-WT_EGCG__-__TG_NT-TG_EGCG	0.0505126	0.171547	0.294454	36	0.770102	0.947366
Q80Z24	WT_NT-WT_EGCG__-__TG_NT-TG_EGCG	-0.09225	0.224107	-0.411634	54	0.682237	0.921678
Q80Z38	WT_NT-WT_EGCG__-__TG_NT-TG_EGCG	0.119802	0.228574	0.524129	30	0.60404	0.887434
Q80ZI1	WT_NT-WT_EGCG__-__TG_NT-TG_EGCG	0.149078	0.346202	0.430611	16	0.672496	0.918504
Q80ZJ1	WT_NT-WT_EGCG__-__TG_NT-TG_EGCG	0.160392	0.107967	1.48556	14	0.159564	0.602833
Q810B6	WT_NT-WT_EGCG__-__TG_NT-TG_EGCG	-0.468374	0.430663	-1.08757	13	0.29654	0.726987
Q810J8	WT_NT-WT_EGCG__-__TG_NT-TG_EGCG	-0.0120234	0.646383	-0.018601	10	0.985525	0.997618
Q810U3	WT_NT-WT_EGCG__-__TG_NT-TG_EGCG	-0.0356569	0.0664014	-0.53699	476	0.591525	0.885508
Q810U4	WT_NT-WT_EGCG__-__TG_NT-TG_EGCG	-0.0796308	0.081311	-0.979336	373	0.328049	0.74461
Q811D0	WT_NT-WT_EGCG__-__TG_NT-TG_EGCG	0.220002	0.140422	1.56672	71	0.121626	0.539983
Q812A2	WT_NT-WT_EGCG__-__TG_NT-TG_EGCG	-0.13041	0.11266	-1.15755	109	0.249579	0.687758
Q8BFQ4	WT_NT-WT_EGCG__-__TG_NT-TG_EGCG	-0.510805	0.455192	-1.12218	15	0.27943	0.715458
Q8BFQ8	WT_NT-WT_EGCG__-__TG_NT-TG_EGCG	0.100823	0.138576	0.727565	44	0.470734	0.830054
Q8BFR5	WT_NT-WT_EGCG__-__TG_NT-TG_EGCG	0.0864461	0.0880279	0.982031	321	0.326824	0.74334
Q8BFT9	WT_NT-WT_EGCG__-__TG_NT-TG_EGCG	0.37178	0.483437	0.769035	15	0.453812	0.817503
Q8BFU3	WT_NT-WT_EGCG__-__TG_NT-TG_EGCG	0.538232	0.598605	0.899143	11	0.387836	0.781885
Q8BFY6	WT_NT-WT_EGCG__-__TG_NT-TG_EGCG	-0.0563238	0.124714	-0.451625	17	0.657248	0.91483
Q8BFY9	WT_NT-WT_EGCG__-__TG_NT-TG_EGCG	-0.0959851	0.140271	-0.684284	30	0.499048	0.844486
Q8BFZ3	WT_NT-WT_EGCG__-__TG_NT-TG_EGCG	0.842528	0.89103	0.945567	16	0.358432	0.766762
Q8BFZ9	WT_NT-WT_EGCG__-__TG_NT-TG_EGCG	-0.0441039	0.156903	-0.281091	42	0.780021	0.950417
Q8BG02	WT_NT-WT_EGCG__-__TG_NT-TG_EGCG	-0.291533	0.454708	-0.641143	10	0.535846	0.86187
Q8BG05	WT_NT-WT_EGCG__-__TG_NT-TG_EGCG	-0.0899323	0.0897794	-1.0017	144	0.318168	0.737823
Q8BG18	WT_NT-WT_EGCG__-__TG_NT-TG_EGCG	0.452246	0.448038	1.00939	14	0.329915	0.747513
Q8BG32	WT_NT-WT_EGCG__-__TG_NT-TG_EGCG	0.0459919	0.119593	0.384569	157	0.701077	0.929301
Q8BG39	WT_NT-WT_EGCG__-__TG_NT-TG_EGCG	0.110951	0.111103	0.998625	166	0.31943	0.738193
Q8BG51	WT_NT-WT_EGCG__-__TG_NT-TG_EGCG	-0.141197	0.168446	-0.838234	108	0.403751	0.790299
Q8BG67	WT_NT-WT_EGCG__-__TG_NT-TG_EGCG	-0.0609981	0.325453	-0.187425	14	0.854016	0.97006
Q8BG73	WT_NT-WT_EGCG__-__TG_NT-TG_EGCG	-0.153661	0.133941	-1.14723	19	0.265529	0.702218
Q8BG92	WT_NT-WT_EGCG__-__TG_NT-TG_EGCG	0.682839	0.32977	2.07065	16	0.0549277	0.379681
Q8BGB5	WT_NT-WT_EGCG__-__TG_NT-TG_EGCG	0.319567	0.500294	0.638759	16	0.532018	0.859933
Q8BGB7	WT_NT-WT_EGCG__-__TG_NT-TG_EGCG	0.65996	0.280318	2.35432	16	0.0316636	0.306068
Q8BGD9	WT_NT-WT_EGCG__-__TG_NT-TG_EGCG	0.20928	0.157588	1.32802	64	0.188889	0.634795
Q8BGH2	WT_NT-WT_EGCG__-__TG_NT-TG_EGCG	0.132612	0.104288	1.2716	122	0.205936	0.656225
Q8BGH4	WT_NT-WT_EGCG__-__TG_NT-TG_EGCG	0.247511	0.174179	1.42102	10	0.185737	0.6321
Q8BGN3	WT_NT-WT_EGCG__-__TG_NT-TG_EGCG	-0.209305	0.383816	-0.545327	15	0.593545	0.885508
Q8BGN8	WT_NT-WT_EGCG__-__TG_NT-TG_EGCG	0.0346426	0.178211	0.194391	18	0.848047	0.970019
Q8BGQ1	WT_NT-WT_EGCG__-__TG_NT-TG_EGCG	0.294048	0.426372	0.689651	14	0.501686	0.845786
Q8BGQ7	WT_NT-WT_EGCG__-__TG_NT-TG_EGCG	-0.157356	0.100038	-1.57296	174	0.117545	0.536879
Q8BGS2	WT_NT-WT_EGCG__-__TG_NT-TG_EGCG	0.365097	0.227172	1.60714	19	0.124515	0.543475
Q8BGT8	WT_NT-WT_EGCG__-__TG_NT-TG_EGCG	0.0505628	0.148679	0.34008	76	0.734734	0.940652
Q8BGU5	WT_NT-WT_EGCG__-__TG_NT-TG_EGCG	-0.2252	0.266204	-0.84597	17	0.40932	0.790299
Q8BGX2	WT_NT-WT_EGCG__-__TG_NT-TG_EGCG	0.23048	0.105763	2.17921	14	0.0468904	0.36301
Q8BGZ1	WT_NT-WT_EGCG__-__TG_NT-TG_EGCG	-0.0682934	0.0834857	-0.818026	179	0.41443	0.790299
Q8BH04	WT_NT-WT_EGCG__-__TG_NT-TG_EGCG	-0.0430213	0.132992	-0.323487	116	0.746909	0.940667
Q8BH44	WT_NT-WT_EGCG__-__TG_NT-TG_EGCG	-0.0494051	0.139641	-0.353801	120	0.724109	0.935126
Q8BH57	WT_NT-WT_EGCG__-__TG_NT-TG_EGCG	0.71555	0.41205	1.73656	12	0.10804	0.516689
Q8BH58	WT_NT-WT_EGCG__-__TG_NT-TG_EGCG	-0.802816	0.125352	-6.40448	17	6.53355e-06	0.000793048
Q8BH59	WT_NT-WT_EGCG__-__TG_NT-TG_EGCG	-0.030628	0.0749562	-0.408612	460	0.683015	0.921678
Q8BH66	WT_NT-WT_EGCG__-__TG_NT-TG_EGCG	-0.00286834	0.100115	-0.0286504	236	0.977168	0.997272
Q8BH82	WT_NT-WT_EGCG__-__TG_NT-TG_EGCG	-0.639708	0.303705	-2.10635	12	0.0568997	0.388807
Q8BH95	WT_NT-WT_EGCG__-__TG_NT-TG_EGCG	-0.0649059	0.147732	-0.439347	63	0.661913	0.91483
Q8BHB9	WT_NT-WT_EGCG__-__TG_NT-TG_EGCG	-1.10933	0.212036	-5.23181	13	0.00016189	0.00989915
Q8BHC1	WT_NT-WT_EGCG__-__TG_NT-TG_EGCG	0.346788	0.277344	1.25039	14	0.231654	0.677268
Q8BHE3	WT_NT-WT_EGCG__-__TG_NT-TG_EGCG	-0.0681017	0.156833	-0.43423	105	0.665013	0.915564
Q8BHG1	WT_NT-WT_EGCG__-__TG_NT-TG_EGCG	0.17816	0.404079	0.440904	15	0.665571	0.915564
Q8BHH2	WT_NT-WT_EGCG__-__TG_NT-TG_EGCG	-0.166757	0.505792	-0.329695	14	0.746512	0.940667
Q8BHL3	WT_NT-WT_EGCG__-__TG_NT-TG_EGCG	0.00113559	0.80139	0.00141702	10	0.998897	0.999241
Q8BHL5	WT_NT-WT_EGCG__-__TG_NT-TG_EGCG	0.328303	0.169321	1.93893	45	0.0587957	0.394395
Q8BHN3	WT_NT-WT_EGCG__-__TG_NT-TG_EGCG	-0.167457	0.124876	-1.34098	177	0.181645	0.63042
Q8BHW2	WT_NT-WT_EGCG__-__TG_NT-TG_EGCG	0.142303	0.172494	0.824975	24	0.41751	0.791221
Q8BHZ0	WT_NT-WT_EGCG__-__TG_NT-TG_EGCG	-0.124492	0.066535	-1.87107	48	0.0674374	0.419263
Q8BI08	WT_NT-WT_EGCG__-__TG_NT-TG_EGCG	0.0863222	0.32314	0.267135	16	0.792778	0.957704
Q8BIF0	WT_NT-WT_EGCG__-__TG_NT-TG_EGCG	0.343188	0.134806	2.54579	33	0.0157578	0.222121
Q8BIG7	WT_NT-WT_EGCG__-__TG_NT-TG_EGCG	0.000597134	0.128674	0.00464068	41	0.99632	0.998535
Q8BIJ6	WT_NT-WT_EGCG__-__TG_NT-TG_EGCG	-0.124654	0.110699	-1.12606	127	0.262264	0.701235
Q8BIW1	WT_NT-WT_EGCG__-__TG_NT-TG_EGCG	0.0485005	0.193498	0.250651	32	0.803686	0.960141
Q8BIZ1	WT_NT-WT_EGCG__-__TG_NT-TG_EGCG	0.196183	0.122901	1.59627	104	0.113464	0.527177
Q8BJI1	WT_NT-WT_EGCG__-__TG_NT-TG_EGCG	0.330883	0.192335	1.72035	48	0.0918111	0.478582
Q8BJU0	WT_NT-WT_EGCG__-__TG_NT-TG_EGCG	-0.143551	0.121556	-1.18094	63	0.242065	0.683292
Q8BJW6	WT_NT-WT_EGCG__-__TG_NT-TG_EGCG	-0.0350565	0.463518	-0.0756314	12	0.940959	0.990854
Q8BJY1	WT_NT-WT_EGCG__-__TG_NT-TG_EGCG	-0.173314	0.152114	-1.13937	82	0.257865	0.697028
Q8BK08	WT_NT-WT_EGCG__-__TG_NT-TG_EGCG	0.694467	0.536076	1.29546	15	0.214743	0.662688
Q8BK30	WT_NT-WT_EGCG__-__TG_NT-TG_EGCG	0.148929	0.427897	0.348048	17	0.732077	0.940082
Q8BK64	WT_NT-WT_EGCG__-__TG_NT-TG_EGCG	-0.375636	0.141511	-2.65447	95	0.00931372	0.162607
Q8BK72	WT_NT-WT_EGCG__-__TG_NT-TG_EGCG	0.193518	0.396228	0.488401	12	0.634069	0.90477
Q8BKC5	WT_NT-WT_EGCG__-__TG_NT-TG_EGCG	0.0903488	0.125261	0.721286	152	0.471842	0.830453
Q8BKX1	WT_NT-WT_EGCG__-__TG_NT-TG_EGCG	0.262059	0.110357	2.37465	162	0.0187359	0.241201
Q8BKZ9	WT_NT-WT_EGCG__-__TG_NT-TG_EGCG	-0.0226723	0.0938456	-0.241591	157	0.809412	0.961861
Q8BL65	WT_NT-WT_EGCG__-__TG_NT-TG_EGCG	0.025444	0.14073	0.1808	72	0.857032	0.97006
Q8BL66	WT_NT-WT_EGCG__-__TG_NT-TG_EGCG	-0.0193684	0.117745	-0.164495	90	0.86971	0.97242
Q8BL86	WT_NT-WT_EGCG__-__TG_NT-TG_EGCG	-0.649778	0.362055	-1.79469	12	0.0979133	0.495201
Q8BL97	WT_NT-WT_EGCG__-__TG_NT-TG_EGCG	0.324305	0.104902	3.0915	34	0.00396005	0.096135
Q8BLE7	WT_NT-WT_EGCG__-__TG_NT-TG_EGCG	-0.069183	0.57003	-0.121367	12	0.905409	0.982104
Q8BLF1	WT_NT-WT_EGCG__-__TG_NT-TG_EGCG	0.248552	0.154932	1.60427	48	0.115215	0.531975
Q8BLJ3	WT_NT-WT_EGCG__-__TG_NT-TG_EGCG	-0.100688	0.228278	-0.441076	15	0.665449	0.915564
Q8BLK3	WT_NT-WT_EGCG__-__TG_NT-TG_EGCG	0.199594	0.13869	1.43914	83	0.153872	0.597772
Q8BLQ9	WT_NT-WT_EGCG__-__TG_NT-TG_EGCG	-0.024608	0.0919037	-0.267758	148	0.789258	0.954826
Q8BLR2	WT_NT-WT_EGCG__-__TG_NT-TG_EGCG	0.173623	0.15205	1.14188	50	0.258941	0.699196
Q8BLY2	WT_NT-WT_EGCG__-__TG_NT-TG_EGCG	-1.03029	0.470899	-2.18793	9	0.0564404	0.388807
Q8BMF3	WT_NT-WT_EGCG__-__TG_NT-TG_EGCG	0.613784	0.130651	4.6979	217	4.66375e-06	0.000660438
Q8BMF4	WT_NT-WT_EGCG__-__TG_NT-TG_EGCG	0.00374993	0.0745762	0.0502833	295	0.959931	0.99466
Q8BMG7	WT_NT-WT_EGCG__-__TG_NT-TG_EGCG	0.271634	0.167089	1.62568	23	0.117642	0.536879
Q8BMI3	WT_NT-WT_EGCG__-__TG_NT-TG_EGCG	-0.026942	0.325079	-0.0828783	13	0.935211	0.990854
Q8BMJ3	WT_NT-WT_EGCG__-__TG_NT-TG_EGCG	-0.263332	0.356984	-0.737657	14	0.472907	0.830453
Q8BMS1	WT_NT-WT_EGCG__-__TG_NT-TG_EGCG	-0.13541	0.0834987	-1.62171	275	0.106012	0.51126
Q8BMS4	WT_NT-WT_EGCG__-__TG_NT-TG_EGCG	-0.154774	0.278907	-0.554932	18	0.585772	0.885508
Q8BNU0	WT_NT-WT_EGCG__-__TG_NT-TG_EGCG	-0.136394	0.371525	-0.36712	16	0.71834	0.934113
Q8BNW9	WT_NT-WT_EGCG__-__TG_NT-TG_EGCG	0.250267	0.145985	1.71433	77	0.0904902	0.477947
Q8BNY6	WT_NT-WT_EGCG__-__TG_NT-TG_EGCG	-0.0661308	0.0997345	-0.663068	67	0.509562	0.846331
Q8BP47	WT_NT-WT_EGCG__-__TG_NT-TG_EGCG	-0.0776063	0.110003	-0.705489	156	0.481558	0.835427
Q8BP67	WT_NT-WT_EGCG__-__TG_NT-TG_EGCG	0.208569	0.128731	1.62019	48	0.111743	0.523951
Q8BP92	WT_NT-WT_EGCG__-__TG_NT-TG_EGCG	-0.285711	0.155998	-1.83151	50	0.0729854	0.435221
Q8BPM0	WT_NT-WT_EGCG__-__TG_NT-TG_EGCG	-0.511684	0.307671	-1.66309	13	0.120202	0.539983
Q8BPN8	WT_NT-WT_EGCG__-__TG_NT-TG_EGCG	0.0183422	0.0512517	0.357885	935	0.72051	0.935078
Q8BQP9	WT_NT-WT_EGCG__-__TG_NT-TG_EGCG	1.05854	0.668883	1.58254	16	0.133089	0.560938
Q8BR63	WT_NT-WT_EGCG__-__TG_NT-TG_EGCG	0.170594	0.530477	0.321587	13	0.752878	0.942361
Q8BR90	WT_NT-WT_EGCG__-__TG_NT-TG_EGCG	0.407109	0.212828	1.91285	16	0.073837	0.437699
Q8BR92	WT_NT-WT_EGCG__-__TG_NT-TG_EGCG	0.181141	0.257917	0.702324	29	0.488076	0.836516
Q8BRK8	WT_NT-WT_EGCG__-__TG_NT-TG_EGCG	-0.415359	0.380007	-1.09303	15	0.291625	0.725875
Q8BRT1	WT_NT-WT_EGCG__-__TG_NT-TG_EGCG	-0.160097	0.0943889	-1.69614	191	0.0914877	0.478377
Q8BRV5	WT_NT-WT_EGCG__-__TG_NT-TG_EGCG	-0.0258916	0.277075	-0.093446	15	0.926786	0.98916
Q8BSS9	WT_NT-WT_EGCG__-__TG_NT-TG_EGCG	0.37791	0.101103	3.73789	11	0.00327819	0.0852664
Q8BSY0	WT_NT-WT_EGCG__-__TG_NT-TG_EGCG	0.278073	0.277633	1.00159	16	0.331451	0.749662
Q8BSZ2	WT_NT-WT_EGCG__-__TG_NT-TG_EGCG	0.104494	0.500416	0.208815	14	0.8376	0.970019
Q8BTG7	WT_NT-WT_EGCG__-__TG_NT-TG_EGCG	-0.196246	0.112457	-1.74508	84	0.0846278	0.473532
Q8BTI8	WT_NT-WT_EGCG__-__TG_NT-TG_EGCG	-0.199299	0.291613	-0.683438	9	0.51154	0.846331
Q8BTM8	WT_NT-WT_EGCG__-__TG_NT-TG_EGCG	-0.64475	0.273491	-2.35748	13	0.0347383	0.320764
Q8BTX9	WT_NT-WT_EGCG__-__TG_NT-TG_EGCG	-0.0374252	0.148384	-0.252218	11	0.805523	0.960141
Q8BTY2	WT_NT-WT_EGCG__-__TG_NT-TG_EGCG	-0.281983	0.435086	-0.64811	16	0.526106	0.857446
Q8BTZ7	WT_NT-WT_EGCG__-__TG_NT-TG_EGCG	0.489775	0.260923	1.87709	15	0.0800942	0.460858
Q8BU30	WT_NT-WT_EGCG__-__TG_NT-TG_EGCG	0.19403	0.254421	0.762633	16	0.456779	0.819951
Q8BUK6	WT_NT-WT_EGCG__-__TG_NT-TG_EGCG	0.188436	0.279062	0.675247	15	0.509795	0.846331
Q8BUV3	WT_NT-WT_EGCG__-__TG_NT-TG_EGCG	-0.111117	0.0837492	-1.32678	296	0.185602	0.6321
Q8BV13	WT_NT-WT_EGCG__-__TG_NT-TG_EGCG	0.322293	0.37341	0.863108	17	0.400092	0.788227
Q8BVE3	WT_NT-WT_EGCG__-__TG_NT-TG_EGCG	-0.00279	0.0765888	-0.0364284	329	0.970963	0.996426
Q8BVI4	WT_NT-WT_EGCG__-__TG_NT-TG_EGCG	-0.471001	0.138343	-3.40458	113	0.000917974	0.0372313
Q8BVI5	WT_NT-WT_EGCG__-__TG_NT-TG_EGCG	0.136259	0.258684	0.526741	11	0.608831	0.891391
Q8BVL3	WT_NT-WT_EGCG__-__TG_NT-TG_EGCG	-0.273888	0.347355	-0.788497	12	0.445704	0.813825
Q8BVQ5	WT_NT-WT_EGCG__-__TG_NT-TG_EGCG	-0.186783	0.125722	-1.48568	86	0.141019	0.574215
Q8BW75	WT_NT-WT_EGCG__-__TG_NT-TG_EGCG	-0.031572	0.0860383	-0.366953	157	0.714148	0.933224
Q8BW96	WT_NT-WT_EGCG__-__TG_NT-TG_EGCG	-0.122874	0.184206	-0.667047	52	0.507692	0.846331
Q8BWF0	WT_NT-WT_EGCG__-__TG_NT-TG_EGCG	-0.115536	0.114399	-1.00993	175	0.313921	0.737823
Q8BWG8	WT_NT-WT_EGCG__-__TG_NT-TG_EGCG	-0.0719662	0.122176	-0.589038	83	0.557435	0.873864
Q8BWM0	WT_NT-WT_EGCG__-__TG_NT-TG_EGCG	-0.00213817	0.140468	-0.0152218	13	0.988086	0.997618
Q8BWQ6	WT_NT-WT_EGCG__-__TG_NT-TG_EGCG	-0.496868	0.431802	-1.15068	12	0.272276	0.706034
Q8BWT1	WT_NT-WT_EGCG__-__TG_NT-TG_EGCG	0.193735	0.0919054	2.10798	166	0.0365342	0.326757
Q8BWY3	WT_NT-WT_EGCG__-__TG_NT-TG_EGCG	0.476393	0.229653	2.0744	23	0.0494184	0.367004
Q8BX10	WT_NT-WT_EGCG__-__TG_NT-TG_EGCG	-0.15489	0.18712	-0.827759	32	0.413938	0.790299
Q8BX70	WT_NT-WT_EGCG__-__TG_NT-TG_EGCG	-0.192271	0.181622	-1.05863	23	0.30076	0.73013
Q8BX94	WT_NT-WT_EGCG__-__TG_NT-TG_EGCG	-0.219568	0.17917	-1.22547	15	0.239292	0.682277
Q8BXR1	WT_NT-WT_EGCG__-__TG_NT-TG_EGCG	-1.2648	0.299588	-4.2218	48	0.00010726	0.00738935
Q8BXV2	WT_NT-WT_EGCG__-__TG_NT-TG_EGCG	-0.261979	0.478558	-0.547434	16	0.591635	0.885508
Q8BXZ1	WT_NT-WT_EGCG__-__TG_NT-TG_EGCG	-0.272741	0.258001	-1.05713	34	0.297904	0.728217
Q8BY89	WT_NT-WT_EGCG__-__TG_NT-TG_EGCG	-0.142211	0.485775	-0.29275	13	0.774334	0.948395
Q8BYI9	WT_NT-WT_EGCG__-__TG_NT-TG_EGCG	-0.0174705	0.0531873	-0.328472	505	0.742691	0.940667
Q8BYK6	WT_NT-WT_EGCG__-__TG_NT-TG_EGCG	0.396264	0.27095	1.4625	16	0.16297	0.606529
Q8BYL4	WT_NT-WT_EGCG__-__TG_NT-TG_EGCG	0.268869	0.928366	0.289615	13	0.776678	0.949522
Q8BYM5	WT_NT-WT_EGCG__-__TG_NT-TG_EGCG	0.155932	0.129904	1.20037	53	0.235335	0.68176
Q8BZ98	WT_NT-WT_EGCG__-__TG_NT-TG_EGCG	-0.081617	0.0845419	-0.965402	194	0.335545	0.75382
Q8BZA9	WT_NT-WT_EGCG__-__TG_NT-TG_EGCG	0.117523	0.397075	0.295972	13	0.771927	0.947366
Q8BZI0	WT_NT-WT_EGCG__-__TG_NT-TG_EGCG	-0.358001	0.185503	-1.92989	16	0.0715452	0.432416
Q8C052	WT_NT-WT_EGCG__-__TG_NT-TG_EGCG	0.0984798	0.114441	0.860528	69	0.392478	0.782658
Q8C0C7	WT_NT-WT_EGCG__-__TG_NT-TG_EGCG	0.00305272	0.119132	0.0256247	106	0.979605	0.997608
Q8C0D4	WT_NT-WT_EGCG__-__TG_NT-TG_EGCG	0.716807	0.388112	1.84691	13	0.0876423	0.477947
Q8C0D5	WT_NT-WT_EGCG__-__TG_NT-TG_EGCG	-0.220204	0.346547	-0.635422	10	0.539421	0.86187
Q8C0E2	WT_NT-WT_EGCG__-__TG_NT-TG_EGCG	-0.135723	0.163892	-0.828126	84	0.409946	0.790299
Q8C0L0	WT_NT-WT_EGCG__-__TG_NT-TG_EGCG	0.547372	0.277268	1.97417	32	0.0570475	0.388807
Q8C0M9	WT_NT-WT_EGCG__-__TG_NT-TG_EGCG	0.123734	0.0827688	1.49494	146	0.137089	0.568197
Q8C0T5	WT_NT-WT_EGCG__-__TG_NT-TG_EGCG	-0.171526	0.342952	-0.500146	9	0.628973	0.902223
Q8C163	WT_NT-WT_EGCG__-__TG_NT-TG_EGCG	-0.316849	0.15489	-2.04564	33	0.0488304	0.365011
Q8C166	WT_NT-WT_EGCG__-__TG_NT-TG_EGCG	0.381671	0.151714	2.51573	38	0.0162244	0.222525
Q8C167	WT_NT-WT_EGCG__-__TG_NT-TG_EGCG	-0.0316224	0.153497	-0.206013	102	0.837191	0.970019
Q8C1A5	WT_NT-WT_EGCG__-__TG_NT-TG_EGCG	0.193916	0.15322	1.2656	47	0.211895	0.660845
Q8C1B1	WT_NT-WT_EGCG__-__TG_NT-TG_EGCG	0.273429	0.186086	1.46937	15	0.162393	0.606062
Q8C1B7	WT_NT-WT_EGCG__-__TG_NT-TG_EGCG	-0.0214753	0.0933118	-0.230145	151	0.81829	0.965924
Q8C1Q6	WT_NT-WT_EGCG__-__TG_NT-TG_EGCG	0.619627	0.615648	1.00646	10	0.337925	0.754836
Q8C2Q3	WT_NT-WT_EGCG__-__TG_NT-TG_EGCG	0.268584	0.243242	1.10418	17	0.284899	0.718443
Q8C3W1	WT_NT-WT_EGCG__-__TG_NT-TG_EGCG	-0.318107	0.136302	-2.33384	18	0.0313969	0.306068
Q8C419	WT_NT-WT_EGCG__-__TG_NT-TG_EGCG	-0.0266959	0.113631	-0.234935	184	0.81452	0.963439
Q8C437	WT_NT-WT_EGCG__-__TG_NT-TG_EGCG	0.0210937	0.12388	0.170275	38	0.865697	0.97167
Q8C460	WT_NT-WT_EGCG__-__TG_NT-TG_EGCG	0.254694	0.52601	0.484201	15	0.635237	0.90477
Q8C522	WT_NT-WT_EGCG__-__TG_NT-TG_EGCG	-0.0573197	0.123121	-0.465557	95	0.642598	0.905463
Q8C5H8	WT_NT-WT_EGCG__-__TG_NT-TG_EGCG	-0.164988	0.260822	-0.63257	13	0.537982	0.86187
Q8C5W0	WT_NT-WT_EGCG__-__TG_NT-TG_EGCG	0.0361837	0.176133	0.205434	14	0.84019	0.970019
Q8C6B2	WT_NT-WT_EGCG__-__TG_NT-TG_EGCG	0.00752157	0.483062	0.0155706	12	0.987833	0.997618
Q8C6E0	WT_NT-WT_EGCG__-__TG_NT-TG_EGCG	0.152425	0.2474	0.616107	11	0.55036	0.869187
Q8C6G8	WT_NT-WT_EGCG__-__TG_NT-TG_EGCG	0.280592	0.316541	0.88643	13	0.391489	0.78238
Q8C6I2	WT_NT-WT_EGCG__-__TG_NT-TG_EGCG	-0.101627	0.323355	-0.31429	15	0.75763	0.945706
Q8C729	WT_NT-WT_EGCG__-__TG_NT-TG_EGCG	0.325275	0.367319	0.885536	15	0.389843	0.782051
Q8C7D2	WT_NT-WT_EGCG__-__TG_NT-TG_EGCG	-0.347306	0.2878	-1.20676	12	0.250776	0.688276
Q8C7M3	WT_NT-WT_EGCG__-__TG_NT-TG_EGCG	-0.35481	0.247525	-1.43343	12	0.177273	0.626724
Q8C7R4	WT_NT-WT_EGCG__-__TG_NT-TG_EGCG	-0.391085	0.379394	-1.03081	15	0.318963	0.737823
Q8C854	WT_NT-WT_EGCG__-__TG_NT-TG_EGCG	0.0167518	0.12634	0.132593	87	0.894822	0.979858
Q8C878	WT_NT-WT_EGCG__-__TG_NT-TG_EGCG	-0.239087	0.17635	-1.35575	28	0.186013	0.632195
Q8C8N2	WT_NT-WT_EGCG__-__TG_NT-TG_EGCG	0.140443	0.121127	1.15947	101	0.249	0.686907
Q8C8R3	WT_NT-WT_EGCG__-__TG_NT-TG_EGCG	0.0755131	0.0514522	1.46764	1142	0.142479	0.574648
Q8C8T8	WT_NT-WT_EGCG__-__TG_NT-TG_EGCG	0.747027	0.513819	1.45387	15	0.166585	0.613619
Q8CAA7	WT_NT-WT_EGCG__-__TG_NT-TG_EGCG	-0.281998	0.110433	-2.55357	174	0.0115207	0.18354
Q8CAK1	WT_NT-WT_EGCG__-__TG_NT-TG_EGCG	-0.0205873	0.147699	-0.139387	10	0.891912	0.978655
Q8CAQ8	WT_NT-WT_EGCG__-__TG_NT-TG_EGCG	-0.0916814	0.105578	-0.868376	334	0.385812	0.781885
Q8CAY6	WT_NT-WT_EGCG__-__TG_NT-TG_EGCG	-0.210334	0.110021	-1.91176	71	0.0599427	0.396867
Q8CBE3	WT_NT-WT_EGCG__-__TG_NT-TG_EGCG	-0.122569	0.123305	-0.994033	116	0.322276	0.739607
Q8CBW3	WT_NT-WT_EGCG__-__TG_NT-TG_EGCG	0.0169745	0.124745	0.136074	54	0.892269	0.978655
Q8CBY8	WT_NT-WT_EGCG__-__TG_NT-TG_EGCG	-0.00444681	0.1575	-0.0282336	48	0.977593	0.997272
Q8CC35	WT_NT-WT_EGCG__-__TG_NT-TG_EGCG	0.312096	0.121353	2.5718	75	0.0120959	0.185737
Q8CCJ3	WT_NT-WT_EGCG__-__TG_NT-TG_EGCG	-0.642069	0.421178	-1.52446	10	0.158375	0.602833
Q8CCJ4	WT_NT-WT_EGCG__-__TG_NT-TG_EGCG	0.136506	0.301115	0.453333	36	0.65303	0.912094
Q8CCN5	WT_NT-WT_EGCG__-__TG_NT-TG_EGCG	-0.0510464	0.216793	-0.235461	15	0.817035	0.965518
Q8CCT4	WT_NT-WT_EGCG__-__TG_NT-TG_EGCG	0.205169	0.236846	0.866255	16	0.399155	0.788106
Q8CDA1	WT_NT-WT_EGCG__-__TG_NT-TG_EGCG	-0.0564648	0.464396	-0.121588	11	0.905418	0.982104
Q8CDG3	WT_NT-WT_EGCG__-__TG_NT-TG_EGCG	-0.0770149	0.232391	-0.331402	27	0.742899	0.940667
Q8CDN6	WT_NT-WT_EGCG__-__TG_NT-TG_EGCG	-0.122654	0.118777	-1.03264	91	0.304508	0.735029
Q8CEI1	WT_NT-WT_EGCG__-__TG_NT-TG_EGCG	-0.743514	0.394515	-1.88463	11	0.086161	0.474478
Q8CFI0	WT_NT-WT_EGCG__-__TG_NT-TG_EGCG	-0.156268	0.186857	-0.836296	43	0.407612	0.790299
Q8CFV4	WT_NT-WT_EGCG__-__TG_NT-TG_EGCG	-0.239858	0.150233	-1.59657	17	0.128781	0.552697
Q8CFV9	WT_NT-WT_EGCG__-__TG_NT-TG_EGCG	0.346932	0.49812	0.696484	8	0.505855	0.846331
Q8CG72	WT_NT-WT_EGCG__-__TG_NT-TG_EGCG	-0.080753	0.0593021	-1.36172	13	0.196418	0.645194
Q8CG76	WT_NT-WT_EGCG__-__TG_NT-TG_EGCG	0.192729	0.174567	1.10404	33	0.27756	0.713488
Q8CGA0	WT_NT-WT_EGCG__-__TG_NT-TG_EGCG	-0.408394	0.333619	-1.22413	28	0.231103	0.677268
Q8CGC7	WT_NT-WT_EGCG__-__TG_NT-TG_EGCG	0.196971	0.123018	1.60115	131	0.111753	0.523951
Q8CGF6	WT_NT-WT_EGCG__-__TG_NT-TG_EGCG	-0.0928674	0.136884	-0.678437	108	0.498946	0.844486
Q8CGK3	WT_NT-WT_EGCG__-__TG_NT-TG_EGCG	-0.0831991	0.0979292	-0.849584	135	0.397061	0.786409
Q8CGP2	WT_NT-WT_EGCG__-__TG_NT-TG_EGCG	-1.41373	0.123736	-11.4253	38	7.41629e-14	1.89041e-10
Q8CGP6	WT_NT-WT_EGCG__-__TG_NT-TG_EGCG	0.0659907	0.331089	0.199314	16	0.844528	0.970019
Q8CGY8	WT_NT-WT_EGCG__-__TG_NT-TG_EGCG	-0.0849038	0.15501	-0.547731	107	0.585017	0.885508
Q8CH72	WT_NT-WT_EGCG__-__TG_NT-TG_EGCG	-0.291192	0.393499	-0.740006	16	0.470016	0.830054
Q8CHC4	WT_NT-WT_EGCG__-__TG_NT-TG_EGCG	0.0397425	0.0503449	0.789404	711	0.430139	0.799598
Q8CHG7	WT_NT-WT_EGCG__-__TG_NT-TG_EGCG	0.057971	0.099029	0.585394	177	0.559028	0.874244
Q8CHH9	WT_NT-WT_EGCG__-__TG_NT-TG_EGCG	-0.016035	0.093623	-0.171272	197	0.864186	0.97167
Q8CHP8	WT_NT-WT_EGCG__-__TG_NT-TG_EGCG	-0.0929196	0.127533	-0.728593	65	0.468867	0.830054
Q8CHT0	WT_NT-WT_EGCG__-__TG_NT-TG_EGCG	0.147709	0.427207	0.345756	14	0.734666	0.940652
Q8CHT1	WT_NT-WT_EGCG__-__TG_NT-TG_EGCG	-0.272549	0.352556	-0.773064	15	0.451495	0.816396
Q8CHU3	WT_NT-WT_EGCG__-__TG_NT-TG_EGCG	0.0886585	0.166087	0.533806	45	0.596103	0.885508
Q8CHX7	WT_NT-WT_EGCG__-__TG_NT-TG_EGCG	0.224412	0.235149	0.95434	21	0.350769	0.763062
Q8CI32	WT_NT-WT_EGCG__-__TG_NT-TG_EGCG	-0.47716	0.269666	-1.76945	14	0.0985874	0.495667
Q8CI71	WT_NT-WT_EGCG__-__TG_NT-TG_EGCG	-0.83492	0.320434	-2.60559	16	0.0191224	0.243813
Q8CI94	WT_NT-WT_EGCG__-__TG_NT-TG_EGCG	-0.0562812	0.0811488	-0.693555	394	0.48837	0.836516
Q8CIB5	WT_NT-WT_EGCG__-__TG_NT-TG_EGCG	-0.0523471	0.130662	-0.400631	49	0.690433	0.923839
Q8CIE6	WT_NT-WT_EGCG__-__TG_NT-TG_EGCG	-0.450861	0.104461	-4.31605	30	0.000159171	0.00989915
Q8CIG8	WT_NT-WT_EGCG__-__TG_NT-TG_EGCG	0.0715952	0.386739	0.185125	16	0.855457	0.97006
Q8CIN4	WT_NT-WT_EGCG__-__TG_NT-TG_EGCG	-0.204463	0.103315	-1.97903	18	0.0633184	0.407572
Q8CIQ7	WT_NT-WT_EGCG__-__TG_NT-TG_EGCG	0.243291	0.200728	1.21204	16	0.243091	0.683292
Q8CJ19	WT_NT-WT_EGCG__-__TG_NT-TG_EGCG	0.00860919	0.530699	0.0162223	15	0.987271	0.997618
Q8CJH3	WT_NT-WT_EGCG__-__TG_NT-TG_EGCG	-0.146999	0.34164	-0.430275	15	0.673114	0.918504
Q8JZK9	WT_NT-WT_EGCG__-__TG_NT-TG_EGCG	0.332062	0.429498	0.773139	10	0.457326	0.820246
Q8JZN5	WT_NT-WT_EGCG__-__TG_NT-TG_EGCG	0.247681	0.13428	1.84451	46	0.0715531	0.432416
Q8JZP2	WT_NT-WT_EGCG__-__TG_NT-TG_EGCG	0.629381	0.253589	2.48189	34	0.0181697	0.237402
Q8JZQ2	WT_NT-WT_EGCG__-__TG_NT-TG_EGCG	0.0389743	0.153022	0.254697	88	0.799551	0.960141
Q8JZQ9	WT_NT-WT_EGCG__-__TG_NT-TG_EGCG	-0.295884	0.180198	-1.64199	77	0.104669	0.507738
Q8JZS0	WT_NT-WT_EGCG__-__TG_NT-TG_EGCG	-0.00236394	0.22379	-0.0105632	31	0.99164	0.997966
Q8JZU2	WT_NT-WT_EGCG__-__TG_NT-TG_EGCG	-0.0193191	0.284274	-0.0679593	13	0.946852	0.992283
Q8JZW5	WT_NT-WT_EGCG__-__TG_NT-TG_EGCG	-0.189545	0.345696	-0.548298	12	0.593541	0.885508
Q8K019	WT_NT-WT_EGCG__-__TG_NT-TG_EGCG	0.426144	0.278281	1.53134	16	0.145216	0.577465
Q8K021	WT_NT-WT_EGCG__-__TG_NT-TG_EGCG	0.0953325	0.116788	0.816287	144	0.415684	0.790652
Q8K097	WT_NT-WT_EGCG__-__TG_NT-TG_EGCG	0.18732	0.389375	0.481078	12	0.639113	0.90477
Q8K0G5	WT_NT-WT_EGCG__-__TG_NT-TG_EGCG	-0.335013	0.12197	-2.74669	34	0.0095561	0.165313
Q8K0S0	WT_NT-WT_EGCG__-__TG_NT-TG_EGCG	-0.0315147	0.132865	-0.237195	142	0.812848	0.962717
Q8K0T0	WT_NT-WT_EGCG__-__TG_NT-TG_EGCG	0.0485218	0.0990952	0.489648	328	0.62471	0.90104
Q8K0U4	WT_NT-WT_EGCG__-__TG_NT-TG_EGCG	-0.0580595	0.0696013	-0.834172	412	0.404668	0.790299
Q8K183	WT_NT-WT_EGCG__-__TG_NT-TG_EGCG	-0.274001	0.115867	-2.36479	150	0.0193205	0.243813
Q8K1A6	WT_NT-WT_EGCG__-__TG_NT-TG_EGCG	-0.746419	0.563302	-1.32508	13	0.207964	0.656431
Q8K1L5	WT_NT-WT_EGCG__-__TG_NT-TG_EGCG	-0.473655	0.195196	-2.42656	19	0.0253617	0.277455
Q8K1M6	WT_NT-WT_EGCG__-__TG_NT-TG_EGCG	-0.108289	0.0696041	-1.55579	561	0.120323	0.539983
Q8K1Z0	WT_NT-WT_EGCG__-__TG_NT-TG_EGCG	0.302715	0.03776	8.01682	71	1.55638e-11	1.3224e-08
Q8K212	WT_NT-WT_EGCG__-__TG_NT-TG_EGCG	-0.178829	0.116515	-1.53482	138	0.127118	0.551059
Q8K221	WT_NT-WT_EGCG__-__TG_NT-TG_EGCG	-0.109192	0.265396	-0.411431	50	0.682515	0.921678
Q8K274	WT_NT-WT_EGCG__-__TG_NT-TG_EGCG	-0.159086	0.293226	-0.542537	37	0.590702	0.885508
Q8K2B3	WT_NT-WT_EGCG__-__TG_NT-TG_EGCG	-0.0606157	0.0780278	-0.776848	402	0.437706	0.804406
Q8K2C9	WT_NT-WT_EGCG__-__TG_NT-TG_EGCG	-0.147167	0.162222	-0.907192	38	0.370022	0.776286
Q8K2K6	WT_NT-WT_EGCG__-__TG_NT-TG_EGCG	-0.105254	0.157829	-0.666882	52	0.507796	0.846331
Q8K2P7	WT_NT-WT_EGCG__-__TG_NT-TG_EGCG	-0.253923	0.316423	-0.80248	14	0.435687	0.802222
Q8K2T1	WT_NT-WT_EGCG__-__TG_NT-TG_EGCG	0.672063	0.290604	2.31264	15	0.0353492	0.321804
Q8K310	WT_NT-WT_EGCG__-__TG_NT-TG_EGCG	-0.0396493	0.0848501	-0.467286	262	0.640683	0.90477
Q8K341	WT_NT-WT_EGCG__-__TG_NT-TG_EGCG	-0.183094	0.219481	-0.834212	19	0.414527	0.790299
Q8K354	WT_NT-WT_EGCG__-__TG_NT-TG_EGCG	-0.102828	0.123146	-0.835008	62	0.406919	0.790299
Q8K386	WT_NT-WT_EGCG__-__TG_NT-TG_EGCG	0.40278	0.407162	0.989238	15	0.338237	0.754836
Q8K394	WT_NT-WT_EGCG__-__TG_NT-TG_EGCG	-0.0597364	0.16094	-0.371173	13	0.716488	0.933224
Q8K3A0	WT_NT-WT_EGCG__-__TG_NT-TG_EGCG	0.868309	0.399291	2.17463	13	0.0487123	0.365011
Q8K3H0	WT_NT-WT_EGCG__-__TG_NT-TG_EGCG	0.00913513	0.228739	0.0399369	34	0.968377	0.996384
Q8K3J1	WT_NT-WT_EGCG__-__TG_NT-TG_EGCG	-0.219441	0.206134	-1.06456	74	0.290538	0.725875
Q8K3W0	WT_NT-WT_EGCG__-__TG_NT-TG_EGCG	-0.351442	0.226532	-1.5514	12	0.146768	0.581339
Q8K400	WT_NT-WT_EGCG__-__TG_NT-TG_EGCG	0.307031	0.119345	2.57263	67	0.0123145	0.186843
Q8K406	WT_NT-WT_EGCG__-__TG_NT-TG_EGCG	-0.891895	0.619628	-1.4394	13	0.173678	0.619169
Q8K4G5	WT_NT-WT_EGCG__-__TG_NT-TG_EGCG	0.147979	0.19849	0.745526	28	0.462167	0.82382
Q8K4P8	WT_NT-WT_EGCG__-__TG_NT-TG_EGCG	0.148539	0.747551	0.198701	16	0.845	0.970019
Q8K4Q0	WT_NT-WT_EGCG__-__TG_NT-TG_EGCG	-0.464062	0.264139	-1.75689	26	0.0907093	0.477947
Q8K4R4	WT_NT-WT_EGCG__-__TG_NT-TG_EGCG	-0.11657	0.242062	-0.481568	14	0.637554	0.90477
Q8K4Z3	WT_NT-WT_EGCG__-__TG_NT-TG_EGCG	0.0131106	0.141092	0.0929224	72	0.926223	0.98916
Q8K4Z5	WT_NT-WT_EGCG__-__TG_NT-TG_EGCG	-0.145526	0.179041	-0.812804	31	0.422529	0.794533
Q8QZR5	WT_NT-WT_EGCG__-__TG_NT-TG_EGCG	-0.156375	0.496192	-0.315151	9	0.759832	0.946633
Q8QZS1	WT_NT-WT_EGCG__-__TG_NT-TG_EGCG	0.00483202	0.142738	0.0338523	141	0.973043	0.996878
Q8QZT1	WT_NT-WT_EGCG__-__TG_NT-TG_EGCG	-0.127415	0.094428	-1.34933	166	0.179068	0.629579
Q8QZT2	WT_NT-WT_EGCG__-__TG_NT-TG_EGCG	0.119722	0.21044	0.568913	14	0.578428	0.885508
Q8QZV4	WT_NT-WT_EGCG__-__TG_NT-TG_EGCG	0.333955	0.466991	0.71512	11	0.489435	0.836516
Q8QZY1	WT_NT-WT_EGCG__-__TG_NT-TG_EGCG	-0.0464261	0.211346	-0.219669	58	0.8269	0.969535
Q8QZY9	WT_NT-WT_EGCG__-__TG_NT-TG_EGCG	-0.367594	0.396611	-0.926839	10	0.375838	0.777798
Q8R001	WT_NT-WT_EGCG__-__TG_NT-TG_EGCG	0.214305	0.126086	1.69967	68	0.0937634	0.482834
Q8R007	WT_NT-WT_EGCG__-__TG_NT-TG_EGCG	-0.124137	0.13267	-0.93568	19	0.361179	0.767669
Q8R010	WT_NT-WT_EGCG__-__TG_NT-TG_EGCG	0.247318	0.136778	1.80817	15	0.090669	0.477947
Q8R016	WT_NT-WT_EGCG__-__TG_NT-TG_EGCG	0.0287631	0.149087	0.192929	94	0.847431	0.970019
Q8R050	WT_NT-WT_EGCG__-__TG_NT-TG_EGCG	-0.166366	0.0813986	-2.04384	104	0.0434968	0.347566
Q8R071	WT_NT-WT_EGCG__-__TG_NT-TG_EGCG	0.488106	0.157226	3.10449	139	0.00231023	0.0645087
Q8R081	WT_NT-WT_EGCG__-__TG_NT-TG_EGCG	-0.00438297	0.0984211	-0.0445328	189	0.964527	0.995779
Q8R0A5	WT_NT-WT_EGCG__-__TG_NT-TG_EGCG	0.0574619	0.171248	0.335547	56	0.738466	0.940667
Q8R0A7	WT_NT-WT_EGCG__-__TG_NT-TG_EGCG	0.187664	0.0476099	3.9417	121	0.000135931	0.00911669
Q8R0F8	WT_NT-WT_EGCG__-__TG_NT-TG_EGCG	-0.0121193	0.144442	-0.0839045	69	0.933375	0.990854
Q8R0H9	WT_NT-WT_EGCG__-__TG_NT-TG_EGCG	0.137692	0.381038	0.36136	9	0.726168	0.936852
Q8R0P4	WT_NT-WT_EGCG__-__TG_NT-TG_EGCG	0.241564	0.555789	0.434633	16	0.669634	0.918504
Q8R0S2	WT_NT-WT_EGCG__-__TG_NT-TG_EGCG	-0.0994223	0.114658	-0.867123	119	0.38762	0.781885
Q8R0S4	WT_NT-WT_EGCG__-__TG_NT-TG_EGCG	0.553808	0.258835	2.13962	33	0.0398728	0.334496
Q8R0Y6	WT_NT-WT_EGCG__-__TG_NT-TG_EGCG	0.1831	0.0898666	2.03747	351	0.0423527	0.342721
Q8R105	WT_NT-WT_EGCG__-__TG_NT-TG_EGCG	-0.428615	0.370778	-1.15599	12	0.270183	0.706034
Q8R123	WT_NT-WT_EGCG__-__TG_NT-TG_EGCG	0.250669	0.300443	0.834333	10	0.423576	0.79491
Q8R127	WT_NT-WT_EGCG__-__TG_NT-TG_EGCG	0.342416	0.198321	1.72657	15	0.104775	0.507738
Q8R146	WT_NT-WT_EGCG__-__TG_NT-TG_EGCG	-0.273475	0.261481	-1.04587	16	0.311164	0.735768
Q8R164	WT_NT-WT_EGCG__-__TG_NT-TG_EGCG	-0.0178582	0.108397	-0.164747	104	0.869463	0.97242
Q8R191	WT_NT-WT_EGCG__-__TG_NT-TG_EGCG	0.259585	0.267765	0.969449	19	0.344501	0.761608
Q8R1B4	WT_NT-WT_EGCG__-__TG_NT-TG_EGCG	0.00608627	0.20109	0.0302665	42	0.975998	0.997272
Q8R1G2	WT_NT-WT_EGCG__-__TG_NT-TG_EGCG	-0.22999	0.215408	-1.0677	18	0.299769	0.729114
Q8R1H0	WT_NT-WT_EGCG__-__TG_NT-TG_EGCG	0.515341	1.19576	0.430975	10	0.675629	0.919967
Q8R1I1	WT_NT-WT_EGCG__-__TG_NT-TG_EGCG	-0.451566	0.560601	-0.805503	16	0.432338	0.799925
Q8R1Q8	WT_NT-WT_EGCG__-__TG_NT-TG_EGCG	0.0214229	0.0823597	0.260114	253	0.794988	0.958425
Q8R1T1	WT_NT-WT_EGCG__-__TG_NT-TG_EGCG	-0.274793	0.130311	-2.10874	17	0.050104	0.368262
Q8R2R9	WT_NT-WT_EGCG__-__TG_NT-TG_EGCG	-0.387474	0.1192	-3.25062	100	0.00156961	0.0524196
Q8R2Y0	WT_NT-WT_EGCG__-__TG_NT-TG_EGCG	0.210017	0.204257	1.0282	35	0.310911	0.735768
Q8R2Y8	WT_NT-WT_EGCG__-__TG_NT-TG_EGCG	-0.147619	0.331799	-0.444904	13	0.663707	0.914854
Q8R307	WT_NT-WT_EGCG__-__TG_NT-TG_EGCG	-0.132267	0.273061	-0.484387	14	0.635601	0.90477
Q8R317	WT_NT-WT_EGCG__-__TG_NT-TG_EGCG	0.20072	0.117305	1.71109	53	0.0929119	0.481367
Q8R326	WT_NT-WT_EGCG__-__TG_NT-TG_EGCG	-0.280686	0.137366	-2.04335	70	0.0447832	0.352322
Q8R366	WT_NT-WT_EGCG__-__TG_NT-TG_EGCG	0.082157	0.10045	0.817893	183	0.414482	0.790299
Q8R3P0	WT_NT-WT_EGCG__-__TG_NT-TG_EGCG	-0.384969	0.113682	-3.38637	85	0.0010744	0.0421005
Q8R3S6	WT_NT-WT_EGCG__-__TG_NT-TG_EGCG	-0.178433	0.215093	-0.829562	12	0.422982	0.794533
Q8R3T5	WT_NT-WT_EGCG__-__TG_NT-TG_EGCG	0.304954	0.240633	1.2673	16	0.223183	0.675001
Q8R3V5	WT_NT-WT_EGCG__-__TG_NT-TG_EGCG	-0.145478	0.128663	-1.13069	93	0.261091	0.700466
Q8R464	WT_NT-WT_EGCG__-__TG_NT-TG_EGCG	-0.0822637	0.175825	-0.467874	93	0.64097	0.90477
Q8R4K2	WT_NT-WT_EGCG__-__TG_NT-TG_EGCG	-0.0241976	0.153824	-0.157307	14	0.877249	0.973455
Q8R4N0	WT_NT-WT_EGCG__-__TG_NT-TG_EGCG	0.741679	0.363075	2.04277	14	0.0603752	0.398695
Q8R4U7	WT_NT-WT_EGCG__-__TG_NT-TG_EGCG	0.120242	0.45567	0.26388	16	0.795241	0.958425
Q8R570	WT_NT-WT_EGCG__-__TG_NT-TG_EGCG	-0.113049	0.087657	-1.28968	185	0.198773	0.645962
Q8R574	WT_NT-WT_EGCG__-__TG_NT-TG_EGCG	-0.0110706	0.152287	-0.0726953	66	0.942268	0.990854
Q8R5C5	WT_NT-WT_EGCG__-__TG_NT-TG_EGCG	0.135243	0.134003	1.00925	57	0.317118	0.737823
Q8R5H1	WT_NT-WT_EGCG__-__TG_NT-TG_EGCG	-0.413512	0.19803	-2.08813	46	0.0423509	0.342721
Q8R5H6	WT_NT-WT_EGCG__-__TG_NT-TG_EGCG	0.176778	0.0825156	2.14236	168	0.0336049	0.314922
Q8R5J9	WT_NT-WT_EGCG__-__TG_NT-TG_EGCG	-0.220914	0.136344	-1.62027	69	0.109735	0.522735
Q8R5M8	WT_NT-WT_EGCG__-__TG_NT-TG_EGCG	0.0197894	0.158811	0.12461	73	0.901175	0.981449
Q8VBV7	WT_NT-WT_EGCG__-__TG_NT-TG_EGCG	-0.121962	0.171571	-0.710853	52	0.480352	0.835209
Q8VBW6	WT_NT-WT_EGCG__-__TG_NT-TG_EGCG	0.362933	0.141328	2.56803	11	0.0261422	0.278271
Q8VBY2	WT_NT-WT_EGCG__-__TG_NT-TG_EGCG	-0.0136391	0.198935	-0.0685605	12	0.946469	0.992283
Q8VBZ3	WT_NT-WT_EGCG__-__TG_NT-TG_EGCG	0.406755	0.394483	1.03111	14	0.319975	0.738489
Q8VCD6	WT_NT-WT_EGCG__-__TG_NT-TG_EGCG	-0.0970056	0.346736	-0.279768	16	0.78324	0.951432
Q8VCI5	WT_NT-WT_EGCG__-__TG_NT-TG_EGCG	-0.0652743	0.159535	-0.409153	17	0.687536	0.922716
Q8VCM7	WT_NT-WT_EGCG__-__TG_NT-TG_EGCG	-0.731849	0.541843	-1.35067	14	0.198231	0.645962
Q8VCM8	WT_NT-WT_EGCG__-__TG_NT-TG_EGCG	-0.688877	0.276368	-2.49261	14	0.0258327	0.278271
Q8VCR7	WT_NT-WT_EGCG__-__TG_NT-TG_EGCG	-0.298259	0.492643	-0.605426	14	0.554584	0.872614
Q8VCT3	WT_NT-WT_EGCG__-__TG_NT-TG_EGCG	-0.298114	0.157374	-1.8943	69	0.0623767	0.405608
Q8VCW8	WT_NT-WT_EGCG__-__TG_NT-TG_EGCG	-0.16414	0.09622	-1.70588	117	0.0906839	0.477947
Q8VCX5	WT_NT-WT_EGCG__-__TG_NT-TG_EGCG	-0.312456	0.0860674	-3.63037	16	0.00225012	0.0642346
Q8VCY8	WT_NT-WT_EGCG__-__TG_NT-TG_EGCG	0.589871	0.148886	3.96191	13	0.00162462	0.0524196
Q8VD04	WT_NT-WT_EGCG__-__TG_NT-TG_EGCG	-0.20135	0.169034	-1.19118	28	0.243584	0.683292
Q8VD33	WT_NT-WT_EGCG__-__TG_NT-TG_EGCG	0.0284758	0.197066	0.144499	24	0.886313	0.976323
Q8VD37	WT_NT-WT_EGCG__-__TG_NT-TG_EGCG	-0.0628112	0.116035	-0.541314	165	0.589021	0.885508
Q8VDD5	WT_NT-WT_EGCG__-__TG_NT-TG_EGCG	-0.0242956	0.0722487	-0.336277	350	0.736863	0.940667
Q8VDJ3	WT_NT-WT_EGCG__-__TG_NT-TG_EGCG	-0.0236418	0.136236	-0.173535	85	0.862644	0.971094
Q8VDK1	WT_NT-WT_EGCG__-__TG_NT-TG_EGCG	0.0711021	0.217712	0.326588	32	0.746106	0.940667
Q8VDM4	WT_NT-WT_EGCG__-__TG_NT-TG_EGCG	-0.0838637	0.117514	-0.713646	188	0.476331	0.832192
Q8VDM6	WT_NT-WT_EGCG__-__TG_NT-TG_EGCG	0.068692	0.204796	0.335416	25	0.74011	0.940667
Q8VDN2	WT_NT-WT_EGCG__-__TG_NT-TG_EGCG	0.0465258	0.0726549	0.640367	328	0.522381	0.853011
Q8VDP4	WT_NT-WT_EGCG__-__TG_NT-TG_EGCG	-0.13705	0.135775	-1.00939	27	0.321749	0.73953
Q8VDP6	WT_NT-WT_EGCG__-__TG_NT-TG_EGCG	-0.577333	0.374221	-1.54276	13	0.146874	0.581339
Q8VDQ1	WT_NT-WT_EGCG__-__TG_NT-TG_EGCG	-0.872349	0.481669	-1.8111	16	0.0889409	0.477947
Q8VDQ8	WT_NT-WT_EGCG__-__TG_NT-TG_EGCG	-0.0789031	0.0633062	-1.24637	294	0.21362	0.660845
Q8VE33	WT_NT-WT_EGCG__-__TG_NT-TG_EGCG	-0.109657	0.133454	-0.821688	118	0.412911	0.790299
Q8VE47	WT_NT-WT_EGCG__-__TG_NT-TG_EGCG	0.331296	0.145503	2.2769	68	0.0259438	0.278271
Q8VE70	WT_NT-WT_EGCG__-__TG_NT-TG_EGCG	-0.0306601	0.162566	-0.188601	13	0.853318	0.97006
Q8VE88	WT_NT-WT_EGCG__-__TG_NT-TG_EGCG	-0.572786	0.280613	-2.0412	12	0.0638559	0.408967
Q8VE97	WT_NT-WT_EGCG__-__TG_NT-TG_EGCG	0.355269	0.211972	1.67602	33	0.103185	0.505806
Q8VEA4	WT_NT-WT_EGCG__-__TG_NT-TG_EGCG	0.244665	0.249358	0.981183	19	0.338832	0.754836
Q8VED9	WT_NT-WT_EGCG__-__TG_NT-TG_EGCG	0.131215	0.144732	0.906605	71	0.367682	0.773286
Q8VEH3	WT_NT-WT_EGCG__-__TG_NT-TG_EGCG	-0.186378	0.769827	-0.242104	11	0.813154	0.962717
Q8VEH5	WT_NT-WT_EGCG__-__TG_NT-TG_EGCG	0.0760279	0.154516	0.49204	58	0.624549	0.90104
Q8VEJ9	WT_NT-WT_EGCG__-__TG_NT-TG_EGCG	0.10279	0.246262	0.417401	15	0.682298	0.921678
Q8VEK0	WT_NT-WT_EGCG__-__TG_NT-TG_EGCG	0.146783	0.123946	1.18425	30	0.245614	0.685728
Q8VEK3	WT_NT-WT_EGCG__-__TG_NT-TG_EGCG	0.130697	0.104659	1.24879	274	0.212806	0.660845
Q8VEM8	WT_NT-WT_EGCG__-__TG_NT-TG_EGCG	-0.10372	0.0814848	-1.27287	184	0.20467	0.655542
Q8VHH5	WT_NT-WT_EGCG__-__TG_NT-TG_EGCG	0.101119	0.116319	0.869323	87	0.387062	0.781885
Q8VHI6	WT_NT-WT_EGCG__-__TG_NT-TG_EGCG	-0.128221	0.12694	-1.01009	84	0.315353	0.737823
Q8VHK5	WT_NT-WT_EGCG__-__TG_NT-TG_EGCG	0.206095	0.3661	0.562947	10	0.58587	0.885508
Q8VHL1	WT_NT-WT_EGCG__-__TG_NT-TG_EGCG	-0.22779	0.14466	-1.57466	49	0.12177	0.539983
Q8VHQ9	WT_NT-WT_EGCG__-__TG_NT-TG_EGCG	0.108323	0.122624	0.883377	68	0.380145	0.778731
Q8VHW2	WT_NT-WT_EGCG__-__TG_NT-TG_EGCG	0.361254	0.130726	2.76344	90	0.00693582	0.131936
Q8VIJ6	WT_NT-WT_EGCG__-__TG_NT-TG_EGCG	-0.0938792	0.107278	-0.875104	221	0.382468	0.781178
Q8VIM9	WT_NT-WT_EGCG__-__TG_NT-TG_EGCG	-0.120611	0.205284	-0.587531	44	0.55985	0.874244
Q8WTY4	WT_NT-WT_EGCG__-__TG_NT-TG_EGCG	-0.227787	0.614812	-0.370498	14	0.716557	0.933224
Q91V09	WT_NT-WT_EGCG__-__TG_NT-TG_EGCG	-0.238678	0.231657	-1.0303	44	0.308498	0.735768
Q91V12	WT_NT-WT_EGCG__-__TG_NT-TG_EGCG	0.0694904	0.100376	0.6923	181	0.489636	0.836516
Q91V14	WT_NT-WT_EGCG__-__TG_NT-TG_EGCG	-0.0575502	0.0500534	-1.14978	312	0.251117	0.688276
Q91V41	WT_NT-WT_EGCG__-__TG_NT-TG_EGCG	-0.0407717	0.101617	-0.401229	133	0.688895	0.92275
Q91V57	WT_NT-WT_EGCG__-__TG_NT-TG_EGCG	0.739013	0.669536	1.10377	11	0.293254	0.725941
Q91V61	WT_NT-WT_EGCG__-__TG_NT-TG_EGCG	0.0713543	0.0759809	0.939108	164	0.349056	0.763062
Q91V64	WT_NT-WT_EGCG__-__TG_NT-TG_EGCG	-0.194381	0.165289	-1.176	32	0.248269	0.686907
Q91V76	WT_NT-WT_EGCG__-__TG_NT-TG_EGCG	0.125051	0.118146	1.05845	18	0.30385	0.735029
Q91V92	WT_NT-WT_EGCG__-__TG_NT-TG_EGCG	-0.175004	0.0907148	-1.92917	247	0.0548553	0.379681
Q91VC3	WT_NT-WT_EGCG__-__TG_NT-TG_EGCG	-0.0924596	0.61261	-0.150927	9	0.883362	0.975043
Q91VD9	WT_NT-WT_EGCG__-__TG_NT-TG_EGCG	0.0641667	0.0603421	1.06338	453	0.288175	0.722991
Q91VF2	WT_NT-WT_EGCG__-__TG_NT-TG_EGCG	-0.387211	0.282808	-1.36916	14	0.192513	0.639787
Q91VI7	WT_NT-WT_EGCG__-__TG_NT-TG_EGCG	-0.0700397	0.0991966	-0.70607	117	0.481548	0.835427
Q91VK4	WT_NT-WT_EGCG__-__TG_NT-TG_EGCG	-0.0494386	0.122909	-0.402239	13	0.694044	0.924995
Q91VM5	WT_NT-WT_EGCG__-__TG_NT-TG_EGCG	-0.325496	0.181127	-1.79706	64	0.0770446	0.448371
Q91VM9	WT_NT-WT_EGCG__-__TG_NT-TG_EGCG	0.201574	0.12318	1.63642	117	0.104438	0.507738
Q91VN4	WT_NT-WT_EGCG__-__TG_NT-TG_EGCG	-0.16493	0.11063	-1.49083	83	0.139798	0.574215
Q91VR2	WT_NT-WT_EGCG__-__TG_NT-TG_EGCG	-0.152165	0.0871801	-1.74541	148	0.082988	0.473532
Q91VR5	WT_NT-WT_EGCG__-__TG_NT-TG_EGCG	-0.1946	0.0951318	-2.04559	212	0.0420319	0.342721
Q91VR7	WT_NT-WT_EGCG__-__TG_NT-TG_EGCG	-0.282259	0.279353	-1.01041	18	0.325691	0.742565
Q91VR8	WT_NT-WT_EGCG__-__TG_NT-TG_EGCG	0.081809	0.0946088	0.864709	37	0.392771	0.782658
Q91VT4	WT_NT-WT_EGCG__-__TG_NT-TG_EGCG	0.306636	0.214328	1.43069	16	0.171761	0.619169
Q91VW3	WT_NT-WT_EGCG__-__TG_NT-TG_EGCG	0.0663572	0.100094	0.662951	75	0.509394	0.846331
Q91VZ6	WT_NT-WT_EGCG__-__TG_NT-TG_EGCG	0.139752	0.149078	0.937448	50	0.353035	0.763062
Q91W43	WT_NT-WT_EGCG__-__TG_NT-TG_EGCG	0.0743292	0.227718	0.326409	17	0.748099	0.94086
Q91W50	WT_NT-WT_EGCG__-__TG_NT-TG_EGCG	-0.0419812	0.361089	-0.116263	30	0.908219	0.98429
Q91W69	WT_NT-WT_EGCG__-__TG_NT-TG_EGCG	0.0217648	0.251223	0.0866352	16	0.932036	0.990854
Q91W86	WT_NT-WT_EGCG__-__TG_NT-TG_EGCG	0.444023	0.528839	0.839619	14	0.41523	0.790457
Q91W90	WT_NT-WT_EGCG__-__TG_NT-TG_EGCG	-0.0891037	0.169204	-0.526604	29	0.602474	0.887178
Q91WC3	WT_NT-WT_EGCG__-__TG_NT-TG_EGCG	0.0132533	0.100234	0.132223	256	0.894912	0.979858
Q91WD5	WT_NT-WT_EGCG__-__TG_NT-TG_EGCG	-0.195497	0.112657	-1.73533	216	0.0841082	0.473532
Q91WG4	WT_NT-WT_EGCG__-__TG_NT-TG_EGCG	0.115995	0.360996	0.32132	13	0.753075	0.942361
Q91WG5	WT_NT-WT_EGCG__-__TG_NT-TG_EGCG	0.270556	0.10908	2.48034	15	0.0254747	0.2775
Q91WG7	WT_NT-WT_EGCG__-__TG_NT-TG_EGCG	-0.15217	0.154194	-0.986873	66	0.327309	0.743592
Q91WJ8	WT_NT-WT_EGCG__-__TG_NT-TG_EGCG	-0.279837	0.178507	-1.56765	17	0.135387	0.567601
Q91WK2	WT_NT-WT_EGCG__-__TG_NT-TG_EGCG	0.209003	0.200294	1.04348	33	0.304311	0.735029
Q91WK5	WT_NT-WT_EGCG__-__TG_NT-TG_EGCG	-0.0601518	0.225219	-0.267082	33	0.791068	0.956562
Q91WQ3	WT_NT-WT_EGCG__-__TG_NT-TG_EGCG	0.124431	0.145616	0.854511	128	0.394419	0.7837
Q91WS0	WT_NT-WT_EGCG__-__TG_NT-TG_EGCG	0.0670047	0.144953	0.46225	83	0.645112	0.906
Q91WV0	WT_NT-WT_EGCG__-__TG_NT-TG_EGCG	0.025891	0.390002	0.0663867	13	0.94808	0.992467
Q91X72	WT_NT-WT_EGCG__-__TG_NT-TG_EGCG	-0.826823	0.174708	-4.73258	26	6.80816e-05	0.00510412
Q91X97	WT_NT-WT_EGCG__-__TG_NT-TG_EGCG	0.0281717	0.0962734	0.292621	75	0.77062	0.947366
Q91XD7	WT_NT-WT_EGCG__-__TG_NT-TG_EGCG	0.352274	0.240145	1.46692	8	0.180576	0.63042
Q91XL9	WT_NT-WT_EGCG__-__TG_NT-TG_EGCG	-0.133341	0.143221	-0.931011	66	0.355241	0.763498
Q91XM9	WT_NT-WT_EGCG__-__TG_NT-TG_EGCG	-0.0452268	0.100277	-0.45102	261	0.65235	0.911645
Q91XU3	WT_NT-WT_EGCG__-__TG_NT-TG_EGCG	0.142982	0.1121	1.27549	69	0.206415	0.656431
Q91XV3	WT_NT-WT_EGCG__-__TG_NT-TG_EGCG	-0.031348	0.2302	-0.136178	125	0.8919	0.978655
Q91YD9	WT_NT-WT_EGCG__-__TG_NT-TG_EGCG	0.263223	0.17082	1.54094	58	0.128769	0.552697
Q91YE6	WT_NT-WT_EGCG__-__TG_NT-TG_EGCG	-0.0235968	0.163907	-0.143965	18	0.887128	0.976799
Q91YE8	WT_NT-WT_EGCG__-__TG_NT-TG_EGCG	-0.69682	0.523111	-1.33207	13	0.205719	0.656225
Q91YI0	WT_NT-WT_EGCG__-__TG_NT-TG_EGCG	-0.261303	0.454919	-0.574394	15	0.574215	0.882705
Q91YJ2	WT_NT-WT_EGCG__-__TG_NT-TG_EGCG	0.156067	0.194599	0.801989	14	0.435962	0.802222
Q91YL2	WT_NT-WT_EGCG__-__TG_NT-TG_EGCG	-0.668469	0.532384	-1.25561	13	0.231356	0.677268
Q91YM2	WT_NT-WT_EGCG__-__TG_NT-TG_EGCG	0.0934747	0.107603	0.8687	15	0.398698	0.788106
Q91YM4	WT_NT-WT_EGCG__-__TG_NT-TG_EGCG	0.224682	0.57352	0.391759	10	0.703455	0.930034
Q91YP0	WT_NT-WT_EGCG__-__TG_NT-TG_EGCG	0.113983	0.469188	0.242936	13	0.811846	0.962717
Q91YP2	WT_NT-WT_EGCG__-__TG_NT-TG_EGCG	0.13292	0.230794	0.575922	13	0.574503	0.882705
Q91YQ5	WT_NT-WT_EGCG__-__TG_NT-TG_EGCG	-0.0270697	0.138248	-0.195805	98	0.845168	0.970019
Q91YR1	WT_NT-WT_EGCG__-__TG_NT-TG_EGCG	0.0679134	0.110998	0.611843	57	0.543075	0.863566
Q91YT0	WT_NT-WT_EGCG__-__TG_NT-TG_EGCG	-0.0782331	0.0726915	-1.07623	278	0.282755	0.717158
Q91Z31	WT_NT-WT_EGCG__-__TG_NT-TG_EGCG	-0.138933	0.126162	-1.10123	88	0.273801	0.707828
Q91Z38	WT_NT-WT_EGCG__-__TG_NT-TG_EGCG	-0.167588	0.388678	-0.431173	14	0.672908	0.918504
Q91Z53	WT_NT-WT_EGCG__-__TG_NT-TG_EGCG	-0.00169919	0.103021	-0.0164936	107	0.986871	0.997618
Q91Z61	WT_NT-WT_EGCG__-__TG_NT-TG_EGCG	0.608907	0.330465	1.84258	13	0.0883077	0.477947
Q91Z67	WT_NT-WT_EGCG__-__TG_NT-TG_EGCG	0.072037	0.615261	0.117084	10	0.909112	0.984385
Q91ZA3	WT_NT-WT_EGCG__-__TG_NT-TG_EGCG	0.0308534	0.0989456	0.311822	167	0.755565	0.944548
Q91ZJ5	WT_NT-WT_EGCG__-__TG_NT-TG_EGCG	-0.0790944	0.125737	-0.629048	169	0.530167	0.85934
Q91ZP9	WT_NT-WT_EGCG__-__TG_NT-TG_EGCG	0.062502	0.162549	0.384512	70	0.701765	0.929494
Q91ZR1	WT_NT-WT_EGCG__-__TG_NT-TG_EGCG	-0.00334486	0.0778418	-0.0429699	11	0.966496	0.996384
Q91ZU6	WT_NT-WT_EGCG__-__TG_NT-TG_EGCG	0.0114995	0.121365	0.0947514	16	0.925689	0.98916
Q91ZX7	WT_NT-WT_EGCG__-__TG_NT-TG_EGCG	0.132368	0.123673	1.0703	145	0.286261	0.720315
Q91ZZ3	WT_NT-WT_EGCG__-__TG_NT-TG_EGCG	0.141172	0.08198	1.72203	19	0.101304	0.500436
Q920E5	WT_NT-WT_EGCG__-__TG_NT-TG_EGCG	0.0103889	0.144448	0.0719217	15	0.943614	0.990854
Q920I9	WT_NT-WT_EGCG__-__TG_NT-TG_EGCG	0.158813	0.0713276	2.22653	413	0.0265174	0.278271
Q920P5	WT_NT-WT_EGCG__-__TG_NT-TG_EGCG	-0.460626	0.144083	-3.19696	83	0.00196575	0.0617261
Q920Q4	WT_NT-WT_EGCG__-__TG_NT-TG_EGCG	-0.0645774	0.110117	-0.586443	15	0.566299	0.878574
Q921F2	WT_NT-WT_EGCG__-__TG_NT-TG_EGCG	-0.0837762	0.100468	-0.833857	108	0.406202	0.790299
Q921F4	WT_NT-WT_EGCG__-__TG_NT-TG_EGCG	-0.12563	0.123396	-1.01811	57	0.312928	0.737823
Q921G7	WT_NT-WT_EGCG__-__TG_NT-TG_EGCG	-0.214081	0.112323	-1.90594	33	0.0653993	0.412631
Q921H8	WT_NT-WT_EGCG__-__TG_NT-TG_EGCG	-0.026581	0.117924	-0.225408	91	0.822167	0.9671
Q921I1	WT_NT-WT_EGCG__-__TG_NT-TG_EGCG	-0.384732	0.0659461	-5.83404	438	1.05285e-08	3.35464e-06
Q921J2	WT_NT-WT_EGCG__-__TG_NT-TG_EGCG	-0.00178037	0.262902	-0.006772	16	0.99468	0.997966
Q921M3	WT_NT-WT_EGCG__-__TG_NT-TG_EGCG	-0.494282	0.491247	-1.00618	11	0.335951	0.75382
Q921M7	WT_NT-WT_EGCG__-__TG_NT-TG_EGCG	-0.0183278	0.0915553	-0.200183	128	0.841655	0.970019
Q921Q7	WT_NT-WT_EGCG__-__TG_NT-TG_EGCG	-0.301564	0.143995	-2.09426	12	0.058134	0.39202
Q921W4	WT_NT-WT_EGCG__-__TG_NT-TG_EGCG	-0.145014	0.223443	-0.648998	13	0.527639	0.858297
Q922B1	WT_NT-WT_EGCG__-__TG_NT-TG_EGCG	-0.182607	0.233341	-0.782576	14	0.446912	0.814862
Q922B2	WT_NT-WT_EGCG__-__TG_NT-TG_EGCG	0.0336428	0.0885966	0.37973	180	0.704594	0.930575
Q922D8	WT_NT-WT_EGCG__-__TG_NT-TG_EGCG	-0.316483	0.0966091	-3.27591	117	0.00138614	0.0504754
Q922E4	WT_NT-WT_EGCG__-__TG_NT-TG_EGCG	0.0364681	0.115923	0.314589	52	0.754332	0.943471
Q922F4	WT_NT-WT_EGCG__-__TG_NT-TG_EGCG	-0.802187	0.625199	-1.28309	14	0.220295	0.672112
Q922H2	WT_NT-WT_EGCG__-__TG_NT-TG_EGCG	-0.095868	0.231447	-0.414212	50	0.68049	0.921678
Q922J3	WT_NT-WT_EGCG__-__TG_NT-TG_EGCG	0.22493	0.18727	1.2011	61	0.234356	0.681156
Q922J6	WT_NT-WT_EGCG__-__TG_NT-TG_EGCG	0.139572	0.376429	0.370778	19	0.714905	0.933224
Q922Q1	WT_NT-WT_EGCG__-__TG_NT-TG_EGCG	0.274419	0.634454	0.432528	13	0.672446	0.918504
Q922Q4	WT_NT-WT_EGCG__-__TG_NT-TG_EGCG	0.0979955	0.378432	0.258951	10	0.800925	0.960141
Q922Q8	WT_NT-WT_EGCG__-__TG_NT-TG_EGCG	-0.497253	0.164467	-3.02342	36	0.00458664	0.101664
Q922Q9	WT_NT-WT_EGCG__-__TG_NT-TG_EGCG	0.0869746	0.436997	0.199028	11	0.845872	0.970019
Q922R5	WT_NT-WT_EGCG__-__TG_NT-TG_EGCG	0.240116	0.404084	0.594222	16	0.560672	0.874406
Q922R8	WT_NT-WT_EGCG__-__TG_NT-TG_EGCG	0.102857	0.114296	0.899922	121	0.36995	0.776286
Q922S4	WT_NT-WT_EGCG__-__TG_NT-TG_EGCG	0.127256	0.0795274	1.60016	143	0.111771	0.523951
Q922Y1	WT_NT-WT_EGCG__-__TG_NT-TG_EGCG	-0.274537	0.135681	-2.0234	12	0.0658893	0.414696
Q923D2	WT_NT-WT_EGCG__-__TG_NT-TG_EGCG	0.119273	0.0741257	1.60907	53	0.113543	0.527177
Q923D4	WT_NT-WT_EGCG__-__TG_NT-TG_EGCG	-0.835119	0.87944	-0.949604	14	0.358419	0.766762
Q923T9	WT_NT-WT_EGCG__-__TG_NT-TG_EGCG	-0.518307	0.239982	-2.15977	34	0.0379318	0.328391
Q924L1	WT_NT-WT_EGCG__-__TG_NT-TG_EGCG	0.578373	0.205498	2.81449	29	0.00868693	0.155936
Q924M7	WT_NT-WT_EGCG__-__TG_NT-TG_EGCG	-0.0253331	0.136362	-0.185778	102	0.852988	0.97006
Q924N4	WT_NT-WT_EGCG__-__TG_NT-TG_EGCG	-0.0900991	0.543803	-0.165683	8	0.872517	0.973026
Q925I1	WT_NT-WT_EGCG__-__TG_NT-TG_EGCG	-0.543274	0.333564	-1.62869	16	0.122905	0.540605
Q925N0	WT_NT-WT_EGCG__-__TG_NT-TG_EGCG	-0.181072	0.16088	-1.12551	70	0.264218	0.701235
Q93092	WT_NT-WT_EGCG__-__TG_NT-TG_EGCG	-0.100722	0.115722	-0.870384	145	0.385529	0.781885
Q99020	WT_NT-WT_EGCG__-__TG_NT-TG_EGCG	-0.0592208	0.100185	-0.591115	67	0.556433	0.873482
Q99104	WT_NT-WT_EGCG__-__TG_NT-TG_EGCG	0.178937	0.0890693	2.00896	426	0.0451717	0.354285
Q99J08	WT_NT-WT_EGCG__-__TG_NT-TG_EGCG	-0.138422	0.178854	-0.773939	64	0.441817	0.809627
Q99J09	WT_NT-WT_EGCG__-__TG_NT-TG_EGCG	0.232842	0.343015	0.67881	15	0.507597	0.846331
Q99J39	WT_NT-WT_EGCG__-__TG_NT-TG_EGCG	-0.551427	0.444263	-1.24122	12	0.238241	0.68176
Q99J85	WT_NT-WT_EGCG__-__TG_NT-TG_EGCG	0.0488026	0.13033	0.374453	67	0.70925	0.931415
Q99J99	WT_NT-WT_EGCG__-__TG_NT-TG_EGCG	0.987779	0.130132	7.59058	127	6.00098e-12	7.64825e-09
Q99JB2	WT_NT-WT_EGCG__-__TG_NT-TG_EGCG	0.151267	0.167088	0.905315	31	0.372281	0.777798
Q99JF8	WT_NT-WT_EGCG__-__TG_NT-TG_EGCG	0.259659	0.123578	2.10118	37	0.0424955	0.342788
Q99JG2	WT_NT-WT_EGCG__-__TG_NT-TG_EGCG	-0.302844	0.126661	-2.39098	33	0.0226642	0.259063
Q99JI4	WT_NT-WT_EGCG__-__TG_NT-TG_EGCG	-0.0804566	0.147141	-0.546798	66	0.586361	0.885508
Q99JI6	WT_NT-WT_EGCG__-__TG_NT-TG_EGCG	-0.380565	0.245818	-1.54816	15	0.142421	0.574648
Q99JP0	WT_NT-WT_EGCG__-__TG_NT-TG_EGCG	0.10078	0.288217	0.349668	17	0.730882	0.939495
Q99JP7	WT_NT-WT_EGCG__-__TG_NT-TG_EGCG	-0.130349	0.131196	-0.993541	86	0.323234	0.739607
Q99JR1	WT_NT-WT_EGCG__-__TG_NT-TG_EGCG	0.0672691	0.119999	0.560581	105	0.576277	0.883833
Q99JX3	WT_NT-WT_EGCG__-__TG_NT-TG_EGCG	-0.169491	0.180858	-0.937154	41	0.354167	0.763062
Q99JX4	WT_NT-WT_EGCG__-__TG_NT-TG_EGCG	0.486507	1.07543	0.452383	13	0.65845	0.91483
Q99JY0	WT_NT-WT_EGCG__-__TG_NT-TG_EGCG	-0.103883	0.118424	-0.877211	170	0.38161	0.780051
Q99JY8	WT_NT-WT_EGCG__-__TG_NT-TG_EGCG	-0.357582	0.179197	-1.99547	49	0.0515671	0.371313
Q99JY9	WT_NT-WT_EGCG__-__TG_NT-TG_EGCG	0.0858682	0.101851	0.84308	261	0.399956	0.788227
Q99K10	WT_NT-WT_EGCG__-__TG_NT-TG_EGCG	-0.153327	0.487974	-0.314211	15	0.757688	0.945706
Q99K46	WT_NT-WT_EGCG__-__TG_NT-TG_EGCG	0.0732714	0.487775	0.150216	15	0.882596	0.974756
Q99K48	WT_NT-WT_EGCG__-__TG_NT-TG_EGCG	0.475165	0.246209	1.92992	69	0.0577281	0.390315
Q99K51	WT_NT-WT_EGCG__-__TG_NT-TG_EGCG	-0.0298092	0.0916033	-0.325416	105	0.745514	0.940667
Q99K85	WT_NT-WT_EGCG__-__TG_NT-TG_EGCG	-0.106857	0.125204	-0.853463	175	0.394569	0.7837
Q99KB8	WT_NT-WT_EGCG__-__TG_NT-TG_EGCG	-0.0777009	0.132439	-0.586691	109	0.558624	0.874244
Q99KC8	WT_NT-WT_EGCG__-__TG_NT-TG_EGCG	0.106254	0.10758	0.987681	13	0.341336	0.756891
Q99KH8	WT_NT-WT_EGCG__-__TG_NT-TG_EGCG	0.307177	0.160223	1.91718	16	0.0732482	0.435221
Q99KI0	WT_NT-WT_EGCG__-__TG_NT-TG_EGCG	0.0791982	0.0650063	1.21832	603	0.223581	0.675001
Q99KJ8	WT_NT-WT_EGCG__-__TG_NT-TG_EGCG	0.248958	0.0979248	2.54233	185	0.011831	0.183905
Q99KK2	WT_NT-WT_EGCG__-__TG_NT-TG_EGCG	0.0571013	0.14873	0.383927	35	0.703355	0.930034
Q99KK7	WT_NT-WT_EGCG__-__TG_NT-TG_EGCG	0.216293	0.124479	1.73759	43	0.0894409	0.477947
Q99KN9	WT_NT-WT_EGCG__-__TG_NT-TG_EGCG	0.476206	0.326876	1.45684	35	0.154075	0.597772
Q99KP6	WT_NT-WT_EGCG__-__TG_NT-TG_EGCG	0.175364	0.190478	0.920653	29	0.364827	0.771098
Q99KQ4	WT_NT-WT_EGCG__-__TG_NT-TG_EGCG	-0.223606	0.128759	-1.73663	45	0.0892948	0.477947
Q99KV1	WT_NT-WT_EGCG__-__TG_NT-TG_EGCG	0.370303	0.324405	1.14148	16	0.270466	0.706034
Q99KW9	WT_NT-WT_EGCG__-__TG_NT-TG_EGCG	-0.515055	0.15275	-3.37189	17	0.00362147	0.0905012
Q99KX1	WT_NT-WT_EGCG__-__TG_NT-TG_EGCG	0.52476	0.241895	2.16937	29	0.0383917	0.328391
Q99L04	WT_NT-WT_EGCG__-__TG_NT-TG_EGCG	-0.153681	0.191042	-0.804432	33	0.426905	0.797162
Q99L13	WT_NT-WT_EGCG__-__TG_NT-TG_EGCG	-0.0615888	0.0995746	-0.618519	83	0.537927	0.86187
Q99L27	WT_NT-WT_EGCG__-__TG_NT-TG_EGCG	0.193595	0.181908	1.06425	15	0.304048	0.735029
Q99L43	WT_NT-WT_EGCG__-__TG_NT-TG_EGCG	-0.289694	0.0737213	-3.92958	49	0.000266841	0.0141704
Q99L45	WT_NT-WT_EGCG__-__TG_NT-TG_EGCG	0.0837932	0.166712	0.502623	43	0.617794	0.896359
Q99L47	WT_NT-WT_EGCG__-__TG_NT-TG_EGCG	-0.209234	0.107274	-1.95045	106	0.0537625	0.379614
Q99LB2	WT_NT-WT_EGCG__-__TG_NT-TG_EGCG	0.0854879	0.229801	0.372008	14	0.715457	0.933224
Q99LB6	WT_NT-WT_EGCG__-__TG_NT-TG_EGCG	-0.275949	0.0987412	-2.79467	17	0.0124441	0.186964
Q99LC3	WT_NT-WT_EGCG__-__TG_NT-TG_EGCG	-0.381591	0.0819185	-4.65818	190	5.98495e-06	0.000762782
Q99LC5	WT_NT-WT_EGCG__-__TG_NT-TG_EGCG	0.0290202	0.0709773	0.408866	222	0.683032	0.921678
Q99LD4	WT_NT-WT_EGCG__-__TG_NT-TG_EGCG	0.0206691	0.183598	0.112578	78	0.910654	0.984418
Q99LD8	WT_NT-WT_EGCG__-__TG_NT-TG_EGCG	-0.276727	0.410073	-0.674824	11	0.513721	0.846331
Q99LD9	WT_NT-WT_EGCG__-__TG_NT-TG_EGCG	0.0186867	0.304041	0.0614613	11	0.952094	0.994269
Q99LF4	WT_NT-WT_EGCG__-__TG_NT-TG_EGCG	-0.0133303	0.108158	-0.123249	125	0.902108	0.981449
Q99LG2	WT_NT-WT_EGCG__-__TG_NT-TG_EGCG	-0.173199	0.10653	-1.62582	31	0.114112	0.528857
Q99LI8	WT_NT-WT_EGCG__-__TG_NT-TG_EGCG	0.0548498	0.242038	0.226616	53	0.821594	0.9671
Q99LP6	WT_NT-WT_EGCG__-__TG_NT-TG_EGCG	-0.286069	0.201982	-1.41631	19	0.17287	0.619169
Q99LR1	WT_NT-WT_EGCG__-__TG_NT-TG_EGCG	0.184757	0.212712	0.868577	54	0.388922	0.781885
Q99LX0	WT_NT-WT_EGCG__-__TG_NT-TG_EGCG	-0.0470715	0.0881006	-0.534293	87	0.594501	0.885508
Q99LY9	WT_NT-WT_EGCG__-__TG_NT-TG_EGCG	0.107222	0.113728	0.942792	72	0.34894	0.763062
Q99M28	WT_NT-WT_EGCG__-__TG_NT-TG_EGCG	-0.140202	0.399857	-0.350632	13	0.731481	0.939791
Q99M71	WT_NT-WT_EGCG__-__TG_NT-TG_EGCG	-0.163409	0.177007	-0.923179	67	0.359226	0.766762
Q99M87	WT_NT-WT_EGCG__-__TG_NT-TG_EGCG	-0.0094733	0.121617	-0.0778942	51	0.938217	0.990854
Q99MK8	WT_NT-WT_EGCG__-__TG_NT-TG_EGCG	-0.0387393	0.43127	-0.0898261	12	0.929907	0.990854
Q99MN1	WT_NT-WT_EGCG__-__TG_NT-TG_EGCG	0.032918	0.127346	0.258493	66	0.796831	0.958981
Q99MN9	WT_NT-WT_EGCG__-__TG_NT-TG_EGCG	-0.0197722	0.112418	-0.175882	100	0.860743	0.971094
Q99MR0	WT_NT-WT_EGCG__-__TG_NT-TG_EGCG	-0.266478	0.360814	-0.738546	14	0.472383	0.830453
Q99MR6	WT_NT-WT_EGCG__-__TG_NT-TG_EGCG	0.0362408	0.29153	0.124313	16	0.902616	0.981557
Q99MR8	WT_NT-WT_EGCG__-__TG_NT-TG_EGCG	0.0290913	0.219909	0.132288	50	0.895288	0.979858
Q99N28	WT_NT-WT_EGCG__-__TG_NT-TG_EGCG	0.0930731	0.113626	0.819119	148	0.414035	0.790299
Q99NB1	WT_NT-WT_EGCG__-__TG_NT-TG_EGCG	0.000841445	0.138264	0.0060858	31	0.995183	0.997966
Q99NB9	WT_NT-WT_EGCG__-__TG_NT-TG_EGCG	-0.0768179	0.328918	-0.233547	12	0.819273	0.965924
Q99NE5	WT_NT-WT_EGCG__-__TG_NT-TG_EGCG	0.0189922	0.143823	0.132052	83	0.895262	0.979858
Q99NF2	WT_NT-WT_EGCG__-__TG_NT-TG_EGCG	0.166637	0.182564	0.912762	18	0.373431	0.777798
Q99P58	WT_NT-WT_EGCG__-__TG_NT-TG_EGCG	-0.200827	0.164181	-1.2232	15	0.240123	0.682355
Q99P72	WT_NT-WT_EGCG__-__TG_NT-TG_EGCG	-0.152698	0.0659417	-2.31564	530	0.0209586	0.249642
Q99PJ0	WT_NT-WT_EGCG__-__TG_NT-TG_EGCG	0.129898	0.13719	0.946851	88	0.346308	0.762955
Q99PL6	WT_NT-WT_EGCG__-__TG_NT-TG_EGCG	0.819249	0.277621	2.95096	50	0.00481136	0.104309
Q99PT1	WT_NT-WT_EGCG__-__TG_NT-TG_EGCG	0.0139811	0.090578	0.154355	165	0.877519	0.973455
Q99PU5	WT_NT-WT_EGCG__-__TG_NT-TG_EGCG	-0.0187556	0.103459	-0.181285	126	0.856435	0.97006
Q99PV0	WT_NT-WT_EGCG__-__TG_NT-TG_EGCG	-0.181311	0.298936	-0.606522	17	0.552182	0.870986
Q9CPP6	WT_NT-WT_EGCG__-__TG_NT-TG_EGCG	0.0485474	0.145526	0.333599	72	0.739652	0.940667
Q9CPQ1	WT_NT-WT_EGCG__-__TG_NT-TG_EGCG	-0.0266217	0.143609	-0.185376	92	0.853342	0.97006
Q9CPQ3	WT_NT-WT_EGCG__-__TG_NT-TG_EGCG	-0.0803753	0.454375	-0.176892	11	0.862808	0.971094
Q9CPQ8	WT_NT-WT_EGCG__-__TG_NT-TG_EGCG	-0.0999661	0.0969317	-1.0313	37	0.309092	0.735768
Q9CPR4	WT_NT-WT_EGCG__-__TG_NT-TG_EGCG	0.238692	0.224023	1.06548	52	0.291582	0.725875
Q9CPS6	WT_NT-WT_EGCG__-__TG_NT-TG_EGCG	0.511074	0.122548	4.17039	31	0.000227	0.0131505
Q9CPU0	WT_NT-WT_EGCG__-__TG_NT-TG_EGCG	-0.0783729	0.0911154	-0.86015	147	0.391107	0.78238
Q9CPU4	WT_NT-WT_EGCG__-__TG_NT-TG_EGCG	-0.902258	0.283243	-3.18545	35	0.00303457	0.0797435
Q9CPV4	WT_NT-WT_EGCG__-__TG_NT-TG_EGCG	0.103568	0.086524	1.19699	192	0.232788	0.678912
Q9CPW0	WT_NT-WT_EGCG__-__TG_NT-TG_EGCG	0.0115139	0.220806	0.0521449	17	0.959021	0.99466
Q9CPW2	WT_NT-WT_EGCG__-__TG_NT-TG_EGCG	-0.104126	0.252413	-0.412523	13	0.686678	0.922716
Q9CPW4	WT_NT-WT_EGCG__-__TG_NT-TG_EGCG	0.561537	0.127603	4.40065	55	5.00811e-05	0.00455917
Q9CPX6	WT_NT-WT_EGCG__-__TG_NT-TG_EGCG	-0.289015	0.497131	-0.581365	11	0.572715	0.882084
Q9CPY7	WT_NT-WT_EGCG__-__TG_NT-TG_EGCG	-0.0864461	0.0688569	-1.25545	228	0.210602	0.659489
Q9CQ54	WT_NT-WT_EGCG__-__TG_NT-TG_EGCG	-0.510178	0.222154	-2.2965	38	0.0272519	0.281667
Q9CQ60	WT_NT-WT_EGCG__-__TG_NT-TG_EGCG	0.256711	0.412273	0.622672	23	0.539625	0.86187
Q9CQ62	WT_NT-WT_EGCG__-__TG_NT-TG_EGCG	0.0265435	0.10576	0.250977	10	0.806913	0.960683
Q9CQ65	WT_NT-WT_EGCG__-__TG_NT-TG_EGCG	-0.367083	0.506432	-0.724843	12	0.482443	0.835427
Q9CQ69	WT_NT-WT_EGCG__-__TG_NT-TG_EGCG	0.521681	0.0795125	6.561	15	9.024e-06	0.00104555
Q9CQ75	WT_NT-WT_EGCG__-__TG_NT-TG_EGCG	-0.0640678	0.122904	-0.521282	38	0.605195	0.888107
Q9CQ80	WT_NT-WT_EGCG__-__TG_NT-TG_EGCG	-0.263407	0.266762	-0.987421	16	0.338134	0.754836
Q9CQ85	WT_NT-WT_EGCG__-__TG_NT-TG_EGCG	0.136703	0.325546	0.419919	16	0.680129	0.921678
Q9CQ86	WT_NT-WT_EGCG__-__TG_NT-TG_EGCG	0.263553	0.222152	1.18636	14	0.255223	0.69062
Q9CQ91	WT_NT-WT_EGCG__-__TG_NT-TG_EGCG	0.0544809	0.0838648	0.649627	30	0.520876	0.852739
Q9CQ92	WT_NT-WT_EGCG__-__TG_NT-TG_EGCG	-0.546177	0.195244	-2.79741	51	0.00724963	0.135877
Q9CQA1	WT_NT-WT_EGCG__-__TG_NT-TG_EGCG	0.198783	0.245517	0.809649	14	0.431688	0.799787
Q9CQA3	WT_NT-WT_EGCG__-__TG_NT-TG_EGCG	-0.0446122	0.122307	-0.364756	107	0.716014	0.933224
Q9CQC7	WT_NT-WT_EGCG__-__TG_NT-TG_EGCG	0.0344719	0.209026	0.164917	36	0.869932	0.97242
Q9CQD1	WT_NT-WT_EGCG__-__TG_NT-TG_EGCG	0.626294	0.552261	1.13405	11	0.280882	0.715968
Q9CQE1	WT_NT-WT_EGCG__-__TG_NT-TG_EGCG	-0.305286	0.447323	-0.682474	15	0.505343	0.846331
Q9CQE5	WT_NT-WT_EGCG__-__TG_NT-TG_EGCG	-0.0225041	0.494173	-0.0455389	15	0.964278	0.995779
Q9CQE8	WT_NT-WT_EGCG__-__TG_NT-TG_EGCG	-0.59017	0.178017	-3.31525	72	0.0014362	0.0515616
Q9CQF3	WT_NT-WT_EGCG__-__TG_NT-TG_EGCG	0.446083	0.383179	1.16416	28	0.254182	0.689999
Q9CQF9	WT_NT-WT_EGCG__-__TG_NT-TG_EGCG	-0.237582	0.182419	-1.3024	62	0.197597	0.645962
Q9CQH3	WT_NT-WT_EGCG__-__TG_NT-TG_EGCG	-0.261681	0.0974083	-2.68643	35	0.0109713	0.178126
Q9CQH7	WT_NT-WT_EGCG__-__TG_NT-TG_EGCG	-0.140145	0.105837	-1.32416	72	0.18964	0.635206
Q9CQI3	WT_NT-WT_EGCG__-__TG_NT-TG_EGCG	-0.283594	0.239235	-1.18542	41	0.242676	0.683292
Q9CQI6	WT_NT-WT_EGCG__-__TG_NT-TG_EGCG	0.0195885	0.130956	0.149581	71	0.88152	0.974744
Q9CQJ6	WT_NT-WT_EGCG__-__TG_NT-TG_EGCG	0.0796569	0.230055	0.346251	14	0.734303	0.940652
Q9CQJ8	WT_NT-WT_EGCG__-__TG_NT-TG_EGCG	0.108729	0.108901	0.998419	56	0.322371	0.739607
Q9CQK7	WT_NT-WT_EGCG__-__TG_NT-TG_EGCG	-0.135255	0.156744	-0.862905	9	0.410594	0.790299
Q9CQL1	WT_NT-WT_EGCG__-__TG_NT-TG_EGCG	0.676527	0.290518	2.32869	12	0.0381608	0.328391
Q9CQM5	WT_NT-WT_EGCG__-__TG_NT-TG_EGCG	-0.131981	0.221267	-0.596479	30	0.55533	0.873249
Q9CQM9	WT_NT-WT_EGCG__-__TG_NT-TG_EGCG	-0.231496	0.143168	-1.61695	84	0.109638	0.522735
Q9CQN1	WT_NT-WT_EGCG__-__TG_NT-TG_EGCG	-0.24855	0.130231	-1.90853	67	0.0606078	0.398845
Q9CQQ7	WT_NT-WT_EGCG__-__TG_NT-TG_EGCG	-0.148152	0.163723	-0.904896	138	0.367098	0.77298
Q9CQQ8	WT_NT-WT_EGCG__-__TG_NT-TG_EGCG	-0.197333	0.524646	-0.376126	11	0.713977	0.933224
Q9CQR2	WT_NT-WT_EGCG__-__TG_NT-TG_EGCG	0.147366	0.15103	0.975737	56	0.333391	0.750384
[truncated: 550 more rows]

## Sheet: present in TG.NT-TG.EGCG
	Sequence	Leading.razor.protein	Unique..Groups.	WT_NT.1.1	WT_NT.2.1	WT_NT.3.1	WT_NT.4.1	WT_NT.5.1	COUNT.WT_NT	WT_EGCG.1.1	WT_EGCG.2.1	WT_EGCG.3.1	WT_EGCG.4.1	WT_EGCG.5.1	COUNT_WT_EGCG	WT_EGCG_EE.1.1	WT_EGCG_EE.2.1	WT_EGCG_EE.3.1	WT_EGCG_EE.4.1	WT_EGCG_EE.5.1	COUNT_WT_EGCG_EE	WT_EE.1.1	WT_EE.2.1	WT_EE.3.1	WT_EE.4.1	COUNT_WT_EE	TG_NT.1.1	TG_NT.2.1	TG_NT.3.1	TG_NT.4.1	TG_NT.5.1	COUNT_TG_NT	TG_EGCG.1.1	TG_EGCG.2.1	TG_EGCG.3.1	TG_EGCG.4.1	TG_EGCG.5.1	COUNT_TG_EGCG	TG_EGCG_EE.1.1	TG_EGCG_EE.2.1	TG_EGCG_EE.3.1	TG_EGCG_EE.4.1	COUNT_TG_EGCG_EE	TG_EE.1.1	TG_EE.2.1	TG_EE.3.1	TG_EE.4.1	TG_EE.5.1	COUNT_TG_EE
Q99JP6	EAPDTAEREETQQQVQDLETR	Q99JP6	yes	1108900	2583000	818750	811830	499650	5	NA	NA	1415200	NA	NA	1	NA	1807900	NA	750790	788940	3	1578600	NA	NA	1340100	2	NA	NA	NA	551260	NA	1	NA	NA	NA	NA	548520	1	1122000	NA	NA	NA	1	NA	NA	769670	NA	1348600	2
Q9Z0J0	EVNVSPCPTDPCQLHK	Q9Z0J0	yes	632080	810900	NA	860550	372610	4	NA	NA	NA	723960	NA	1	NA	1525200	852800	NA	831680	3	794990	NA	NA	NA	1	NA	NA	NA	NA	NA	0	NA	1114100	715280	NA	538280	3	1101800	NA	1042500	1150400	3	NA	NA	1152600	NA	759140	2
P59281	ELEEPLIPHEFYEQCIAHYESPEAAVAVVHALPR	P59281	yes	NA	1017600	NA	829260	813550	3	NA	NA	NA	1111400	NA	1	NA	NA	3265400	NA	831830	2	NA	NA	1761200	NA	1	NA	NA	NA	791180	NA	1	864650	NA	NA	NA	890780	2	839740	NA	NA	1141600	2	NA	NA	1051400	NA	NA	1
Q8K0Z7	FICDASSLHQVR	Q8K0Z7	yes	374130	NA	882780	NA	266670	3	NA	NA	NA	909310	NA	1	574260	481010	NA	576040	NA	3	429940	648290	NA	NA	2	NA	NA	NA	256320	NA	1	NA	374450	739670	NA	NA	2	NA	565050	NA	362310	2	281690	598850	NA	NA	325700	3
Q80U87	INDQFAGSSQQDSQELLLFLMDGLHEDLNK	Q80U87	yes	NA	258530	NA	564290	339690	3	NA	NA	NA	NA	485620	1	NA	NA	574560	NA	NA	1	NA	620850	NA	542690	2	NA	496210	NA	NA	NA	1	NA	NA	493620	587120	544250	3	NA	NA	690190	424820	2	NA	NA	NA	642180	355350	2
P36369	LFQEEPSAQHR	P36369	yes	738640	NA	1609800	NA	4935400	3	777080	NA	NA	NA	NA	1	NA	458480	NA	NA	NA	1	NA	NA	505200	NA	1	NA	229540	NA	NA	NA	1	NA	NA	NA	387230	900090	2	NA	NA	NA	109520	1	NA	NA	NA	470200	NA	1
O88271	PQALVTSPATPLPAGSGIK	O88271	yes	NA	961450	NA	785340	659280	3	NA	NA	NA	98440	NA	1	487530	515230	NA	NA	NA	2	80501	NA	138130	119340	3	NA	NA	885270	NA	NA	1	NA	NA	154300	121900	NA	2	NA	187690	237770	NA	2	NA	NA	111530	108560	131630	3
O88444	HDNVSILFADIVGFTGLASQCTAQELVK	O88444	yes	NA	NA	356350	NA	219860	2	NA	253560	NA	NA	NA	1	101190	284220	284180	NA	NA	3	343090	197510	181420	NA	3	NA	NA	416690	NA	NA	1	253730	272630	601450	NA	NA	3	NA	341970	367330	NA	2	237740	NA	236430	337880	244090	4
Q9D3V5	MPMDIIKGNLDGISK	Q9D3V5	yes	3412300	NA	NA	NA	NA	1	NA	NA	NA	7465400	NA	1	NA	NA	NA	NA	4282300	1	NA	NA	5028300	3965600	2	NA	NA	NA	NA	NA	0	NA	NA	4668700	3672800	3603000	3	NA	NA	6073300	3711600	2	NA	NA	NA	8889400	3998200	2
O89029	SPCECESLVEFQGR	O89029	yes	NA	NA	NA	NA	NA	0	NA	NA	NA	NA	NA	0	323820	NA	1237200	NA	NA	2	NA	NA	467450	NA	1	NA	NA	658990	NA	NA	1	NA	NA	623950	742120	847700	3	NA	1594600	1345600	808570	3	NA	NA	773630	632610	563110	3

## Sheet: absent in TG.NT-TG.EGCG
	Sequence	Leading.razor.protein	Unique..Groups.	WT_NT.1.1	WT_NT.2.1	WT_NT.3.1	WT_NT.4.1	WT_NT.5.1	COUNT.WT_NT	WT_EGCG.1.1	WT_EGCG.2.1	WT_EGCG.3.1	WT_EGCG.4.1	WT_EGCG.5.1	COUNT_WT_EGCG	WT_EGCG_EE.1.1	WT_EGCG_EE.2.1	WT_EGCG_EE.3.1	WT_EGCG_EE.4.1	WT_EGCG_EE.5.1	COUNT_WT_EGCG_EE	WT_EE.1.1	WT_EE.2.1	WT_EE.3.1	WT_EE.4.1	COUNT_WT_EE	TG_NT.1.1	TG_NT.2.1	TG_NT.3.1	TG_NT.4.1	TG_NT.5.1	COUNT_TG_NT	TG_EGCG.1.1	TG_EGCG.2.1	TG_EGCG.3.1	TG_EGCG.4.1	TG_EGCG.5.1	COUNT_TG_EGCG	TG_EGCG_EE.1.1	TG_EGCG_EE.2.1	TG_EGCG_EE.3.1	TG_EGCG_EE.4.1	COUNT_TG_EGCG_EE	TG_EE.1.1	TG_EE.2.1	TG_EE.3.1	TG_EE.4.1	TG_EE.5.1	COUNT_TG_EE
P58854	ATNAQFDSPEILK	P58854	yes	NA	NA	NA	NA	304860	1	NA	272390	333590	343870	NA	3	232940	NA	NA	261490	204370	3	327670	NA	130120	NA	2	314180	202830	NA	178300	NA	3	NA	390920	NA	NA	NA	1	NA	405430	199300	NA	2	NA	227840	NA	256340	NA	2
Q9CY16	FLGGTTDTTILEADAVLLGLQEIR	Q9CY16	yes	NA	NA	322300	NA	NA	1	NA	443610	238100	341140	NA	3	NA	NA	200140	197530	NA	2	163780	NA	NA	NA	1	195910	NA	NA	NA	NA	1	NA	246520	NA	NA	NA	1	286140	388510	215120	340540	4	NA	NA	NA	NA	251960	1
Q9EP53	GPMLVNTLVDYYLETNSQPVLHILTTLQEPHDK	Q9EP53	yes	NA	NA	714780	NA	NA	1	424350	424410	373520	NA	NA	3	454370	313720	NA	NA	NA	2	NA	NA	474320	NA	1	NA	NA	NA	NA	354380	1	NA	NA	NA	NA	NA	0	445420	NA	593820	NA	2	NA	541980	NA	392120	348540	3
Q9D1B9	SFVIPEAEAEWVGLTLEEALEK	Q9D1B9	yes	NA	NA	NA	NA	216690	1	242740	NA	NA	316070	236890	3	156970	NA	NA	NA	535650	2	NA	NA	NA	NA	0	NA	NA	NA	NA	244400	1	NA	NA	NA	NA	224700	1	NA	NA	NA	328200	1	NA	NA	NA	432580	NA	1
Q9EPR2	TLGLSQNVQACETTVELLFDSVIHLGCK	Q9EPR2	yes	NA	NA	429200	NA	NA	1	NA	452760	432570	568930	NA	3	NA	NA	NA	NA	NA	0	531210	379370	NA	267330	3	488070	557370	482580	NA	NA	3	295580	NA	NA	NA	NA	1	NA	443750	NA	NA	1	NA	NA	361320	NA	NA	1
Q9D1H7	AEVDVADELLENLAK	Q9D1H7	yes	NA	NA	NA	NA	NA	0	1374600	1410200	NA	NA	NA	2	605840	1097800	994140	1258200	733460	5	1417100	NA	NA	NA	1	760830	1105300	1237000	NA	NA	3	NA	1208800	NA	NA	NA	1	NA	1532800	NA	NA	1	805140	NA	NA	NA	NA	1
