# Supplementary material for: DYRK1A Overexpression Alters Cognition and Neural-Related Proteomic Pathways in the Hippocampus That Are Rescued by Green Tea Extract and/or Environmental Enrichment
Source: Front Mol Neurosci. 2019 Nov 15;12:272. doi: 10.3389/fnmol.2019.00272 (PMC6873902; doi:10.3389/fnmol.2019.00272)
Supplement: Supplementary file 1 [file Data_Sheet_1.zip › TableS13_myresults_P_WT_WTEE.xlsx]

## Sheet: myresults_P_WT_WTEE
Protein	Label	log2FC	SE	Tvalue	DF	pvalue
A2A5R2_PMQSKPQS(1)PVIQAT(0.246)AGS(0.754)PK	WT_NT-WT_EE	0.285	0.539669	0.528101	4	0.625369
A2A5R2_PQSPVIQATAGS(1)PK	WT_NT-WT_EE	0.451934	0.412698	1.09507	8	0.305355
A2AAE1_YTAGS(0.002)AS(0.942)PT(0.041)PT(0.015)FK	WT_NT-WT_EE	-0.177508	0.246446	-0.720272	7	0.4947
A2AG50_PTYLGS(1)PVK	WT_NT-WT_EE	0.252119	0.356493	0.707219	8	0.49951
A2AG50_VATS(0.001)AAS(0.001)GGHGS(0.999)PLR	WT_NT-WT_EE	0.234147	0.316242	0.740405	6	0.487006
A2AHC3_APVHFVEPLS(1)PTGVPGHR	WT_NT-WT_EE	-0.111397	0.258491	-0.43095	7	0.679464
A2AJA9_ASQGLATAPAS(1)PPVLQR	WT_NT-WT_EE	0.600511	0.45775	1.31187	5	0.246563
A2AJA9_GRS(1)YENLLGR	WT_NT-WT_EE	-0.113872	0.168184	-0.677068	6	0.523595
A2AJA9_PYLSEEPPRPS(1)PR	WT_NT-WT_EE	-0.199737	0.206851	-0.96561	7	0.366406
A2AJA9_VALAAGS(0.956)PT(0.044)RPPPAR	WT_NT-WT_EE	0.250023	0.241978	1.03325	8	0.331709
A2AJI0_RSS(1)QPS(0.985)PT(0.007)T(0.007)VPASDSPPAK	WT_NT-WT_EE	-0.775008	0.595756	-1.30088	6	0.241022
A2ALS5_RS(0.01)S(0.99)AIGIENIQEVQEK	WT_NT-WT_EE	0.124494	0.395518	0.314761	5	0.765655
A2ALU4_DS(0.001)CS(0.04)S(0.958)PPS(0.001)LNYGK	WT_NT-WT_EE	0.0546206	0.156438	0.349153	7	0.737242
A2AN08_ELAS(1)PVSPELR	WT_NT-WT_EE	-0.222461	0.459803	-0.483819	6	0.645665
A2AN08_HVT(0.003)LPS(0.72)S(0.277)PR	WT_NT-WT_EE	0.268933	0.151015	1.78083	6	0.125232
A2AP18_GT(0.006)KPGS(0.991)LDS(0.003)HAAGQPLPR	WT_NT-WT_EE	-0.107261	0.242746	-0.441868	8	0.670286
A2AP18_VAS(1)VEEGDETLDSPGSQSR	WT_NT-WT_EE	-0.478604	0.23506	-2.03609	8	0.0761341
A2AQ25_IGGKS(1)PPPPPPPPR	WT_NT-WT_EE	0.512419	0.293137	1.74806	5	0.140875
A2AQ25_PSIAST(0.001)PLS(0.999)PQAGR	WT_NT-WT_EE	-0.166136	0.271009	-0.613029	7	0.55924
A2AWL7_S(0.19)S(0.214)Y(0.752)KS(0.846)ILPY(0.998)PVSPK	WT_NT-WT_EE	-0.899491	0.750227	-1.19896	7	0.269552
A2AWL7_S(0.821)S(0.833)Y(0.501)KS(0.336)ILPY(0.494)PVS(0.015)PK	WT_NT-WT_EE	-1.53609	1.44544	-1.06271	7	0.323195
A2AX52_GEPGFPGY(1)PGVQGEDGNPGRGGEK	WT_NT-WT_EE	-0.167119	0.331141	-0.504677	7	0.629281
B1AXH1_GVT(0.001)S(0.999)PLHTDTEK	WT_NT-WT_EE	-0.19535	0.287626	-0.67918	7	0.518842
B1AY13_VSDQNS(1)PVLPK	WT_NT-WT_EE	0.0360394	0.196707	0.183214	8	0.859189
B1AZA5_GGPAEAPS(1)PR	WT_NT-WT_EE	-0.529683	0.247836	-2.13723	7	0.0699197
B1AZP2_ANSWQLVET(1)PEK	WT_NT-WT_EE	0.108786	0.249028	0.436843	5	0.680447
B2RQC6_IHRAS(1)DPGLPAEEPK	WT_NT-WT_EE	-0.124796	0.328519	-0.379875	7	0.715301
B2RUJ5_AAEDMPEAEQDLERAPT(1)PGGGHPDS(1)PGLPAPAGQQQR	WT_NT-WT_EE	-0.325847	0.278012	-1.17206	8	0.274893
B9EKR1_EVSADVS(1)EEENFLTDFK	WT_NT-WT_EE	-0.485815	0.483492	-1.0048	8	0.344412
D3YVF0_ASLLESSAAGS(1)PR	WT_NT-WT_EE	-0.160765	0.259791	-0.618822	7	0.555629
D3YVF0_SSAIQMGT(1)PELEK	WT_NT-WT_EE	-0.143924	0.252209	-0.570653	7	0.586078
D3YXK2_APTAALS(1)PEPQDSK	WT_NT-WT_EE	0.210943	0.286235	0.736956	8	0.4822
D3YXK2_RSVVS(1)FDK	WT_NT-WT_EE	0.235666	0.34103	0.691043	6	0.51537
D3YZU1_EQDVVPFQES(1)PK	WT_NT-WT_EE	-0.0847228	0.353665	-0.239556	8	0.816698
D3YZU1_S(1)IDEGMFSAEPYLR	WT_NT-WT_EE	-0.722343	0.351343	-2.05595	7	0.0788352
D3Z0R2_FVALLSLQDT(1)EMQR	WT_NT-WT_EE	0.627716	0.386305	1.62492	8	0.142833
E9PUL5_AS(0.999)PS(0.001)PSPSEAR	WT_NT-WT_EE	-0.108662	0.237878	-0.456797	6	0.663888
E9Q8I9_RRS(1)LDSLDK	WT_NT-WT_EE	0.567909	0.515621	1.10141	6	0.31293
F6SEU4_EGS(0.009)IGGS(0.031)GGS(0.959)GGGGGGGLKPS(0.001)ITK	WT_NT-WT_EE	-0.116631	0.418074	-0.278973	8	0.787341
F6SEU4_EGS(1)IGGSGGSGGGGGGGLKPSITK	WT_NT-WT_EE	-0.137462	0.756012	-0.181825	7	0.860873
F6SEU4_EYEEEIHS(1)LK	WT_NT-WT_EE	0.114442	0.333473	0.343183	8	0.740305
F6SEU4_TVS(1)VPVEGR	WT_NT-WT_EE	-0.201966	0.215603	-0.936746	8	0.376302
F8VPU2_ACTLELGPHQS(1)PALPK	WT_NT-WT_EE	0.104233	0.510182	0.204305	8	0.843217
F8VPU2_LGAPENSGIS(0.016)T(0.984)LER	WT_NT-WT_EE	0.417694	0.236761	1.7642	7	0.121057
G3X9K3_TTIPHALLTWRPTS(0.001)GEAEPPS(0.982)PS(0.017)AVSEK	WT_NT-WT_EE	0.293386	0.247885	1.18356	6	0.281351
G5E829_AQDGAAMEMQPLKS(1)EEGGDGDEK	WT_NT-WT_EE	0.278224	0.205701	1.35256	7	0.218257
G5E829_SATSSSPGS(1)PLHSLETSL	WT_NT-WT_EE	-0.0429863	0.243055	-0.176858	8	0.864015
O08539_GNKS(1)PS(0.98)PPPDGS(0.02)PAATPEIR	WT_NT-WT_EE	-0.268578	0.223745	-1.20037	8	0.26433
O08539_GNKS(1)PS(1)PPPDGSPAATPEIR	WT_NT-WT_EE	-0.139565	0.275945	-0.50577	8	0.626657
O08539_S(0.255)PS(0.745)PPPDGS(1)PAATPEIR	WT_NT-WT_EE	-0.481741	0.526848	-0.914382	7	0.390924
O08539_VNHEPEPASGAS(1)PGATIPK	WT_NT-WT_EE	-0.563279	0.41445	-1.3591	8	0.211188
O08547_NLGS(1)INTELQDVQR	WT_NT-WT_EE	-0.0527449	0.356772	-0.147839	5	0.888247
O08553_ANIT(0.001)S(0.999)LG	WT_NT-WT_EE	-0.0592331	0.18053	-0.328107	7	0.752427
O08553_GLYDGPVCEVSVT(1)PK	WT_NT-WT_EE	0.135992	0.297115	0.457709	8	0.659336
O08553_NLHQSGFS(1)LSGAQIDDNIPR	WT_NT-WT_EE	0.723629	0.564606	1.28165	7	0.240781
O08553_NLHQSGFSLS(1)GAQIDDNIPR	WT_NT-WT_EE	-0.380767	0.619804	-0.614333	5	0.56587
O08553_T(0.042)VT(0.958)PAS(0.001)S(0.999)AKT(0.239)S(0.761)PAK	WT_NT-WT_EE	-0.636674	0.517989	-1.22913	8	0.253948
O08553_T(0.055)VT(0.945)PAS(0.5)S(0.5)AKT(0.001)S(1)PAK	WT_NT-WT_EE	-0.313658	0.653622	-0.479877	8	0.64416
O08553_TVT(1)PASS(0.954)AKT(0.266)S(0.78)PAK	WT_NT-WT_EE	-0.809306	0.525467	-1.54016	7	0.167417
O08585_LQS(1)EPESIRK	WT_NT-WT_EE	0.372911	0.283891	1.31357	8	0.225409
O08599_S(0.014)S(0.985)AS(0.001)FSTTAVSAR	WT_NT-WT_EE	0.0458471	0.324114	0.141454	7	0.891496
O08638_VIENTDGS(1)EEEMDAR	WT_NT-WT_EE	-0.198188	0.469557	-0.422075	8	0.684084
O08762_IIGGNNS(1)LR	WT_NT-WT_EE	-0.0144548	0.538202	-0.0268576	5	0.979612
O08919_AEAAAAPAVAPGPAQPGHVS(0.018)PT(0.027)PAT(0.938)T(0.509)S(0.509)PGEK	WT_NT-WT_EE	-0.404015	0.4799	-0.841874	4	0.447248
O08919_KAEAAAAPAVAPGPAQPGHVS(0.1)PT(0.161)PAT(0.355)T(0.41)S(0.975)PGEK	WT_NT-WT_EE	0.814248	0.520759	1.56358	8	0.156545
O08919_KAEAAAAPAVAPGPAQPGHVS(0.887)PT(0.738)PAT(0.15)T(0.126)S(0.099)PGEK	WT_NT-WT_EE	-0.390957	0.435568	-0.897581	8	0.395618
O35136_ITNHEDGS(1)PVNEPNETTPLTEPEK	WT_NT-WT_EE	-0.612919	0.549166	-1.11609	8	0.296782
O35136_T(0.004)EDERIT(0.996)NHEDGS(1)PVNEPNETTPLTEPEK	WT_NT-WT_EE	1.4834	0.828431	1.79061	8	0.111136
O35188_S(0.024)LGS(0.976)EEINPVHTDNFQER	WT_NT-WT_EE	-0.217869	0.362058	-0.601752	8	0.563999
O35295_DSLGDFIEHYAQLGPS(0.003)S(0.997)PEQLAAGAEEGGGPR	WT_NT-WT_EE	-0.555498	0.155871	-3.56382	7	0.00917237
O35344_RNVPQEES(1)LEDSDVDADFK	WT_NT-WT_EE	0.0644186	0.493063	0.13065	8	0.899278
O35344_RNVPQEESLEDS(1)DVDADFK	WT_NT-WT_EE	-0.0478945	0.586482	-0.0816641	7	0.9372
O35526_HSAILAS(1)PNPDEK	WT_NT-WT_EE	0.093292	0.22375	0.416947	8	0.68768
O35526_T(0.984)AKDS(0.016)DDDDDVTVTVDR	WT_NT-WT_EE	-0.869328	0.432683	-2.00916	6	0.0912608
O35526_TAKDS(1)DDDDDVTVTVDR	WT_NT-WT_EE	-0.614948	0.327511	-1.87764	8	0.0972577
O35607_LNINS(0.169)S(0.831)PDEHEPLLR	WT_NT-WT_EE	0.156603	0.217042	0.721535	5	0.5029
O35607_LNINS(0.868)S(0.132)PDEHEPLLR	WT_NT-WT_EE	-0.382868	0.334435	-1.14482	8	0.285377
O35609_KLS(1)PTEPR	WT_NT-WT_EE	-0.11983	0.238386	-0.502671	8	0.628739
O35621_TVGHSVVS(1)PQDTVQR	WT_NT-WT_EE	0.252973	0.310806	0.813927	6	0.446777
O35691_EAGIVHS(1)DAEK	WT_NT-WT_EE	0.866278	0.531107	1.63108	7	0.146894
O35691_ESRQES(1)DPEDDDVK	WT_NT-WT_EE	0.559517	0.232702	2.40444	4	0.0739993
O35927_ALQS(1)PEHHIDPIYEDR	WT_NT-WT_EE	-0.163903	0.139087	-1.17843	8	0.272488
O35927_GGS(1)PLTTT(0.002)QGGS(0.997)PT(0.001)K	WT_NT-WT_EE	0.298614	0.531911	0.561398	6	0.594857
O35954_S(0.014)S(0.014)T(0.014)EARPGT(0.226)S(0.226)T(0.226)AGT(0.281)PDGPEAPPGPDAS(0.999)PDAS(0.001)FGK	WT_NT-WT_EE	0.0675537	0.500248	0.13504	8	0.895916
O54724_ATEEPS(0.71)GT(0.194)GS(0.095)DELIK	WT_NT-WT_EE	-0.230849	0.271499	-0.850278	4	0.443072
O54774_HS(0.003)S(0.997)LPT(0.091)ES(0.909)DEDIAPAQR	WT_NT-WT_EE	0.175555	0.523904	0.33509	7	0.747375
O54774_HSSLPTES(1)DEDIAPAQR	WT_NT-WT_EE	-0.27604	0.166646	-1.65645	8	0.136222
O54774_VDIITEEMPENALPS(1)DEDDKDPNDPYR	WT_NT-WT_EE	-0.468975	0.261702	-1.79202	8	0.110896
O54829_S(0.069)HS(0.069)PT(0.748)HT(0.057)PT(0.057)PETKPPTEDELHQQIK	WT_NT-WT_EE	-1.17507	0.876554	-1.34055	7	0.221937
O54829_S(0.2)HS(0.206)PT(0.631)HT(0.73)PT(0.229)PET(0.004)KPPTEDELHQQIK	WT_NT-WT_EE	-0.599124	0.388071	-1.54385	6	0.173572
O54829_S(0.21)HS(0.731)PT(0.053)HT(0.004)PT(0.002)PETKPPTEDELHQQIK	WT_NT-WT_EE	-0.109395	0.831119	-0.131624	8	0.898532
O55003_NSTLS(1)EEDYIER	WT_NT-WT_EE	0.342651	0.29483	1.1622	8	0.278651
O55022_EGEEPT(0.999)VYS(0.001)DDEEPKDETARK	WT_NT-WT_EE	-0.155706	0.975792	-0.159569	5	0.879466
O55022_EGEEPTVYS(1)DDEEPKDETAR	WT_NT-WT_EE	-0.987349	0.214867	-4.59517	8	0.00176657
O55091_TEEVEVES(1)EEDPILEHPPENPVK	WT_NT-WT_EE	0.0230034	0.207515	0.110852	7	0.914845
O55131_ILEQQNS(0.004)S(0.001)RT(0.995)LEK	WT_NT-WT_EE	-0.447205	0.218164	-2.04986	8	0.0745245
O55131_S(1)PLAQMEEERR	WT_NT-WT_EE	-0.702454	1.09935	-0.638971	7	0.543176
O55131_STLINSLFLT(0.006)DLYS(0.994)PEYPGPSHR	WT_NT-WT_EE	-0.430493	0.408872	-1.05288	7	0.327377
O55143_EFDELSPS(1)AQR	WT_NT-WT_EE	0.0471866	0.150081	0.314408	8	0.761254
O70161_RT(0.061)QS(0.888)S(0.051)GQDGRPQEEPHAEDLQK	WT_NT-WT_EE	-1.34352	0.616971	-2.17761	5	0.0813582
O70161_SWVY(0.001)S(0.002)PLHY(0.002)S(0.001)ARPAS(0.991)DGES(0.003)DT(0.001)	WT_NT-WT_EE	-0.0522176	0.406615	-0.12842	4	0.904014
O70166_DAS(1)LEELQK	WT_NT-WT_EE	-0.0298231	0.188984	-0.157807	8	0.878519
O70166_SPSDLSPES(1)PVLSSPPK	WT_NT-WT_EE	0.320929	0.17662	1.81706	4	0.143366
O70310_S(0.002)GLS(0.998)PANDTGAK	WT_NT-WT_EE	-0.244948	0.255613	-0.958278	6	0.374928
O70343_ARYSECSGTQGSHS(0.997)T(0.003)K	WT_NT-WT_EE	0.309194	0.723311	0.427471	5	0.686821
O70439_EFGSLPT(0.657)T(0.333)PS(0.01)EQR	WT_NT-WT_EE	0.105149	0.359192	0.292738	5	0.781482
O88343_IS(0.011)ENY(0.022)S(0.987)DKS(0.98)DVENADESSSSILK	WT_NT-WT_EE	-0.365805	0.734398	-0.498102	6	0.63614
O88343_NLTS(0.007)S(0.023)S(0.969)LNDIS(0.001)DKPEK	WT_NT-WT_EE	-0.171487	0.179747	-0.954048	6	0.376898
O88447_KYDDDIS(1)PSEDK	WT_NT-WT_EE	-0.0882729	0.226295	-0.390079	8	0.706658
O88447_VDS(1)PTVTTTLK	WT_NT-WT_EE	0.125334	0.231119	0.542291	8	0.602392
O88448_VDS(1)PTVNTTLR	WT_NT-WT_EE	0.0436502	0.359881	0.121291	5	0.908185
O88485_ETQTPLATHQS(1)EEDEEDEEMVEPK	WT_NT-WT_EE	0.408534	0.820239	0.498067	8	0.631839
O88532_RRDS(1)DGVDGFEAEGK	WT_NT-WT_EE	0.047294	0.555581	0.0851252	6	0.934931
O88587_AVYQGPGS(0.011)S(0.989)PVK	WT_NT-WT_EE	0.258393	0.218588	1.1821	8	0.271108
O88643_DVATSPIS(0.978)PT(0.005)ENNT(0.013)T(0.003)PPDALTR	WT_NT-WT_EE	-0.380493	0.234492	-1.62262	4	0.17999
O88703_GAASGPSAAEEAGS(1)EEAGPAGEPR	WT_NT-WT_EE	0.649332	0.444665	1.46027	7	0.187593
O88703_PLVGPLALGS(1)PR	WT_NT-WT_EE	-0.0841219	0.4513	-0.186399	8	0.856772
O88703_RAPPGPLPPAASPGPPAAS(0.999)PPAAPS(0.199)S(0.802)PR	WT_NT-WT_EE	-0.0996719	0.55809	-0.178595	5	0.865267
O88703_RAPPGPLPPAASPGPPAAS(1)PPAAPS(0.302)S(0.698)PR	WT_NT-WT_EE	0.151435	0.214012	0.707598	6	0.505737
O88737_FS(1)PIEEAK	WT_NT-WT_EE	2.70063	0.952985	2.83387	6	0.0298059
O88737_GYSYFT(0.002)GS(0.041)S(0.956)PPLSPSTPSESPTFSPGK	WT_NT-WT_EE	-0.188936	0.612121	-0.308659	7	0.766565
O88737_HSYS(1)LGFADGR	WT_NT-WT_EE	-0.529089	0.211534	-2.5012	5	0.0544099
O88737_S(0.008)LS(0.992)DPKPLSPTAEESAK	WT_NT-WT_EE	-0.879981	0.459277	-1.91601	8	0.0916775
O88737_S(0.012)QGS(0.985)FEY(0.003)QDTQDHDYGGR	WT_NT-WT_EE	-0.323542	0.586362	-0.551779	8	0.596172
O88737_S(0.034)LS(0.966)DPKPLS(0.999)PT(0.001)AEESAK	WT_NT-WT_EE	0.247565	0.416129	0.594925	8	0.568335
O88737_S(0.859)LS(0.141)DPKPLS(0.837)PT(0.163)AEESAK	WT_NT-WT_EE	0.631616	0.38781	1.62867	7	0.147406
O88737_SQAS(1)EEESPVSPLGR	WT_NT-WT_EE	-0.188089	0.463166	-0.406095	8	0.695318
O88737_SQASEEESPVS(1)PLGRPR	WT_NT-WT_EE	0.121445	0.218743	0.555195	8	0.593941
O88746_AADRLPNLAS(0.076)PS(0.916)AEGPPRPS(0.004)PGT(0.005)APR	WT_NT-WT_EE	0.16576	0.365292	0.453773	8	0.662049
O88935_ASTAAPVASPAAPS(0.999)PGS(0.001)SGGGGFFSSLSNAVK	WT_NT-WT_EE	-0.269262	0.482314	-0.558272	8	0.591935
O88935_DAS(1)PGRGSHSQSSSPGALTLGR	WT_NT-WT_EE	0.117963	0.313022	0.376852	8	0.716083
O88935_GS(0.012)HS(0.986)QS(0.017)S(0.113)S(0.872)PGALT(0.001)LGR	WT_NT-WT_EE	-1.17835	0.555608	-2.12082	7	0.0716343
O88935_GSHSQSS(0.043)S(0.957)PGALTLGR	WT_NT-WT_EE	0.279524	0.589441	0.474219	8	0.648018
O88935_LPS(0.915)PT(0.085)AAPQQSASQATPVTQGQGR	WT_NT-WT_EE	0.00250937	0.765736	0.00327706	4	0.997542
O88935_PQLAQKPS(1)QDVPPPITAAAGGPPHPQLNK	WT_NT-WT_EE	-0.70554	0.259822	-2.71548	5	0.0420006
O88935_PQPPPPPPS(0.996)AAS(0.004)PGATPGSATASAER	WT_NT-WT_EE	1.08456	0.534424	2.02939	7	0.0819861
O88935_QS(0.001)RPVAGGPGAPPAARPPAS(0.999)PS(1)PQR	WT_NT-WT_EE	0.333727	0.735639	0.453656	8	0.662129
O88935_S(0.133)QS(0.859)LT(0.007)NAFNLPEPAPPRPSLSQDEVK	WT_NT-WT_EE	0.0453047	0.838586	0.0540251	8	0.95824
P05063_GILAADESVGS(1)MAK	WT_NT-WT_EE	-0.102466	0.405655	-0.252595	7	0.807838
P05064_GILAADES(0.95)T(0.049)GS(0.001)IAK	WT_NT-WT_EE	-0.000700023	0.172675	-0.00405398	7	0.996879
P05480_S(1)LEPSENVHGAGGAFPASQTPSK	WT_NT-WT_EE	-0.587429	0.248959	-2.35954	8	0.0459909
P06837_AAQPPTET(0.001)AES(0.022)S(0.978)QAEEEK	WT_NT-WT_EE	0.0656991	0.206449	0.318235	7	0.759591
P06837_KEGDGS(0.999)ATT(0.001)DAAPAT(0.266)S(0.734)PK	WT_NT-WT_EE	-0.646463	1.05477	-0.612893	7	0.559325
P06837_KEGDGSATTDAAPAT(0.986)S(0.014)PK	WT_NT-WT_EE	0.0492444	1.74659	0.0281946	8	0.978198
P06837_KEGDGSATTDAAPATS(1)PK	WT_NT-WT_EE	-0.958444	0.744984	-1.28653	8	0.234237
P06837_QADVPAAVTDAAAT(0.002)T(0.998)PAAEDAAT(0.001)K	WT_NT-WT_EE	0.152317	0.273022	0.557892	8	0.592183
P07901_ES(1)DDKPEIEDVGSDEEEEEKK	WT_NT-WT_EE	-0.84572	0.381968	-2.21411	8	0.0577098
P07901_EVS(1)DDEAEEKEEKEEEK	WT_NT-WT_EE	-1.0947	0.943977	-1.15967	8	0.279623
P07901_PEIEDVGS(1)DEEEEEKK	WT_NT-WT_EE	-0.386732	0.188582	-2.05074	8	0.0744228
P08414_T(1)VCGTPGYCAPEILR	WT_NT-WT_EE	-0.279064	0.476145	-0.586092	5	0.583272
P08551_DEPPS(1)EGEAEEEEK	WT_NT-WT_EE	-0.0850415	0.23216	-0.366305	8	0.723635
P08553_AEEEGGS(1)EEEGSDRSPQESK	WT_NT-WT_EE	0.706396	0.408871	1.72767	4	0.159115
P08553_EEEPEAEKS(1)PVKS(1)PEAKEEEEEGEK	WT_NT-WT_EE	-0.812341	0.420119	-1.9336	8	0.0892236
P08553_S(1)PEAKEEEEEGEKEEEEEGQEEEEEEDEGVK	WT_NT-WT_EE	-0.863969	0.399753	-2.16126	8	0.0626666
P08553_S(1)PVEEVKPKPEAK	WT_NT-WT_EE	-0.00256905	0.34232	-0.00750481	8	0.994196
P09405_NLS(1)FNITEDELK	WT_NT-WT_EE	0.282676	0.481971	0.5865	7	0.575956
P09411_ALES(1)PERPFLAILGGAK	WT_NT-WT_EE	0.134529	0.452255	0.297464	8	0.773691
P0C7L0_AQLVS(1)PPAPPTK	WT_NT-WT_EE	0.524819	0.277668	1.8901	6	0.107638
P0C7L0_GGNT(1)PPALGDLFAGGFPVLRPAGQR	WT_NT-WT_EE	-0.0780452	0.320557	-0.243468	7	0.814624
P0C7M9_PAPAAPRPRS(1)PAEAEAR	WT_NT-WT_EE	0.504982	0.129423	3.90178	7	0.00588535
P10637_HLSNVS(0.001)S(0.003)T(0.025)GS(0.97)IDMVDS(0.002)PQLATLADEVSASLAK	WT_NT-WT_EE	-0.701296	0.663955	-1.05624	7	0.325943
P10637_IGS(0.991)T(0.009)ENLK	WT_NT-WT_EE	0.203121	0.328777	0.617809	7	0.556259
P10637_IGS(1)LDNITHVPGGGNK	WT_NT-WT_EE	-0.996522	0.516641	-1.92885	7	0.0950832
P10637_SGYSSPGS(0.997)PGT(0.003)PGSR	WT_NT-WT_EE	-0.00760606	0.22948	-0.0331448	7	0.974484
P10637_SPVVS(1)GDT(0.999)S(0.001)PR	WT_NT-WT_EE	-0.431148	0.346091	-1.24577	8	0.248097
P10637_SPVVSGDT(0.034)S(0.966)PR	WT_NT-WT_EE	-0.530509	1.00527	-0.527727	7	0.613997
P10637_SRT(1)PSLPTPPTR	WT_NT-WT_EE	0.590478	0.683895	0.863404	5	0.427381
P10637_T(1)PPGSGEPPK	WT_NT-WT_EE	0.00612444	0.165943	0.0369069	8	0.971464
P10637_TDHGAEIVYKS(1)PVVS(0.008)GDT(0.908)S(0.084)PR	WT_NT-WT_EE	-0.653258	0.281083	-2.32408	8	0.0486092
P10637_TPS(0.001)LPT(0.999)PPT(0.001)REPK	WT_NT-WT_EE	-0.58855	0.388236	-1.51596	6	0.180314
P10637_TPS(1)LPTPPTR	WT_NT-WT_EE	0.422171	0.316154	1.33533	8	0.218512
P10637_VAVVRT(1)PPKS(0.607)PS(0.368)AS(0.025)K	WT_NT-WT_EE	0.0926329	0.234225	0.395486	8	0.702821
P10637_VAVVRT(1)PPKS(0.988)PS(0.011)AS(0.001)K	WT_NT-WT_EE	-0.593194	0.403198	-1.47122	7	0.184703
P10711_EPAIS(0.001)SQNS(0.999)PEAR	WT_NT-WT_EE	-0.0752137	0.46281	-0.162515	7	0.875492
P11499_EIS(1)DDEAEEEKGEKEEEDKEDEEK	WT_NT-WT_EE	-0.248634	0.294095	-0.845421	8	0.422439
P11499_PKIEDVGS(1)DEEDDSGK	WT_NT-WT_EE	-0.336993	0.264886	-1.27222	8	0.239026
P11531_ELRT(0.173)KQPDRAPGLS(0.207)T(0.483)T(0.483)GAS(0.403)AS(0.317)QT(0.317)VT(0.629)LVT(0.95)QS(0.13)VVT(0.908)K	WT_NT-WT_EE	0.00441981	0.379479	0.011647	4	0.991265
P11798_ES(0.001)S(0.003)ES(0.995)T(0.001)NTTIEDEDTK	WT_NT-WT_EE	-0.653524	0.889595	-0.734631	7	0.486439
P11798_ESSES(0.001)TNT(0.96)T(0.038)IEDEDTK	WT_NT-WT_EE	0.078749	0.272411	0.289081	7	0.780893
P11798_KNDGVKES(0.986)S(0.014)ESTNTTIEDEDTK	WT_NT-WT_EE	0.588076	0.99845	0.588988	5	0.581472
P11798_S(0.973)T(0.027)VASCMHR	WT_NT-WT_EE	0.733214	0.674223	1.0875	7	0.312839
P12367_RVS(1)VCAETFNPDEEEEDNDPR	WT_NT-WT_EE	0.536887	0.870166	0.616994	5	0.564247
P12961_SVPHFS(1)EEEK	WT_NT-WT_EE	-0.0626976	0.306409	-0.204621	8	0.842978
P13595_AAFS(1)KDES(1)KEPIVEVR	WT_NT-WT_EE	-0.0692337	0.646296	-0.107124	5	0.918856
P13595_ASPAPTPTPAGAAS(1)PLAAVAAPATDAPQAK	WT_NT-WT_EE	0.146188	0.452974	0.322728	8	0.755174
P13595_DES(1)KEPIVEVR	WT_NT-WT_EE	0.0624947	0.144975	0.431071	8	0.677796
P13595_GVTAS(0.002)S(0.001)S(0.02)S(0.977)PAS(0.001)APK	WT_NT-WT_EE	0.800721	0.939005	0.852733	8	0.418604
P13595_NPPEAATAPAS(1)PK	WT_NT-WT_EE	0.117954	0.210237	0.561054	8	0.590126
P14152_KLS(1)SAMSAAK	WT_NT-WT_EE	-0.0571955	0.256092	-0.22334	8	0.828868
P14873_ADS(0.985)RES(0.015)LKPATKPVASK	WT_NT-WT_EE	-1.0196	1.64983	-0.618001	7	0.556139
P14873_AS(0.793)LS(0.207)PMDEPVPDSES(1)PVEK	WT_NT-WT_EE	-0.763758	0.364629	-2.09462	8	0.0695173
P14873_AS(0.898)LS(0.102)PMDEPVPDS(0.178)ES(0.822)PVEK	WT_NT-WT_EE	0.411013	1.14316	0.359541	5	0.733876
P14873_ASLS(1)PMDEPVPDSESPVEK	WT_NT-WT_EE	-0.227533	0.508359	-0.447582	8	0.666326
P14873_DLTGQVPT(1)PPVK	WT_NT-WT_EE	1.08501	0.630014	1.7222	4	0.160137
P14873_DVMSDETNNEETES(0.998)PS(0.001)QEFVNITK	WT_NT-WT_EE	0.258932	0.532625	0.486144	8	0.639902
P14873_DVSDERLS(1)PAK	WT_NT-WT_EE	0.0310386	0.334637	0.0927528	8	0.928381
P14873_ESSPLYS(1)PGFSDSTSAAK	WT_NT-WT_EE	-0.719341	0.237081	-3.03416	5	0.0289435
P14873_ETAAAHQASS(0.006)S(0.994)PPIDAATAEPYGFR	WT_NT-WT_EE	0.175804	0.182561	0.962988	7	0.367632
P14873_GEAEQS(1)EEEGEEEDKAEDAR	WT_NT-WT_EE	0.020433	0.676622	0.0301986	8	0.976648
P14873_IAELEEERS(0.998)QGS(0.001)TSNSDWMK	WT_NT-WT_EE	0.188552	0.412034	0.457611	8	0.659404
P14873_LGGDVS(1)PTQIDVSQFGSFK	WT_NT-WT_EE	-0.0996816	0.305436	-0.326359	8	0.752527
P14873_MSISEGTVS(1)DK	WT_NT-WT_EE	0.0972813	0.12925	0.752662	7	0.476197
P14873_PLAAS(1)PKPGALK	WT_NT-WT_EE	0.759047	0.53367	1.42232	8	0.192732
P14873_RES(1)VVSGDDRAEEDMDDVLEK	WT_NT-WT_EE	0.0426714	0.191716	0.222576	8	0.829443
P14873_RESVVS(1)GDDRAEEDMDDVLEK	WT_NT-WT_EE	-0.261606	0.270032	-0.968796	8	0.36102
P14873_S(0.5)VS(0.5)PGVTQAVVEEHCAS(1)PEEK	WT_NT-WT_EE	0.25509	0.564939	0.451536	7	0.665261
P14873_S(0.922)S(0.078)HLPTEVTEK	WT_NT-WT_EE	-0.57399	0.44526	-1.28911	6	0.244824
P14873_S(1)PCDSGYSYETIEK	WT_NT-WT_EE	-0.349234	0.539316	-0.64755	7	0.537926
P14873_S(1)PDTSAYCYETMEK	WT_NT-WT_EE	-0.262135	0.122266	-2.14398	8	0.0643763
P14873_SDIS(1)PLTPR	WT_NT-WT_EE	-0.111429	0.141993	-0.784752	8	0.455207
P14873_SLMS(1)S(1)PEDLTK	WT_NT-WT_EE	-0.683266	0.228162	-2.99466	6	0.0241743
P14873_SPSLS(1)PSPPS(1)PIEK	WT_NT-WT_EE	0.314545	0.722998	0.435057	8	0.675019
P14873_SVSPGVT(0.999)QAVVEEHCAS(0.001)PEEK	WT_NT-WT_EE	-0.318258	0.450379	-0.706644	4	0.518777
P14873_T(0.001)LEVVS(0.547)PS(0.156)QS(0.205)VT(0.203)GS(0.329)AGHT(0.495)PY(0.064)Y(0.063)QS(0.752)PT(0.185)DEK	WT_NT-WT_EE	-1.16311	0.850788	-1.36709	4	0.243386
P14873_T(0.005)T(0.005)RS(0.248)PDT(0.623)S(0.118)AYCYETMEK	WT_NT-WT_EE	0.110417	0.314558	0.351023	7	0.735898
P14873_T(1)PEDGGYTCEITEK	WT_NT-WT_EE	-0.228435	0.229351	-0.996004	8	0.348416
P14873_T(1)PEEGGYSYEISEK	WT_NT-WT_EE	1.0356	1.33938	0.773193	8	0.46164
P14873_TLEVVS(0.98)PS(0.018)QS(0.001)VT(0.001)GSAGHTPYYQSPTDEK	WT_NT-WT_EE	-0.715641	0.63265	-1.13118	8	0.290746
P14873_VLS(1)PLRS(1)PPLLGSESPYEDFLSADSK	WT_NT-WT_EE	-0.0687351	0.251331	-0.273484	8	0.791409
P14873_VQSLEGEKLS(1)PK	WT_NT-WT_EE	0.350114	0.146279	2.39346	8	0.0436198
P16014_ADAHS(1)MELEEK	WT_NT-WT_EE	-0.0653759	0.226936	-0.28808	8	0.780608
P16014_EGVDDQESLRPSNQQAS(1)K	WT_NT-WT_EE	0.232855	0.438995	0.530427	8	0.610219
P16014_SSYEGHPLS(1)EER	WT_NT-WT_EE	-0.0451252	0.487319	-0.092599	5	0.929818
P16014_WAS(0.034)S(0.966)REDAGAPVEDSQGQTK	WT_NT-WT_EE	-0.0429265	0.665067	-0.0645446	8	0.95012
P16014_WAS(0.748)S(0.252)REDAGAPVEDSQGQTK	WT_NT-WT_EE	0.127123	0.308348	0.412272	5	0.69722
P16014_WT(0.004)EGGGHS(0.99)REGVDDQES(0.003)LRPS(0.003)NQQASK	WT_NT-WT_EE	-0.701959	0.513535	-1.36692	7	0.213929
P16054_EEPILT(1)LVDEAIIK	WT_NT-WT_EE	-0.509706	0.395999	-1.28714	8	0.234035
P16054_GFS(1)YFGEDLMP	WT_NT-WT_EE	-0.461537	0.328154	-1.40646	8	0.197222
P16054_LAAGAES(1)PQPASGNSPSEDDR	WT_NT-WT_EE	-0.71911	0.155637	-4.62042	8	0.00170927
P16054_LAAGAESPQPASGNS(1)PSEDDR	WT_NT-WT_EE	-0.40999	0.250041	-1.63969	8	0.139701
P16054_S(1)APTSPCDQELK	WT_NT-WT_EE	-0.0417449	0.289388	-0.144252	8	0.888869
P16054_SAPT(0.001)S(0.999)PCDQELK	WT_NT-WT_EE	0.107089	0.407399	0.26286	8	0.799301
P16283_ALPSVGLQS(0.001)DQS(0.999)PQR	WT_NT-WT_EE	-0.216804	0.161515	-1.34231	7	0.221394
P16283_FSIGS(1)DEDDSPGLPVK	WT_NT-WT_EE	-0.392028	0.332653	-1.17849	7	0.277106
P16330_NQWQLS(1)ADDLKK	WT_NT-WT_EE	0.0125298	0.49579	0.0252725	6	0.980657
P16546_KLDPAQS(0.007)AS(0.993)RENLLEEQGSIALR	WT_NT-WT_EE	-1.86257	0.823262	-2.26242	4	0.0864485
P16546_KLDPAQS(0.891)AS(0.109)RENLLEEQGSIALR	WT_NT-WT_EE	2.19348	1.55873	1.40722	5	0.21838
P16546_WRS(1)LQQLAEER	WT_NT-WT_EE	0.542397	0.745502	0.727559	5	0.49951
P17182_IEEELGS(1)K	WT_NT-WT_EE	0.322173	0.226797	1.42053	6	0.205271
P17182_YDLDFKS(1)PDDPSR	WT_NT-WT_EE	0.055717	0.172381	0.323221	8	0.754815
P17183_YDLDFKS(1)PADPSR	WT_NT-WT_EE	0.0517964	0.215721	0.240108	5	0.81978
P19246_EDIKPPAEAKS(1)PEK	WT_NT-WT_EE	0.502522	0.308966	1.62647	8	0.142503
P19246_EEEEGAAAT(0.001)S(0.999)PPAEEAASPEK	WT_NT-WT_EE	0.122276	0.368263	0.332033	8	0.748396
P19246_HPTDIRPPEQVKS(1)PAK	WT_NT-WT_EE	0.23711	1.40912	0.168269	6	0.871901
P19246_IGFGPS(1)PFSLTEGLPK	WT_NT-WT_EE	-0.0737917	0.363969	-0.202742	7	0.845104
P19246_S(0.023)PGEAKS(0.977)PAEPKS(1)PAEPKS(1)PAEAK	WT_NT-WT_EE	0.252456	0.36223	0.696949	7	0.508312
P19246_S(0.955)PS(0.045)EAKS(1)PAEAKS(1)PAEAK	WT_NT-WT_EE	-1.16132	0.737961	-1.57369	8	0.154206
P19246_S(1)PAEAKS(0.999)PAT(0.001)VK	WT_NT-WT_EE	-0.155765	0.427362	-0.36448	8	0.724946
P19246_S(1)PAEAKS(1)PAEAKS(0.951)PAT(0.049)VK	WT_NT-WT_EE	-0.321307	0.452018	-0.710827	4	0.516443
P19246_S(1)PAEAKS(1)PAEAKS(1)PAEAKS(1)PAEAK	WT_NT-WT_EE	-1.16132	0.737961	-1.57369	8	0.154206
P19246_S(1)PAEAKS(1)PAEVKS(1)PGEAK	WT_NT-WT_EE	-0.418583	0.473277	-0.884435	8	0.402259
P19246_S(1)PAEAKS(1)PATVK	WT_NT-WT_EE	-0.155765	0.427362	-0.36448	8	0.724946
P19246_S(1)PAEPKS(1)PAEPKS(1)PAEAK	WT_NT-WT_EE	0.282688	0.34982	0.808094	7	0.445626
P19246_S(1)PAEPKS(1)PATVK	WT_NT-WT_EE	-0.262951	0.499914	-0.525991	8	0.613159
P19246_S(1)PAEVKS(1)PAEAKS(1)PAEVK	WT_NT-WT_EE	-0.454527	1.08224	-0.419987	8	0.685548
P19246_S(1)PAEVKS(1)PGEAK	WT_NT-WT_EE	0.114762	0.930588	0.123322	8	0.904894
P19246_S(1)PEAQT(1)PVQEEAK	WT_NT-WT_EE	0.234304	0.214984	1.08987	8	0.307509
P19246_S(1)PGEAKS(1)PAAVKS(1)PAEAK	WT_NT-WT_EE	-0.308101	0.425741	-0.723682	8	0.489878
P19246_S(1)PGEAKS(1)PAEAKS(1)PAEAK	WT_NT-WT_EE	-0.241074	0.554083	-0.435086	7	0.676599
P19246_S(1)PGEAKS(1)PAEPKS(1)PAEAK	WT_NT-WT_EE	0.11136	0.322179	0.345646	7	0.739764
P19246_S(1)PIEVKS(1)PEK	WT_NT-WT_EE	0.164343	0.304112	0.540404	8	0.603633
P19246_SPGEAKS(1)PAEPKS(1)PAEAK	WT_NT-WT_EE	1.34605	0.983254	1.36898	6	0.220041
P20357_APHWTSASLTEAAAHPHS(1)PEMK	WT_NT-WT_EE	-0.628619	0.647673	-0.97058	8	0.360183
P20357_DGS(1)PDAPAT(1)PEKEEVAFSEYK	WT_NT-WT_EE	-0.352976	0.269424	-1.31012	8	0.226521
P20357_EES(0.996)YES(0.003)S(0.001)GEHESLTMESLKPDEGKK	WT_NT-WT_EE	0.0673434	0.378635	0.177858	7	0.863872
P20357_GSAQESLDTIS(1)PK	WT_NT-WT_EE	0.156983	0.200807	0.781763	7	0.459974
P20357_KET(0.002)S(0.998)PETSLIQDEVALK	WT_NT-WT_EE	-0.366288	0.472595	-0.775058	8	0.460599
P20357_LAS(0.999)VS(0.001)ADAEVAR	WT_NT-WT_EE	0.462166	0.372892	1.23941	6	0.261472
P20357_LDTVLEKS(1)EEHIDSK	WT_NT-WT_EE	-0.651438	0.392239	-1.66082	7	0.140706
P20357_SGTSTPTTPGSTAITPGT(1)PPSYSSR	WT_NT-WT_EE	-0.228619	0.186379	-1.22664	8	0.254834
P20357_STVS(1)IEEAVAK	WT_NT-WT_EE	0.263552	0.614149	0.429134	7	0.680724
P20357_TGVIQT(0.001)S(0.005)T(0.015)EQS(0.612)FS(0.367)K	WT_NT-WT_EE	-0.591983	0.426752	-1.38718	8	0.202807
P20357_VAIIRT(1)PPKS(1)PAT(1)PK	WT_NT-WT_EE	0.21933	0.140296	1.56334	8	0.156602
P20357_VDHGAEIITQS(1)PSR	WT_NT-WT_EE	-0.176373	0.138113	-1.27702	8	0.237411
P20357_VTDGIS(0.001)KS(0.999)PEK	WT_NT-WT_EE	-0.120126	0.343146	-0.350072	8	0.735323
P21619_RLETEDTSGS(1)PSR	WT_NT-WT_EE	-0.938736	0.738275	-1.27153	7	0.244157
P22005_FAESLPSDEEGENY(0.001)S(0.999)K	WT_NT-WT_EE	0.0324876	0.176244	0.184333	6	0.859824
P26645_AEDGAAPS(0.016)PS(0.019)S(0.023)ET(0.943)PK	WT_NT-WT_EE	0.23926	1.97468	0.121164	7	0.906966
P26645_AEDGAAPS(0.984)PS(0.013)S(0.003)ETPK	WT_NT-WT_EE	1.10492	1.15243	0.958772	8	0.365749
P26645_EAAEAEPAEPS(0.013)S(0.987)PAAEAEGASASSTSSPK	WT_NT-WT_EE	-0.726057	0.595648	-1.21894	8	0.257588
P26645_EEPASGSAAT(0.999)PAAAEK	WT_NT-WT_EE	-0.253642	0.239134	-1.06067	8	0.319809
P26645_GEATAERPGEAAVAS(0.001)S(0.996)PS(0.003)K	WT_NT-WT_EE	0.480287	0.336087	1.42905	8	0.19085
P26645_GEATAERPGEAAVASS(0.002)PS(0.998)K	WT_NT-WT_EE	-1.70071	1.22229	-1.39141	8	0.20157
P26645_KES(1)GEGAEAEGATAEGAK	WT_NT-WT_EE	-0.541488	0.29744	-1.82049	8	0.106172
P26645_LSGFS(1)FKK	WT_NT-WT_EE	-0.0232572	0.293749	-0.0791736	8	0.938839
P26883_GVQVETIS(1)PGDGR	WT_NT-WT_EE	0.287885	0.163989	1.75552	8	0.117245
P27546_AAVGVTGNDITTPPNKEPPPS(1)PEKK	WT_NT-WT_EE	-0.0212073	0.423634	-0.0500606	8	0.961301
P27546_DMS(1)PSAETEAPLAK	WT_NT-WT_EE	0.136428	0.58589	0.232856	7	0.822535
P27546_LATTVS(1)APDLK	WT_NT-WT_EE	0.125535	0.279724	0.448782	7	0.667153
P27546_RNT(0.059)T(0.941)PTGAAPPAGMTSTR	WT_NT-WT_EE	-0.17338	0.287603	-0.602845	7	0.565623
P27546_VGS(1)LDNVGHLPAGGAVK	WT_NT-WT_EE	-0.434602	0.249368	-1.74282	8	0.119532
P28028_RDS(0.04)S(0.959)DDWEIPDGQITVGQR	WT_NT-WT_EE	-0.266398	0.43976	-0.60578	7	0.563779
P28028_RDS(0.999)S(0.001)DDWEIPDGQITVGQR	WT_NT-WT_EE	-0.250911	0.498798	-0.503033	6	0.632869
P28028_S(0.055)S(0.012)S(0.929)APNVHINT(0.004)IEPVNIDEK	WT_NT-WT_EE	0.080546	0.57578	0.13989	8	0.892204
P28028_SAS(1)EPSLNR	WT_NT-WT_EE	0.0645694	0.276906	0.233182	8	0.821476
P28661_MDHSLGWQGNS(0.986)VPEDGT(0.014)EAGIK	WT_NT-WT_EE	0.271303	0.542309	0.500274	5	0.638119
P28661_VARPQILEPRPQS(1)PDLCDDDVEFR	WT_NT-WT_EE	-0.312303	0.188941	-1.65292	8	0.136948
P28667_AAAT(1)PESQEPQAK	WT_NT-WT_EE	0.615646	0.575301	1.07013	8	0.315783
P28667_GDVTAEEAAGAS(1)PAK	WT_NT-WT_EE	0.187078	0.107717	1.73675	8	0.120638
P28667_LSGLS(1)FK	WT_NT-WT_EE	0.0426144	0.542881	0.0784967	8	0.939361
P28738_PIRPGHYPAS(0.049)S(0.945)PT(0.005)AVHAVR	WT_NT-WT_EE	-2.63218	1.15791	-2.27322	6	0.0633872
P28738_PIRPGHYPAS(0.984)S(0.016)PTAVHAVR	WT_NT-WT_EE	-0.658887	0.72689	-0.906446	6	0.399637
P28867_NLIDSMDQEAFHGFS(1)FVNPK	WT_NT-WT_EE	0.461078	0.480882	0.958817	6	0.374677
P28867_PQLS(0.997)FS(0.003)DK	WT_NT-WT_EE	-0.315666	0.557614	-0.566102	8	0.586849
P31324_RAS(1)VCAEAYNPDEEEDDAESR	WT_NT-WT_EE	-0.292864	0.420189	-0.696983	8	0.505559
P31648_VADGQIS(0.788)T(0.197)EVS(0.014)EAPVAS(0.001)DKPK	WT_NT-WT_EE	-0.0232283	0.281748	-0.0824434	5	0.937493
P31650_AAEEARGS(0.998)ET(0.002)LGGGGGGAAGTR	WT_NT-WT_EE	0.367487	0.404304	0.908938	7	0.3936
P33173_DVLS(1)PLRPSR	WT_NT-WT_EE	-0.247343	0.312731	-0.790912	8	0.451803
P33173_S(0.002)GT(0.039)S(0.958)QEELR	WT_NT-WT_EE	0.0177172	0.262807	0.0674151	6	0.948442
P33173_S(0.983)DS(0.017)LILDHQWELEK	WT_NT-WT_EE	-0.652395	0.244119	-2.67245	8	0.0282547
P33175_PVRPGHYPAS(0.001)S(0.998)PT(0.001)NPY(0.001)GTR	WT_NT-WT_EE	-0.417891	0.293284	-1.42487	8	0.192017
P34152_LQPQEIS(0.997)PPPT(0.003)ANLDR	WT_NT-WT_EE	-0.104125	0.12517	-0.831872	4	0.45226
P35436_KMPS(0.998)IES(0.002)DV	WT_NT-WT_EE	-0.155539	0.141294	-1.10082	5	0.321127
P35486_YGMGT(0.204)S(0.796)VER	WT_NT-WT_EE	-1.6469	0.499727	-3.29561	8	0.0109302
P35486_YHGHS(0.999)MS(0.001)DPGVSYR	WT_NT-WT_EE	-0.451989	1.0153	-0.445179	8	0.66799
P35486_YHGHSMS(1)DPGVSYR	WT_NT-WT_EE	-3.38844	1.30393	-2.59864	7	0.0354953
P35564_SDAEEDGVTGS(1)QDEEDSKPK	WT_NT-WT_EE	-0.300514	0.401312	-0.74883	7	0.478362
P35802_EEQELHDIHS(0.974)T(0.026)RS(1)K	WT_NT-WT_EE	0.332985	0.933677	0.356639	6	0.733569
P35802_EEQELHDIHS(0.999)T(0.248)RS(0.753)K	WT_NT-WT_EE	-0.770603	0.6687	-1.15239	8	0.282431
P35802_S(1)KEEQELHDIHSTR	WT_NT-WT_EE	-1.05986	0.675159	-1.5698	7	0.160453
P35802_SKEEQELHDIHS(0.857)T(0.98)RS(0.163)K	WT_NT-WT_EE	-0.992961	1.05867	-0.937933	8	0.375728
P35803_EEQELQDIQS(1)R	WT_NT-WT_EE	-0.194652	0.266383	-0.730725	8	0.485794
P36916_REEQT(0.001)DT(0.02)S(0.956)DGES(0.012)VT(0.012)HHIR	WT_NT-WT_EE	0.241156	0.627116	0.384548	7	0.711989
P39447_S(0.991)REDLS(0.009)AQPVQTK	WT_NT-WT_EE	0.0286382	0.547954	0.0522639	5	0.960342
P39447_VQIPVSHPDPEPVS(0.999)DNEDDSYDEEVHDPR	WT_NT-WT_EE	-0.146703	0.271915	-0.53952	6	0.608951
P40124_LEAVSHTSDMHCGYGDS(0.998)PS(0.002)K	WT_NT-WT_EE	0.0273105	0.433363	0.0630198	8	0.951297
P42208_IYHLPDAES(1)DEDEDFK	WT_NT-WT_EE	-0.398759	0.239996	-1.66152	8	0.135185
P42669_GPGLGS(0.848)T(0.13)QGQT(0.021)IALPAQGLIEFR	WT_NT-WT_EE	-0.388191	0.490035	-0.792169	5	0.46417
P43006_MHDS(0.083)HLS(0.934)S(0.983)DEPK	WT_NT-WT_EE	0.975108	1.33504	0.730394	5	0.49792
P43006_MHDSHLS(0.995)S(0.005)DEPK	WT_NT-WT_EE	-0.323268	0.688316	-0.46965	8	0.65114
P43006_SADCS(1)VEEEPWK	WT_NT-WT_EE	-0.433132	0.27406	-1.58043	8	0.152664
P46096_DQALKDDDAETGLT(1)DGEEK	WT_NT-WT_EE	-0.263387	0.246186	-1.06987	8	0.315893
P46097_GGQDDDDAET(0.037)GLT(0.963)EGEGEGEEEKEPENLGK	WT_NT-WT_EE	-0.397436	0.228849	-1.73668	7	0.126018
P46460_ENRQS(1)IINPDWNFEK	WT_NT-WT_EE	-0.709783	0.246594	-2.87834	8	0.0205637
P47746_S(1)IIIHTSEDGK	WT_NT-WT_EE	0.0323201	0.192064	0.168278	8	0.870541
P47809_LKIS(1)PEQHWDFTAEDLK	WT_NT-WT_EE	-0.611679	0.222407	-2.75026	8	0.0250488
P47856_VDS(0.982)T(0.017)TCLFPVEEK	WT_NT-WT_EE	-0.0978971	0.366916	-0.266811	8	0.796364
P47955_KEESEES(1)EDDMGFGLFD	WT_NT-WT_EE	-0.922459	0.53076	-1.738	6	0.132878
P48437_DRAS(1)PESLDLTR	WT_NT-WT_EE	-0.228828	0.296583	-0.771548	8	0.462561
P48453_ICS(1)FEEAK	WT_NT-WT_EE	0.0525456	0.394201	0.133296	8	0.897251
P48722_LHGRS(1)FDDPIVQTER	WT_NT-WT_EE	0.667935	0.293215	2.27797	6	0.0629747
P49312_SES(1)PKEPEQLRK	WT_NT-WT_EE	0.25112	0.261089	0.961818	8	0.364307
P51830_GQGTAS(1)PGSVSDLAQTVK	WT_NT-WT_EE	-0.157131	0.417126	-0.376699	6	0.71936
P51859_RAGDVLEDS(1)PK	WT_NT-WT_EE	0.049886	0.123057	0.405389	8	0.695816
P52479_LLS(0.999)PT(0.001)HEK	WT_NT-WT_EE	-0.136921	0.176203	-0.777065	7	0.462567
P52479_SDLIEDEELEDTGKGS(1)EDEWEQVGPK	WT_NT-WT_EE	-0.155205	0.205646	-0.75472	7	0.475037
P53986_AAQS(1)PQQHSSGDPTEEESPV	WT_NT-WT_EE	-0.314107	0.252389	-1.24454	7	0.253352
P53986_EDEAS(0.99)T(0.01)DVDEKPK	WT_NT-WT_EE	1.48473	0.679225	2.18592	8	0.0603034
P53986_SDANTDLIGGS(1)PK	WT_NT-WT_EE	0.0920124	0.289473	0.317862	8	0.758728
P54227_ESVPDFPLS(1)PPK	WT_NT-WT_EE	0.292999	0.301534	0.971692	8	0.359662
P54227_RAS(1)GQAFELILSPR	WT_NT-WT_EE	-0.207415	0.426444	-0.486382	6	0.64395
P54227_RASGQAFELILS(1)PR	WT_NT-WT_EE	0.347978	0.626876	0.555098	8	0.594004
P54285_VEEHS(1)PLER	WT_NT-WT_EE	0.298141	1.19127	0.250271	8	0.808685
P54728_PAQTPVLTS(1)PAPADSTPGDSSR	WT_NT-WT_EE	-0.422961	0.511108	-0.827537	8	0.431924
P55012_GEGTPAAGDGLGRPLGPT(0.001)PS(0.996)QS(0.003)R	WT_NT-WT_EE	0.816017	0.320708	2.54442	7	0.0384152
P55012_GEGTPAAGDGLGRPLGPT(0.04)PS(0.09)QS(0.871)R	WT_NT-WT_EE	0.60469	0.337069	1.79396	7	0.115904
P55088_GSYMEVEDNRS(1)QVETEDLILK	WT_NT-WT_EE	0.433883	0.450577	0.96295	8	0.363772
P55288_PGLRPAPNS(1)VDVDDFINTR	WT_NT-WT_EE	0.145053	0.438112	0.331087	6	0.751836
P56399_GTGLQPGEEELPDIAPPLVT(1)PDEPK	WT_NT-WT_EE	-0.0132008	0.282732	-0.0466902	8	0.963905
P56399_SAAES(1)ISESVPVGPK	WT_NT-WT_EE	0.188658	0.201793	0.934911	6	0.385917
P56399_SAAESIS(0.971)ES(0.029)VPVGPK	WT_NT-WT_EE	0.497741	0.444832	1.11894	7	0.300087
P56564_NRDVEMGNS(1)VIEENEMK	WT_NT-WT_EE	-0.0857405	0.178004	-0.481678	8	0.642935
P56695_LNATAS(1)LEQDK	WT_NT-WT_EE	-0.0053296	0.133728	-0.0398541	6	0.969502
P57776_ATAPQTQHVS(1)PMR	WT_NT-WT_EE	0.203023	0.454782	0.446417	8	0.667132
P57776_KGATPAEDDEDKDIDLFGS(1)DEEEEDK	WT_NT-WT_EE	-0.688739	0.318091	-2.16522	8	0.0622804
P58404_AS(1)PGPGGLSGGESLLVK	WT_NT-WT_EE	0.726828	0.341736	2.12687	5	0.0867473
P58871_DVGHLEEGASGGLLS(0.92)PS(0.055)T(0.023)PHS(0.002)R	WT_NT-WT_EE	0.172064	0.477457	0.360375	6	0.730913
P58871_ENY(0.001)EDQEPLVGHES(0.986)PIT(0.013)LAAR	WT_NT-WT_EE	0.148453	0.294596	0.50392	5	0.635731
P58871_MQAESQS(0.999)PTNVDLEDK	WT_NT-WT_EE	-0.308701	0.363834	-0.848467	8	0.420838
P58871_VSGAGLS(0.963)PS(0.037)RK	WT_NT-WT_EE	-0.360624	0.894445	-0.403181	6	0.700789
P59281_KPS(0.994)S(0.006)ETDIENWASK	WT_NT-WT_EE	-1.12593	0.512706	-2.19605	4	0.0930614
P59648_SELPS(0.825)S(0.175)APGGGGV	WT_NT-WT_EE	0.412406	0.32611	1.26462	6	0.252907
P59808_S(0.002)HS(0.998)LDDLQGDADVGK	WT_NT-WT_EE	-0.398987	0.449435	-0.887752	6	0.408848
P60469_GEGPAVPGDT(0.999)PPPT(0.001)PR	WT_NT-WT_EE	0.151139	0.120315	1.25619	8	0.244488
P60469_RGS(1)ALGPDEAGGELER	WT_NT-WT_EE	-0.202903	0.384167	-0.528164	8	0.611718
P60469_VSSSGLDS(1)LGR	WT_NT-WT_EE	-0.201695	0.249341	-0.808912	6	0.449444
P60904_S(0.001)LS(0.993)T(0.006)SGESLYHVLGLDK	WT_NT-WT_EE	1.00206	0.704054	1.42327	8	0.192466
P61028_GAMGIMLVY(0.998)DIT(0.994)NEKS(0.008)FDNIKNWIR	WT_NT-WT_EE	0.410725	0.579196	0.70913	7	0.501173
P61264_SAKDS(1)DDEEEVVHVDR	WT_NT-WT_EE	-0.403513	0.353423	-1.14173	8	0.286587
P61329_EPS(1)LHEIGEK	WT_NT-WT_EE	-0.455152	0.395014	-1.15224	8	0.282488
P61807_LMTANS(1)PEVHG	WT_NT-WT_EE	-0.0559602	0.172682	-0.324065	6	0.756888
P61979_DYDDMS(1)PR	WT_NT-WT_EE	-0.458701	0.304926	-1.5043	7	0.176216
P62071_FQEQECPPS(1)PEPTRK	WT_NT-WT_EE	0.0427938	0.509291	0.0840262	8	0.9351
P62259_AAFDDAIAELDTLS(0.999)EES(0.001)YK	WT_NT-WT_EE	-0.20559	0.307801	-0.667932	8	0.522975
P62482_MYPESTTGS(1)PAR	WT_NT-WT_EE	-0.358184	0.408443	-0.876949	7	0.409599
P62482_RS(0.002)S(0.998)LVITTK	WT_NT-WT_EE	-0.0611506	0.207988	-0.294011	8	0.776234
P62484_NMAPSQQS(1)PVR	WT_NT-WT_EE	0.151133	0.522915	0.28902	8	0.779914
P62484_TTPPTQKPPS(1)PPMSGK	WT_NT-WT_EE	0.301743	0.270026	1.11746	8	0.296232
P62908_DEILPT(0.037)T(0.962)PISEQK	WT_NT-WT_EE	-0.0722532	0.362942	-0.199076	5	0.850045
P62983_TLS(1)DYNIQK	WT_NT-WT_EE	0.120994	0.160612	0.753335	6	0.479755
P62996_RPHT(1)PTPGIYMGR	WT_NT-WT_EE	-0.0508595	0.2896	-0.17562	8	0.864956
P63011_MS(0.004)ES(0.996)LDTADPAVTGAK	WT_NT-WT_EE	0.491393	0.8755	0.561272	6	0.594938
P63011_MS(1)ESLDTADPAVTGAK	WT_NT-WT_EE	-0.071648	0.246323	-0.29087	8	0.778549
P63046_AESEAET(0.001)PGT(0.999)PGEFESK	WT_NT-WT_EE	-0.456312	0.312447	-1.46045	8	0.182296
P63085_VADPDHDHTGFLT(1)EYVATR	WT_NT-WT_EE	-0.371547	0.50644	-0.733643	8	0.484109
P63101_TAFDEAIAELDTLS(1)EESYK	WT_NT-WT_EE	-0.494058	0.313059	-1.57817	8	0.15318
P63115_RDS(0.031)DMAS(0.968)HIQQPGGHGNPGPAPSPSPGPGPGPGASER	WT_NT-WT_EE	0.453167	0.888369	0.510111	7	0.62566
P63115_RDS(0.995)DMAS(0.005)HIQQPGGHGNPGPAPSPSPGPGPGPGASER	WT_NT-WT_EE	-1.85577	1.02444	-1.8115	6	0.120025
P63141_IPS(0.012)S(0.988)PDLKK	WT_NT-WT_EE	0.382344	0.704917	0.542396	6	0.607088
P63141_IPS(0.998)S(0.002)PDLKK	WT_NT-WT_EE	-0.238531	0.81284	-0.293454	6	0.779061
P63166_S(1)DQEAKPSTEDLGDK	WT_NT-WT_EE	-0.0940992	0.312473	-0.301143	8	0.770984
P63213_EDPLLT(1)PVPASENPFR	WT_NT-WT_EE	0.302324	0.426474	0.708892	7	0.501312
P63216_GET(1)PVNSTMSIGQAR	WT_NT-WT_EE	0.206647	0.318608	0.648593	8	0.534772
P63260_GYSFT(0.052)T(0.198)T(0.749)AER	WT_NT-WT_EE	0.11028	0.171439	0.64326	5	0.548391
P63318_AAPALT(1)PPDR	WT_NT-WT_EE	0.0696991	0.0581125	1.19938	8	0.264694
P63318_LVLASIDQADFQGFT(0.997)Y(0.003)VNPDFVHPDAR	WT_NT-WT_EE	-0.295226	0.62137	-0.475122	8	0.647401
P63318_MGPSS(0.018)S(0.978)PIPS(0.003)PSPSPTDSK	WT_NT-WT_EE	-0.913697	0.47044	-1.94222	7	0.0932299
P63318_MGPSSSPIPSPS(0.009)PS(0.979)PT(0.012)DSK	WT_NT-WT_EE	0.635354	0.182864	3.47447	8	0.00838752
P63318_MGPSSSPIPSPSPS(0.005)PT(0.994)DS(0.001)K	WT_NT-WT_EE	-0.399643	0.31204	-1.28074	8	0.236164
P63328_ITS(1)FEEAK	WT_NT-WT_EE	-0.174828	0.357012	-0.489699	8	0.637492
P68181_T(0.941)WT(0.059)LCGTPEYLAPEIILSK	WT_NT-WT_EE	-1.34953	0.948385	-1.42297	8	0.192547
P70182_KIPLKPS(0.087)PT(0.913)K	WT_NT-WT_EE	-0.0185533	0.288249	-0.0643654	7	0.950479
P70182_KIPLKPS(0.994)PT(0.006)K	WT_NT-WT_EE	0.169595	0.444224	0.381779	8	0.712566
P70211_NIEKPT(0.004)GT(0.004)DPAGRDS(0.975)PIQS(0.016)CQDLTPVSHSQSETQMGSK	WT_NT-WT_EE	-0.247137	0.431603	-0.572604	5	0.591698
P70288_MLPHAPGVQMQAIPEDAVHEDS(1)GDEDGEDPDK	WT_NT-WT_EE	-1.31416	0.470608	-2.79247	8	0.0234686
P70333_HTGPNS(1)PDTANDGFVR	WT_NT-WT_EE	0.00268001	0.198653	0.0134909	8	0.989566
P70399_LPT(0.002)S(0.003)EEERS(0.995)PAK	WT_NT-WT_EE	-0.0414213	0.173209	-0.239141	7	0.817847
P70399_MESLGS(1)PR	WT_NT-WT_EE	-0.241523	0.32011	-0.7545	6	0.479105
P70399_SEDRPS(0.022)S(0.978)PQVSVAAVETK	WT_NT-WT_EE	-0.400018	0.486992	-0.821405	4	0.457552
P70399_STPFIVPS(0.017)S(0.022)PT(0.961)EQGGRK	WT_NT-WT_EE	0.0496529	0.199145	0.249331	7	0.810263
P70414_GMIIEHEGDRPAS(1)K	WT_NT-WT_EE	0.327678	0.726755	0.450878	7	0.665712
P70441_EALVEPASES(1)PRPALAR	WT_NT-WT_EE	0.651602	0.476238	1.36823	8	0.208432
P70663_KAESSPNAEPS(0.016)DEGNS(0.961)REHS(0.017)AGS(0.003)CT(0.003)NFQCK	WT_NT-WT_EE	-0.566855	0.713973	-0.793944	4	0.471669
P70663_PS(0.011)ALNS(0.989)EEETHEQS(0.995)T(0.005)EQDK	WT_NT-WT_EE	-0.778803	0.433262	-1.79754	8	0.109966
P70663_PSALNS(1)EEETHEQSTEQDK	WT_NT-WT_EE	0.0934629	0.417485	0.223872	8	0.828469
P70698_SGSS(0.086)S(0.911)PDS(0.001)EIT(0.001)ELK	WT_NT-WT_EE	0.199516	0.215798	0.924552	5	0.397626
P80560_ADSVAGAIQSDPAEGS(1)QESHGR	WT_NT-WT_EE	-0.209556	0.373076	-0.561699	8	0.589706
P83510_SEGS(1)PVLPHEPSK	WT_NT-WT_EE	-0.0143576	0.0931015	-0.154214	8	0.88126
P83510_TTS(0.003)IS(0.997)PALAR	WT_NT-WT_EE	-0.206555	0.365131	-0.565702	5	0.596039
P84086_AALEQPCEGS(0.997)LT(0.003)RPK	WT_NT-WT_EE	-0.169956	0.256316	-0.663073	8	0.525925
P97379_S(0.004)AT(0.996)PPPAEPASLPQEPPK	WT_NT-WT_EE	0.13666	0.143367	0.953218	8	0.368389
P97427_GMYDGPVYEVPAT(1)PK	WT_NT-WT_EE	0.0796101	0.210917	0.377448	8	0.715658
P97427_NLHQS(0.001)NFS(0.066)LS(0.933)GAQIDDNNPR	WT_NT-WT_EE	-0.148223	0.347801	-0.426172	7	0.682781
P97427_S(1)IPHITSDR	WT_NT-WT_EE	0.00563985	0.157041	0.0359133	8	0.972231
P97445_GADYTEPDS(1)PREPPGGAHDPAPR	WT_NT-WT_EE	0.195366	0.357553	0.546398	8	0.599696
P97492_PLREPGSSHLGS(0.999)PDT(0.001)AR	WT_NT-WT_EE	-0.00958544	0.207462	-0.0462033	8	0.964281
P97492_S(1)LGSGESESESRPGK	WT_NT-WT_EE	-0.353119	0.326278	-1.08226	8	0.310675
P97798_LELKPIDKS(1)PDPNPVMTDTPIPR	WT_NT-WT_EE	-0.241245	0.480928	-0.501623	7	0.631321
P97825_S(0.009)NS(0.99)S(0.001)EASSGDFLDLK	WT_NT-WT_EE	0.14833	0.27563	0.538147	6	0.609842
P97855_S(0.083)T(0.083)S(0.834)PAPADVAPAQEDLR	WT_NT-WT_EE	0.0573846	0.127865	0.44879	5	0.672365
P97868_VEGTEIVKPS(1)PK	WT_NT-WT_EE	0.487474	0.122218	3.98857	7	0.005266
P98084_S(0.663)AS(0.337)QDCIETTPGAQEGK	WT_NT-WT_EE	-0.495155	0.477053	-1.03794	7	0.333814
P98200_AT(0.058)S(0.942)VGDQLEAPAR	WT_NT-WT_EE	0.246866	0.312205	0.790719	5	0.464943
Q00PI9_S(0.996)PPPPEEEAKDEEEDQT(0.004)LVNLDTYTSDLHFQISK	WT_NT-WT_EE	-0.454743	0.470452	-0.966609	4	0.388477
Q00PI9_S(1)GDETPGSEAPGDK	WT_NT-WT_EE	-0.175015	0.459527	-0.380858	6	0.716429
Q00PI9_SGDET(0.007)PGS(0.992)EAPGDK	WT_NT-WT_EE	0.0516793	0.321832	0.160578	4	0.880209
Q01768_VMLGET(1)NPADSKPGTIR	WT_NT-WT_EE	-0.0899498	0.455694	-0.197391	8	0.848445
Q02053_ATLPS(1)PDK	WT_NT-WT_EE	0.427774	0.381717	1.12066	8	0.294945
Q02248_RLS(1)VELTSSLFR	WT_NT-WT_EE	-0.0964174	0.608891	-0.158349	4	0.881855
Q02248_RT(0.005)S(0.995)MGGTQQQFVEGVR	WT_NT-WT_EE	0.335439	0.300637	1.11576	8	0.296915
Q02357_RRT(0.544)LT(0.667)PLT(0.789)LRY(1)S(1)ILS(1)ES(1)R	WT_NT-WT_EE	0.317802	0.324741	0.978634	6	0.365555
Q03173_NS(0.001)RPS(0.049)S(0.933)PVNT(0.015)PS(0.001)S(0.001)QPPAAK	WT_NT-WT_EE	-0.669614	0.356184	-1.87997	6	0.10916
Q03173_S(1)PVISRPK	WT_NT-WT_EE	-0.0575487	0.150308	-0.382871	8	0.711788
Q03517_EHLGPGS(0.015)S(0.985)QEMER	WT_NT-WT_EE	-0.520833	0.703639	-0.740199	4	0.500271
Q03517_IETQTQEEVRDS(1)K	WT_NT-WT_EE	0.0507509	0.262324	0.193466	8	0.851416
Q03517_VPS(0.002)PVS(0.994)S(0.004)EDDLQEEEQLEQAIK	WT_NT-WT_EE	-0.0153701	0.254137	-0.0604794	6	0.953738
Q04690_S(1)FDHLISDTK	WT_NT-WT_EE	-0.0936135	0.19656	-0.476259	8	0.646625
Q05A62_LSLS(0.837)T(0.163)NCIEK	WT_NT-WT_EE	0.174269	0.301699	0.577624	4	0.594474
Q05D44_SVPTVDS(1)GNEDDDSSFK	WT_NT-WT_EE	-0.144902	0.20185	-0.717869	8	0.493265
Q05D44_TARPNSEAPLS(0.027)GS(0.973)EDADDSNK	WT_NT-WT_EE	-0.292624	0.362102	-0.808127	5	0.45573
Q08274_RYHS(1)LGNISR	WT_NT-WT_EE	0.297381	0.482636	0.61616	4	0.571125
Q08460_GGYS(0.016)T(0.979)PQT(0.005)LANR	WT_NT-WT_EE	0.269678	0.236508	1.14025	8	0.287167
Q08460_RLEDEQPPTLS(1)PK	WT_NT-WT_EE	0.395563	0.140938	2.80666	8	0.022961
Q0P678_LGVSVS(0.988)PS(0.012)R	WT_NT-WT_EE	0.00365092	0.285174	0.0128024	8	0.990099
Q0P678_SFSSSPSPS(0.003)PT(0.003)PS(0.994)PHRPPVR	WT_NT-WT_EE	-0.18449	0.457057	-0.403648	5	0.703156
Q0PHV7_S(1)LGDASPSAPESVGAR	WT_NT-WT_EE	-0.250772	0.385323	-0.650809	4	0.550663
Q0VBF8_GAS(0.001)S(0.013)S(0.716)S(0.27)GVVVQVR	WT_NT-WT_EE	0.991234	0.335319	2.95609	4	0.0417161
Q148V7_AGS(0.991)IS(0.009)T(0.001)LDSLDFAR	WT_NT-WT_EE	0.163035	0.318688	0.511582	7	0.624682
Q148V7_S(0.213)S(0.787)PEIQEPIK	WT_NT-WT_EE	0.15315	0.137707	1.11214	8	0.298378
Q148V7_S(0.676)S(0.324)PEIQEPIK	WT_NT-WT_EE	0.15315	0.137707	1.11214	8	0.298378
Q14CH0_STVEDFEANT(0.042)S(0.945)PT(0.012)K	WT_NT-WT_EE	0.18972	0.18034	1.05201	8	0.32353
Q2PFD7_DHRPET(1)PGIK	WT_NT-WT_EE	0.710415	1.14993	0.617791	8	0.553888
Q2PFD7_IGS(0.986)T(0.014)TNPFLDIPHDPNAAVYK	WT_NT-WT_EE	-0.134873	0.530903	-0.254045	7	0.806761
Q2PFD7_S(0.001)HS(0.017)S(0.981)PSLNPDASPVTAK	WT_NT-WT_EE	-0.428982	0.511111	-0.839312	5	0.439567
Q2PFD7_S(0.013)HS(0.052)S(0.052)PS(0.883)LNPDAS(0.754)PVT(0.246)AK	WT_NT-WT_EE	2.06219	0.934547	2.20662	6	0.0694656
Q2PFD7_S(0.031)HS(0.968)S(0.001)PSLNPDAS(1)PVTAK	WT_NT-WT_EE	-0.264717	0.415199	-0.637567	8	0.541569
Q2PFD7_SHS(1)SPSLNPDASPVTAK	WT_NT-WT_EE	-0.132926	0.233746	-0.568676	8	0.585182
Q3TES0_AQAPELQQEEERPGAVGS(1)PR	WT_NT-WT_EE	-0.771726	0.68998	-1.11847	5	0.314201
Q3TES0_VQTPQS(1)PHQHPVAPGAIADK	WT_NT-WT_EE	-0.20932	0.219027	-0.955681	8	0.367216
Q3THG9_RGAQADHFTESPLS(0.992)PGS(0.008)QVQVR	WT_NT-WT_EE	0.153559	0.770907	0.199192	5	0.849959
Q3TVA9_GLS(1)LTETELEELR	WT_NT-WT_EE	0.027089	0.415971	0.0651223	8	0.949675
Q3TWL2_RIINLGPVHPGPLS(1)PEPQPMGVR	WT_NT-WT_EE	0.192322	0.27583	0.697251	4	0.524046
Q3TWW8_SHS(1)PLPAPPSK	WT_NT-WT_EE	0.243757	0.273653	0.890752	8	0.399058
Q3TXS7_T(0.003)VGT(0.997)PIASVPGSTNTGTVPGSEK	WT_NT-WT_EE	0.204465	0.112423	1.81871	5	0.128622
Q3TXS7_T(0.936)VGT(0.064)PIASVPGSTNTGTVPGSEK	WT_NT-WT_EE	-0.219576	1.01895	-0.215493	5	0.837898
Q3TXS7_TASAVAGKT(1)PDAS(1)PEPK	WT_NT-WT_EE	-0.339621	0.26602	-1.27668	8	0.237526
Q3TZZ7_S(0.001)S(0.003)S(0.003)S(0.003)LLAS(0.385)PS(0.605)HIAAK	WT_NT-WT_EE	0.097598	0.374395	0.260682	5	0.804733
Q3TZZ7_SSSSLLAS(0.858)PS(0.14)HIAAK	WT_NT-WT_EE	0.130481	0.329006	0.39659	6	0.70539
Q3U0M1_FNFESVPES(1)PGEK	WT_NT-WT_EE	0.0977159	0.335019	0.291673	8	0.777957
Q3U0V1_VQIS(0.993)PDS(0.007)GGLPER	WT_NT-WT_EE	0.215704	0.221137	0.975433	5	0.374144
Q3UE31_VS(0.002)T(0.006)GDT(0.205)S(0.776)PCGT(0.004)EDS(0.003)S(0.004)PASPMHER	WT_NT-WT_EE	0.0372258	0.233399	0.159494	5	0.879522
Q3UGS4_S(0.994)PT(0.006)NSSEIFTPAHEENVR	WT_NT-WT_EE	0.116417	0.204128	0.570315	5	0.593136
Q3UGY8_VAAPSS(0.009)S(0.973)PS(0.018)AEAEYWR	WT_NT-WT_EE	-0.420642	0.318094	-1.32238	4	0.256584
Q3UH68_TINHQMES(1)PGER	WT_NT-WT_EE	-0.500266	0.190844	-2.62134	7	0.0343423
Q3UH99_ET(0.002)IS(0.915)AIDT(0.02)S(0.063)PK	WT_NT-WT_EE	0.433434	0.221298	1.9586	6	0.0978851
Q3UHB8_S(0.006)FS(0.994)LGDLSHSPQTAQHVER	WT_NT-WT_EE	0.031929	0.182115	0.175323	8	0.865182
Q3UHB8_SHS(1)LDSLSR	WT_NT-WT_EE	0.289155	0.174396	1.65804	7	0.141275
Q3UHD1_NENVATLSVS(0.004)S(0.996)LER	WT_NT-WT_EE	-0.471912	0.309717	-1.52369	8	0.16609
Q3UHD6_SES(1)GYGFNVR	WT_NT-WT_EE	0.222862	0.223441	0.99741	8	0.347774
Q3UHD9_ALS(0.975)T(0.025)DCTPSGDLSPLSR	WT_NT-WT_EE	0.101135	0.237363	0.426079	6	0.684912
Q3UHD9_GAGSRLS(0.999)WPES(0.001)EGK	WT_NT-WT_EE	-0.331073	0.414216	-0.799277	4	0.468901
Q3UHD9_LSTPSKT(0.999)EGSAVQAEAK	WT_NT-WT_EE	-0.210753	0.265197	-0.794703	8	0.449717
Q3UHJ0_ILS(1)DVTHSAVFGVPASK	WT_NT-WT_EE	-0.585165	0.443502	-1.31942	7	0.228546
Q3UHJ0_VGSLT(1)PPSSPK	WT_NT-WT_EE	0.161172	0.262742	0.613424	8	0.55663
Q3UHJ0_VQT(0.001)T(0.999)PPPTIQGQK	WT_NT-WT_EE	0.136646	0.173342	0.788302	6	0.460522
Q3UHK3_T(0.047)GAY(0.989)LQFLS(0.964)ILS(1)RMLIR	WT_NT-WT_EE	1.06196	0.581797	1.82532	8	0.105391
Q3UHK3_T(0.136)GAY(0.98)LQFLS(0.884)ILS(1)RMLIR	WT_NT-WT_EE	0.656501	0.600407	1.09343	8	0.306035
Q3UHK3_T(0.224)GAY(0.792)LQFLS(0.984)ILS(1)RMLIR	WT_NT-WT_EE	0.383625	0.602085	0.63716	8	0.541821
Q3UJU9_S(0.02)HS(0.979)LPNS(0.001)LDYAQASER	WT_NT-WT_EE	0.0644024	0.902649	0.0713482	5	0.945887
Q3ULB5_S(1)LVGTPYWMAPEVISR	WT_NT-WT_EE	-0.266749	0.439411	-0.60706	6	0.566059
Q3UMB5_VAS(1)PANVGTLHTLSR	WT_NT-WT_EE	0.299308	0.270972	1.10457	8	0.301457
Q3UMU9_GGS(0.996)S(0.004)GEELEDEEPVK	WT_NT-WT_EE	-0.21132	0.393363	-0.537215	8	0.605734
Q3UN16_RLS(0.999)LGS(0.001)PDSR	WT_NT-WT_EE	0.242615	0.306441	0.79172	7	0.454511
Q3UNH4_AET(0.001)VS(0.999)PGEVDAMTLGK	WT_NT-WT_EE	0.189893	0.526984	0.36034	5	0.733315
Q3UNH4_APSPAPRPPS(1)RR	WT_NT-WT_EE	0.0973504	1.36618	0.0712572	8	0.944942
Q3UNH4_ERPGS(0.999)T(0.001)GEGDLVSLR	WT_NT-WT_EE	-1.88417	0.719423	-2.619	8	0.030698
Q3UNH4_NSELVS(1)PVKPER	WT_NT-WT_EE	-0.684212	0.369255	-1.85295	8	0.101018
Q3UNH4_S(0.006)VAT(0.006)GPMT(0.989)PQAAAPPAVPPVFPEVR	WT_NT-WT_EE	0.0581185	0.734772	0.0790973	6	0.939527
Q3UNH4_S(0.995)PS(0.005)AEAAAPPPGPR	WT_NT-WT_EE	-0.0777802	0.175692	-0.442707	7	0.671335
Q3UNH4_SIGSLPEREPSAST(0.011)S(0.989)QK	WT_NT-WT_EE	-0.428553	0.257756	-1.66263	7	0.140338
Q3UNH4_VITQIPGAT(0.042)S(0.958)PGK	WT_NT-WT_EE	-0.0885785	0.41412	-0.213896	8	0.835979
Q3URK3_KPADRECPDVSPEANLSHQIPS(1)R	WT_NT-WT_EE	-0.833906	0.475049	-1.75541	4	0.15404
Q3USB7_KLPSESDLLEGEVT(1)DEDEEAEMSR	WT_NT-WT_EE	-0.263645	0.409777	-0.643385	7	0.540471
Q3UUG6_SSEAAGSSSLISHCSSDPADRLS(1)PFLAAR	WT_NT-WT_EE	0.415136	0.307555	1.34979	6	0.225779
Q3UVL4_AAAAAVGPGLGS(0.001)GPGDS(0.999)PEGPEADAPERR	WT_NT-WT_EE	0.0689526	0.334979	0.205842	8	0.842056
Q3UVX5_PRS(1)PS(1)PISTLSHLAGSAGR	WT_NT-WT_EE	-0.239975	0.24204	-0.991469	8	0.350493
Q3UYG8_GLS(1)PPHK	WT_NT-WT_EE	0.177105	0.23446	0.755376	6	0.478617
Q3V3V9_PLPPY(0.012)PT(0.049)EPS(0.685)S(0.256)PERS(0.854)PPS(0.104)PAT(0.039)DQR	WT_NT-WT_EE	-0.211728	0.188697	-1.12205	6	0.304727
Q4ACU6_AHS(1)PQGEGEIPLHR	WT_NT-WT_EE	0.0833666	0.283548	0.294012	7	0.777276
Q4JIM5_VPVLIS(0.998)PT(0.002)LK	WT_NT-WT_EE	-0.235235	0.357577	-0.657858	5	0.539706
Q4KMM3_RDS(0.999)ET(0.001)EVEELRK	WT_NT-WT_EE	-0.0787409	0.171384	-0.459442	8	0.658144
Q4KMM3_S(0.068)T(0.075)EES(0.353)LS(0.49)EDAFT(0.011)ES(0.015)ELS(0.985)PIREELLS(0.001)S(0.001)EPR	WT_NT-WT_EE	-0.0438831	0.349607	-0.125521	6	0.904211
Q4KMM3_TTT(1)PDVAHPK	WT_NT-WT_EE	0.267337	0.800678	0.333888	8	0.747048
Q4KMM3_VVS(0.011)S(0.979)T(0.007)S(0.002)EEEEAFTEK	WT_NT-WT_EE	-0.00619315	0.248793	-0.0248928	6	0.980948
Q4KMM3_VVSST(0.001)S(0.999)EEEEAFTEK	WT_NT-WT_EE	0.0650255	0.279598	0.232568	6	0.823827
Q4VA53_AES(1)PETSAVESTQSTPQK	WT_NT-WT_EE	-0.0335183	0.094433	-0.354942	5	0.737114
Q52KI8_APKPEPVPEPKEPS(1)PEK	WT_NT-WT_EE	0.373795	0.0834937	4.47693	8	0.00206419
Q52KI8_KPPAPPSPVQSQSPS(0.033)T(0.033)NWS(0.933)PAVPAK	WT_NT-WT_EE	0.124598	0.270084	0.461332	4	0.668532
Q52KI8_RRS(1)PS(1)PAPPPPPPPPPPR	WT_NT-WT_EE	0.818494	0.462496	1.76973	5	0.136995
Q52KI8_RYS(1)PPIQR	WT_NT-WT_EE	0.0344009	0.142643	0.241168	6	0.817455
Q52KI8_S(1)PELPEPSVR	WT_NT-WT_EE	0.0880276	0.129029	0.68223	8	0.514358
Q52KI8_TAS(1)PPPPPK	WT_NT-WT_EE	0.0427067	0.0795776	0.536667	8	0.606096
Q569Z6_ASVSDLS(1)PR	WT_NT-WT_EE	0.242542	0.196953	1.23147	8	0.253116
Q569Z6_FSGEEGEIEDDES(0.996)GT(0.004)ENREEK	WT_NT-WT_EE	-0.241147	0.227647	-1.0593	8	0.320395
Q569Z6_IDIS(0.996)PS(0.003)T(0.001)FR	WT_NT-WT_EE	-0.253032	0.344559	-0.734364	6	0.490419
Q56A07_EQKLS(0.851)T(0.149)DDLKTEEEGK	WT_NT-WT_EE	-0.0364917	0.308086	-0.118446	8	0.908634
Q5DQR4_SLSGSTNTVS(0.008)S(0.989)EGVT(0.003)K	WT_NT-WT_EE	0.294754	0.335105	0.879584	4	0.428754
Q5DTL9_ERDSGLEDGRES(1)PSFDTPSQR	WT_NT-WT_EE	-0.103161	0.385376	-0.267688	8	0.795712
Q5DTL9_NDVS(0.999)RENST(0.001)VDFSK	WT_NT-WT_EE	-0.685633	0.382404	-1.79295	8	0.110739
Q5DTY9_LLAPEDVKQS(1)PDEFCHSDFEDASQGSDTR	WT_NT-WT_EE	0.264987	0.123326	2.14866	4	0.0981287
Q5DTY9_T(0.001)LT(0.071)S(0.925)GS(0.004)RESNISSK	WT_NT-WT_EE	0.0947257	0.25143	0.376748	5	0.72182
Q5DU25_AQNPAYFEGKPAS(1)LDEGAMAGAR	WT_NT-WT_EE	-0.111546	0.377453	-0.295524	8	0.775119
Q5DU25_MQFS(1)FEEYEK	WT_NT-WT_EE	0.702155	0.546889	1.28391	6	0.246522
Q5F2E8_ASDPQS(0.999)PPQVS(0.001)R	WT_NT-WT_EE	0.00199039	0.225883	0.00881161	8	0.993185
Q5PR73_GTFRES(1)YIPTVEDTYR	WT_NT-WT_EE	-0.182308	0.525649	-0.346826	8	0.737669
Q5RJI5_SSGGTPLHS(1)PLHTPR	WT_NT-WT_EE	0.0966828	0.337778	0.286231	7	0.782987
Q5SRT8_DEPWWEGRVASDVHCT(1)LR	WT_NT-WT_EE	-0.53484	1.05053	-0.509115	8	0.624414
Q5SRX1_AAETVPDLPS(1)PPTEAPAPASNTSTR	WT_NT-WT_EE	0.335197	0.441461	0.759291	8	0.469458
Q5SRX1_GIEFPMADLDALS(1)PIHTPQR	WT_NT-WT_EE	-0.148425	0.331371	-0.447911	8	0.666099
Q5SSH7_S(1)MEETRPVPTVK	WT_NT-WT_EE	-0.425185	0.373177	-1.13937	6	0.297985
Q5SXY1_KLGS(0.053)S(0.946)PT(0.001)SSCNPTPTK	WT_NT-WT_EE	-0.420003	0.241106	-1.74198	8	0.119683
Q5U3K5_NISLS(0.003)S(0.997)EEEAEGLAGHPR	WT_NT-WT_EE	0.475615	0.283101	1.68002	8	0.131465
Q60598_KQT(0.982)PPAS(0.019)PS(0.998)PQPIEDRPPS(0.496)S(0.414)PIY(0.09)EDAAPFK	WT_NT-WT_EE	-0.388795	0.913886	-0.42543	8	0.681736
Q60598_KQT(1)PPASPSPQPIEDRPPSSPIYEDAAPFK	WT_NT-WT_EE	0.362843	0.276064	1.31435	8	0.22516
Q60673_AEDS(0.985)S(0.015)EGHEEEVLGGR	WT_NT-WT_EE	-0.33289	0.505715	-0.658256	5	0.53947
Q60771_FYYSSGS(0.001)S(0.132)S(0.846)PT(0.021)HAK	WT_NT-WT_EE	2.34577	1.65088	1.42091	6	0.205165
Q60829_ATLSEPGEEPQHPS(1)PP	WT_NT-WT_EE	0.0605063	0.150211	0.402808	8	0.697639
Q60829_AVQHLQTISNLSENQAS(1)EEEDELGELR	WT_NT-WT_EE	-0.404133	0.269969	-1.49696	7	0.178067
Q60875_EAQELGS(1)PEDR	WT_NT-WT_EE	-0.15679	0.409639	-0.382753	8	0.711872
Q60875_LQDS(0.053)S(0.946)DPDTGSEEEVS(0.077)S(0.067)RLS(0.822)PPHS(0.034)PR	WT_NT-WT_EE	-0.0964721	0.203939	-0.473043	4	0.660841
Q60875_LQDS(0.17)S(0.827)DPDT(0.001)GS(0.001)EEEVS(0.001)S(0.001)RLS(0.968)PPHS(0.032)PR	WT_NT-WT_EE	0.773529	0.624785	1.23807	7	0.255599
Q60902_STPSHGSVSS(0.001)LNS(0.002)T(0.002)GS(0.246)LS(0.749)PK	WT_NT-WT_EE	0.0696193	0.292238	0.238228	4	0.823411
Q60902_TVFAGAVPVLPAS(1)PPPK	WT_NT-WT_EE	0.407377	0.263524	1.54588	8	0.160717
Q60932_LTFDSS(0.004)FS(0.992)PNT(0.003)GKK	WT_NT-WT_EE	0.620937	0.415727	1.49362	8	0.173628
Q61029_GPPDFSSDEEREPT(0.999)PVLGSGASVGR	WT_NT-WT_EE	-0.0281408	0.329621	-0.0853731	4	0.936067
Q61036_T(0.004)AS(0.004)EPPLAPPVS(0.993)EEEDEEEEEEEDDNEPPPVIAPRPEHTK	WT_NT-WT_EE	0.856994	0.557237	1.53794	6	0.174982
Q61070_FPS(1)PHPS(1)PAK	WT_NT-WT_EE	0.122252	0.208627	0.585981	4	0.589358
Q61097_RTES(1)VPSDINNPVDR	WT_NT-WT_EE	-0.242412	0.416986	-0.581343	8	0.577017
Q61097_TDVLGVHEAEAEEPEAGKS(1)EAEDDEEDEVDDLPSSR	WT_NT-WT_EE	-0.258786	0.344637	-0.750894	7	0.477195
Q61165_IGS(1)DPLAYEPK	WT_NT-WT_EE	-0.112185	0.223585	-0.501754	7	0.631234
Q61165_LDS(1)PTLSR	WT_NT-WT_EE	0.101618	0.154538	0.657563	8	0.529281
Q61206_PLHELIMQLLEET(1)PEEK	WT_NT-WT_EE	1.02779	0.627861	1.63697	6	0.152751
Q61290_FGEAVVVGRPGS(1)GDGDSDQSR	WT_NT-WT_EE	-0.482657	0.409912	-1.17746	8	0.27285
Q61290_HLLS(1)PDVSR	WT_NT-WT_EE	-0.42314	0.417681	-1.01307	6	0.350123
Q61290_HMQMS(0.195)S(0.805)QEALNK	WT_NT-WT_EE	0.279926	0.813835	0.343959	6	0.742611
Q61290_HMQMS(0.802)S(0.198)QEALNK	WT_NT-WT_EE	-0.217689	0.279966	-0.777555	6	0.466374
Q61301_HIS(1)PVQALSEFK	WT_NT-WT_EE	0.364575	0.40685	0.896091	7	0.399969
Q61301_TPEELEDDS(1)DFEQEDYDVR	WT_NT-WT_EE	-0.401018	0.883185	-0.454059	8	0.661852
Q61316_MQVDQEEPHTEEQQQQPQT(1)PAENK	WT_NT-WT_EE	-0.0879108	0.255501	-0.344072	8	0.739661
Q61337_RMS(1)DEFEGSFK	WT_NT-WT_EE	0.0705361	0.166528	0.42357	6	0.686644
Q61548_KPGNNEGS(1)GAPS(1)PLSK	WT_NT-WT_EE	0.135074	0.386509	0.349471	8	0.735757
Q61548_PDAAPSIDLFGTDAFS(0.02)S(0.98)PPR	WT_NT-WT_EE	-0.0694333	0.360483	-0.192612	7	0.852732
Q61548_S(0.417)S(0.583)PATTVT(0.308)S(0.683)PNS(0.009)TPAK	WT_NT-WT_EE	-0.31617	0.258693	-1.22218	6	0.267469
Q61548_SSPATTVT(0.024)S(0.81)PNS(0.033)T(0.132)PAK	WT_NT-WT_EE	0.918395	0.360158	2.54998	5	0.0512674
Q61644_AEGATLSNATGAVESTSQAGDRGS(0.991)VS(0.007)S(0.001)YDR	WT_NT-WT_EE	-1.95606	0.72285	-2.70604	7	0.0303727
Q61644_GSVS(0.066)S(0.934)YDR	WT_NT-WT_EE	-0.5588	0.451529	-1.23757	8	0.250964
Q61687_YVES(1)DDEKPTDENVNEK	WT_NT-WT_EE	-0.114911	0.568588	-0.202099	8	0.844884
Q61699_IES(1)PKLER	WT_NT-WT_EE	0.332233	0.100618	3.30193	8	0.0108276
Q61699_NIQQDNSEAGTQPQVQTDGQQTS(0.007)QS(0.004)PPS(0.988)PELTSEESK	WT_NT-WT_EE	0.309326	0.299946	1.03127	7	0.336722
Q61699_VPT(1)EEEDGSSLEADMECPNQRPTESSDVDK	WT_NT-WT_EE	-0.572344	0.220473	-2.59598	8	0.0318159
Q61701_NCPS(1)PMQTGAATDDSK	WT_NT-WT_EE	-0.268394	0.277127	-0.968485	7	0.365065
Q61768_PIRPGQHPAAS(1)PTHPGTVR	WT_NT-WT_EE	0.86755	0.927555	0.935308	7	0.380764
Q61990_PS(0.004)S(0.011)S(0.985)PVIFAGGQDR	WT_NT-WT_EE	-0.265068	0.265893	-0.996899	8	0.348007
Q62048_QPS(1)EEEIIK	WT_NT-WT_EE	0.129319	0.231835	0.557806	8	0.592239
Q62108_GNS(1)GLGFSIAGGTDNPHIGDDPSIFITK	WT_NT-WT_EE	-0.419482	0.604279	-0.694186	4	0.525774
Q62172_IAQEIASLS(1)K	WT_NT-WT_EE	-0.0777745	0.157017	-0.495327	7	0.635538
Q62172_T(0.009)GEPS(0.991)PPHDVLHEPPDTVSDDDK	WT_NT-WT_EE	-0.348335	0.61876	-0.562956	4	0.603522
Q62188_GGT(0.883)PAGS(0.946)T(0.171)RGS(0.5)PT(0.5)RPNPPVR	WT_NT-WT_EE	-1.25047	0.404861	-3.08864	8	0.0149202
Q62188_GMYDGPVFDLT(0.001)T(0.003)T(0.997)PK	WT_NT-WT_EE	0.17529	0.292066	0.60017	8	0.565002
Q62188_GS(0.999)PT(0.001)RPNPPVR	WT_NT-WT_EE	-0.513233	0.330561	-1.55261	8	0.159118
Q62261_AQTLPTSVVTITS(0.001)ES(0.012)S(0.987)PGK	WT_NT-WT_EE	-0.217162	0.225818	-0.961668	8	0.364378
Q62261_ES(0.022)S(0.977)PVPS(0.001)PTLDRK	WT_NT-WT_EE	-0.218608	0.328253	-0.665974	8	0.524163
Q62261_ES(0.5)S(0.5)PVPS(0.999)PT(0.001)LDRK	WT_NT-WT_EE	-1.13829	0.52328	-2.17529	8	0.061311
Q62261_ES(0.891)S(0.109)PVPSPTLDR	WT_NT-WT_EE	0.606931	0.455	1.33391	6	0.23063
Q62261_TLET(1)PAAQMEGFLNR	WT_NT-WT_EE	-0.43164	0.295683	-1.4598	7	0.187717
Q62277_LHQVY(1)FDAPSCVK	WT_NT-WT_EE	0.801984	0.362299	2.2136	7	0.0624648
Q62313_T(0.005)ES(0.995)GETLAGDSDFSLKPEK	WT_NT-WT_EE	-0.189682	0.337225	-0.562479	8	0.5892
Q62318_S(1)GEGEVSGLLR	WT_NT-WT_EE	-0.233975	0.199201	-1.17457	6	0.284669
Q62376_YDERPGPS(1)PLPHR	WT_NT-WT_EE	0.273997	0.0679774	4.03071	7	0.00499131
Q62415_EPEQEGPSVPGEGSTVES(0.001)LPRPLS(0.887)PT(0.112)K	WT_NT-WT_EE	0.138453	0.24678	0.561039	6	0.595087
Q62417_RSAT(1)LPLPAR	WT_NT-WT_EE	0.473734	0.220223	2.15116	7	0.0684965
Q62433_S(1)RELHDVDLAEVKPLVEK	WT_NT-WT_EE	0.0572701	0.434529	0.131798	8	0.898398
Q62433_T(0.002)AS(0.998)GSSVTSLEGTR	WT_NT-WT_EE	0.193634	0.299445	0.646642	8	0.535971
Q62448_T(0.046)QT(0.953)PPLGQTPQLGLK	WT_NT-WT_EE	0.294229	0.269182	1.09305	8	0.306191
Q63844_IADPEHDHTGFLT(0.999)EY(0.001)VATR	WT_NT-WT_EE	0.372657	0.390997	0.953095	8	0.368447
Q64012_GRLS(1)PVPVPR	WT_NT-WT_EE	0.370566	0.156516	2.3676	8	0.0454163
Q640R3_S(1)PGLPIR	WT_NT-WT_EE	0.307997	0.516865	0.595894	8	0.567719
Q640R3_T(0.059)HT(0.735)S(0.185)PPRAPS(0.231)S(0.79)PGR	WT_NT-WT_EE	-0.540996	0.43432	-1.24562	5	0.268092
Q640R3_THT(0.001)S(0.983)PPRAPS(0.015)S(0.001)PGR	WT_NT-WT_EE	0.622286	0.748148	0.831768	8	0.429666
Q64322_GPT(0.007)S(0.986)PS(0.003)T(0.003)PR	WT_NT-WT_EE	0.217473	0.207966	1.04571	7	0.330454
Q64332_MNQLLS(0.933)RT(0.163)PALS(0.893)PQRPLT(0.003)T(0.007)QQPQS(0.001)GTLK	WT_NT-WT_EE	-0.0175054	0.30874	-0.0566994	8	0.956175
Q64332_T(1)PALS(1)PQRPLTTQQPQSGTLK	WT_NT-WT_EE	-0.254747	0.779584	-0.326772	8	0.752226
Q66L44_GAGDEVSELPAPARS(1)PPR	WT_NT-WT_EE	0.498892	0.480459	1.03837	8	0.329463
Q66L44_HAS(1)LDGASPYFK	WT_NT-WT_EE	-0.301517	0.230334	-1.30904	8	0.226867
Q66L44_SGDSSGSGSGGGGAAPAFPPPPES(1)PPALRPK	WT_NT-WT_EE	0.179117	0.123806	1.44676	4	0.221509
Q68ED2_TELCENVDPNS(1)PAAK	WT_NT-WT_EE	-0.48478	0.232648	-2.08375	7	0.075665
Q68FF6_HGS(0.057)GADS(0.536)DY(0.408)ENTQSGDPLLGLEGK	WT_NT-WT_EE	-0.633887	0.413035	-1.53471	4	0.199646
Q68FF6_HGS(1)GADSDYENTQSGDPLLGLEGK	WT_NT-WT_EE	-0.070622	0.772946	-0.0913673	6	0.930175
Q68FF6_S(0.007)LS(0.021)S(0.969)PT(0.002)DNLELSAR	WT_NT-WT_EE	-0.20362	0.17557	-1.15977	7	0.284168
Q68FF6_SQSELDDQHDYDSVAS(0.997)DEDT(0.003)DQEPLPSAGATR	WT_NT-WT_EE	-0.194153	0.469762	-0.413302	4	0.700582
Q68FH0_AASPYSQRPAS(0.998)PT(0.002)AVR	WT_NT-WT_EE	0.35765	0.172477	2.0736	8	0.0718257
Q68FH0_LLGLNELDDLLGKES(1)PSK	WT_NT-WT_EE	-0.830507	0.860919	-0.964675	7	0.366843
Q68FH0_PSPIYISSYS(0.016)S(0.984)PAR	WT_NT-WT_EE	0.106693	0.203503	0.524279	7	0.616271
Q68FH0_S(0.004)AVS(0.996)PDLHITPIYEGR	WT_NT-WT_EE	-0.0726693	0.787777	-0.092246	8	0.928771
Q68FH0_VASPSQGQVGSS(0.003)S(0.997)PK	WT_NT-WT_EE	0.121982	0.264724	0.460789	8	0.657217
Q68FH0_VGS(1)PLTLTDAQTR	WT_NT-WT_EE	0.133774	0.168039	0.79609	8	0.448956
Q68FL4_DGGEALVS(0.045)PDGT(0.94)VT(0.015)EAPR	WT_NT-WT_EE	1.5361	0.305936	5.02099	4	0.0073802
Q68FL4_HRDGGEALVS(1)PDGTVTEAPR	WT_NT-WT_EE	-0.411713	0.198724	-2.07178	8	0.0720293
Q68FM6_GS(1)PLNSPLDR	WT_NT-WT_EE	-0.22785	0.257468	-0.884964	7	0.405547
Q69ZH9_ARS(1)DDYLSR	WT_NT-WT_EE	-0.340989	0.185426	-1.83895	7	0.108511
Q69ZH9_HYS(1)QDCSSIK	WT_NT-WT_EE	0.0569054	0.474867	0.119835	4	0.910392
Q69ZH9_S(1)AEALGPGALVSPR	WT_NT-WT_EE	0.0769742	0.308966	0.249135	5	0.813167
Q69ZH9_S(1)CDDGLNTFRDEGR	WT_NT-WT_EE	-0.341271	0.198346	-1.72058	8	0.123636
Q69ZK9_RLS(1)PPGGSGSGVPGGGPLLPTAGR	WT_NT-WT_EE	-1.21936	0.658301	-1.85229	6	0.11343
Q6DFV3_DQGEPVS(0.999)PS(0.001)EDEPFSWPGPK	WT_NT-WT_EE	-0.430111	0.367639	-1.16993	7	0.280317
Q6DFV3_S(1)YDEGLDDYREDAK	WT_NT-WT_EE	-1.4961	0.581779	-2.57159	6	0.0422443
Q6DFV7_HS(0.006)GS(0.994)PENLGESTLNIHEDLDK	WT_NT-WT_EE	-0.033066	0.151448	-0.218333	7	0.833399
Q6DID3_EPVQT(0.016)AQS(0.984)PAPVEK	WT_NT-WT_EE	0.346528	0.236496	1.46526	6	0.1932
Q6NS52_ANS(0.998)VT(0.002)MDGQGLQITPVPGTHPLLVFVNPK	WT_NT-WT_EE	0.243775	0.541943	0.449817	8	0.66478
Q6NS60_RHS(0.998)T(0.002)EGEEGDVSDVGSR	WT_NT-WT_EE	-0.523702	0.609734	-0.858901	7	0.418832
Q6NXN1_ILGS(0.009)AS(0.991)PEEEQEKPILDRPTR	WT_NT-WT_EE	0.163112	0.228248	0.714626	6	0.501684
Q6NZC7_KLS(1)VGAYVSSVR	WT_NT-WT_EE	0.290289	0.423513	0.685432	8	0.51244
Q6NZJ6_AAS(0.999)LT(0.001)EDR	WT_NT-WT_EE	0.213498	0.352536	0.605606	7	0.563888
Q6P4S6_RAS(1)DGGANIQLHAQQLLK	WT_NT-WT_EE	-0.529279	0.464114	-1.14041	7	0.291628
Q6P542_SKPAAADS(1)EGEEEEEDTAK	WT_NT-WT_EE	-0.194621	0.676114	-0.287853	6	0.783144
Q6P9K8_AAASVVSGPPVAS(0.001)DCAS(0.997)PGDS(0.002)AR	WT_NT-WT_EE	-0.352185	0.341508	-1.03127	7	0.336724
Q6P9K8_AQPGS(1)PQALGGPHGPATAK	WT_NT-WT_EE	0.354357	0.187521	1.8897	8	0.0954704
Q6P9K8_PASSPPS(0.001)QS(0.001)AS(0.001)PVKPPS(0.994)PGT(0.002)PALHVPAKPPR	WT_NT-WT_EE	-0.435959	0.336596	-1.2952	7	0.236329
Q6P9K8_RAHGT(1)PPPVSPKPPPPPTAPK	WT_NT-WT_EE	0.615042	0.726235	0.846891	8	0.421666
Q6P9K8_RAS(1)DLAGSVDTGSAGSVK	WT_NT-WT_EE	0.204422	0.156663	1.30485	7	0.233201
Q6P9K8_RGS(1)GEPAEQSHFMEDGTAR	WT_NT-WT_EE	-0.242508	0.275006	-0.881828	6	0.4118
Q6P9K8_SVSESS(0.001)PGDS(0.999)PVKPPEGSSGAAR	WT_NT-WT_EE	-0.531491	0.229697	-2.31388	8	0.0493891
Q6P9K8_VPLPGPGS(1)PEVK	WT_NT-WT_EE	-0.0319421	0.107493	-0.297155	8	0.773918
Q6P9Q6_RLS(0.985)LT(0.015)PDPEK	WT_NT-WT_EE	0.354943	0.0926645	3.83041	7	0.00645433
Q6P9R4_RAETFGGYDSVGS(0.016)PS(0.984)K	WT_NT-WT_EE	-0.213559	0.349792	-0.61053	4	0.574497
Q6P9S0_GLS(1)LEHQK	WT_NT-WT_EE	-0.201459	0.263112	-0.76568	7	0.468893
Q6P9S0_TPTVPDS(1)PGYVGPTR	WT_NT-WT_EE	0.0354405	0.376126	0.0942251	7	0.927571
Q6PAJ1_ASAPRPPPAPADGADPAPVEES(0.028)EARPDGEGS(0.298)PS(0.674)K	WT_NT-WT_EE	0.327412	0.353287	0.926759	4	0.406507
Q6PAJ1_ASAPRPPPAPADGADPAPVEESEARPDGEGS(0.905)PS(0.095)K	WT_NT-WT_EE	-0.113202	0.189991	-0.595832	8	0.567758
Q6PAR5_S(0.674)RS(0.321)S(0.005)DIVSSVR	WT_NT-WT_EE	-0.594133	0.50029	-1.18758	7	0.27373
Q6PAV2_IY(0.119)S(0.882)FGLGGNGQLGT(0.962)GS(0.038)T(0.54)S(0.458)NR	WT_NT-WT_EE	0.493779	0.521185	0.947416	8	0.371162
Q6PAV2_IY(0.439)S(0.561)FGLGGNGQLGT(0.904)GS(0.096)T(0.755)S(0.244)NR	WT_NT-WT_EE	-0.153992	0.348854	-0.441422	8	0.670595
Q6PAV2_IY(0.445)S(0.555)FGLGGNGQLGT(0.123)GS(0.877)T(0.123)S(0.877)NR	WT_NT-WT_EE	0.767997	0.483507	1.58839	8	0.150861
Q6PAV2_IY(0.452)S(0.548)FGLGGNGQLGT(0.09)GS(0.91)T(0.5)S(0.5)NR	WT_NT-WT_EE	0.685113	0.526392	1.30153	8	0.229306
Q6PCP5_PLALKT(1)PPR	WT_NT-WT_EE	0.186156	0.353433	0.526708	7	0.614669
Q6PDG5_DMDEPS(1)PVPNVEEVTLPK	WT_NT-WT_EE	0.401049	0.398859	1.00549	7	0.348145
Q6PDG5_TLT(0.001)DEVNS(0.994)PDS(0.006)DRR	WT_NT-WT_EE	0.966016	0.391448	2.4678	6	0.0486024
Q6PDL0_EFQDYIEPEEGCQGS(1)PQR	WT_NT-WT_EE	-0.39708	0.479587	-0.827963	8	0.431696
Q6PE13_GLAS(0.003)S(0.996)PT(0.001)GGALRPR	WT_NT-WT_EE	0.754961	0.82876	0.910952	8	0.388944
Q6PE13_GLAS(0.816)S(0.182)PT(0.002)GGALRPR	WT_NT-WT_EE	-0.068484	0.284387	-0.240812	5	0.819263
Q6PE13_GSVGPAPS(0.001)LS(0.005)ELDLRPPS(0.958)PINLS(0.035)R	WT_NT-WT_EE	0.989791	1.04827	0.944215	6	0.381512
Q6PE13_RGS(1)QPDAELDGAGTSLLR	WT_NT-WT_EE	0.00974336	0.19767	0.0492909	8	0.961896
Q6PER3_LIGTAVPQRT(0.031)S(0.964)PT(0.005)GPK	WT_NT-WT_EE	0.695101	1.12748	0.616511	5	0.564542
Q6PER3_LIGTAVPQRT(0.93)S(0.069)PT(0.001)GPK	WT_NT-WT_EE	0.928322	0.814967	1.13909	5	0.306279
Q6PFR5_RAHT(1)PTPGIYMGR	WT_NT-WT_EE	0.665411	0.417349	1.59438	7	0.154881
Q6PGE7_TGMYVATLAGSQS(1)PK	WT_NT-WT_EE	-1.34549	0.433475	-3.10397	8	0.014578
Q6PGF7_GSNPFEDEDDEELAT(1)PEAEEEK	WT_NT-WT_EE	-0.0159632	0.177268	-0.0900512	8	0.93046
Q6PGL7_VDNARVS(1)PEVGSADVASIAQK	WT_NT-WT_EE	0.260318	0.185778	1.40123	4	0.233759
Q6PIC6_RDVAGDAS(0.973)ES(0.027)ALLK	WT_NT-WT_EE	0.465803	0.234293	1.98812	8	0.0820111
Q6PIC6_S(1)PDCTHDNPLETR	WT_NT-WT_EE	0.535972	0.597033	0.897726	8	0.395545
Q6PIE5_AGQENIS(1)VSK	WT_NT-WT_EE	0.252576	0.448797	0.562785	6	0.59397
Q6R891_AS(0.038)S(0.962)LNENVDHSALLK	WT_NT-WT_EE	-0.860245	0.661907	-1.29965	7	0.234882
Q6WVG3_S(0.95)PS(0.05)GGAAGPLLTPSQSLDGSR	WT_NT-WT_EE	-0.493906	0.244856	-2.01713	6	0.090259
Q6ZPE2_ALYLEPSDGVS(0.979)PT(0.021)QETGEAQSQDDER	WT_NT-WT_EE	-0.2829	0.296387	-0.954494	7	0.371625
Q6ZPJ3_EEKPEVQS(1)PVK	WT_NT-WT_EE	-0.0741766	0.241569	-0.307062	8	0.766637
Q6ZPJ3_NMTVEQLLTGSPT(0.019)S(0.964)PT(0.017)VEPEKPTR	WT_NT-WT_EE	-0.442904	0.327744	-1.35137	4	0.24795
Q6ZPS6_GVAPADS(1)PDAPRR	WT_NT-WT_EE	0.252673	0.427642	0.590853	8	0.57093
Q6ZQ58_ESPRPPAAAEAPAGS(1)DGEDGGRR	WT_NT-WT_EE	-0.132965	0.143796	-0.924674	8	0.38218
Q6ZQK5_KS(0.005)S(0.995)PSTGSLDSGNESK	WT_NT-WT_EE	-0.190168	0.34575	-0.550017	6	0.602165
Q6ZQK5_YSALLS(0.002)PS(0.998)EQEK	WT_NT-WT_EE	0.365087	0.153486	2.37864	7	0.0489801
Q6ZWR6_T(1)ENLGESKHHISEKK	WT_NT-WT_EE	0.596985	0.863543	0.69132	8	0.508925
Q6ZWU9_DLLHPS(1)PEEEK	WT_NT-WT_EE	0.0884949	0.171455	0.51614	8	0.619716
Q78PY7_VNVTVDYIRPAS(0.995)PAT(0.002)ET(0.002)VPAFSER	WT_NT-WT_EE	0.248891	0.350199	0.710714	6	0.503938
Q78ZA7_EFITGDVEPTDAESAWHS(1)ENEEEDK	WT_NT-WT_EE	0.583436	1.01107	0.577046	7	0.581983
Q7M750_S(0.998)PT(0.002)HEMNPR	WT_NT-WT_EE	0.800355	1.01213	0.790763	7	0.455034
Q7SIG6_LLHEDLDES(1)DDDVDEK	WT_NT-WT_EE	-0.703012	0.461736	-1.52254	6	0.178701
Q7TMB8_SGDGES(0.001)T(0.999)PVEHVR	WT_NT-WT_EE	0.032687	0.227485	0.143689	7	0.889795
Q7TME0_PGSSQLVHIPEETQENIST(0.008)S(0.991)PK	WT_NT-WT_EE	0.358547	0.634486	0.565099	8	0.587499
Q7TME0_TVHT(0.005)S(0.995)PGGGLGAR	WT_NT-WT_EE	-0.157979	0.271306	-0.582291	6	0.581575
Q7TMY8_GSGTAS(1)DDEFENLR	WT_NT-WT_EE	0.042352	0.134056	0.315927	6	0.762759
Q7TNK1_REVTKQTVAY(1)S(1)PRS(1)K	WT_NT-WT_EE	-0.294485	0.388366	-0.758266	4	0.490513
Q7TPB0_S(0.003)VS(0.913)T(0.084)DELGPPGR	WT_NT-WT_EE	-0.171683	0.245421	-0.699544	7	0.506786
Q7TPH6_LISGDAEPT(1)PEQEEK	WT_NT-WT_EE	0.075589	0.2107	0.358751	8	0.729065
Q7TPM1_LKFS(1)DDEDEEDVVK	WT_NT-WT_EE	-0.0820763	0.316619	-0.259228	5	0.805794
Q7TQ95_ADS(1)VPNLEPSEESLVTK	WT_NT-WT_EE	0.180768	0.238481	0.757999	5	0.482628
Q7TQD2_AVS(0.007)S(0.99)PT(0.003)VSR	WT_NT-WT_EE	-0.681933	0.557592	-1.223	7	0.260902
Q7TQD2_RLS(1)LESEGANEGATAAPELSALEEAFRR	WT_NT-WT_EE	-0.36279	0.520913	-0.696451	8	0.505875
Q7TQD2_T(1)PPKS(1)PGDPAR	WT_NT-WT_EE	1.82941	1.72184	1.06248	6	0.3289
Q7TQF7_AALPAGEGGS(1)PEGAK	WT_NT-WT_EE	0.184518	0.437067	0.422173	6	0.687608
Q7TQF7_AFSIQGAPS(0.024)DS(0.976)GPLR	WT_NT-WT_EE	-0.428042	0.413413	-1.03539	6	0.340404
Q7TQF7_T(0.045)PS(0.938)PPEEPS(0.019)PLPS(0.923)PT(0.045)AS(0.029)PNHTLAPASPAPVRPR	WT_NT-WT_EE	0.347083	1.21619	0.285386	7	0.783608
Q7TQF7_T(0.152)PS(0.848)PPEEPS(0.008)PLPS(0.953)PT(0.033)AS(0.007)PNHTLAPASPAPVRPR	WT_NT-WT_EE	-0.896283	0.459701	-1.94971	7	0.0922073
Q7TQG1_S(1)PAEEELTPSAVVR	WT_NT-WT_EE	0.180996	0.145553	1.24351	7	0.25371
Q7TSH8_VEPPHS(0.982)S(0.017)HEDLT(0.001)DDLSTR	WT_NT-WT_EE	-0.751021	0.679592	-1.10511	6	0.311447
Q7TSJ2_AQS(1)PLLPEPLK	WT_NT-WT_EE	-0.362965	0.482229	-0.75268	8	0.473206
Q7TSJ2_GQS(1)PTAPGPTK	WT_NT-WT_EE	0.112347	0.429268	0.261716	8	0.800152
Q7TSK3_GGALREERPGAAGGGAS(0.005)APGS(0.989)PDET(0.006)AR	WT_NT-WT_EE	0.258445	0.198691	1.30074	7	0.234529
Q80T41_DLEEVTMQLQDT(1)PEK	WT_NT-WT_EE	0.263689	0.382697	0.689029	8	0.510291
Q80T41_DPIEDINS(1)PEHIQR	WT_NT-WT_EE	-0.532821	0.406812	-1.30975	8	0.22664
Q80TE7_LET(0.001)T(0.999)PTTSPLPER	WT_NT-WT_EE	-0.673768	0.478565	-1.40789	6	0.208806
Q80TE7_LETTPTT(0.01)S(0.99)PLPERK	WT_NT-WT_EE	-1.4135	0.866483	-1.63131	6	0.153946
Q80TE7_S(0.141)QS(0.859)IDEIDVGTYK	WT_NT-WT_EE	0.828931	0.221159	3.74813	6	0.00953071
Q80TE7_S(1)MDGYPEQFCVR	WT_NT-WT_EE	-0.119629	0.352413	-0.339457	7	0.744223
Q80TJ1_AGGGRPS(0.008)S(0.983)PS(0.005)PS(0.005)VVSEK	WT_NT-WT_EE	-1.00982	0.55479	-1.82018	8	0.106223
Q80TJ1_AGGGRPSSPSPSVVS(1)EK	WT_NT-WT_EE	-0.196376	0.182429	-1.07645	8	0.313112
Q80TL0_RPWPQHQCS(1)APADLGYEGR	WT_NT-WT_EE	-0.990081	0.540113	-1.8331	8	0.104141
Q80TL0_VDS(0.999)FT(0.001)DR	WT_NT-WT_EE	0.161245	0.379132	0.4253	8	0.681827
Q80TL4_RGT(1)VEGSVQEVQEEK	WT_NT-WT_EE	0.0921447	0.156904	0.587269	8	0.57322
Q80TS7_LRPGS(1)PEPPPR	WT_NT-WT_EE	0.224013	0.170971	1.31024	6	0.238036
Q80TY0_RT(0.031)VS(0.963)DNS(0.006)LSSSK	WT_NT-WT_EE	0.0393305	0.464125	0.0847412	6	0.935224
Q80TZ3_GAS(0.087)S(0.853)PDMEPS(0.06)YGGGLFDMVK	WT_NT-WT_EE	-0.000939874	0.397193	-0.00236629	8	0.99817
Q80TZ3_GAS(0.827)S(0.173)PDMEPSYGGGLFDMVK	WT_NT-WT_EE	-0.410945	0.20726	-1.98275	8	0.0826961
Q80TZ3_PQS(0.002)S(0.002)MPHS(0.026)S(0.969)PQNRPNY(0.001)NVSFSAMPAGQSER	WT_NT-WT_EE	-0.41008	0.412311	-0.994589	5	0.365601
Q80TZ3_RTATSASAS(1)PTLR	WT_NT-WT_EE	-1.04516	0.824857	-1.26708	8	0.240766
Q80U23_RTS(1)PPVSVR	WT_NT-WT_EE	-0.00679704	0.177996	-0.0381864	8	0.970475
Q80U28_LLRPNS(1)LK	WT_NT-WT_EE	0.171659	0.210945	0.813762	6	0.446865
Q80U28_S(1)PTENVNTPVGK	WT_NT-WT_EE	-0.0537883	0.194038	-0.277205	8	0.788651
Q80U40_DHLS(1)PDFYDESETDPGAEELPAR	WT_NT-WT_EE	-0.553903	0.46111	-1.20124	8	0.264013
Q80U49_EIHDVAGDGDSLGS(1)PGPTR	WT_NT-WT_EE	-0.195511	0.371464	-0.526327	8	0.612936
Q80U49_HEDGTQS(0.991)DS(0.009)EDPLAK	WT_NT-WT_EE	-0.365163	0.282037	-1.29473	8	0.231529
Q80UJ7_FSVTHHYLVQES(1)PDK	WT_NT-WT_EE	-0.219301	0.228475	-0.959848	6	0.374198
Q80UU9_PGEEPSEYT(1)DEEDTK	WT_NT-WT_EE	-0.236737	0.445308	-0.531626	8	0.609426
Q80VC9_SSILLSEGT(1)PPEEPTTK	WT_NT-WT_EE	-0.220737	0.192732	-1.1453	7	0.289727
Q80VP1_T(1)PESFLGPNAALVDLDSLVSR	WT_NT-WT_EE	-0.777757	0.323476	-2.40438	8	0.0428829
Q80VP1_TALPT(0.003)S(0.987)GS(0.009)STGELELLAGEVPAR	WT_NT-WT_EE	-0.737082	0.426194	-1.72945	8	0.121983
Q80W47_GAYVPS(0.18)S(0.788)PT(0.032)R	WT_NT-WT_EE	0.0816513	0.155287	0.525807	6	0.617881
Q80WJ7_SQEPISNDQKVS(1)DDDK	WT_NT-WT_EE	-0.220263	0.505353	-0.43586	8	0.67446
Q80X50_RYPSS(0.001)IS(0.001)S(0.003)S(0.995)PQK	WT_NT-WT_EE	-0.188659	0.194852	-0.968217	5	0.377404
Q80X80_EAGLS(0.986)QS(0.014)HDDLSNTTATPSVR	WT_NT-WT_EE	-1.33051	0.659378	-2.01783	8	0.078322
Q80X80_NLGT(1)PTSSTPRPSITPTK	WT_NT-WT_EE	0.378265	0.274629	1.37737	8	0.205703
Q80X80_NLGTPTSSTPRPS(0.001)IT(0.993)PT(0.006)K	WT_NT-WT_EE	-0.00178975	0.428233	-0.00417939	6	0.996801
Q80X80_SDISERPS(1)VDDVESETGSTGALETR	WT_NT-WT_EE	0.221454	0.234836	0.943015	8	0.373276
Q80X80_SDISERPSVDDVES(0.014)ET(0.837)GS(0.122)T(0.027)GALETR	WT_NT-WT_EE	0.413783	0.184671	2.24066	4	0.0885575
Q80X80_SLSPAAT(0.002)VT(0.002)AELHY(0.005)EQGS(0.99)PR	WT_NT-WT_EE	0.0811691	0.406078	0.199886	5	0.849445
Q80X80_VDGKLDS(0.937)PS(0.09)RS(0.97)PS(0.003)K	WT_NT-WT_EE	0.101068	0.36697	0.275414	4	0.79664
Q80X80_VDGKLDS(0.982)PS(0.019)RS(0.022)PS(0.976)K	WT_NT-WT_EE	-0.0716195	0.368804	-0.194194	5	0.853667
Q80XU3_ATVT(0.001)PS(0.999)PVK	WT_NT-WT_EE	0.243721	0.165811	1.46987	8	0.179795
Q80XU3_TPSPKEEDEEAES(1)PPEK	WT_NT-WT_EE	0.0775094	0.207669	0.373236	5	0.724274
Q80Y24_YTEDMT(0.824)PT(0.176)EQTPR	WT_NT-WT_EE	-0.161249	0.261434	-0.616784	7	0.556897
Q80Y24_YVTS(1)DELLHK	WT_NT-WT_EE	-0.48582	0.350257	-1.38704	4	0.237715
Q80Y56_DS(0.004)LS(0.001)T(0.001)HT(0.031)S(0.141)PS(0.822)QS(0.001)PNSVHGSR	WT_NT-WT_EE	0.617509	0.443137	1.39349	4	0.235908
Q80YA9_GS(0.001)ES(0.999)PNSFLDQEYR	WT_NT-WT_EE	-0.405129	0.317912	-1.27434	8	0.23831
Q80YA9_LGDS(1)LQDLYR	WT_NT-WT_EE	-0.0801359	0.311607	-0.25717	6	0.80564
Q80Z38_RAPS(1)PVVS(0.921)PT(0.079)ELSK	WT_NT-WT_EE	-0.108689	0.541529	-0.200708	6	0.847558
Q80ZF8_IS(1)LNDDEEEK	WT_NT-WT_EE	-0.18253	0.211859	-0.861564	8	0.414005
Q80ZF8_SETGSTISMS(0.008)S(0.991)LER	WT_NT-WT_EE	0.377015	0.547318	0.688842	7	0.513099
Q810U4_EDDGTFGEYS(1)DAEDHK	WT_NT-WT_EE	-0.252275	0.413116	-0.610664	7	0.560718
Q811D0_NLSEIENVHGFVS(0.007)HS(0.021)HIS(0.972)PIK	WT_NT-WT_EE	-0.321982	0.574864	-0.5601	5	0.599576
Q811P8_DAEAGGSQSQTPGSTASSEPVS(1)PVQEK	WT_NT-WT_EE	-0.367513	0.255022	-1.44111	5	0.209117
Q811P8_DVINRS(0.988)PT(0.012)QLQLGK	WT_NT-WT_EE	0.0494283	0.871507	0.0567159	8	0.956162
Q811P8_S(0.01)AKS(0.989)EES(0.001)LTSLHAVDGDSK	WT_NT-WT_EE	-0.468587	0.392299	-1.19446	8	0.266506
Q812A2_LRS(1)DGAAIPR	WT_NT-WT_EE	-0.334627	0.592271	-0.564989	7	0.589721
Q812A2_NDLQS(1)PTEHISDYGFGGVMGR	WT_NT-WT_EE	-0.614334	0.143479	-4.28169	6	0.00519595
Q812A2_S(1)LEAEALAEDIEK	WT_NT-WT_EE	-0.0341279	0.461745	-0.0739107	6	0.943484
Q812A2_SGGDT(0.006)HS(0.992)PPRGLGPS(0.002)IDTPPR	WT_NT-WT_EE	0.459123	0.234802	1.95536	7	0.0914423
Q8BFT9_SEDDAAS(1)GEHDIQIEGVR	WT_NT-WT_EE	-0.401479	0.26617	-1.50836	8	0.169896
Q8BFT9_T(0.003)GES(0.008)ARS(0.989)EDDAASGEHDIQIEGVR	WT_NT-WT_EE	0.343259	0.252477	1.35956	5	0.232067
Q8BGC0_LFDDS(1)DERGTVGNVK	WT_NT-WT_EE	-0.0152318	0.332581	-0.0457988	6	0.964957
Q8BGD9_EEDCHS(0.964)PT(0.025)S(0.011)KPPKPDQPLK	WT_NT-WT_EE	0.535071	0.70624	0.757633	8	0.470396
Q8BGD9_S(1)LENETLNK	WT_NT-WT_EE	0.0504192	0.135787	0.371309	8	0.720048
Q8BGD9_S(1)PPYTAFLGNLPYDVTEDSIK	WT_NT-WT_EE	0.688405	0.37518	1.83486	6	0.116202
Q8BGH4_SFS(1)MQDLTTIR	WT_NT-WT_EE	-0.0817548	0.52372	-0.156104	6	0.881071
Q8BGT8_LDHALSSPS(0.009)S(0.991)PCEEIK	WT_NT-WT_EE	-0.204364	0.270965	-0.754208	6	0.479268
Q8BGU5_RSAS(1)ADNLILPR	WT_NT-WT_EE	0.308351	0.0865497	3.56271	8	0.00737155
Q8BH50_RDS(0.99)S(0.01)ESQLASTESDKPTTGR	WT_NT-WT_EE	-0.0405481	0.163542	-0.247937	6	0.81245
Q8BH66_S(0.952)S(0.048)DWSSEEEEPVRK	WT_NT-WT_EE	-0.95061	0.36936	-2.57367	7	0.0368105
Q8BH66_SSDWS(0.002)S(0.998)EEEEPVRK	WT_NT-WT_EE	-0.206426	0.306421	-0.673667	6	0.525609
Q8BH66_SSDWS(0.994)S(0.006)EEEEPVRK	WT_NT-WT_EE	-0.203889	0.27877	-0.731386	8	0.485412
Q8BHE3_LGGAVEDS(0.001)S(0.021)S(0.976)PPSTLNLSGAHR	WT_NT-WT_EE	-1.23372	0.470566	-2.62177	4	0.0586902
Q8BHE3_LGGAVEDS(0.001)S(0.986)S(0.013)PPSTLNLSGAHR	WT_NT-WT_EE	-0.41094	0.571892	-0.718562	4	0.512147
Q8BHL3_ASPVPGPGT(0.035)PT(0.965)R	WT_NT-WT_EE	-0.0592523	0.437938	-0.135298	7	0.896184
Q8BJ42_IIES(1)PERK	WT_NT-WT_EE	0.820053	0.474539	1.7281	7	0.127602
Q8BJH1_ASSVNSPLGNKPQT(0.049)LS(0.876)PS(0.075)HR	WT_NT-WT_EE	-0.277146	0.340757	-0.813326	7	0.442812
Q8BJH1_NTT(1)PPSLAR	WT_NT-WT_EE	0.0632692	0.225596	0.280453	8	0.786246
Q8BJI1_DIS(1)NLEENDETR	WT_NT-WT_EE	-1.00151	0.372104	-2.69147	6	0.0359822
Q8BJU0_APDRT(1)PPSEEDSAEAER	WT_NT-WT_EE	-0.165477	0.205609	-0.804814	8	0.444185
Q8BKX1_SLS(1)PPQSQSK	WT_NT-WT_EE	0.323903	0.3718	0.871177	6	0.417148
Q8BL65_T(0.035)S(0.181)S(0.777)PS(0.006)SAGSVSLGHYTPTSR	WT_NT-WT_EE	0.499877	0.523352	0.955143	5	0.38337
Q8BMG7_GGFS(1)PFGNTQGPSR	WT_NT-WT_EE	-0.480732	0.287292	-1.67332	6	0.145291
Q8BNW9_ASAAEGSEAS(1)PPSLR	WT_NT-WT_EE	0.134912	0.209541	0.643845	8	0.537692
Q8BP27_ENPPS(1)PPT(0.759)S(0.241)PAAPQPR	WT_NT-WT_EE	0.296618	0.33698	0.880227	7	0.407938
Q8BP27_ENPPS(1)PPT(0.894)S(0.106)PAAPQPR	WT_NT-WT_EE	0.00910741	0.228379	0.0398785	6	0.969484
Q8BPN8_FGNVDADS(1)PVEETIQDHSALK	WT_NT-WT_EE	-0.306251	0.247169	-1.23904	8	0.25045
Q8BPN8_LDHELS(1)LDR	WT_NT-WT_EE	-0.454319	0.378603	-1.19999	8	0.264471
Q8BPN8_NLAS(1)PEGTLATLGLK	WT_NT-WT_EE	0.386853	0.371358	1.04173	8	0.327994
Q8BPN8_RKQS(1)EVEADLGYPGGK	WT_NT-WT_EE	0.113611	0.298976	0.379999	7	0.715213
Q8BPN8_RQS(1)ESIAAPPVASEDMDK	WT_NT-WT_EE	-0.899899	0.691371	-1.30162	5	0.249789
Q8BPN8_THPRPS(0.998)IS(0.002)MPLPTVLLDR	WT_NT-WT_EE	0.0263505	0.53599	0.0491622	7	0.962163
Q8BRT1_S(1)FDDEESVDGNRPSSAASAFK	WT_NT-WT_EE	-0.299291	0.438665	-0.682276	6	0.52052
Q8BRV5_RDES(1)DEEPPRVER	WT_NT-WT_EE	-0.444664	0.413995	-1.07408	8	0.314112
Q8BSS9_MVS(0.021)S(0.017)EGS(0.946)T(0.016)ESEHLEGMEAGQK	WT_NT-WT_EE	0.417426	0.410444	1.01701	7	0.343005
Q8BSS9_VASVS(1)LEGLNLAR	WT_NT-WT_EE	-0.124949	0.383564	-0.325759	6	0.755668
Q8BTG7_RLS(1)GGAVPSASMTR	WT_NT-WT_EE	-0.0712202	0.246503	-0.288922	8	0.779986
Q8BTI8_AAETPAVAS(0.001)CWS(0.002)GPQVS(0.997)PEHK	WT_NT-WT_EE	-0.390133	0.314291	-1.24131	5	0.269548
Q8BTI8_DKFS(0.99)PT(0.01)QDRPESSTVLK	WT_NT-WT_EE	0.28096	0.155511	1.80669	7	0.113766
Q8BTI8_NSGPVSEVNTGFS(1)PEVK	WT_NT-WT_EE	0.206593	0.205665	1.00451	7	0.348584
Q8BTI8_RS(0.009)S(0.985)S(0.006)ELSPEVVEK	WT_NT-WT_EE	-0.0499668	0.205003	-0.243737	8	0.813569
Q8BTI8_RSPSVS(0.924)S(0.075)PEPTEK	WT_NT-WT_EE	-0.0755314	0.291159	-0.259416	6	0.803986
Q8BTI8_RVPS(0.998)PT(0.002)PVPK	WT_NT-WT_EE	0.405214	0.34692	1.16803	7	0.281032
Q8BTI8_S(0.013)S(0.016)S(0.971)PVT(0.007)ELT(0.255)ARS(0.739)PVK	WT_NT-WT_EE	0.213376	0.423147	0.504261	6	0.632056
Q8BTI8_S(0.11)S(0.137)S(0.752)PVT(0.001)ELT(0.004)ARS(0.995)PVK	WT_NT-WT_EE	-0.0235818	0.291042	-0.0810253	7	0.93769
Q8BTI8_SEQPLSQVLPS(0.001)LS(0.999)PEHK	WT_NT-WT_EE	0.614431	0.561242	1.09477	8	0.30548
Q8BTI8_VS(0.03)S(0.97)PVLETVQQR	WT_NT-WT_EE	0.00283196	0.308412	0.00918237	5	0.993029
Q8BTM8_RAPS(1)VANIGSHCDLSLK	WT_NT-WT_EE	0.678091	0.379519	1.78671	7	0.117139
Q8BTY2_DS(0.002)DKEDGRES(0.997)PS(0.001)YDTPSQR	WT_NT-WT_EE	-0.156961	0.407337	-0.385336	7	0.711431
Q8BUV3_EVHDELEDLPS(1)PPPPLS(0.936)PPPT(0.525)T(0.316)S(0.223)PHK	WT_NT-WT_EE	-0.558907	0.360364	-1.55095	7	0.164851
Q8BUV3_EVHDELEDLPS(1)PPPPLS(0.999)PPPT(0.42)T(0.358)S(0.223)PHK	WT_NT-WT_EE	-1.06361	0.433683	-2.4525	7	0.0439456
Q8BW96_GDVMS(0.064)T(0.916)ACGT(0.02)PGYVAPEVLAQK	WT_NT-WT_EE	0.68173	0.400648	1.70157	7	0.132626
Q8BW96_GDVMS(0.791)T(0.209)ACGTPGYVAPEVLAQK	WT_NT-WT_EE	-0.517647	0.423869	-1.22124	5	0.276433
Q8BWG8_DDKDEEDDGTGS(1)PHLNNR	WT_NT-WT_EE	-0.344811	0.345172	-0.998954	8	0.34707
Q8BWS5_SVST(0.047)S(0.941)PS(0.012)ILPAYLK	WT_NT-WT_EE	1.34331	0.472807	2.84114	4	0.0468135
Q8BX70_TANAS(1)LEEIIDK	WT_NT-WT_EE	-0.310924	0.359735	-0.864312	7	0.416049
Q8BZ97_LFAPPS(0.986)PET(0.014)GEAK	WT_NT-WT_EE	0.509522	0.290991	1.75099	7	0.123414
Q8BZ98_RS(1)PPPSPTTQR	WT_NT-WT_EE	2.81483	2.78227	1.0117	7	0.345366
Q8C052_PVVTTHDLEAPS(0.906)RANS(0.093)QDS(0.271)LAS(0.729)R	WT_NT-WT_EE	1.36284	0.812674	1.67699	7	0.137447
Q8C079_AAS(1)PPASASDLIEQQQK	WT_NT-WT_EE	0.115046	0.180829	0.636212	8	0.542408
Q8C0E2_S(0.001)MS(0.999)HQAAIASQR	WT_NT-WT_EE	0.355013	0.675842	0.52529	8	0.613625
Q8C0L9_LTLEGLEEDEDDDDDKVS(0.953)PT(0.047)VLHK	WT_NT-WT_EE	-0.297342	0.266513	-1.11568	6	0.307241
Q8C0T5_TLS(1)DESIYSSQR	WT_NT-WT_EE	0.0222136	0.409558	0.0542379	7	0.958261
Q8C115_GLMT(0.999)FGGY(0.001)QEDFMVVVS(0.157)T(0.157)QS(0.686)K	WT_NT-WT_EE	-0.155456	0.419528	-0.370549	6	0.723703
Q8C1B1_LDGES(1)DKEQFDDDQK	WT_NT-WT_EE	-0.694625	0.599457	-1.15876	8	0.279972
Q8C1B1_RFS(0.998)PS(0.002)QVPIQTR	WT_NT-WT_EE	0.0743754	0.227154	0.327423	6	0.754471
Q8C1B1_SESVEGFLS(0.998)PS(0.002)R	WT_NT-WT_EE	0.267642	0.389029	0.687974	6	0.517169
Q8C1Y8_HIEPELAGRDS(1)PVR	WT_NT-WT_EE	-0.0657948	0.378058	-0.174034	6	0.867563
Q8C3Q5_EHLLS(1)PPR	WT_NT-WT_EE	0.0541836	0.528447	0.102534	4	0.923268
Q8C3Q5_LVSQEHLLLS(0.027)S(0.973)PEALR	WT_NT-WT_EE	0.457685	0.240852	1.90027	7	0.0991665
Q8C419_Y(1)S(1)NS(1)DNVETIPNSGHMEEPR	WT_NT-WT_EE	-0.676376	0.426115	-1.58731	6	0.16354
Q8C437_NHS(1)LEEEFER	WT_NT-WT_EE	-0.348532	0.148279	-2.35052	8	0.046643
Q8C437_S(1)PVDSSVLEGVK	WT_NT-WT_EE	-0.0184915	0.141717	-0.130482	8	0.899407
Q8C729_HLS(1)LPAGQVVPK	WT_NT-WT_EE	-0.329051	0.533411	-0.616881	6	0.559977
Q8C729_VEVT(0.971)PT(0.029)VPR	WT_NT-WT_EE	-0.329862	0.146716	-2.24831	6	0.0655932
Q8C7M3_RAS(0.995)GS(0.005)GVSDYDYLDLDK	WT_NT-WT_EE	0.319613	0.21599	1.47976	5	0.199009
Q8C8R3_AEGFES(0.994)ES(0.005)EDGAT(0.001)KPK	WT_NT-WT_EE	-0.102058	0.265243	-0.38477	6	0.713677
Q8C8R3_ARS(1)YIETETESR	WT_NT-WT_EE	0.0672029	0.1982	0.339065	8	0.743289
Q8C8R3_DS(0.002)LES(0.908)S(0.091)PVEPK	WT_NT-WT_EE	0.95029	0.444671	2.13706	6	0.0764599
Q8C8R3_ES(0.003)ES(0.997)DQEPEEEIGMTSEK	WT_NT-WT_EE	-0.678403	0.602341	-1.12628	7	0.297174
Q8C8R3_ES(0.92)ES(0.08)DQEPEEEIGMTSEK	WT_NT-WT_EE	-1.52091	0.995363	-1.52799	5	0.187052
Q8C8R3_GSPIVQEPEEAS(0.041)EPKEES(0.07)S(0.889)PRK	WT_NT-WT_EE	0.0618284	0.128521	0.481075	8	0.643345
Q8C8R3_HEGLAET(1)PETSPESLSFSPK	WT_NT-WT_EE	-0.551084	0.496731	-1.10942	8	0.299481
Q8C8R3_IVDEQGDMDFQIS(1)PDRK	WT_NT-WT_EE	0.530127	0.379878	1.39552	8	0.200376
Q8C8R3_KT(0.024)S(0.976)LVIVESTDDQSQVFER	WT_NT-WT_EE	0.187343	0.678898	0.275951	4	0.796255
Q8C8R3_LLRDPDGS(0.999)AEDDS(0.001)LEQTSLMESSGK	WT_NT-WT_EE	0.0109956	0.149125	0.0737342	5	0.944081
Q8C8R3_LNVPETMTEVLDVS(1)DEEGDDTVTGDGGEYLRPEDLK	WT_NT-WT_EE	-1.26555	0.646408	-1.95782	7	0.0911121
Q8C8R3_LSPVS(0.996)PS(0.004)AK	WT_NT-WT_EE	0.166369	0.164479	1.01149	6	0.350817
Q8C8R3_PCLQTPVTS(0.004)ERGS(0.996)PIVQEPEEASEPK	WT_NT-WT_EE	-0.0897655	0.637068	-0.140904	7	0.891915
Q8C8R3_RFT(1)PEEEMFK	WT_NT-WT_EE	0.0539238	0.12157	0.443561	8	0.669112
Q8C8R3_S(1)PQGLELPLPNR	WT_NT-WT_EE	-0.00639932	0.220595	-0.0290094	8	0.977568
Q8C8R3_SHLVNEVPVLAS(1)PDLLSEVSEMK	WT_NT-WT_EE	-0.257556	0.345996	-0.744388	7	0.480879
Q8C8R3_SPLS(1)PDTPSSEEVSYEVTPK	WT_NT-WT_EE	0.481982	0.356506	1.35196	5	0.234323
Q8C8R3_T(0.001)ERHS(0.999)PVFSGKPEK	WT_NT-WT_EE	-0.0407619	0.72039	-0.0565831	8	0.956265
Q8C8R3_T(0.019)EGDS(0.98)PAAALSPQMHQEPVQQDFSGK	WT_NT-WT_EE	-0.548216	0.67573	-0.811294	8	0.440665
Q8C8R3_TEGDSPAAALS(1)PQMHQEPVQQDFSGK	WT_NT-WT_EE	-0.461687	0.670069	-0.689013	8	0.5103
Q8C8R3_TPEDIS(0.005)T(0.981)PPEGT(0.014)K	WT_NT-WT_EE	0.307136	0.243986	1.25883	8	0.243583
Q8C8R3_TPTEEGT(1)PTSEQNPFLFQEGK	WT_NT-WT_EE	-0.677827	0.393618	-1.72204	7	0.128734
Q8C8R3_TQDQQEYYVT(0.008)T(0.992)PGAEVEDPQK	WT_NT-WT_EE	-0.811007	0.514637	-1.57588	7	0.159057
Q8C8R3_TQSESETQESLT(1)PSEVTK	WT_NT-WT_EE	-0.187782	0.419586	-0.44754	6	0.670189
Q8C8R3_VGT(1)PTDIHSEK	WT_NT-WT_EE	-0.0351738	0.207665	-0.169378	8	0.869704
Q8CAA7_AVAGVMIT(0.001)AS(0.999)HNR	WT_NT-WT_EE	0.507124	0.253357	2.00162	8	0.0803146
Q8CAA7_AVAGVMIT(0.995)AS(0.005)HNR	WT_NT-WT_EE	-0.0305234	0.412077	-0.0740719	4	0.944509
Q8CBW3_TNPPT(0.001)QKPPS(0.999)PPVSGR	WT_NT-WT_EE	0.15603	0.385483	0.404766	6	0.699685
Q8CC35_VAS(1)EEEEVPLVVYLK	WT_NT-WT_EE	-0.457757	0.28518	-1.60515	8	0.147128
Q8CDG3_DGPS(0.049)S(0.951)APATPTK	WT_NT-WT_EE	-0.380774	0.523903	-0.726802	6	0.494715
Q8CG79_IPRPLS(0.013)PT(0.987)K	WT_NT-WT_EE	0.19279	0.144049	1.33836	5	0.23841
Q8CGA3_RLS(1)VGSSMR	WT_NT-WT_EE	0.0373219	0.301639	0.123731	8	0.904581
Q8CH25_DVQDAIAQS(1)PEK	WT_NT-WT_EE	0.370637	0.15488	2.39305	7	0.0479531
Q8CH25_S(1)PGHMVILNQTK	WT_NT-WT_EE	-0.223799	0.249724	-0.896183	6	0.404674
Q8CHC4_EFGGVGAPPS(1)PGVAR	WT_NT-WT_EE	-0.749739	0.626888	-1.19597	5	0.285326
Q8CHC4_TPGPPSSQGS(1)PVDTQPAAQK	WT_NT-WT_EE	-0.0619564	0.410077	-0.151085	8	0.883649
Q8CHG7_RSS(1)FLNAK	WT_NT-WT_EE	0.328173	0.244873	1.34018	8	0.217002
Q8CHG7_SET(0.025)S(0.975)PVAPR	WT_NT-WT_EE	-0.93264	0.478402	-1.94949	8	0.0870609
Q8CHH9_AATDLERVS(1)NAEPEPR	WT_NT-WT_EE	0.632353	0.542928	1.16471	7	0.282289
Q8CHT1_FVS(1)FTSR	WT_NT-WT_EE	0.101524	0.243056	0.417699	7	0.688682
Q8CHU3_GS(0.215)S(0.785)QPNLSTSYSEQEYGK	WT_NT-WT_EE	0.122161	0.188284	0.648812	6	0.540483
Q8CHW4_AGS(1)PQLDDIR	WT_NT-WT_EE	0.203147	0.16428	1.23659	7	0.256117
Q8CHX7_PVTWNSAAQT(1)PERK	WT_NT-WT_EE	-0.424506	0.617399	-0.687572	7	0.513852
Q8CI71_FLEQS(0.057)RS(0.941)PS(0.002)VS(0.993)PS(0.007)K	WT_NT-WT_EE	0.0507273	0.514015	0.0986885	6	0.9246
Q8CI71_FLEQS(0.599)RS(0.394)PS(0.007)VS(0.998)PS(0.002)K	WT_NT-WT_EE	-0.159029	0.186157	-0.854269	6	0.425743
Q8CIN4_YLS(1)FTPPEK	WT_NT-WT_EE	-0.186655	0.267755	-0.69711	7	0.508217
Q8CIP4_RS(0.992)PT(0.005)S(0.002)T(0.001)GDTELK	WT_NT-WT_EE	-0.548429	0.380293	-1.44212	7	0.192473
Q8CJ19_GRS(1)EEELEASK	WT_NT-WT_EE	-0.310257	0.342661	-0.905435	7	0.395329
Q8CJ19_VKS(1)PEEPLFPTPLLLR	WT_NT-WT_EE	-0.0525279	0.556653	-0.0943638	8	0.927141
Q8JZQ9_GHPSAGAEEEGGS(0.998)DGS(0.002)AAEAEPR	WT_NT-WT_EE	0.557603	0.639198	0.872348	5	0.422924
Q8JZR0_NIFKLAQGEYIAPEKIENVY(1)S(1)RS(1)R	WT_NT-WT_EE	-0.522147	0.41845	-1.24781	6	0.258589
Q8JZW5_LGNPYCS(0.937)PT(0.063)LVR	WT_NT-WT_EE	-0.12927	0.29451	-0.438932	6	0.676076
Q8K012_TIS(1)DGTISAAK	WT_NT-WT_EE	-0.0838792	0.316634	-0.264909	7	0.798711
Q8K019_ELFDYS(1)PPLHK	WT_NT-WT_EE	0.10765	0.164761	0.65337	8	0.531843
Q8K019_EVQS(1)PEQVK	WT_NT-WT_EE	0.10729	0.348314	0.308027	8	0.765929
Q8K019_IDIS(1)PSALR	WT_NT-WT_EE	0.154204	0.113575	1.35773	8	0.211603
Q8K019_KAEGEPQEES(1)PLK	WT_NT-WT_EE	0.0820676	0.285003	0.287954	8	0.780701
Q8K019_SIFREES(1)PLR	WT_NT-WT_EE	0.0439644	0.0929314	0.473084	8	0.648792
Q8K0T0_REQDS(1)PPMKPGALDAIR	WT_NT-WT_EE	0.367765	0.444382	0.827588	8	0.431896
Q8K0T0_SPPVAMETASTGMAAVPDALDHS(0.958)PS(0.038)S(0.003)T(0.001)LK	WT_NT-WT_EE	-1.03373	0.474594	-2.17813	7	0.0658222
Q8K0U4_ETAPTSTYS(0.003)S(0.997)PAR	WT_NT-WT_EE	-0.339651	0.190235	-1.78542	5	0.134254
Q8K1M6_SKPIPIMPAS(1)PQK	WT_NT-WT_EE	-0.5523	0.365335	-1.51176	8	0.169044
Q8K212_GSGVAQS(1)PQQQPQQQPPQPQQPTPPK	WT_NT-WT_EE	-0.199687	0.151074	-1.32178	8	0.222786
Q8K221_HPS(0.001)HS(0.004)T(0.012)S(0.972)PS(0.012)GPGDEVAR	WT_NT-WT_EE	0.205301	1.33269	0.15405	8	0.881386
Q8K298_DSNLSAAS(1)PKPGK	WT_NT-WT_EE	0.114932	0.226023	0.508498	7	0.626734
Q8K2C9_WLDES(1)DAEMELR	WT_NT-WT_EE	-0.191817	0.780358	-0.245806	7	0.812884
Q8K2F8_S(0.5)S(0.5)PQLDPLRK	WT_NT-WT_EE	-0.0303998	0.118535	-0.256463	6	0.80616
Q8K2F8_S(0.953)S(0.047)PQLDPLRK	WT_NT-WT_EE	-0.0664263	0.111838	-0.593953	7	0.571231
Q8K2K6_GTPSQS(1)PVVGR	WT_NT-WT_EE	-0.236904	0.415011	-0.570838	6	0.588835
Q8K310_RDS(0.998)FDDRGPS(0.002)LNPVLDYDHGSR	WT_NT-WT_EE	0.316622	0.422417	0.749549	4	0.495203
Q8K3X4_PAPEEGPPELNRQS(0.991)PNS(0.004)S(0.003)S(0.001)AATSVASR	WT_NT-WT_EE	-0.11026	0.290735	-0.379245	7	0.715748
Q8K400_KLS(1)LPTDLKPDLDVK	WT_NT-WT_EE	0.980981	0.44011	2.22895	8	0.0563896
Q8K4G5_T(0.025)LS(0.974)PTPSAEGYQDVR	WT_NT-WT_EE	-0.190386	0.238822	-0.797188	5	0.461503
Q8K4G5_TSS(1)LPGYGK	WT_NT-WT_EE	0.359235	0.232143	1.54747	6	0.172715
Q8K4I3_EIKPSERPLS(1)PK	WT_NT-WT_EE	0.256418	0.131178	1.95473	8	0.0863585
Q8K4I3_KAS(1)EEEYVIRK	WT_NT-WT_EE	-0.326302	0.252686	-1.29134	8	0.232647
Q8K4Q0_ILDTSSLTQSAPAS(0.999)PT(0.001)NK	WT_NT-WT_EE	0.226768	0.226016	1.00333	8	0.345082
Q8K4R4_S(1)APETLTLPDPEK	WT_NT-WT_EE	0.291807	0.1655	1.76318	5	0.138156
Q8K4Z3_GS(1)ETMAGAAVK	WT_NT-WT_EE	-0.079822	0.633435	-0.126015	6	0.903837
Q8QZV4_GSSAAAPPS(0.176)S(0.824)PPPGR	WT_NT-WT_EE	0.0841445	0.261063	0.322314	7	0.756627
Q8R0A5_EGKPEDEVEPEDEEKS(1)DEDEKPDK	WT_NT-WT_EE	-0.407423	0.448352	-0.908713	8	0.390056
Q8R0A7_TVTMIS(1)PEDEQK	WT_NT-WT_EE	0.159344	0.18238	0.873692	8	0.407746
Q8R0S2_MQFS(1)FEGPEK	WT_NT-WT_EE	-0.32144	0.319818	-1.00507	8	0.344291
Q8R0S2_NSWDS(1)PAFSNDVIR	WT_NT-WT_EE	-0.697762	0.35923	-1.94238	5	0.109735
Q8R0S4_ATHTSS(0.003)S(0.012)T(0.926)PMT(0.059)PLLGR	WT_NT-WT_EE	-0.448776	0.475316	-0.944164	4	0.398547
Q8R146_ALDVSAS(1)DEEMARPK	WT_NT-WT_EE	0.22122	0.270631	0.817424	7	0.440617
Q8R1F6_T(0.16)GS(0.84)QEGTSMEGSRPAAPAEPGTLK	WT_NT-WT_EE	0.0586623	0.741939	0.0790662	8	0.938922
Q8R1N0_APLVPHS(0.062)GS(0.938)IEK	WT_NT-WT_EE	0.150078	0.168223	0.892141	6	0.406671
Q8R1Q8_DFQEYVEPGEDFPAS(1)PQRR	WT_NT-WT_EE	0.0749015	0.217402	0.34453	8	0.73933
Q8R1Q8_KPAS(0.001)VS(0.988)PT(0.009)T(0.002)PTSPTEGEAS	WT_NT-WT_EE	0.017951	0.256243	0.0700545	7	0.94611
Q8R1Q8_KPASVSPTTPT(0.033)S(0.965)PT(0.002)EGEAS	WT_NT-WT_EE	0.949359	0.369769	2.56744	7	0.0371466
Q8R361_PLTAAPVEAS(1)PDRK	WT_NT-WT_EE	-0.335975	0.287213	-1.16978	8	0.275759
Q8R361_RTYS(1)DEASQLR	WT_NT-WT_EE	-0.578225	0.269574	-2.14496	7	0.0691267
Q8R3I2_RT(0.002)S(0.988)T(0.011)QENVHLSQAK	WT_NT-WT_EE	0.00291033	0.147508	0.0197299	7	0.984809
Q8R3Q2_AAGAVEAVCTGHT(0.003)GKVS(0.997)PPPR	WT_NT-WT_EE	0.515787	0.341258	1.51143	7	0.174434
Q8R464_GSYLTHEAS(1)GLDEQGEAR	WT_NT-WT_EE	-0.146634	0.333619	-0.439525	8	0.671912
Q8R4A3_T(0.024)DQLES(0.975)KRLALPES(0.001)CSAGAAMEPQSK	WT_NT-WT_EE	0.161111	0.52692	0.30576	6	0.770118
Q8R4E6_HSAPS(1)PPVS(0.044)VGS(0.956)EEHPHSVLK	WT_NT-WT_EE	0.0609712	0.69002	0.0883615	6	0.932465
Q8R4H2_TDWSSGDASRPSSDSADS(1)PK	WT_NT-WT_EE	-0.717376	0.49759	-1.4417	5	0.208957
Q8R4Y8_GPY(0.001)HS(0.005)PNPS(0.991)PGS(0.003)S(0.001)S(0.011)S(0.408)RPS(0.581)VVGR	WT_NT-WT_EE	0.336119	0.870256	0.38623	6	0.712651
Q8R516_RVS(1)ADGQPFQR	WT_NT-WT_EE	0.283948	0.210728	1.34746	4	0.249097
Q8R574_LGIAVIHGEAQDAESDLVDGRHS(1)PPMVR	WT_NT-WT_EE	0.622169	0.459681	1.35348	8	0.2129
Q8R5A6_S(0.009)VS(0.04)ES(0.04)HT(0.911)PCPSESTGDTVPLQR	WT_NT-WT_EE	0.13381	0.221751	0.603425	6	0.568321
Q8VBT0_KVEEEQEADEEDVS(1)EEEAEDREGASK	WT_NT-WT_EE	0.0517506	0.221476	0.233663	8	0.821115
Q8VCI5_AKPS(0.999)PEHAPT(0.001)ISAPDASGPQK	WT_NT-WT_EE	0.0261133	0.120195	0.217257	8	0.833446
Q8VD37_ASIGNIALS(0.993)PS(0.007)PVR	WT_NT-WT_EE	-0.344698	0.805488	-0.427936	7	0.681555
Q8VD37_DDYLETLS(0.002)S(0.998)PK	WT_NT-WT_EE	-0.00602807	0.308058	-0.019568	8	0.984867
Q8VD37_HVPS(1)PLNLEEVQK	WT_NT-WT_EE	-0.214016	0.224019	-0.955348	8	0.367375
Q8VD37_LPPGKPGVGDVS(0.006)RPFS(0.993)PPIHS(0.617)S(0.192)S(0.192)PPPIAPLAR	WT_NT-WT_EE	-0.332963	0.402608	-0.827015	8	0.432202
Q8VD37_LPPGKPGVGDVS(0.597)RPFS(0.403)PPIHS(0.142)S(0.775)S(0.083)PPPIAPLAR	WT_NT-WT_EE	0.669803	0.527053	1.27085	4	0.272664
Q8VD37_LPS(1)ISDLDSIFGPVLSPK	WT_NT-WT_EE	-0.471543	0.514025	-0.917354	8	0.385777
Q8VD37_LPSISDLDSIFGPVLS(1)PK	WT_NT-WT_EE	-0.524267	0.482348	-1.08691	7	0.313082
Q8VD37_NLS(1)SEEVARPR	WT_NT-WT_EE	-0.150738	0.2961	-0.509078	8	0.624438
Q8VD37_PFSPPIHS(0.012)S(0.042)S(0.945)PPPIAPLAR	WT_NT-WT_EE	0.604283	0.865693	0.698033	6	0.511288
Q8VD37_RS(0.081)T(0.919)PT(1)PELTSK	WT_NT-WT_EE	-0.738177	0.754542	-0.978312	5	0.37285
Q8VD37_RST(1)PT(0.997)PELT(0.002)S(0.001)K	WT_NT-WT_EE	-0.310526	0.621342	-0.499766	8	0.630694
Q8VD37_T(0.011)VPAT(0.965)PPRT(0.781)GS(0.239)PLT(0.003)VATGNDQAATEAK	WT_NT-WT_EE	-0.0599354	0.187494	-0.319666	7	0.758551
Q8VD37_T(0.041)VPAT(0.925)PPRT(0.874)GS(0.152)PLT(0.006)VAT(0.002)GNDQAAT(0.001)EAK	WT_NT-WT_EE	0.418057	0.768653	0.543882	5	0.609886
Q8VD37_WVHFS(0.003)DAS(0.997)PEHVT(1)PELTPR	WT_NT-WT_EE	0.202607	0.4538	0.446469	6	0.670921
Q8VD37_WVHFSDAS(1)PEHVTPELTPR	WT_NT-WT_EE	-0.219507	0.48519	-0.452414	8	0.662987
Q8VD37_Y(0.001)NS(0.999)PELDEEGYSIRPEEPGSTK	WT_NT-WT_EE	-0.130901	0.339466	-0.385608	8	0.709838
Q8VD37_YNSPELDEEGYSIRPEEPGS(0.193)T(0.807)K	WT_NT-WT_EE	-0.0369534	0.437253	-0.0845126	8	0.934725
Q8VDF3_VQAS(1)MRS(0.993)PNMET(0.008)FKQQK	WT_NT-WT_EE	0.140105	0.446491	0.313792	5	0.766348
Q8VDM4_TPVQSQQPSAT(0.012)T(0.984)PS(0.004)GADEK	WT_NT-WT_EE	-0.0361315	0.257931	-0.140082	8	0.892058
Q8VDN2_S(1)PDFTNENPLETR	WT_NT-WT_EE	-0.0817461	0.0892776	-0.91564	8	0.386624
Q8VDN2_YEPAAVS(1)EHGDKK	WT_NT-WT_EE	0.709708	1.11413	0.637009	7	0.544381
Q8VDN4_S(0.029)LS(0.971)APLHPEFEEVYR	WT_NT-WT_EE	1.69771	0.65371	2.59704	8	0.0317637
Q8VDQ8_EHANIDAQSGSQAPNPSTT(0.001)IS(0.997)PGKS(0.003)PPPAK	WT_NT-WT_EE	-0.718555	0.529061	-1.35817	8	0.21147
Q8VDQ8_REHANIDAQSGSQAPNPS(0.001)T(0.001)T(0.01)IS(0.01)PGKS(0.977)PPPAK	WT_NT-WT_EE	1.13625	1.04051	1.09201	7	0.310981
Q8VDZ4_GDS(1)LKEPTSIADSSR	WT_NT-WT_EE	-0.0972474	0.266068	-0.365498	8	0.724215
Q8VE19_GFSQYGVS(0.007)GS(0.974)PT(0.019)K	WT_NT-WT_EE	0.256837	0.23377	1.09868	7	0.308255
Q8VE52_AS(1)PVPEDHAEAAGAEQGGESTEGNAK	WT_NT-WT_EE	0.0494114	0.137178	0.360199	6	0.731038
Q8VED9_AGS(1)VADSDAVVK	WT_NT-WT_EE	0.172385	0.205929	0.837107	6	0.434601
Q8VED9_LDDGHLNNSLGS(1)PVQADVYFPR	WT_NT-WT_EE	-0.041756	0.251333	-0.166138	8	0.872171
Q8VEK3_S(0.015)S(0.059)S(0.926)PVNVK	WT_NT-WT_EE	-0.0213317	0.306268	-0.0696507	7	0.94642
Q8VEK3_S(1)PQPPVEEEDEHFDDTVVCLDTYNCDLHFK	WT_NT-WT_EE	0.0711045	0.446947	0.159089	7	0.878091
Q8VEL9_GHAGGQRPEPS(0.021)S(0.978)PDGPAPPT(0.001)R	WT_NT-WT_EE	-0.0375874	0.302081	-0.124428	6	0.90504
Q8VEL9_GHAGGQRPEPS(0.981)S(0.019)PDGPAPPTR	WT_NT-WT_EE	-1.44451	1.31578	-1.09784	6	0.314366
Q8VH51_DKS(1)PVREPIDNLTPEER	WT_NT-WT_EE	0.0436289	0.12546	0.347753	8	0.736999
Q8VH51_YRS(0.999)PYSGPK	WT_NT-WT_EE	0.152387	0.434146	0.351004	7	0.735912
Q8VHI6_LSQSVHHGASSEGSLS(1)PDTR	WT_NT-WT_EE	-0.770076	0.2899	-2.65635	6	0.0377073
Q8VHN7_T(0.813)DLHPIS(0.187)GY(1)LEFRQGES(1)NK	WT_NT-WT_EE	0.0134221	0.473952	0.0283196	6	0.978326
Q8VHN7_T(0.865)DLHPIS(0.135)GY(1)LEFRQGES(1)NK	WT_NT-WT_EE	0.0134221	0.473952	0.0283196	6	0.978326
Q8VHQ9_S(0.983)IS(0.017)HPESGDPPTMAEGEGYR	WT_NT-WT_EE	-0.495922	0.408407	-1.21428	6	0.270259
Q91V14_EIQSITDES(0.001)RGS(0.999)IR	WT_NT-WT_EE	-1.38999	0.858479	-1.61913	8	0.144079
Q91V14_ES(0.637)S(0.363)PFINSTDTEK	WT_NT-WT_EE	-0.486851	0.330406	-1.47349	7	0.184108
Q91V14_NKGPS(1)PVSSEGIK	WT_NT-WT_EE	-0.276343	0.2741	-1.00818	8	0.342884
Q91V92_TAS(1)FSESR	WT_NT-WT_EE	-0.232216	0.417619	-0.556046	7	0.595498
Q91VK4_AAASGPASASAPAAEILLT(1)PAR	WT_NT-WT_EE	0.569452	0.233082	2.44314	5	0.0584271
Q91WG5_IYAS(0.003)S(0.158)S(0.835)PPDT(0.005)GQR	WT_NT-WT_EE	0.180058	0.25879	0.69577	7	0.509007
Q91WG5_PS(0.021)S(0.979)PVSAPVRPK	WT_NT-WT_EE	-0.240243	0.558466	-0.430183	6	0.682084
Q91XF0_GLAT(0.001)GDS(0.999)PLGPMTHHGEEDWVYER	WT_NT-WT_EE	-0.152296	0.471907	-0.322726	5	0.759962
Q91XM9_AIS(1)LEGEPR	WT_NT-WT_EE	-0.092116	0.188706	-0.488146	8	0.638544
Q91XM9_GPELVHVS(1)EK	WT_NT-WT_EE	0.473948	0.378654	1.25167	6	0.257277
Q91XM9_HYS(1)PVECDK	WT_NT-WT_EE	-0.436518	0.373532	-1.16862	8	0.276198
Q91XM9_YQDEDGPHDHS(1)LPR	WT_NT-WT_EE	0.776038	0.551433	1.40731	8	0.19698
Q91XV3_AEGAGT(0.002)EEEGT(0.999)PKES(1)EPQAAADATEVK	WT_NT-WT_EE	0.0493779	0.49257	0.100246	8	0.922616
Q91XV3_AEGAGT(1)EEEGTPK	WT_NT-WT_EE	-1.14007	1.2884	-0.884874	7	0.405592
Q91XV3_AGEASAES(0.991)T(0.009)GAADGAAPEEGEAK	WT_NT-WT_EE	-0.114563	0.381533	-0.30027	7	0.772692
Q91XV3_ETPAASEAPS(0.106)S(0.894)AAK	WT_NT-WT_EE	0.647393	0.465875	1.38963	5	0.223342
Q91XV3_KAEGAGT(0.038)EEEGT(0.962)PKES(1)EPQAAADATEVK	WT_NT-WT_EE	-0.195315	0.422466	-0.46232	8	0.656166
Q91XV3_PSSAEPAPS(0.009)S(0.009)KET(0.962)PAAS(0.018)EAPS(0.001)S(0.001)AAK	WT_NT-WT_EE	0.693729	0.290271	2.38993	6	0.0540311
Q91XV3_S(1)EGAAEEQPEPAPAPEQEAAAPGPAAGGEAPK	WT_NT-WT_EE	0.133121	0.249384	0.533801	8	0.607988
Q91XV3_SDAAPAAS(0.997)DS(0.002)KPSS(0.001)AEPAPSSK	WT_NT-WT_EE	0.822895	0.319456	2.57593	7	0.0366894
Q91YM2_AGS(1)PLCNSNLQDSEEDVEPPSYHLFR	WT_NT-WT_EE	-0.106852	0.275858	-0.387343	4	0.718229
Q91YM2_PRNEEENIY(0.993)S(0.007)VPHDSTQGK	WT_NT-WT_EE	-0.27741	0.359467	-0.771726	4	0.483337
Q91YM2_TSFSVGS(1)DDELGPIR	WT_NT-WT_EE	-0.155182	0.257745	-0.602074	7	0.566108
Q91ZU6_LLDPEDVDVS(0.048)S(0.952)PDEK	WT_NT-WT_EE	-0.0116284	0.288027	-0.0403727	5	0.969358
Q91ZU6_S(0.248)FS(0.752)EDVISHK	WT_NT-WT_EE	0.299693	0.26259	1.1413	6	0.297241
Q920I9_TYQVPPVQPAS(0.995)PGS(0.005)HNALK	WT_NT-WT_EE	0.230136	0.124209	1.85281	8	0.10104
Q921C1_DTTDELS(1)VVEAK	WT_NT-WT_EE	0.762602	0.202543	3.76513	5	0.0130882
Q921E2_FVQDHFDHNIS(0.991)PT(0.007)IGAS(0.002)FMT(0.001)K	WT_NT-WT_EE	0.174299	0.498537	0.349622	5	0.740866
Q922S4_RPEAVQNT(0.002)S(0.998)VDASEDQK	WT_NT-WT_EE	-0.0450432	0.347107	-0.129768	7	0.9004
Q922U1_GDDDEES(1)DEEAVKK	WT_NT-WT_EE	0.0974196	0.303935	0.320528	5	0.761531
Q924K8_HAELS(0.879)GS(0.121)PLK	WT_NT-WT_EE	0.244289	0.1906	1.28168	5	0.256169
Q925T6_RQS(1)IPEEFK	WT_NT-WT_EE	0.116975	0.134083	0.872406	8	0.408407
Q99104_AIS(1)PTSATSSGR	WT_NT-WT_EE	0.132776	0.208667	0.636305	8	0.54235
Q99104_KIGELEVGQMENIS(1)PGQIIDEPIRPVNIPR	WT_NT-WT_EE	-0.777219	0.402774	-1.92967	8	0.0897668
Q99J09_KDT(1)PPPLVPPAAR	WT_NT-WT_EE	0.10359	0.0938578	1.10369	8	0.301817
Q99J21_LLTPNPGYGTQVGTSPAPT(0.063)T(0.887)PT(0.05)EEEDLRR	WT_NT-WT_EE	-0.0439604	0.3009	-0.146096	5	0.889553
Q99J27_RDS(1)VGGEGDREVLLGDAGPGDLPK	WT_NT-WT_EE	-0.0470516	0.229749	-0.204795	6	0.844503
Q99JF8_EDTDQEEKAS(1)NEDVTK	WT_NT-WT_EE	-0.924519	1.05609	-0.875421	8	0.40686
Q99JG2_PRES(1)PPLLPLGTPC	WT_NT-WT_EE	0.0988575	0.295179	0.334907	8	0.746308
Q99KX1_LAIQGPEDS(0.997)PS(0.003)R	WT_NT-WT_EE	-0.0153762	0.190967	-0.0805173	8	0.937804
Q99L43_EDAPPEDKES(1)ESEAK	WT_NT-WT_EE	-1.28761	1.35914	-0.947369	7	0.374999
Q99L43_LDGET(0.004)AS(0.98)DS(0.016)ESR	WT_NT-WT_EE	-0.0844248	0.608572	-0.138726	7	0.893573
Q99L43_VVREDAPPEDKES(0.132)ES(0.868)EAK	WT_NT-WT_EE	1.57424	1.39363	1.1296	6	0.301773
Q99M51_RKPS(0.976)VPDT(0.023)AS(0.001)PADDSFVDPGER	WT_NT-WT_EE	-0.0226059	0.194983	-0.115938	8	0.910559
Q99NE5_ET(0.117)S(0.871)PIS(0.007)S(0.005)HPVTWQPSK	WT_NT-WT_EE	-0.572011	0.767006	-0.745771	6	0.483987
Q99NE5_GRS(1)QDYPDRLEK	WT_NT-WT_EE	-0.139173	0.441128	-0.315493	8	0.760461
Q99NE5_LQTHDESSLPLPQPS(1)PFMPR	WT_NT-WT_EE	-0.232243	0.373556	-0.621708	8	0.551435
Q99NE5_MERPSISVIS(1)PTSPGALK	WT_NT-WT_EE	0.873769	0.739414	1.18171	7	0.275907
Q99NE5_S(0.803)RS(0.195)QT(0.002)PLSTAAVSSQDTASHGAPLDR	WT_NT-WT_EE	0.0219696	0.618712	0.0355085	5	0.973048
Q99NE5_S(1)LDEIHPTR	WT_NT-WT_EE	0.265351	0.629524	0.421511	7	0.686024
Q99P72_EDGVMS(1)PEK	WT_NT-WT_EE	-0.108253	0.35308	-0.306595	8	0.766979
Q99P72_GS(0.02)GS(0.02)VDET(0.96)LFALPAASEPVIPSSAEK	WT_NT-WT_EE	-0.817685	0.413992	-1.97512	6	0.0956684
Q99P72_LPEDDEPPARPPAPAGAS(1)PLAEPAAPPSTPAAPK	WT_NT-WT_EE	-0.263816	0.298042	-0.885165	8	0.401889
Q99P72_LS(0.5)AS(0.5)PQEVGKPYLESFQPNLHITK	WT_NT-WT_EE	0.212182	0.451707	0.469733	4	0.663009
Q99P72_LSAS(1)PQEVGK	WT_NT-WT_EE	-0.00469213	0.333525	-0.0140683	8	0.98912
Q99P72_MEDIDQSSLVSSSADS(1)PPRPPPAFK	WT_NT-WT_EE	0.36296	0.321383	1.12937	8	0.291466
Q99P72_RGS(0.959)GS(0.02)VDET(0.02)LFALPAASEPVIPSSAEK	WT_NT-WT_EE	0.284138	0.972145	0.292279	6	0.779917
Q99PL6_GKS(1)PQLALR	WT_NT-WT_EE	-0.337325	0.306288	-1.10133	8	0.302781
Q99PT1_S(1)IQEIQELDKDDESLRK	WT_NT-WT_EE	-0.198862	0.346593	-0.573763	6	0.586976
Q99PV8_SGT(0.001)AS(0.985)GGS(0.007)T(0.007)PHLGGPGPGRPSSK	WT_NT-WT_EE	-0.079928	0.287222	-0.278279	7	0.788839
Q9CPQ3_AAAVAAAGAGEPLS(1)PEELLPK	WT_NT-WT_EE	0.135573	0.418155	0.324218	8	0.754088
Q9CQC6_QY(0.253)S(0.747)PLLAAFT(0.925)T(0.925)QGQS(0.074)ELT(0.074)LLLK	WT_NT-WT_EE	0.317855	0.672936	0.47234	5	0.656581
Q9CQC6_QY(0.455)S(0.544)PLLAAFT(0.06)T(0.081)QGQS(0.873)ELT(0.987)LLLK	WT_NT-WT_EE	-0.804008	1.58967	-0.505771	5	0.634521
Q9CQG9_RRES(0.999)QT(0.001)ALVVNQR	WT_NT-WT_EE	0.469979	0.146196	3.21472	7	0.0147611
Q9CQJ6_LTVENS(1)PK	WT_NT-WT_EE	0.342219	0.613331	0.557967	4	0.606619
Q9CQS4_SFGSGTELGHWVT(0.008)T(0.992)PPDIPGSR	WT_NT-WT_EE	-0.534165	0.435646	-1.22614	8	0.255009
Q9CQS8_PGPTPSGTNVGSSGRS(0.999)PSK	WT_NT-WT_EE	-0.827113	0.684979	-1.2075	8	0.261724
Q9CR73_GGGERYNIPDPQS(1)R	WT_NT-WT_EE	-1.47754	1.3134	-1.12497	6	0.303581
Q9CR86_GNVVPS(0.999)PLPT(0.001)R	WT_NT-WT_EE	-0.314593	0.230918	-1.36236	6	0.222006
Q9CR86_TFS(1)ATVR	WT_NT-WT_EE	-0.266673	0.327593	-0.814036	8	0.43918
Q9CT10_S(0.999)PS(0.001)ESAEETHTLEEK	WT_NT-WT_EE	-0.366764	0.285898	-1.28285	5	0.255792
Q9CW46_AADVSVTHRPPLS(1)PEAEAEAETPETVDR	WT_NT-WT_EE	0.139199	0.187324	0.743092	8	0.478677
Q9CWZ7_KKS(1)PAT(1)PQAKPDGAAGMAAEEEEDEYSGGLC	WT_NT-WT_EE	-0.19532	0.631013	-0.309534	8	0.764825
Q9CY58_S(0.004)KS(0.996)EEAHAEDSVMDHHFR	WT_NT-WT_EE	-0.32082	0.860573	-0.372798	7	0.720331
Q9CYZ2_HSIS(1)MPVMR	WT_NT-WT_EE	-0.487903	0.259772	-1.8782	7	0.102437
Q9CYZ2_MDSASQDINLNS(1)PNK	WT_NT-WT_EE	-0.273664	0.321746	-0.850557	6	0.427648
Q9CZ00_TPVAEEEEEVGIPIPAPGFLQVT(1)ER	WT_NT-WT_EE	0.486616	0.283277	1.71781	6	0.136637
Q9CZ44_S(1)PNELVDDLFK	WT_NT-WT_EE	-0.25935	0.328721	-0.788968	8	0.452876
Q9CZH7_VAEPEES(1)EAEEPAAEGR	WT_NT-WT_EE	0.0480435	0.136003	0.353254	7	0.734297
Q9CZW5_AS(1)PALGSGHHDGSGDSLEMSSLDR	WT_NT-WT_EE	0.181834	0.181849	0.999913	8	0.346633
Q9D0L8_ASVASDPES(1)PPGGNEPAAASGQR	WT_NT-WT_EE	-0.144628	0.448139	-0.322731	8	0.755172
Q9D0L8_GDVS(1)EDEPSLGR	WT_NT-WT_EE	-0.550599	0.404031	-1.36277	8	0.210077
Q9D0V7_KLS(1)GDQITLPTTVDYSSVPK	WT_NT-WT_EE	0.174261	0.442147	0.394125	8	0.703787
Q9D1L0_RAPAAQPPAAAAPS(0.043)AVGS(0.957)PAAAPR	WT_NT-WT_EE	0.122616	0.203954	0.601195	7	0.566661
Q9D1T0_S(1)DAGISSADAPR	WT_NT-WT_EE	-0.0974647	0.205047	-0.475329	8	0.64726
Q9D219_PTAAPRPLDRES(1)PGVENK	WT_NT-WT_EE	-0.160316	0.321451	-0.498726	7	0.63326
Q9D394_SALT(1)PPTDMPTPTTDK	WT_NT-WT_EE	0.530591	0.490259	1.08227	5	0.328545
Q9D415_SLDSLDPAGLLT(0.011)S(0.989)PK	WT_NT-WT_EE	-0.34781	0.476855	-0.729383	7	0.489448
Q9D4C9_RSQS(1)VVEAGTLK	WT_NT-WT_EE	-0.0424439	0.28952	-0.146601	8	0.887074
Q9D6Z1_EELAS(1)DLEEMATSSAK	WT_NT-WT_EE	-0.495964	0.35	-1.41704	5	0.215656
Q9D6Z1_EEVAS(1)EPEEAASPTTPK	WT_NT-WT_EE	0.153092	0.23674	0.646668	8	0.535955
Q9D7P6_RAAS(1)ALLLR	WT_NT-WT_EE	0.409455	0.167492	2.44462	8	0.0402731
Q9D7V2_AHRPSAPS(1)PPPR	WT_NT-WT_EE	-0.510789	1.10005	-0.464331	8	0.654785
Q9D8Y0_RADLNQGIGEPQS(1)PSR	WT_NT-WT_EE	-1.80015	0.468468	-3.84263	7	0.00635286
Q9D9R9_GYKLSLSQPMPSIPS(1)FKKIPGFT(1)K	WT_NT-WT_EE	0.192103	0.216943	0.885496	5	0.416437
Q9DB52_HGLLLPAS(1)PVR	WT_NT-WT_EE	0.674362	0.416652	1.61853	4	0.18086
Q9DBC7_T(0.846)DS(0.141)REDEIS(0.013)PPPPNPVVK	WT_NT-WT_EE	-0.42104	0.61523	-0.684362	4	0.531339
Q9DBC7_TDSREDEIS(1)PPPPNPVVK	WT_NT-WT_EE	0.258587	0.377268	0.685421	8	0.512446
Q9DBS2_DT(0.005)VDS(0.995)AGTSPTAVLAAGEDAGAGRPGAGTPLR	WT_NT-WT_EE	-0.0890417	0.259125	-0.343625	8	0.739985
Q9DBS2_DTVDSAGTSPTAVLAAGEDAGAGRPGAGT(1)PLR	WT_NT-WT_EE	0.817953	0.431843	1.8941	7	0.100071
Q9DC11_RGS(1)GHPAYAEVEPVGEK	WT_NT-WT_EE	-0.21164	0.250258	-0.845686	7	0.425688
Q9DCB4_SES(1)LDEEEK	WT_NT-WT_EE	0.0183471	0.365104	0.0502516	6	0.961553
Q9DCB4_T(0.052)AS(0.943)FGGIT(0.005)VLTR	WT_NT-WT_EE	-0.147364	0.268862	-0.548102	4	0.612774
Q9DCB8_MAAS(1)RALS(1)LTAEAVR	WT_NT-WT_EE	-0.66801	0.466211	-1.43285	6	0.201879
Q9DD18_S(0.005)AS(0.023)S(0.972)GAEGDVSSEREP	WT_NT-WT_EE	0.218614	0.158608	1.37833	7	0.210541
Q9DD18_SASSGAEGDVS(0.012)S(0.988)EREP	WT_NT-WT_EE	-0.103933	0.392068	-0.26509	4	0.80404
Q9EPN1_RQFS(1)PGPR	WT_NT-WT_EE	-0.280148	0.229075	-1.22295	8	0.256148
Q9EPN1_SQES(0.999)LT(0.001)EHPSEMLK	WT_NT-WT_EE	-0.61757	0.210166	-2.93849	5	0.0323133
Q9EPN1_TPLENVPGNLS(1)PIKDPDR	WT_NT-WT_EE	-0.0141091	0.176692	-0.0798515	8	0.938317
Q9EQF6_EMGT(0.001)PLADT(0.984)PT(0.015)RPVTR	WT_NT-WT_EE	0.478764	0.648358	0.738425	6	0.488122
Q9EQF6_EMGT(1)PLADT(0.978)PT(0.022)RPVTR	WT_NT-WT_EE	-0.375092	0.430043	-0.872221	8	0.408502
Q9EQH3_RES(1)PESEGPIYEGLIL	WT_NT-WT_EE	0.116604	0.331817	0.35141	8	0.734356
Q9ERI2_MSDGDY(0.999)DY(0.001)LIK	WT_NT-WT_EE	0.697817	0.934907	0.746403	6	0.483633
Q9ERT9_STLSMS(1)PR	WT_NT-WT_EE	-0.874484	0.296673	-2.94763	8	0.0184925
Q9ERZ4_KEPVANQDPVS(1)PSLVQGR	WT_NT-WT_EE	0.589555	0.489213	1.20511	6	0.273531
Q9ES28_EIKPSEKPVS(1)PK	WT_NT-WT_EE	-0.786754	0.856696	-0.918358	7	0.388978
Q9ES28_KPS(1)DEEFAVR	WT_NT-WT_EE	-0.288076	0.261194	-1.10292	8	0.302132
Q9ES28_MS(1)GFIYQGK	WT_NT-WT_EE	0.5067	0.184342	2.7487	8	0.0251093
Q9ES34_LLEHAEPAPVQPQPS(0.005)S(0.066)PQT(0.928)VLPVK	WT_NT-WT_EE	0.0967516	0.293971	0.329119	8	0.750516
Q9ES97_DS(1)PESPFEVIIDK	WT_NT-WT_EE	-0.333012	0.270793	-1.22976	7	0.25851
Q9ES97_ETTGGAPT(0.969)MS(0.031)PDLEQEQLTIR	WT_NT-WT_EE	0.202158	0.392923	0.514499	5	0.62883
Q9ES97_ETTGGAPTMS(1)PDLEQEQLTIR	WT_NT-WT_EE	-0.0227936	0.494173	-0.0461248	8	0.964341
Q9ESN6_SADVS(0.994)PT(0.003)T(0.003)EGVK	WT_NT-WT_EE	0.0281935	0.163691	0.172236	8	0.86753
Q9ESN9_ANKT(0.245)S(0.688)PT(0.023)S(0.023)GEGT(0.019)RPGGIIHVYGDDSSDK	WT_NT-WT_EE	0.0728371	0.469483	0.155143	5	0.882777
Q9ESN9_TGS(0.012)S(0.987)PTQGIVNK	WT_NT-WT_EE	0.0398393	0.201062	0.198144	7	0.848564
Q9ESU6_IHS(1)PIIR	WT_NT-WT_EE	0.141228	0.279942	0.504492	6	0.631903
Q9ET77_EFS(1)PSFQHR	WT_NT-WT_EE	0.122183	0.232131	0.526352	5	0.621148
Q9ET77_SLPVALES(1)DEETGDELK	WT_NT-WT_EE	0.299331	0.284159	1.05339	7	0.327158
Q9JHU2_MELS(0.997)PS(0.003)RAS(1)PGK	WT_NT-WT_EE	0.089903	0.338516	0.26558	7	0.798215
Q9JI99_RNS(1)LTGEEGELVK	WT_NT-WT_EE	0.133078	0.140033	0.95033	7	0.373594
Q9JIA7_AKS(1)ELVLAPAPAPAAT(0.77)HS(0.23)PLHR	WT_NT-WT_EE	-0.245639	0.0582712	-4.21544	5	0.00836438
Q9JIA7_SELVLAPAPAPAAT(0.906)HS(0.094)PLHR	WT_NT-WT_EE	-0.0385472	0.405949	-0.0949559	8	0.926685
Q9JIS5_GGLS(1)DGEGPPGGRGEAQR	WT_NT-WT_EE	-0.163701	0.161788	-1.01183	8	0.341242
Q9JIS5_VFS(0.999)VT(0.001)HIK	WT_NT-WT_EE	0.33998	0.33073	1.02797	6	0.343611
Q9JIX8_SLS(1)PLSGTTDTK	WT_NT-WT_EE	0.156974	0.085175	1.84295	7	0.107877
Q9JJV5_DLS(1)PISK	WT_NT-WT_EE	-0.172843	0.185064	-0.933963	5	0.393196
Q9JKC6_PAPTVPAAPS(0.009)S(0.991)PDATSEPK	WT_NT-WT_EE	0.638176	0.627854	1.01644	8	0.33917
Q9JKC6_PAPTVPAAPS(0.032)S(0.071)PDAT(0.948)S(0.948)EPK	WT_NT-WT_EE	-0.212646	0.289258	-0.735142	5	0.495266
Q9JKC6_PAPTVPAAPS(0.9)S(0.101)PDAT(0.835)S(0.164)EPK	WT_NT-WT_EE	-0.0775477	0.886267	-0.0874992	6	0.933122
Q9JKF6_AGIPQHHPPMAQNLQYPDDS(1)DDEK	WT_NT-WT_EE	-0.634102	0.31329	-2.02401	7	0.0826401
Q9JL04_GATADDS(0.004)GGGS(0.996)PVLAAK	WT_NT-WT_EE	-0.0151415	0.299369	-0.0505781	6	0.961303
Q9JL04_LPEEEPS(1)PK	WT_NT-WT_EE	0.026662	0.222255	0.119961	8	0.907472
Q9JL04_SIQT(0.01)S(0.955)PT(0.036)EEGR	WT_NT-WT_EE	0.33147	0.274384	1.20805	8	0.261524
Q9JL26_EAAADTSGREEPPTPKS(1)PPK	WT_NT-WT_EE	0.338037	0.410417	0.823643	7	0.437301
Q9JL26_SKPLDQS(1)VEDLSK	WT_NT-WT_EE	-0.21916	0.283006	-0.774401	7	0.464042
Q9JLM8_AQPAPPELNSESEDY(0.01)S(0.919)PS(0.037)S(0.011)S(0.011)ET(0.011)VR	WT_NT-WT_EE	0.2816	0.322298	0.873726	5	0.42224
Q9JLM8_ISQHGGS(0.966)S(0.03)T(0.003)SLSSTK	WT_NT-WT_EE	0.443939	0.903026	0.491613	8	0.636197
Q9JLM8_REES(1)EEGFQIPATITER	WT_NT-WT_EE	-0.117867	0.175678	-0.670924	8	0.521165
Q9JLM8_SPSPSPT(0.01)S(0.988)PGS(0.003)LRK	WT_NT-WT_EE	0.285301	0.313432	0.910249	8	0.389293
Q9JM52_LDS(0.002)S(0.998)PVLSPGNK	WT_NT-WT_EE	-0.266492	0.137243	-1.94175	8	0.0881081
Q9JM52_SDSVLPASHGHLPQAGS(1)LER	WT_NT-WT_EE	-0.141149	0.241685	-0.584021	8	0.5753
Q9JME5_AFYGS(1)EEDEAK	WT_NT-WT_EE	-0.071749	0.0906905	-0.791142	8	0.451677
Q9JME5_GPGS(1)EEAATAALPAR	WT_NT-WT_EE	-0.0109518	0.186376	-0.0587618	8	0.954583
Q9JMH9_PLAPDPS(1)DDEHDPVDSISRPR	WT_NT-WT_EE	-0.459836	0.329453	-1.39576	8	0.200307
Q9QUN9_PAFVGSHDHS(1)EESQLPR	WT_NT-WT_EE	-1.1797	0.770966	-1.53015	8	0.164509
Q9QVP9_RNS(1)LPQIPTLNLEAR	WT_NT-WT_EE	0.5882	0.517117	1.13746	8	0.288264
Q9QWI6_AVS(1)EVVRPASTPPIMASAIKDEDDEER	WT_NT-WT_EE	0.0728663	0.53736	0.135601	8	0.895487
Q9QWI6_DSGSSSVFAES(1)PGGK	WT_NT-WT_EE	-0.1159	0.191979	-0.603713	8	0.562757
Q9QWI6_FRQS(1)LPLSR	WT_NT-WT_EE	0.78592	0.747664	1.05117	7	0.32811
Q9QWI6_FSNVGLVHT(0.886)S(0.114)ERR	WT_NT-WT_EE	0.782232	0.507221	1.54219	6	0.173967
Q9QWI6_GEPDPERS(0.011)S(0.989)PPMLSADDAEYPR	WT_NT-WT_EE	-0.409321	0.172881	-2.36764	8	0.0454133
Q9QWI6_GLDFEIPPPS(1)PPLNLHELSGPAEGTPLTPK	WT_NT-WT_EE	-0.0828686	0.435617	-0.190232	6	0.8554
Q9QWI6_KAES(1)EELEVQKPQVK	WT_NT-WT_EE	0.357278	0.508639	0.702421	8	0.50234
Q9QWI6_LADVSAPSGGPPPPHSPYSGPPS(0.998)RGS(0.002)PVR	WT_NT-WT_EE	0.262418	0.205799	1.27512	7	0.242955
Q9QWI6_LSYAGGRPPSYAGS(1)PVHHAAER	WT_NT-WT_EE	0.00579101	0.34249	0.0169085	7	0.986981
Q9QWI6_RFS(1)NVGLVHTSER	WT_NT-WT_EE	0.866628	0.338292	2.56177	6	0.0428064
Q9QWI6_RGS(1)DELTVPR	WT_NT-WT_EE	-0.136742	0.173916	-0.786251	8	0.454377
Q9QWI6_S(1)PNTAILIK	WT_NT-WT_EE	0.12161	0.179781	0.676434	8	0.51784
Q9QXG4_VRGWS(1)PPPEVR	WT_NT-WT_EE	-0.300094	0.537613	-0.558197	8	0.591984
Q9QXL2_KLS(0.99)S(0.009)SESPAPDTGSSAASGEADTSRPGTQQK	WT_NT-WT_EE	-0.617768	0.309323	-1.99716	8	0.0808712
Q9QXS1_AQLEPVAS(1)PAK	WT_NT-WT_EE	0.261151	0.220893	1.18225	8	0.27105
Q9QXS6_ASDSGPSSSSSSSS(0.006)S(0.994)PPR	WT_NT-WT_EE	0.233375	0.317951	0.733997	6	0.490627
Q9QXS6_LS(0.001)S(0.999)PVLHR	WT_NT-WT_EE	-0.0412528	0.13517	-0.305192	8	0.768009
Q9QXW9_NHPGSDT(0.004)S(0.996)PEAEASSGGGGVALK	WT_NT-WT_EE	0.0662943	0.265335	0.249851	7	0.809876
Q9QXZ0_DTQDIVHDLES(1)PGIDPSIIK	WT_NT-WT_EE	-0.475239	0.318613	-1.49159	8	0.174149
Q9QXZ0_LLDAEDVDVPS(1)PDEK	WT_NT-WT_EE	0.227045	0.126164	1.79961	8	0.109618
Q9QXZ0_RQGS(0.996)FS(0.004)EDVISHK	WT_NT-WT_EE	0.271938	0.355158	0.765683	8	0.465853
Q9QYB5_SDVEIPATVTAFSFEDDSAPLS(1)PLK	WT_NT-WT_EE	0.576053	0.49021	1.17512	7	0.278367
Q9QYB5_SSDTSPAVVT(0.935)T(0.049)PPPPS(0.016)MPHK	WT_NT-WT_EE	-0.00749532	0.286067	-0.0262013	8	0.979739
Q9QYB5_TEEVLS(1)PDGSPSK	WT_NT-WT_EE	0.00887515	0.154883	0.0573021	8	0.95571
Q9QYB5_TEEVLSPDGS(0.994)PS(0.006)KS(1)PSK	WT_NT-WT_EE	0.03106	0.351514	0.0883608	8	0.931762
Q9QYB5_TEEVLSPDGS(0.996)PS(0.004)KS(1)PSK	WT_NT-WT_EE	0.654372	0.341788	1.91455	8	0.0918839
Q9QYB8_DIATEKPGS(1)PVK	WT_NT-WT_EE	0.361496	0.0870443	4.15301	8	0.00319574
Q9QYB8_DKTESVT(0.001)S(0.001)GPLSPEGS(0.03)PS(0.14)KS(0.14)PS(0.686)K	WT_NT-WT_EE	0.478519	0.282597	1.69329	4	0.165652
Q9QYB8_DKTESVTS(0.005)GPLS(0.995)PEGS(1)PSK	WT_NT-WT_EE	-0.490744	0.336142	-1.45993	8	0.182433
Q9QYB8_DKTESVTSGPLS(1)PEGS(0.902)PS(0.098)K	WT_NT-WT_EE	-0.322445	0.556005	-0.579932	8	0.577924
Q9QYB8_SEDTVPEAAS(1)PPPSQGQHYFDR	WT_NT-WT_EE	0.189656	0.477357	0.397304	8	0.701533
Q9QYB8_TESVTSGPLSPEGS(0.834)PS(0.166)KS(0.999)PS(0.001)K	WT_NT-WT_EE	-0.2568	0.413454	-0.621108	7	0.554207
Q9QYC0_AAVVTS(1)PPPTTAPHK	WT_NT-WT_EE	-0.0159567	0.152541	-0.104605	8	0.919264
Q9QYC0_EKS(0.971)PPDQS(0.042)AVPNT(0.473)PPS(0.52)T(0.993)PVKLEEDLPQEPTSR	WT_NT-WT_EE	-0.761495	0.437465	-1.7407	8	0.119917
Q9QYC0_EKS(1)PPDQS(0.998)AVPNT(0.002)PPSTPVK	WT_NT-WT_EE	-0.0137743	0.486175	-0.0283319	8	0.978091
Q9QYC0_EKS(1)PPDQS(1)AVPNTPPSTPVK	WT_NT-WT_EE	-0.781292	0.554476	-1.40906	8	0.19648
Q9QYC0_KYSDVEVPAS(0.007)VT(0.016)GHS(0.012)FAS(0.081)DGDS(0.664)GT(0.269)CS(0.951)PLR	WT_NT-WT_EE	-1.12794	0.700516	-1.61016	6	0.158489
Q9QYC0_S(0.96)RS(0.022)PGTPAGEGS(0.003)GS(0.016)PPK	WT_NT-WT_EE	-0.00934273	0.724742	-0.0128911	8	0.99003
Q9QYC0_S(0.989)PGT(0.011)PAGEGSGSPPK	WT_NT-WT_EE	-1.35804	1.07547	-1.26274	8	0.242244
Q9QYC0_SPGT(1)PAGEGSGSPPK	WT_NT-WT_EE	-0.900617	0.552603	-1.62977	8	0.141798
Q9QYC0_SPPDQSAVPNT(0.067)PPS(0.967)T(0.967)PVKLEEDLPQEPTSR	WT_NT-WT_EE	-0.576838	0.741814	-0.777605	8	0.459178
Q9QYC0_SPPDQSAVPNT(1)PPS(0.757)T(0.243)PVK	WT_NT-WT_EE	0.023258	0.241393	0.0963493	8	0.925613
Q9QYE3_GVDKPPS(0.999)PS(0.001)PIEMK	WT_NT-WT_EE	0.379448	0.406813	0.932732	8	0.378249
Q9QYF9_SVTSNQSDGTQESCES(1)PDVLDR	WT_NT-WT_EE	-0.593922	0.446159	-1.33119	7	0.224844
Q9QYG0_S(0.005)RT(0.995)AS(0.985)LT(0.001)S(0.014)AASIDGSR	WT_NT-WT_EE	-0.649439	0.357244	-1.81792	8	0.106592
Q9QYG0_T(0.001)AS(0.999)LTSAASIDGSR	WT_NT-WT_EE	-0.0363554	0.240456	-0.151194	8	0.883566
Q9QYG0_T(0.013)LS(0.013)QS(0.013)S(0.013)ES(0.051)GT(0.879)LPS(0.019)GPPGHTMEVSC	WT_NT-WT_EE	-0.158027	0.885982	-0.178364	5	0.865439
Q9QYG0_T(0.132)LS(0.855)QS(0.502)S(0.503)ES(0.004)GT(0.004)LPSGPPGHT(0.001)MEVSC	WT_NT-WT_EE	-1.55802	0.585592	-2.6606	6	0.0374942
Q9QYG0_T(0.397)LS(0.599)QS(0.026)S(0.967)ES(0.012)GTLPSGPPGHTMEVSC	WT_NT-WT_EE	-1.14386	0.434193	-2.63445	8	0.0299705
Q9QYG0_T(0.952)LS(0.042)QS(0.004)S(0.001)ESGTLPSGPPGHTMEVSC	WT_NT-WT_EE	-0.709198	0.552884	-1.28273	7	0.240426
Q9QYG0_TASLTS(0.002)AAS(0.998)IDGSR	WT_NT-WT_EE	-0.0132087	0.192887	-0.0684788	6	0.94763
Q9QYR6_AELEEMEEVHPS(1)DEEEEETK	WT_NT-WT_EE	0.145166	0.133534	1.08711	8	0.308653
Q9QYR6_ALGLEES(1)PEEEGK	WT_NT-WT_EE	-0.119641	0.188321	-0.635303	8	0.542971
Q9QYR6_EAELT(1)PENIAAAR	WT_NT-WT_EE	0.470786	0.12501	3.76599	4	0.0196726
Q9QYR6_EAELTPENIAAAREES(1)EPEVK	WT_NT-WT_EE	0.461626	0.61462	0.751075	5	0.486432
Q9QYR6_ELSSEPRT(1)PPAQK	WT_NT-WT_EE	-0.081666	0.17976	-0.454307	8	0.661681
Q9QYR6_EMTLDQKS(1)PEK	WT_NT-WT_EE	0.0990769	0.451377	0.219499	8	0.831758
Q9QYR6_ET(0.028)S(0.945)PT(0.028)RGEPVPAWEGK	WT_NT-WT_EE	-0.567099	0.601673	-0.942537	8	0.373506
Q9QYR6_GEPVPAWEGKS(1)PEQEVR	WT_NT-WT_EE	0.0336365	0.554197	0.060694	8	0.953092
Q9QYR6_KHS(0.99)PGEIT(0.01)GPGGHFMT(0.003)S(0.001)DS(0.131)S(0.78)LT(0.085)K	WT_NT-WT_EE	-0.798251	0.394019	-2.02592	5	0.0986228
Q9QYR6_KHS(1)PGEITGPGGHFMT(0.006)S(0.004)DS(0.599)S(0.361)LT(0.029)K	WT_NT-WT_EE	-0.318599	0.320145	-0.99517	8	0.348798
Q9QYR6_MAS(0.792)PPPS(0.174)GPPS(0.033)AAHT(0.001)PFHQS(1)PVEEK	WT_NT-WT_EE	-0.219519	0.299745	-0.732351	8	0.484854
Q9QYR6_MAS(1)PPPSGPPSAAHTPFHQSPVEEK	WT_NT-WT_EE	0.377138	0.150468	2.50644	8	0.0365732
Q9QYR6_PASPALS(1)EGSSSEATTPVISSVAER	WT_NT-WT_EE	-0.117549	0.20762	-0.566173	7	0.588958
Q9QYR6_S(0.996)PQAQDT(0.003)LGS(0.001)LAGGQTGCTIQLLPEQDK	WT_NT-WT_EE	1.76066	0.544353	3.23442	6	0.0178113
Q9QYR6_S(1)PPCEDFSVTGESEK	WT_NT-WT_EE	-0.0321274	0.490013	-0.0655644	8	0.949333
Q9QYR6_SHWDDGTNDS(1)DLEK	WT_NT-WT_EE	-0.692513	0.344186	-2.01203	5	0.100386
Q9QYR6_SPFEIIS(1)PPAS(1)PPEMTGQR	WT_NT-WT_EE	-0.799834	0.461303	-1.73386	7	0.126537
Q9QYR6_TEATQGLDYVPSAGT(0.001)IS(0.975)PT(0.11)S(0.259)S(0.655)LEEDK	WT_NT-WT_EE	-0.452257	0.425545	-1.06277	8	0.318911
Q9QYR6_VAELEEEQS(0.999)QGS(0.001)SSYSDWVK	WT_NT-WT_EE	-0.0185325	0.0959036	-0.193241	7	0.852258
Q9QYR6_VPSAPGQES(1)PVPDTK	WT_NT-WT_EE	-0.132867	0.168064	-0.790576	7	0.455137
Q9QYR6_WLAES(1)PVGLPPEEEDK	WT_NT-WT_EE	-0.703372	0.496647	-1.41624	6	0.206465
Q9QYX7_AY(0.001)LQGVAEDRDY(0.009)MS(0.982)DS(0.008)EVSSTRPSR	WT_NT-WT_EE	-0.350603	0.237267	-1.47767	4	0.213561
Q9QYX7_GAHAHSGPTSAGSSSVPS(0.999)PGQPGS(0.952)PS(0.043)VS(0.006)K	WT_NT-WT_EE	-0.585624	0.37514	-1.56108	7	0.162473
Q9QYX7_IVDSGVQT(1)DDEETADR	WT_NT-WT_EE	-0.566613	0.318906	-1.77674	8	0.113514
Q9QYX7_PLPDDIS(1)PQK	WT_NT-WT_EE	-0.152854	0.219558	-0.696191	7	0.508758
Q9QYX7_PLS(1)PTADESSR	WT_NT-WT_EE	-0.326032	0.330019	-0.987918	8	0.352127
Q9QYX7_PSQQS(1)PAQTPAQQAK	WT_NT-WT_EE	-0.751706	0.826268	-0.909761	8	0.389535
Q9QYX7_RASYDSVEDSSESENS(1)PVAR	WT_NT-WT_EE	-0.110024	0.111631	-0.985607	8	0.353193
Q9QYX7_S(0.002)S(0.002)MAS(0.068)S(0.91)PIS(0.014)S(0.005)ISADSFYADIDHHTSR	WT_NT-WT_EE	-0.348071	0.472676	-0.736383	4	0.50235
Q9QYX7_S(0.02)MS(0.98)DPKPLS(0.766)PT(0.233)ADESSR	WT_NT-WT_EE	-0.455159	0.351454	-1.29507	8	0.231417
Q9QZM0_GPAAAPGAAS(1)PPAEPK	WT_NT-WT_EE	0.217694	0.137544	1.58272	8	0.152143
Q9QZQ1_LPYLVELS(1)PGRR	WT_NT-WT_EE	0.671255	0.238097	2.81925	8	0.0225198
Q9R020_ENVEYIEREES(1)DGEYDEFGRK	WT_NT-WT_EE	-0.420799	0.23641	-1.77995	7	0.118303
Q9R020_YNLDAS(1)EEEDSNKK	WT_NT-WT_EE	-0.286857	0.502725	-0.570604	7	0.58611
Q9R0K7_T(0.5)S(0.5)IHNFMAHPEFR	WT_NT-WT_EE	-0.186711	0.294184	-0.634673	6	0.549062
Q9R0N7_NSLET(0.013)VGT(0.987)PDSGR	WT_NT-WT_EE	0.111012	0.211504	0.524868	8	0.613905
Q9R0N9_KLHFS(1)VY(1)DFDRFS(1)R	WT_NT-WT_EE	-0.0637114	0.436518	-0.145954	7	0.888072
Q9R0P4_RS(0.028)AS(0.972)PDDDLGSSNWEAADLGNEERK	WT_NT-WT_EE	-0.0496182	0.518799	-0.0956405	8	0.926158
Q9R1Q8_RGFS(1)EEQLR	WT_NT-WT_EE	-0.176686	0.22312	-0.791887	8	0.451266
Q9R1R2_REDS(1)PGPEVQPMDK	WT_NT-WT_EE	-0.105825	0.249645	-0.4239	8	0.682807
Q9R1V6_S(0.003)NS(0.997)WQGNMGGNK	WT_NT-WT_EE	-0.915846	0.392294	-2.33459	6	0.0582737
Q9R1V6_SPS(0.008)S(0.974)S(0.017)T(0.001)GSIASSR	WT_NT-WT_EE	0.68648	0.408179	1.68181	6	0.143599
Q9WTK7_IDS(0.991)T(0.009)EVIYQPR	WT_NT-WT_EE	-0.160717	0.382321	-0.42037	6	0.688854
Q9WTQ5_GPSEAPQEAEAEEGAT(0.001)S(0.999)DGEK	WT_NT-WT_EE	-0.472995	0.240166	-1.96945	5	0.105999
Q9WTQ5_RPS(0.999)ES(0.001)DKEEELDK	WT_NT-WT_EE	-0.694639	0.604575	-1.14897	8	0.283758
Q9WTX2_EDS(0.955)GT(0.045)FSLGK	WT_NT-WT_EE	-0.126902	0.215128	-0.589892	8	0.571544
Q9WV02_DVYLS(1)PR	WT_NT-WT_EE	0.0689938	0.28029	0.246151	8	0.811763
Q9WV18_RHPPT(1)PPDPSGGLPR	WT_NT-WT_EE	0.604737	0.147444	4.10146	8	0.00343082
Q9WV60_IQAAAS(1)PPANATAASDTNAGDR	WT_NT-WT_EE	0.178466	0.177744	1.00406	8	0.344749
Q9WV69_GNS(1)LPCVLEQK	WT_NT-WT_EE	-0.230605	0.237479	-0.971054	8	0.359961
Q9WV69_HLS(1)AEDFSR	WT_NT-WT_EE	-0.479206	0.180797	-2.65052	8	0.0292322
Q9WV69_S(0.002)S(0.985)S(0.013)LPSYGR	WT_NT-WT_EE	0.127935	0.123778	1.03358	8	0.331562
Q9WV92_DEVDAAES(0.814)T(0.159)PT(0.026)DRR	WT_NT-WT_EE	-0.847706	0.259301	-3.26919	5	0.0222184
Q9WV92_DS(0.818)VS(0.182)AAEVGTGQYATTK	WT_NT-WT_EE	-0.0700737	0.256186	-0.273527	5	0.795387
Q9WV92_GIS(0.994)QT(0.006)NLITTVT(1)PEK	WT_NT-WT_EE	0.306041	0.369269	0.828775	7	0.434577
Q9WV92_GIS(0.998)QT(0.002)NLITTVTPEK	WT_NT-WT_EE	-0.0359376	0.442305	-0.0812507	7	0.937517
Q9WV92_KAEEAT(1)PVTALR	WT_NT-WT_EE	-0.384745	0.360745	-1.06653	8	0.317311
Q9WV92_RLS(0.812)T(0.094)S(0.094)PVR	WT_NT-WT_EE	-0.628957	0.609252	-1.03234	7	0.336254
Q9WV92_TDTAADGETSAT(0.001)ES(0.999)DQEEDAEIK	WT_NT-WT_EE	0.353838	0.458562	0.771625	7	0.465582
Q9WV92_VESTSVGSIS(1)PGGAK	WT_NT-WT_EE	-0.543549	0.327488	-1.65975	8	0.135546
Q9WVB4_AGYKEPGIARCS(1)S(1)PESMADR	WT_NT-WT_EE	-0.997584	0.791658	-1.26012	8	0.24314
Q9WVF8_RGS(1)MFYDEDGDLAHEFYEETIVTK	WT_NT-WT_EE	-0.15247	0.319755	-0.476834	7	0.648007
Q9Z0J4_VTQPLGT(0.977)PT(0.023)K	WT_NT-WT_EE	0.243758	0.148794	1.63823	6	0.152487
Q9Z0P4_EIDVLEFGESAPAAS(1)K	WT_NT-WT_EE	-0.505693	0.155839	-3.24497	6	0.0175768
Q9Z0P4_ENS(0.001)AAPS(0.999)PGRPQS(0.001)AS(0.999)PAK	WT_NT-WT_EE	0.0206073	0.484767	0.0425097	6	0.967472
Q9Z0P4_ENSAAPSPGRPQSAS(1)PAK	WT_NT-WT_EE	0.285353	0.907101	0.314576	8	0.761131
Q9Z0P4_SETLVNAQQT(1)PLGT(1)PK	WT_NT-WT_EE	-0.220377	0.164053	-1.34333	8	0.216023
Q9Z0P4_T(0.546)S(0.199)T(0.254)PVRS(0.999)PGGSTMMK	WT_NT-WT_EE	-0.82737	0.534953	-1.54662	8	0.16054
Q9Z0P4_T(0.862)S(0.061)T(0.077)PVRS(0.958)PGGS(0.03)T(0.012)MMK	WT_NT-WT_EE	0.324524	0.460654	0.704484	6	0.50754
Q9Z0R4_LPEEPS(0.001)S(0.999)EDEQQPEK	WT_NT-WT_EE	-0.233936	0.191432	-1.22203	8	0.256479
Q9Z0R6_TVS(0.001)PGS(0.148)VS(0.851)PIHGQGQAVENLK	WT_NT-WT_EE	-0.0653444	0.207624	-0.314724	5	0.765681
Q9Z0U1_SYHEAY(0.001)EPDY(0.023)GGGY(0.107)S(0.847)PS(0.012)Y(0.01)DRR	WT_NT-WT_EE	0.400646	0.564762	0.709407	5	0.509773
Q9Z0U1_VQVAPLQGS(0.993)PPLS(0.007)HDDR	WT_NT-WT_EE	0.324701	0.301875	1.07561	8	0.313466
Q9Z140_PSTPAMTPSPS(1)P	WT_NT-WT_EE	1.03274	0.490099	2.1072	8	0.0681698
Q9Z140_SCS(0.001)S(0.999)PVFSR	WT_NT-WT_EE	0.381032	0.355818	1.07086	8	0.315472
Q9Z188_IYQY(1)IQSR	WT_NT-WT_EE	0.0815245	0.207288	0.393291	6	0.707699
Q9Z1D1_GIPLPT(0.001)GDT(0.098)S(0.9)PEPELLPGDPLPPPK	WT_NT-WT_EE	-0.230023	0.289927	-0.793382	5	0.463525
Q9Z1R2_AAGARPLT(0.005)S(0.963)PES(0.024)LS(0.008)R	WT_NT-WT_EE	0.380326	0.136848	2.77919	8	0.0239544
Q9Z1T1_NFYES(1)EEEEEEK	WT_NT-WT_EE	-0.230283	0.0874805	-2.63239	8	0.0300665
Q9Z1X2_VAGGS(0.001)GS(0.003)ES(0.996)PLLK	WT_NT-WT_EE	0.526983	0.449684	1.1719	7	0.279575
Q9Z239_TGEPDEEEGTFRS(0.001)S(0.999)IR	WT_NT-WT_EE	0.47873	0.227768	2.10183	7	0.0736718
Q9Z2A0_ANS(1)FVGTAQYVSPELLTEK	WT_NT-WT_EE	0.193934	0.466123	0.416058	8	0.688305
Q9Z2C4_GS(0.037)S(0.904)PT(0.044)HS(0.003)AT(0.013)PVHTSV	WT_NT-WT_EE	-0.467177	1.34453	-0.347464	8	0.737207
Q9Z2D6_AETSESSGSAPAVPEASAS(1)PK	WT_NT-WT_EE	-0.114247	0.344205	-0.331914	8	0.748483
Q9Z2E9_HQPGQESTQQSDVTEDGES(0.005)PEDPS(0.728)GT(0.19)EGQLS(0.076)EEEKPEK	WT_NT-WT_EE	-0.099365	0.296007	-0.335685	5	0.750736
Q9Z2F7_DHSSQS(1)EEEVVEGEK	WT_NT-WT_EE	-0.127354	0.287765	-0.442563	7	0.671434
Q9Z2H2_SVYGVT(0.003)DET(0.009)QS(0.053)QS(0.934)PVHIPSQPIRK	WT_NT-WT_EE	0.285149	0.48121	0.592568	6	0.575107
Q9Z2H5_DYSEADGLS(0.534)ERT(0.483)T(0.983)PSK	WT_NT-WT_EE	-0.889762	0.347187	-2.56278	7	0.0373998
Q9Z2H5_DYSEADGLS(1)ER	WT_NT-WT_EE	-1.30437	0.40469	-3.22312	7	0.0145902
Q9Z2H5_ELKPEQET(0.015)T(0.985)PR	WT_NT-WT_EE	-2.86731	0.998426	-2.87183	5	0.03492
Q9Z2H5_GACS(0.004)T(0.996)PEMPQFESVK	WT_NT-WT_EE	-0.904938	0.708427	-1.27739	6	0.248664
Q9Z2H5_GPS(0.018)S(0.982)QEDESGGLEDSPDR	WT_NT-WT_EE	-0.0745637	0.164047	-0.454526	6	0.665431
Q9Z2H5_GPSSQEDESGGLEDS(1)PDR	WT_NT-WT_EE	-0.226833	0.583668	-0.388633	8	0.707686
Q9Z2H5_HLTQQDTRPAEQS(1)LDMDDK	WT_NT-WT_EE	-0.950384	0.344692	-2.7572	8	0.0247817
Q9Z2H5_HQAS(1)INELK	WT_NT-WT_EE	-0.482927	0.429035	-1.12561	8	0.292962
Q9Z2H5_LVS(1)PEPPPK	WT_NT-WT_EE	0.235781	0.116371	2.02611	8	0.0773225
Q9Z2H5_RLPSS(0.001)PAS(0.054)PS(0.945)PKGT(1)PEK	WT_NT-WT_EE	-0.188143	0.412786	-0.455788	8	0.660659
Q9Z2H5_RLPSS(0.001)PAS(0.992)PS(0.007)PK	WT_NT-WT_EE	-0.500631	0.339122	-1.47625	6	0.190334
Q9Z2H5_RLPSSPASPS(1)PK	WT_NT-WT_EE	0.250437	0.35833	0.698901	8	0.504422
Q9Z2H5_RSEAEEGEVRT(1)PTK	WT_NT-WT_EE	-1.50262	1.05148	-1.42905	8	0.190851
Q9Z2H5_S(1)LPELDRDK	WT_NT-WT_EE	-0.128579	0.166733	-0.77117	8	0.462773
Q9Z2I9_INFDS(0.046)NS(0.952)AY(0.002)R	WT_NT-WT_EE	-0.0530598	0.568802	-0.0932835	4	0.930164
Q9Z2Q6_FGIHVYQFPECDS(1)DEDEDFK	WT_NT-WT_EE	-1.86966	0.670396	-2.78889	8	0.0235985
Q9Z2Q6_MES(1)PIPILPLPTPDAETEK	WT_NT-WT_EE	-0.738128	0.583776	-1.2644	8	0.241677
Q9Z2U1_RIT(0.065)S(0.935)PLMEPSSIEK	WT_NT-WT_EE	-0.162746	0.198013	-0.821897	5	0.448539
Q9Z351_RS(0.988)PS(0.012)ADQSLDDSPSK	WT_NT-WT_EE	-0.218195	0.351088	-0.621483	8	0.551576

## Sheet: present in WT.EE_absent in WT
	Leading.proteins	Gene.names	Protein.names	Phospho..STY..Probabilities	WT_NT.1.1	WT_NT.2.1	WT_NT.3.1	WT_NT.4.1	WT_NT.5.1	COUNT_WT	WT_EGCG.1.1	WT_EGCG.2.1	WT_EGCG.3.1	WT_EGCG.4.1	WT_EGCG.5.1	COUNT.WT_EGCG	WT_EGCG_EE.1.1	WT_EGCG_EE.2.1	WT_EGCG_EE.3.1	WT_EGCG_EE.4.1	COUNT_WT_EGCG_EE	WT_EE.1.1	WT_EE.2.1	WT_EE.3.1	WT_EE.4.1	WT_EE.5.1	COUNT_WT_EE	TG_NT.1.1	TG_NT.2.1	TG_NT.3.1	TG_NT.4.1	TG_NT.5.1	COUNT_TG	TG_EGCG.1.1	TG_EGCG.2.1	TG_EGCG.3.1	TG_EGCG.4.1	COUNT.TG_EGCG	TG_EGCG_EE.1.1	TG_EGCG_EE.2.1	TG_EGCG_EE.3.1	TG_EGCG_EE.4.1	TG_EGCG_EE.5.1	X	TG_EE.1.1	TG_EE.2.1	TG_EE.3.1	TG_EE.4.1	TG_EE.5.1
4	A2A690	Tanc2	Protein TANC2	A2A690_PSQGLPVIQS(1)PPSSPAHR	374050	NA	NA	NA	NA	1	NA	345660	255090	NA	NA	2	445490	NA	NA	215560	2	529410	172370	133170	NA	NA	3	233010	NA	NA	NA	NA	1	157690	318760	206610	250880	4	281380	117660	NA	227290	NA	3	NA	NA	189260	NA	NA
9	A2AG50	Map7d2	MAP7 domain-containing protein 2	A2AG50_S(0.5)NS(0.5)LDDSTEDVQSMDVSPVSK	NA	NA	NA	NA	NA	0	NA	NA	NA	NA	NA	0	NA	NA	166990	NA	1	195240	467350	NA	NA	341730	3	294950	NA	NA	NA	NA	1	243210	NA	NA	192880	2	NA	NA	NA	NA	NA	0	NA	NA	NA	NA	NA
10	A2AG50	Map7d2	MAP7 domain-containing protein 2	A2AG50_S(0.5)NS(0.5)LDDSTEDVQSMDVSPVSK	NA	NA	NA	NA	NA	0	NA	NA	NA	NA	NA	0	NA	NA	166990	NA	1	195240	467350	NA	NA	341730	3	294950	NA	NA	NA	NA	1	243210	NA	NA	192880	2	NA	NA	NA	NA	NA	0	NA	NA	NA	NA	NA
29	A2AQ25	Skt	Sickle tail protein	A2AQ25_FQS(1)PPHAGK	NA	NA	NA	111600	NA	1	NA	173010	237700	NA	102970	3	234540	NA	105490	NA	2	160860	NA	149070	113210	164160	4	173610	NA	NA	NA	137200	2	117770	275430	NA	127600	3	NA	NA	NA	NA	NA	0	NA	NA	119090	108690	274450
31	A2AQ25	Skt	Sickle tail protein	A2AQ25_HQEETAHAPGQPLHCS(0.024)T(0.038)GS(0.938)PGDVK	NA	NA	NA	589360	NA	1	595970	NA	NA	497990	304990	3	786110	NA	NA	328380	2	861330	412160	NA	NA	826790	3	284330	NA	280370	NA	NA	2	292770	294220	501800	569840	4	533970	167660	NA	522520	NA	3	208270	NA	549080	259840	599260
40	A2RSJ4	Uhrf1bp1l	UHRF1-binding protein 1-like	A2RSJ4_SMS(1)VDLSHAPLK	NA	115600	NA	NA	NA	1	NA	195910	NA	NA	151940	2	276500	72046	145860	369730	4	232230	NA	NA	106470	250210	3	NA	NA	297770	NA	231660	2	NA	NA	176730	237220	2	NA	197330	126070	NA	179520	3	NA	NA	146310	119330	296490
47	B1AZP2	Dlgap4	Disks large-associated protein 4	B1AZP2_AMGDEDS(0.35)DES(0.004)GGGS(0.647)PKPSPK	NA	NA	NA	NA	NA	0	NA	164880	NA	NA	NA	1	210780	NA	NA	NA	1	140410	149880	NA	NA	85572	3	NA	NA	NA	NA	NA	0	NA	NA	NA	156940	1	NA	NA	NA	NA	NA	0	NA	NA	NA	NA	71090
55	B9EHT4	Clip3	CAP-Gly domain-containing linker protein 3	B9EHT4_TDPAPMAPPPRGEEEEEEEEDEPVPEAPS(0.833)PT(0.167)QER	NA	NA	NA	463490	NA	1	805620	639890	743860	NA	311680	4	639450	NA	NA	NA	1	NA	440870	516000	476320	NA	3	NA	NA	349430	NA	448510	2	545010	NA	NA	373240	2	NA	NA	419060	284670	NA	2	NA	NA	386780	635660	NA
78	F6SEU4	Syngap1	Ras/Rap GTPase-activating protein SynGAP	F6SEU4_S(1)QQLTVSAAQK	NA	NA	NA	94280	NA	1	NA	133670	NA	NA	NA	1	129260	NA	157770	NA	2	42580	NA	121380	NA	212130	3	NA	NA	NA	172450	NA	1	NA	NA	NA	146140	1	198120	NA	NA	NA	106210	2	NA	NA	NA	NA	54095
110	O08582	Gtpbp1	GTP-binding protein 1	O08582_S(0.419)RS(0.419)PVDS(0.145)PVPAS(0.017)MFAPEPS(0.846)S(0.154)PGAAR	NA	NA	NA	NA	NA	0	611360	377970	NA	246010	222010	4	619680	NA	NA	NA	1	480790	440880	302230	NA	NA	3	NA	NA	NA	NA	301870	1	NA	NA	331730	442140	2	NA	NA	NA	NA	NA	0	NA	NA	NA	NA	264450
125	O35136	Ncam2	Neural cell adhesion molecule 2	O35136_DGS(1)KEPIVEMR	NA	NA	NA	NA	1143300	1	1420800	1017800	NA	NA	NA	2	1062500	211050	711900	NA	3	623570	1121800	653440	NA	NA	3	762230	NA	NA	NA	NA	1	649600	NA	NA	NA	1	NA	730540	NA	NA	NA	1	NA	293330	NA	NA	NA
152	O35927	Ctnnd2	Catenin delta-2	O35927_TSTAPS(0.907)S(0.093)PGVDSVPLQR	NA	NA	NA	NA	NA	0	NA	2171600	NA	NA	NA	1	NA	NA	NA	NA	0	1789200	2302900	NA	1131000	1491400	4	NA	NA	NA	1549800	1156000	2	2185700	NA	NA	NA	1	NA	NA	1017600	803990	885390	3	NA	NA	NA	789150	1267000
154	O35954	Pitpnm1	Membrane-associated phosphatidylinositol transfer protein 1	O35954_RGS(1)MNNEMLSPEVGPVRDPLADGVEVLGR	NA	NA	NA	NA	NA	0	790090	NA	NA	NA	349620	2	585280	NA	NA	NA	1	342590	401430	228710	320430	294580	5	455750	NA	NA	NA	276460	2	441260	NA	230540	312920	3	NA	NA	NA	NA	237520	1	190310	NA	NA	223540	254890
201	O88343	Slc4a4	Electrogenic sodium bicarbonate cotransporter 1	O88343_ISENYSDKS(1)DVENADESSSSILK	NA	NA	NA	329110	NA	1	346810	NA	NA	216880	NA	2	377960	NA	NA	NA	1	431500	715980	380010	NA	291030	4	NA	NA	NA	NA	222490	1	676690	NA	NA	219430	2	NA	NA	NA	NA	NA	0	NA	NA	NA	NA	261280
228	O88704	Hcn1	Potassium/sodium hyperpolarization-activated cyclic nucleotide-gated channel 1	O88704_VDGGGGEEPAGS(1)FEDAEGPR	NA	NA	NA	NA	404380	1	304290	NA	NA	130050	151490	3	431710	NA	NA	444120	2	332230	483240	NA	249940	NA	3	222500	126720	NA	NA	NA	2	NA	NA	NA	NA	0	351920	245250	231560	227020	NA	4	136840	191630	NA	NA	NA
252	O88737	Bsn	Protein bassoon	O88737_SHGPLLPT(0.004)IEDS(0.219)S(0.776)EEEELREEEELLR	NA	NA	NA	NA	NA	0	NA	NA	287050	NA	NA	1	1029500	NA	NA	NA	1	NA	1090800	677370	653490	882180	4	NA	NA	495980	NA	676300	2	NA	NA	NA	850000	1	NA	NA	NA	NA	NA	0	NA	NA	NA	NA	646030
255	O88737	Bsn	Protein bassoon	O88737_SPQVLYSPVS(0.001)PLS(0.999)PHR	NA	380120	NA	NA	NA	1	NA	466690	NA	NA	NA	1	NA	NA	190990	NA	1	NA	714520	299280	204690	208770	4	375160	NA	177770	197500	139670	4	491680	107070	NA	NA	2	NA	NA	295500	NA	314110	2	488130	NA	NA	201030	NA
259	O88737	Bsn	Protein bassoon	O88737_S(0.967)QGS(0.033)FEYQDTQDHDYGGR	NA	NA	NA	NA	1192000	1	NA	NA	NA	NA	NA	0	625280	NA	724750	NA	2	NA	1154500	588410	NA	1488200	3	465650	NA	1033800	1344300	533920	4	NA	NA	NA	757150	1	440890	NA	NA	NA	NA	1	462450	NA	NA	NA	NA
265	O88935	Syn1	Synapsin-1	O88935_ASTAAPVAS(0.998)PAAPS(0.002)PGSSGGGGFFSSLSNAVK	NA	NA	NA	NA	165100	1	598950	NA	NA	NA	NA	1	275690	NA	177210	190430	3	171870	889650	184960	NA	NA	3	312540	NA	NA	164630	NA	2	526900	NA	NA	NA	1	NA	NA	NA	157710	287500	2	301620	NA	174960	NA	NA
285	O88935	Syn1	Synapsin-1	O88935_QAS(1)ISGPAPTK	NA	NA	NA	NA	NA	0	2431800	NA	NA	336200	150440	3	NA	NA	NA	NA	0	NA	494870	NA	448900	1393900	3	NA	NA	317380	1099800	NA	2	592480	NA	NA	787260	2	NA	NA	NA	510060	508330	2	NA	175120	NA	NA	342040
286	O88935	Syn1	Synapsin-1	O88935_S(0.931)QS(0.064)LT(0.005)NAFNLPEPAPPRPSLSQDEVK	NA	223770	NA	NA	NA	1	618500	595650	NA	NA	NA	2	NA	NA	436350	NA	1	NA	NA	317570	334200	595820	3	NA	NA	295770	538890	285170	3	569310	NA	NA	365560	2	NA	NA	200670	NA	NA	1	247630	NA	NA	NA	NA
327	P09405	Ncl	Nucleolin	P09405_GLS(1)EDTTEETLK	NA	NA	NA	673350	NA	1	NA	NA	299980	399420	NA	2	NA	NA	164810	692580	2	NA	NA	376230	342510	314610	3	277100	NA	NA	NA	315180	2	412040	370480	543080	531250	4	NA	454460	382220	357200	NA	3	NA	NA	NA	351090	397210
394	P14873	Map1b	Microtubule-associated protein 1B;MAP1B heavy chain;MAP1 light chain LC1	P14873_ES(0.746)S(0.254)PLYSPGFSDSTSAAK	NA	NA	NA	1226000	NA	1	NA	NA	NA	NA	NA	0	NA	552990	1406000	1795800	3	NA	834710	1604400	1913800	1958300	4	NA	NA	1543500	1847900	NA	2	441350	NA	1395300	1746200	3	1874000	NA	1126500	1640100	903060	4	NA	1420600	1899700	1599700	1782600
416	P14873	Map1b	Microtubule-associated protein 1B;MAP1B heavy chain;MAP1 light chain LC1	P14873_SLMS(1)S(1)PEDLTK	NA	NA	NA	NA	NA	0	NA	456680	NA	NA	NA	1	NA	NA	NA	NA	0	316820	295110	157820	NA	215870	4	NA	NA	NA	NA	258690	1	NA	NA	271590	193550	2	NA	NA	NA	NA	NA	0	NA	NA	NA	NA	214230
513	P20357	Map2	Microtubule-associated protein 2	P20357_KDEWGLAAPIS(1)PGPLTPMR	NA	212320	NA	NA	NA	1	1433800	NA	NA	NA	110680	2	209250	NA	76670	476950	3	NA	1607200	391180	191990	NA	3	1035700	NA	NA	141010	172070	3	546220	NA	NA	127800	2	NA	85841	78420	116930	NA	3	214680	NA	NA	NA	47343
527	P20357	Map2	Microtubule-associated protein 2	P20357_GSAQES(0.898)LDT(0.102)ISPK	193720	NA	NA	NA	NA	1	380440	381910	NA	200900	257670	4	559270	NA	242710	275320	3	NA	486530	323240	254370	NA	3	309220	NA	NA	NA	NA	1	399770	NA	NA	NA	1	NA	NA	NA	NA	NA	0	209900	NA	NA	NA	NA
545	P20917	Mag	Myelin-associated glycoprotein	P20917_NVTES(0.001)S(0.049)S(0.918)FS(0.031)GGDNPHVLYSPEFR	NA	8511400	NA	NA	NA	1	13964000	NA	NA	4051200	NA	2	5345400	3885000	NA	NA	2	NA	3863500	NA	3731700	214080	3	NA	5287200	NA	NA	NA	1	NA	NA	306260	1668700	2	NA	NA	NA	7757100	NA	1	6425800	1001000	5982500	6363900	NA
556	P24788	Cdk11b	Cyclin-dependent kinase 11B	P24788_RGT(0.082)S(0.918)PRPPEGGLGYSQLGDDDLK	NA	NA	210580	NA	NA	1	500420	214720	NA	224770	152560	4	NA	NA	199820	246480	2	331430	320370	NA	190940	422770	4	NA	NA	316840	440720	NA	2	328310	331840	NA	NA	2	390000	NA	NA	NA	NA	1	NA	NA	NA	NA	NA
584	P28652	Camk2b	Calcium/calmodulin-dependent protein kinase type II subunit beta	P28652_ES(0.014)S(0.959)DS(0.021)T(0.006)NTTIEDEDAK	NA	NA	NA	NA	4489000	1	NA	3507900	1600100	NA	NA	2	NA	NA	NA	NA	0	3307500	2592600	NA	NA	3037600	3	NA	NA	1967000	NA	1871500	2	NA	NA	NA	NA	0	2086900	NA	NA	NA	NA	1	NA	NA	NA	NA	2274300
616	P33173	Kif1a	Kinesin-like protein KIF1A	P33173_T(0.001)PQPCS(0.999)RPAS(1)PEPELLPELDSK	NA	NA	NA	NA	NA	0	392310	342340	NA	NA	NA	2	390520	NA	NA	NA	1	325290	364160	NA	179190	NA	3	NA	NA	NA	NA	NA	0	372490	NA	NA	NA	1	NA	NA	193240	NA	NA	1	226630	NA	NA	NA	NA
617	P33173	Kif1a	Kinesin-like protein KIF1A	P33173_T(0.001)PQPCS(0.999)RPAS(1)PEPELLPELDSK	NA	NA	NA	NA	NA	0	392310	342340	NA	NA	NA	2	390520	NA	NA	NA	1	325290	364160	NA	179190	NA	3	NA	NA	NA	NA	NA	0	372490	NA	NA	NA	1	NA	NA	193240	NA	NA	1	226630	NA	NA	NA	NA
646	P43006	Slc1a2	Excitatory amino acid transporter 2	P43006_NHRES(0.953)NS(0.047)NQCVYAAHNSVVIDECK	NA	239640	NA	NA	NA	1	488560	NA	NA	NA	828780	2	1620200	NA	839810	NA	2	620020	NA	576130	1029100	NA	3	NA	NA	1332700	2024900	756970	3	352810	657490	NA	973650	3	423290	NA	893610	NA	437510	3	212600	342630	1637900	2348200	683940
648	P43006	Slc1a2	Excitatory amino acid transporter 2	P43006_MHDS(1)HLS(0.962)S(0.039)DEPK	NA	NA	NA	1083900	NA	1	NA	NA	NA	NA	NA	0	410800	NA	NA	NA	1	302170	414090	NA	NA	335710	3	NA	NA	NA	NA	NA	0	287490	NA	386930	NA	2	NA	NA	NA	NA	40204	1	NA	NA	274170	NA	319180
651	P43006	Slc1a2	Excitatory amino acid transporter 2	P43006_S(1)ADCSVEEEPWK	NA	NA	NA	145460	NA	1	244350	204520	NA	149950	NA	3	225570	NA	139800	NA	2	300480	NA	578270	171310	143240	4	NA	NA	211540	NA	171030	2	253320	NA	129070	108460	3	NA	NA	NA	NA	NA	0	NA	NA	195160	135190	NA
665	P48542	Kcnj6	G protein-activated inward rectifier potassium channel 2	P48542_LTESMTNVLEGDSMDQDVES(1)PVAIHQPK	NA	NA	NA	367740	NA	1	505880	478970	NA	NA	249960	3	1016200	NA	NA	450640	2	654300	550800	NA	NA	268050	3	782780	NA	243690	NA	NA	2	609400	NA	NA	503470	2	NA	323750	303900	NA	NA	2	274700	NA	324600	NA	NA
696	P55194	Sh3bp1	SH3 domain-binding protein 1	P55194_TEADLPKPT(0.241)S(0.759)PK	NA	NA	NA	NA	NA	0	215290	174210	162000	NA	NA	3	184010	NA	NA	NA	1	130400	205640	NA	123630	287200	4	NA	NA	NA	233900	166410	2	157660	NA	NA	91007	2	NA	NA	NA	NA	122220	1	NA	168560	NA	NA	147490
734	P59808	Sash1	SAM and SH3 domain-containing protein 1	P59808_RVS(1)QDLDVEKPDASPTSLQLR	NA	NA	183450	NA	NA	1	440560	310210	NA	130000	219210	4	333700	NA	NA	292530	2	173090	NA	NA	240370	213150	3	NA	NA	NA	499920	NA	1	326010	NA	136850	164750	3	228040	NA	NA	NA	NA	1	254450	NA	NA	NA	202660
742	P60904	Dnajc5	DnaJ homolog subfamily C member 5	P60904_APEGEETEFYVS(1)PEDLEAQLQSDER	NA	NA	NA	NA	NA	0	NA	319000	NA	NA	NA	1	588670	NA	NA	NA	1	502560	501760	NA	NA	379300	3	NA	NA	160500	NA	192510	2	NA	NA	327190	327650	2	212180	NA	NA	NA	NA	1	NA	NA	NA	168590	301230
789	P70271	Pdlim4	PDZ and LIM domain protein 4	P70271_IHIDPES(0.001)QDCS(0.88)PAT(0.099)S(0.019)R	NA	NA	NA	NA	NA	0	235560	296420	NA	160400	NA	3	NA	NA	147180	327520	2	275290	275100	167850	290490	218690	5	NA	NA	259000	NA	188140	2	292640	NA	NA	NA	1	NA	NA	220560	NA	NA	1	158170	NA	212480	208070	NA
805	P70414	Slc8a1	Sodium/calcium exchanger 1	P70414_AVS(1)MHEVNMEMAENDPVSK	NA	NA	NA	NA	NA	0	NA	NA	NA	NA	NA	0	NA	NA	NA	231770	1	NA	427950	NA	176490	183080	3	268980	NA	NA	NA	NA	1	376330	NA	NA	NA	1	NA	NA	NA	NA	86436	1	NA	NA	100240	NA	NA
807	P70441	Slc9a3r1	Na(+)/H(+) exchange regulatory cofactor NHE-RF1	P70441_EALVEPAS(0.992)ES(0.008)PRPALAR	NA	4460800	NA	NA	NA	1	8251700	NA	5350500	2583400	3827600	4	6088500	2468700	3888100	3799900	4	5130000	3362300	4921100	NA	5054300	4	NA	2291100	3530600	NA	NA	2	NA	5777300	2863500	5768100	3	9570400	NA	6086100	6927400	2442900	4	NA	NA	4890900	3497100	5778600
818	P70663	Sparcl1	SPARC-like protein 1	P70663_KAESSPNAEPS(0.991)DEGNS(0.006)REHS(0.001)AGS(0.001)CT(0.001)NFQCK	NA	NA	NA	NA	NA	0	NA	NA	NA	1209200	325920	2	631700	NA	NA	NA	1	NA	NA	834920	363490	1410600	3	NA	NA	1143800	1553800	NA	2	NA	NA	617420	NA	1	361010	NA	430730	NA	NA	2	NA	NA	365230	483590	NA
828	P81122	Irs2	Insulin receptor substrate 2	P81122_RVS(1)GDGAQDLDR	NA	NA	NA	NA	1227400	1	NA	475900	518930	NA	375920	3	NA	NA	322400	613800	2	566820	635830	689660	NA	778580	4	475260	NA	552500	788370	NA	3	627690	521340	392330	NA	3	433980	373130	276060	NA	NA	3	370210	NA	480840	558050	451260
938	Q3TRR0	Map9	Microtubule-associated protein 9	Q3TRR0_S(0.147)T(0.147)S(0.529)S(0.172)GET(0.005)S(0.001)SGLDADGHFKPSPQPR	NA	367100	NA	NA	NA	1	349990	369910	NA	NA	NA	2	340230	NA	368860	NA	2	280490	288980	313720	NA	424360	4	NA	NA	NA	NA	NA	0	287200	NA	NA	NA	1	NA	NA	NA	NA	NA	0	NA	NA	334230	NA	276080
940	Q3TSG4	Alkbh5	RNA demethylase ALKBH5	Q3TSG4_YQEDS(0.997)DPERS(0.003)DYEEHQLQK	NA	NA	NA	NA	NA	0	320510	328170	NA	NA	NA	2	299520	NA	268910	NA	2	330690	NA	403620	496980	303970	4	NA	NA	311250	447990	352190	3	252680	NA	NA	501150	2	194030	NA	249690	NA	NA	2	NA	NA	318340	345580	382240
965	Q3UHC7	Dab2ip	Disabled homolog 2-interacting protein	Q3UHC7_LPS(1)PTPENK	NA	259780	NA	NA	NA	1	292250	259610	NA	NA	NA	2	405440	NA	242300	295930	3	316530	545380	506410	227680	396810	5	263460	71742	372030	NA	NA	3	367160	NA	NA	332150	2	279410	NA	170130	300920	NA	3	NA	220540	NA	NA	201230
972	Q3UHD9	Agap2	Arf-GAP with GTPase, ANK repeat and PH domain-containing protein 2	Q3UHD9_LRT(0.002)DS(0.992)QS(0.006)EAVAIQAIR	NA	NA	NA	NA	463770	1	NA	NA	NA	NA	NA	0	NA	NA	342920	556900	2	NA	594760	600980	282700	209590	4	NA	NA	365450	511860	327580	3	NA	NA	211170	379380	2	NA	NA	145080	412380	197370	3	NA	311810	198150	248720	132690
990	Q3UM45	Ppp1r7	Protein phosphatase 1 regulatory subunit 7	Q3UM45_GAGQQQS(1)QEMMEVDR	NA	NA	NA	NA	370260	1	273360	265460	NA	170190	170190	4	297240	NA	313540	387050	3	285590	182070	271360	297360	NA	4	NA	NA	175580	411450	NA	2	269470	NA	290560	329720	3	152070	NA	NA	NA	NA	1	NA	NA	233440	NA	NA
994	Q3UMT1	Ppp1r12c	Protein phosphatase 1 regulatory subunit 12C	Q3UMT1_RGPAEGEEAGPAERS(0.972)PECS(0.014)T(0.014)VDGGSQVR	NA	NA	NA	NA	NA	0	956070	533950	NA	NA	NA	2	NA	NA	290530	NA	1	531430	335910	NA	426900	510740	4	NA	NA	351980	NA	NA	1	NA	NA	490450	520110	2	546030	NA	417180	NA	481480	3	245880	260460	498680	503120	787650
1018	Q3UVX5	Grm5	Metabotropic glutamate receptor 5	Q3UVX5_PRS(1)PS(1)PISTLSHLAGSAGR	NA	NA	NA	244890	NA	1	352960	610300	NA	237940	140270	4	536790	NA	159690	223540	3	121530	666980	289480	224300	152810	5	NA	NA	299890	NA	252160	2	331300	NA	170540	290430	3	NA	NA	NA	NA	NA	0	NA	157400	183800	189220	272080
1023	Q3V0I2	Prr7	Proline-rich protein 7	Q3V0I2_ALELEPLELEGS(0.005)LAGS(0.995)PPGLAPPPPPHR	NA	NA	NA	202670	NA	1	361220	438230	242450	NA	NA	3	NA	NA	NA	NA	0	209110	249220	185100	NA	NA	3	260490	NA	138000	NA	151980	3	196440	NA	NA	233110	2	NA	307630	NA	NA	NA	1	163570	NA	243080	NA	NA
1027	Q3V3V9	Rltpr	Leucine-rich repeat-containing protein 16C	Q3V3V9_PLPPY(0.047)PT(0.179)EPS(0.389)S(0.389)PERS(0.94)PPS(0.048)PAT(0.009)DQR	465960	NA	NA	NA	NA	1	NA	589630	NA	348400	NA	2	707650	NA	324100	NA	2	510980	554410	482060	251200	351220	5	420200	NA	483430	NA	430000	3	592030	430380	451630	425610	4	NA	269800	NA	NA	NA	1	NA	NA	NA	400760	408380
1076	Q5DTL9	Slc4a10	Sodium-driven chloride bicarbonate exchanger	Q5DTL9_EEEQS(1)MLAMEDEGTVQLPLEGHYR	NA	130790	NA	NA	NA	1	383630	351290	NA	NA	NA	2	335430	NA	NA	NA	1	276040	216780	NA	292770	NA	3	204110	NA	129110	NA	NA	2	294000	221570	NA	159160	3	NA	NA	NA	NA	NA	0	NA	NA	NA	NA	157530
1096	Q5HZI1	Mtus1	Microtubule-associated tumor suppressor 1 homolog	Q5HZI1_S(0.999)LLVGS(0.999)APKT(0.322)S(0.759)T(0.759)T(0.099)PGRS(0.043)S(0.03)S(0.03)KPDS(0.96)R	NA	10361000	NA	NA	NA	1	8701700	NA	NA	NA	NA	1	24573000	822800	NA	NA	2	23268000	NA	15604000	NA	18864000	3	10341000	NA	NA	NA	NA	1	NA	14377000	NA	NA	1	8839900	NA	NA	NA	NA	1	4443600	NA	NA	NA	NA
1111	Q5SSL4	Abr	Active breakpoint cluster region-related protein	Q5SSL4_GPPEGSETMPYIDES(0.987)PT(0.012)MS(0.001)PQLSAR	NA	NA	224070	NA	NA	1	437120	NA	587550	NA	361000	3	710850	NA	NA	885100	2	NA	674950	253340	207710	330130	4	894290	NA	NA	NA	226260	2	261500	425840	NA	325800	3	521330	NA	315800	217200	NA	3	226840	515700	NA	NA	223990
1126	Q5U3K5	Rabl6	Rab-like protein 6	Q5U3K5_FPVREDLS(0.976)DVT(0.024)DEDTGPAQPPPPSK	NA	NA	NA	NA	NA	0	1230300	1085200	NA	NA	291340	3	NA	NA	470520	516530	2	697000	892240	517720	NA	332030	4	493970	NA	632330	NA	461910	3	1278200	NA	NA	361800	2	513210	303390	316230	NA	NA	3	327900	NA	NA	373130	694050
1206	Q61361	Bcan	Brevican core protein	Q61361_ELET(0.17)PS(0.83)EEK	NA	NA	NA	NA	NA	0	NA	NA	NA	NA	817940	1	NA	NA	NA	NA	0	2077800	NA	1239000	1333100	NA	3	NA	NA	NA	2208400	1035500	2	NA	NA	NA	1216900	1	NA	NA	NA	NA	NA	0	NA	1108600	NA	NA	NA
1220	Q61644	Pacsin1	Protein kinase C and casein kinase substrate in neurons protein 1	Q61644_KAEGATLSNATGAVEST(0.001)S(0.008)QAGDRGS(0.987)VS(0.785)S(0.203)Y(0.016)DR	NA	NA	NA	1040100	NA	1	NA	1476600	NA	869430	NA	2	2404300	NA	1313500	1245100	3	1204700	3631800	906340	1715200	2539600	5	957280	NA	1268400	NA	1725700	3	1997600	NA	740470	2078300	3	943770	NA	925890	NA	NA	2	NA	1020100	1379700	NA	NA
1309	Q68EF6	Begain	Brain-enriched guanylate kinase-associated protein	Q68EF6_ADS(0.995)FS(0.005)EGDDLSQGHLAEPCFLR	NA	NA	NA	NA	NA	0	NA	516200	159600	175800	NA	3	NA	167240	203100	NA	2	269430	253980	155240	112140	227500	5	NA	NA	NA	NA	NA	0	NA	NA	NA	NA	0	NA	NA	NA	NA	NA	0	155890	NA	NA	NA	215010
1310	Q68EF6	Begain	Brain-enriched guanylate kinase-associated protein	Q68EF6_AEGRAS(1)PLYATYK	NA	NA	NA	757900	NA	1	NA	NA	438560	581730	340370	3	NA	NA	923440	609350	2	717120	896850	544010	1137700	734550	5	NA	NA	615270	991100	620940	3	774580	881640	574890	512700	4	NA	NA	473410	303730	241920	3	NA	429710	2826600	581370	427750
1312	Q68EF6	Begain	Brain-enriched guanylate kinase-associated protein	Q68EF6_GDIYCS(1)DPALYCPDER	NA	NA	NA	NA	NA	0	NA	489670	NA	NA	NA	1	NA	NA	243390	NA	1	332120	NA	NA	248810	357730	3	NA	NA	NA	364730	190320	2	464930	343680	NA	201080	3	265380	NA	NA	NA	NA	1	NA	NA	135910	NA	NA
1341	Q69Z98	Brsk2	Serine/threonine-protein kinase BRSK2	Q69Z98_S(0.001)LPS(0.999)LEDIDPDVLDSMHSLGCFR	NA	NA	NA	NA	NA	0	256430	434740	NA	206450	NA	3	529520	NA	NA	NA	1	370440	374490	NA	NA	220320	3	NA	NA	266060	NA	485580	2	NA	339000	474510	612380	3	NA	NA	NA	NA	NA	0	NA	NA	156250	154930	480970
1357	Q6A065	Cep170	Centrosomal protein of 170 kDa	Q6A065_S(1)IKS(1)DVPVYLK	NA	NA	NA	167750	NA	1	NA	173370	NA	74194	NA	2	285780	NA	NA	107450	2	NA	297950	171950	NA	129620	3	NA	NA	NA	NA	NA	0	NA	NA	NA	NA	0	126360	NA	NA	NA	NA	1	NA	97600	NA	NA	136820
1358	Q6A065	Cep170	Centrosomal protein of 170 kDa	Q6A065_S(1)IKS(1)DVPVYLK	NA	NA	NA	167750	NA	1	NA	173370	NA	74194	NA	2	285780	NA	NA	107450	2	NA	297950	171950	NA	129620	3	NA	NA	NA	NA	NA	0	NA	NA	NA	NA	0	126360	NA	NA	NA	NA	1	NA	97600	NA	NA	136820
1367	Q6IR34	Gpsm1	G-protein-signaling modulator 1	Q6IR34_EGS(0.642)HS(0.358)PLDSADVR	NA	NA	NA	NA	NA	0	388110	148460	NA	NA	104400	3	NA	NA	204880	173400	2	NA	231570	NA	210900	290580	3	NA	NA	NA	249390	NA	1	301940	NA	NA	NA	1	NA	NA	NA	NA	NA	0	NA	NA	NA	NA	113050
1373	Q6NVE8	Wdr44	WD repeat-containing protein 44	Q6NVE8_EYVSNDAT(0.008)QS(0.992)DDEEK	420450	NA	NA	NA	NA	1	338290	447740	NA	NA	NA	2	461850	NA	NA	NA	1	689860	NA	382760	NA	467060	3	214820	73296	NA	NA	NA	2	465230	501890	665040	402860	4	NA	NA	207670	NA	NA	1	NA	NA	NA	363180	NA
1377	Q6NZJ6	Eif4g1	Eukaryotic translation initiation factor 4 gamma 1	Q6NZJ6_REATLPPVS(1)PPK	336130	NA	NA	NA	NA	1	NA	NA	300390	NA	NA	1	NA	170010	NA	295890	2	NA	224040	204610	214790	180890	4	NA	165120	NA	561900	NA	2	NA	336280	NA	NA	1	NA	251140	362740	397820	NA	3	NA	NA	357320	NA	NA
1380	Q6P1I6	Psd2	PH and SEC7 domain-containing protein 2	Q6P1I6_T(0.001)HS(0.02)S(0.956)PALS(0.022)LGHGPVTGSK	NA	NA	NA	NA	337590	1	NA	427350	NA	149490	205740	3	NA	NA	208890	NA	1	381600	169460	NA	NA	263150	3	NA	NA	NA	329790	179400	2	NA	312330	NA	178560	2	249470	NA	135480	NA	NA	2	NA	NA	167460	171830	NA
1386	Q6P5E8	Dgkq	Diacylglycerol kinase theta	Q6P5E8_LGS(1)PAGSPVLGISGR	NA	282710	NA	NA	NA	1	571090	254980	118450	150450	NA	4	270270	87318	160940	319290	4	203690	185510	200260	108840	NA	4	247710	NA	NA	NA	NA	1	151810	NA	NA	213840	2	142140	122110	119620	277280	NA	4	172960	NA	NA	228980	136480
1405	Q6P9Q6	Fkbp15	FK506-binding protein 15	Q6P9Q6_HNQDSQHCSLS(1)GDEEDELFK	NA	NA	NA	709160	NA	1	668160	NA	NA	NA	NA	1	524220	NA	288220	514020	3	357000	NA	NA	540060	459360	3	315830	NA	417370	709720	528430	4	NA	NA	401350	510240	2	548150	NA	244700	NA	NA	2	211480	NA	NA	457720	NA
1425	Q6PB70	Ano8	Anoctamin-8	Q6PB70_RRPGPS(0.005)PDGLLEEGS(0.969)PT(0.026)MVEK	NA	NA	NA	NA	532390	1	1218000	489980	NA	239910	321650	4	NA	NA	491430	465610	2	438460	691670	420190	444770	422730	5	NA	NA	396390	369730	590170	3	NA	358020	598250	457110	3	NA	402570	284290	771370	NA	3	NA	NA	294250	289110	492920
1428	Q6PD24	Ankrd13d	Ankyrin repeat domain-containing protein 13D	Q6PD24_GPES(1)PQKT(0.891)PPS(0.109)PAPPSFEEQLR	NA	501450	NA	NA	NA	1	840220	433680	NA	NA	290050	3	NA	NA	267980	NA	1	328070	459010	296680	NA	321690	4	406280	NA	378470	NA	328320	3	NA	NA	NA	272390	1	NA	NA	346350	248770	NA	2	NA	265220	317790	232480	356870
1432	Q6PDG8	Mon1a	Vacuolar fusion protein MON1 homolog A	Q6PDG8_S(1)YEDLTELEDR	415960	NA	NA	NA	NA	1	346000	209890	NA	NA	NA	2	280540	NA	161920	NA	2	249590	399550	247740	NA	NA	3	197470	NA	NA	NA	140880	2	162620	NA	NA	NA	1	NA	NA	121690	NA	NA	1	NA	NA	NA	NA	165990
1439	Q6PE13	Prrt3	Proline-rich transmembrane protein 3	Q6PE13_GSVGPAPS(0.994)LS(0.006)ELDLRPPS(0.083)PINLS(0.917)R	NA	NA	1305200	NA	NA	1	2968700	395850	90000	NA	NA	3	NA	1097000	NA	NA	1	1926900	393900	1031400	NA	NA	3	2164200	NA	NA	NA	NA	1	1295900	NA	NA	NA	1	NA	NA	834830	NA	NA	1	207530	NA	NA	NA	NA
1489	Q6ZQ58	Larp1	La-related protein 1	Q6ZQ58_GLS(0.019)AS(0.981)LPDLDSESWIEVK	NA	256890	NA	NA	NA	1	409420	238840	NA	84617	NA	3	NA	NA	NA	NA	0	199230	375710	NA	NA	120860	3	256710	NA	NA	NA	146130	2	212290	154370	166190	248910	4	162330	74186	NA	NA	NA	2	125170	NA	127830	NA	NA
1504	Q7TME0	Lppr4	Lipid phosphate phosphatase-related protein type 4	Q7TME0_DAS(0.011)S(0.989)LTNLK	NA	176610	NA	NA	NA	1	138570	241300	NA	131320	NA	3	169780	NA	139350	191080	3	NA	240520	171370	NA	222100	3	NA	NA	217920	223320	155550	3	224200	NA	NA	146490	2	147380	NA	157710	86692	NA	3	NA	135120	132630	NA	108300
1520	Q7TPB0	Lppr3	Lipid phosphate phosphatase-related protein type 3	Q7TPB0_GLGLPDEAS(1)PVHLR	NA	NA	NA	NA	NA	0	346490	NA	NA	NA	85074	2	237970	97399	113160	153620	4	NA	258710	NA	114630	156810	3	169940	NA	NA	NA	NA	1	NA	NA	NA	NA	0	217760	NA	NA	NA	NA	1	NA	NA	NA	NA	NA
1575	Q80TV8	Clasp1	CLIP-associating protein 1	Q80TV8_SRS(1)DIDVNAAASAK	NA	NA	NA	NA	NA	0	NA	NA	NA	NA	NA	0	NA	NA	560760	NA	1	NA	NA	722260	481900	900420	3	NA	NA	NA	NA	NA	0	NA	NA	NA	NA	0	NA	NA	NA	NA	NA	0	NA	NA	NA	NA	NA
1625	Q80VP1	Epn1	Epsin-1	Q80VP1_T(0.153)PES(0.847)FLGPNAALVDLDSLVSR	NA	NA	NA	NA	229520	1	279510	NA	NA	NA	91405	2	NA	NA	NA	NA	0	NA	247000	NA	121260	151680	3	173360	81633	NA	NA	156130	3	165450	NA	NA	169940	2	NA	143810	162080	NA	NA	2	179100	NA	NA	133690	NA
1631	Q80WT5	Aftph	Aftiphilin	Q80WT5_HLLETHS(0.12)S(0.88)PAK	NA	NA	198850	NA	NA	1	NA	NA	279640	NA	NA	1	447060	NA	NA	467720	2	NA	NA	345010	322420	184920	3	NA	NA	NA	NA	NA	0	298700	NA	496730	NA	2	NA	NA	NA	239300	NA	1	NA	NA	NA	NA	NA
1671	Q80YX1	Tnc	Tenascin	Q80YX1_LPMGSQCSVDLESAS(1)GEK	577330	NA	NA	NA	NA	1	319890	308220	NA	278550	247430	4	418710	NA	171560	NA	2	442160	NA	NA	144850	201230	3	NA	118620	NA	298640	NA	2	196180	NA	NA	291330	2	288650	NA	180390	166450	139920	4	NA	NA	NA	309640	162110
1683	Q810B9	Slitrk3	SLIT and NTRK-like protein 3	Q810B9_LFEDSGGNS(0.003)GGS(0.044)GGGGRPT(0.111)LS(0.111)S(0.73)PEK	NA	NA	153080	NA	NA	1	NA	NA	262610	NA	NA	1	658330	NA	362640	NA	2	NA	460690	658540	NA	363400	3	373550	178080	472940	NA	392500	4	NA	NA	322800	NA	1	NA	NA	NA	348330	NA	1	NA	NA	NA	NA	NA
1689	Q811P8	Arhgap32	Rho GTPase-activating protein 32	Q811P8_LSPFFTLDLS(0.947)PT(0.053)DDK	NA	NA	NA	114510	NA	1	NA	185760	NA	136250	NA	2	162850	NA	91298	137820	3	191310	256400	NA	NA	92917	3	NA	NA	NA	NA	NA	0	NA	NA	126780	101200	2	NA	NA	NA	NA	NA	0	NA	145610	NA	NA	157710
1692	Q812A2	Srgap3	SLIT-ROBO Rho GTPase-activating protein 3	Q812A2_MAT(0.002)FGS(0.996)AGS(0.001)INYPDK	NA	253010	NA	NA	NA	1	420970	NA	NA	NA	NA	1	NA	NA	NA	NA	0	NA	284910	351170	NA	208580	3	NA	NA	NA	NA	NA	0	NA	NA	269430	NA	1	NA	NA	164560	NA	NA	1	NA	NA	304460	NA	NA
1717	Q8BGD9	Eif4b	Eukaryotic translation initiation factor 4B	Q8BGD9_S(0.058)QS(0.941)S(0.001)DTEQPS(0.975)PT(0.011)S(0.014)GGGK	NA	NA	NA	NA	719890	1	NA	686140	NA	NA	NA	1	NA	NA	260580	NA	1	NA	480910	390380	296710	NA	3	NA	NA	314940	NA	500330	2	485250	NA	328500	392530	3	328480	344590	159550	NA	NA	3	NA	243170	NA	NA	NA
1718	Q8BGD9	Eif4b	Eukaryotic translation initiation factor 4B	Q8BGD9_S(0.058)QS(0.941)S(0.001)DTEQPS(0.975)PT(0.011)S(0.014)GGGK	NA	NA	NA	NA	719890	1	NA	686140	NA	NA	NA	1	NA	NA	260580	NA	1	NA	480910	390380	296710	NA	3	NA	NA	314940	NA	500330	2	485250	NA	328500	392530	3	328480	344590	159550	NA	NA	3	NA	243170	NA	NA	NA
1722	Q8BGT8	Phyhipl	Phytanoyl-CoA hydroxylase-interacting protein-like	Q8BGT8_NLS(1)LEAIQLCDR	136210	NA	NA	NA	NA	1	296680	201260	NA	63961	NA	3	NA	NA	NA	NA	0	219510	NA	154330	NA	95421	3	293220	NA	NA	222760	NA	2	NA	NA	NA	103930	1	259430	NA	NA	NA	NA	1	NA	NA	149990	NA	NA
1739	Q8BIE6	Frmd4a	FERM domain-containing protein 4A	Q8BIE6_AAGALGSAS(0.001)S(0.045)GS(0.953)MPNLAAR	NA	NA	NA	NA	NA	0	461360	NA	NA	195020	138470	3	305310	NA	163750	NA	2	250720	324090	228160	NA	141720	4	311960	116050	234500	297320	156280	5	217370	NA	NA	250150	2	NA	149880	NA	238730	214820	3	NA	NA	NA	NA	NA
1744	Q8BJF9	Chmp2b	Charged multivesicular body protein 2b	Q8BJF9_AT(0.001)IS(0.999)DEEIER	NA	NA	NA	364370	NA	1	338160	710210	309640	229080	240450	5	442350	NA	323960	366100	3	NA	471780	368760	340110	367210	4	NA	NA	NA	228010	299190	2	NA	578550	468260	437750	3	NA	257130	220060	285410	NA	3	NA	NA	346950	NA	261380
1749	Q8BJI1	Slc6a17	Sodium-dependent neutral amino acid transporter SLC6A17	Q8BJI1_VPS(1)EAPSPMPTHR	NA	NA	NA	NA	NA	0	450010	371070	NA	NA	NA	2	381280	NA	NA	NA	1	174600	1038600	NA	NA	503640	3	457680	NA	NA	NA	NA	1	558450	NA	NA	NA	1	NA	194550	NA	NA	NA	1	NA	NA	NA	NA	NA
1750	Q8BJI1	Slc6a17	Sodium-dependent neutral amino acid transporter SLC6A17	Q8BJI1_VPS(0.007)EAPS(0.977)PMPT(0.017)HR	NA	233840	NA	NA	NA	1	401870	238430	NA	NA	NA	2	NA	NA	149940	343350	2	166940	688890	366610	204560	460950	5	208970	NA	NA	NA	NA	1	460800	NA	NA	NA	1	NA	NA	NA	NA	NA	0	195860	NA	NA	NA	NA
1752	Q8BKX1	Baiap2	Brain-specific angiogenesis inhibitor 1-associated protein 2	Q8BKX1_LSDS(0.001)YS(0.757)NT(0.241)LPVR	NA	381330	NA	NA	NA	1	214960	250330	154530	NA	96088	4	117420	NA	NA	NA	1	NA	342830	NA	153520	243280	3	223220	NA	NA	NA	119620	2	236900	NA	NA	123620	2	NA	154150	NA	NA	105050	2	175320	195170	NA	NA	NA
1763	Q8BL97	Srsf7	Serine/arginine-rich splicing factor 7	Q8BL97_S(0.986)RS(0.012)GS(0.002)IIGSR	NA	NA	NA	356470	NA	1	NA	NA	NA	NA	NA	0	NA	NA	NA	NA	0	250480	NA	243040	439670	203390	4	244520	NA	201820	267860	NA	3	NA	NA	NA	198110	1	NA	NA	NA	NA	268870	1	286580	NA	198640	NA	185810
1764	Q8BLF1	Nceh1	Neutral cholesterol ester hydrolase 1	Q8BLF1_IS(0.662)Y(0.599)Y(0.599)DQLCT(0.07)T(0.07)MAEELNAVIVS(0.322)IEY(0.678)R	NA	NA	NA	NA	NA	0	917360	1559000	1442100	NA	3003300	4	NA	NA	1754800	2105900	2	NA	1463500	1794100	NA	1806100	3	1362000	NA	NA	3259200	2221000	3	1171000	NA	1855200	NA	2	NA	NA	NA	2065100	NA	1	NA	2107900	1753700	2975300	NA
1765	Q8BLQ9	Cadm2	Cell adhesion molecule 2	Q8BLQ9_GAEDAPDADTAIINAEGS(1)QVNAEEK	NA	NA	NA	NA	NA	0	480960	879620	NA	576550	268050	4	951320	116360	192550	403990	4	427780	501210	NA	315550	NA	3	480870	NA	321290	NA	722330	3	413520	NA	NA	240060	2	672710	411090	NA	228720	NA	3	144500	239140	321000	190990	252330
1835	Q8BUV3	Gphn	Gephyrin;Molybdopterin adenylyltransferase;Molybdopterin molybdenumtransferase	Q8BUV3_AS(0.968)HS(0.032)AVDITK	NA	NA	394940	NA	NA	1	1184200	NA	NA	NA	NA	1	NA	NA	NA	NA	0	1020900	NA	NA	1244600	1262300	3	NA	NA	NA	NA	NA	0	1475000	1115400	NA	NA	2	NA	NA	NA	NA	NA	0	NA	NA	NA	NA	NA
1840	Q8BUV3	Gphn	Gephyrin;Molybdopterin adenylyltransferase;Molybdopterin molybdenumtransferase	Q8BUV3_EVHDELEDLPS(1)PPPPLS(0.612)PPPT(0.316)T(0.167)S(0.904)PHK	NA	NA	NA	930460	NA	1	NA	1341700	NA	NA	NA	1	NA	NA	NA	NA	0	NA	1137000	723060	516270	639080	4	NA	NA	457730	NA	749960	2	967860	NA	NA	NA	1	NA	NA	NA	NA	NA	0	NA	NA	NA	NA	621510
1849	Q8BY02	Nkrf	NF-kappa-B-repressing factor	Q8BY02_EKILHMAEGIDIGEMPS(0.965)Y(0.287)DLMLPKPS(0.748)K	NA	NA	NA	NA	NA	0	1483600	3843300	NA	6004900	1697800	4	3945700	1156400	2458500	2658500	4	NA	NA	1763000	1464500	2521300	3	3092300	1122700	2098500	3046100	NA	4	NA	3712700	4222700	NA	2	NA	1062400	3991900	1459300	NA	3	1716000	1999500	NA	1945000	1949200
1850	Q8BY02	Nkrf	NF-kappa-B-repressing factor	Q8BY02_EKILHMAEGIDIGEMPS(0.787)Y(0.23)DLMLPKPS(0.984)K	NA	NA	NA	NA	NA	0	1483600	3843300	NA	6004900	1697800	4	3945700	1156400	2458500	2658500	4	NA	NA	1763000	1464500	2521300	3	3092300	1122700	2098500	3046100	NA	4	NA	3712700	4222700	NA	2	NA	1062400	3991900	1459300	NA	3	1716000	1999500	NA	1945000	1949200
1851	Q8BYI8	Kiaa1467	Uncharacterized protein KIAA1467	Q8BYI8_SALGDLPEPDS(1)DADVAGAAK	NA	NA	NA	NA	NA	0	NA	564960	NA	NA	NA	1	416770	NA	162970	NA	2	316250	331120	258550	NA	NA	3	NA	NA	NA	NA	203210	1	NA	233670	216390	NA	2	286700	130730	NA	NA	NA	2	NA	NA	NA	NA	NA
1879	Q8C3Q5	Shisa7	Protein shisa-7	Q8C3Q5_S(0.148)S(0.533)S(0.318)LT(0.001)PGLGGPDSMAPR	NA	NA	NA	NA	NA	0	456830	477050	NA	163380	NA	3	NA	NA	NA	NA	0	368760	473290	NA	NA	155540	3	279980	167550	NA	NA	NA	2	439270	NA	NA	NA	1	411320	190190	72739	142920	NA	4	313870	NA	232030	NA	NA
1885	Q8C419	Gpr158	Probable G-protein coupled receptor 158	Q8C419_S(0.994)IDKT(0.006)EVCPWEIHSQSLLEDENR	NA	NA	NA	NA	NA	0	NA	NA	NA	NA	NA	0	NA	NA	NA	192740	1	NA	NA	267700	295430	199780	3	NA	NA	NA	NA	176250	1	NA	NA	NA	188360	1	NA	NA	NA	NA	NA	0	NA	NA	NA	NA	NA
1904	Q8C8R3	Ank2	Ankyrin-2	Q8C8R3_ETTQPETCDGHGCETVSPSNSATPVS(0.006)LGVQS(0.994)PEHK	676560	NA	NA	NA	NA	1	NA	NA	NA	369580	322120	2	NA	NA	916350	469800	2	636590	NA	757180	871820	1025700	4	311060	NA	1032700	NA	481750	3	533880	NA	NA	493450	2	NA	NA	NA	NA	284680	1	207210	NA	374570	NA	338280
1924	Q8C8R3	Ank2	Ankyrin-2	Q8C8R3_S(1)VIEIPTAPVDNVPSAESK	NA	424080	NA	NA	NA	1	926500	NA	120160	NA	NA	2	NA	NA	NA	205190	1	326500	733220	278260	150130	337930	5	NA	NA	NA	NA	NA	0	417600	NA	NA	NA	1	NA	NA	NA	139360	NA	1	533310	NA	NA	NA	NA
1948	Q8CDA1	Inpp5f	Phosphatidylinositide phosphatase SAC2	Q8CDA1_GLES(1)PLKK	NA	NA	NA	NA	NA	0	277450	NA	NA	NA	NA	1	NA	NA	NA	NA	0	145540	216790	260710	NA	NA	3	198380	NA	NA	NA	NA	1	136650	NA	NA	NA	1	125760	NA	NA	NA	NA	1	115340	142380	NA	NA	NA
1951	Q8CFI0	Nedd4l	E3 ubiquitin-protein ligase NEDD4-like	Q8CFI0_S(0.056)LS(0.935)S(0.009)PTVTLSAPLEGAK	NA	NA	199050	NA	NA	1	636690	543300	262130	252970	184110	5	389100	163740	NA	NA	2	NA	554530	NA	256810	305180	3	494850	NA	NA	NA	286680	2	611810	NA	NA	NA	1	479980	434800	196390	NA	NA	3	561050	NA	NA	294120	236040
1960	Q8CH09	Sugp2	SURP and G-patch domain-containing protein 2	Q8CH09_GRS(1)LNIADQEGTLLGK	NA	NA	NA	NA	NA	0	399840	649390	242120	219710	311390	5	579170	NA	171490	388750	3	NA	329550	221570	NA	368300	3	364080	NA	NA	247000	NA	2	408890	283260	NA	NA	2	483250	167550	294460	NA	159480	4	344430	NA	235720	NA	252070
1969	Q8CHC4	Synj1	Synaptojanin-1	Q8CHC4_T(0.586)S(0.637)PCQS(0.76)PT(0.017)VPEYSAPSLPIRPSR	NA	NA	NA	NA	NA	0	860760	473560	NA	NA	NA	2	408920	NA	261300	NA	2	382080	1077200	561950	335990	655320	5	487130	NA	286090	NA	348670	3	NA	NA	NA	NA	0	NA	NA	192970	NA	NA	1	NA	NA	NA	NA	255010
1987	Q8CI71	Ccdc132	Coiled-coil domain-containing protein 132	Q8CI71_SAYQDY(0.001)DS(0.048)DS(0.951)DVPEELK	NA	NA	NA	329630	NA	1	NA	664150	NA	227910	NA	2	585840	NA	164850	NA	2	595000	364560	375990	206860	323340	5	NA	NA	181810	NA	273230	2	329300	411310	501370	290750	4	NA	NA	NA	NA	NA	0	NA	NA	163080	204910	283880
2048	Q8K2L8	Trappc12	Trafficking protein particle complex subunit 12	Q8K2L8_LS(0.006)S(0.016)LT(0.003)APVGEKS(0.956)PDS(0.008)T(0.008)S(0.003)PSYSTR	NA	NA	NA	NA	420890	1	NA	NA	236170	185910	255650	3	NA	NA	471780	229350	2	NA	455700	361010	348870	NA	3	NA	NA	449330	NA	NA	1	NA	NA	NA	NA	0	NA	NA	209860	241650	NA	2	NA	NA	381790	318670	NA
2049	Q8K2P7	Slc38a1	Sodium-coupled neutral amino acid transporter 1	Q8K2P7_RS(0.912)LT(0.055)NS(0.033)HLEK	NA	253110	NA	NA	NA	1	NA	NA	225790	NA	NA	1	NA	NA	193900	NA	1	NA	NA	196560	221180	238350	3	NA	NA	NA	NA	NA	0	NA	NA	325740	NA	1	NA	NA	NA	NA	164020	1	NA	199270	NA	NA	NA
2107	Q8R361	Rab11fip5	Rab11 family-interacting protein 5	Q8R361_S(0.997)PS(0.003)HSSWLSTEGGR	NA	NA	NA	NA	399780	1	736950	NA	NA	NA	NA	1	230010	NA	302760	564950	3	NA	593330	491440	261350	536460	4	307140	NA	NA	407160	200240	3	339840	NA	NA	176880	2	NA	NA	141770	281260	268490	3	168170	NA	162960	NA	258930
2126	Q8R4U7	Luzp1	Leucine zipper protein 1	Q8R4U7_EKPDS(1)DDDLDIESFVTAK	NA	NA	NA	194170	NA	1	178040	358760	NA	NA	83583	3	NA	NA	NA	NA	0	317120	232730	212170	241050	199970	5	NA	NA	NA	NA	NA	0	256370	NA	NA	218170	2	NA	NA	NA	NA	NA	0	NA	NA	208860	NA	NA
2139	Q8VCY8	Lppr2	Lipid phosphate phosphatase-related protein type 2	Q8VCY8_LSPWEDLSQAPT(0.001)MDS(0.999)PLEK	NA	NA	NA	219660	NA	1	165430	199880	NA	NA	NA	2	NA	NA	NA	NA	0	151330	274600	NA	NA	147830	3	NA	NA	NA	NA	163660	1	NA	NA	NA	226040	1	NA	NA	NA	NA	NA	0	NA	NA	193210	NA	175410
2168	Q8VD37	Sgip1	SH3-containing GRB2-like protein 3-interacting protein 1	Q8VD37_YNSPELDEEGYSIRPEEPGS(0.843)T(0.157)K	NA	451060	NA	NA	NA	1	615770	427800	400480	NA	NA	3	NA	NA	NA	NA	0	NA	604520	486380	315740	NA	3	318120	NA	NA	NA	NA	1	407180	NA	393600	NA	2	604020	220570	NA	NA	NA	2	NA	712370	NA	NA	NA
2174	Q8VDN4	Ccdc92	Coiled-coil domain-containing protein 92	Q8VDN4_S(0.921)LS(0.079)APLHPEFEEVYR	NA	489900	NA	NA	NA	1	NA	386800	NA	NA	NA	1	604080	NA	NA	675480	2	530920	537500	517740	483860	552940	5	458280	268330	544780	448570	604120	5	NA	NA	461660	458380	2	NA	530090	315110	739140	456840	4	NA	565470	559170	413210	447120
2176	Q8VDP4	Ccar2	Cell cycle and apoptosis regulator protein 2	Q8VDP4_DEVQNEGT(0.013)AAES(0.045)DS(0.942)PLK	NA	NA	NA	NA	NA	0	424270	NA	NA	NA	NA	1	408500	NA	NA	NA	1	602620	395830	NA	162280	NA	3	301830	NA	NA	NA	NA	1	327820	NA	NA	NA	1	NA	195800	NA	NA	NA	1	197720	255940	NA	NA	NA
2212	Q91V36	Nrbp2	Nuclear receptor-binding protein 2	Q91V36_EREREDES(0.999)EDES(0.001)DILEESPCGR	NA	NA	NA	413150	NA	1	557160	303550	NA	NA	252400	3	NA	NA	NA	444620	1	598740	287530	NA	NA	395300	3	NA	NA	NA	NA	NA	0	316700	NA	NA	402400	2	NA	NA	NA	NA	NA	0	NA	242300	NA	464210	562390
2222	Q91WG7	Dgkg	Diacylglycerol kinase gamma	Q91WG7_EGASSSEPNVS(0.008)DYNS(0.992)DNAAK	NA	NA	NA	283400	NA	1	236280	233490	239130	NA	217800	4	389680	NA	NA	NA	1	315900	NA	NA	204510	228170	3	101630	NA	208240	NA	237900	3	NA	249930	139610	290030	3	NA	NA	136570	NA	NA	1	NA	NA	208340	250110	194190
2235	Q91XM9	Dlg2	Disks large homolog 2	Q91XM9_TSLPPIS(0.003)PGRY(0.001)S(0.997)PIPK	NA	NA	NA	NA	NA	0	NA	NA	NA	NA	NA	0	NA	NA	310840	NA	1	479720	NA	NA	607460	347650	3	NA	NA	NA	NA	NA	0	NA	NA	NA	NA	0	NA	NA	NA	NA	NA	0	NA	NA	NA	NA	NA
2241	Q91XV3	Basp1	Brain acid soluble protein 1	Q91XV3_ETPAAS(0.058)EAPS(0.821)S(0.12)AAK	NA	NA	NA	NA	1474400	1	NA	NA	NA	NA	407840	1	NA	200980	NA	NA	1	704650	NA	679840	950300	788260	4	NA	NA	466560	NA	485380	2	911800	663620	490040	588360	4	NA	NA	539750	449670	490080	3	NA	330130	743670	572080	626780
2245	Q91XV3	Basp1	Brain acid soluble protein 1	Q91XV3_SDAAPAASDSKPSSAEPAPS(0.077)S(0.799)KET(0.077)PAAS(0.045)EAPS(0.001)S(0.001)AAK	NA	1359100	NA	NA	NA	1	NA	NA	849600	NA	NA	1	1039400	NA	NA	NA	1	1293700	2562900	NA	1701500	1136300	4	NA	NA	NA	NA	NA	0	NA	NA	NA	1411200	1	NA	1172300	NA	NA	NA	1	1619300	785910	NA	NA	NA
2264	Q922S4	Pde2a	cGMP-dependent 3,5-cyclic phosphodiesterase	Q922S4_GLPS(0.933)NNS(0.067)LDFLDEEYEVPDLDGTR	NA	176120	NA	NA	NA	1	NA	409390	NA	NA	NA	1	258340	NA	NA	NA	1	232040	372650	277410	154700	532630	5	NA	NA	NA	NA	210210	1	491030	229110	266130	NA	3	NA	NA	159120	NA	NA	1	NA	NA	NA	NA	232890
2269	Q924N4	Slc12a6	Solute carrier family 12 member 6	Q924N4_LTSIGS(0.999)DEDEET(0.001)ETYQEK	NA	NA	NA	436120	NA	1	576950	634660	400670	471780	259070	5	464920	NA	371980	NA	2	395670	717140	306640	NA	NA	3	205810	NA	NA	401640	NA	2	581000	569260	NA	NA	2	NA	NA	NA	NA	NA	0	247100	217860	NA	NA	NA
2274	Q99104	Myo5a	Unconventional myosin-Va	Q99104_RT(0.03)S(0.248)S(0.721)IADEGTYTLDSILR	NA	NA	NA	NA	NA	0	NA	NA	NA	NA	NA	0	NA	NA	NA	NA	0	107570	165000	150840	NA	NA	3	132380	NA	NA	NA	NA	1	NA	NA	NA	NA	0	257150	NA	NA	NA	NA	1	NA	NA	NA	NA	NA
2294	Q99MR1	Gigyf1	PERQ amino acid-rich with GYF domain-containing protein 1	Q99MR1_GLEEEEEEEEEPS(1)EGVDEERPEAGGK	NA	379660	NA	NA	NA	1	640270	513870	NA	260470	NA	3	513270	NA	NA	NA	1	547540	769150	NA	504010	405910	4	470360	NA	NA	NA	NA	1	430290	NA	NA	480050	2	NA	369000	370170	NA	NA	2	NA	NA	383630	392780	NA
2309	Q99NF2	Nsmf	NMDA receptor synaptonuclear signaling and neuronal migration factor	Q99NF2_MYS(1)VDGVSDDVPIR	155920	NA	NA	NA	NA	1	NA	NA	NA	122790	NA	1	NA	NA	74403	191700	2	152960	120570	109010	121070	188180	5	127970	NA	131540	NA	129930	3	138690	NA	NA	153710	2	NA	126620	NA	NA	NA	1	NA	NA	NA	NA	NA
2315	Q99P72	Rtn4	Reticulon-4	Q99P72_ES(0.001)ET(0.001)FS(0.005)DS(0.547)S(0.445)PIEIIDEFPTFVSAK	NA	NA	NA	NA	241950	1	NA	NA	297630	315360	147870	3	453180	NA	NA	383060	2	446000	NA	255930	288980	NA	3	NA	NA	445620	NA	NA	1	365630	NA	NA	NA	1	NA	NA	NA	342400	NA	1	NA	210820	348480	378950	NA
2332	Q99PD7	Slc24a3	Sodium/potassium/calcium exchanger 3	Q99PD7_KAS(1)VIMVDELLSAYPHQLSFSEAGLR	NA	NA	NA	159610	NA	1	998250	469230	212800	NA	125050	4	483050	NA	NA	155650	2	416350	236230	132970	261560	NA	4	219700	NA	185160	114650	472590	4	NA	531420	342140	207210	3	177690	NA	192190	388810	NA	3	NA	194040	293810	419400	391680
2335	Q99PT1	Arhgdia	Rho GDP-dissociation inhibitor 1	Q99PT1_AEQEPTAEQLAQIAAENEEDEHS(0.994)VNY(0.006)KPPAQK	NA	NA	NA	NA	NA	0	1777900	683190	NA	392770	NA	3	NA	NA	450480	NA	1	NA	1051400	691330	NA	597150	3	NA	505200	876310	NA	NA	2	728000	490920	NA	823020	3	NA	397770	NA	NA	NA	1	NA	538620	765220	NA	850010
2364	Q9CWE0	Mtfr1l	Mitochondrial fission regulator 1-like	Q9CWE0_AS(0.03)S(0.97)FADMMGILK	NA	NA	NA	82590	NA	1	NA	117890	NA	NA	NA	1	168760	NA	NA	97647	2	93680	91615	NA	NA	88026	3	NA	NA	NA	NA	NA	0	NA	NA	100730	NA	1	NA	NA	NA	NA	NA	0	NA	NA	NA	NA	129650
2365	Q9CWU4	0	UPF0690 protein C1orf52 homolog	Q9CWU4_LLPEGEETVES(1)DDDKDER	NA	208560	NA	NA	NA	1	NA	NA	NA	253590	NA	1	269630	NA	NA	NA	1	NA	503500	387320	219520	362370	4	NA	NA	202960	NA	265040	2	422280	305050	334130	272420	4	NA	NA	NA	NA	NA	0	125270	NA	375620	191420	235130
2373	Q9CZ44	Nsfl1c	NSFL1 cofactor p47	Q9CZ44_RRHS(1)GQDVHVVLK	NA	NA	NA	769270	NA	1	355240	NA	292450	302060	NA	3	349050	NA	462040	539940	3	NA	NA	277710	583060	727230	3	NA	NA	664490	NA	446710	2	NA	NA	558350	701420	2	NA	NA	218440	562530	854680	3	NA	NA	NA	555220	790470
2391	Q9D3A8	Nos1ap	Carboxyl-terminal PDZ ligand of neuronal nitric oxide synthase protein	Q9D3A8_DGGSHIDSTVSPHPQEPMLT(0.237)AS(0.763)PR	NA	NA	NA	NA	NA	0	651770	NA	NA	NA	NA	1	468530	NA	352330	530690	3	367050	768310	NA	NA	605750	3	511390	NA	341610	NA	NA	2	NA	181740	NA	274210	2	NA	NA	NA	438660	NA	1	259060	NA	385010	NA	336210
2392	Q9D3A9	Ttyh1	Protein tweety homolog 1	Q9D3A9_RFVQWQSS(1)I	NA	NA	NA	145540	NA	1	299080	188950	NA	146880	114040	4	346370	NA	112240	NA	2	253040	217210	174730	152000	191460	5	280250	NA	NA	NA	NA	1	256250	255390	185650	NA	3	127230	166800	NA	NA	NA	2	NA	NA	NA	132930	116010
2399	Q9D4J7	Phf6	PHD finger protein 6	Q9D4J7_TAHNSEADLEESFNEHELEPS(0.128)S(0.872)PK	NA	NA	NA	NA	NA	0	NA	618100	NA	NA	NA	1	NA	NA	256640	NA	1	446170	494550	301830	NA	NA	3	NA	NA	NA	NA	NA	0	NA	447410	NA	419540	2	NA	NA	NA	NA	NA	0	NA	NA	450550	NA	NA
2401	Q9D5V6	Syap1	Synapse-associated protein 1	Q9D5V6_LS(0.019)AGAAPS(0.763)EES(0.214)PERPVEPT(0.003)EEQQQQPPTEDPQFLHQAK	NA	NA	NA	NA	808920	1	797770	NA	NA	378290	NA	2	NA	NA	657670	950950	2	825330	1112000	NA	NA	667050	3	447950	NA	NA	798570	NA	2	NA	NA	683070	768110	2	1209800	NA	380070	818890	NA	3	432710	311830	NA	NA	NA
2403	Q9D6E4	Ttc9b	Tetratricopeptide repeat protein 9B	Q9D6E4_PGGLPTPS(0.016)PGPT(0.191)T(0.191)S(0.602)PGPAR	NA	NA	NA	NA	NA	0	NA	309090	130080	NA	NA	2	NA	NA	232530	325060	2	NA	480420	238260	264080	NA	3	401160	NA	NA	NA	NA	1	338610	172560	NA	NA	2	NA	NA	NA	NA	NA	0	NA	NA	NA	NA	NA
2404	Q9D6W8	0	Uncharacterized protein C17orf59 homolog	Q9D6W8_T(0.068)LS(0.932)GEEEAESVGVSSR	NA	NA	144640	NA	NA	1	NA	NA	NA	NA	NA	0	305580	NA	NA	NA	1	357670	423220	250740	NA	NA	3	280670	214560	NA	NA	NA	2	NA	NA	NA	NA	0	NA	NA	NA	NA	NA	0	218520	NA	NA	NA	NA
2426	Q9DBS2	Tprg1l	Tumor protein p63-regulated gene 1-like protein	Q9DBS2_DTVDSAGT(0.009)S(0.917)PT(0.073)AVLAAGEDAGAGRPGAGT(0.001)PLR	571570	NA	NA	NA	NA	1	2131500	1763400	447520	457870	NA	4	NA	457420	NA	779860	2	911340	2811700	843790	591420	1092400	5	1868200	NA	943320	1076500	635910	4	1969400	481360	NA	NA	2	1198300	741910	447710	782530	875060	5	1537700	593950	631270	586170	346490
2446	Q9EPJ9	Arfgap1	ADP-ribosylation factor GTPase-activating protein 1	Q9EPJ9_EWSLES(0.058)S(0.747)PAQNWT(0.195)PPQPK	NA	193630	NA	NA	NA	1	NA	212970	NA	156700	164520	3	370900	NA	203320	NA	2	NA	311480	173970	149830	210660	4	231020	NA	192780	NA	230010	3	274500	185590	173810	237280	4	NA	NA	127730	NA	NA	1	NA	NA	NA	NA	NA
2459	Q9ERU9	Ranbp2	E3 SUMO-protein ligase RanBP2	Q9ERU9_GGEDEDGS(1)DEDVVHNEDIHFEPIVSLPEVEVK	NA	NA	NA	453780	NA	1	NA	345840	NA	NA	NA	1	NA	NA	NA	NA	0	464840	488750	244050	NA	309700	4	NA	NA	NA	NA	303250	1	NA	372100	390120	444180	3	NA	NA	NA	NA	NA	0	NA	NA	NA	NA	643760
2528	Q9JM52	Mink1	Misshapen-like kinase 1	Q9JM52_LDSSPVLS(1)PGNK	NA	NA	NA	386380	NA	1	426150	NA	291240	176740	272730	4	541680	NA	NA	NA	1	482150	367700	306980	296380	NA	4	321170	NA	303580	541410	218540	4	489160	NA	NA	384950	2	379290	NA	172300	NA	NA	2	192320	NA	284020	NA	NA
2530	Q9JM52	Mink1	Misshapen-like kinase 1	Q9JM52_SQS(1)LQDQPTR	NA	NA	NA	NA	1558900	1	NA	531740	NA	256050	NA	2	498040	NA	430840	NA	2	NA	NA	753450	595820	1503800	3	467790	NA	NA	1744200	NA	2	570080	NA	NA	417860	2	423020	NA	NA	NA	NA	1	248940	NA	NA	NA	330580
2565	Q9QXL2	Kif21a	Kinesin-like protein KIF21A	Q9QXL2_LISES(0.957)S(0.043)PMNEFETLTAK	457760	NA	NA	NA	NA	1	NA	NA	252800	NA	338100	2	NA	270730	NA	589610	2	NA	NA	462490	392680	420290	3	NA	NA	NA	NA	545520	1	669890	NA	NA	612180	2	NA	NA	369890	NA	NA	1	NA	NA	NA	NA	NA
2599	Q9QYB8	Add2	Beta-adducin	Q9QYB8_DIAT(0.006)EKPGS(0.994)PVKS(0.979)T(0.03)PAS(0.849)PVQS(0.105)PS(0.037)K	NA	NA	NA	NA	NA	0	NA	NA	NA	NA	NA	0	551580	NA	NA	NA	1	411550	654250	429990	NA	688440	4	NA	NA	NA	NA	328350	1	NA	NA	NA	372390	1	NA	NA	NA	NA	NA	0	NA	NA	275280	NA	482570
2600	Q9QYB8	Add2	Beta-adducin	Q9QYB8_STPAS(1)PVQS(0.904)PS(0.096)K	4152200	NA	NA	NA	NA	1	NA	NA	NA	NA	NA	0	5567000	NA	NA	NA	1	411550	654250	429990	NA	688440	4	NA	538420	NA	NA	328350	2	NA	NA	NA	372390	1	NA	NA	NA	NA	NA	0	NA	NA	275280	NA	482570
2633	Q9QYG0	Ndrg2	Protein NDRG2	Q9QYG0_TASLT(0.009)S(0.728)AAS(0.262)IDGSR	NA	NA	NA	942870	NA	1	NA	2109500	NA	NA	136430	2	NA	NA	NA	1523600	1	245380	NA	258420	810580	143960	4	NA	NA	976030	NA	NA	1	180960	NA	NA	1212400	2	286220	121570	121750	135440	NA	4	144140	NA	NA	NA	162360
2637	Q9QYG0	Ndrg2	Protein NDRG2	Q9QYG0_T(0.03)LS(0.03)QS(0.86)S(0.074)ES(0.006)GTLPSGPPGHTMEVSC	NA	NA	NA	NA	483870	1	NA	741250	NA	755430	920580	3	NA	NA	495680	NA	1	544420	2208600	881860	908830	693050	5	NA	NA	NA	NA	1777300	1	535790	NA	524060	653160	3	NA	NA	706680	NA	NA	1	466260	NA	373490	NA	NA
2660	Q9QYR6	Map1a	Microtubule-associated protein 1A;MAP1A heavy chain;MAP1 light chain LC2	Q9QYR6_MAS(0.175)PPPS(0.822)GPPS(0.001)AAHT(0.002)PFHQSPVEEK	NA	610390	NA	NA	NA	1	1833500	516940	NA	NA	NA	2	915630	NA	574940	518830	3	730410	NA	661620	NA	1168100	3	600090	NA	NA	NA	738830	2	NA	NA	590960	439500	2	NA	3242200	560940	NA	NA	2	NA	NA	538460	NA	NA
2661	Q9QYR6	Map1a	Microtubule-associated protein 1A;MAP1A heavy chain;MAP1 light chain LC2	Q9QYR6_MAS(0.022)PPPS(0.238)GPPS(0.692)AAHT(0.048)PFHQSPVEEK	NA	610390	NA	NA	NA	1	NA	NA	NA	NA	NA	0	1381200	NA	1221500	1910000	3	730410	924550	1334400	214190	808180	5	600090	NA	NA	NA	1532700	2	NA	NA	NA	779370	1	NA	NA	1519100	1151100	NA	2	NA	3743700	994460	NA	NA
2668	Q9QYR6	Map1a	Microtubule-associated protein 1A;MAP1A heavy chain;MAP1 light chain LC2	Q9QYR6_SEPQDFQEDS(1)WGDTK	NA	NA	NA	328840	NA	1	455910	273630	NA	229960	238910	4	403870	NA	210650	146650	3	331960	471010	267530	287880	NA	4	274920	NA	NA	NA	316160	2	301660	NA	336980	292250	3	NA	NA	218900	NA	NA	1	NA	NA	262250	261220	245710
2679	Q9QYR6	Map1a	Microtubule-associated protein 1A;MAP1A heavy chain;MAP1 light chain LC2	Q9QYR6_VPLS(0.834)RS(0.16)PQAQDT(0.005)LGS(0.001)LAGGQTGCTIQLLPEQDK	944960	NA	NA	NA	NA	1	1593100	NA	NA	NA	546090	2	737270	350020	NA	NA	2	678520	NA	466990	NA	395270	3	827550	NA	NA	NA	657530	2	NA	NA	NA	733360	1	NA	459800	NA	NA	805530	2	NA	435360	NA	NA	NA
2698	Q9QYX7	Pclo	Protein piccolo	Q9QYX7_GSVPAAAAES(0.982)PS(0.018)MHR	NA	540020	NA	NA	NA	1	NA	477370	197670	NA	NA	2	432060	NA	NA	NA	1	427090	1350900	NA	NA	700910	3	574330	NA	NA	NA	NA	1	518630	297810	NA	407220	3	NA	NA	NA	741830	NA	1	NA	NA	NA	340420	247020
2708	Q9QYX7	Pclo	Protein piccolo	Q9QYX7_SSCSEYSPSIESDPEGFEIS(1)PEK	277460	NA	NA	NA	NA	1	574640	963990	NA	172100	NA	3	429560	NA	NA	NA	1	927040	NA	286230	NA	330720	3	NA	NA	NA	258870	313410	2	620860	NA	NA	319060	2	571920	NA	NA	NA	NA	1	NA	NA	NA	NA	NA
2716	Q9QYX7	Pclo	Protein piccolo	Q9QYX7_VLYSPIS(0.038)PLS(0.962)PGHALEPAFVPYEK	NA	NA	NA	NA	NA	0	290850	NA	NA	NA	NA	1	NA	NA	NA	NA	0	NA	289950	172790	NA	212720	3	224000	NA	NA	NA	NA	1	236270	NA	NA	NA	1	NA	150720	NA	129730	NA	2	180930	NA	NA	NA	NA
2725	Q9R0A0	Pex14	Peroxisomal membrane protein PEX14	Q9R0A0_DS(0.829)HS(0.155)PEGS(0.007)T(0.007)AT(0.002)YHLLGPQEEGEGVLDVK	NA	NA	NA	NA	NA	0	NA	NA	NA	NA	NA	0	NA	NA	NA	NA	0	563390	653360	NA	NA	347720	3	NA	NA	NA	NA	418770	1	NA	NA	NA	NA	0	NA	NA	NA	NA	NA	0	NA	NA	NA	NA	NA
2730	Q9R0K7	Atp2b2	Plasma membrane calcium-transporting ATPase 2	Q9R0K7_NES(0.998)S(0.002)HGGEFGCTMEELR	NA	NA	NA	132360	NA	1	397370	248470	NA	214970	169680	4	404840	NA	556610	204040	3	194580	NA	356040	148580	626270	4	NA	NA	NA	779140	188240	2	456450	NA	390210	387080	3	NA	NA	324370	361490	NA	2	NA	NA	236120	206390	203500
2736	Q9R0P5	Dstn	Destrin	Q9R0P5_AS(1)GVQVADEVCR	NA	NA	NA	NA	324010	1	439910	835930	NA	NA	226400	3	NA	NA	136410	514090	2	290810	NA	NA	308420	328860	3	99011	36566	163910	230580	252430	5	236210	NA	NA	238960	2	NA	68761	NA	NA	NA	1	109420	NA	251970	209010	271230
2740	Q9R1L5	Mast1	Microtubule-associated serine/threonine-protein kinase 1	Q9R1L5_Y(0.109)HHVNS(0.76)Y(0.109)DEDDT(0.021)T(0.001)EEEPVEIR	NA	NA	NA	NA	NA	0	NA	NA	NA	156170	NA	1	NA	NA	NA	472200	1	NA	572910	266590	NA	417860	3	NA	NA	NA	NA	440490	1	429680	NA	344950	359470	3	NA	NA	NA	397000	NA	1	NA	NA	NA	373570	NA
2762	Q9WV34	Mpp2	MAGUK p55 subfamily member 2	Q9WV34_GIMES(1)PIVR	NA	151920	NA	NA	NA	1	221710	177410	NA	NA	NA	2	NA	NA	NA	213950	1	150290	422500	NA	149180	179320	4	341830	NA	154760	182270	NA	3	361040	NA	NA	NA	1	NA	97071	NA	153060	87798	3	NA	NA	NA	98971	126560
2771	Q9WV69	Dmtn	Dematin	Q9WV69_S(0.124)T(0.153)S(0.723)PPPS(1)PEVWAESR	2316200	NA	NA	NA	NA	1	NA	2029500	NA	NA	189570	2	NA	NA	183760	246570	2	NA	2282800	2236500	249490	NA	3	NA	1051400	214670	NA	2230100	3	2002700	NA	NA	2069500	2	1649500	NA	NA	187630	NA	2	NA	760180	1857300	1799700	202740
2788	Q9Z0J4	Nos1	Nitric oxide synthase, brain	Q9Z0J4_GNVPVVLNNPYSENEQS(0.002)PAS(0.019)GKQS(0.901)PT(0.078)K	NA	NA	638650	NA	NA	1	2078600	2706200	NA	934290	1097100	4	NA	NA	NA	NA	0	1848500	1148300	NA	1286700	NA	3	NA	NA	1566800	NA	NA	1	1933800	1657300	1426500	1879800	4	1825500	NA	NA	NA	1586900	2	NA	NA	NA	NA	1483700
2789	Q9Z0P4	Palm	Paralemmin-1	Q9Z0P4_ADEVT(0.01)LS(0.962)EAGS(0.013)T(0.014)AGPAEPR	NA	348490	NA	NA	NA	1	NA	NA	258000	156490	NA	2	821580	NA	NA	NA	1	NA	416780	262160	NA	214150	3	174140	NA	NA	230810	NA	2	353590	NA	NA	NA	1	NA	186880	NA	NA	NA	1	NA	NA	NA	NA	NA
2808	Q9Z0W3	Nup160	Nuclear pore complex protein Nup160	Q9Z0W3_LIRPEYAWIVQPASGAVSDRPGAS(1)PK	NA	NA	NA	333540	NA	1	NA	NA	NA	NA	263400	1	NA	NA	NA	355790	1	NA	305950	316950	306670	NA	3	306770	NA	NA	NA	354830	2	NA	NA	280870	312050	2	NA	NA	210070	212100	NA	2	NA	NA	299170	305000	354650
2820	Q9Z1E4	Gys1	Glycogen [starch] synthase, muscle	Q9Z1E4_KLY(1)ES(1)LLVGS(1)LPDMNKMLDKEDFT(1)MMK	NA	NA	1125700	NA	NA	1	NA	NA	688520	922660	997840	3	NA	1668100	1199900	1249700	3	566370	NA	1065000	1425400	NA	3	916360	NA	741340	1212100	1018100	4	NA	879230	NA	NA	1	NA	NA	912970	1077300	638910	3	NA	NA	1177100	NA	898170
2821	Q9Z1E4	Gys1	Glycogen [starch] synthase, muscle	Q9Z1E4_KLY(1)ES(1)LLVGS(1)LPDMNKMLDKEDFT(1)MMK	NA	NA	1125700	NA	NA	1	NA	NA	688520	922660	997840	3	NA	1668100	1199900	1249700	3	566370	NA	1065000	1425400	NA	3	916360	NA	741340	1212100	1018100	4	NA	879230	NA	NA	1	NA	NA	912970	1077300	638910	3	NA	NA	1177100	NA	898170
2828	Q9Z1X2	Ptdss2	Phosphatidylserine synthase 2	Q9Z1X2_VAGGS(0.045)GS(0.676)ES(0.279)PLLK	NA	NA	NA	549060	NA	1	784250	NA	NA	NA	NA	1	829840	NA	NA	353550	2	NA	1176200	620170	495140	NA	3	NA	NA	354080	NA	NA	1	676460	597340	NA	NA	2	NA	NA	281350	NA	NA	1	NA	NA	NA	NA	NA
2846	Q9Z2H5	Epb41l1	Band 4.1-like protein 1	Q9Z2H5_S(0.004)LPELDRDKS(0.997)DS(0.99)ET(0.009)EGLVFAQDLK	NA	NA	NA	NA	NA	0	333670	2718700	NA	NA	NA	2	NA	NA	NA	NA	0	556970	412110	NA	NA	472080	3	NA	NA	378030	NA	NA	1	NA	NA	NA	1442800	1	NA	NA	NA	NA	NA	0	NA	168120	NA	NA	178220
2859	Q9Z2H5	Epb41l1	Band 4.1-like protein 1	Q9Z2H5_S(0.002)LDGAEFS(0.002)RPAS(0.989)VS(0.007)ENHDAGPEGDK	NA	552930	NA	NA	NA	1	889460	1838400	358510	NA	NA	3	NA	NA	579910	NA	1	517140	1081900	NA	NA	701890	3	878080	NA	1282200	1297300	NA	3	1004200	NA	NA	1059100	2	NA	NA	NA	1050700	768910	2	NA	362120	NA	424230	NA
2898	O08553	Dpysl2	Dihydropyrimidinase-related protein 2	O08553_TVTPAS(0.045)S(0.954)AKT(0.868)S(0.134)PAK	NA	NA	4415300	NA	NA	1	NA	NA	NA	NA	NA	0	42124000	4046500	NA	NA	2	62642000	NA	NA	383700	472720	3	24526000	NA	NA	NA	NA	1	NA	NA	NA	45593000	1	NA	NA	24026000	NA	NA	1	26313000	NA	NA	NA	NA
2990	P14873	Map1b	Microtubule-associated protein 1B;MAP1B heavy chain;MAP1 light chain LC1	P14873_DYNASAS(0.017)T(0.935)IS(0.037)PPS(0.009)S(0.002)MEEDK	NA	NA	NA	NA	NA	0	NA	801890	632450	NA	607700	3	NA	NA	459310	263850	2	278510	NA	943260	665490	NA	3	234480	NA	NA	426450	205730	3	NA	433170	1187200	273370	3	NA	NA	NA	NA	NA	0	571990	475950	463070	520180	875010
3003	P15508	Sptb	Spectrin beta chain, erythrocytic	P15508_ERQT(0.97)PERPT(0.03)EEPGPQEEEGETAGEAPQVHHAATER	NA	NA	NA	NA	NA	0	499630	NA	NA	NA	533840	2	842030	NA	NA	NA	1	NA	339670	387850	551950	NA	3	390550	NA	NA	312950	NA	2	336820	NA	NA	640190	2	450980	NA	NA	566160	NA	2	NA	NA	NA	NA	402180
3077	P61028	Rab8b	Ras-related protein Rab-8B	P61028_GAMGIMLVY(0.998)DIT(0.994)NEKS(0.008)FDNIKNWIR	NA	713590	NA	NA	NA	1	278660	315070	NA	195390	NA	3	NA	487700	707430	NA	2	198310	289820	NA	318980	NA	3	211970	NA	NA	NA	NA	1	370420	NA	NA	NA	1	NA	NA	NA	NA	NA	0	338910	NA	NA	NA	NA
3078	P61264	Stx1b	Syntaxin-1B	P61264_TT(0.001)T(0.999)NEELEDMLESGK	NA	198760	NA	NA	NA	1	292080	276970	NA	NA	NA	2	357730	NA	NA	NA	1	208130	240990	171220	154400	NA	4	217920	NA	NA	144730	NA	2	241160	NA	NA	NA	1	145220	NA	NA	NA	NA	1	178350	112780	151910	NA	NA
3141	Q3UHL1	Camkv	CaM kinase-like vesicle-associated protein	Q3UHL1_AT(0.989)PAT(0.011)EESTVPATQSSALPAAK	NA	NA	NA	499120	NA	1	NA	49905000	385660	463820	511580	4	788790	160670	1166000	NA	3	NA	968490	545380	385190	525700	4	494390	NA	1206700	NA	388240	3	816400	NA	604640	524400	3	753560	9959800	451640	1416600	896540	5	626690	398210	12922000	329450	2332200
3154	Q4ACU6	Shank3	SH3 and multiple ankyrin repeat domains protein 3	Q4ACU6_LGAEEERPGT(1)PELAPAPMQAAAVAEPMPSPR	NA	293620	NA	NA	NA	1	468480	425570	NA	NA	NA	2	366600	155830	NA	296320	3	369070	625210	NA	242450	372780	4	392390	NA	NA	386900	281920	3	682980	NA	NA	286520	2	NA	NA	NA	NA	NA	0	299000	NA	NA	NA	NA
3204	Q62188	Dpysl3	Dihydropyrimidinase-related protein 3	Q62188_GGT(0.015)PAGS(0.178)T(0.718)RGS(0.085)PT(0.003)RPNPPVR	NA	NA	NA	NA	4251700	1	NA	NA	NA	4248500	1550400	2	NA	NA	NA	2841800	1	NA	10210000	4097300	2593100	3958600	4	1984100	266640	NA	5631800	NA	3	2503600	5319800	4253600	NA	3	3080300	2990700	2268500	968780	NA	4	2300200	3938500	2658400	NA	4696000
3236	Q6NVE8	Wdr44	WD repeat-containing protein 44	Q6NVE8_EYVSNDAT(0.5)QS(0.5)DDEEK	NA	NA	NA	NA	NA	0	NA	NA	NA	NA	NA	0	NA	NA	NA	NA	0	132330	NA	382760	NA	467060	3	NA	NA	NA	NA	NA	0	NA	NA	665040	402860	2	NA	NA	NA	NA	NA	0	NA	NA	NA	363180	NA
3237	Q6P4S6	Sik3	Serine/threonine-protein kinase SIK3	Q6P4S6_T(1)WCGSPPYAAPELFEGK	209850	NA	NA	NA	NA	1	535140	257280	NA	NA	NA	2	367650	NA	NA	NA	1	212390	250610	178030	165960	248750	5	157520	NA	133200	NA	NA	2	385720	147140	NA	241470	3	203010	NA	NA	NA	NA	1	111230	141990	318430	213640	NA
3246	Q6PD24	Ankrd13d	Ankyrin repeat domain-containing protein 13D	Q6PD24_GPES(1)PQKT(0.995)PPS(0.005)PAPPSFEEQLR	NA	501450	NA	NA	NA	1	840220	433680	NA	NA	290050	3	NA	NA	267980	NA	1	328070	459010	296680	NA	321690	4	406280	NA	378470	NA	328320	3	NA	NA	NA	272390	1	NA	NA	346350	248770	NA	2	NA	265220	317790	232480	356870
3291	Q80TZ3	Dnajc6	Putative tyrosine-protein phosphatase auxilin	Q80TZ3_S(0.15)PS(0.15)PT(0.688)VHAS(0.008)S(0.002)T(0.003)PAVNIQPDIAGGWDWHTK	NA	NA	NA	NA	NA	0	778180	NA	NA	NA	NA	1	NA	NA	NA	NA	0	NA	NA	187720	151020	245460	3	245410	NA	NA	NA	165250	2	257900	NA	NA	NA	1	NA	NA	NA	304390	NA	1	NA	NA	NA	NA	NA
3344	Q8BTI8	Srrm2	Serine/arginine repetitive matrix protein 2	Q8BTI8_S(0.482)GT(0.482)PPRPGS(0.015)VT(0.02)NMQADECT(0.003)AT(0.997)PQR	NA	NA	NA	NA	NA	0	362830	318260	NA	382130	338410	4	672880	NA	410390	NA	2	245980	453840	403870	383510	NA	4	435880	NA	244650	265690	492830	4	307530	NA	487260	523830	3	NA	160090	332030	NA	NA	2	NA	NA	354870	328210	459740
3362	Q8C8R3	Ank2	Ankyrin-2	Q8C8R3_T(1)PEDIS(0.242)T(0.728)PPEGT(0.031)KPCLQTPVTSER	NA	527550	NA	NA	NA	1	649210	593130	NA	427790	NA	3	689530	NA	NA	NA	1	568780	634700	365700	388150	469100	5	456580	NA	480460	NA	456710	3	576700	353090	285510	421030	4	NA	NA	NA	NA	NA	0	NA	NA	413380	1002300	267340
3367	Q8C8R3	Ank2	Ankyrin-2	Q8C8R3_T(0.002)PTEEGT(0.042)PT(0.943)S(0.013)EQNPFLFQEGK	NA	NA	218230	NA	NA	1	835400	NA	308070	338000	NA	3	NA	NA	258570	NA	1	913160	NA	423880	304040	438690	4	741890	250320	428400	NA	NA	3	NA	378490	NA	NA	1	591950	357210	NA	NA	NA	2	754860	NA	NA	NA	NA
3368	Q8C8R3	Ank2	Ankyrin-2	Q8C8R3_TQDQQEYYVT(0.949)T(0.051)PGAEVEDPQK	NA	NA	NA	NA	1514700	1	1970900	1139000	NA	640720	NA	3	NA	NA	816440	NA	1	NA	1163600	1019900	1114800	930870	4	913140	NA	NA	1238200	NA	2	1633100	NA	NA	1272500	2	1341100	NA	NA	NA	NA	1	733820	512960	731090	666130	817240
3392	Q8K212	Pacs1	Phosphofurin acidic cluster sorting protein 1	Q8K212_DT(0.005)T(0.954)S(0.042)PMELAALEK	NA	NA	NA	NA	NA	0	NA	NA	86240	NA	182310	2	260700	105290	147670	NA	3	NA	NA	283030	187630	215950	3	NA	NA	NA	269530	NA	1	348080	364250	NA	245420	3	NA	NA	132100	268880	NA	2	NA	NA	294480	NA	NA
3419	Q8VD37	Sgip1	SH3-containing GRB2-like protein 3-interacting protein 1	Q8VD37_EQVVT(0.775)PPAAS(0.103)DIPADS(0.121)PAPAPPGPTGSAGPPGPPGPR	NA	NA	NA	NA	1230800	1	NA	NA	NA	NA	590570	1	NA	507460	NA	NA	1	NA	1634700	1201600	865460	765000	4	1444400	781470	899340	1884900	903150	5	1468200	NA	1678800	1048500	3	NA	NA	728270	872850	NA	2	830360	825080	940730	NA	938940
3493	Q9DBS2	Tprg1l	Tumor protein p63-regulated gene 1-like protein	Q9DBS2_DTVDSAGT(0.002)S(0.015)PT(0.975)AVLAAGEDAGAGRPGAGT(0.008)PLR	NA	1321200	NA	NA	NA	1	NA	NA	NA	NA	1163500	1	NA	NA	150950	2720600	2	NA	2186800	NA	254720	1156900	3	NA	963760	NA	NA	334440	2	1313700	NA	1114800	NA	2	NA	NA	196320	NA	NA	1	1779000	NA	NA	NA	1345300
3512	Q9JL26	Fmnl1	Formin-like protein 1	Q9JL26_GPGDVVSIEILPGAAAT(0.998)PS(0.002)GDDAQAPR	NA	242950	NA	NA	NA	1	280310	354740	NA	NA	NA	2	233650	NA	NA	NA	1	196900	356810	84930	105540	126880	5	210750	NA	NA	NA	142060	2	190260	NA	NA	NA	1	NA	179850	NA	NA	NA	1	NA	NA	NA	NA	NA
3530	Q9QYC0	Add1	Alpha-adducin	Q9QYC0_KYSDVEVPAS(0.015)VT(0.015)GHS(0.052)FAS(0.136)DGDS(0.787)GT(0.753)CS(0.243)PLR	NA	NA	NA	NA	NA	0	NA	789460	NA	NA	NA	1	NA	NA	374670	NA	1	NA	988840	NA	546340	601780	3	NA	NA	NA	NA	NA	0	732440	NA	503050	623570	3	391300	NA	NA	NA	NA	1	NA	NA	594330	398880	746080
3535	Q9QYR6	Map1a	Microtubule-associated protein 1A;MAP1A heavy chain;MAP1 light chain LC2	Q9QYR6_AELEEMEEVHPS(0.046)DEEEEET(0.954)K	NA	NA	NA	NA	410400	1	NA	NA	34291000	94102	6899000	3	14720000	5972300	128160	255830	4	13852000	16084000	NA	NA	11114000	3	8550600	5258700	NA	NA	NA	2	NA	NA	NA	NA	0	NA	290280	293830	9411900	519220	4	NA	423320	209250	NA	188630
3565	Q9Z0H8	Clip2	CAP-Gly domain-containing linker protein 2	Q9Z0H8_IGFPS(0.065)T(0.734)S(0.201)PAK	NA	NA	NA	NA	NA	0	NA	NA	453080	NA	222440	2	NA	NA	NA	NA	0	NA	774630	339300	367050	NA	3	457790	NA	NA	601700	NA	2	454830	NA	NA	NA	1	578510	NA	NA	357900	NA	2	NA	NA	263760	182500	NA
3576	Q9Z1E4	Gys1	Glycogen [starch] synthase, muscle	Q9Z1E4_KLY(1)ES(1)LLVGS(1)LPDMNKMLDKEDFT(1)MMK	NA	NA	1125700	NA	NA	1	NA	NA	688520	922660	997840	3	NA	1668100	1199900	1249700	3	566370	NA	1065000	1425400	NA	3	916360	NA	741340	1212100	1018100	4	NA	879230	NA	NA	1	NA	NA	912970	1077300	638910	3	NA	NA	1177100	NA	898170
3590	Q9Z2W0	Dnpep	Aspartyl aminopeptidase	Q9Z2W0_GT(1)PEPGPLGATDER	NA	NA	NA	NA	NA	0	1487000	NA	569350	NA	NA	2	NA	235780	NA	954050	2	NA	1079000	NA	576940	602250	3	549030	241370	427790	NA	708980	4	725450	988000	851930	NA	3	NA	641310	480730	NA	NA	2	NA	480840	NA	462600	760430
3600	O88343	Slc4a4	Electrogenic sodium bicarbonate cotransporter 1	O88343_IS(0.208)ENY(0.804)S(0.713)DKS(0.274)DVENADESSSSILK	NA	NA	NA	329110	NA	1	NA	606780	NA	NA	NA	1	NA	NA	NA	NA	0	431500	NA	380010	NA	291030	3	NA	NA	NA	NA	222490	1	676690	NA	NA	219430	2	NA	NA	NA	NA	NA	0	NA	NA	NA	NA	261280
3623	Q5SX39	Myh4	Myosin-4	Q5SX39_AEAHFS(0.063)LVHY(0.874)AGT(0.063)VDYNIIGWLDK	NA	NA	NA	NA	NA	0	NA	750890	NA	NA	NA	1	714470	NA	NA	NA	1	696820	929270	2115500	NA	NA	3	718140	NA	NA	NA	NA	1	NA	1925600	NA	NA	1	1515700	872500	NA	NA	NA	2	NA	NA	NA	NA	NA
3646	Q8BLF1	Nceh1	Neutral cholesterol ester hydrolase 1	Q8BLF1_IS(0.662)Y(0.599)Y(0.599)DQLCT(0.07)T(0.07)MAEELNAVIVS(0.322)IEY(0.678)R	NA	NA	NA	NA	NA	0	917360	1559000	1442100	NA	3003300	4	NA	NA	1754800	2105900	2	NA	1463500	1794100	NA	1806100	3	1362000	NA	NA	3259200	2221000	3	1171000	NA	1855200	NA	2	NA	NA	NA	2065100	NA	1	NA	2107900	1753700	2975300	NA
3647	Q8BLF1	Nceh1	Neutral cholesterol ester hydrolase 1	Q8BLF1_IS(0.662)Y(0.599)Y(0.599)DQLCT(0.07)T(0.07)MAEELNAVIVS(0.322)IEY(0.678)R	NA	NA	NA	NA	NA	0	917360	1559000	1442100	NA	3003300	4	NA	NA	1754800	2105900	2	NA	1463500	1794100	NA	1806100	3	1362000	NA	NA	3259200	2221000	3	1171000	NA	1855200	NA	2	NA	NA	NA	2065100	NA	1	NA	2107900	1753700	2975300	NA
3648	Q8BLF1	Nceh1	Neutral cholesterol ester hydrolase 1	Q8BLF1_IS(0.105)Y(0.099)Y(0.373)DQLCT(0.712)T(0.712)MAEELNAVIVS(0.311)IEY(0.689)R	NA	NA	NA	1701700	NA	1	917360	1559000	1442100	NA	3003300	4	NA	845100	1754800	2105900	3	NA	1463500	1794100	NA	1806100	3	NA	NA	NA	3259200	2221000	2	1171000	NA	1855200	NA	2	NA	NA	NA	2065100	NA	1	NA	2107900	1753700	2975300	NA
3659	Q8R2S9	Actr8	Actin-related protein 8	Q8R2S9_NTRLCLAYGGSDVS(0.004)RCFY(0.996)WLMQR	NA	NA	NA	NA	3154100	1	NA	NA	NA	1577300	1629200	2	NA	683470	2087200	2952700	3	2898900	NA	2291300	2353800	2939900	4	1241800	NA	1452800	NA	1380500	3	NA	NA	2657500	NA	1	NA	NA	NA	NA	1466500	1	1329600	1553500	2359300	1633400	2264600
3676	Q9Z1E4	Gys1	Glycogen [starch] synthase, muscle	Q9Z1E4_KLY(1)ES(1)LLVGS(1)LPDMNKMLDKEDFT(1)MMK	NA	NA	1125700	NA	NA	1	NA	NA	688520	922660	997840	3	NA	1668100	1199900	1249700	3	566370	NA	1065000	1425400	NA	3	916360	NA	741340	1212100	1018100	4	NA	879230	NA	NA	1	NA	NA	912970	1077300	638910	3	NA	NA	1177100	NA	898170
3677	Q9Z1N5	Ddx39b	Spliceosome RNA helicase Ddx39b	Q9Z1N5_AENDVDNELLDY(1)EDDEVETAAGADGTEAPAK	775580	NA	NA	NA	NA	1	NA	NA	NA	317050	NA	1	NA	NA	NA	NA	0	284030	NA	NA	197170	343830	3	NA	674390	NA	343040	NA	2	488780	NA	NA	315030	2	NA	NA	NA	NA	NA	0	NA	452480	NA	NA	314790
[truncated: 1 more columns]

## Sheet: absent in WT.EE_present in WT
	Leading.proteins	Gene.names	Protein.names	Phospho..STY..Probabilities	WT_NT.1.1	WT_NT.2.1	WT_NT.3.1	WT_NT.4.1	WT_NT.5.1	COUNT_WT	WT_EGCG.1.1	WT_EGCG.2.1	WT_EGCG.3.1	WT_EGCG.4.1	WT_EGCG.5.1	COUNT.WT_EGCG	WT_EGCG_EE.1.1	WT_EGCG_EE.2.1	WT_EGCG_EE.3.1	WT_EGCG_EE.4.1	COUNT_WT_EGCG_EE	WT_EE.1.1	WT_EE.2.1	WT_EE.3.1	WT_EE.4.1	WT_EE.5.1	COUNT_WT_EE	TG_NT.1.1	TG_NT.2.1	TG_NT.3.1	TG_NT.4.1	TG_NT.5.1	COUNT_TG	TG_EGCG.1.1	TG_EGCG.2.1	TG_EGCG.3.1	TG_EGCG.4.1	COUNT.TG_EGCG	TG_EGCG_EE.1.1	TG_EGCG_EE.2.1	TG_EGCG_EE.3.1	TG_EGCG_EE.4.1	TG_EGCG_EE.5.1	X	TG_EE.1.1	TG_EE.2.1	TG_EE.3.1	TG_EE.4.1	TG_EE.5.1
113	O08586	Pten	Phosphatidylinositol 3,4,5-trisphosphate 3-phosphatase and dual-specificity protein phosphatase PTEN	O08586_YSDTT(0.001)DS(0.999)DPENEPFDEDQHSQITK	561840	395690	NA	439910	NA	3	NA	690640	NA	NA	NA	1	804620	NA	NA	364500	2	500220	NA	NA	NA	NA	1	345410	NA	NA	NA	NA	1	695440	NA	NA	334180	2	NA	203900	NA	NA	NA	1	NA	NA	377410	NA	222460
127	O35188	Cx3cl1	Fractalkine;Processed fractalkine	O35188_S(0.877)LGS(0.123)EEINPVHTDNFQER	424750	257570	219820	261440	NA	4	NA	NA	NA	362720	NA	1	521890	NA	NA	NA	1	546450	NA	NA	NA	NA	1	316570	NA	NA	329660	237410	3	467350	296380	NA	324930	3	NA	201830	NA	NA	NA	1	249640	329200	NA	242920	NA
138	O35551	Rabep1	Rab GTPase-binding effector protein 1	O35551_AQS(0.84)T(0.16)DSLGTSSSLQSK	134880	214570	NA	144890	NA	3	479410	169750	NA	NA	NA	2	164400	NA	NA	NA	1	182100	NA	NA	NA	NA	1	232090	NA	NA	NA	NA	1	218670	NA	NA	NA	1	133050	NA	150950	NA	NA	2	103110	NA	165840	NA	NA
179	O55028	Bckdk	[3-methyl-2-oxobutanoate dehydrogenase [lipoamide]] kinase, mitochondrial	O55028_S(0.859)T(0.123)S(0.018)ATDTHHVELAR	526120	616560	244010	NA	NA	3	1136400	535550	690330	366720	428700	5	860290	133660	NA	NA	2	NA	791080	NA	NA	NA	1	512440	NA	NA	NA	NA	1	698990	648450	NA	NA	2	NA	NA	461250	NA	NA	1	467590	544770	NA	NA	NA
221	O88703	Hcn2	Potassium/sodium hyperpolarization-activated cyclic nucleotide-gated channel 2	O88703_T(0.002)AAPS(0.007)PDRRDS(0.887)AS(0.104)PGAASGLDPLDSAR	610980	463480	215840	NA	NA	3	2360400	NA	NA	NA	NA	1	572120	NA	492700	405530	3	NA	NA	NA	NA	267800	1	207700	123170	NA	241610	NA	3	NA	411330	304160	NA	2	503490	NA	NA	330150	NA	2	NA	NA	NA	192630	212140
226	O88703	Hcn2	Potassium/sodium hyperpolarization-activated cyclic nucleotide-gated channel 2	O88703_RAPPGPLPPAASPGPPAAS(0.002)PPAAPS(0.942)S(0.056)PR	785550	NA	NA	471760	661560	3	1468100	771500	493830	753710	337650	5	NA	NA	1071500	761490	2	NA	NA	NA	NA	390870	1	NA	NA	397080	NA	464140	2	580550	411550	643670	592630	4	827940	380170	314730	493730	NA	4	1138700	552120	NA	431820	1078000
357	P11499	Hsp90aa1;Hsp90ab1	Heat shock protein HSP 90-alpha;Heat shock protein HSP 90-beta	P11499_IEDVGS(0.217)DEEDDS(0.783)GK	522170	NA	157990	NA	707670	3	NA	715600	NA	184360	313580	3	698610	NA	NA	NA	1	671370	NA	NA	NA	NA	1	NA	NA	NA	NA	NA	0	NA	434450	NA	NA	1	NA	NA	280470	NA	NA	1	NA	NA	NA	NA	NA
382	P14873	Map1b	Microtubule-associated protein 1B;MAP1B heavy chain;MAP1 light chain LC1	P14873_AS(0.385)LS(0.615)PMDEPVPDS(0.761)ES(0.239)PVEK	3518700	NA	NA	576950	462560	3	NA	NA	NA	619290	NA	1	NA	NA	NA	354870	1	562080	NA	NA	NA	NA	1	NA	907560	NA	NA	NA	1	NA	NA	NA	508260	1	2769600	NA	NA	194850	209380	3	NA	NA	NA	1658700	NA
403	P14873	Map1b	Microtubule-associated protein 1B;MAP1B heavy chain;MAP1 light chain LC1	P14873_GS(0.247)AES(0.663)PDEGIT(0.05)T(0.02)T(0.02)EGEGECEQTPEELEPVEK	2557400	908910	541930	NA	NA	3	NA	2693900	NA	1233700	NA	2	NA	354540	NA	NA	1	NA	NA	NA	NA	NA	0	1413900	448690	NA	NA	NA	2	NA	1366200	NA	NA	1	1289600	814460	NA	NA	NA	2	770280	NA	NA	NA	NA
457	P16330	Cnp	2,3-cyclic-nucleotide 3-phosphodiesterase	P16330_HFIS(1)GDEPK	298080	245030	95329	NA	NA	3	641600	NA	257990	NA	NA	2	238350	NA	NA	NA	1	233590	NA	NA	NA	NA	1	122670	NA	NA	NA	NA	1	NA	222740	NA	NA	1	NA	97725	NA	NA	NA	1	119360	258370	NA	NA	NA
590	P28661	38231	Septin-4	P28661_LDPY(0.008)DS(0.387)S(0.604)EDDK	1594200	NA	NA	1218200	1381000	3	NA	1788900	NA	590170	NA	2	1995200	198590	921060	NA	3	NA	NA	1329200	NA	NA	1	NA	336330	950260	1194900	NA	3	1583300	NA	NA	NA	1	NA	NA	NA	NA	NA	0	NA	NA	NA	NA	NA
768	P63101	Ywhaz	14-3-3 protein zeta/delta	P63101_VVS(0.009)S(0.991)IEQK	370680	119340	NA	NA	432070	3	150690	NA	NA	NA	NA	1	176070	NA	NA	NA	1	NA	NA	NA	144090	NA	1	154180	78191	NA	NA	NA	2	NA	NA	297950	NA	1	NA	NA	NA	NA	144820	1	NA	NA	NA	NA	NA
799	P70399	Tp53bp1	Tumor suppressor p53-binding protein 1	P70399_S(0.001)EDRPS(0.971)S(0.027)PQVSVAAVETK	NA	NA	416970	1550300	2199400	3	2393100	NA	872990	696770	NA	3	NA	NA	1287400	1483300	2	NA	NA	999040	NA	NA	1	NA	476310	997090	NA	1332500	3	1637000	NA	NA	3027200	2	1294000	689580	500490	406150	1175500	5	NA	956660	1550500	NA	NA
809	P70441	Slc9a3r1	Na(+)/H(+) exchange regulatory cofactor NHE-RF1	P70441_S(0.655)AS(0.305)S(0.041)DTSEELNSQDSPK	1440300	NA	NA	1149100	1274300	3	NA	NA	NA	NA	NA	0	NA	NA	NA	NA	0	NA	NA	NA	NA	NA	0	NA	NA	NA	NA	NA	0	NA	NA	NA	NA	0	NA	NA	NA	NA	NA	0	NA	NA	NA	NA	NA
821	Q60817	Naca	Nascent polypeptide-associated complex subunit alpha;Nascent polypeptide-associated complex subunit alpha, muscle-specific form	Q60817_VQGEAVSNIQENTQTPT(0.046)VQEES(0.948)EEEEVDET(0.005)GVEVK	1184400	821970	953250	NA	NA	3	NA	NA	NA	NA	NA	0	1611200	NA	NA	NA	1	NA	1360400	NA	NA	NA	1	1277000	265330	NA	NA	NA	2	NA	NA	NA	NA	0	1483700	NA	NA	NA	NA	1	NA	NA	NA	NA	NA
846	P97492	Rgs14	Regulator of G-protein signaling 14	P97492_S(1)LPLGVEELGQLPLAEGPCGRPLRK	148140	130660	NA	84655	NA	3	NA	459980	NA	NA	NA	1	NA	NA	NA	NA	0	NA	280980	NA	NA	NA	1	NA	NA	133780	NA	NA	1	NA	NA	NA	NA	0	116180	NA	NA	NA	NA	1	113470	NA	NA	NA	NA
877	Q03517	Scg2	Secretogranin-2;Secretoneurin	Q03517_EHLGPGS(0.993)S(0.007)QEMER	NA	NA	610640	1445700	1351100	3	1864500	1257200	NA	474080	NA	3	726270	NA	NA	NA	1	NA	468220	NA	NA	NA	1	NA	NA	NA	NA	NA	0	2959600	NA	NA	NA	1	478720	411820	593100	NA	488020	4	361770	831220	NA	864010	NA
890	Q05512	Mark2;Mark1;Mark3;Mark4	Serine/threonine-protein kinase MARK2;Serine/threonine-protein kinase MARK1;MAP/microtubule affinity-regulating kinase 3;MAP/microtubule affinity-regulating kinase 4	Q05512_SRNS(1)PLLDR	522600	1115500	NA	1089700	NA	3	1635700	1306900	832800	612330	602210	5	NA	157950	1115100	NA	2	NA	2220400	NA	NA	NA	1	1310600	131750	NA	NA	NA	2	2014800	782710	NA	NA	2	842780	741040	674360	NA	1007700	4	944270	891160	NA	NA	NA
1151	Q60855	Ripk1	Receptor-interacting serine/threonine-protein kinase 1	Q60855_QPDMS(0.81)LDNIKMAS(0.095)S(0.095)DLLEKTDLDSGGFGK	NA	2451000	2526100	2377100	3961000	4	1366600	NA	1653700	NA	NA	2	NA	843060	NA	NA	1	NA	NA	NA	NA	NA	0	2927800	NA	NA	NA	NA	1	NA	3091200	NA	NA	1	3722400	607990	1995000	NA	NA	3	1229500	NA	2774700	NA	NA
1198	Q61301	Ctnna2	Catenin alpha-2	Q61301_TSAT(0.004)S(0.996)PIILK	270220	NA	169480	117850	NA	3	NA	327380	NA	126410	NA	2	255800	NA	NA	NA	1	203380	NA	NA	NA	NA	1	284680	NA	NA	NA	NA	1	NA	250530	NA	NA	1	NA	215190	NA	NA	134080	2	161660	NA	NA	NA	NA
1232	Q61845	Meig1	Meiosis-expressed gene 1 protein	Q61845_MAT(1)S(1)DVKPKS(0.369)IS(0.631)R	776850	873330	58509	NA	NA	3	941280	129470	NA	NA	144620	3	1378200	NA	NA	NA	1	NA	NA	NA	NA	232810	1	375610	NA	116300	543600	NA	3	NA	NA	NA	NA	0	NA	569210	329650	1138800	NA	3	361540	572160	NA	NA	947870
1233	Q61845	Meig1	Meiosis-expressed gene 1 protein	Q61845_MAT(1)S(1)DVKPKS(0.036)IS(0.965)R	776850	873330	58509	NA	NA	3	941280	129470	NA	NA	144620	3	1378200	NA	NA	NA	1	NA	NA	NA	NA	232810	1	375610	NA	116300	543600	NA	3	NA	NA	NA	NA	0	NA	569210	329650	1138800	NA	3	361540	572160	NA	NA	947870
1313	Q68EF6	Begain	Brain-enriched guanylate kinase-associated protein	Q68EF6_RPS(1)VDTPVTDVGFLR	325230	331120	203290	NA	NA	3	383240	298490	NA	NA	NA	2	266570	102900	212440	182080	4	382270	NA	NA	NA	NA	1	197150	131940	NA	317880	162080	4	193720	258220	NA	NA	2	379600	NA	132160	NA	NA	2	216830	NA	NA	NA	NA
1455	Q6PGF3	Med16	Mediator of RNA polymerase II transcription subunit 16	Q6PGF3_PSCLPVYTATSDT(0.001)QDS(0.087)MS(0.902)LLFRLLT(0.01)K	393340	NA	267290	217560	NA	3	NA	NA	281320	213740	196810	3	NA	NA	NA	NA	0	NA	NA	NA	NA	NA	0	NA	NA	NA	NA	NA	0	NA	NA	NA	NA	0	NA	NA	NA	NA	NA	0	NA	463610	NA	NA	NA
1461	Q6PIC6	Atp1a3	Sodium/potassium-transporting ATPase subunit alpha-3	Q6PIC6_YNTDCVQGLT(0.027)HS(0.973)K	564900	217340	NA	1018400	NA	3	1146100	NA	228710	NA	NA	2	538340	NA	NA	NA	1	601120	NA	NA	NA	NA	1	NA	NA	NA	NA	NA	0	409500	602470	856080	584440	4	486430	NA	NA	NA	NA	1	NA	395300	NA	407220	NA
1538	Q7TQG1	Plekha6	Pleckstrin homology domain-containing family A member 6	Q7TQG1_KDPSQT(0.036)S(0.964)PLGTPR	NA	247300	118120	343790	NA	3	535780	NA	NA	162300	NA	2	492700	61280	335440	375850	4	394050	NA	NA	NA	NA	1	251340	101670	NA	NA	NA	2	344320	NA	NA	NA	1	346540	127260	196460	NA	NA	3	206320	213580	NA	NA	NA
1567	Q80TL4	Kiaa1045	Protein KIAA1045	Q80TL4_RLTEAPSCSVSISHVGPIADS(0.598)S(0.402)PAASSSK	3698600	NA	1499800	2775800	NA	3	5229700	NA	NA	NA	NA	1	NA	NA	NA	NA	0	NA	NA	NA	NA	NA	0	NA	NA	NA	NA	NA	0	NA	3686100	NA	NA	1	NA	NA	NA	NA	NA	0	NA	NA	3954500	NA	NA
1590	Q80U19	Daam2	Disheveled-associated activator of morphogenesis 2	Q80U19_ELGS(0.978)T(0.022)EDIYITSR	357370	210760	NA	186440	NA	3	380760	370000	NA	NA	NA	2	NA	NA	NA	NA	0	454990	NA	NA	NA	NA	1	175180	NA	210410	NA	NA	2	232530	346460	238370	NA	3	NA	NA	NA	NA	NA	0	186090	NA	NA	NA	NA
1597	Q80U28	Madd	MAP kinase-activating death domain protein	Q80U28_AT(0.18)LS(0.742)DS(0.078)EIETNSATSAIFGK	NA	NA	347590	492810	512860	3	564850	NA	262810	NA	NA	2	NA	NA	NA	471600	1	NA	NA	NA	NA	NA	0	NA	NA	NA	NA	NA	0	NA	NA	NA	NA	0	NA	NA	285630	NA	NA	1	NA	428090	496870	NA	NA
1616	Q80U87	Usp8	Ubiquitin carboxyl-terminal hydrolase 8	Q80U87_RS(0.004)YS(0.916)S(0.079)PDIT(0.001)QALQEEEK	NA	297560	205180	328510	699290	4	827770	NA	367190	317900	230460	4	376440	NA	205160	NA	2	356370	NA	NA	NA	NA	1	NA	160530	NA	NA	348680	2	NA	466730	NA	334020	2	582920	212270	227060	222200	NA	4	285860	NA	NA	256210	237300
1628	Q80WG5	Lrrc8a	Volume-regulated anion channel subunit LRRC8A	Q80WG5_S(1)RIEQGIVDR	228660	226730	102400	NA	NA	3	436650	NA	267050	NA	NA	2	275410	NA	NA	NA	1	191200	NA	NA	NA	NA	1	NA	NA	432490	NA	NA	1	294840	296210	436270	NA	3	311860	162950	166470	NA	NA	3	110180	280400	NA	NA	337630
1649	Q80XQ2	Tbc1d5	TBC1 domain family member 5	Q80XQ2_EFT(0.005)GS(0.992)PPPS(0.004)ATK	485220	168070	NA	369020	NA	3	400220	NA	NA	219010	NA	2	NA	NA	194860	NA	1	NA	NA	NA	NA	NA	0	237760	78787	NA	NA	NA	2	279820	354550	350270	NA	3	304140	247650	214150	342750	313520	5	NA	290540	NA	NA	NA
1836	Q8BUV3	Gphn	Gephyrin;Molybdopterin adenylyltransferase;Molybdopterin molybdenumtransferase	Q8BUV3_AS(0.009)HS(0.99)AVDIT(0.001)K	679740	1021500	NA	214860	3330800	4	NA	1235000	984620	NA	607560	3	1290700	148700	NA	NA	2	NA	NA	NA	NA	NA	0	854460	179340	1105600	1603800	689430	5	NA	NA	793210	NA	1	804090	1053900	803270	NA	1090200	4	1289600	956910	NA	NA	NA
1897	Q8C8R3	Ank2	Ankyrin-2	Q8C8R3_EIAS(0.041)PS(0.857)S(0.102)PVK	1995100	884370	638170	NA	NA	3	NA	NA	NA	NA	NA	0	NA	NA	NA	NA	0	NA	NA	NA	NA	NA	0	NA	NA	NA	NA	NA	0	NA	NA	NA	NA	0	NA	NA	NA	NA	NA	0	600140	782520	NA	NA	NA
2060	Q8K400	Stxbp5	Syntaxin-binding protein 5	Q8K400_RRPVS(0.044)VS(0.937)PS(0.015)S(0.001)S(0.002)QEISENQYAVICSEK	NA	NA	561650	578970	953470	3	1035300	NA	362750	503740	596210	4	NA	NA	726040	NA	1	NA	NA	NA	993510	NA	1	539440	235090	783430	NA	NA	3	694050	NA	NA	NA	1	1806400	NA	498500	NA	486610	3	367080	529790	NA	728100	582180
2070	Q8K4G5	Ablim1	Actin-binding LIM protein 1	Q8K4G5_T(0.159)S(0.159)S(0.66)ES(0.021)IYSRPGSSIPGSPGHTIYAK	1716900	NA	580770	NA	1887400	3	NA	NA	789470	NA	NA	1	NA	235790	1487600	NA	2	NA	NA	NA	NA	NA	0	NA	NA	NA	NA	NA	0	NA	NA	NA	NA	0	NA	595570	NA	NA	NA	1	NA	766430	NA	1409900	NA
2117	Q8R3Z5	Cacnb1	Voltage-dependent L-type calcium channel subunit beta-1	Q8R3Z5_S(0.991)GDNS(0.009)SSSLGDVVTGTR	187420	145820	131070	NA	NA	3	NA	203340	NA	NA	NA	1	311350	NA	NA	220470	2	NA	271810	NA	NA	NA	1	288700	71081	NA	NA	130130	3	268490	NA	NA	115250	2	NA	NA	NA	NA	NA	0	NA	NA	168420	NA	102090
2149	Q8VD37	Sgip1	SH3-containing GRB2-like protein 3-interacting protein 1	Q8VD37_DT(0.007)DS(0.021)T(0.194)GS(0.699)PDRDGMQPS(0.077)PHEPPY(0.001)HS(0.001)K	585660	661080	346200	NA	631450	4	523780	543780	1019900	439930	NA	4	323350	NA	NA	622300	2	555010	NA	NA	NA	NA	1	397680	281510	NA	NA	436810	3	608840	1112300	449240	474200	4	781830	563910	346500	NA	NA	3	597330	NA	NA	NA	651050
2153	Q8VD37	Sgip1	SH3-containing GRB2-like protein 3-interacting protein 1	Q8VD37_PFSPPIHS(0.792)S(0.128)S(0.08)PPPIAPLAR	1315800	2472200	NA	1079400	1023700	4	2318400	1155100	NA	NA	1531000	3	NA	NA	NA	NA	0	2745700	NA	NA	NA	NA	1	2103600	NA	NA	679460	1512000	3	NA	1835100	NA	222800	2	NA	301010	872540	1411100	NA	3	NA	1546200	686920	NA	NA
2159	Q8VD37	Sgip1	SH3-containing GRB2-like protein 3-interacting protein 1	Q8VD37_RNLS(0.016)S(0.984)EEVAR	561660	775950	NA	9672700	NA	3	NA	NA	NA	NA	NA	0	NA	NA	7306600	NA	1	793160	NA	NA	NA	NA	1	NA	NA	NA	NA	NA	0	NA	869370	NA	NA	1	NA	4866600	NA	NA	NA	1	NA	NA	NA	NA	NA
2164	Q8VD37	Sgip1	SH3-containing GRB2-like protein 3-interacting protein 1	Q8VD37_T(0.008)VVS(0.162)S(0.83)PGPGSGSGTGTTSGASSPAR	216990	247330	92195	NA	NA	3	546180	411870	320400	NA	NA	3	NA	NA	NA	384200	1	221890	NA	NA	NA	NA	1	228230	123980	NA	NA	NA	2	NA	NA	NA	393340	1	293260	210170	NA	NA	368290	3	NA	199470	254550	238990	NA
2182	Q8VDZ4	Zdhhc5	Palmitoyltransferase ZDHHC5	Q8VDZ4_SIGSASPGPGQPPLS(0.038)S(0.847)PT(0.116)R	NA	444980	NA	510460	739310	3	NA	454100	NA	NA	287200	2	NA	NA	NA	NA	0	NA	NA	335530	NA	NA	1	NA	NA	279220	429130	245150	3	612650	NA	NA	292900	2	NA	402160	NA	379470	235710	3	NA	NA	344570	303410	288540
2279	Q99JP6	Homer3	Homer protein homolog 3	Q99JP6_SQS(1)ADTPGPTER	491760	238410	160900	598910	1058900	5	348820	388250	252220	NA	NA	3	407940	NA	NA	NA	1	NA	369100	NA	NA	NA	1	360000	NA	NA	NA	NA	1	359760	319500	NA	431600	3	NA	256960	313740	NA	NA	2	305600	NA	499900	NA	NA
2305	Q99NE5	Rims1	Regulating synaptic membrane exocytosis protein 1	Q99NE5_SASTNCLRPDT(0.003)S(0.003)LHS(0.994)PER	607080	540150	331300	748540	NA	4	1091300	705220	688990	NA	NA	3	1020200	NA	NA	NA	1	840180	NA	NA	NA	NA	1	637850	185220	NA	996660	NA	3	762910	799190	NA	NA	2	NA	NA	NA	NA	NA	0	NA	544310	495550	NA	NA
2505	Q9JJY3	Smpd3	Sphingomyelin phosphodiesterase 3	Q9JJY3_DGDS(0.002)GS(0.938)LGS(0.059)PSASR	NA	425000	148970	386000	NA	3	465710	NA	NA	NA	NA	1	527520	115760	NA	NA	2	NA	NA	NA	NA	NA	0	NA	58744	NA	NA	NA	1	515410	NA	651910	NA	2	NA	400170	215090	NA	NA	2	447050	NA	467700	NA	NA
2512	Q9JKF6	Pvrl1	Nectin-1	Q9JKF6_AGPLGGS(0.995)S(0.005)YEEEEEEEGGGGGER	NA	1203800	113560	NA	798560	3	NA	380280	NA	NA	NA	1	301670	NA	NA	NA	1	NA	NA	250150	NA	NA	1	NA	NA	NA	NA	NA	0	849670	NA	NA	NA	1	339790	NA	NA	NA	NA	1	NA	NA	207510	197760	NA
2597	Q9QYB5	Add3	Gamma-adducin	Q9QYB5_TEEVLS(0.001)PDGS(0.101)PS(0.024)KS(0.101)PS(0.773)K	541040	216420	137820	NA	NA	3	322040	409850	212650	NA	NA	3	297440	NA	NA	NA	1	NA	365920	NA	NA	NA	1	NA	NA	NA	494660	NA	1	NA	NA	NA	NA	0	145910	212730	NA	NA	NA	2	NA	NA	NA	NA	NA
2717	Q9QZI8	Serinc1	Serine incorporator 1	Q9QZI8_S(0.029)DGS(0.971)LDDGDGIHR	373510	339580	NA	NA	602360	3	1028800	363990	274740	NA	NA	3	560920	NA	NA	NA	1	NA	NA	NA	NA	350220	1	239620	NA	NA	667060	352650	3	480700	400070	543660	417610	4	286180	189150	NA	NA	NA	2	NA	NA	318960	NA	NA
2721	Q9QZQ1	Mllt4	Afadin	Q9QZQ1_TS(0.001)S(0.999)VVTLEVAK	420150	371950	NA	288130	NA	3	464910	NA	NA	NA	NA	1	395940	NA	NA	NA	1	NA	NA	205520	NA	NA	1	251600	157500	209210	299480	NA	4	295400	NA	NA	NA	1	NA	NA	220890	NA	NA	1	254800	343170	231710	294590	NA
2726	Q9R0A0	Pex14	Peroxisomal membrane protein PEX14	Q9R0A0_DS(0.068)HS(0.932)PEGSTATYHLLGPQEEGEGVLDVK	664880	340020	244410	668200	NA	4	1194200	608280	311750	288310	312320	5	868940	NA	353760	NA	2	NA	NA	NA	NA	NA	0	420030	209710	231130	541160	NA	4	594050	561650	NA	NA	2	620260	563650	271020	222370	NA	4	636690	NA	NA	NA	NA
2949	P68181	Prkacb;Prkaca	cAMP-dependent protein kinase catalytic subunit beta;cAMP-dependent protein kinase catalytic subunit alpha	P68181_T(0.047)WT(0.953)LCGTPEYLAPEIILSK	1565400	437130	NA	NA	1122100	3	4971400	466360	NA	NA	NA	2	3626100	NA	NA	NA	1	NA	NA	2495800	NA	NA	1	2730300	1647100	1117200	NA	NA	3	NA	3062400	NA	4051100	2	2498100	2478700	2351500	690880	NA	4	2640900	NA	NA	NA	NA
2998	P14873	Map1b	Microtubule-associated protein 1B;MAP1B heavy chain;MAP1 light chain LC1	P14873_TLEVVS(0.11)PS(0.161)QS(0.661)VT(0.024)GS(0.076)AGHT(0.871)PY(0.031)Y(0.031)QS(0.027)PT(0.007)DEK	3437100	2876100	NA	NA	1774700	3	NA	920860	NA	NA	NA	1	NA	NA	2881800	NA	1	NA	NA	NA	NA	NA	0	NA	1982700	NA	NA	NA	1	NA	3717900	2897400	NA	2	NA	NA	NA	NA	NA	0	1500300	NA	468150	2890400	NA
3015	P20357	Map2	Microtubule-associated protein 2	P20357_KET(0.807)S(0.191)PET(0.001)SLIQDEVALK	4412400	3405400	1930600	4582300	NA	4	5442400	NA	NA	NA	NA	1	NA	NA	NA	4008300	1	NA	NA	785490	NA	NA	1	NA	2155100	NA	2840300	3383500	3	NA	NA	NA	3735000	1	NA	NA	NA	NA	NA	0	2663600	906380	NA	NA	3138700
3061	P54728	Rad23b	UV excision repair protein RAD23 homolog B	P54728_PAQTPVLT(0.997)S(0.003)PAPADSTPGDSSR	1832600	1808000	NA	1474000	2206500	4	2903900	NA	2031300	NA	1032500	3	2090700	NA	NA	2193700	2	NA	3212800	NA	NA	NA	1	NA	NA	NA	1602000	NA	1	1985700	NA	1370500	NA	2	2136600	NA	NA	NA	703300	2	NA	NA	1918100	NA	NA
3082	P62751	Rpl23a	60S ribosomal protein L23a	P62751_IRT(0.005)S(0.049)PT(0.947)FR	1668200	1317200	NA	1760200	2658800	4	NA	1620700	1526400	929520	921480	4	2007600	400590	NA	1969900	3	NA	NA	NA	NA	NA	0	1237800	502020	1057900	1550700	NA	4	1624300	1902000	NA	NA	2	1642100	NA	NA	NA	NA	1	951120	1666700	1369000	NA	NA
3187	Q61548	Snap91	Clathrin coat assembly protein AP180	Q61548_T(0.93)IDT(0.035)S(0.035)PPVDIFATASAAAPVSSAK	NA	1803800	446490	NA	1166700	3	NA	NA	1538300	NA	NA	1	2322400	884170	NA	NA	2	NA	731460	NA	NA	NA	1	NA	NA	NA	NA	1463000	1	2196900	NA	NA	NA	1	3169000	NA	283580	NA	NA	2	NA	NA	NA	NA	NA
3507	Q9JHU9	Isyna1	Inositol-3-phosphate synthase 1	Q9JHU9_MERPGPGIKPGEVVAT(0.899)S(0.101)PLPCK	551860	NA	194630	NA	356740	3	1426200	865210	NA	187290	143710	4	821330	NA	245190	NA	2	199440	NA	NA	NA	NA	1	485150	214720	NA	NA	NA	2	764180	499890	NA	NA	2	447600	NA	163670	NA	195840	3	207240	286010	351030	192670	120440
3573	Q9Z0R4	Itsn1	Intersectin-1	Q9Z0R4_S(0.054)T(0.791)S(0.155)IDTGPTESPASLK	NA	821100	160100	NA	1029600	3	NA	NA	NA	325520	NA	1	700900	155090	NA	749530	3	NA	922120	NA	NA	NA	1	NA	NA	521150	862530	469400	3	1391000	NA	NA	NA	1	NA	525320	337130	482230	NA	3	NA	360170	413560	273190	321980
[truncated: 1 more columns]
