# Supplementary material for: DYRK1A Overexpression Alters Cognition and Neural-Related Proteomic Pathways in the Hippocampus That Are Rescued by Green Tea Extract and/or Environmental Enrichment
Source: Front Mol Neurosci. 2019 Nov 15;12:272. doi: 10.3389/fnmol.2019.00272 (PMC6873902; doi:10.3389/fnmol.2019.00272)
Supplement: Supplementary file 1 [file Data_Sheet_1.zip › TableS14_myresults_P_WT_WTgreenteaEE.xlsx]

## Sheet: myresults_P_WT_WTEGCGEE
Protein	Label	log2FC	SE	Tvalue	DF	pvalue
A2A5R2_PMQSKPQS(1)PVIQAT(0.246)AGS(0.754)PK	WT_NT-WT_EGCGEE	-0.170282	0.571817	-0.297792	3	0.785294
A2A5R2_PQSPVIQATAGS(1)PK	WT_NT-WT_EGCGEE	0.467645	0.517071	0.90441	7	0.395836
A2AAE1_YTAGS(0.002)AS(0.942)PT(0.041)PT(0.015)FK	WT_NT-WT_EGCGEE	-0.466277	0.242718	-1.92106	5	0.112775
A2AG50_PTYLGS(1)PVK	WT_NT-WT_EGCGEE	-0.261088	0.337795	-0.772919	7	0.464864
A2AG50_VATS(0.001)AAS(0.001)GGHGS(0.999)PLR	WT_NT-WT_EGCGEE	-0.731385	0.27266	-2.68241	4	0.0550906
A2AHC3_APVHFVEPLS(1)PTGVPGHR	WT_NT-WT_EGCGEE	-0.518395	0.243409	-2.12972	6	0.0772388
A2AJA9_ASQGLATAPAS(1)PPVLQR	WT_NT-WT_EGCGEE	0.333859	0.227499	1.46752	4	0.216139
A2AJA9_GRS(1)YENLLGR	WT_NT-WT_EGCGEE	-0.305203	0.171585	-1.77873	4	0.149905
A2AJA9_PYLSEEPPRPS(1)PR	WT_NT-WT_EGCGEE	-0.626145	0.184375	-3.39604	6	0.0145668
A2AJA9_VALAAGS(0.956)PT(0.044)RPPPAR	WT_NT-WT_EGCGEE	0.904928	0.405602	2.23107	7	0.0608745
A2ALS5_RS(0.01)S(0.99)AIGIENIQEVQEK	WT_NT-WT_EGCGEE	-0.454336	0.379355	-1.19765	5	0.284726
A2AN08_ELAS(1)PVSPELR	WT_NT-WT_EGCGEE	-0.132983	0.537265	-0.247518	5	0.81435
A2AN08_HVT(0.003)LPS(0.72)S(0.277)PR	WT_NT-WT_EGCGEE	0.200103	0.118703	1.68575	5	0.152656
A2AP18_GT(0.006)KPGS(0.991)LDS(0.003)HAAGQPLPR	WT_NT-WT_EGCGEE	-0.394395	0.298431	-1.32156	6	0.234468
A2AP18_VAS(1)VEEGDETLDSPGSQSR	WT_NT-WT_EGCGEE	-0.244698	0.37668	-0.649619	7	0.536664
A2AQ25_PSIAST(0.001)PLS(0.999)PQAGR	WT_NT-WT_EGCGEE	-0.152733	0.23541	-0.648796	5	0.545087
A2AWL7_S(0.19)S(0.214)Y(0.752)KS(0.846)ILPY(0.998)PVSPK	WT_NT-WT_EGCGEE	1.00644	1.54015	0.653467	7	0.534324
A2AWL7_S(0.821)S(0.833)Y(0.501)KS(0.336)ILPY(0.494)PVS(0.015)PK	WT_NT-WT_EGCGEE	-0.566937	1.55825	-0.36383	7	0.726726
A2AX52_GEPGFPGY(1)PGVQGEDGNPGRGGEK	WT_NT-WT_EGCGEE	-0.205732	0.406491	-0.506117	7	0.628321
B1AXH1_GVT(0.001)S(0.999)PLHTDTEK	WT_NT-WT_EGCGEE	8.38913e-05	0.2818	0.000297698	5	0.999774
B1AY13_VSDQNS(1)PVLPK	WT_NT-WT_EGCGEE	0.0202547	0.218777	0.0925816	7	0.92883
B1AZA5_GGPAEAPS(1)PR	WT_NT-WT_EGCGEE	-0.132124	0.313385	-0.421603	5	0.690827
B1AZP2_ANSWQLVET(1)PEK	WT_NT-WT_EGCGEE	-0.187625	0.173745	-1.07989	3	0.359269
B2RQC6_IHRAS(1)DPGLPAEEPK	WT_NT-WT_EGCGEE	-0.086509	0.311993	-0.277279	7	0.789576
B2RUJ5_AAEDMPEAEQDLERAPT(1)PGGGHPDS(1)PGLPAPAGQQQR	WT_NT-WT_EGCGEE	-0.186567	0.297443	-0.627238	7	0.550406
B9EKR1_EVSADVS(1)EEENFLTDFK	WT_NT-WT_EGCGEE	-0.712606	0.631309	-1.12877	7	0.296187
D3YVF0_ASLLESSAAGS(1)PR	WT_NT-WT_EGCGEE	-0.280641	0.283514	-0.989868	6	0.360462
D3YVF0_SSAIQMGT(1)PELEK	WT_NT-WT_EGCGEE	1.04604	0.708831	1.47572	6	0.190473
D3YXK2_APTAALS(1)PEPQDSK	WT_NT-WT_EGCGEE	0.208947	0.302698	0.690281	7	0.512247
D3YXK2_RSVVS(1)FDK	WT_NT-WT_EGCGEE	-0.495347	0.376186	-1.31676	5	0.24504
D3YZU1_EQDVVPFQES(1)PK	WT_NT-WT_EGCGEE	-0.173081	0.334996	-0.516665	7	0.621307
D3YZU1_S(1)IDEGMFSAEPYLR	WT_NT-WT_EGCGEE	-0.433216	0.360848	-1.20055	5	0.283696
D3Z0R2_FVALLSLQDT(1)EMQR	WT_NT-WT_EGCGEE	0.87352	0.59418	1.47013	7	0.18499
E9PUL5_AS(0.999)PS(0.001)PSPSEAR	WT_NT-WT_EGCGEE	0.11148	0.235875	0.472622	3	0.66874
E9Q8I9_RRS(1)LDSLDK	WT_NT-WT_EGCGEE	0.297867	0.519278	0.573618	4	0.596937
F6SEU4_EGS(0.009)IGGS(0.031)GGS(0.959)GGGGGGGLKPS(0.001)ITK	WT_NT-WT_EGCGEE	-0.479634	0.673485	-0.712167	6	0.5031
F6SEU4_EGS(1)IGGSGGSGGGGGGGLKPSITK	WT_NT-WT_EGCGEE	0.0909281	0.505034	0.180044	6	0.863045
F6SEU4_EYEEEIHS(1)LK	WT_NT-WT_EGCGEE	0.458807	0.343414	1.33602	7	0.223341
F6SEU4_TVS(1)VPVEGR	WT_NT-WT_EGCGEE	-0.311208	0.220369	-1.41221	6	0.207593
F8VPU2_ACTLELGPHQS(1)PALPK	WT_NT-WT_EGCGEE	-0.504625	0.356804	-1.41429	7	0.200178
F8VPU2_LGAPENSGIS(0.016)T(0.984)LER	WT_NT-WT_EGCGEE	-0.0178925	0.330066	-0.0542091	6	0.958529
G3X9K3_TTIPHALLTWRPTS(0.001)GEAEPPS(0.982)PS(0.017)AVSEK	WT_NT-WT_EGCGEE	0.013332	0.436076	0.0305727	3	0.977531
G5E829_AQDGAAMEMQPLKS(1)EEGGDGDEK	WT_NT-WT_EGCGEE	0.511147	0.274976	1.85888	6	0.112398
G5E829_SATSSSPGS(1)PLHSLETSL	WT_NT-WT_EGCGEE	-0.28548	0.311431	-0.916671	7	0.389803
O08539_GNKS(1)PS(0.98)PPPDGS(0.02)PAATPEIR	WT_NT-WT_EGCGEE	-0.260566	0.329709	-0.790291	6	0.459444
O08539_GNKS(1)PS(1)PPPDGSPAATPEIR	WT_NT-WT_EGCGEE	0.107194	0.452452	0.236917	7	0.819505
O08539_S(0.255)PS(0.745)PPPDGS(1)PAATPEIR	WT_NT-WT_EGCGEE	0.195699	0.66598	0.293852	6	0.778771
O08539_VNHEPEPASGAS(1)PGATIPK	WT_NT-WT_EGCGEE	-0.663854	0.378337	-1.75466	7	0.122755
O08547_NLGS(1)INTELQDVQR	WT_NT-WT_EGCGEE	-0.334303	0.449723	-0.743354	5	0.490699
O08553_ANIT(0.001)S(0.999)LG	WT_NT-WT_EGCGEE	-0.00604115	0.212214	-0.0284673	4	0.978653
O08553_GLYDGPVCEVSVT(1)PK	WT_NT-WT_EGCGEE	0.456562	0.446733	1.022	7	0.340795
O08553_NLHQSGFS(1)LSGAQIDDNIPR	WT_NT-WT_EGCGEE	-0.871567	0.339955	-2.56377	6	0.0426913
O08553_NLHQSGFSLS(1)GAQIDDNIPR	WT_NT-WT_EGCGEE	-0.641603	0.677664	-0.946787	5	0.387223
O08553_T(0.042)VT(0.958)PAS(0.001)S(0.999)AKT(0.239)S(0.761)PAK	WT_NT-WT_EGCGEE	0.742581	0.617986	1.20162	7	0.268584
O08553_T(0.055)VT(0.945)PAS(0.5)S(0.5)AKT(0.001)S(1)PAK	WT_NT-WT_EGCGEE	0.451839	0.64897	0.696241	7	0.508729
O08553_TVT(1)PASS(0.954)AKT(0.266)S(0.78)PAK	WT_NT-WT_EGCGEE	0.623025	0.684648	0.909993	7	0.393081
O08582_S(0.833)RS(0.158)PVDS(0.009)PVPAS(0.001)MFAPEPSSPGAAR	WT_NT-WT_EGCGEE	-0.0987295	0.424447	-0.232607	3	0.831032
O08585_LQS(1)EPESIRK	WT_NT-WT_EGCGEE	0.572616	0.297524	1.9246	7	0.0956795
O08586_YSDTT(0.001)DS(0.999)DPENEPFDEDQHSQITK	WT_NT-WT_EGCGEE	-0.0362356	0.30046	-0.120601	3	0.911631
O08599_S(0.014)S(0.985)AS(0.001)FSTTAVSAR	WT_NT-WT_EGCGEE	-0.253088	0.386464	-0.65488	5	0.54147
O08638_VIENTDGS(1)EEEMDAR	WT_NT-WT_EGCGEE	-0.281988	0.480296	-0.587113	7	0.575567
O08762_IIGGNNS(1)LR	WT_NT-WT_EGCGEE	-0.152292	0.55358	-0.275104	4	0.796862
O08919_GEAGT(1)PVAAGTTAAAIPR	WT_NT-WT_EGCGEE	-0.41647	0.654125	-0.636683	4	0.558943
O08919_KAEAAAAPAVAPGPAQPGHVS(0.1)PT(0.161)PAT(0.355)T(0.41)S(0.975)PGEK	WT_NT-WT_EGCGEE	0.281505	0.607139	0.463659	7	0.656964
O08919_KAEAAAAPAVAPGPAQPGHVS(0.887)PT(0.738)PAT(0.15)T(0.126)S(0.099)PGEK	WT_NT-WT_EGCGEE	0.970496	1.08776	0.892194	7	0.401916
O35136_ITNHEDGS(1)PVNEPNETTPLTEPEK	WT_NT-WT_EGCGEE	1.45339	0.766191	1.89691	6	0.106626
O35136_T(0.004)EDERIT(0.996)NHEDGS(1)PVNEPNETTPLTEPEK	WT_NT-WT_EGCGEE	-0.219104	0.810198	-0.270432	7	0.794628
O35295_DSLGDFIEHYAQLGPS(0.003)S(0.997)PEQLAAGAEEGGGPR	WT_NT-WT_EGCGEE	-0.666524	0.284363	-2.34392	6	0.0575345
O35344_RNVPQEES(1)LEDSDVDADFK	WT_NT-WT_EGCGEE	0.236467	0.528461	0.447463	7	0.668059
O35344_RNVPQEESLEDS(1)DVDADFK	WT_NT-WT_EGCGEE	-0.616064	0.526757	-1.16954	4	0.307121
O35526_HSAILAS(1)PNPDEK	WT_NT-WT_EGCGEE	0.167021	0.241345	0.69204	7	0.511207
O35526_TAKDS(1)DDDDDVTVTVDR	WT_NT-WT_EGCGEE	0.344748	0.716593	0.481092	7	0.645124
O35607_LNINS(0.169)S(0.831)PDEHEPLLR	WT_NT-WT_EGCGEE	0.138496	0.499053	0.277517	4	0.795136
O35607_LNINS(0.868)S(0.132)PDEHEPLLR	WT_NT-WT_EGCGEE	-0.306022	0.460878	-0.663996	6	0.531365
O35609_KLS(1)PTEPR	WT_NT-WT_EGCGEE	0.122462	0.264469	0.463048	7	0.657381
O35621_TVGHSVVS(1)PQDTVQR	WT_NT-WT_EGCGEE	0.412758	0.438203	0.941932	4	0.39956
O35691_EAGIVHS(1)DAEK	WT_NT-WT_EGCGEE	0.402607	0.570352	0.705891	6	0.506725
O35927_ALQS(1)PEHHIDPIYEDR	WT_NT-WT_EGCGEE	-0.208405	0.208429	-0.999887	7	0.350668
O35927_GGS(1)PLTTT(0.002)QGGS(0.997)PT(0.001)K	WT_NT-WT_EGCGEE	0.830397	0.486197	1.70795	5	0.148349
O35954_S(0.014)S(0.014)T(0.014)EARPGT(0.226)S(0.226)T(0.226)AGT(0.281)PDGPEAPPGPDAS(0.999)PDAS(0.001)FGK	WT_NT-WT_EGCGEE	0.0962511	0.332467	0.289506	7	0.780581
O54724_ATEEPS(0.71)GT(0.194)GS(0.095)DELIK	WT_NT-WT_EGCGEE	-0.635363	0.474221	-1.3398	4	0.25136
O54774_HS(0.003)S(0.997)LPT(0.091)ES(0.909)DEDIAPAQR	WT_NT-WT_EGCGEE	0.176318	0.534735	0.329729	4	0.758149
O54774_HSSLPTES(1)DEDIAPAQR	WT_NT-WT_EGCGEE	-0.346892	0.209219	-1.65804	6	0.148384
O54774_VDIITEEMPENALPS(1)DEDDKDPNDPYR	WT_NT-WT_EGCGEE	0.416905	0.762636	0.546662	7	0.601593
O54829_S(0.069)HS(0.069)PT(0.748)HT(0.057)PT(0.057)PETKPPTEDELHQQIK	WT_NT-WT_EGCGEE	-1.40582	1.13012	-1.24396	4	0.281432
O54829_S(0.21)HS(0.731)PT(0.053)HT(0.004)PT(0.002)PETKPPTEDELHQQIK	WT_NT-WT_EGCGEE	1.44284	0.905636	1.59318	6	0.162227
O55003_NSTLS(1)EEDYIER	WT_NT-WT_EGCGEE	0.159898	0.304333	0.525406	6	0.618143
O55022_EGEEPT(0.999)VYS(0.001)DDEEPKDETARK	WT_NT-WT_EGCGEE	1.83842	1.40072	1.31248	4	0.259602
O55022_EGEEPTVYS(1)DDEEPKDETAR	WT_NT-WT_EGCGEE	-0.303969	0.414329	-0.733641	7	0.487006
O55028_S(0.859)T(0.123)S(0.018)ATDTHHVELAR	WT_NT-WT_EGCGEE	0.125388	0.291347	0.430374	3	0.695968
O55091_TEEVEVES(1)EEDPILEHPPENPVK	WT_NT-WT_EGCGEE	-0.0160414	0.281959	-0.0568927	6	0.956478
O55131_ILEQQNS(0.004)S(0.001)RT(0.995)LEK	WT_NT-WT_EGCGEE	0.275328	0.420521	0.654731	7	0.533556
O55131_S(1)PLAQMEEERR	WT_NT-WT_EGCGEE	0.273975	1.15159	0.237909	6	0.819868
O55131_STLINSLFLT(0.006)DLYS(0.994)PEYPGPSHR	WT_NT-WT_EGCGEE	-0.334602	0.437617	-0.764601	7	0.469495
O55143_EFDELSPS(1)AQR	WT_NT-WT_EGCGEE	-0.0361662	0.162773	-0.222188	7	0.830511
O70161_RT(0.061)QS(0.888)S(0.051)GQDGRPQEEPHAEDLQK	WT_NT-WT_EGCGEE	-0.36546	0.793069	-0.460818	6	0.66116
O70161_RT(0.163)QS(0.163)S(0.674)GQDGRPQEEPHAEDLQK	WT_NT-WT_EGCGEE	-0.153239	0.648013	-0.236476	3	0.82829
O70161_SWVY(0.001)S(0.002)PLHY(0.002)S(0.001)ARPAS(0.991)DGES(0.003)DT(0.001)	WT_NT-WT_EGCGEE	-0.25781	0.307348	-0.838821	4	0.448773
O70166_DAS(1)LEELQK	WT_NT-WT_EGCGEE	0.00265351	0.170974	0.01552	7	0.98805
O70166_SPSDLSPES(1)PVLSSPPK	WT_NT-WT_EGCGEE	-0.0363318	0.181958	-0.199671	4	0.851478
O70310_S(0.002)GLS(0.998)PANDTGAK	WT_NT-WT_EGCGEE	0.539772	0.591395	0.91271	5	0.403257
O70343_ARYSECSGTQGSHS(0.997)T(0.003)K	WT_NT-WT_EGCGEE	0.920139	0.867812	1.0603	4	0.348787
O70439_EFGSLPT(0.657)T(0.333)PS(0.01)EQR	WT_NT-WT_EGCGEE	-0.0635632	0.328932	-0.193241	6	0.853146
O88343_NLTS(0.007)S(0.023)S(0.969)LNDIS(0.001)DKPEK	WT_NT-WT_EGCGEE	0.599399	0.485568	1.23443	4	0.284606
O88447_KYDDDIS(1)PSEDK	WT_NT-WT_EGCGEE	0.271779	0.264335	1.02816	7	0.338084
O88447_VDS(1)PTVTTTLK	WT_NT-WT_EGCGEE	0.415581	0.287708	1.44445	7	0.19184
O88448_VDS(1)PTVNTTLR	WT_NT-WT_EGCGEE	-0.23852	0.379967	-0.62774	4	0.56423
O88485_ETQTPLATHQS(1)EEDEEDEEMVEPK	WT_NT-WT_EGCGEE	-1.11358	0.761479	-1.46239	7	0.187032
O88532_RRDS(1)DGVDGFEAEGK	WT_NT-WT_EGCGEE	-0.366792	0.570035	-0.643455	4	0.554963
O88587_AVYQGPGS(0.011)S(0.989)PVK	WT_NT-WT_EGCGEE	0.722305	0.444957	1.62331	7	0.148552
O88643_DVATSPIS(0.978)PT(0.005)ENNT(0.013)T(0.003)PPDALTR	WT_NT-WT_EGCGEE	-0.528222	0.232345	-2.27344	4	0.0854023
O88703_GAASGPSAAEEAGS(1)EEAGPAGEPR	WT_NT-WT_EGCGEE	0.585199	0.477088	1.22661	6	0.265918
O88703_PLVGPLALGS(1)PR	WT_NT-WT_EGCGEE	-0.317396	0.366139	-0.866873	7	0.414736
O88703_RAPPGPLPPAASPGPPAAS(0.002)PPAAPS(0.942)S(0.056)PR	WT_NT-WT_EGCGEE	-0.94497	0.444499	-2.12592	3	0.123488
O88703_RAPPGPLPPAASPGPPAAS(0.999)PPAAPS(0.199)S(0.802)PR	WT_NT-WT_EGCGEE	-0.43044	0.675481	-0.637235	4	0.558619
O88703_RAPPGPLPPAASPGPPAAS(1)PPAAPS(0.302)S(0.698)PR	WT_NT-WT_EGCGEE	-0.424407	0.224476	-1.89065	5	0.117262
O88703_T(0.002)AAPS(0.007)PDRRDS(0.887)AS(0.104)PGAASGLDPLDSAR	WT_NT-WT_EGCGEE	0.0701605	0.236526	0.296629	4	0.781514
O88737_FS(1)PIEEAK	WT_NT-WT_EGCGEE	2.63762	0.955312	2.76101	6	0.0328103
O88737_GYSYFT(0.002)GS(0.041)S(0.956)PPLSPSTPSESPTFSPGK	WT_NT-WT_EGCGEE	-0.469125	0.592172	-0.79221	6	0.458406
O88737_HSYS(1)LGFADGR	WT_NT-WT_EGCGEE	-0.539176	0.305387	-1.76555	4	0.152228
O88737_IADSSVQT(1)DDEEGEGR	WT_NT-WT_EGCGEE	0.528332	0.499473	1.05778	4	0.349806
O88737_S(0.008)LS(0.992)DPKPLSPTAEESAK	WT_NT-WT_EGCGEE	-0.828554	0.533682	-1.55252	7	0.164479
O88737_S(0.012)QGS(0.985)FEY(0.003)QDTQDHDYGGR	WT_NT-WT_EGCGEE	-0.104167	0.519746	-0.200418	6	0.847774
O88737_S(0.034)LS(0.966)DPKPLS(0.999)PT(0.001)AEESAK	WT_NT-WT_EGCGEE	-0.0846163	0.267755	-0.316021	7	0.761201
O88737_S(0.859)LS(0.141)DPKPLS(0.837)PT(0.163)AEESAK	WT_NT-WT_EGCGEE	0.197573	0.393246	0.502416	6	0.633278
O88737_SQAS(1)EEESPVSPLGR	WT_NT-WT_EGCGEE	0.242823	0.812668	0.298797	6	0.775173
O88737_SQASEEESPVS(1)PLGRPR	WT_NT-WT_EGCGEE	1.01639	0.844059	1.20417	6	0.273866
O88746_AADRLPNLAS(0.076)PS(0.916)AEGPPRPS(0.004)PGT(0.005)APR	WT_NT-WT_EGCGEE	-0.190448	0.357588	-0.532591	6	0.613454
O88935_ASTAAPVASPAAPS(0.999)PGS(0.001)SGGGGFFSSLSNAVK	WT_NT-WT_EGCGEE	-0.104628	0.519148	-0.201538	7	0.846009
O88935_DAS(1)PGRGSHSQSSSPGALTLGR	WT_NT-WT_EGCGEE	0.840733	0.536395	1.56738	7	0.161012
O88935_GS(0.012)HS(0.986)QS(0.017)S(0.113)S(0.872)PGALT(0.001)LGR	WT_NT-WT_EGCGEE	-0.306538	0.466013	-0.65779	5	0.539746
O88935_GSHSQSS(0.043)S(0.957)PGALTLGR	WT_NT-WT_EGCGEE	0.28315	0.352576	0.803089	7	0.448329
O88935_LPS(0.915)PT(0.085)AAPQQSASQATPVTQGQGR	WT_NT-WT_EGCGEE	-0.515607	0.801136	-0.643594	4	0.554882
O88935_PQLAQKPS(1)QDVPPPITAAAGGPPHPQLNK	WT_NT-WT_EGCGEE	-0.864023	0.41198	-2.09724	4	0.103976
O88935_PQPPPPPPS(0.996)AAS(0.004)PGATPGSATASAER	WT_NT-WT_EGCGEE	0.170624	0.703874	0.242406	6	0.816539
O88935_QS(0.001)RPVAGGPGAPPAARPPAS(0.999)PS(1)PQR	WT_NT-WT_EGCGEE	-0.813331	0.637013	-1.27679	7	0.242398
O88935_S(0.133)QS(0.859)LT(0.007)NAFNLPEPAPPRPSLSQDEVK	WT_NT-WT_EGCGEE	1.35119	0.830372	1.62721	6	0.154817
P04370_NIVTPRT(1)PPPSQGK	WT_NT-WT_EGCGEE	0.203335	0.217537	0.934718	4	0.40285
P05063_GILAADESVGS(1)MAK	WT_NT-WT_EGCGEE	-0.245338	0.390746	-0.627872	6	0.553219
P05064_GILAADES(0.95)T(0.049)GS(0.001)IAK	WT_NT-WT_EGCGEE	-0.0614672	0.204028	-0.301268	6	0.773378
P05480_S(1)LEPSENVHGAGGAFPASQTPSK	WT_NT-WT_EGCGEE	-0.290786	0.378095	-0.769081	7	0.466997
P06837_AAQPPTET(0.001)AES(0.022)S(0.978)QAEEEK	WT_NT-WT_EGCGEE	0.208838	0.289718	0.720832	6	0.498124
P06837_KEGDGS(0.999)ATT(0.001)DAAPAT(0.266)S(0.734)PK	WT_NT-WT_EGCGEE	-0.30532	1.32942	-0.229664	5	0.827452
P06837_KEGDGSATTDAAPAT(0.986)S(0.014)PK	WT_NT-WT_EGCGEE	4.35209	2.2234	1.9574	6	0.0980478
P06837_KEGDGSATTDAAPATS(1)PK	WT_NT-WT_EGCGEE	-0.0996161	0.964456	-0.103287	7	0.920632
P06837_QADVPAAVTDAAAT(0.002)T(0.998)PAAEDAAT(0.001)K	WT_NT-WT_EGCGEE	-0.454962	0.322062	-1.41265	6	0.207468
P07901_ES(1)DDKPEIEDVGSDEEEEEKK	WT_NT-WT_EGCGEE	-0.239457	0.724577	-0.330478	7	0.75071
P07901_EVS(1)DDEAEEKEEKEEEK	WT_NT-WT_EGCGEE	-0.661183	1.12993	-0.585155	7	0.576811
P07901_PEIEDVGS(1)DEEEEEKK	WT_NT-WT_EGCGEE	0.0939881	0.466735	0.201374	7	0.846133
P08414_T(1)VCGTPGYCAPEILR	WT_NT-WT_EGCGEE	-0.666815	0.708912	-0.940618	3	0.416293
P08551_DEPPS(1)EGEAEEEEK	WT_NT-WT_EGCGEE	0.0982358	0.256004	0.383728	7	0.712569
P08553_EEEPEAEKS(1)PVKS(1)PEAKEEEEEGEK	WT_NT-WT_EGCGEE	-0.0955423	0.595597	-0.160414	7	0.877086
P08553_S(1)PEAKEEEEEGEKEEEEEGQEEEEEEDEGVK	WT_NT-WT_EGCGEE	0.0485052	0.685146	0.0707954	7	0.945541
P08553_S(1)PVEEVKPKPEAK	WT_NT-WT_EGCGEE	0.147847	0.412728	0.358218	7	0.730739
P09405_NLS(1)FNITEDELK	WT_NT-WT_EGCGEE	0.0634144	0.71673	0.0884774	6	0.932377
P09411_ALES(1)PERPFLAILGGAK	WT_NT-WT_EGCGEE	-0.253809	0.416984	-0.608677	7	0.561962
P0C7L0_AQLVS(1)PPAPPTK	WT_NT-WT_EGCGEE	0.353294	0.271591	1.30083	6	0.241038
P0C7L0_GGNT(1)PPALGDLFAGGFPVLRPAGQR	WT_NT-WT_EGCGEE	-0.103205	0.402961	-0.256117	7	0.805224
P0C7M9_PAPAAPRPRS(1)PAEAEAR	WT_NT-WT_EGCGEE	0.709501	0.208979	3.39509	6	0.0145839
P10637_HLSNVS(0.001)S(0.003)T(0.025)GS(0.97)IDMVDS(0.002)PQLATLADEVSASLAK	WT_NT-WT_EGCGEE	0.539892	1.11626	0.483661	6	0.645771
P10637_IGS(0.991)T(0.009)ENLK	WT_NT-WT_EGCGEE	0.0683478	0.507268	0.134737	4	0.899328
P10637_IGS(1)LDNITHVPGGGNK	WT_NT-WT_EGCGEE	0.0719123	0.657393	0.10939	5	0.917148
P10637_SGYSSPGS(0.997)PGT(0.003)PGSR	WT_NT-WT_EGCGEE	0.324662	0.27112	1.19748	6	0.276277
P10637_SPVVS(1)GDT(0.999)S(0.001)PR	WT_NT-WT_EGCGEE	-0.395203	1.40278	-0.281729	7	0.786299
P10637_SPVVSGDT(0.034)S(0.966)PR	WT_NT-WT_EGCGEE	2.76942	1.92578	1.43808	6	0.200456
P10637_SRT(1)PSLPTPPTR	WT_NT-WT_EGCGEE	1.15075	0.716097	1.60698	4	0.183335
P10637_T(1)PPGSGEPPK	WT_NT-WT_EGCGEE	0.596506	0.223663	2.66699	7	0.0321395
P10637_TDHGAEIVYKS(1)PVVS(0.008)GDT(0.908)S(0.084)PR	WT_NT-WT_EGCGEE	0.119067	0.546739	0.217776	7	0.833816
P10637_TPS(0.001)LPT(0.999)PPT(0.001)REPK	WT_NT-WT_EGCGEE	0.160746	0.342794	0.468927	5	0.658856
P10637_TPS(1)LPTPPTR	WT_NT-WT_EGCGEE	0.170648	0.294298	0.579847	7	0.580193
P10637_VAVVRT(1)PPKS(0.607)PS(0.368)AS(0.025)K	WT_NT-WT_EGCGEE	0.563934	0.41434	1.36104	7	0.215691
P10637_VAVVRT(1)PPKS(0.988)PS(0.011)AS(0.001)K	WT_NT-WT_EGCGEE	-0.394182	0.547465	-0.720013	5	0.503759
P10711_EPAIS(0.001)SQNS(0.999)PEAR	WT_NT-WT_EGCGEE	0.684459	0.628821	1.08848	5	0.326044
P11499_EIS(1)DDEAEEEKGEKEEEDKEDEEK	WT_NT-WT_EGCGEE	0.237063	0.488579	0.485208	7	0.642345
P11499_PKIEDVGS(1)DEEDDSGK	WT_NT-WT_EGCGEE	0.141642	0.435684	0.325103	7	0.754604
P11531_ELRT(0.173)KQPDRAPGLS(0.207)T(0.483)T(0.483)GAS(0.403)AS(0.317)QT(0.317)VT(0.629)LVT(0.95)QS(0.13)VVT(0.908)K	WT_NT-WT_EGCGEE	0.044833	0.494714	0.090624	4	0.932148
P11798_ES(0.001)S(0.003)ES(0.995)T(0.001)NTTIEDEDTK	WT_NT-WT_EGCGEE	-0.366506	1.03329	-0.354697	6	0.734951
P11798_ESSES(0.001)TNT(0.96)T(0.038)IEDEDTK	WT_NT-WT_EGCGEE	-0.0250459	0.336129	-0.0745126	5	0.943492
P11798_KNDGVKES(0.986)S(0.014)ESTNTTIEDEDTK	WT_NT-WT_EGCGEE	-0.117938	0.341973	-0.344874	5	0.744222
P11798_S(0.973)T(0.027)VASCMHR	WT_NT-WT_EGCGEE	1.12534	0.728519	1.5447	6	0.17337
P12367_RVS(1)VCAETFNPDEEEEDNDPR	WT_NT-WT_EGCGEE	0.429609	0.773957	0.555081	6	0.598907
P12849_ASPSCFHS(1)EDEDSLK	WT_NT-WT_EGCGEE	0.0323253	0.213265	0.151573	4	0.886861
P12961_SVPHFS(1)EEEK	WT_NT-WT_EGCGEE	-0.349096	0.239286	-1.4589	7	0.187956
P13595_AAFS(1)KDES(1)KEPIVEVR	WT_NT-WT_EGCGEE	0.142481	0.844173	0.168782	4	0.874159
P13595_ASPAPTPTPAGAAS(1)PLAAVAAPATDAPQAK	WT_NT-WT_EGCGEE	-0.377648	0.397389	-0.950323	7	0.373597
P13595_DES(1)KEPIVEVR	WT_NT-WT_EGCGEE	-0.0851954	0.167722	-0.507956	7	0.627095
P13595_GVTAS(0.002)S(0.001)S(0.02)S(0.977)PAS(0.001)APK	WT_NT-WT_EGCGEE	0.102005	0.328237	0.310767	7	0.765027
P13595_NPPEAATAPAS(1)PK	WT_NT-WT_EGCGEE	0.313941	0.195935	1.60227	7	0.15313
P14152_KLS(1)SAMSAAK	WT_NT-WT_EGCGEE	0.127348	0.318287	0.400105	7	0.701008
P14873_ADS(0.985)RES(0.015)LKPATKPVASK	WT_NT-WT_EGCGEE	-0.478439	2.19751	-0.217718	5	0.836255
P14873_AS(0.793)LS(0.207)PMDEPVPDSES(1)PVEK	WT_NT-WT_EGCGEE	-0.577417	0.437663	-1.31932	7	0.228577
P14873_ASLS(1)PMDEPVPDSESPVEK	WT_NT-WT_EGCGEE	-0.578228	0.414186	-1.39606	7	0.205375
P14873_DLTGQVPT(1)PPVK	WT_NT-WT_EGCGEE	0.121975	0.270171	0.451474	3	0.682288
P14873_DVMSDETNNEETES(0.998)PS(0.001)QEFVNITK	WT_NT-WT_EGCGEE	-0.0438937	0.383835	-0.114356	7	0.912167
P14873_DVSDERLS(1)PAK	WT_NT-WT_EGCGEE	0.132465	0.372709	0.355411	7	0.73275
P14873_DYNASAST(0.001)IS(0.969)PPS(0.026)S(0.004)MEEDK	WT_NT-WT_EGCGEE	-0.0266493	0.457472	-0.0582535	6	0.955438
P14873_ESSPLYS(1)PGFSDSTSAAK	WT_NT-WT_EGCGEE	-0.292962	0.468189	-0.625735	4	0.565419
P14873_ETAAAHQASS(0.006)S(0.994)PPIDAATAEPYGFR	WT_NT-WT_EGCGEE	-0.347401	0.192871	-1.80121	6	0.121747
P14873_GEAEQS(1)EEEGEEEDKAEDAR	WT_NT-WT_EGCGEE	-0.946578	0.818898	-1.15592	7	0.285639
P14873_IAELEEERS(0.998)QGS(0.001)TSNSDWMK	WT_NT-WT_EGCGEE	-0.32209	0.50635	-0.636102	7	0.544938
P14873_LGGDVS(1)PTQIDVSQFGSFK	WT_NT-WT_EGCGEE	-0.405845	0.300502	-1.35056	7	0.218867
P14873_MSISEGTVS(1)DK	WT_NT-WT_EGCGEE	-0.111263	0.194772	-0.571247	5	0.59255
P14873_PLAAS(1)PKPGALK	WT_NT-WT_EGCGEE	0.255744	0.19065	1.34144	7	0.221665
P14873_RES(1)VVSGDDRAEEDMDDVLEK	WT_NT-WT_EGCGEE	0.808686	0.530332	1.52487	7	0.17112
P14873_RESVVS(1)GDDRAEEDMDDVLEK	WT_NT-WT_EGCGEE	-0.303482	0.455578	-0.666147	7	0.526654
P14873_S(0.5)VS(0.5)PGVTQAVVEEHCAS(1)PEEK	WT_NT-WT_EGCGEE	1.77927	1.20755	1.47346	6	0.191059
P14873_S(0.922)S(0.078)HLPTEVTEK	WT_NT-WT_EGCGEE	-0.520059	0.561503	-0.926191	3	0.422661
P14873_S(1)PCDSGYSYETIEK	WT_NT-WT_EGCGEE	-0.548822	0.818544	-0.670486	4	0.539272
P14873_S(1)PDTSAYCYETMEK	WT_NT-WT_EGCGEE	0.458297	0.563173	0.813776	6	0.446858
P14873_SDIS(1)PLTPR	WT_NT-WT_EGCGEE	-0.138825	0.169648	-0.818314	7	0.440142
P14873_SPSLS(1)PSPPS(1)PIEK	WT_NT-WT_EGCGEE	0.678271	0.774481	0.875775	7	0.410195
P14873_SVSPGVT(0.999)QAVVEEHCAS(0.001)PEEK	WT_NT-WT_EGCGEE	1.36791	1.22227	1.11915	5	0.313938
P14873_T(0.001)LEVVS(0.547)PS(0.156)QS(0.205)VT(0.203)GS(0.329)AGHT(0.495)PY(0.064)Y(0.063)QS(0.752)PT(0.185)DEK	WT_NT-WT_EGCGEE	-0.446087	1.31517	-0.339186	4	0.751529
P14873_T(1)PEDGGYTCEITEK	WT_NT-WT_EGCGEE	0.258264	0.404617	0.638292	5	0.551368
P14873_T(1)PEEGGYSYEISEK	WT_NT-WT_EGCGEE	-0.349207	1.43193	-0.243871	7	0.814324
P14873_TLEVVS(0.98)PS(0.018)QS(0.001)VT(0.001)GSAGHTPYYQSPTDEK	WT_NT-WT_EGCGEE	-0.612432	0.63802	-0.959895	6	0.374176
P14873_VLS(1)PLRS(1)PPLLGSESPYEDFLSADSK	WT_NT-WT_EGCGEE	-0.381626	0.365903	-1.04297	7	0.331638
P14873_VQSLEGEKLS(1)PK	WT_NT-WT_EGCGEE	0.480356	0.217768	2.20582	7	0.0631861
P16014_ADAHS(1)MELEEK	WT_NT-WT_EGCGEE	0.191101	0.293289	0.651578	7	0.535472
P16014_EGVDDQESLRPSNQQAS(1)K	WT_NT-WT_EGCGEE	0.559769	0.716227	0.781553	6	0.464191
P16014_SSYEGHPLS(1)EER	WT_NT-WT_EGCGEE	0.531527	0.205718	2.58376	5	0.0492073
P16014_WAS(0.034)S(0.966)REDAGAPVEDSQGQTK	WT_NT-WT_EGCGEE	-0.10429	0.760376	-0.137156	7	0.894769
P16014_WAS(0.748)S(0.252)REDAGAPVEDSQGQTK	WT_NT-WT_EGCGEE	0.0100071	0.431209	0.0232071	5	0.982383
P16014_WT(0.004)EGGGHS(0.99)REGVDDQES(0.003)LRPS(0.003)NQQASK	WT_NT-WT_EGCGEE	-0.492568	0.742487	-0.663403	5	0.536431
P16054_EEPILT(1)LVDEAIIK	WT_NT-WT_EGCGEE	-0.323385	0.481076	-0.672212	7	0.52301
P16054_GFS(1)YFGEDLMP	WT_NT-WT_EGCGEE	-0.52138	0.414893	-1.25666	7	0.249186
P16054_LAAGAES(1)PQPASGNSPSEDDR	WT_NT-WT_EGCGEE	-0.489567	0.242623	-2.01781	7	0.0833997
P16054_LAAGAESPQPASGNS(1)PSEDDR	WT_NT-WT_EGCGEE	0.565483	0.46133	1.22577	7	0.259921
P16054_S(1)APTSPCDQELK	WT_NT-WT_EGCGEE	0.392643	0.398109	0.986271	7	0.356856
P16054_SAPT(0.001)S(0.999)PCDQELK	WT_NT-WT_EGCGEE	-0.195419	0.454732	-0.429745	5	0.685271
P16283_ALPSVGLQS(0.001)DQS(0.999)PQR	WT_NT-WT_EGCGEE	-0.516622	0.166482	-3.10317	4	0.0361101
P16283_FSIGS(1)DEDDSPGLPVK	WT_NT-WT_EGCGEE	-0.0460662	0.498666	-0.0923788	5	0.929984
P16330_NQWQLS(1)ADDLKK	WT_NT-WT_EGCGEE	-0.672163	0.602856	-1.11497	3	0.346141
P16388_TVMSGENADEAS(0.001)T(0.006)APGHPQDGS(0.933)Y(0.06)PR	WT_NT-WT_EGCGEE	-0.00800557	0.270647	-0.0295793	3	0.97826
P16546_KLDPAQS(0.007)AS(0.993)RENLLEEQGSIALR	WT_NT-WT_EGCGEE	-2.32832	0.692482	-3.36228	5	0.020058
P16546_KLDPAQS(0.891)AS(0.109)RENLLEEQGSIALR	WT_NT-WT_EGCGEE	3.25765	1.7945	1.81535	4	0.143652
P16546_WRS(1)LQQLAEER	WT_NT-WT_EGCGEE	-0.545641	0.891138	-0.612297	3	0.583627
P17182_YDLDFKS(1)PDDPSR	WT_NT-WT_EGCGEE	0.24799	0.215908	1.14859	7	0.288455
P17183_YDLDFKS(1)PADPSR	WT_NT-WT_EGCGEE	0.0250883	0.305009	0.0822543	5	0.937636
P19246_EDIKPPAEAKS(1)PEK	WT_NT-WT_EGCGEE	0.915006	0.382057	2.39495	7	0.0478197
P19246_EEEEGAAAT(0.001)S(0.999)PPAEEAASPEK	WT_NT-WT_EGCGEE	0.205505	0.341569	0.60165	7	0.566375
P19246_HPTDIRPPEQVKS(1)PAK	WT_NT-WT_EGCGEE	0.887907	1.32157	0.671857	6	0.526683
P19246_IGFGPS(1)PFSLTEGLPK	WT_NT-WT_EGCGEE	-0.466718	0.43203	-1.08029	7	0.315821
P19246_S(0.023)PGEAKS(0.977)PAEPKS(1)PAEPKS(1)PAEAK	WT_NT-WT_EGCGEE	0.769492	0.356228	2.16011	6	0.0740653
P19246_S(0.955)PS(0.045)EAKS(1)PAEAKS(1)PAEAK	WT_NT-WT_EGCGEE	-0.318228	0.949635	-0.335106	6	0.748951
P19246_S(1)PAEAKS(0.999)PAT(0.001)VK	WT_NT-WT_EGCGEE	1.25645	0.709128	1.77182	7	0.119718
P19246_S(1)PAEAKS(1)PAEAKS(0.951)PAT(0.049)VK	WT_NT-WT_EGCGEE	0.394161	0.563602	0.699361	4	0.522859
P19246_S(1)PAEAKS(1)PAEAKS(1)PAEAKS(1)PAEAK	WT_NT-WT_EGCGEE	-0.318228	0.949635	-0.335106	6	0.748951
P19246_S(1)PAEAKS(1)PAEVKS(1)PGEAK	WT_NT-WT_EGCGEE	-0.15629	0.560296	-0.278941	7	0.788351
P19246_S(1)PAEAKS(1)PATVK	WT_NT-WT_EGCGEE	1.25645	0.709128	1.77182	7	0.119718
P19246_S(1)PAEPKS(1)PAEPKS(1)PAEAK	WT_NT-WT_EGCGEE	0.733982	0.407131	1.80282	6	0.121478
P19246_S(1)PAEPKS(1)PATVK	WT_NT-WT_EGCGEE	0.543933	0.692825	0.785094	7	0.458142
P19246_S(1)PAEVKS(1)PAEAKS(1)PAEVK	WT_NT-WT_EGCGEE	0.553378	1.55561	0.355731	7	0.732521
P19246_S(1)PAEVKS(1)PGEAK	WT_NT-WT_EGCGEE	0.461721	1.11464	0.414231	7	0.691103
P19246_S(1)PEAQT(1)PVQEEAK	WT_NT-WT_EGCGEE	0.391274	0.266331	1.46913	7	0.185252
P19246_S(1)PGEAKS(1)PAAVKS(1)PAEAK	WT_NT-WT_EGCGEE	0.542327	0.663085	0.817885	7	0.44037
P19246_S(1)PGEAKS(1)PAEAKS(1)PAEAK	WT_NT-WT_EGCGEE	-1.16899	0.695685	-1.68034	5	0.153723
P19246_S(1)PGEAKS(1)PAEPKS(1)PAEAK	WT_NT-WT_EGCGEE	0.324689	0.517487	0.627435	5	0.557909
P19246_S(1)PIEVKS(1)PEK	WT_NT-WT_EGCGEE	0.448285	0.40912	1.09573	7	0.309458
P19246_SPGEAKS(1)PAEPKS(1)PAEAK	WT_NT-WT_EGCGEE	0.336933	1.46249	0.230383	4	0.829097
P20357_APHWTSASLTEAAAHPHS(1)PEMK	WT_NT-WT_EGCGEE	-0.851107	0.724502	-1.17475	7	0.278505
P20357_DGS(1)PDAPAT(1)PEKEEVAFSEYK	WT_NT-WT_EGCGEE	0.187866	0.475966	0.394704	7	0.704812
P20357_EES(0.996)YES(0.003)S(0.001)GEHESLTMESLKPDEGKK	WT_NT-WT_EGCGEE	-0.394416	0.276608	-1.4259	6	0.203786
P20357_GSAQESLDTIS(1)PK	WT_NT-WT_EGCGEE	0.0936885	0.201926	0.463974	6	0.659022
P20357_KET(0.002)S(0.998)PETSLIQDEVALK	WT_NT-WT_EGCGEE	-0.21559	0.525006	-0.410643	7	0.693613
P20357_LAS(0.999)VS(0.001)ADAEVAR	WT_NT-WT_EGCGEE	0.170719	0.559838	0.304943	5	0.772695
P20357_LDTVLEKS(1)EEHIDSK	WT_NT-WT_EGCGEE	-0.536515	0.44252	-1.21241	6	0.270925
P20357_SGTSTPTTPGSTAITPGT(1)PPSYSSR	WT_NT-WT_EGCGEE	-0.0638156	0.264847	-0.240952	7	0.816497
P20357_STVS(1)IEEAVAK	WT_NT-WT_EGCGEE	0.358438	0.756403	0.473872	4	0.660298
P20357_TGVIQT(0.001)S(0.005)T(0.015)EQS(0.612)FS(0.367)K	WT_NT-WT_EGCGEE	0.00335603	0.563227	0.00595858	7	0.995412
P20357_VAIIRT(1)PPKS(1)PAT(1)PK	WT_NT-WT_EGCGEE	0.25789	0.145755	1.76933	7	0.120154
P20357_VDHGAEIITQS(1)PSR	WT_NT-WT_EGCGEE	-0.14105	0.213151	-0.661736	7	0.529314
P20357_VTDGIS(0.001)KS(0.999)PEK	WT_NT-WT_EGCGEE	0.00585439	0.417353	0.0140274	7	0.9892
P21619_RLETEDTSGS(1)PSR	WT_NT-WT_EGCGEE	0.688634	1.39986	0.491932	6	0.640245
P22005_FAESLPSDEEGENY(0.001)S(0.999)K	WT_NT-WT_EGCGEE	0.206939	0.248782	0.831807	6	0.437364
P26361_Y(1)KS(1)VVKACQLQQDIT(1)K	WT_NT-WT_EGCGEE	0.322668	0.514238	0.627469	6	0.553466
P26645_AEDGAAPS(0.016)PS(0.019)S(0.023)ET(0.943)PK	WT_NT-WT_EGCGEE	-0.657851	1.62809	-0.404063	6	0.700174
P26645_AEDGAAPS(0.023)PS(0.043)S(0.905)ET(0.028)PK	WT_NT-WT_EGCGEE	-0.378058	0.74253	-0.509148	5	0.632315
P26645_AEDGAAPS(0.984)PS(0.013)S(0.003)ETPK	WT_NT-WT_EGCGEE	2.76514	1.05705	2.6159	7	0.0346148
P26645_EAAEAEPAEPS(0.013)S(0.987)PAAEAEGASASSTSSPK	WT_NT-WT_EGCGEE	-0.445106	0.867401	-0.513149	7	0.623641
P26645_EEPASGSAAT(0.999)PAAAEK	WT_NT-WT_EGCGEE	0.182139	0.254933	0.714458	7	0.498071
P26645_GEATAERPGEAAVAS(0.001)S(0.996)PS(0.003)K	WT_NT-WT_EGCGEE	0.552842	0.455699	1.21317	7	0.264409
P26645_GEATAERPGEAAVASS(0.002)PS(0.998)K	WT_NT-WT_EGCGEE	-1.97486	1.14262	-1.72836	7	0.127554
P26645_KES(1)GEGAEAEGATAEGAK	WT_NT-WT_EGCGEE	-0.249404	0.309054	-0.806991	7	0.44622
P26645_LSGFS(1)FKK	WT_NT-WT_EGCGEE	-0.121809	0.349316	-0.348708	7	0.737562
P26883_GVQVETIS(1)PGDGR	WT_NT-WT_EGCGEE	-0.084226	0.224438	-0.375275	6	0.720364
P27546_AAVGVTGNDITTPPNKEPPPS(1)PEKK	WT_NT-WT_EGCGEE	-0.929179	0.494353	-1.87959	6	0.109217
P27546_DMS(1)PSAETEAPLAK	WT_NT-WT_EGCGEE	0.0580407	0.515883	0.112507	6	0.914091
P27546_LATTVS(1)APDLK	WT_NT-WT_EGCGEE	-0.114041	0.310798	-0.366929	7	0.724513
P27546_RNT(0.059)T(0.941)PTGAAPPAGMTSTR	WT_NT-WT_EGCGEE	-0.330558	0.351026	-0.94169	5	0.389588
P27546_VGS(1)LDNVGHLPAGGAVK	WT_NT-WT_EGCGEE	-0.582696	0.378523	-1.53939	7	0.167601
P28028_RDS(0.04)S(0.959)DDWEIPDGQITVGQR	WT_NT-WT_EGCGEE	-0.134119	0.595712	-0.22514	5	0.830783
P28028_RDS(0.999)S(0.001)DDWEIPDGQITVGQR	WT_NT-WT_EGCGEE	-0.233982	1.0423	-0.224485	3	0.8368
P28028_S(0.055)S(0.012)S(0.929)APNVHINT(0.004)IEPVNIDEK	WT_NT-WT_EGCGEE	-0.069481	0.601529	-0.115507	7	0.911287
P28028_SAS(1)EPSLNR	WT_NT-WT_EGCGEE	0.593577	0.485483	1.22265	6	0.267304
P28652_ESS(0.003)DS(0.945)T(0.038)NT(0.007)T(0.007)IEDEDAK	WT_NT-WT_EGCGEE	0.270768	0.160259	1.68957	5	0.151906
P28661_LDPY(0.008)DS(0.387)S(0.604)EDDK	WT_NT-WT_EGCGEE	0.226876	0.440705	0.514802	4	0.633831
P28661_MDHSLGWQGNS(0.986)VPEDGT(0.014)EAGIK	WT_NT-WT_EGCGEE	-0.202933	0.675359	-0.300482	4	0.77878
P28661_VARPQILEPRPQS(1)PDLCDDDVEFR	WT_NT-WT_EGCGEE	-0.360051	0.375258	-0.959474	7	0.36928
P28667_AAAT(1)PESQEPQAK	WT_NT-WT_EGCGEE	0.637642	0.704432	0.905186	7	0.395453
P28667_GDVTAEEAAGAS(1)PAK	WT_NT-WT_EGCGEE	0.243481	0.238836	1.01945	7	0.341924
P28667_LSGLS(1)FK	WT_NT-WT_EGCGEE	-0.957503	0.620401	-1.54336	6	0.173689
P28738_PIRPGHYPAS(0.049)S(0.945)PT(0.005)AVHAVR	WT_NT-WT_EGCGEE	-0.565266	0.559037	-1.01114	4	0.369144
P28738_PIRPGHYPAS(0.984)S(0.016)PTAVHAVR	WT_NT-WT_EGCGEE	-0.73733	0.649844	-1.13463	7	0.293887
P28867_NLIDSMDQEAFHGFS(1)FVNPK	WT_NT-WT_EGCGEE	-0.0926743	0.430371	-0.215336	5	0.838013
P31324_RAS(1)VCAEAYNPDEEEDDAESR	WT_NT-WT_EGCGEE	-0.236651	0.472806	-0.500525	7	0.632056
P31648_VADGQIS(0.788)T(0.197)EVS(0.014)EAPVAS(0.001)DKPK	WT_NT-WT_EGCGEE	-0.0546352	0.299641	-0.182335	3	0.866945
P31650_AAEEARGS(0.998)ET(0.002)LGGGGGGAAGTR	WT_NT-WT_EGCGEE	0.995782	0.287007	3.46954	7	0.0104123
P33173_DVLS(1)PLRPSR	WT_NT-WT_EGCGEE	-0.509736	0.38922	-1.30963	6	0.238229
P33173_S(0.002)GT(0.039)S(0.958)QEELR	WT_NT-WT_EGCGEE	-0.0090651	0.497958	-0.0182045	4	0.986348
P33173_S(0.983)DS(0.017)LILDHQWELEK	WT_NT-WT_EGCGEE	-0.271042	0.257795	-1.05138	7	0.328018
P33175_PVRPGHYPAS(0.001)S(0.998)PT(0.001)NPY(0.001)GTR	WT_NT-WT_EGCGEE	-0.0643569	0.319252	-0.201586	7	0.845973
P35436_KMPS(0.998)IES(0.002)DV	WT_NT-WT_EGCGEE	-0.476418	0.233791	-2.03779	4	0.111223
P35486_YGMGT(0.204)S(0.796)VER	WT_NT-WT_EGCGEE	-0.95053	0.473711	-2.00656	7	0.0847946
P35486_YHGHS(0.999)MS(0.001)DPGVSYR	WT_NT-WT_EGCGEE	0.221034	1.15661	0.191105	7	0.853868
P35486_YHGHSMS(1)DPGVSYR	WT_NT-WT_EGCGEE	-3.80485	1.36036	-2.79695	7	0.0266406
P35564_SDAEEDGVTGS(1)QDEEDSKPK	WT_NT-WT_EGCGEE	1.08345	1.05623	1.02577	6	0.344564
P35802_EEQELHDIHS(0.974)T(0.026)RS(1)K	WT_NT-WT_EGCGEE	0.37424	0.968465	0.386426	4	0.718857
P35802_EEQELHDIHS(0.999)T(0.248)RS(0.753)K	WT_NT-WT_EGCGEE	-0.484737	0.752911	-0.643817	7	0.540206
P35802_S(1)KEEQELHDIHSTR	WT_NT-WT_EGCGEE	0.353453	0.965034	0.36626	6	0.726739
P35802_SKEEQELHDIHS(0.857)T(0.98)RS(0.163)K	WT_NT-WT_EGCGEE	-0.587537	1.16979	-0.50226	6	0.633381
P35803_EEQELQDIQS(1)R	WT_NT-WT_EGCGEE	-0.0357531	0.338436	-0.105642	7	0.91883
P36916_REEQT(0.001)DT(0.02)S(0.956)DGES(0.012)VT(0.012)HHIR	WT_NT-WT_EGCGEE	0.450586	0.821528	0.548474	4	0.612541
P39447_S(0.991)REDLS(0.009)AQPVQTK	WT_NT-WT_EGCGEE	0.434388	0.833192	0.521355	3	0.638161
P40124_LEAVSHTSDMHCGYGDS(0.998)PS(0.002)K	WT_NT-WT_EGCGEE	0.954993	0.741242	1.28837	7	0.238565
P40124_PFSAPKPQT(0.004)S(0.984)PS(0.012)PK	WT_NT-WT_EGCGEE	0.153593	0.435723	0.352502	3	0.747772
P42208_IYHLPDAES(1)DEDEDFK	WT_NT-WT_EGCGEE	0.0508136	0.453541	0.112037	7	0.913939
P42669_GPGLGS(0.848)T(0.13)QGQT(0.021)IALPAQGLIEFR	WT_NT-WT_EGCGEE	-0.137794	0.599138	-0.229988	4	0.829384
P43006_MHDS(0.083)HLS(0.934)S(0.983)DEPK	WT_NT-WT_EGCGEE	1.29423	1.45151	0.891649	5	0.413428
P43006_MHDSHLS(0.995)S(0.005)DEPK	WT_NT-WT_EGCGEE	-0.140411	0.768039	-0.182817	7	0.860124
P43006_SADCS(1)VEEEPWK	WT_NT-WT_EGCGEE	-0.472562	0.446069	-1.05939	5	0.337893
P46096_DQALKDDDAETGLT(1)DGEEK	WT_NT-WT_EGCGEE	0.197698	0.468035	0.422401	7	0.685404
P46097_GGQDDDDAET(0.037)GLT(0.963)EGEGEGEEEKEPENLGK	WT_NT-WT_EGCGEE	-0.113073	0.351359	-0.321815	7	0.75699
P46460_ENRQS(1)IINPDWNFEK	WT_NT-WT_EGCGEE	-0.571942	0.308678	-1.85288	7	0.106318
P47746_S(1)IIIHTSEDGK	WT_NT-WT_EGCGEE	-0.241312	0.206	-1.17142	7	0.279754
P47809_LKIS(1)PEQHWDFTAEDLK	WT_NT-WT_EGCGEE	-0.66789	0.170223	-3.92362	7	0.0057224
P47856_VDS(0.982)T(0.017)TCLFPVEEK	WT_NT-WT_EGCGEE	-0.0210012	0.40024	-0.0524716	6	0.959856
P47955_KEESEES(1)EDDMGFGLFD	WT_NT-WT_EGCGEE	-0.404523	0.689328	-0.586837	4	0.588836
P48437_DRAS(1)PESLDLTR	WT_NT-WT_EGCGEE	-0.493705	0.31375	-1.57356	7	0.159587
P48453_ICS(1)FEEAK	WT_NT-WT_EGCGEE	0.64758	0.595486	1.08748	7	0.312844
P48678_LRLS(1)PSPTSQR	WT_NT-WT_EGCGEE	0.0144311	0.17991	0.0802129	5	0.93918
P48722_LHGRS(1)FDDPIVQTER	WT_NT-WT_EGCGEE	0.597547	0.475134	1.25764	5	0.264062
P49312_SES(1)PKEPEQLRK	WT_NT-WT_EGCGEE	1.05896	0.589499	1.79637	7	0.115496
P51830_GQGTAS(1)PGSVSDLAQTVK	WT_NT-WT_EGCGEE	0.208011	0.378992	0.548853	7	0.600167
P51859_RAGDVLEDS(1)PK	WT_NT-WT_EGCGEE	0.886281	0.713227	1.24264	7	0.254012
P52479_LLS(0.999)PT(0.001)HEK	WT_NT-WT_EGCGEE	0.126585	0.151564	0.83519	5	0.441678
P52479_SDLIEDEELEDTGKGS(1)EDEWEQVGPK	WT_NT-WT_EGCGEE	-0.133542	0.30527	-0.437455	6	0.677088
P53986_AAQS(1)PQQHSSGDPTEEESPV	WT_NT-WT_EGCGEE	-0.284539	0.256653	-1.10866	6	0.310029
P53986_EDEAS(0.99)T(0.01)DVDEKPK	WT_NT-WT_EGCGEE	0.553192	1.0309	0.536611	5	0.614543
P53986_SDANTDLIGGS(1)PK	WT_NT-WT_EGCGEE	-0.00981377	0.359441	-0.0273029	6	0.979104
P54227_ESVPDFPLS(1)PPK	WT_NT-WT_EGCGEE	-0.0617211	0.36162	-0.17068	7	0.869304
P54227_RAS(1)GQAFELILSPR	WT_NT-WT_EGCGEE	-0.21998	0.543589	-0.404681	5	0.702444
P54227_RASGQAFELILS(1)PR	WT_NT-WT_EGCGEE	-0.221976	0.451318	-0.49184	7	0.63788
P54285_VEEHS(1)PLER	WT_NT-WT_EGCGEE	-0.79445	0.937796	-0.847145	7	0.424927
P54728_PAQTPVLT(0.997)S(0.003)PAPADSTPGDSSR	WT_NT-WT_EGCGEE	-0.171318	0.203239	-0.842939	4	0.446717
P54728_PAQTPVLTS(1)PAPADSTPGDSSR	WT_NT-WT_EGCGEE	-0.524463	0.573631	-0.914287	7	0.390971
P55012_GEGTPAAGDGLGRPLGPT(0.001)PS(0.996)QS(0.003)R	WT_NT-WT_EGCGEE	-0.27576	0.563381	-0.489472	5	0.645224
P55012_GEGTPAAGDGLGRPLGPT(0.04)PS(0.09)QS(0.871)R	WT_NT-WT_EGCGEE	0.077626	0.374011	0.20755	6	0.842446
P55088_GSYMEVEDNRS(1)QVETEDLILK	WT_NT-WT_EGCGEE	0.215927	0.531977	0.405896	7	0.69694
P55288_PGLRPAPNS(1)VDVDDFINTR	WT_NT-WT_EGCGEE	0.0354309	0.346273	0.102321	4	0.923426
P56399_GTGLQPGEEELPDIAPPLVT(1)PDEPK	WT_NT-WT_EGCGEE	-0.165853	0.338577	-0.489852	7	0.639216
P56399_SAAES(1)ISESVPVGPK	WT_NT-WT_EGCGEE	0.192866	0.181898	1.0603	6	0.329815
P56399_SAAESIS(0.971)ES(0.029)VPVGPK	WT_NT-WT_EGCGEE	0.0678806	0.371217	0.18286	6	0.86093
P56564_NRDVEMGNS(1)VIEENEMK	WT_NT-WT_EGCGEE	0.0605059	0.248067	0.24391	7	0.814295
P56695_LNATAS(1)LEQDK	WT_NT-WT_EGCGEE	-0.167457	0.154824	-1.08159	6	0.320976
P57776_ATAPQTQHVS(1)PMR	WT_NT-WT_EGCGEE	0.670231	0.810064	0.82738	7	0.435316
P57776_KGATPAEDDEDKDIDLFGS(1)DEEEEDK	WT_NT-WT_EGCGEE	-0.702301	0.295505	-2.37662	6	0.0550216
P58404_AS(1)PGPGGLSGGESLLVK	WT_NT-WT_EGCGEE	-0.0487009	0.377652	-0.128957	6	0.901606
P58871_DVGHLEEGASGGLLS(0.92)PS(0.055)T(0.023)PHS(0.002)R	WT_NT-WT_EGCGEE	0.278296	0.545843	0.509845	4	0.637003
P58871_ENY(0.001)EDQEPLVGHES(0.986)PIT(0.013)LAAR	WT_NT-WT_EGCGEE	-0.0224895	0.42437	-0.052995	4	0.960277
P58871_MQAESQS(0.999)PTNVDLEDK	WT_NT-WT_EGCGEE	-0.554824	0.409652	-1.35438	7	0.217705
P58871_VSGAGLS(0.963)PS(0.037)RK	WT_NT-WT_EGCGEE	-0.418195	0.391118	-1.06923	4	0.345198
P59281_KPS(0.994)S(0.006)ETDIENWASK	WT_NT-WT_EGCGEE	-0.923572	0.735747	-1.25528	3	0.298255
P59648_SELPS(0.825)S(0.175)APGGGGV	WT_NT-WT_EGCGEE	-0.0122496	0.348421	-0.0351575	4	0.973639
P59808_S(0.002)HS(0.998)LDDLQGDADVGK	WT_NT-WT_EGCGEE	0.208161	0.621605	0.334877	7	0.747529
P60469_GEGPAVPGDT(0.999)PPPT(0.001)PR	WT_NT-WT_EGCGEE	0.033123	0.190734	0.17366	7	0.867048
P60469_RGS(1)ALGPDEAGGELER	WT_NT-WT_EGCGEE	-0.303713	0.355522	-0.854274	7	0.421224
P60469_VSSSGLDS(1)LGR	WT_NT-WT_EGCGEE	-0.221018	0.269718	-0.81944	4	0.458551
P60904_S(0.001)LS(0.993)T(0.006)SGESLYHVLGLDK	WT_NT-WT_EGCGEE	-0.209049	0.719457	-0.290565	7	0.779804
P61028_GAMGIMLVY(0.998)DIT(0.994)NEKS(0.008)FDNIKNWIR	WT_NT-WT_EGCGEE	0.601268	0.872847	0.688859	6	0.51665
P61264_SAKDS(1)DDEEEVVHVDR	WT_NT-WT_EGCGEE	-0.310457	0.370861	-0.837124	7	0.430172
P61329_EPS(1)LHEIGEK	WT_NT-WT_EGCGEE	-0.199559	0.460672	-0.433192	7	0.67791
P61807_LMTANS(1)PEVHG	WT_NT-WT_EGCGEE	0.00579284	0.19278	0.030049	4	0.977467
P61979_DYDDMS(1)PR	WT_NT-WT_EGCGEE	0.200721	0.25424	0.789496	6	0.459874
P62071_FQEQECPPS(1)PEPTRK	WT_NT-WT_EGCGEE	0.574181	0.709279	0.809528	7	0.444853
P62259_AAFDDAIAELDTLS(0.999)EES(0.001)YK	WT_NT-WT_EGCGEE	-0.258668	0.346795	-0.745882	7	0.480031
P62482_MYPESTTGS(1)PAR	WT_NT-WT_EGCGEE	0.333861	0.238056	1.40244	7	0.203541
P62482_RS(0.002)S(0.998)LVITTK	WT_NT-WT_EGCGEE	0.142057	0.229571	0.618795	7	0.555645
P62484_NMAPSQQS(1)PVR	WT_NT-WT_EGCGEE	0.263754	0.553059	0.476901	7	0.647961
P62484_TTPPTQKPPS(1)PPMSGK	WT_NT-WT_EGCGEE	0.658066	0.237073	2.7758	7	0.0274638
P62751_IRT(0.005)S(0.049)PT(0.947)FR	WT_NT-WT_EGCGEE	0.0897067	0.203925	0.4399	5	0.678374
P62908_DEILPT(0.037)T(0.962)PISEQK	WT_NT-WT_EGCGEE	-0.543338	0.400125	-1.35792	4	0.246038
P62983_TLS(1)DYNIQK	WT_NT-WT_EGCGEE	-0.329247	0.367513	-0.895879	4	0.420959
P62996_RPHT(1)PTPGIYMGR	WT_NT-WT_EGCGEE	-0.439463	0.412415	-1.06558	7	0.32198
P63011_MS(0.004)ES(0.996)LDTADPAVTGAK	WT_NT-WT_EGCGEE	0.473662	0.821894	0.576305	6	0.585363
P63011_MS(1)ESLDTADPAVTGAK	WT_NT-WT_EGCGEE	0.420087	0.5262	0.798342	7	0.450903
P63046_AESEAET(0.001)PGT(0.999)PGEFESK	WT_NT-WT_EGCGEE	-0.469537	0.387154	-1.21279	7	0.264546
P63085_VADPDHDHTGFLT(1)EYVATR	WT_NT-WT_EGCGEE	-0.290842	0.452274	-0.643067	7	0.540665
P63101_TAFDEAIAELDTLS(1)EESYK	WT_NT-WT_EGCGEE	-0.233786	0.359476	-0.65035	7	0.536219
P63115_RDS(0.031)DMAS(0.968)HIQQPGGHGNPGPAPSPSPGPGPGPGASER	WT_NT-WT_EGCGEE	0.094954	1.42721	0.066531	5	0.949533
P63115_RDS(0.995)DMAS(0.005)HIQQPGGHGNPGPAPSPSPGPGPGPGASER	WT_NT-WT_EGCGEE	-1.2727	1.34011	-0.949701	5	0.385876
P63141_IPS(0.012)S(0.988)PDLKK	WT_NT-WT_EGCGEE	0.913227	0.595396	1.53382	6	0.17597
P63141_IPS(0.998)S(0.002)PDLKK	WT_NT-WT_EGCGEE	-1.16456	0.692498	-1.68168	6	0.143626
P63166_S(1)DQEAKPSTEDLGDK	WT_NT-WT_EGCGEE	0.234723	0.466895	0.502731	7	0.630581
P63213_EDPLLT(1)PVPASENPFR	WT_NT-WT_EGCGEE	-0.4002	0.755489	-0.529724	5	0.618972
P63216_GET(1)PVNSTMSIGQAR	WT_NT-WT_EGCGEE	-0.213522	0.34455	-0.619713	7	0.555074
P63260_GYSFT(0.052)T(0.198)T(0.749)AER	WT_NT-WT_EGCGEE	0.255752	0.233815	1.09382	5	0.323908
P63318_AAPALT(1)PPDR	WT_NT-WT_EGCGEE	0.00918091	0.130133	0.0705501	7	0.945729
P63318_LVLASIDQADFQGFT(0.997)Y(0.003)VNPDFVHPDAR	WT_NT-WT_EGCGEE	0.345144	0.767931	0.449446	6	0.668889
P63318_MGPSS(0.018)S(0.978)PIPS(0.003)PSPSPTDSK	WT_NT-WT_EGCGEE	-0.595485	0.602638	-0.98813	5	0.368463
P63318_MGPSSSPIPSPS(0.009)PS(0.979)PT(0.012)DSK	WT_NT-WT_EGCGEE	0.536654	0.251736	2.13182	6	0.0770159
P63318_MGPSSSPIPSPSPS(0.005)PT(0.994)DS(0.001)K	WT_NT-WT_EGCGEE	-0.463604	0.366682	-1.26432	7	0.246584
P63328_ITS(1)FEEAK	WT_NT-WT_EGCGEE	-0.156648	0.280679	-0.558102	6	0.596968
P68181_T(0.941)WT(0.059)LCGTPEYLAPEIILSK	WT_NT-WT_EGCGEE	-0.516325	1.13421	-0.455229	7	0.662728
P70182_KIPLKPS(0.087)PT(0.913)K	WT_NT-WT_EGCGEE	0.655699	0.263107	2.49214	7	0.0414665
P70182_KIPLKPS(0.994)PT(0.006)K	WT_NT-WT_EGCGEE	0.247915	0.528511	0.469082	7	0.65327
P70211_NIEKPT(0.004)GT(0.004)DPAGRDS(0.975)PIQS(0.016)CQDLTPVSHSQSETQMGSK	WT_NT-WT_EGCGEE	-0.0675974	0.459123	-0.147231	5	0.888702
P70288_MLPHAPGVQMQAIPEDAVHEDS(1)GDEDGEDPDK	WT_NT-WT_EGCGEE	-0.466586	0.933735	-0.499698	6	0.63508
P70333_HTGPNS(1)PDTANDGFVR	WT_NT-WT_EGCGEE	-0.233331	0.213278	-1.09402	7	0.310157
P70399_LPT(0.002)S(0.003)EEERS(0.995)PAK	WT_NT-WT_EGCGEE	0.0460644	0.239695	0.192179	5	0.855163
P70399_MESLGS(1)PR	WT_NT-WT_EGCGEE	0.174391	0.430815	0.404793	4	0.706342
P70399_S(0.001)EDRPS(0.971)S(0.027)PQVSVAAVETK	WT_NT-WT_EGCGEE	-0.317785	0.336917	-0.943213	3	0.415156
P70399_SEDRPS(0.022)S(0.978)PQVSVAAVETK	WT_NT-WT_EGCGEE	0.762376	0.397542	1.91773	3	0.150975
P70414_GMIIEHEGDRPAS(1)K	WT_NT-WT_EGCGEE	-0.325206	0.480631	-0.676622	5	0.528677
P70441_EALVEPASES(1)PRPALAR	WT_NT-WT_EGCGEE	0.785158	0.472834	1.66054	7	0.140765
P70663_KAESSPNAEPS(0.016)DEGNS(0.961)REHS(0.017)AGS(0.003)CT(0.003)NFQCK	WT_NT-WT_EGCGEE	-1.2344	0.0943847	-13.0784	3	0.000965484
P70663_PS(0.011)ALNS(0.989)EEETHEQS(0.995)T(0.005)EQDK	WT_NT-WT_EGCGEE	-0.156553	0.545888	-0.286786	6	0.783922
P70663_PSALNS(1)EEETHEQSTEQDK	WT_NT-WT_EGCGEE	0.337627	0.5328	0.633684	7	0.546427
P70698_SGSS(0.086)S(0.911)PDS(0.001)EIT(0.001)ELK	WT_NT-WT_EGCGEE	0.0777662	0.0864437	0.899616	4	0.419187
P80560_ADSVAGAIQSDPAEGS(1)QESHGR	WT_NT-WT_EGCGEE	-0.380335	0.32713	-1.16264	7	0.283073
P83510_SEGS(1)PVLPHEPSK	WT_NT-WT_EGCGEE	0.0965525	0.168436	0.573229	7	0.584426
P83510_TTS(0.003)IS(0.997)PALAR	WT_NT-WT_EGCGEE	-0.0575837	0.338059	-0.170336	4	0.873014
P84086_AALEQPCEGS(0.997)LT(0.003)RPK	WT_NT-WT_EGCGEE	0.393943	0.411775	0.956694	7	0.370588
P97379_S(0.004)AT(0.996)PPPAEPASLPQEPPK	WT_NT-WT_EGCGEE	0.117601	0.238714	0.492642	7	0.63734
P97427_GMYDGPVYEVPAT(1)PK	WT_NT-WT_EGCGEE	-0.0144551	0.240589	-0.0600823	7	0.953769
P97427_NLHQS(0.001)NFS(0.066)LS(0.933)GAQIDDNNPR	WT_NT-WT_EGCGEE	-0.48996	0.447502	-1.09488	5	0.323486
P97427_S(1)IPHITSDR	WT_NT-WT_EGCGEE	0.0488387	0.19663	0.248379	7	0.81097
P97445_GADYTEPDS(1)PREPPGGAHDPAPR	WT_NT-WT_EGCGEE	0.138249	0.386119	0.358047	7	0.730861
P97492_PLREPGSSHLGS(0.999)PDT(0.001)AR	WT_NT-WT_EGCGEE	-0.17335	0.28979	-0.598192	7	0.568553
P97492_S(1)LGSGESESESRPGK	WT_NT-WT_EGCGEE	0.00869942	0.338003	0.0257377	7	0.980185
P97798_LELKPIDKS(1)PDPNPVMTDTPIPR	WT_NT-WT_EGCGEE	-0.3536	0.561618	-0.629609	5	0.556596
P97823_IILGGFSQGGALS(0.291)LY(0.475)T(0.395)ALT(0.923)T(0.916)QQK	WT_NT-WT_EGCGEE	0.275579	0.190781	1.44448	3	0.244342
P97825_S(0.009)NS(0.99)S(0.001)EASSGDFLDLK	WT_NT-WT_EGCGEE	0.383109	0.408948	0.936816	3	0.417962
P97855_S(0.083)T(0.083)S(0.834)PAPADVAPAQEDLR	WT_NT-WT_EGCGEE	0.0845874	0.128183	0.659893	4	0.545383
P97868_VEGTEIVKPS(1)PK	WT_NT-WT_EGCGEE	0.212752	0.156912	1.35587	7	0.217254
P98084_S(0.663)AS(0.337)QDCIETTPGAQEGK	WT_NT-WT_EGCGEE	0.0323258	0.750636	0.0430645	4	0.967714
P98200_AT(0.058)S(0.942)VGDQLEAPAR	WT_NT-WT_EGCGEE	0.205525	0.32087	0.640525	4	0.556683
Q00PI9_S(0.996)PPPPEEEAKDEEEDQT(0.004)LVNLDTYTSDLHFQISK	WT_NT-WT_EGCGEE	-0.423601	0.498156	-0.850337	4	0.443042
Q00PI9_S(1)GDETPGSEAPGDK	WT_NT-WT_EGCGEE	-0.625912	0.332465	-1.88264	6	0.108756
Q00PI9_SGDET(0.007)PGS(0.992)EAPGDK	WT_NT-WT_EGCGEE	0.0289763	0.372147	0.0778626	3	0.94284
Q01768_VMLGET(1)NPADSKPGTIR	WT_NT-WT_EGCGEE	-0.230881	0.481389	-0.479613	7	0.646125
Q02053_ATLPS(1)PDK	WT_NT-WT_EGCGEE	0.0389021	0.316488	0.122918	7	0.905626
Q02248_RLS(1)VELTSSLFR	WT_NT-WT_EGCGEE	-0.291151	0.560569	-0.519385	5	0.625657
Q02248_RT(0.005)S(0.995)MGGTQQQFVEGVR	WT_NT-WT_EGCGEE	-0.259058	0.338808	-0.764617	7	0.469486
Q02357_RRT(0.544)LT(0.667)PLT(0.789)LRY(1)S(1)ILS(1)ES(1)R	WT_NT-WT_EGCGEE	-0.26317	0.239066	-1.10082	3	0.351376
Q03141_RY(0.036)S(0.964)DHAGPAIPSVVAYPK	WT_NT-WT_EGCGEE	-0.138116	0.540185	-0.255684	3	0.814724
Q03173_NS(0.001)RPS(0.049)S(0.933)PVNT(0.015)PS(0.001)S(0.001)QPPAAK	WT_NT-WT_EGCGEE	0.197447	0.457344	0.431726	7	0.678926
Q03173_S(1)PVISRPK	WT_NT-WT_EGCGEE	0.197754	0.286365	0.690566	7	0.512079
Q03517_EHLGPGS(0.015)S(0.985)QEMER	WT_NT-WT_EGCGEE	-0.160178	0.817511	-0.195934	5	0.852376
Q03517_IETQTQEEVRDS(1)K	WT_NT-WT_EGCGEE	0.17844	0.263559	0.677039	7	0.520121
Q03517_VPS(0.002)PVS(0.994)S(0.004)EDDLQEEEQLEQAIK	WT_NT-WT_EGCGEE	-0.189329	0.336777	-0.562181	6	0.594357
Q04690_S(1)FDHLISDTK	WT_NT-WT_EGCGEE	-0.255818	0.270904	-0.944312	7	0.376454
Q05512_SRNS(1)PLLDR	WT_NT-WT_EGCGEE	0.0252801	0.793906	0.0318427	3	0.976598
Q05D44_SVPTVDS(1)GNEDDDSSFK	WT_NT-WT_EGCGEE	0.194965	0.251324	0.77575	6	0.467363
Q05D44_TARPNSEAPLS(0.027)GS(0.973)EDADDSNK	WT_NT-WT_EGCGEE	-0.386452	0.432936	-0.89263	3	0.437822
Q08274_RYHS(1)LGNISR	WT_NT-WT_EGCGEE	0.488462	0.521308	0.936994	3	0.417884
Q08460_GGYS(0.016)T(0.979)PQT(0.005)LANR	WT_NT-WT_EGCGEE	0.431385	0.394376	1.09384	6	0.315983
Q08460_RLEDEQPPTLS(1)PK	WT_NT-WT_EGCGEE	0.325882	0.18925	1.72197	7	0.128747
Q0P678_LGVSVS(0.988)PS(0.012)R	WT_NT-WT_EGCGEE	-0.069893	0.451844	-0.154684	6	0.882143
Q0P678_SFSSSPSPS(0.003)PT(0.003)PS(0.994)PHRPPVR	WT_NT-WT_EGCGEE	-0.605094	0.481679	-1.25622	3	0.29796
Q0PHV7_S(1)LGDASPSAPESVGAR	WT_NT-WT_EGCGEE	0.184505	0.180229	1.02372	4	0.363836
Q148V7_AGS(0.991)IS(0.009)T(0.001)LDSLDFAR	WT_NT-WT_EGCGEE	-0.195402	0.296759	-0.658452	6	0.534682
Q148V7_S(0.213)S(0.787)PEIQEPIK	WT_NT-WT_EGCGEE	0.213922	0.197174	1.08494	5	0.327466
Q148V7_S(0.676)S(0.324)PEIQEPIK	WT_NT-WT_EGCGEE	0.0670005	0.23509	0.284999	5	0.787073
Q14CH0_STVEDFEANT(0.042)S(0.945)PT(0.012)K	WT_NT-WT_EGCGEE	0.62489	0.413063	1.51282	6	0.181087
Q2PFD7_DHRPET(1)PGIK	WT_NT-WT_EGCGEE	-0.621723	0.583801	-1.06496	6	0.327864
Q2PFD7_IGS(0.986)T(0.014)TNPFLDIPHDPNAAVYK	WT_NT-WT_EGCGEE	-0.488806	0.520034	-0.93995	6	0.383526
Q2PFD7_S(0.001)HS(0.017)S(0.981)PSLNPDASPVTAK	WT_NT-WT_EGCGEE	-0.0261689	0.568016	-0.0460707	5	0.965037
Q2PFD7_S(0.013)HS(0.052)S(0.052)PS(0.883)LNPDAS(0.754)PVT(0.246)AK	WT_NT-WT_EGCGEE	0.927746	1.1229	0.826203	6	0.440298
Q2PFD7_S(0.031)HS(0.968)S(0.001)PSLNPDAS(1)PVTAK	WT_NT-WT_EGCGEE	0.187699	0.619688	0.302893	7	0.770775
Q2PFD7_SHS(1)SPSLNPDASPVTAK	WT_NT-WT_EGCGEE	0.220132	0.320581	0.686665	7	0.51439
Q3TES0_AQAPELQQEEERPGAVGS(1)PR	WT_NT-WT_EGCGEE	-1.03272	0.791744	-1.30436	5	0.248924
Q3TES0_VQTPQS(1)PHQHPVAPGAIADK	WT_NT-WT_EGCGEE	-0.264873	0.197328	-1.3423	6	0.228057
Q3THG9_RGAQADHFTESPLS(0.992)PGS(0.008)QVQVR	WT_NT-WT_EGCGEE	0.14469	0.877769	0.164838	3	0.879552
Q3TLI0_RQES(0.956)GS(0.022)S(0.022)LEPPSGLALEDGAHVLR	WT_NT-WT_EGCGEE	0.310788	0.248561	1.25035	4	0.279325
Q3TVA9_GLS(1)LTETELEELR	WT_NT-WT_EGCGEE	-0.587917	0.586518	-1.00239	7	0.349541
Q3TWL2_RIINLGPVHPGPLS(1)PEPQPMGVR	WT_NT-WT_EGCGEE	0.390937	0.289523	1.35028	4	0.248269
Q3TWW8_SHS(1)PLPAPPSK	WT_NT-WT_EGCGEE	0.385714	0.354874	1.0869	6	0.318804
Q3TXS7_T(0.003)VGT(0.997)PIASVPGSTNTGTVPGSEK	WT_NT-WT_EGCGEE	0.383755	0.177964	2.15636	4	0.0972849
Q3TXS7_T(0.936)VGT(0.064)PIASVPGSTNTGTVPGSEK	WT_NT-WT_EGCGEE	0.0662182	0.632318	0.104723	6	0.920009
Q3TXS7_TASAVAGKT(1)PDAS(1)PEPK	WT_NT-WT_EGCGEE	-0.376714	0.427662	-0.880869	5	0.418711
Q3TZZ7_S(0.001)S(0.003)S(0.003)S(0.003)LLAS(0.385)PS(0.605)HIAAK	WT_NT-WT_EGCGEE	-0.0648993	0.308701	-0.210233	4	0.84376
Q3TZZ7_SSSSLLAS(0.858)PS(0.14)HIAAK	WT_NT-WT_EGCGEE	-0.0771829	0.375069	-0.205783	3	0.850133
Q3U0M1_FNFESVPES(1)PGEK	WT_NT-WT_EGCGEE	0.195037	0.348489	0.559665	7	0.593156
Q3U0V1_VQIS(0.993)PDS(0.007)GGLPER	WT_NT-WT_EGCGEE	0.344677	0.372891	0.924337	4	0.407625
Q3UDE2_MEIQSGPQPGS(1)PGR	WT_NT-WT_EGCGEE	0.697642	0.320407	2.17736	6	0.0723241
Q3UGS4_S(0.994)PT(0.006)NSSEIFTPAHEENVR	WT_NT-WT_EGCGEE	-0.206277	0.127078	-1.62323	3	0.202999
Q3UGY8_VAAPSS(0.009)S(0.973)PS(0.018)AEAEYWR	WT_NT-WT_EGCGEE	-0.586512	0.375878	-1.56038	3	0.21658
Q3UH68_TINHQMES(1)PGER	WT_NT-WT_EGCGEE	-0.180978	0.245136	-0.738273	5	0.493521
Q3UH99_ET(0.002)IS(0.915)AIDT(0.02)S(0.063)PK	WT_NT-WT_EGCGEE	0.213276	0.27937	0.763415	5	0.479667
Q3UHB8_S(0.006)FS(0.994)LGDLSHSPQTAQHVER	WT_NT-WT_EGCGEE	0.407525	0.300603	1.35569	7	0.217308
Q3UHB8_SHS(1)LDSLSR	WT_NT-WT_EGCGEE	0.382728	0.202167	1.89312	5	0.11689
Q3UHD1_NENVATLSVS(0.004)S(0.996)LER	WT_NT-WT_EGCGEE	-0.412713	0.349595	-1.18055	7	0.276339
Q3UHD6_SES(1)GYGFNVR	WT_NT-WT_EGCGEE	0.248943	0.234271	1.06263	7	0.323231
Q3UHD9_ALS(0.975)T(0.025)DCTPSGDLSPLSR	WT_NT-WT_EGCGEE	0.3565	0.388569	0.917468	4	0.410811
Q3UHD9_GAGSRLS(0.999)WPES(0.001)EGK	WT_NT-WT_EGCGEE	-0.103103	0.357205	-0.288639	4	0.787197
Q3UHD9_LSTPSKT(0.999)EGSAVQAEAK	WT_NT-WT_EGCGEE	-0.00369166	0.340097	-0.0108547	7	0.991642
Q3UHJ0_ILS(1)DVTHSAVFGVPASK	WT_NT-WT_EGCGEE	-0.754551	0.319983	-2.3581	6	0.0564304
Q3UHJ0_VGSLT(1)PPSSPK	WT_NT-WT_EGCGEE	0.0364857	0.271974	0.134152	7	0.897058
Q3UHJ0_VQT(0.001)T(0.999)PPPTIQGQK	WT_NT-WT_EGCGEE	0.221394	0.19807	1.11776	5	0.314481
Q3UHK3_T(0.047)GAY(0.989)LQFLS(0.964)ILS(1)RMLIR	WT_NT-WT_EGCGEE	0.00441916	0.381708	0.0115773	7	0.991086
Q3UHK3_T(0.136)GAY(0.98)LQFLS(0.884)ILS(1)RMLIR	WT_NT-WT_EGCGEE	0.00441916	0.381708	0.0115773	7	0.991086
Q3UHK3_T(0.224)GAY(0.792)LQFLS(0.984)ILS(1)RMLIR	WT_NT-WT_EGCGEE	-0.171304	0.432279	-0.396282	7	0.703699
Q3ULB5_S(1)LVGTPYWMAPEVISR	WT_NT-WT_EGCGEE	-0.746423	0.674872	-1.10602	5	0.319073
Q3UMB5_VAS(1)PANVGTLHTLSR	WT_NT-WT_EGCGEE	-0.0420512	0.198318	-0.212039	7	0.838118
Q3UMU9_GGS(0.996)S(0.004)GEELEDEEPVK	WT_NT-WT_EGCGEE	0.173209	0.547225	0.316522	7	0.760836
Q3UN16_RLS(0.999)LGS(0.001)PDSR	WT_NT-WT_EGCGEE	-0.0335442	0.250943	-0.133673	6	0.898032
Q3UNH4_AET(0.001)VS(0.999)PGEVDAMTLGK	WT_NT-WT_EGCGEE	0.208734	0.570126	0.36612	4	0.732818
Q3UNH4_APSPAPRPPS(1)RR	WT_NT-WT_EGCGEE	1.76682	1.41689	1.24697	7	0.252512
Q3UNH4_ERPGS(0.999)T(0.001)GEGDLVSLR	WT_NT-WT_EGCGEE	-1.93424	0.813435	-2.37787	7	0.0490353
Q3UNH4_NSELVS(1)PVKPER	WT_NT-WT_EGCGEE	-0.429629	0.372154	-1.15444	7	0.286205
Q3UNH4_S(0.006)VAT(0.006)GPMT(0.989)PQAAAPPAVPPVFPEVR	WT_NT-WT_EGCGEE	-0.243251	0.564035	-0.431269	6	0.681337
Q3UNH4_S(0.995)PS(0.005)AEAAAPPPGPR	WT_NT-WT_EGCGEE	0.0990247	0.21578	0.458915	6	0.66245
Q3UNH4_SIGSLPEREPSAST(0.011)S(0.989)QK	WT_NT-WT_EGCGEE	-0.369433	0.321124	-1.15044	6	0.293741
Q3UNH4_VITQIPGAT(0.042)S(0.958)PGK	WT_NT-WT_EGCGEE	0.185255	0.60044	0.308532	7	0.766657
Q3URK3_KPADRECPDVSPEANLSHQIPS(1)R	WT_NT-WT_EGCGEE	-0.617016	0.194109	-3.17871	3	0.0501438
Q3USB7_KLPSESDLLEGEVT(1)DEDEEAEMSR	WT_NT-WT_EGCGEE	-0.462425	0.468082	-0.987915	5	0.368559
Q3UUG6_SSEAAGSSSLISHCSSDPADRLS(1)PFLAAR	WT_NT-WT_EGCGEE	0.177939	0.3291	0.540685	4	0.617426
Q3UVL4_AAAAAVGPGLGS(0.001)GPGDS(0.999)PEGPEADAPERR	WT_NT-WT_EGCGEE	-0.0363081	0.392466	-0.0925129	7	0.928883
Q3UVX5_PRS(1)PS(1)PISTLSHLAGSAGR	WT_NT-WT_EGCGEE	0.245256	0.234436	1.04615	7	0.330264
Q3UYG8_GLS(1)PPHK	WT_NT-WT_EGCGEE	0.444619	0.222253	2.00051	5	0.101874
Q3V3V9_PLPPY(0.012)PT(0.049)EPS(0.685)S(0.256)PERS(0.854)PPS(0.104)PAT(0.039)DQR	WT_NT-WT_EGCGEE	-0.479328	0.18104	-2.64763	5	0.0455558
Q4ACU6_AHS(1)PQGEGEIPLHR	WT_NT-WT_EGCGEE	0.061475	0.317141	0.193841	6	0.852696
Q4JIM5_VPVLIS(0.998)PT(0.002)LK	WT_NT-WT_EGCGEE	-0.336999	0.234517	-1.43699	3	0.246264
Q4KMM3_RDS(0.999)ET(0.001)EVEELRK	WT_NT-WT_EGCGEE	0.0668992	0.231598	0.288859	7	0.781056
Q4KMM3_S(0.068)T(0.075)EES(0.353)LS(0.49)EDAFT(0.011)ES(0.015)ELS(0.985)PIREELLS(0.001)S(0.001)EPR	WT_NT-WT_EGCGEE	-0.179043	0.531766	-0.336695	5	0.750019
Q4KMM3_TTT(1)PDVAHPK	WT_NT-WT_EGCGEE	0.172345	0.494041	0.348848	7	0.737461
Q4KMM3_VVS(0.011)S(0.979)T(0.007)S(0.002)EEEEAFTEK	WT_NT-WT_EGCGEE	0.0651187	0.321228	0.202718	5	0.847346
Q4KMM3_VVSST(0.001)S(0.999)EEEEAFTEK	WT_NT-WT_EGCGEE	-0.129881	0.277461	-0.468106	6	0.65623
Q4VA53_AES(1)PETSAVESTQSTPQK	WT_NT-WT_EGCGEE	-0.189274	0.206574	-0.916254	4	0.411376
Q52KI8_APKPEPVPEPKEPS(1)PEK	WT_NT-WT_EGCGEE	0.307878	0.144198	2.1351	7	0.0701396
Q52KI8_KPPAPPSPVQSQSPS(0.033)T(0.033)NWS(0.933)PAVPAK	WT_NT-WT_EGCGEE	-0.227569	0.344719	-0.660159	3	0.556312
Q52KI8_RYS(1)PPIQR	WT_NT-WT_EGCGEE	0.225163	0.237302	0.948845	5	0.386271
Q52KI8_S(1)PELPEPSVR	WT_NT-WT_EGCGEE	0.0165386	0.138344	0.119547	7	0.908201
Q52KI8_TAS(1)PPPPPK	WT_NT-WT_EGCGEE	0.309173	0.0759369	4.07144	6	0.00656511
Q569Z6_ASVSDLS(1)PR	WT_NT-WT_EGCGEE	0.401941	0.179549	2.23862	7	0.0602007
Q569Z6_FSGEEGEIEDDES(0.996)GT(0.004)ENREEK	WT_NT-WT_EGCGEE	0.172318	0.345357	0.498956	7	0.633106
Q569Z6_IDIS(0.996)PS(0.003)T(0.001)FR	WT_NT-WT_EGCGEE	-0.180222	0.269355	-0.669087	6	0.52833
Q569Z6_KSPVGKS(1)PPATGSAYGSSQK	WT_NT-WT_EGCGEE	1.67474	0.700018	2.39243	3	0.0965298
Q56A07_EQKLS(0.851)T(0.149)DDLKTEEEGK	WT_NT-WT_EGCGEE	0.716332	0.533587	1.34248	7	0.221342
Q5DQR4_SLSGSTNTVS(0.008)S(0.989)EGVT(0.003)K	WT_NT-WT_EGCGEE	1.25355	0.727224	1.72375	3	0.183223
Q5DTL9_DSGLEDGRES(0.095)PS(0.905)FDT(0.001)PSQR	WT_NT-WT_EGCGEE	-1.10271	1.60121	-0.688673	4	0.528892
Q5DTL9_ERDSGLEDGRES(1)PSFDTPSQR	WT_NT-WT_EGCGEE	0.116306	0.475084	0.24481	7	0.813625
Q5DTL9_NDVS(0.999)RENST(0.001)VDFSK	WT_NT-WT_EGCGEE	-0.131969	0.418761	-0.315141	7	0.761842
Q5DTY9_LLAPEDVKQS(1)PDEFCHSDFEDASQGSDTR	WT_NT-WT_EGCGEE	-0.200606	0.2069	-0.969577	5	0.376788
Q5DTY9_T(0.001)LT(0.071)S(0.925)GS(0.004)RESNISSK	WT_NT-WT_EGCGEE	1.08246	0.82591	1.31062	3	0.281291
Q5DU25_AQNPAYFEGKPAS(1)LDEGAMAGAR	WT_NT-WT_EGCGEE	0.245927	0.642176	0.382959	6	0.714951
Q5DU25_MQFS(1)FEEYEK	WT_NT-WT_EGCGEE	0.733544	0.596336	1.23009	4	0.286063
Q5F2E8_ASDPQS(0.999)PPQVS(0.001)R	WT_NT-WT_EGCGEE	0.0451586	0.263164	0.171599	6	0.869394
Q5PR73_GTFRES(1)YIPTVEDTYR	WT_NT-WT_EGCGEE	0.367804	0.555878	0.661663	7	0.529358
Q5RJI5_SSGGTPLHS(1)PLHTPR	WT_NT-WT_EGCGEE	-0.164875	0.280245	-0.588326	7	0.574796
Q5SNZ0_MLLES(1)KNHEVVAS(1)EY(1)K	WT_NT-WT_EGCGEE	0.111815	0.520767	0.214712	5	0.838474
Q5SRT8_DEPWWEGRVASDVHCT(1)LR	WT_NT-WT_EGCGEE	-0.825576	1.15627	-0.713997	6	0.502046
Q5SRX1_AAETVPDLPS(1)PPTEAPAPASNTSTR	WT_NT-WT_EGCGEE	-0.0220781	0.330851	-0.0667312	6	0.948964
Q5SRX1_GIEFPMADLDALS(1)PIHTPQR	WT_NT-WT_EGCGEE	-0.160963	0.405989	-0.396471	7	0.703566
Q5SSH7_S(1)MEETRPVPTVK	WT_NT-WT_EGCGEE	-0.465664	0.635908	-0.732283	3	0.517019
Q5SXY1_KLGS(0.053)S(0.946)PT(0.001)SSCNPTPTK	WT_NT-WT_EGCGEE	-0.748156	0.281691	-2.65595	5	0.0451028
Q5U3K5_NISLS(0.003)S(0.997)EEEAEGLAGHPR	WT_NT-WT_EGCGEE	0.695018	0.326248	2.13034	6	0.0771733
Q60598_KQT(0.982)PPAS(0.019)PS(0.998)PQPIEDRPPS(0.496)S(0.414)PIY(0.09)EDAAPFK	WT_NT-WT_EGCGEE	-0.332611	1.20224	-0.27666	6	0.791325
Q60598_KQT(1)PPASPSPQPIEDRPPSSPIYEDAAPFK	WT_NT-WT_EGCGEE	0.279006	0.353946	0.788272	7	0.456398
Q60673_AEDS(0.985)S(0.015)EGHEEEVLGGR	WT_NT-WT_EGCGEE	0.36841	0.705046	0.522533	4	0.628904
Q60771_FYYSSGS(0.001)S(0.132)S(0.846)PT(0.021)HAK	WT_NT-WT_EGCGEE	-0.805833	2.46896	-0.326386	5	0.757351
Q60829_ATLSEPGEEPQHPS(1)PP	WT_NT-WT_EGCGEE	-0.271895	0.267536	-1.01629	6	0.348706
Q60829_AVQHLQTISNLSENQAS(1)EEEDELGELR	WT_NT-WT_EGCGEE	-0.323605	0.231324	-1.39893	6	0.211346
Q60875_EAQELGS(1)PEDR	WT_NT-WT_EGCGEE	-0.0985769	0.404851	-0.243489	7	0.814608
Q60875_LQDS(0.053)S(0.946)DPDTGSEEEVS(0.077)S(0.067)RLS(0.822)PPHS(0.034)PR	WT_NT-WT_EGCGEE	-0.518354	0.368854	-1.40531	4	0.232636
Q60875_LQDS(0.17)S(0.827)DPDT(0.001)GS(0.001)EEEVS(0.001)S(0.001)RLS(0.968)PPHS(0.032)PR	WT_NT-WT_EGCGEE	-0.00158589	0.800671	-0.0019807	5	0.998496
Q60902_STPSHGSVSS(0.001)LNS(0.002)T(0.002)GS(0.246)LS(0.749)PK	WT_NT-WT_EGCGEE	-0.579992	0.328393	-1.76615	3	0.175545
Q60902_TVFAGAVPVLPAS(1)PPPK	WT_NT-WT_EGCGEE	0.18938	0.322186	0.587798	7	0.575131
Q60932_LTFDSS(0.004)FS(0.992)PNT(0.003)GKK	WT_NT-WT_EGCGEE	-0.000347846	0.275151	-0.0012642	6	0.999032
Q61029_GPPDFSSDEEREPT(0.999)PVLGSGASVGR	WT_NT-WT_EGCGEE	-0.0863299	0.461466	-0.187077	3	0.863537
Q61036_S(0.019)DS(0.981)LDNEEKPPAPPLR	WT_NT-WT_EGCGEE	0.054331	0.394047	0.13788	4	0.896998
Q61036_T(0.004)AS(0.004)EPPLAPPVS(0.993)EEEDEEEEEEEDDNEPPPVIAPRPEHTK	WT_NT-WT_EGCGEE	-0.318208	0.286624	-1.11019	5	0.317433
Q61070_FPS(1)PHPS(1)PAK	WT_NT-WT_EGCGEE	-0.331235	0.203323	-1.6291	4	0.178623
Q61097_RTES(1)VPSDINNPVDR	WT_NT-WT_EGCGEE	-0.433224	0.561883	-0.771022	7	0.465917
Q61097_TDVLGVHEAEAEEPEAGKS(1)EAEDDEEDEVDDLPSSR	WT_NT-WT_EGCGEE	-0.229715	0.337547	-0.680542	5	0.526392
Q61165_IGS(1)DPLAYEPK	WT_NT-WT_EGCGEE	-0.264286	0.174646	-1.51327	5	0.190626
Q61165_LDS(1)PTLSR	WT_NT-WT_EGCGEE	0.143682	0.143201	1.00336	7	0.349103
Q61206_PLHELIMQLLEET(1)PEEK	WT_NT-WT_EGCGEE	0.726726	0.684166	1.06221	5	0.33673
Q61290_FGEAVVVGRPGS(1)GDGDSDQSR	WT_NT-WT_EGCGEE	0.0499509	0.553047	0.0903196	7	0.930563
Q61290_HLLS(1)PDVSR	WT_NT-WT_EGCGEE	-0.0899929	0.273844	-0.328628	6	0.753604
Q61290_HMQMS(0.195)S(0.805)QEALNK	WT_NT-WT_EGCGEE	0.855892	1.10152	0.777012	5	0.472293
Q61290_HMQMS(0.802)S(0.198)QEALNK	WT_NT-WT_EGCGEE	0.443535	0.42432	1.04528	4	0.354897
Q61301_HIS(1)PVQALSEFK	WT_NT-WT_EGCGEE	0.261033	0.514022	0.507826	4	0.638298
Q61301_TPEELEDDS(1)DFEQEDYDVR	WT_NT-WT_EGCGEE	-0.303501	0.790288	-0.384038	6	0.714191
Q61316_MQVDQEEPHTEEQQQQPQT(1)PAENK	WT_NT-WT_EGCGEE	-0.197073	0.30546	-0.645168	7	0.539381
Q61337_RMS(1)DEFEGSFK	WT_NT-WT_EGCGEE	-0.526853	0.248675	-2.11864	3	0.124343
Q61548_KPGNNEGS(1)GAPS(1)PLSK	WT_NT-WT_EGCGEE	1.31658	1.12127	1.17418	6	0.284813
Q61548_PDAAPSIDLFGTDAFS(0.02)S(0.98)PPR	WT_NT-WT_EGCGEE	-0.381044	0.383073	-0.994704	7	0.353013
Q61548_S(0.417)S(0.583)PATTVT(0.308)S(0.683)PNS(0.009)TPAK	WT_NT-WT_EGCGEE	0.183292	0.284677	0.643859	4	0.554726
Q61548_SSPATTVT(0.024)S(0.81)PNS(0.033)T(0.132)PAK	WT_NT-WT_EGCGEE	1.77359	0.619176	2.86444	4	0.045724
Q61548_T(0.93)IDT(0.035)S(0.035)PPVDIFATASAAAPVSSAK	WT_NT-WT_EGCGEE	-0.911239	0.53472	-1.70414	3	0.186902
Q61644_AEGATLSNATGAVESTSQAGDRGS(0.991)VS(0.007)S(0.001)YDR	WT_NT-WT_EGCGEE	-1.41762	0.862392	-1.64383	5	0.161133
Q61644_GSVS(0.066)S(0.934)YDR	WT_NT-WT_EGCGEE	-0.307646	0.35879	-0.857453	7	0.41958
Q61687_YVES(1)DDEKPTDENVNEK	WT_NT-WT_EGCGEE	-0.490972	0.824666	-0.595358	5	0.577525
Q61699_IES(1)PKLER	WT_NT-WT_EGCGEE	0.33019	0.211173	1.5636	7	0.161887
Q61699_NIQQDNSEAGTQPQVQTDGQQTS(0.007)QS(0.004)PPS(0.988)PELTSEESK	WT_NT-WT_EGCGEE	0.0456025	0.359405	0.126883	6	0.903178
Q61699_VPT(1)EEEDGSSLEADMECPNQRPTESSDVDK	WT_NT-WT_EGCGEE	-0.829149	0.221885	-3.73684	7	0.00729296
Q61701_NCPS(1)PMQTGAATDDSK	WT_NT-WT_EGCGEE	-0.401014	0.315455	-1.27122	6	0.250705
Q61768_PIRPGQHPAAS(1)PTHPGTVR	WT_NT-WT_EGCGEE	0.32206	0.571651	0.563386	6	0.593586
Q61990_PS(0.004)S(0.011)S(0.985)PVIFAGGQDR	WT_NT-WT_EGCGEE	-0.339528	0.217992	-1.55752	7	0.163304
Q62048_QPS(1)EEEIIK	WT_NT-WT_EGCGEE	0.167962	0.252956	0.663995	7	0.52795
Q62093_VDNLT(0.011)Y(0.004)RT(0.822)S(0.163)PDTLRR	WT_NT-WT_EGCGEE	0.927406	0.365619	2.53653	4	0.0642169
Q62108_GNS(1)GLGFSIAGGTDNPHIGDDPSIFITK	WT_NT-WT_EGCGEE	-0.430247	0.655415	-0.65645	4	0.547381
Q62172_IAQEIASLS(1)K	WT_NT-WT_EGCGEE	-0.125888	0.248095	-0.507417	6	0.629968
Q62188_GGT(0.883)PAGS(0.946)T(0.171)RGS(0.5)PT(0.5)RPNPPVR	WT_NT-WT_EGCGEE	-0.319796	0.631759	-0.5062	7	0.628266
Q62188_GMYDGPVFDLT(0.001)T(0.003)T(0.997)PK	WT_NT-WT_EGCGEE	0.0878165	0.562385	0.15615	7	0.880323
Q62188_GS(0.999)PT(0.001)RPNPPVR	WT_NT-WT_EGCGEE	-0.238546	0.41393	-0.576294	7	0.582464
Q62261_AQTLPTSVVTITS(0.001)ES(0.012)S(0.987)PGK	WT_NT-WT_EGCGEE	0.626111	0.791151	0.791392	7	0.454691
Q62261_ES(0.022)S(0.977)PVPS(0.001)PTLDRK	WT_NT-WT_EGCGEE	1.19652	0.484758	2.46828	7	0.0429411
Q62261_ES(0.5)S(0.5)PVPS(0.999)PT(0.001)LDRK	WT_NT-WT_EGCGEE	0.469267	1.20712	0.38875	5	0.713464
Q62261_ES(0.891)S(0.109)PVPSPTLDR	WT_NT-WT_EGCGEE	0.661396	0.596249	1.10926	7	0.303966
Q62261_TLET(1)PAAQMEGFLNR	WT_NT-WT_EGCGEE	-0.310635	0.370345	-0.838771	6	0.433736
Q62277_LHQVY(1)FDAPSCVK	WT_NT-WT_EGCGEE	0.338745	0.389846	0.86892	5	0.424628
Q62313_T(0.005)ES(0.995)GETLAGDSDFSLKPEK	WT_NT-WT_EGCGEE	-0.0587797	0.387438	-0.151714	7	0.883693
Q62318_S(1)GEGEVSGLLR	WT_NT-WT_EGCGEE	-0.532092	0.23216	-2.29192	4	0.08368
Q62376_YDERPGPS(1)PLPHR	WT_NT-WT_EGCGEE	0.250192	0.17435	1.435	6	0.201294
Q62415_EPEQEGPSVPGEGSTVES(0.001)LPRPLS(0.887)PT(0.112)K	WT_NT-WT_EGCGEE	-0.286821	0.277615	-1.03316	5	0.348889
Q62417_RSAT(1)LPLPAR	WT_NT-WT_EGCGEE	0.0098744	0.198352	0.0497823	5	0.962223
Q62433_S(1)RELHDVDLAEVKPLVEK	WT_NT-WT_EGCGEE	-0.253851	0.511287	-0.496495	6	0.637208
Q62433_T(0.002)AS(0.998)GSSVTSLEGTR	WT_NT-WT_EGCGEE	0.164699	0.439568	0.374684	7	0.718989
Q62448_T(0.046)QT(0.953)PPLGQTPQLGLK	WT_NT-WT_EGCGEE	-0.397439	0.452509	-0.878301	5	0.419977
Q63844_IADPEHDHTGFLT(0.999)EY(0.001)VATR	WT_NT-WT_EGCGEE	0.260444	0.538587	0.48357	6	0.645832
Q63943_VIPAKS(1)PPPPTHNTQLGAPSR	WT_NT-WT_EGCGEE	0.0608093	0.20705	0.293694	3	0.788138
Q64012_GRLS(1)PVPVPR	WT_NT-WT_EGCGEE	-0.0676649	0.193881	-0.349002	7	0.73735
Q640R3_S(1)PGLPIR	WT_NT-WT_EGCGEE	0.60531	0.66868	0.905232	6	0.400231
Q640R3_T(0.059)HT(0.735)S(0.185)PPRAPS(0.231)S(0.79)PGR	WT_NT-WT_EGCGEE	0.472165	0.662303	0.712913	4	0.515282
Q640R3_THT(0.001)S(0.983)PPRAPS(0.015)S(0.001)PGR	WT_NT-WT_EGCGEE	1.05066	0.730655	1.43797	7	0.193607
Q64322_GPT(0.007)S(0.986)PS(0.003)T(0.003)PR	WT_NT-WT_EGCGEE	0.421622	0.0548452	7.6875	4	0.00154007
Q64332_MNQLLS(0.933)RT(0.163)PALS(0.893)PQRPLT(0.003)T(0.007)QQPQS(0.001)GTLK	WT_NT-WT_EGCGEE	0.437102	0.529338	0.825752	6	0.440535
Q64332_T(1)PALS(1)PQRPLTTQQPQSGTLK	WT_NT-WT_EGCGEE	0.0348873	0.847567	0.0411618	7	0.968316
Q66L44_GAGDEVSELPAPARS(1)PPR	WT_NT-WT_EGCGEE	0.0484136	0.342562	0.141328	7	0.891592
Q66L44_HAS(1)LDGASPYFK	WT_NT-WT_EGCGEE	-0.240873	0.2213	-1.08845	7	0.312447
Q68ED2_TELCENVDPNS(1)PAAK	WT_NT-WT_EGCGEE	-0.37446	0.435757	-0.859333	4	0.438607
Q68EF6_RPS(1)VDTPVTDVGFLR	WT_NT-WT_EGCGEE	0.605022	0.25268	2.39442	5	0.0620476
Q68FF6_HGS(1)GADSDYENTQSGDPLLGLEGK	WT_NT-WT_EGCGEE	-0.905722	0.692896	-1.30715	5	0.248042
Q68FF6_S(0.007)LS(0.021)S(0.969)PT(0.002)DNLELSAR	WT_NT-WT_EGCGEE	0.081287	0.239673	0.339158	6	0.746046
Q68FH0_AASPYSQRPAS(0.998)PT(0.002)AVR	WT_NT-WT_EGCGEE	0.475657	0.171789	2.76884	7	0.0277405
Q68FH0_LLGLNELDDLLGKES(1)PSK	WT_NT-WT_EGCGEE	-1.74172	0.798698	-2.1807	6	0.071992
Q68FH0_PSPIYISSYS(0.016)S(0.984)PAR	WT_NT-WT_EGCGEE	-0.107424	0.183272	-0.586148	6	0.579143
Q68FH0_S(0.004)AVS(0.996)PDLHITPIYEGR	WT_NT-WT_EGCGEE	0.771585	0.690297	1.11776	7	0.300559
Q68FH0_VASPSQGQVGSS(0.003)S(0.997)PK	WT_NT-WT_EGCGEE	0.779524	0.361694	2.15521	7	0.0680883
Q68FH0_VGS(1)PLTLTDAQTR	WT_NT-WT_EGCGEE	-0.0805384	0.207181	-0.388735	6	0.710892
Q68FL4_DGGEALVS(0.045)PDGT(0.94)VT(0.015)EAPR	WT_NT-WT_EGCGEE	0.744176	0.290737	2.55962	4	0.0626631
Q68FL4_HRDGGEALVS(1)PDGTVTEAPR	WT_NT-WT_EGCGEE	0.164316	0.365354	0.449744	7	0.666492
Q68FM6_GS(1)PLNSPLDR	WT_NT-WT_EGCGEE	0.158681	0.371681	0.426929	5	0.68719
Q69ZH9_ARS(1)DDYLSR	WT_NT-WT_EGCGEE	-0.176967	0.210499	-0.840703	5	0.438857
Q69ZH9_HYS(1)QDCSSIK	WT_NT-WT_EGCGEE	-0.251076	0.513065	-0.489365	3	0.658131
Q69ZH9_S(1)AEALGPGALVSPR	WT_NT-WT_EGCGEE	0.284918	0.374906	0.759971	3	0.502538
Q69ZH9_S(1)CDDGLNTFRDEGR	WT_NT-WT_EGCGEE	-0.48862	0.252834	-1.93257	5	0.111124
Q69ZK9_RLS(1)PPGGSGSGVPGGGPLLPTAGR	WT_NT-WT_EGCGEE	-0.225413	0.317655	-0.709616	5	0.509654
Q6DFV3_DQGEPVS(0.999)PS(0.001)EDEPFSWPGPK	WT_NT-WT_EGCGEE	-0.338117	0.435742	-0.775956	5	0.472863
Q6DFV3_S(1)YDEGLDDYREDAK	WT_NT-WT_EGCGEE	-0.880304	0.543003	-1.62118	4	0.180297
Q6DFV7_HS(0.006)GS(0.994)PENLGESTLNIHEDLDK	WT_NT-WT_EGCGEE	-0.158944	0.145115	-1.0953	6	0.315394
Q6DID3_EPVQT(0.016)AQS(0.984)PAPVEK	WT_NT-WT_EGCGEE	0.0569838	0.242287	0.235192	4	0.82561
Q6NS52_ANS(0.998)VT(0.002)MDGQGLQITPVPGTHPLLVFVNPK	WT_NT-WT_EGCGEE	-0.244104	0.355722	-0.686221	7	0.514653
Q6NS60_RHS(0.039)T(0.961)EGEEGDVSDVGSR	WT_NT-WT_EGCGEE	-0.104504	1.15959	-0.0901219	3	0.93387
Q6NS60_RHS(0.998)T(0.002)EGEEGDVSDVGSR	WT_NT-WT_EGCGEE	0.0219994	0.706901	0.031121	6	0.976182
Q6NVE8_EAENTANQAGNES(1)PVQELR	WT_NT-WT_EGCGEE	-0.429133	0.356549	-1.20357	5	0.282624
Q6NXN1_ILGS(0.009)AS(0.991)PEEEQEKPILDRPTR	WT_NT-WT_EGCGEE	-0.164788	0.232326	-0.709299	6	0.504754
Q6NZC7_KLS(1)VGAYVSSVR	WT_NT-WT_EGCGEE	-0.256696	0.29191	-0.879365	7	0.408375
Q6NZJ6_AAS(0.999)LT(0.001)EDR	WT_NT-WT_EGCGEE	0.26315	0.329554	0.798502	5	0.460807
Q6P4S6_RAS(1)DGGANIQLHAQQLLK	WT_NT-WT_EGCGEE	-1.18547	0.451762	-2.62411	5	0.0468649
Q6P542_SKPAAADS(1)EGEEEEEDTAK	WT_NT-WT_EGCGEE	0.480745	0.690369	0.69636	4	0.524548
Q6P5F6_LNETELTDLEAQQES(1)PPK	WT_NT-WT_EGCGEE	0.163715	0.675784	0.24226	4	0.820493
Q6P9K8_AAASVVSGPPVAS(0.001)DCAS(0.997)PGDS(0.002)AR	WT_NT-WT_EGCGEE	-0.350433	0.516572	-0.678382	4	0.534747
Q6P9K8_AQPGS(1)PQALGGPHGPATAK	WT_NT-WT_EGCGEE	0.788704	0.280811	2.80867	7	0.026196
Q6P9K8_PASSPPS(0.001)QS(0.001)AS(0.001)PVKPPS(0.994)PGT(0.002)PALHVPAKPPR	WT_NT-WT_EGCGEE	-0.242463	0.441438	-0.549256	5	0.606458
Q6P9K8_RAHGT(1)PPPVSPKPPPPPTAPK	WT_NT-WT_EGCGEE	-0.175626	0.587391	-0.298993	6	0.775031
Q6P9K8_RAS(1)DLAGSVDTGSAGSVK	WT_NT-WT_EGCGEE	0.229747	0.361298	0.635892	4	0.559409
Q6P9K8_RGS(1)GEPAEQSHFMEDGTAR	WT_NT-WT_EGCGEE	-0.41978	0.475991	-0.881907	5	0.4182
Q6P9K8_SVSESS(0.001)PGDS(0.999)PVKPPEGSSGAAR	WT_NT-WT_EGCGEE	-0.47045	0.23267	-2.02196	6	0.0896564
Q6P9K8_VPLPGPGS(1)PEVK	WT_NT-WT_EGCGEE	0.00856734	0.151358	0.0566033	7	0.956443
Q6P9Q6_RLS(0.985)LT(0.015)PDPEK	WT_NT-WT_EGCGEE	-0.0803183	0.225421	-0.356304	6	0.733807
Q6P9R4_RAETFGGYDSVGS(0.016)PS(0.984)K	WT_NT-WT_EGCGEE	0.293516	0.407993	0.719415	4	0.511675
Q6P9S0_GLS(1)LEHQK	WT_NT-WT_EGCGEE	-0.170484	0.472819	-0.36057	6	0.730775
Q6P9S0_TPTVPDS(1)PGYVGPTR	WT_NT-WT_EGCGEE	-0.0345247	0.356029	-0.0969715	5	0.926516
Q6PAJ1_ASAPRPPPAPADGADPAPVEES(0.028)EARPDGEGS(0.298)PS(0.674)K	WT_NT-WT_EGCGEE	-0.581171	0.577243	-1.0068	3	0.388199
Q6PAJ1_ASAPRPPPAPADGADPAPVEESEARPDGEGS(0.905)PS(0.095)K	WT_NT-WT_EGCGEE	-0.14958	0.200685	-0.745344	7	0.480336
Q6PAR5_S(0.674)RS(0.321)S(0.005)DIVSSVR	WT_NT-WT_EGCGEE	-0.734122	0.396822	-1.85	6	0.11379
Q6PAV2_IY(0.119)S(0.882)FGLGGNGQLGT(0.962)GS(0.038)T(0.54)S(0.458)NR	WT_NT-WT_EGCGEE	0.38	0.631495	0.601746	7	0.566314
Q6PAV2_IY(0.439)S(0.561)FGLGGNGQLGT(0.904)GS(0.096)T(0.755)S(0.244)NR	WT_NT-WT_EGCGEE	0.257983	0.426992	0.604188	7	0.564779
Q6PAV2_IY(0.445)S(0.555)FGLGGNGQLGT(0.123)GS(0.877)T(0.123)S(0.877)NR	WT_NT-WT_EGCGEE	0.38	0.631495	0.601746	7	0.566314
Q6PAV2_IY(0.452)S(0.548)FGLGGNGQLGT(0.09)GS(0.91)T(0.5)S(0.5)NR	WT_NT-WT_EGCGEE	0.38	0.631495	0.601746	7	0.566314
Q6PCP5_NDSIVT(0.996)PS(0.004)PPQAR	WT_NT-WT_EGCGEE	0.125148	0.312691	0.400228	7	0.700921
Q6PCP5_PLALKT(1)PPR	WT_NT-WT_EGCGEE	-0.139774	0.299401	-0.466846	4	0.664904
Q6PDG5_DMDEPS(1)PVPNVEEVTLPK	WT_NT-WT_EGCGEE	0.177115	0.441231	0.401411	6	0.702024
Q6PDG5_TLT(0.001)DEVNS(0.994)PDS(0.006)DRR	WT_NT-WT_EGCGEE	0.266281	0.67128	0.396677	5	0.70797
Q6PDL0_EFQDYIEPEEGCQGS(1)PQR	WT_NT-WT_EGCGEE	-0.263173	0.540351	-0.487041	7	0.641109
Q6PE13_GLAS(0.003)S(0.996)PT(0.001)GGALRPR	WT_NT-WT_EGCGEE	-0.0341144	0.243497	-0.140102	7	0.892526
Q6PE13_GLAS(0.816)S(0.182)PT(0.002)GGALRPR	WT_NT-WT_EGCGEE	-0.0324404	0.320791	-0.101127	5	0.92338
Q6PE13_GSVGPAPS(0.001)LS(0.005)ELDLRPPS(0.958)PINLS(0.035)R	WT_NT-WT_EGCGEE	-0.477344	0.958905	-0.497801	6	0.63634
Q6PE13_RGS(1)QPDAELDGAGTSLLR	WT_NT-WT_EGCGEE	0.0175498	0.140875	0.124577	7	0.90436
Q6PER3_LIGTAVPQRT(0.031)S(0.964)PT(0.005)GPK	WT_NT-WT_EGCGEE	-0.0860442	0.68159	-0.12624	5	0.904461
Q6PFR5_RAHT(1)PTPGIYMGR	WT_NT-WT_EGCGEE	0.288217	0.441584	0.652689	7	0.534796
Q6PGE7_TGMYVATLAGSQS(1)PK	WT_NT-WT_EGCGEE	-1.40087	0.546934	-2.56131	5	0.0505661
Q6PGF7_GSNPFEDEDDEELAT(1)PEAEEEK	WT_NT-WT_EGCGEE	-0.289115	0.223346	-1.29447	6	0.243086
Q6PGL7_VDNARVS(1)PEVGSADVASIAQK	WT_NT-WT_EGCGEE	-0.0386336	0.171454	-0.225329	3	0.8362
Q6PIC6_RDVAGDAS(0.973)ES(0.027)ALLK	WT_NT-WT_EGCGEE	0.109934	0.261695	0.420085	7	0.687017
Q6PIC6_S(1)PDCTHDNPLETR	WT_NT-WT_EGCGEE	0.294142	0.374777	0.784846	6	0.462398
Q6PIE5_AGQENIS(1)VSK	WT_NT-WT_EGCGEE	0.612559	0.441038	1.3889	7	0.207446
Q6R891_AS(0.038)S(0.962)LNENVDHSALLK	WT_NT-WT_EGCGEE	-0.596167	0.675262	-0.882869	7	0.406603
Q6V4S5_SPPRPSPGSLHY(0.004)S(0.996)DEDVTK	WT_NT-WT_EGCGEE	0.129724	0.244768	0.52999	5	0.618801
Q6WVG3_S(0.95)PS(0.05)GGAAGPLLTPSQSLDGSR	WT_NT-WT_EGCGEE	-0.375094	0.225609	-1.66258	6	0.147458
Q6ZPE2_ALYLEPSDGVS(0.979)PT(0.021)QETGEAQSQDDER	WT_NT-WT_EGCGEE	-0.562113	0.280198	-2.00612	5	0.101146
Q6ZPJ3_EEKPEVQS(1)PVK	WT_NT-WT_EGCGEE	0.906735	0.496678	1.8256	7	0.110657
Q6ZPJ3_NMTVEQLLTGSPT(0.019)S(0.964)PT(0.017)VEPEKPTR	WT_NT-WT_EGCGEE	-0.91262	0.327467	-2.78691	3	0.0685951
Q6ZPS6_GVAPADS(1)PDAPRR	WT_NT-WT_EGCGEE	0.200965	0.376157	0.53426	7	0.609702
Q6ZQ58_ESPRPPAAAEAPAGS(1)DGEDGGRR	WT_NT-WT_EGCGEE	-0.0815964	0.139229	-0.586057	7	0.576238
Q6ZQK5_KS(0.005)S(0.995)PSTGSLDSGNESK	WT_NT-WT_EGCGEE	-0.123482	0.339669	-0.363535	3	0.740313
Q6ZQK5_YSALLS(0.002)PS(0.998)EQEK	WT_NT-WT_EGCGEE	0.353099	0.274497	1.28635	6	0.245726
Q6ZWR6_T(1)ENLGESKHHISEKK	WT_NT-WT_EGCGEE	0.165415	0.746876	0.221476	6	0.832067
Q6ZWU9_DLLHPS(1)PEEEK	WT_NT-WT_EGCGEE	0.0717854	0.176205	0.407397	6	0.697853
Q78PY7_VNVTVDYIRPAS(0.995)PAT(0.002)ET(0.002)VPAFSER	WT_NT-WT_EGCGEE	-0.373592	0.354337	-1.05434	6	0.332321
Q78ZA7_EFITGDVEPTDAESAWHS(1)ENEEEDK	WT_NT-WT_EGCGEE	-0.357424	0.976465	-0.366038	6	0.726896
Q7M750_S(0.998)PT(0.002)HEMNPR	WT_NT-WT_EGCGEE	0.625988	1.4245	0.439445	5	0.678682
Q7SIG6_LLHEDLDES(1)DDDVDEK	WT_NT-WT_EGCGEE	-0.352264	0.479966	-0.733935	4	0.503688
Q7TMB8_SGDGES(0.001)T(0.999)PVEHVR	WT_NT-WT_EGCGEE	0.666639	0.308256	2.16262	5	0.0829123
Q7TME0_PGSSQLVHIPEETQENIST(0.008)S(0.991)PK	WT_NT-WT_EGCGEE	0.328487	0.541972	0.606096	6	0.566658
Q7TME0_T(0.008)VHT(0.939)S(0.052)PGGGLGAR	WT_NT-WT_EGCGEE	-0.581941	1.03329	-0.56319	5	0.597624
Q7TME0_TVHT(0.005)S(0.995)PGGGLGAR	WT_NT-WT_EGCGEE	0.129802	0.292777	0.443349	5	0.676039
Q7TMY8_GSGTAS(1)DDEFENLR	WT_NT-WT_EGCGEE	0.326738	0.283769	1.15142	5	0.301625
Q7TNK1_REVTKQTVAY(1)S(1)PRS(1)K	WT_NT-WT_EGCGEE	-0.170631	0.309066	-0.552088	3	0.619354
Q7TPB0_S(0.003)VS(0.913)T(0.084)DELGPPGR	WT_NT-WT_EGCGEE	-0.0104296	0.420451	-0.0248056	4	0.981398
Q7TPH6_LISGDAEPT(1)PEQEEK	WT_NT-WT_EGCGEE	0.331093	0.286502	1.15564	7	0.285747
Q7TPM1_LKFS(1)DDEDEEDVVK	WT_NT-WT_EGCGEE	-0.0246963	0.294647	-0.0838167	4	0.937229
Q7TQ95_ADS(1)VPNLEPSEESLVTK	WT_NT-WT_EGCGEE	-0.0837392	0.194717	-0.430055	6	0.682173
Q7TQD2_AVS(0.007)S(0.99)PT(0.003)VSR	WT_NT-WT_EGCGEE	0.0320702	0.579481	0.055343	6	0.957662
Q7TQD2_RLS(1)LESEGANEGATAAPELSALEEAFRR	WT_NT-WT_EGCGEE	0.0305893	0.636239	0.0480783	7	0.962997
Q7TQF7_AFSIQGAPS(0.024)DS(0.976)GPLR	WT_NT-WT_EGCGEE	-0.416535	0.443541	-0.939113	5	0.390788
Q7TQF7_T(0.045)PS(0.938)PPEEPS(0.019)PLPS(0.923)PT(0.045)AS(0.029)PNHTLAPASPAPVRPR	WT_NT-WT_EGCGEE	0.436344	1.14984	0.379481	6	0.717398
Q7TQF7_T(0.152)PS(0.848)PPEEPS(0.008)PLPS(0.953)PT(0.033)AS(0.007)PNHTLAPASPAPVRPR	WT_NT-WT_EGCGEE	-0.782472	0.52349	-1.49472	6	0.185611
Q7TQG1_KDPSQT(0.036)S(0.964)PLGTPR	WT_NT-WT_EGCGEE	-0.214074	0.350012	-0.61162	5	0.567527
Q7TQG1_S(1)PAEEELTPSAVVR	WT_NT-WT_EGCGEE	0.0607608	0.139392	0.4359	5	0.681086
Q7TSH8_VEPPHS(0.982)S(0.017)HEDLT(0.001)DDLSTR	WT_NT-WT_EGCGEE	-0.988146	0.699864	-1.41191	6	0.207676
Q7TSJ2_AQS(1)PLLPEPLK	WT_NT-WT_EGCGEE	-0.376923	0.503855	-0.748079	7	0.478787
Q7TSJ2_GQS(1)PTAPGPTK	WT_NT-WT_EGCGEE	0.311413	0.527606	0.590239	7	0.573583
Q7TSK3_GGALREERPGAAGGGAS(0.005)APGS(0.989)PDET(0.006)AR	WT_NT-WT_EGCGEE	0.253942	0.274035	0.926679	5	0.396622
Q80T41_DLEEVTMQLQDT(1)PEK	WT_NT-WT_EGCGEE	0.217526	0.416515	0.522253	7	0.617609
Q80T41_DPIEDINS(1)PEHIQR	WT_NT-WT_EGCGEE	-0.593129	0.472679	-1.25483	7	0.249813
Q80TE7_LET(0.001)T(0.999)PTTSPLPER	WT_NT-WT_EGCGEE	0.16112	0.437081	0.368627	3	0.736883
Q80TE7_LETTPTT(0.01)S(0.99)PLPERK	WT_NT-WT_EGCGEE	0.368022	0.702747	0.523691	6	0.619265
Q80TE7_S(0.141)QS(0.859)IDEIDVGTYK	WT_NT-WT_EGCGEE	0.21745	0.25893	0.839803	4	0.448282
Q80TE7_S(1)MDGYPEQFCVR	WT_NT-WT_EGCGEE	-0.594516	0.486901	-1.22102	4	0.289127
Q80TJ1_AGGGRPS(0.008)S(0.983)PS(0.005)PS(0.005)VVSEK	WT_NT-WT_EGCGEE	-0.376052	0.49531	-0.759227	7	0.472504
Q80TJ1_AGGGRPSSPSPSVVS(1)EK	WT_NT-WT_EGCGEE	0.35151	0.440155	0.798606	7	0.45076
Q80TL0_RPWPQHQCS(1)APADLGYEGR	WT_NT-WT_EGCGEE	-0.104029	0.878946	-0.118357	7	0.90911
Q80TL0_VDS(0.999)FT(0.001)DR	WT_NT-WT_EGCGEE	0.661363	0.466514	1.41767	7	0.199228
Q80TL4_RGT(1)VEGSVQEVQEEK	WT_NT-WT_EGCGEE	0.00450505	0.169504	0.0265779	7	0.979538
Q80TS7_LRPGS(1)PEPPPR	WT_NT-WT_EGCGEE	0.227084	0.273571	0.830075	5	0.444309
Q80TY0_RT(0.031)VS(0.963)DNS(0.006)LSSSK	WT_NT-WT_EGCGEE	0.0313219	0.51084	0.0613145	4	0.95405
Q80TZ3_GAS(0.087)S(0.853)PDMEPS(0.06)YGGGLFDMVK	WT_NT-WT_EGCGEE	-0.300389	0.213448	-1.40732	7	0.202152
Q80TZ3_GAS(0.827)S(0.173)PDMEPSYGGGLFDMVK	WT_NT-WT_EGCGEE	-0.416007	0.214004	-1.94393	7	0.0929959
Q80TZ3_RTATSASAS(1)PTLR	WT_NT-WT_EGCGEE	-0.459105	1.11191	-0.412896	7	0.692036
Q80U23_RTS(1)PPVSVR	WT_NT-WT_EGCGEE	0.0341577	0.215649	0.158394	7	0.878619
Q80U28_LLRPNS(1)LK	WT_NT-WT_EGCGEE	0.167402	0.230918	0.724941	5	0.500981
Q80U28_S(1)PTENVNTPVGK	WT_NT-WT_EGCGEE	0.454574	0.294616	1.54294	7	0.166754
Q80U40_DHLS(1)PDFYDESETDPGAEELPAR	WT_NT-WT_EGCGEE	-0.168773	0.577268	-0.292365	7	0.778483
Q80U49_EIHDVAGDGDSLGS(1)PGPTR	WT_NT-WT_EGCGEE	0.102561	0.406475	0.252319	7	0.808043
Q80U49_HEDGTQS(0.991)DS(0.009)EDPLAK	WT_NT-WT_EGCGEE	-0.248683	0.338008	-0.735732	6	0.489645
Q80U87_RS(0.004)YS(0.916)S(0.079)PDIT(0.001)QALQEEEK	WT_NT-WT_EGCGEE	0.476249	0.242369	1.96497	4	0.120864
Q80UJ7_FSVTHHYLVQES(1)PDK	WT_NT-WT_EGCGEE	-0.113754	0.446396	-0.254827	5	0.809006
Q80UU9_PGEEPSEYT(1)DEEDTK	WT_NT-WT_EGCGEE	0.91913	0.767181	1.19806	7	0.269879
Q80VC9_SSILLSEGT(1)PPEEPTTK	WT_NT-WT_EGCGEE	-0.260581	0.233117	-1.11781	6	0.306397
Q80VP1_T(1)PESFLGPNAALVDLDSLVSR	WT_NT-WT_EGCGEE	-0.920057	0.290611	-3.16594	7	0.0157969
Q80VP1_TALPT(0.003)S(0.987)GS(0.009)STGELELLAGEVPAR	WT_NT-WT_EGCGEE	-0.640964	0.435851	-1.4706	7	0.184865
Q80W47_GAYVPS(0.18)S(0.788)PT(0.032)R	WT_NT-WT_EGCGEE	0.22791	0.197038	1.15668	6	0.29137
Q80WJ7_SQEPISNDQKVS(1)DDDK	WT_NT-WT_EGCGEE	-0.339444	0.819459	-0.414229	5	0.695877
Q80X50_RYPSS(0.001)IS(0.001)S(0.003)S(0.995)PQK	WT_NT-WT_EGCGEE	0.237829	0.464728	0.51176	5	0.630612
Q80X80_EAGLS(0.986)QS(0.014)HDDLSNTTATPSVR	WT_NT-WT_EGCGEE	-0.939851	0.775904	-1.2113	7	0.265082
Q80X80_NLGT(1)PTSSTPRPSITPTK	WT_NT-WT_EGCGEE	0.673829	0.51965	1.2967	6	0.242368
Q80X80_NLGTPTSSTPRPS(0.001)IT(0.993)PT(0.006)K	WT_NT-WT_EGCGEE	-0.164695	0.549145	-0.299911	3	0.783825
Q80X80_SDISERPS(1)VDDVESETGSTGALETR	WT_NT-WT_EGCGEE	0.205324	0.311219	0.659741	6	0.53391
Q80X80_SDISERPSVDDVES(0.014)ET(0.837)GS(0.122)T(0.027)GALETR	WT_NT-WT_EGCGEE	0.121636	0.544666	0.223322	3	0.837627
Q80X80_SLSPAAT(0.002)VT(0.002)AELHY(0.005)EQGS(0.99)PR	WT_NT-WT_EGCGEE	0.395199	0.476527	0.829333	5	0.444692
Q80XI3_T(0.026)S(0.026)S(0.94)PT(0.004)S(0.002)LPPLAR	WT_NT-WT_EGCGEE	-0.0884619	0.152277	-0.580927	5	0.58649
Q80XU3_ATVT(0.001)PS(0.999)PVK	WT_NT-WT_EGCGEE	0.353258	0.203538	1.73559	7	0.126218
Q80XU3_TPSPKEEDEEAES(1)PPEK	WT_NT-WT_EGCGEE	0.686336	0.255211	2.68928	4	0.0546987
Q80Y24_YTEDMT(0.824)PT(0.176)EQTPR	WT_NT-WT_EGCGEE	-0.305753	0.307763	-0.993468	6	0.358842
Q80Y24_YVTS(1)DELLHK	WT_NT-WT_EGCGEE	-0.0336913	0.427506	-0.0788091	3	0.942147
Q80YA9_GS(0.001)ES(0.999)PNSFLDQEYR	WT_NT-WT_EGCGEE	-0.0773165	0.443506	-0.17433	6	0.867339
Q80YA9_LGDS(1)LQDLYR	WT_NT-WT_EGCGEE	0.532345	0.558659	0.952897	4	0.394603
Q80Z38_RAPS(1)PVVS(0.921)PT(0.079)ELSK	WT_NT-WT_EGCGEE	-0.363875	0.304941	-1.19326	6	0.277805
Q80ZF8_IS(1)LNDDEEEK	WT_NT-WT_EGCGEE	-0.172908	0.20188	-0.856492	7	0.420077
Q80ZF8_SETGSTISMS(0.008)S(0.991)LER	WT_NT-WT_EGCGEE	0.235663	0.405374	0.581346	6	0.582172
Q810U4_EDDGTFGEYS(1)DAEDHK	WT_NT-WT_EGCGEE	-0.271743	0.584173	-0.465176	5	0.661362
Q811D0_NLSEIENVHGFVS(0.007)HS(0.021)HIS(0.972)PIK	WT_NT-WT_EGCGEE	-0.153889	0.450206	-0.341818	6	0.744142
Q811P8_DVINRS(0.988)PT(0.012)QLQLGK	WT_NT-WT_EGCGEE	-0.282735	0.957094	-0.29541	7	0.776251
Q811P8_S(0.01)AKS(0.989)EES(0.001)LTSLHAVDGDSK	WT_NT-WT_EGCGEE	-0.281266	0.45441	-0.61897	7	0.555536
Q812A2_LRS(1)DGAAIPR	WT_NT-WT_EGCGEE	-0.322623	0.353166	-0.913517	5	0.402872
Q812A2_NDLQS(1)PTEHISDYGFGGVMGR	WT_NT-WT_EGCGEE	-0.957401	0.174991	-5.47114	5	0.00277847
Q812A2_S(1)LEAEALAEDIEK	WT_NT-WT_EGCGEE	-0.0550698	0.50686	-0.108649	4	0.918713
Q812A2_SGGDT(0.006)HS(0.992)PPRGLGPS(0.002)IDTPPR	WT_NT-WT_EGCGEE	0.291116	0.296035	0.983384	5	0.370579
Q8BFT9_SEDDAAS(1)GEHDIQIEGVR	WT_NT-WT_EGCGEE	-0.384652	0.284926	-1.35001	7	0.219035
Q8BFT9_T(0.003)GES(0.008)ARS(0.989)EDDAASGEHDIQIEGVR	WT_NT-WT_EGCGEE	0.545659	0.368944	1.47897	3	0.235692
Q8BGC0_LFDDS(1)DERGTVGNVK	WT_NT-WT_EGCGEE	0.329392	0.26994	1.22024	6	0.268152
Q8BGD9_EEDCHS(0.964)PT(0.025)S(0.011)KPPKPDQPLK	WT_NT-WT_EGCGEE	-0.194226	0.809194	-0.240024	5	0.819842
Q8BGD9_S(1)LENETLNK	WT_NT-WT_EGCGEE	0.347249	0.257473	1.34868	7	0.21944
Q8BGD9_S(1)PPYTAFLGNLPYDVTEDSIK	WT_NT-WT_EGCGEE	0.623443	0.422738	1.47478	5	0.200285
Q8BGH4_SFS(1)MQDLTTIR	WT_NT-WT_EGCGEE	-0.204476	0.363606	-0.562355	4	0.603895
Q8BGT8_LDHALSSPS(0.009)S(0.991)PCEEIK	WT_NT-WT_EGCGEE	-0.221918	0.306653	-0.723678	4	0.509321
Q8BGU5_RSAS(1)ADNLILPR	WT_NT-WT_EGCGEE	1.125	0.788745	1.42631	7	0.196817
Q8BH50_RDS(0.99)S(0.01)ESQLASTESDKPTTGR	WT_NT-WT_EGCGEE	-0.234633	0.229703	-1.02146	5	0.353889
Q8BH66_S(0.952)S(0.048)DWSSEEEEPVRK	WT_NT-WT_EGCGEE	-1.27384	0.21256	-5.99284	5	0.00185602
Q8BH66_SSDWS(0.002)S(0.998)EEEEPVRK	WT_NT-WT_EGCGEE	-0.383567	0.460477	-0.832978	4	0.451704
Q8BH66_SSDWS(0.994)S(0.006)EEEEPVRK	WT_NT-WT_EGCGEE	0.0734378	0.374401	0.196147	7	0.850068
Q8BHE3_LGGAVEDS(0.001)S(0.021)S(0.976)PPSTLNLSGAHR	WT_NT-WT_EGCGEE	0.153985	0.562815	0.273598	3	0.802149
Q8BHL3_ASPVPGPGT(0.035)PT(0.965)R	WT_NT-WT_EGCGEE	0.291674	0.664401	0.439002	4	0.683332
Q8BJ42_IIES(1)PERK	WT_NT-WT_EGCGEE	0.805013	0.619857	1.29871	5	0.250711
Q8BJH1_ASSVNSPLGNKPQT(0.049)LS(0.876)PS(0.075)HR	WT_NT-WT_EGCGEE	0.421404	0.450704	0.934992	6	0.385878
Q8BJH1_NTT(1)PPSLAR	WT_NT-WT_EGCGEE	-0.0299164	0.29458	-0.101556	6	0.922418
Q8BJI1_DIS(1)NLEENDETR	WT_NT-WT_EGCGEE	-0.367609	0.259182	-1.41835	5	0.215297
Q8BJU0_APDRT(1)PPSEEDSAEAER	WT_NT-WT_EGCGEE	-0.0632516	0.227281	-0.278297	7	0.788825
Q8BL65_T(0.035)S(0.181)S(0.777)PS(0.006)SAGSVSLGHYTPTSR	WT_NT-WT_EGCGEE	0.8919	0.658999	1.35342	3	0.268869
Q8BMG7_GGFS(1)PFGNTQGPSR	WT_NT-WT_EGCGEE	-0.456145	0.356995	-1.27773	4	0.270459
Q8BMK4_VGAHGS(1)EEGAVFK	WT_NT-WT_EGCGEE	-0.145043	0.267506	-0.542203	4	0.616472
Q8BNW9_ASAAEGSEAS(1)PPSLR	WT_NT-WT_EGCGEE	0.152733	0.213125	0.716634	7	0.496808
Q8BP27_ENPPS(1)PPT(0.759)S(0.241)PAAPQPR	WT_NT-WT_EGCGEE	-0.0419373	0.202613	-0.206982	5	0.844189
Q8BP27_ENPPS(1)PPT(0.894)S(0.106)PAAPQPR	WT_NT-WT_EGCGEE	0.099328	0.300895	0.330108	4	0.757884
Q8BPN8_FGNVDADS(1)PVEETIQDHSALK	WT_NT-WT_EGCGEE	0.172357	0.378046	0.455915	7	0.662258
Q8BPN8_LDHELS(1)LDR	WT_NT-WT_EGCGEE	-0.75094	0.447341	-1.67867	7	0.137111
Q8BPN8_NLAS(1)PEGTLATLGLK	WT_NT-WT_EGCGEE	-0.201831	0.450209	-0.448305	7	0.667481
Q8BPN8_RKQS(1)EVEADLGYPGGK	WT_NT-WT_EGCGEE	0.567093	0.658456	0.861247	6	0.42218
Q8BPN8_RQS(1)ESIAAPPVASEDMDK	WT_NT-WT_EGCGEE	-0.894284	0.84296	-1.06089	5	0.337275
Q8BPN8_THPRPS(0.998)IS(0.002)MPLPTVLLDR	WT_NT-WT_EGCGEE	-0.369384	0.664302	-0.556048	6	0.598286
Q8BRT1_S(1)FDDEESVDGNRPSSAASAFK	WT_NT-WT_EGCGEE	-0.641132	0.457783	-1.40052	5	0.220259
Q8BRV5_RDES(1)DEEPPRVER	WT_NT-WT_EGCGEE	0.108651	0.534023	0.203457	7	0.844566
Q8BSS9_MVS(0.021)S(0.017)EGS(0.946)T(0.016)ESEHLEGMEAGQK	WT_NT-WT_EGCGEE	-1.12989	0.52282	-2.16114	5	0.0830673
Q8BSS9_VASVS(1)LEGLNLAR	WT_NT-WT_EGCGEE	-0.292198	0.440594	-0.663191	5	0.536555
Q8BTG7_RLS(1)GGAVPSASMTR	WT_NT-WT_EGCGEE	-0.213038	0.213112	-0.999656	7	0.350772
Q8BTI8_AAETPAVAS(0.001)CWS(0.002)GPQVS(0.997)PEHK	WT_NT-WT_EGCGEE	-0.188354	0.291219	-0.64678	5	0.546289
Q8BTI8_DKFS(0.99)PT(0.01)QDRPESSTVLK	WT_NT-WT_EGCGEE	0.482145	0.129605	3.72011	5	0.0137105
Q8BTI8_NSGPVSEVNTGFS(1)PEVK	WT_NT-WT_EGCGEE	-0.00576963	0.276109	-0.0208962	5	0.984137
Q8BTI8_RS(0.009)S(0.985)S(0.006)ELSPEVVEK	WT_NT-WT_EGCGEE	-0.0324445	0.265302	-0.122293	7	0.906104
Q8BTI8_RVPS(0.998)PT(0.002)PVPK	WT_NT-WT_EGCGEE	0.361951	0.348044	1.03996	7	0.332941
Q8BTI8_S(0.013)S(0.016)S(0.971)PVT(0.007)ELT(0.255)ARS(0.739)PVK	WT_NT-WT_EGCGEE	0.974545	0.72726	1.34002	4	0.251295
Q8BTI8_S(0.11)S(0.137)S(0.752)PVT(0.001)ELT(0.004)ARS(0.995)PVK	WT_NT-WT_EGCGEE	0.707509	0.551282	1.28339	5	0.255617
Q8BTI8_SEQPLSQVLPS(0.001)LS(0.999)PEHK	WT_NT-WT_EGCGEE	0.163641	0.675177	0.242368	5	0.818123
Q8BTI8_VS(0.03)S(0.97)PVLETVQQR	WT_NT-WT_EGCGEE	-0.0529635	0.433217	-0.122256	3	0.910426
Q8BTM8_RAPS(1)VANIGSHCDLSLK	WT_NT-WT_EGCGEE	0.0903628	0.272086	0.332111	7	0.749529
Q8BTY2_DS(0.002)DKEDGRES(0.997)PS(0.001)YDTPSQR	WT_NT-WT_EGCGEE	1.36856	1.01868	1.34346	5	0.236872
Q8BUN5_MS(1)S(1)ILPFT(1)PPIVK	WT_NT-WT_EGCGEE	-0.0882151	0.680063	-0.129716	6	0.90103
Q8BUV3_AS(0.009)HS(0.99)AVDIT(0.001)K	WT_NT-WT_EGCGEE	0.217446	1.14078	0.190612	4	0.858113
Q8BUV3_EVHDELEDLPS(1)PPPPLS(0.936)PPPT(0.525)T(0.316)S(0.223)PHK	WT_NT-WT_EGCGEE	0.0100776	0.654297	0.0154022	5	0.988307
Q8BUV3_EVHDELEDLPS(1)PPPPLS(0.999)PPPT(0.42)T(0.358)S(0.223)PHK	WT_NT-WT_EGCGEE	-0.787968	0.881088	-0.894314	4	0.421702
Q8BW96_GDVMS(0.064)T(0.916)ACGT(0.02)PGYVAPEVLAQK	WT_NT-WT_EGCGEE	0.436495	0.809883	0.538961	4	0.618511
Q8BW96_GDVMS(0.791)T(0.209)ACGTPGYVAPEVLAQK	WT_NT-WT_EGCGEE	-0.0938099	0.617902	-0.15182	4	0.886678
Q8BWG8_DDKDEEDDGTGS(1)PHLNNR	WT_NT-WT_EGCGEE	0.152998	0.41464	0.368989	7	0.723044
Q8BWS5_SVST(0.047)S(0.941)PS(0.012)ILPAYLK	WT_NT-WT_EGCGEE	1.12606	0.613973	1.83406	3	0.164005
Q8BX70_EVS(0.187)T(0.813)PQDVHTTQGVPAAR	WT_NT-WT_EGCGEE	0.379115	0.363432	1.04315	4	0.355771
Q8BX70_TANAS(1)LEEIIDK	WT_NT-WT_EGCGEE	-0.0532474	0.4087	-0.130285	6	0.900599
Q8BYI9_ITFTPS(0.049)S(0.945)GIS(0.005)S(0.001)EVTVPR	WT_NT-WT_EGCGEE	-0.478547	0.409732	-1.16795	4	0.307694
Q8BZ97_LFAPPS(0.986)PET(0.014)GEAK	WT_NT-WT_EGCGEE	0.12939	0.35549	0.363976	6	0.728358
Q8BZ98_RS(1)PPPSPTTQR	WT_NT-WT_EGCGEE	0.598541	2.74702	0.217887	6	0.834738
Q8C052_PVVTTHDLEAPS(0.906)RANS(0.093)QDS(0.271)LAS(0.729)R	WT_NT-WT_EGCGEE	0.931139	0.996542	0.93437	6	0.386174
Q8C079_AAS(1)PPASASDLIEQQQK	WT_NT-WT_EGCGEE	-0.307154	0.240175	-1.27887	7	0.241704
Q8C0E2_S(0.001)MS(0.999)HQAAIASQR	WT_NT-WT_EGCGEE	1.74494	0.949981	1.83681	7	0.108853
Q8C0L9_LTLEGLEEDEDDDDDKVS(0.953)PT(0.047)VLHK	WT_NT-WT_EGCGEE	-0.166521	0.313119	-0.531813	6	0.613961
Q8C0T5_TLS(1)DESIYSSQR	WT_NT-WT_EGCGEE	0.0326217	0.245639	0.132804	4	0.900762
Q8C115_GLMT(0.999)FGGY(0.001)QEDFMVVVS(0.157)T(0.157)QS(0.686)K	WT_NT-WT_EGCGEE	-0.320258	0.451609	-0.709149	5	0.50992
Q8C1B1_LDGES(1)DKEQFDDDQK	WT_NT-WT_EGCGEE	-0.560576	0.694931	-0.806664	7	0.446397
Q8C1B1_RFS(0.998)PS(0.002)QVPIQTR	WT_NT-WT_EGCGEE	0.160364	0.231463	0.692828	6	0.514326
Q8C1B1_SESVEGFLS(0.998)PS(0.002)R	WT_NT-WT_EGCGEE	-0.0404335	0.437862	-0.0923431	5	0.930011
Q8C1Y8_HIEPELAGRDS(1)PVR	WT_NT-WT_EGCGEE	-0.243866	0.374643	-0.650928	4	0.550594
Q8C3Q5_EHLLS(1)PPR	WT_NT-WT_EGCGEE	0.0934249	0.526864	0.177323	4	0.867872
Q8C3Q5_LVSQEHLLLS(0.027)S(0.973)PEALR	WT_NT-WT_EGCGEE	-0.233409	0.140683	-1.65912	6	0.148163
Q8C437_NHS(1)LEEEFER	WT_NT-WT_EGCGEE	-0.414336	0.256008	-1.61845	7	0.149598
Q8C437_S(1)PVDSSVLEGVK	WT_NT-WT_EGCGEE	-0.180946	0.20763	-0.87148	6	0.416995
Q8C729_HLS(1)LPAGQVVPK	WT_NT-WT_EGCGEE	-0.85962	0.661057	-1.30037	4	0.263336
Q8C729_VEVT(0.971)PT(0.029)VPR	WT_NT-WT_EGCGEE	-0.378107	0.142003	-2.66267	5	0.0447401
Q8C7M3_RAS(0.995)GS(0.005)GVSDYDYLDLDK	WT_NT-WT_EGCGEE	0.227193	0.260079	0.873555	4	0.431669
Q8C8R3_AEGFES(0.994)ES(0.005)EDGAT(0.001)KPK	WT_NT-WT_EGCGEE	0.304674	0.247237	1.23232	5	0.272613
Q8C8R3_ARS(1)YIETETESR	WT_NT-WT_EGCGEE	0.0814875	0.180656	0.451065	7	0.665584
Q8C8R3_DS(0.002)LES(0.908)S(0.091)PVEPK	WT_NT-WT_EGCGEE	0.73506	0.542159	1.3558	3	0.268194
Q8C8R3_ES(0.003)ES(0.997)DQEPEEEIGMTSEK	WT_NT-WT_EGCGEE	-0.874931	0.508959	-1.71906	6	0.136402
Q8C8R3_GSPIVQEPEEAS(0.041)EPKEES(0.07)S(0.889)PRK	WT_NT-WT_EGCGEE	0.0350768	0.212234	0.165274	5	0.875203
Q8C8R3_HEGLAET(1)PETSPESLSFSPK	WT_NT-WT_EGCGEE	-0.392498	0.65605	-0.598275	6	0.571534
Q8C8R3_IVDEQGDMDFQIS(1)PDRK	WT_NT-WT_EGCGEE	0.539041	0.38513	1.39963	7	0.204346
Q8C8R3_KT(0.024)S(0.976)LVIVESTDDQSQVFER	WT_NT-WT_EGCGEE	-0.711369	0.865389	-0.822022	4	0.457239
Q8C8R3_LLRDPDGS(0.999)AEDDS(0.001)LEQTSLMESSGK	WT_NT-WT_EGCGEE	-0.0865567	0.227786	-0.379991	3	0.729258
Q8C8R3_LNVPETMTEVLDVS(1)DEEGDDTVTGDGGEYLRPEDLK	WT_NT-WT_EGCGEE	-0.252843	0.901962	-0.280325	5	0.790456
Q8C8R3_LSPVS(0.996)PS(0.004)AK	WT_NT-WT_EGCGEE	0.340209	0.187122	1.81811	5	0.128722
Q8C8R3_PCLQTPVTS(0.004)ERGS(0.996)PIVQEPEEASEPK	WT_NT-WT_EGCGEE	-0.326368	0.851294	-0.383379	5	0.717198
Q8C8R3_RFT(1)PEEEMFK	WT_NT-WT_EGCGEE	-0.0232412	0.189915	-0.122377	7	0.90604
Q8C8R3_S(0.001)DS(0.999)NASFLR	WT_NT-WT_EGCGEE	0.588597	0.256977	2.29047	3	0.105911
Q8C8R3_S(1)PQGLELPLPNR	WT_NT-WT_EGCGEE	0.77492	0.650053	1.19209	7	0.272067
Q8C8R3_SHLVNEVPVLAS(1)PDLLSEVSEMK	WT_NT-WT_EGCGEE	-0.506004	0.328238	-1.54158	7	0.167078
Q8C8R3_SPLS(1)PDTPSSEEVSYEVTPK	WT_NT-WT_EGCGEE	0.330714	0.534374	0.618881	3	0.579812
Q8C8R3_T(0.001)ERHS(0.999)PVFSGKPEK	WT_NT-WT_EGCGEE	0.0781441	0.821577	0.0951148	7	0.926889
Q8C8R3_T(0.019)EGDS(0.98)PAAALSPQMHQEPVQQDFSGK	WT_NT-WT_EGCGEE	-0.24487	0.839365	-0.291732	6	0.780315
Q8C8R3_TEGDSPAAALS(1)PQMHQEPVQQDFSGK	WT_NT-WT_EGCGEE	-1.0132	0.667176	-1.51864	5	0.189315
Q8C8R3_TPEDIS(0.005)T(0.981)PPEGT(0.014)K	WT_NT-WT_EGCGEE	0.390772	0.223761	1.74638	7	0.124247
Q8C8R3_TPTEEGT(1)PTSEQNPFLFQEGK	WT_NT-WT_EGCGEE	0.10934	0.408901	0.267401	5	0.79984
Q8C8R3_TQDQQEYYVT(0.008)T(0.992)PGAEVEDPQK	WT_NT-WT_EGCGEE	-0.733746	0.72714	-1.00908	5	0.359244
Q8C8R3_TQSESETQESLT(1)PSEVTK	WT_NT-WT_EGCGEE	0.04459	0.611485	0.0729209	4	0.94537
Q8C8R3_VGT(1)PTDIHSEK	WT_NT-WT_EGCGEE	0.197102	0.26642	0.739816	7	0.483479
Q8CAA7_AVAGVMIT(0.001)AS(0.999)HNR	WT_NT-WT_EGCGEE	-0.0960449	0.255014	-0.376625	7	0.717609
Q8CAA7_AVAGVMIT(0.995)AS(0.005)HNR	WT_NT-WT_EGCGEE	-0.629065	0.328128	-1.91713	4	0.127692
Q8CBW3_TNPPT(0.001)QKPPS(0.999)PPVSGR	WT_NT-WT_EGCGEE	1.36855	0.538969	2.53921	7	0.0387089
Q8CC35_VAS(1)EEEEVPLVVYLK	WT_NT-WT_EGCGEE	-0.539448	0.381777	-1.41299	7	0.200544
Q8CDG3_DGPS(0.049)S(0.951)APATPTK	WT_NT-WT_EGCGEE	-0.168812	0.557554	-0.302772	5	0.774255
Q8CG79_IPRPLS(0.013)PT(0.987)K	WT_NT-WT_EGCGEE	0.101744	0.211319	0.481471	6	0.647238
Q8CGA3_RLS(1)VGSSMR	WT_NT-WT_EGCGEE	-0.119443	0.197458	-0.604905	7	0.564328
Q8CH25_DVQDAIAQS(1)PEK	WT_NT-WT_EGCGEE	0.164397	0.15352	1.07085	6	0.325411
Q8CH25_S(1)PGHMVILNQTK	WT_NT-WT_EGCGEE	-0.442352	0.215126	-2.05625	6	0.0854995
Q8CHC4_EFGGVGAPPS(1)PGVAR	WT_NT-WT_EGCGEE	-0.471492	0.459349	-1.02644	5	0.351756
Q8CHC4_TPGPPSSQGS(1)PVDTQPAAQK	WT_NT-WT_EGCGEE	1.02388	0.657093	1.5582	7	0.163146
Q8CHG7_RSS(1)FLNAK	WT_NT-WT_EGCGEE	0.921057	0.304475	3.02506	7	0.0192482
Q8CHG7_SET(0.025)S(0.975)PVAPR	WT_NT-WT_EGCGEE	-0.459541	0.446954	-1.02816	7	0.338085
Q8CHH9_AATDLERVS(1)NAEPEPR	WT_NT-WT_EGCGEE	0.231656	0.302505	0.765792	5	0.478372
Q8CHT1_FVS(1)FTSR	WT_NT-WT_EGCGEE	-0.25326	0.241057	-1.05062	5	0.341536
Q8CHU3_GS(0.215)S(0.785)QPNLSTSYSEQEYGK	WT_NT-WT_EGCGEE	-0.0274706	0.0531492	-0.516859	3	0.640943
Q8CHW4_AGS(1)PQLDDIR	WT_NT-WT_EGCGEE	0.250871	0.234909	1.06795	7	0.320984
Q8CHX7_PVTWNSAAQT(1)PERK	WT_NT-WT_EGCGEE	0.168031	0.559755	0.300187	7	0.772754
Q8CI71_FLEQS(0.057)RS(0.941)PS(0.002)VS(0.993)PS(0.007)K	WT_NT-WT_EGCGEE	-0.0134194	0.607583	-0.0220865	5	0.983233
Q8CI71_FLEQS(0.599)RS(0.394)PS(0.007)VS(0.998)PS(0.002)K	WT_NT-WT_EGCGEE	0.741632	0.778366	0.952806	4	0.394643
Q8CIN4_YLS(1)FTPPEK	WT_NT-WT_EGCGEE	-0.198468	0.393432	-0.504454	5	0.635382
Q8CIP4_RS(0.992)PT(0.005)S(0.002)T(0.001)GDTELK	WT_NT-WT_EGCGEE	0.0378126	0.40056	0.0943994	6	0.927865
Q8CJ19_GRS(1)EEELEASK	WT_NT-WT_EGCGEE	-0.0681245	0.316658	-0.215136	7	0.835795
Q8CJ19_VKS(1)PEEPLFPTPLLLR	WT_NT-WT_EGCGEE	-0.950579	0.630814	-1.50691	7	0.175562
Q8JZP2_S(0.971)QS(0.029)LTNSLSTSDTSHR	WT_NT-WT_EGCGEE	-1.07654	0.34015	-3.16489	3	0.0506797
Q8JZR0_NIFKLAQGEYIAPEKIENVY(1)S(1)RS(1)R	WT_NT-WT_EGCGEE	-0.411838	0.420058	-0.980432	6	0.364736
Q8JZW5_LGNPYCS(0.937)PT(0.063)LVR	WT_NT-WT_EGCGEE	-0.125371	0.315285	-0.397645	4	0.7112
Q8K012_TIS(1)DGTISAAK	WT_NT-WT_EGCGEE	0.215676	0.440697	0.489398	6	0.641936
Q8K019_ELFDYS(1)PPLHK	WT_NT-WT_EGCGEE	-0.2239	0.402323	-0.556517	7	0.595193
Q8K019_EVQS(1)PEQVK	WT_NT-WT_EGCGEE	0.218258	0.39308	0.555251	6	0.598798
Q8K019_IDIS(1)PSALR	WT_NT-WT_EGCGEE	-0.05654	0.124327	-0.454767	7	0.663045
Q8K019_KAEGEPQEES(1)PLK	WT_NT-WT_EGCGEE	0.202795	0.333004	0.608986	7	0.561769
Q8K019_SIFREES(1)PLR	WT_NT-WT_EGCGEE	-0.115265	0.138128	-0.83448	7	0.431564
Q8K0T0_REQDS(1)PPMKPGALDAIR	WT_NT-WT_EGCGEE	-0.00392556	0.484926	-0.00809518	7	0.993767
Q8K0T0_SPPVAMETASTGMAAVPDALDHS(0.958)PS(0.038)S(0.003)T(0.001)LK	WT_NT-WT_EGCGEE	-0.245526	0.754128	-0.325577	6	0.755799
Q8K0U4_ETAPTSTYS(0.003)S(0.997)PAR	WT_NT-WT_EGCGEE	-0.0993573	0.242281	-0.410091	5	0.698719
Q8K1M6_SKPIPIMPAS(1)PQK	WT_NT-WT_EGCGEE	-0.0586843	0.557233	-0.105314	7	0.919081
Q8K212_GSGVAQS(1)PQQQPQQQPPQPQQPTPPK	WT_NT-WT_EGCGEE	-0.238217	0.136641	-1.74337	5	0.141727
Q8K221_HPS(0.001)HS(0.004)T(0.012)S(0.972)PS(0.012)GPGDEVAR	WT_NT-WT_EGCGEE	0.128699	1.46328	0.0879526	7	0.932378
Q8K298_DSNLSAAS(1)PKPGK	WT_NT-WT_EGCGEE	-0.0124621	0.33088	-0.0376636	4	0.971761
Q8K2C9_WLDES(1)DAEMELR	WT_NT-WT_EGCGEE	-0.0633386	0.987761	-0.0641234	5	0.951357
Q8K2F8_S(0.5)S(0.5)PQLDPLRK	WT_NT-WT_EGCGEE	0.486903	0.370382	1.3146	6	0.236658
Q8K2F8_S(0.953)S(0.047)PQLDPLRK	WT_NT-WT_EGCGEE	0.444087	0.328913	1.35017	7	0.218987
Q8K2K6_GTPSQS(1)PVVGR	WT_NT-WT_EGCGEE	-0.274104	0.544325	-0.503567	4	0.641033
Q8K3X4_PAPEEGPPELNRQS(0.991)PNS(0.004)S(0.003)S(0.001)AATSVASR	WT_NT-WT_EGCGEE	-0.159421	0.38807	-0.410804	5	0.698229
Q8K400_KLS(1)LPTDLKPDLDVK	WT_NT-WT_EGCGEE	0.572574	0.534095	1.07205	7	0.319262
Q8K4G5_T(0.025)LS(0.974)PTPSAEGYQDVR	WT_NT-WT_EGCGEE	0.118599	0.337618	0.351282	4	0.743099
Q8K4G5_T(0.159)S(0.159)S(0.66)ES(0.021)IYSRPGSSIPGSPGHTIYAK	WT_NT-WT_EGCGEE	0.232076	0.568784	0.408021	3	0.710632
Q8K4G5_TSS(1)LPGYGK	WT_NT-WT_EGCGEE	0.457313	0.302929	1.50964	3	0.228283
Q8K4I3_EIKPSERPLS(1)PK	WT_NT-WT_EGCGEE	0.729025	0.20762	3.51133	7	0.00984169
Q8K4I3_KAS(1)EEEYVIRK	WT_NT-WT_EGCGEE	0.125322	0.37494	0.334245	7	0.747985
Q8K4Q0_ILDTSSLTQSAPAS(0.999)PT(0.001)NK	WT_NT-WT_EGCGEE	-0.374458	0.170106	-2.20132	7	0.0636067
Q8K4R4_S(1)APETLTLPDPEK	WT_NT-WT_EGCGEE	-0.255059	0.185442	-1.37541	4	0.241004
Q8K4Z3_GS(1)ETMAGAAVK	WT_NT-WT_EGCGEE	0.514089	0.945849	0.543521	4	0.615645
Q8QZV4_GSSAAAPPS(0.176)S(0.824)PPPGR	WT_NT-WT_EGCGEE	0.643004	0.444184	1.44761	7	0.190986
Q8QZV4_RGSSAAAPPS(0.819)S(0.181)PPPGR	WT_NT-WT_EGCGEE	0.150861	0.382857	0.39404	6	0.707174
Q8R0A5_EGKPEDEVEPEDEEKS(1)DEDEKPDK	WT_NT-WT_EGCGEE	0.245795	0.667016	0.368499	7	0.723393
Q8R0A7_TVTMIS(1)PEDEQK	WT_NT-WT_EGCGEE	0.552591	0.336021	1.64451	7	0.144069
Q8R0S2_MQFS(1)FEGPEK	WT_NT-WT_EGCGEE	-0.351515	0.358861	-0.979531	7	0.35995
Q8R1F6_T(0.16)GS(0.84)QEGTSMEGSRPAAPAEPGTLK	WT_NT-WT_EGCGEE	0.0931894	0.691701	0.134725	7	0.896621
Q8R1N0_APLVPHS(0.062)GS(0.938)IEK	WT_NT-WT_EGCGEE	-0.349471	0.202489	-1.72588	3	0.182828
Q8R1Q8_DFQEYVEPGEDFPAS(1)PQRR	WT_NT-WT_EGCGEE	0.128252	0.277448	0.462258	7	0.65792
Q8R1Q8_KPAS(0.001)VS(0.988)PT(0.009)T(0.002)PTSPTEGEAS	WT_NT-WT_EGCGEE	-0.217447	0.19346	-1.12399	6	0.303965
Q8R1Q8_KPASVSPTTPT(0.033)S(0.965)PT(0.002)EGEAS	WT_NT-WT_EGCGEE	0.313553	0.504083	0.622027	6	0.556807
Q8R361_PLTAAPVEAS(1)PDRK	WT_NT-WT_EGCGEE	-0.349692	0.311079	-1.12413	7	0.298025
Q8R361_RTYS(1)DEASQLR	WT_NT-WT_EGCGEE	-0.236647	0.390354	-0.606237	7	0.563492
Q8R3I2_RT(0.002)S(0.988)T(0.011)QENVHLSQAK	WT_NT-WT_EGCGEE	0.716914	0.276015	2.59737	5	0.0484029
Q8R3Q2_AAGAVEAVCTGHT(0.003)GKVS(0.997)PPPR	WT_NT-WT_EGCGEE	-0.0509195	0.261704	-0.194569	6	0.852151
Q8R3Z5_S(0.991)GDNS(0.009)SSSLGDVVTGTR	WT_NT-WT_EGCGEE	-0.200145	0.343782	-0.582186	3	0.601307
Q8R464_GSYLTHEAS(1)GLDEQGEAR	WT_NT-WT_EGCGEE	-0.431611	0.386855	-1.11569	7	0.301384
Q8R4A3_T(0.024)DQLES(0.975)KRLALPES(0.001)CSAGAAMEPQSK	WT_NT-WT_EGCGEE	-0.159476	0.55986	-0.284849	6	0.785336
Q8R4E6_HSAPS(1)PPVS(0.044)VGS(0.956)EEHPHSVLK	WT_NT-WT_EGCGEE	-0.705631	0.607863	-1.16084	5	0.298113
Q8R4H2_TDWSSGDASRPSSDSADS(1)PK	WT_NT-WT_EGCGEE	-0.698211	0.729153	-0.957565	3	0.408924
Q8R4Y8_GPY(0.001)HS(0.005)PNPS(0.991)PGS(0.003)S(0.001)S(0.011)S(0.408)RPS(0.581)VVGR	WT_NT-WT_EGCGEE	-0.124853	0.75596	-0.165159	6	0.874243
Q8R4Y8_GPY(0.004)HS(0.016)PNPS(0.978)PGS(0.002)SS(0.007)S(0.051)RPS(0.942)VVGR	WT_NT-WT_EGCGEE	-0.0557594	0.859606	-0.0648662	5	0.950794
Q8R516_RVS(1)ADGQPFQR	WT_NT-WT_EGCGEE	-0.0546566	0.256934	-0.212726	3	0.845176
Q8R574_LGIAVIHGEAQDAESDLVDGRHS(1)PPMVR	WT_NT-WT_EGCGEE	-0.138275	0.511691	-0.270232	7	0.794775
Q8VBT0_KVEEEQEADEEDVS(1)EEEAEDREGASK	WT_NT-WT_EGCGEE	0.0139268	0.247755	0.0562119	7	0.956744
Q8VCI5_AKPS(0.999)PEHAPT(0.001)ISAPDASGPQK	WT_NT-WT_EGCGEE	1.09599	0.794943	1.3787	7	0.210433
Q8VD37_ASIGNIALS(0.993)PS(0.007)PVR	WT_NT-WT_EGCGEE	-0.740847	0.654807	-1.1314	6	0.301072
Q8VD37_DDYLETLS(0.002)S(0.998)PK	WT_NT-WT_EGCGEE	-0.271638	0.357841	-0.759102	7	0.472574
Q8VD37_DT(0.007)DS(0.021)T(0.194)GS(0.699)PDRDGMQPS(0.077)PHEPPY(0.001)HS(0.001)K	WT_NT-WT_EGCGEE	0.619987	0.494593	1.25353	4	0.278281
Q8VD37_HVPS(1)PLNLEEVQK	WT_NT-WT_EGCGEE	-0.239007	0.238937	-1.00029	7	0.350484
Q8VD37_LPPGKPGVGDVS(0.006)RPFS(0.993)PPIHS(0.617)S(0.192)S(0.192)PPPIAPLAR	WT_NT-WT_EGCGEE	-0.655574	0.332595	-1.97109	7	0.0893476
Q8VD37_LPPGKPGVGDVS(0.974)RPFS(0.028)PPIHS(0.333)S(0.333)S(0.333)PPPIAPLAR	WT_NT-WT_EGCGEE	-0.578897	0.746838	-0.77513	5	0.473309
Q8VD37_LPS(1)ISDLDSIFGPVLSPK	WT_NT-WT_EGCGEE	-1.13307	0.659416	-1.7183	7	0.129438
Q8VD37_LPSISDLDSIFGPVLS(1)PK	WT_NT-WT_EGCGEE	-0.853813	0.587627	-1.45298	6	0.196445
Q8VD37_NLS(1)SEEVARPR	WT_NT-WT_EGCGEE	0.253785	0.357239	0.710408	7	0.500428
Q8VD37_PFSPPIHS(0.012)S(0.042)S(0.945)PPPIAPLAR	WT_NT-WT_EGCGEE	-0.279053	0.52814	-0.52837	6	0.616207
Q8VD37_RS(0.081)T(0.919)PT(1)PELTSK	WT_NT-WT_EGCGEE	-0.344896	1.04856	-0.328925	3	0.763837
Q8VD37_RST(1)PT(0.997)PELT(0.002)S(0.001)K	WT_NT-WT_EGCGEE	-0.0947019	0.518195	-0.182753	7	0.860172
Q8VD37_T(0.011)VPAT(0.965)PPRT(0.781)GS(0.239)PLT(0.003)VATGNDQAATEAK	WT_NT-WT_EGCGEE	-0.132148	0.279794	-0.472304	5	0.656605
Q8VD37_T(0.041)VPAT(0.925)PPRT(0.874)GS(0.152)PLT(0.006)VAT(0.002)GNDQAAT(0.001)EAK	WT_NT-WT_EGCGEE	1.03017	0.615308	1.67423	5	0.154939
Q8VD37_WVHFS(0.003)DAS(0.997)PEHVT(1)PELTPR	WT_NT-WT_EGCGEE	0.494413	0.73833	0.669637	5	0.532764
Q8VD37_WVHFSDAS(1)PEHVTPELTPR	WT_NT-WT_EGCGEE	-0.245739	0.498514	-0.492943	7	0.637139
Q8VD37_Y(0.001)NS(0.999)PELDEEGYSIRPEEPGSTK	WT_NT-WT_EGCGEE	0.204607	0.406614	0.503198	7	0.630269
Q8VD37_YNSPELDEEGYSIRPEEPGS(0.193)T(0.807)K	WT_NT-WT_EGCGEE	-0.0537177	0.432143	-0.124305	7	0.904568
Q8VDF3_VQAS(1)MRS(0.993)PNMET(0.008)FKQQK	WT_NT-WT_EGCGEE	-0.543747	0.616753	-0.881629	4	0.42777
Q8VDM4_TPVQSQQPSAT(0.012)T(0.984)PS(0.004)GADEK	WT_NT-WT_EGCGEE	0.258165	0.501668	0.514613	6	0.625223
Q8VDN2_S(1)PDFTNENPLETR	WT_NT-WT_EGCGEE	-0.293733	0.140347	-2.0929	7	0.0746496
Q8VDN2_YEPAAVS(1)EHGDKK	WT_NT-WT_EGCGEE	0.0759841	1.61572	0.0470279	5	0.964312
Q8VDN4_S(0.029)LS(0.971)APLHPEFEEVYR	WT_NT-WT_EGCGEE	0.913639	0.706912	1.29244	6	0.243745
Q8VDQ8_EHANIDAQSGSQAPNPSTT(0.001)IS(0.997)PGKS(0.003)PPPAK	WT_NT-WT_EGCGEE	0.017806	0.77533	0.0229657	7	0.982319
Q8VDQ8_REHANIDAQSGSQAPNPS(0.001)T(0.001)T(0.01)IS(0.01)PGKS(0.977)PPPAK	WT_NT-WT_EGCGEE	-0.415453	0.979296	-0.424237	5	0.689027
Q8VDZ4_GDS(1)LKEPTSIADSSR	WT_NT-WT_EGCGEE	0.0214844	0.292022	0.0735712	7	0.94341
Q8VE19_GFSQYGVS(0.007)GS(0.974)PT(0.019)K	WT_NT-WT_EGCGEE	0.129793	0.331054	0.392061	5	0.711167
Q8VE52_AS(1)PVPEDHAEAAGAEQGGESTEGNAK	WT_NT-WT_EGCGEE	-0.279351	0.138193	-2.02146	5	0.0991848
Q8VED9_AGS(1)VADSDAVVK	WT_NT-WT_EGCGEE	0.240219	0.192511	1.24782	6	0.258587
Q8VED9_LDDGHLNNSLGS(1)PVQADVYFPR	WT_NT-WT_EGCGEE	-0.0597952	0.280405	-0.213246	7	0.837213
Q8VEK3_S(0.015)S(0.059)S(0.926)PVNVK	WT_NT-WT_EGCGEE	0.302923	0.416188	0.727851	6	0.494117
Q8VEK3_S(1)PQPPVEEEDEHFDDTVVCLDTYNCDLHFK	WT_NT-WT_EGCGEE	0.129828	0.481919	0.269397	5	0.798388
Q8VEL9_GHAGGQRPEPS(0.981)S(0.019)PDGPAPPTR	WT_NT-WT_EGCGEE	-2.37654	1.36792	-1.73733	5	0.142835
Q8VH51_DKS(1)PVREPIDNLTPEER	WT_NT-WT_EGCGEE	-0.140429	0.176269	-0.796675	7	0.451809
Q8VH51_YRS(0.999)PYSGPK	WT_NT-WT_EGCGEE	0.137168	0.454041	0.302105	6	0.77277
Q8VHI6_LSQSVHHGASSEGSLS(1)PDTR	WT_NT-WT_EGCGEE	-0.337059	0.339819	-0.991879	6	0.359557
Q8VHN7_T(0.813)DLHPIS(0.187)GY(1)LEFRQGES(1)NK	WT_NT-WT_EGCGEE	-0.669985	0.672578	-0.996145	7	0.35236
Q8VHN7_T(0.865)DLHPIS(0.135)GY(1)LEFRQGES(1)NK	WT_NT-WT_EGCGEE	-0.669985	0.672578	-0.996145	7	0.35236
Q8VHQ9_S(0.983)IS(0.017)HPESGDPPTMAEGEGYR	WT_NT-WT_EGCGEE	-0.284011	0.537332	-0.528557	5	0.619725
Q91V14_EIQSITDES(0.001)RGS(0.999)IR	WT_NT-WT_EGCGEE	-1.05243	0.96082	-1.09535	7	0.309614
Q91V14_ES(0.637)S(0.363)PFINSTDTEK	WT_NT-WT_EGCGEE	0.0928075	0.337721	0.274805	6	0.792683
Q91V14_NKGPS(1)PVSSEGIK	WT_NT-WT_EGCGEE	-0.344311	0.412346	-0.835005	5	0.441773
Q91V92_TAS(1)FSESR	WT_NT-WT_EGCGEE	-0.179879	0.482261	-0.372992	5	0.724445
Q91VK4_AAASGPASASAPAAEILLT(1)PAR	WT_NT-WT_EGCGEE	0.486545	0.133629	3.641	4	0.0219452
Q91W39_MNTAPS(0.012)RPS(0.979)PT(0.009)R	WT_NT-WT_EGCGEE	-0.294296	1.15949	-0.253815	3	0.81604
Q91WG5_IYAS(0.003)S(0.158)S(0.835)PPDT(0.005)GQR	WT_NT-WT_EGCGEE	0.372554	0.289135	1.28851	6	0.245021
Q91WG5_PS(0.021)S(0.979)PVSAPVRPK	WT_NT-WT_EGCGEE	0.157835	0.578158	0.272996	4	0.798371
Q91XF0_GLAT(0.001)GDS(0.999)PLGPMTHHGEEDWVYER	WT_NT-WT_EGCGEE	-0.0278652	0.346058	-0.0805218	5	0.938946
Q91XM9_AIS(1)LEGEPR	WT_NT-WT_EGCGEE	-0.0894347	0.219184	-0.408036	7	0.695439
Q91XM9_GPELVHVS(1)EK	WT_NT-WT_EGCGEE	0.318702	0.354244	0.899669	6	0.402958
Q91XM9_HYS(1)PVECDK	WT_NT-WT_EGCGEE	1.15198	0.942849	1.22181	7	0.261325
Q91XM9_YQDEDGPHDHS(1)LPR	WT_NT-WT_EGCGEE	1.05622	0.822386	1.28434	6	0.246382
Q91XV3_AEGAGT(0.002)EEEGT(0.999)PKES(1)EPQAAADATEVK	WT_NT-WT_EGCGEE	-0.00205873	0.453096	-0.0045437	7	0.996501
Q91XV3_AEGAGT(1)EEEGTPK	WT_NT-WT_EGCGEE	-1.45858	0.969811	-1.50398	4	0.207024
Q91XV3_AGEASAES(0.991)T(0.009)GAADGAAPEEGEAK	WT_NT-WT_EGCGEE	-0.0404881	0.404968	-0.0999786	6	0.923618
Q91XV3_ETPAASEAPS(0.106)S(0.894)AAK	WT_NT-WT_EGCGEE	0.0169114	0.307872	0.0549298	5	0.958322
Q91XV3_KAEGAGT(0.038)EEEGT(0.962)PKES(1)EPQAAADATEVK	WT_NT-WT_EGCGEE	-0.0449482	0.564179	-0.0796702	7	0.938729
Q91XV3_PSSAEPAPS(0.009)S(0.009)KET(0.962)PAAS(0.018)EAPS(0.001)S(0.001)AAK	WT_NT-WT_EGCGEE	0.0106568	0.408057	0.0261159	6	0.980012
Q91XV3_S(1)EGAAEEQPEPAPAPEQEAAAPGPAAGGEAPK	WT_NT-WT_EGCGEE	-0.112813	0.22724	-0.496448	7	0.634786
Q91XV3_SDAAPAAS(0.997)DS(0.002)KPSS(0.001)AEPAPSSK	WT_NT-WT_EGCGEE	0.781169	0.317383	2.46128	6	0.049034
Q91YM2_AGS(1)PLCNSNLQDSEEDVEPPSYHLFR	WT_NT-WT_EGCGEE	-0.331611	0.171271	-1.93618	3	0.148265
Q91YM2_PRNEEENIY(0.993)S(0.007)VPHDSTQGK	WT_NT-WT_EGCGEE	0.320818	0.499471	0.642315	3	0.566381
Q91YM2_TSFSVGS(1)DDELGPIR	WT_NT-WT_EGCGEE	0.175066	0.429479	0.407625	5	0.700416
Q91Z31_ETSLLAVPGALS(1)PLAIPNAAAAAAAAAAGR	WT_NT-WT_EGCGEE	-0.120278	1.0061	-0.119549	3	0.912397
Q91ZU6_LLDPEDVDVS(0.048)S(0.952)PDEK	WT_NT-WT_EGCGEE	0.364797	0.463074	0.787772	4	0.474889
Q91ZU6_S(0.248)FS(0.752)EDVISHK	WT_NT-WT_EGCGEE	-0.0693703	0.280224	-0.247553	5	0.814325
Q920I9_TYQVPPVQPAS(0.995)PGS(0.005)HNALK	WT_NT-WT_EGCGEE	0.518835	0.440379	1.17816	6	0.28334
Q921C1_DTTDELS(1)VVEAK	WT_NT-WT_EGCGEE	0.246382	0.188981	1.30374	5	0.249118
Q921C1_KLPT(0.002)S(0.018)ES(0.884)S(0.095)VR	WT_NT-WT_EGCGEE	0.172225	0.154377	1.11561	4	0.327085
Q921E2_FVQDHFDHNIS(0.991)PT(0.007)IGAS(0.002)FMT(0.001)K	WT_NT-WT_EGCGEE	-0.56677	0.687325	-0.824602	5	0.447137
Q922S4_RPEAVQNT(0.002)S(0.998)VDASEDQK	WT_NT-WT_EGCGEE	-0.201589	0.366717	-0.549712	6	0.602362
Q922U1_GDDDEES(1)DEEAVKK	WT_NT-WT_EGCGEE	-0.114926	0.214921	-0.534737	3	0.629925
Q924K8_HAELS(0.879)GS(0.121)PLK	WT_NT-WT_EGCGEE	0.223327	0.271999	0.821055	4	0.45773
Q925T6_RQS(1)IPEEFK	WT_NT-WT_EGCGEE	-0.013069	0.129451	-0.100957	7	0.922416
Q99104_AIS(1)PTSATSSGR	WT_NT-WT_EGCGEE	0.415817	0.251675	1.65219	6	0.149583
Q99104_KIGELEVGQMENIS(1)PGQIIDEPIRPVNIPR	WT_NT-WT_EGCGEE	-0.692621	0.58257	-1.18891	7	0.27324
Q99J09_KDT(1)PPPLVPPAAR	WT_NT-WT_EGCGEE	0.0522733	0.147069	0.355433	6	0.734427
Q99J21_LLTPNPGYGTQVGTSPAPT(0.063)T(0.887)PT(0.05)EEEDLRR	WT_NT-WT_EGCGEE	0.0532931	0.373971	0.142506	5	0.892245
Q99J27_RDS(1)VGGEGDREVLLGDAGPGDLPK	WT_NT-WT_EGCGEE	0.0591984	0.193237	0.306352	6	0.769689
Q99JF8_EDTDQEEKAS(1)NEDVTK	WT_NT-WT_EGCGEE	-0.17392	1.07504	-0.161779	7	0.87605
Q99JG2_PRES(1)PPLLPLGTPC	WT_NT-WT_EGCGEE	-0.18911	0.264841	-0.71405	7	0.498308
Q99KX1_LAIQGPEDS(0.997)PS(0.003)R	WT_NT-WT_EGCGEE	0.160008	0.284095	0.56322	5	0.597604
Q99L43_EDAPPEDKES(1)ESEAK	WT_NT-WT_EGCGEE	-0.609088	1.52822	-0.398561	7	0.702094
Q99L43_LDGET(0.004)AS(0.98)DS(0.016)ESR	WT_NT-WT_EGCGEE	-0.267242	0.707967	-0.377478	5	0.72131
Q99L43_VVREDAPPEDKES(0.132)ES(0.868)EAK	WT_NT-WT_EGCGEE	2.52857	1.37156	1.84357	6	0.114809
Q99M51_RKPS(0.976)VPDT(0.023)AS(0.001)PADDSFVDPGER	WT_NT-WT_EGCGEE	-0.16344	0.163635	-0.998804	6	0.356452
Q99NE5_ET(0.117)S(0.871)PIS(0.007)S(0.005)HPVTWQPSK	WT_NT-WT_EGCGEE	-0.524921	0.798822	-0.657119	6	0.535482
Q99NE5_GRS(1)QDYPDRLEK	WT_NT-WT_EGCGEE	0.581061	0.623778	0.931519	7	0.382589
Q99NE5_LQTHDESSLPLPQPS(1)PFMPR	WT_NT-WT_EGCGEE	-0.324266	0.420471	-0.771198	7	0.465819
Q99NE5_MERPSISVIS(1)PTSPGALK	WT_NT-WT_EGCGEE	-0.0591666	0.634557	-0.0932408	6	0.928748
Q99NE5_S(0.803)RS(0.195)QT(0.002)PLSTAAVSSQDTASHGAPLDR	WT_NT-WT_EGCGEE	-0.140673	0.656734	-0.214201	3	0.844124
Q99NE5_S(1)LDEIHPTR	WT_NT-WT_EGCGEE	1.07636	0.975701	1.10317	6	0.312224
Q99P72_EDGVMS(1)PEK	WT_NT-WT_EGCGEE	-0.144866	0.322027	-0.449856	7	0.666414
Q99P72_GS(0.02)GS(0.02)VDET(0.96)LFALPAASEPVIPSSAEK	WT_NT-WT_EGCGEE	-2.87145	1.39827	-2.05358	4	0.109245
Q99P72_LPEDDEPPARPPAPAGAS(1)PLAEPAAPPSTPAAPK	WT_NT-WT_EGCGEE	-0.273605	0.314999	-0.86859	7	0.413857
Q99P72_LS(0.5)AS(0.5)PQEVGKPYLESFQPNLHITK	WT_NT-WT_EGCGEE	0.190973	0.330733	0.577424	4	0.594597
Q99P72_LSAS(1)PQEVGK	WT_NT-WT_EGCGEE	-0.102087	0.303705	-0.33614	7	0.746616
Q99P72_MEDIDQSSLVSSSADS(1)PPRPPPAFK	WT_NT-WT_EGCGEE	-0.481938	0.412374	-1.16869	6	0.286856
Q99P72_RGS(0.959)GS(0.02)VDET(0.02)LFALPAASEPVIPSSAEK	WT_NT-WT_EGCGEE	0.129997	0.988795	0.13147	6	0.899701
Q99PL6_GKS(1)PQLALR	WT_NT-WT_EGCGEE	0.20507	0.435444	0.470944	6	0.654315
Q99PT1_S(1)IQEIQELDKDDESLRK	WT_NT-WT_EGCGEE	-0.18926	0.385192	-0.491339	4	0.648926
Q99PV8_SGT(0.001)AS(0.985)GGS(0.007)T(0.007)PHLGGPGPGRPSSK	WT_NT-WT_EGCGEE	0.0155218	0.282985	0.0548503	5	0.958382
Q9CPQ3_AAAVAAAGAGEPLS(1)PEELLPK	WT_NT-WT_EGCGEE	0.376218	0.580331	0.648282	6	0.540803
Q9CQC6_QY(0.253)S(0.747)PLLAAFT(0.925)T(0.925)QGQS(0.074)ELT(0.074)LLLK	WT_NT-WT_EGCGEE	-0.456943	0.657883	-0.694566	5	0.518272
Q9CQC6_QY(0.455)S(0.544)PLLAAFT(0.06)T(0.081)QGQS(0.873)ELT(0.987)LLLK	WT_NT-WT_EGCGEE	-1.01208	1.75607	-0.576332	4	0.595268
Q9CQG9_RRES(0.999)QT(0.001)ALVVNQR	WT_NT-WT_EGCGEE	0.727049	0.318687	2.28139	6	0.0626801
Q9CQS4_SFGSGTELGHWVT(0.008)T(0.992)PPDIPGSR	WT_NT-WT_EGCGEE	-0.743942	0.530187	-1.40317	6	0.210141
Q9CQS8_PGPTPSGTNVGSSGRS(0.999)PSK	WT_NT-WT_EGCGEE	-0.146919	0.964579	-0.152315	7	0.883236
Q9CR73_GGGERYNIPDPQS(1)R	WT_NT-WT_EGCGEE	-0.815154	1.21877	-0.668831	6	0.528482
Q9CR86_GNVVPS(0.999)PLPT(0.001)R	WT_NT-WT_EGCGEE	-0.221117	0.260091	-0.850153	5	0.434051
Q9CR86_TFS(1)ATVR	WT_NT-WT_EGCGEE	0.399397	0.651124	0.613396	6	0.562131
Q9CT10_S(0.999)PS(0.001)ESAEETHTLEEK	WT_NT-WT_EGCGEE	0.173338	0.43888	0.394955	3	0.719282
Q9CW46_AADVSVTHRPPLS(1)PEAEAEAETPETVDR	WT_NT-WT_EGCGEE	0.0158279	0.205315	0.0770908	7	0.940708
Q9CWZ7_KKS(1)PAT(1)PQAKPDGAAGMAAEEEEDEYSGGLC	WT_NT-WT_EGCGEE	0.841095	0.971494	0.865775	7	0.415298
Q9CY58_S(0.004)KS(0.996)EEAHAEDSVMDHHFR	WT_NT-WT_EGCGEE	-0.44508	1.12215	-0.39663	6	0.705362
Q9CYZ2_HSIS(1)MPVMR	WT_NT-WT_EGCGEE	-0.730825	0.428369	-1.70607	4	0.163191
Q9CYZ2_MDSASQDINLNS(1)PNK	WT_NT-WT_EGCGEE	-0.284462	0.490273	-0.580213	5	0.586936
Q9CZ00_TPVAEEEEEVGIPIPAPGFLQVT(1)ER	WT_NT-WT_EGCGEE	0.520363	0.423929	1.22748	5	0.274277
Q9CZ44_S(1)PNELVDDLFK	WT_NT-WT_EGCGEE	-0.159005	0.390098	-0.407604	7	0.695742
Q9CZH7_VAEPEES(1)EAEEPAAEGR	WT_NT-WT_EGCGEE	0.155201	0.247462	0.627173	6	0.553647
Q9CZW5_AS(1)PALGSGHHDGSGDSLEMSSLDR	WT_NT-WT_EGCGEE	0.0413917	0.217379	0.190412	7	0.854391
Q9D0L7_S(1)AEDLTDGSYDDILNAEQLK	WT_NT-WT_EGCGEE	-0.486199	0.961064	-0.505896	3	0.647762
Q9D0L8_ASVASDPES(1)PPGGNEPAAASGQR	WT_NT-WT_EGCGEE	0.001046	0.515521	0.00202901	7	0.998438
Q9D0L8_GDVS(1)EDEPSLGR	WT_NT-WT_EGCGEE	-0.773147	0.42927	-1.80107	6	0.121771
Q9D0V7_KLS(1)GDQITLPTTVDYSSVPK	WT_NT-WT_EGCGEE	0.102235	0.558	0.183217	7	0.859822
Q9D1L0_RAPAAQPPAAAAPS(0.043)AVGS(0.957)PAAAPR	WT_NT-WT_EGCGEE	0.154405	0.163773	0.9428	7	0.377176
Q9D1T0_S(1)DAGISSADAPR	WT_NT-WT_EGCGEE	-0.207951	0.236225	-0.880309	7	0.407897
Q9D219_PTAAPRPLDRES(1)PGVENK	WT_NT-WT_EGCGEE	0.0021416	0.354956	0.00603342	5	0.995419
Q9D394_SALT(1)PPTDMPTPTTDK	WT_NT-WT_EGCGEE	0.00578223	0.289575	0.019968	5	0.984841
Q9D415_SLDSLDPAGLLT(0.011)S(0.989)PK	WT_NT-WT_EGCGEE	-0.812688	0.762759	-1.06546	5	0.335392
Q9D4C9_RSQS(1)VVEAGTLK	WT_NT-WT_EGCGEE	0.129083	0.254676	0.506853	7	0.62783
Q9D6Z1_EELAS(1)DLEEMATSSAK	WT_NT-WT_EGCGEE	-0.368168	0.417428	-0.881991	3	0.442729
Q9D6Z1_EEVAS(1)EPEEAASPTTPK	WT_NT-WT_EGCGEE	-0.226245	0.200729	-1.12712	7	0.296841
Q9D7P6_RAAS(1)ALLLR	WT_NT-WT_EGCGEE	0.464822	0.273843	1.6974	7	0.133432
Q9D7V2_AHRPSAPS(1)PPPR	WT_NT-WT_EGCGEE	0.712669	1.62525	0.438499	7	0.674239
Q9D8Y0_RADLNQGIGEPQS(0.043)PS(0.957)RR	WT_NT-WT_EGCGEE	-0.314969	1.08222	-0.29104	4	0.785488
Q9D8Y0_RADLNQGIGEPQS(1)PSR	WT_NT-WT_EGCGEE	-1.14758	0.374162	-3.06708	6	0.0220244
Q9D9R9_GYKLSLSQPMPSIPS(1)FKKIPGFT(1)K	WT_NT-WT_EGCGEE	-0.340259	0.252972	-1.34505	3	0.271252
Q9DBC7_T(0.846)DS(0.141)REDEIS(0.013)PPPPNPVVK	WT_NT-WT_EGCGEE	0.669805	0.691414	0.968746	3	0.404128
Q9DBC7_TDSREDEIS(1)PPPPNPVVK	WT_NT-WT_EGCGEE	0.179887	0.369877	0.486343	7	0.64158
Q9DBS2_DT(0.005)VDS(0.995)AGTSPTAVLAAGEDAGAGRPGAGTPLR	WT_NT-WT_EGCGEE	0.551231	0.661658	0.833105	7	0.432289
Q9DBS2_DTVDSAGTSPTAVLAAGEDAGAGRPGAGT(1)PLR	WT_NT-WT_EGCGEE	0.17453	0.243097	0.717944	6	0.499778
Q9DC11_RGS(1)GHPAYAEVEPVGEK	WT_NT-WT_EGCGEE	-0.421321	0.429313	-0.981383	6	0.364304
Q9DCB4_SES(1)LDEEEK	WT_NT-WT_EGCGEE	0.343529	0.47055	0.730059	5	0.498108
Q9DCB8_MAAS(1)RALS(1)LTAEAVR	WT_NT-WT_EGCGEE	-0.329484	0.558321	-0.590132	5	0.580762
Q9DD18_S(0.005)AS(0.023)S(0.972)GAEGDVSSEREP	WT_NT-WT_EGCGEE	0.749526	0.301807	2.48346	6	0.0475816
Q9DD18_SASSGAEGDVS(0.012)S(0.988)EREP	WT_NT-WT_EGCGEE	-0.208246	0.283517	-0.734511	5	0.495618
Q9EPN1_RQFS(1)PGPR	WT_NT-WT_EGCGEE	0.160941	0.361791	0.444845	7	0.669861
Q9EPN1_SQES(0.999)LT(0.001)EHPSEMLK	WT_NT-WT_EGCGEE	-0.24111	0.280322	-0.860119	3	0.452971
Q9EPN1_TPLENVPGNLS(1)PIKDPDR	WT_NT-WT_EGCGEE	0.58688	0.372727	1.57456	7	0.159359
Q9EQF6_EMGT(0.001)PLADT(0.984)PT(0.015)RPVTR	WT_NT-WT_EGCGEE	0.369796	0.570493	0.648204	5	0.54544
Q9EQF6_EMGT(1)PLADT(0.978)PT(0.022)RPVTR	WT_NT-WT_EGCGEE	-0.022821	0.456722	-0.0499669	7	0.961545
Q9EQH3_RES(1)PESEGPIYEGLIL	WT_NT-WT_EGCGEE	0.11497	0.282665	0.406735	7	0.696351
Q9ERT9_STLSMS(1)PR	WT_NT-WT_EGCGEE	-0.539762	0.217124	-2.48597	7	0.0418429
Q9ERZ4_KEPVANQDPVS(1)PSLVQGR	WT_NT-WT_EGCGEE	-0.143078	0.342939	-0.41721	5	0.693833
Q9ES28_EIKPSEKPVS(1)PK	WT_NT-WT_EGCGEE	-0.136393	1.08092	-0.126182	5	0.904505
Q9ES28_KPS(1)DEEFAVR	WT_NT-WT_EGCGEE	-0.0358749	0.337384	-0.106333	7	0.918302
Q9ES28_MS(1)GFIYQGK	WT_NT-WT_EGCGEE	0.67412	0.366461	1.83954	7	0.108418
Q9ES34_LLEHAEPAPVQPQPS(0.005)S(0.066)PQT(0.928)VLPVK	WT_NT-WT_EGCGEE	-0.219603	0.359627	-0.61064	6	0.563838
Q9ES97_DS(1)PESPFEVIIDK	WT_NT-WT_EGCGEE	-0.268569	0.295107	-0.910073	7	0.393042
Q9ES97_ETTGGAPT(0.969)MS(0.031)PDLEQEQLTIR	WT_NT-WT_EGCGEE	-1.3722	0.38608	-3.55419	5	0.0163149
Q9ES97_ETTGGAPTMS(1)PDLEQEQLTIR	WT_NT-WT_EGCGEE	0.848902	0.688182	1.23354	6	0.263501
Q9ESN6_SADVS(0.994)PT(0.003)T(0.003)EGVK	WT_NT-WT_EGCGEE	0.131275	0.240352	0.546179	7	0.601908
Q9ESN9_ANKT(0.245)S(0.688)PT(0.023)S(0.023)GEGT(0.019)RPGGIIHVYGDDSSDK	WT_NT-WT_EGCGEE	0.0987721	0.426016	0.23185	5	0.825844
Q9ESN9_TGS(0.012)S(0.987)PTQGIVNK	WT_NT-WT_EGCGEE	0.323154	0.289257	1.11719	4	0.326486
Q9ESU6_IHS(1)PIIR	WT_NT-WT_EGCGEE	0.156165	0.274153	0.569625	6	0.589607
Q9ET77_EFS(1)PSFQHR	WT_NT-WT_EGCGEE	0.157617	0.300894	0.523829	4	0.62808
Q9ET77_SLPVALES(1)DEETGDELK	WT_NT-WT_EGCGEE	0.64781	0.341904	1.89471	5	0.116652
Q9JHU2_MELS(0.997)PS(0.003)RAS(1)PGK	WT_NT-WT_EGCGEE	0.230935	0.419139	0.550976	6	0.601548
Q9JHU9_MERPGPGIKPGEVVAT(0.899)S(0.101)PLPCK	WT_NT-WT_EGCGEE	-0.232739	0.53294	-0.436707	3	0.691845
Q9JI99_RNS(1)LTGEEGELVK	WT_NT-WT_EGCGEE	0.194038	0.199781	0.97125	6	0.368933
Q9JIA7_AKS(1)ELVLAPAPAPAAT(0.77)HS(0.23)PLHR	WT_NT-WT_EGCGEE	0.0871309	0.314595	0.276962	6	0.791103
Q9JIA7_SELVLAPAPAPAAT(0.906)HS(0.094)PLHR	WT_NT-WT_EGCGEE	0.0367453	0.375693	0.0978067	7	0.924827
Q9JIS5_GGLS(1)DGEGPPGGRGEAQR	WT_NT-WT_EGCGEE	0.122671	0.268977	0.456063	7	0.662157
Q9JIS5_VFS(0.999)VT(0.001)HIK	WT_NT-WT_EGCGEE	-0.587875	0.386657	-1.5204	5	0.188886
Q9JIX8_SLS(1)PLSGTTDTK	WT_NT-WT_EGCGEE	0.266366	0.112955	2.35816	5	0.0648992
Q9JJV5_DLS(1)PISK	WT_NT-WT_EGCGEE	-0.135082	0.312125	-0.432782	3	0.694399
Q9JJY3_DGDS(0.002)GS(0.938)LGS(0.059)PSASR	WT_NT-WT_EGCGEE	0.0331701	0.189182	0.175335	3	0.871983
Q9JKC6_PAPTVPAAPS(0.009)S(0.991)PDATSEPK	WT_NT-WT_EGCGEE	-0.0191078	0.179401	-0.106508	7	0.918167
Q9JKC6_PAPTVPAAPS(0.032)S(0.071)PDAT(0.948)S(0.948)EPK	WT_NT-WT_EGCGEE	-0.119516	0.488696	-0.244561	4	0.818829
Q9JKC6_PAPTVPAAPS(0.9)S(0.101)PDAT(0.835)S(0.164)EPK	WT_NT-WT_EGCGEE	-0.126495	1.06417	-0.118867	5	0.910009
Q9JKF6_AGIPQHHPPMAQNLQYPDDS(1)DDEK	WT_NT-WT_EGCGEE	-0.507133	0.382362	-1.32632	5	0.242087
Q9JL04_GATADDS(0.004)GGGS(0.996)PVLAAK	WT_NT-WT_EGCGEE	0.0624215	0.298091	0.209404	6	0.841062
Q9JL04_LPEEEPS(1)PK	WT_NT-WT_EGCGEE	0.0979735	0.27435	0.357112	6	0.733232
Q9JL04_SIQT(0.01)S(0.955)PT(0.036)EEGR	WT_NT-WT_EGCGEE	0.497786	0.363199	1.37056	7	0.212843
Q9JL26_EAAADTSGREEPPTPKS(1)PPK	WT_NT-WT_EGCGEE	0.204995	0.340873	0.601384	7	0.566542
Q9JL26_SKPLDQS(1)VEDLSK	WT_NT-WT_EGCGEE	0.00614968	0.307368	0.0200075	5	0.984811
Q9JLM8_ISQHGGS(0.966)S(0.03)T(0.003)SLSSTK	WT_NT-WT_EGCGEE	0.871663	0.6854	1.27176	7	0.24408
Q9JLM8_REES(1)EEGFQIPATITER	WT_NT-WT_EGCGEE	0.118205	0.333577	0.354354	7	0.733508
Q9JLM8_SPSPSPT(0.01)S(0.988)PGS(0.003)LRK	WT_NT-WT_EGCGEE	0.251669	0.241173	1.04352	7	0.3314
Q9JM52_LDS(0.002)S(0.998)PVLSPGNK	WT_NT-WT_EGCGEE	-0.246524	0.160368	-1.53724	7	0.168119
Q9JM52_SDSVLPASHGHLPQAGS(1)LER	WT_NT-WT_EGCGEE	-0.134837	0.333699	-0.404068	7	0.698223
Q9JME5_AFYGS(1)EEDEAK	WT_NT-WT_EGCGEE	0.053167	0.109121	0.487229	7	0.640983
Q9JME5_GPGS(1)EEAATAALPAR	WT_NT-WT_EGCGEE	0.0381783	0.143981	0.265163	7	0.798523
Q9JMH9_PLAPDPS(1)DDEHDPVDSISRPR	WT_NT-WT_EGCGEE	0.0932889	0.610544	0.152796	7	0.88287
Q9JMH9_SSS(0.999)PTSHWK	WT_NT-WT_EGCGEE	-0.449085	0.396127	-1.13369	7	0.294254
Q9QUN9_PAFVGSHDHS(1)EESQLPR	WT_NT-WT_EGCGEE	-0.909663	0.945149	-0.962454	7	0.367882
Q9QVP9_RNS(1)LPQIPTLNLEAR	WT_NT-WT_EGCGEE	-0.0260366	0.435332	-0.0598086	7	0.95398
Q9QWI6_AVS(1)EVVRPASTPPIMASAIKDEDDEER	WT_NT-WT_EGCGEE	-0.065937	0.51807	-0.127274	7	0.902302
Q9QWI6_DSGSSSVFAES(1)PGGK	WT_NT-WT_EGCGEE	-0.0956271	0.310236	-0.30824	7	0.76687
Q9QWI6_FRQS(1)LPLSR	WT_NT-WT_EGCGEE	-0.118003	0.212574	-0.555115	4	0.608395
Q9QWI6_FSNVGLVHT(0.886)S(0.114)ERR	WT_NT-WT_EGCGEE	0.16234	0.542156	0.299434	4	0.779523
Q9QWI6_GEPDPERS(0.011)S(0.989)PPMLSADDAEYPR	WT_NT-WT_EGCGEE	-0.717561	0.219854	-3.26381	7	0.0137917
Q9QWI6_GEPDPERS(0.717)S(0.269)PPMLS(0.014)ADDAEYPR	WT_NT-WT_EGCGEE	-0.00152914	0.396407	-0.00385751	4	0.997107
Q9QWI6_GLDFEIPPPS(1)PPLNLHELSGPAEGTPLTPK	WT_NT-WT_EGCGEE	-0.320783	0.5361	-0.598365	6	0.571478
Q9QWI6_KAES(1)EELEVQKPQVK	WT_NT-WT_EGCGEE	0.779219	0.813927	0.957357	7	0.370275
Q9QWI6_LADVSAPSGGPPPPHSPYSGPPS(0.998)RGS(0.002)PVR	WT_NT-WT_EGCGEE	0.203635	0.174645	1.16599	6	0.287866
Q9QWI6_LSYAGGRPPSYAGS(1)PVHHAAER	WT_NT-WT_EGCGEE	-0.0638141	0.438591	-0.145498	7	0.888419
Q9QWI6_RFS(1)NVGLVHTSER	WT_NT-WT_EGCGEE	0.618729	0.322175	1.92048	5	0.11286
Q9QWI6_RGS(1)DELTVPR	WT_NT-WT_EGCGEE	0.0802902	0.254063	0.316024	7	0.761198
Q9QWI6_S(1)PNTAILIK	WT_NT-WT_EGCGEE	0.0897504	0.210402	0.426567	7	0.682507
Q9QXG4_VRGWS(1)PPPEVR	WT_NT-WT_EGCGEE	-0.368924	0.584154	-0.631553	7	0.547741
Q9QXL2_KLS(0.99)S(0.009)SESPAPDTGSSAASGEADTSRPGTQQK	WT_NT-WT_EGCGEE	-0.124798	0.461908	-0.270179	7	0.794815
Q9QXL2_LIS(0.001)ES(0.034)S(0.966)PMNEFETLTAK	WT_NT-WT_EGCGEE	0.349726	0.619586	0.564451	5	0.596828
Q9QXS1_AQLEPVAS(1)PAK	WT_NT-WT_EGCGEE	0.271146	0.258865	1.04745	7	0.329708
Q9QXS6_ASDSGPSSSSSSSS(0.006)S(0.994)PPR	WT_NT-WT_EGCGEE	0.927739	0.3291	2.81902	4	0.0478759
Q9QXS6_LS(0.001)S(0.999)PVLHR	WT_NT-WT_EGCGEE	-0.0818973	0.12988	-0.630559	7	0.548354
Q9QXW9_NHPGSDT(0.004)S(0.996)PEAEASSGGGGVALK	WT_NT-WT_EGCGEE	0.0559119	0.316975	0.176392	7	0.86498
Q9QXZ0_DTQDIVHDLES(1)PGIDPSIIK	WT_NT-WT_EGCGEE	-0.286695	0.453754	-0.631828	6	0.550798
Q9QXZ0_LLDAEDVDVPS(1)PDEK	WT_NT-WT_EGCGEE	0.112051	0.161764	0.692681	7	0.510829
Q9QXZ0_RQGS(0.996)FS(0.004)EDVISHK	WT_NT-WT_EGCGEE	-0.0283324	0.297419	-0.0952607	7	0.926777
Q9QYB5_SDVEIPATVTAFSFEDDSAPLS(1)PLK	WT_NT-WT_EGCGEE	-0.25444	0.336111	-0.757013	6	0.477706
Q9QYB5_SSDTSPAVVT(0.935)T(0.049)PPPPS(0.016)MPHK	WT_NT-WT_EGCGEE	-0.05951	0.39107	-0.152172	7	0.883344
Q9QYB5_TEEVLS(1)PDGSPSK	WT_NT-WT_EGCGEE	-0.0350601	0.396415	-0.088443	7	0.932002
Q9QYB5_TEEVLSPDGS(0.994)PS(0.006)KS(1)PSK	WT_NT-WT_EGCGEE	0.188966	0.49998	0.377947	7	0.71667
Q9QYB5_TEEVLSPDGS(0.996)PS(0.004)KS(1)PSK	WT_NT-WT_EGCGEE	2.49562	0.379583	6.57462	7	0.000311583
Q9QYB8_DIATEKPGS(1)PVK	WT_NT-WT_EGCGEE	0.446798	0.177787	2.51311	7	0.0402138
Q9QYB8_DKTESVT(0.001)S(0.001)GPLSPEGS(0.03)PS(0.14)KS(0.14)PS(0.686)K	WT_NT-WT_EGCGEE	-0.0471818	0.450892	-0.104641	3	0.923264
Q9QYB8_DKTESVTS(0.005)GPLS(0.995)PEGS(1)PSK	WT_NT-WT_EGCGEE	0.0484756	0.424862	0.114097	7	0.912364
Q9QYB8_DKTESVTSGPLS(1)PEGS(0.902)PS(0.098)K	WT_NT-WT_EGCGEE	-0.346924	0.489254	-0.709088	7	0.501197
Q9QYB8_SEDTVPEAAS(1)PPPSQGQHYFDR	WT_NT-WT_EGCGEE	-0.23539	0.455775	-0.51646	7	0.621443
Q9QYB8_TESVTSGPLSPEGS(0.834)PS(0.166)KS(0.999)PS(0.001)K	WT_NT-WT_EGCGEE	-0.47637	0.535363	-0.889808	5	0.414326
Q9QYC0_AAVVTS(1)PPPTTAPHK	WT_NT-WT_EGCGEE	0.0656799	0.209198	0.31396	7	0.762701
Q9QYC0_EKS(0.971)PPDQS(0.042)AVPNT(0.473)PPS(0.52)T(0.993)PVKLEEDLPQEPTSR	WT_NT-WT_EGCGEE	0.153421	0.373597	0.410658	7	0.693603
Q9QYC0_EKS(1)PPDQS(0.998)AVPNT(0.002)PPSTPVK	WT_NT-WT_EGCGEE	1.01632	0.794173	1.27973	7	0.24142
Q9QYC0_EKS(1)PPDQS(1)AVPNTPPSTPVK	WT_NT-WT_EGCGEE	-0.350808	0.848198	-0.413592	5	0.696314
Q9QYC0_KYSDVEVPAS(0.007)VT(0.016)GHS(0.012)FAS(0.081)DGDS(0.664)GT(0.269)CS(0.951)PLR	WT_NT-WT_EGCGEE	-1.24977	0.628134	-1.98966	5	0.103296
Q9QYC0_S(0.96)RS(0.022)PGTPAGEGS(0.003)GS(0.016)PPK	WT_NT-WT_EGCGEE	2.60489	1.98662	1.31122	7	0.231156
Q9QYC0_S(0.989)PGT(0.011)PAGEGSGSPPK	WT_NT-WT_EGCGEE	1.63364	1.94765	0.838779	7	0.429303
Q9QYC0_SPGT(1)PAGEGSGSPPK	WT_NT-WT_EGCGEE	1.97189	1.40387	1.40461	7	0.202922
Q9QYC0_SPPDQSAVPNT(0.067)PPS(0.967)T(0.967)PVKLEEDLPQEPTSR	WT_NT-WT_EGCGEE	-0.306589	1.09288	-0.280533	5	0.790306
Q9QYC0_SPPDQSAVPNT(1)PPS(0.757)T(0.243)PVK	WT_NT-WT_EGCGEE	0.672098	0.557624	1.20529	7	0.267251
Q9QYE3_GVDKPPS(0.999)PS(0.001)PIEMK	WT_NT-WT_EGCGEE	-0.399637	0.386229	-1.03471	7	0.335219
Q9QYF9_SVTSNQSDGTQESCES(1)PDVLDR	WT_NT-WT_EGCGEE	-0.639026	0.669685	-0.954218	4	0.394009
Q9QYF9_THSTS(0.001)S(0.001)S(0.961)IGS(0.034)GES(0.002)PFSR	WT_NT-WT_EGCGEE	-0.351905	0.163697	-2.14973	4	0.0980111
Q9QYG0_S(0.005)RT(0.995)AS(0.985)LT(0.001)S(0.014)AASIDGSR	WT_NT-WT_EGCGEE	-0.230799	0.454996	-0.507254	6	0.630076
Q9QYG0_T(0.001)AS(0.999)LTSAASIDGSR	WT_NT-WT_EGCGEE	-0.0608783	0.259614	-0.234496	7	0.821311
Q9QYG0_T(0.132)LS(0.855)QS(0.502)S(0.503)ES(0.004)GT(0.004)LPSGPPGHT(0.001)MEVSC	WT_NT-WT_EGCGEE	-1.49202	0.494734	-3.0158	3	0.0569485
Q9QYG0_T(0.397)LS(0.599)QS(0.026)S(0.967)ES(0.012)GTLPSGPPGHTMEVSC	WT_NT-WT_EGCGEE	-1.74697	0.489631	-3.56793	5	0.0160789
Q9QYG0_T(0.952)LS(0.042)QS(0.004)S(0.001)ESGTLPSGPPGHTMEVSC	WT_NT-WT_EGCGEE	0.0738147	0.694427	0.106296	4	0.920465
Q9QYG0_TASLTS(0.002)AAS(0.998)IDGSR	WT_NT-WT_EGCGEE	0.300796	0.254172	1.18344	5	0.289831
Q9QYR6_AELEEMEEVHPS(1)DEEEEETK	WT_NT-WT_EGCGEE	0.416657	0.431209	0.966255	7	0.366105
Q9QYR6_ALGLEES(1)PEEEGK	WT_NT-WT_EGCGEE	-0.065012	0.252883	-0.257083	7	0.804507
Q9QYR6_EAELT(1)PENIAAAR	WT_NT-WT_EGCGEE	0.146567	0.30212	0.48513	3	0.660805
Q9QYR6_EAELTPENIAAAREES(1)EPEVK	WT_NT-WT_EGCGEE	-0.414397	0.300822	-1.37755	3	0.262122
Q9QYR6_ELSSEPRT(1)PPAQK	WT_NT-WT_EGCGEE	0.243741	0.19863	1.22711	7	0.259447
Q9QYR6_EMTLDQKS(1)PEK	WT_NT-WT_EGCGEE	0.213987	0.534668	0.400223	7	0.700925
Q9QYR6_ET(0.028)S(0.945)PT(0.028)RGEPVPAWEGK	WT_NT-WT_EGCGEE	-0.505395	0.652869	-0.774115	7	0.464201
Q9QYR6_GEPVPAWEGKS(1)PEQEVR	WT_NT-WT_EGCGEE	0.174106	0.747269	0.23299	7	0.822435
Q9QYR6_KHS(0.99)PGEIT(0.01)GPGGHFMT(0.003)S(0.001)DS(0.131)S(0.78)LT(0.085)K	WT_NT-WT_EGCGEE	-0.169183	0.461702	-0.366434	4	0.732601
Q9QYR6_KHS(1)PGEITGPGGHFMT(0.006)S(0.004)DS(0.599)S(0.361)LT(0.029)K	WT_NT-WT_EGCGEE	0.00703136	0.592061	0.0118761	7	0.990856
Q9QYR6_MAS(0.792)PPPS(0.174)GPPS(0.033)AAHT(0.001)PFHQS(1)PVEEK	WT_NT-WT_EGCGEE	-0.474973	0.32664	-1.45412	7	0.189235
Q9QYR6_MAS(1)PPPSGPPSAAHTPFHQSPVEEK	WT_NT-WT_EGCGEE	0.12659	0.133029	0.951598	7	0.372994
Q9QYR6_NRAPDS(1)GAEVER	WT_NT-WT_EGCGEE	-0.671695	0.790273	-0.849953	4	0.443233
Q9QYR6_PASPALS(1)EGSSSEATTPVISSVAER	WT_NT-WT_EGCGEE	-0.0302078	0.295207	-0.102328	4	0.923421
Q9QYR6_S(0.996)PQAQDT(0.003)LGS(0.001)LAGGQTGCTIQLLPEQDK	WT_NT-WT_EGCGEE	-0.504286	0.73241	-0.68853	7	0.513284
Q9QYR6_S(1)PPCEDFSVTGESEK	WT_NT-WT_EGCGEE	0.837785	0.769224	1.08913	7	0.312165
Q9QYR6_SHWDDGTNDS(1)DLEK	WT_NT-WT_EGCGEE	0.192012	0.563471	0.340766	3	0.755748
Q9QYR6_SPFEIIS(1)PPAS(1)PPEMTGQR	WT_NT-WT_EGCGEE	0.0493909	0.622664	0.0793219	6	0.939356
Q9QYR6_SSLLLDT(0.997)VT(0.002)SIPSSR	WT_NT-WT_EGCGEE	-0.0175746	0.554459	-0.0316969	5	0.97594
Q9QYR6_TEATQGLDYVPSAGT(0.001)IS(0.975)PT(0.11)S(0.259)S(0.655)LEEDK	WT_NT-WT_EGCGEE	0.135164	0.876615	0.154189	6	0.882516
Q9QYR6_VAELEEEQS(0.999)QGS(0.001)SSYSDWVK	WT_NT-WT_EGCGEE	0.0410491	0.29312	0.140042	5	0.894093
Q9QYR6_VPSAPGQES(1)PVPDTK	WT_NT-WT_EGCGEE	-0.048522	0.271297	-0.178852	6	0.86394
Q9QYR6_WLAES(1)PVGLPPEEEDK	WT_NT-WT_EGCGEE	-0.608586	0.502105	-1.21207	5	0.279631
Q9QYX7_DQFGS(0.014)S(0.056)HS(0.93)LPEVQQHMR	WT_NT-WT_EGCGEE	-0.634388	0.0971273	-6.53151	3	0.00729362
Q9QYX7_GAHAHSGPTSAGSSSVPS(0.999)PGQPGS(0.952)PS(0.043)VS(0.006)K	WT_NT-WT_EGCGEE	0.529806	0.705602	0.750857	5	0.486552
Q9QYX7_IVDSGVQT(1)DDEETADR	WT_NT-WT_EGCGEE	-0.16904	0.397764	-0.424975	6	0.685673
Q9QYX7_PLPDDIS(1)PQK	WT_NT-WT_EGCGEE	-0.216816	0.154154	-1.4065	6	0.2092
Q9QYX7_PLS(1)PTADESSR	WT_NT-WT_EGCGEE	0.0375767	0.373311	0.100658	7	0.922644
Q9QYX7_PSQQS(1)PAQTPAQQAK	WT_NT-WT_EGCGEE	0.547885	1.31148	0.41776	6	0.690661
Q9QYX7_RASYDSVEDSSESENS(1)PVAR	WT_NT-WT_EGCGEE	0.265519	0.312784	0.848888	7	0.424019
Q9QYX7_S(0.002)S(0.002)MAS(0.068)S(0.91)PIS(0.014)S(0.005)ISADSFYADIDHHTSR	WT_NT-WT_EGCGEE	0.227656	0.51971	0.438045	3	0.690976
Q9QYX7_S(0.02)MS(0.98)DPKPLS(0.766)PT(0.233)ADESSR	WT_NT-WT_EGCGEE	-0.0600692	0.422401	-0.142209	7	0.890921
Q9QZM0_GPAAAPGAAS(1)PPAEPK	WT_NT-WT_EGCGEE	0.249053	0.143772	1.73227	7	0.12683
Q9QZQ1_LPYLVELS(1)PGRR	WT_NT-WT_EGCGEE	0.121756	0.275525	0.441906	7	0.671887
Q9R020_ENVEYIEREES(1)DGEYDEFGRK	WT_NT-WT_EGCGEE	0.417243	0.543286	0.768	4	0.485316
Q9R020_YNLDAS(1)EEEDSNKK	WT_NT-WT_EGCGEE	-0.133262	0.605013	-0.220264	5	0.834377
Q9R0A0_DS(0.068)HS(0.932)PEGSTATYHLLGPQEEGEGVLDVK	WT_NT-WT_EGCGEE	-0.0606931	0.33155	-0.183058	4	0.863656
Q9R0K7_T(0.5)S(0.5)IHNFMAHPEFR	WT_NT-WT_EGCGEE	0.0410001	0.567081	0.0723002	4	0.945834
Q9R0N7_NSLET(0.013)VGT(0.987)PDSGR	WT_NT-WT_EGCGEE	-0.0285864	0.268654	-0.106406	7	0.918246
Q9R0N9_KLHFS(1)VY(1)DFDRFS(1)R	WT_NT-WT_EGCGEE	-0.113007	0.519285	-0.21762	5	0.836327
Q9R0P4_RS(0.028)AS(0.972)PDDDLGSSNWEAADLGNEERK	WT_NT-WT_EGCGEE	-1.03994	0.497226	-2.09149	6	0.0814298
Q9R0P4_RS(0.768)AS(0.232)PDDDLGSSNWEAADLGNEER	WT_NT-WT_EGCGEE	-0.241782	0.674693	-0.358358	5	0.734709
Q9R1Q8_RGFS(1)EEQLR	WT_NT-WT_EGCGEE	0.0187497	0.403301	0.0464907	7	0.964218
Q9R1R2_REDS(1)PGPEVQPMDK	WT_NT-WT_EGCGEE	0.179338	0.30692	0.584317	7	0.577345
Q9R1V6_S(0.003)NS(0.997)WQGNMGGNK	WT_NT-WT_EGCGEE	-0.741842	0.611951	-1.21226	3	0.312176
Q9R1V6_SPS(0.008)S(0.974)S(0.017)T(0.001)GSIASSR	WT_NT-WT_EGCGEE	0.980238	0.624767	1.56897	4	0.191736
Q9WTK7_IDS(0.991)T(0.009)EVIYQPR	WT_NT-WT_EGCGEE	-0.435157	0.514472	-0.845832	3	0.459774
Q9WTK8_MAFAPMGPEAS(1)FFDALDRHR	WT_NT-WT_EGCGEE	0.212482	0.924098	0.229935	6	0.825781
Q9WTQ5_GPSEAPQEAEAEEGAT(0.001)S(0.999)DGEK	WT_NT-WT_EGCGEE	0.00451678	0.21939	0.020588	5	0.984371
Q9WTQ5_RPS(0.999)ES(0.001)DKEEELDK	WT_NT-WT_EGCGEE	-0.625063	0.631334	-0.990068	7	0.355122
Q9WTX2_EDS(0.955)GT(0.045)FSLGK	WT_NT-WT_EGCGEE	0.0781912	0.239933	0.325888	6	0.755575
Q9WV02_DVYLS(1)PR	WT_NT-WT_EGCGEE	0.180871	0.317453	0.569756	7	0.586654
Q9WV18_RHPPT(1)PPDPSGGLPR	WT_NT-WT_EGCGEE	0.432358	0.190987	2.26381	7	0.0580045
Q9WV60_IQAAAS(1)PPANATAASDTNAGDR	WT_NT-WT_EGCGEE	0.179011	0.229991	0.778337	6	0.465946
Q9WV69_GNS(1)LPCVLEQK	WT_NT-WT_EGCGEE	-0.333149	0.318227	-1.04689	5	0.343097
Q9WV69_HLS(1)AEDFSR	WT_NT-WT_EGCGEE	-0.211948	0.315219	-0.672382	7	0.522908
Q9WV69_S(0.002)S(0.985)S(0.013)LPSYGR	WT_NT-WT_EGCGEE	0.445036	0.191706	2.32145	7	0.0532805
Q9WV92_DEVDAAES(0.814)T(0.159)PT(0.026)DRR	WT_NT-WT_EGCGEE	-0.578148	0.323481	-1.78727	4	0.148421
Q9WV92_GIS(0.994)QT(0.006)NLITTVT(1)PEK	WT_NT-WT_EGCGEE	0.202635	0.369374	0.548591	6	0.603085
Q9WV92_GIS(0.998)QT(0.002)NLITTVTPEK	WT_NT-WT_EGCGEE	-0.44696	0.559329	-0.799101	5	0.46049
Q9WV92_KAEEAT(1)PVTALR	WT_NT-WT_EGCGEE	-0.287197	0.419062	-0.685331	7	0.515181
Q9WV92_RLS(0.812)T(0.094)S(0.094)PVR	WT_NT-WT_EGCGEE	-0.430435	0.698501	-0.616227	6	0.560381
Q9WV92_VESTSVGSIS(1)PGGAK	WT_NT-WT_EGCGEE	-0.391475	0.397293	-0.985354	7	0.357275
Q9WVB4_AGYKEPGIARCS(1)S(1)PESMADR	WT_NT-WT_EGCGEE	-1.28317	0.739996	-1.73402	7	0.126507
Q9WVF8_RGS(1)MFYDEDGDLAHEFYEETIVTK	WT_NT-WT_EGCGEE	-0.105539	0.39834	-0.264947	4	0.804143
Q9Z0H8_IGFPS(0.029)T(0.303)S(0.669)PAK	WT_NT-WT_EGCGEE	0.15236	0.133575	1.14063	6	0.297497
Q9Z0H8_VLLLEANRHS(1)PGPER	WT_NT-WT_EGCGEE	0.083605	0.17672	0.473093	6	0.652867
Q9Z0J4_VTQPLGT(0.977)PT(0.023)K	WT_NT-WT_EGCGEE	0.296493	0.167403	1.77114	5	0.136747
Q9Z0P4_EIDVLEFGESAPAAS(1)K	WT_NT-WT_EGCGEE	-0.494509	0.163218	-3.02974	4	0.0387905
Q9Z0P4_ENS(0.001)AAPS(0.999)PGRPQS(0.001)AS(0.999)PAK	WT_NT-WT_EGCGEE	1.35205	0.333156	4.05831	4	0.0153701
Q9Z0P4_ENSAAPS(0.001)PGRPQS(0.999)AS(1)PAK	WT_NT-WT_EGCGEE	0.609682	0.666594	0.914624	6	0.395658
Q9Z0P4_ENSAAPSPGRPQSAS(1)PAK	WT_NT-WT_EGCGEE	1.1933	1.37723	0.866451	7	0.414952
Q9Z0P4_SETLVNAQQT(1)PLGT(1)PK	WT_NT-WT_EGCGEE	0.421208	0.386963	1.0885	7	0.312426
Q9Z0P4_T(0.546)S(0.199)T(0.254)PVRS(0.999)PGGSTMMK	WT_NT-WT_EGCGEE	-0.199126	0.638671	-0.311782	7	0.764287
Q9Z0P4_T(0.862)S(0.061)T(0.077)PVRS(0.958)PGGS(0.03)T(0.012)MMK	WT_NT-WT_EGCGEE	1.14515	0.55898	2.04863	6	0.0864053
Q9Z0R4_LPEEPS(0.001)S(0.999)EDEQQPEK	WT_NT-WT_EGCGEE	-0.02435	0.240748	-0.101143	7	0.922273
Q9Z0R4_S(0.054)T(0.791)S(0.155)IDTGPTESPASLK	WT_NT-WT_EGCGEE	0.0731997	0.454924	0.160905	4	0.879968
Q9Z0U1_SYHEAY(0.001)EPDY(0.023)GGGY(0.107)S(0.847)PS(0.012)Y(0.01)DRR	WT_NT-WT_EGCGEE	0.442652	0.631575	0.700871	3	0.533854
Q9Z0U1_VQVAPLQGS(0.993)PPLS(0.007)HDDR	WT_NT-WT_EGCGEE	0.00519266	0.28449	0.0182525	7	0.985947
Q9Z140_PSTPAMTPSPS(1)P	WT_NT-WT_EGCGEE	0.426095	0.460291	0.925708	7	0.3854
Q9Z140_SCS(0.001)S(0.999)PVFSR	WT_NT-WT_EGCGEE	1.44373	0.856434	1.68574	6	0.142823
Q9Z188_IYQY(1)IQSR	WT_NT-WT_EGCGEE	0.740696	0.42825	1.72959	6	0.134431
Q9Z1D1_GIPLPT(0.001)GDT(0.098)S(0.9)PEPELLPGDPLPPPK	WT_NT-WT_EGCGEE	-0.631543	0.553996	-1.13998	5	0.305943
Q9Z1R2_AAGARPLT(0.005)S(0.963)PES(0.024)LS(0.008)R	WT_NT-WT_EGCGEE	0.185913	0.120211	1.54656	6	0.17293
Q9Z1T1_NFYES(1)EEEEEEK	WT_NT-WT_EGCGEE	0.275767	0.128528	2.14558	6	0.0755658
Q9Z1X2_VAGGS(0.001)GS(0.003)ES(0.996)PLLK	WT_NT-WT_EGCGEE	0.530932	0.52122	1.01863	7	0.342285
Q9Z239_TGEPDEEEGTFRS(0.001)S(0.999)IR	WT_NT-WT_EGCGEE	0.523939	0.232325	2.2552	6	0.0649753
Q9Z2A0_ANS(1)FVGTAQYVSPELLTEK	WT_NT-WT_EGCGEE	-0.111044	0.580529	-0.19128	7	0.853736
Q9Z2C4_GS(0.037)S(0.904)PT(0.044)HS(0.003)AT(0.013)PVHTSV	WT_NT-WT_EGCGEE	0.0533114	1.47638	0.0361095	7	0.972203
Q9Z2D6_AETSESSGSAPAVPEASAS(1)PK	WT_NT-WT_EGCGEE	0.151373	0.539669	0.280493	5	0.790335
Q9Z2E9_HQPGQESTQQSDVTEDGES(0.005)PEDPS(0.728)GT(0.19)EGQLS(0.076)EEEKPEK	WT_NT-WT_EGCGEE	-0.458039	0.461613	-0.992259	4	0.377237
Q9Z2F7_DHSSQS(1)EEEVVEGEK	WT_NT-WT_EGCGEE	-0.399966	0.284031	-1.40818	7	0.201907
Q9Z2H2_SVYGVT(0.003)DET(0.009)QS(0.053)QS(0.934)PVHIPSQPIRK	WT_NT-WT_EGCGEE	1.25949	0.652583	1.93001	4	0.125814
Q9Z2H5_DYSEADGLS(0.534)ERT(0.483)T(0.983)PSK	WT_NT-WT_EGCGEE	-0.617024	0.363149	-1.69909	5	0.150052
Q9Z2H5_DYSEADGLS(1)ER	WT_NT-WT_EGCGEE	-0.819821	0.546728	-1.49951	5	0.194027
Q9Z2H5_ELKPEQET(0.015)T(0.985)PR	WT_NT-WT_EGCGEE	-2.68852	1.18496	-2.26886	4	0.0858355
Q9Z2H5_GACS(0.004)T(0.996)PEMPQFESVK	WT_NT-WT_EGCGEE	-0.810607	0.759851	-1.0668	5	0.334842
Q9Z2H5_GPS(0.018)S(0.982)QEDESGGLEDSPDR	WT_NT-WT_EGCGEE	0.0539379	0.226256	0.238393	5	0.821038
Q9Z2H5_GPSSQEDESGGLEDS(1)PDR	WT_NT-WT_EGCGEE	0.378397	0.816848	0.46324	7	0.65725
Q9Z2H5_HLTQQDTRPAEQS(1)LDMDDK	WT_NT-WT_EGCGEE	-0.713529	0.512867	-1.39126	7	0.206763
Q9Z2H5_HQAS(1)INELK	WT_NT-WT_EGCGEE	-0.347961	0.38566	-0.902248	6	0.401691
Q9Z2H5_LVS(1)PEPPPK	WT_NT-WT_EGCGEE	0.0778969	0.151933	0.512705	7	0.623935
Q9Z2H5_RLPSS(0.001)PAS(0.054)PS(0.945)PKGT(1)PEK	WT_NT-WT_EGCGEE	0.435294	0.510017	0.853488	6	0.426144
Q9Z2H5_RLPSS(0.001)PAS(0.992)PS(0.007)PK	WT_NT-WT_EGCGEE	-0.636826	0.440636	-1.44524	6	0.198519
Q9Z2H5_RLPSSPASPS(1)PK	WT_NT-WT_EGCGEE	0.543605	0.419194	1.29679	7	0.235812
Q9Z2H5_RSEAEEGEVRT(1)PTK	WT_NT-WT_EGCGEE	-4.36631	1.45333	-3.00435	7	0.0198198
Q9Z2H5_S(1)LPELDRDK	WT_NT-WT_EGCGEE	-0.356186	0.324215	-1.09861	7	0.308281
Q9Z2I9_INFDS(0.046)NS(0.952)AY(0.002)R	WT_NT-WT_EGCGEE	0.164787	0.330073	0.499245	4	0.643817
Q9Z2Q6_FGIHVYQFPECDS(1)DEDEDFK	WT_NT-WT_EGCGEE	-1.01797	1.04541	-0.973757	6	0.367784
Q9Z2Q6_MES(1)PIPILPLPTPDAETEK	WT_NT-WT_EGCGEE	-0.914509	0.749455	-1.22023	6	0.268156
Q9Z2U1_RIT(0.065)S(0.935)PLMEPSSIEK	WT_NT-WT_EGCGEE	-0.0110141	0.148113	-0.0743625	3	0.945403
Q9Z351_RS(0.988)PS(0.012)ADQSLDDSPSK	WT_NT-WT_EGCGEE	0.211626	0.454657	0.465463	6	0.658015

## Sheet: present in WTEGCGEE
	Leading.proteins	Gene.names	Protein.names	Phospho..STY..Probabilities	WT_NT.1.1	WT_NT.2.1	WT_NT.3.1	WT_NT.4.1	WT_NT.5.1	COUNT_WT	WT_EGCG.1.1	WT_EGCG.2.1	WT_EGCG.3.1	WT_EGCG.4.1	WT_EGCG.5.1	COUNT.WT_EGCG	WT_EGCG_EE.1.1	WT_EGCG_EE.2.1	WT_EGCG_EE.3.1	WT_EGCG_EE.4.1	COUNT_WT_EGCG_EE	WT_EE.1.1	WT_EE.2.1	WT_EE.3.1	WT_EE.4.1	WT_EE.5.1	COUNT_WT_EE	TG_NT.1.1	TG_NT.2.1	TG_NT.3.1	TG_NT.4.1	TG_NT.5.1	COUNT_TG	TG_EGCG.1.1	TG_EGCG.2.1	TG_EGCG.3.1	TG_EGCG.4.1	COUNT.TG_EGCG	TG_EGCG_EE.1.1	TG_EGCG_EE.2.1	TG_EGCG_EE.3.1	TG_EGCG_EE.4.1	TG_EGCG_EE.5.1	X	TG_EE.1.1	TG_EE.2.1	TG_EE.3.1	TG_EE.4.1	TG_EE.5.1
4	A2A690	Tanc2	Protein TANC2	A2A690_PSQGLPVIQS(1)PPSSPAHR	374050	NA	NA	NA	NA	1	NA	345660	255090	NA	NA	2	445490	NA	NA	215560	2	529410	172370	133170	NA	NA	3	233010	NA	NA	NA	NA	1	157690	318760	206610	250880	4	281380	117660	NA	227290	NA	3	NA	NA	189260	NA	NA
29	A2AQ25	Skt	Sickle tail protein	A2AQ25_FQS(1)PPHAGK	NA	NA	NA	111600	NA	1	NA	173010	237700	NA	102970	3	234540	NA	105490	NA	2	160860	NA	149070	113210	164160	4	173610	NA	NA	NA	137200	2	117770	275430	NA	127600	3	NA	NA	NA	NA	NA	0	NA	NA	119090	108690	274450
31	A2AQ25	Skt	Sickle tail protein	A2AQ25_HQEETAHAPGQPLHCS(0.024)T(0.038)GS(0.938)PGDVK	NA	NA	NA	589360	NA	1	595970	NA	NA	497990	304990	3	786110	NA	NA	328380	2	861330	412160	NA	NA	826790	3	284330	NA	280370	NA	NA	2	292770	294220	501800	569840	4	533970	167660	NA	522520	NA	3	208270	NA	549080	259840	599260
40	A2RSJ4	Uhrf1bp1l	UHRF1-binding protein 1-like	A2RSJ4_SMS(1)VDLSHAPLK	NA	115600	NA	NA	NA	1	NA	195910	NA	NA	151940	2	276500	72046	145860	369730	4	232230	NA	NA	106470	250210	3	NA	NA	297770	NA	231660	2	NA	NA	176730	237220	2	NA	197330	126070	NA	179520	3	NA	NA	146310	119330	296490
78	F6SEU4	Syngap1	Ras/Rap GTPase-activating protein SynGAP	F6SEU4_S(1)QQLTVSAAQK	NA	NA	NA	94280	NA	1	NA	133670	NA	NA	NA	1	129260	NA	157770	NA	2	42580	NA	121380	NA	212130	3	NA	NA	NA	172450	NA	1	NA	NA	NA	146140	1	198120	NA	NA	NA	106210	2	NA	NA	NA	NA	54095
103	O08553	Dpysl2	Dihydropyrimidinase-related protein 2	O08553_TVTPAS(0.815)S(0.364)AKT(0.304)S(0.517)PAK	117350	NA	NA	NA	NA	1	NA	NA	32987000	181530	NA	2	NA	NA	42390000	83973	2	348840	NA	NA	NA	NA	1	NA	NA	NA	NA	51217000	1	464480	NA	470320	NA	2	NA	288050	214930	NA	NA	2	215260	NA	NA	NA	NA
111	O08582	Gtpbp1	GTP-binding protein 1	O08582_S(0.479)RS(0.479)PVDS(0.04)PVPAS(0.003)MFAPEPS(0.111)S(0.889)PGAAR	NA	NA	NA	NA	NA	0	NA	377970	NA	NA	NA	1	NA	NA	230940	286890	2	NA	NA	NA	300390	338150	2	329680	NA	259550	NA	301870	3	NA	NA	NA	442140	1	284900	NA	NA	NA	NA	1	244600	NA	NA	NA	NA
125	O35136	Ncam2	Neural cell adhesion molecule 2	O35136_DGS(1)KEPIVEMR	NA	NA	NA	NA	1143300	1	1420800	1017800	NA	NA	NA	2	1062500	211050	711900	NA	3	623570	1121800	653440	NA	NA	3	762230	NA	NA	NA	NA	1	649600	NA	NA	NA	1	NA	730540	NA	NA	NA	1	NA	293330	NA	NA	NA
143	O35615	Zfpm1	Zinc finger protein ZFPM1	O35615_LS(0.002)LT(0.002)EGLS(0.994)WGPFY(0.002)GS(0.002)IQT(0.203)RALS(0.794)PER	NA	NA	NA	NA	NA	0	NA	NA	NA	NA	NA	0	191580	NA	NA	295120	2	NA	NA	334290	NA	NA	1	NA	NA	NA	NA	NA	0	399450	NA	NA	NA	1	NA	NA	NA	NA	NA	0	NA	NA	NA	NA	98122
148	O35874	Slc1a4	Neutral amino acid transporter A	O35874_S(0.001)EEET(0.131)S(0.842)PLVT(0.026)HQNPAGPVAIAPELESK	NA	NA	NA	NA	NA	0	2124500	865410	NA	646520	NA	3	1501100	NA	584360	556140	3	NA	NA	NA	1035500	NA	1	NA	NA	637230	NA	493250	2	NA	1099100	NA	NA	1	1044600	NA	NA	NA	NA	1	NA	1026900	714900	577760	634370
207	O88448	Klc2	Kinesin light chain 2	O88448_DS(0.014)LDDLFPNEDEQS(0.978)PAPS(0.007)PGGGDVAAQHGGYEIPAR	421160	NA	NA	NA	NA	1	NA	NA	NA	NA	NA	0	654310	NA	NA	332370	2	NA	573120	NA	NA	NA	1	NA	NA	NA	NA	NA	0	445380	NA	387060	NA	2	NA	NA	NA	NA	NA	0	NA	NA	NA	419430	NA
219	O88703	Hcn2	Potassium/sodium hyperpolarization-activated cyclic nucleotide-gated channel 2	O88703_AS(0.008)RPLS(0.123)AS(0.845)QPS(0.024)LPHGVPAPSPAASAR	NA	NA	NA	690630	NA	1	NA	NA	NA	NA	NA	0	1572600	NA	647540	NA	2	NA	NA	672590	648770	NA	2	NA	533660	NA	NA	NA	1	1507400	NA	NA	723510	2	NA	NA	615330	983090	NA	2	NA	NA	NA	NA	NA
228	O88704	Hcn1	Potassium/sodium hyperpolarization-activated cyclic nucleotide-gated channel 1	O88704_VDGGGGEEPAGS(1)FEDAEGPR	NA	NA	NA	NA	404380	1	304290	NA	NA	130050	151490	3	431710	NA	NA	444120	2	332230	483240	NA	249940	NA	3	222500	126720	NA	NA	NA	2	NA	NA	NA	NA	0	351920	245250	231560	227020	NA	4	136840	191630	NA	NA	NA
251	O88737	Bsn	Protein bassoon	O88737_SHGPLLPT(0.005)IEDS(0.785)S(0.21)EEEELREEEELLR	NA	NA	NA	NA	NA	0	NA	770220	NA	486600	NA	2	NA	199260	NA	771530	2	1033800	NA	NA	NA	NA	1	NA	NA	NA	NA	NA	0	833010	872880	NA	NA	2	NA	NA	NA	393310	NA	1	NA	NA	498000	440020	NA
259	O88737	Bsn	Protein bassoon	O88737_S(0.967)QGS(0.033)FEYQDTQDHDYGGR	NA	NA	NA	NA	1192000	1	NA	NA	NA	NA	NA	0	625280	NA	724750	NA	2	NA	1154500	588410	NA	1488200	3	465650	NA	1033800	1344300	533920	4	NA	NA	NA	757150	1	440890	NA	NA	NA	NA	1	462450	NA	NA	NA	NA
265	O88935	Syn1	Synapsin-1	O88935_ASTAAPVAS(0.998)PAAPS(0.002)PGSSGGGGFFSSLSNAVK	NA	NA	NA	NA	165100	1	598950	NA	NA	NA	NA	1	275690	NA	177210	190430	3	171870	889650	184960	NA	NA	3	312540	NA	NA	164630	NA	2	526900	NA	NA	NA	1	NA	NA	NA	157710	287500	2	301620	NA	174960	NA	NA
327	P09405	Ncl	Nucleolin	P09405_GLS(1)EDTTEETLK	NA	NA	NA	673350	NA	1	NA	NA	299980	399420	NA	2	NA	NA	164810	692580	2	NA	NA	376230	342510	314610	3	277100	NA	NA	NA	315180	2	412040	370480	543080	531250	4	NA	454460	382220	357200	NA	3	NA	NA	NA	351090	397210
334	P10518	Alad	Delta-aminolevulinic acid dehydratase	P10518_DAAQS(0.009)S(0.991)PAFGDR	NA	321030	NA	NA	NA	1	324060	NA	216900	NA	NA	2	464740	81150	NA	NA	2	NA	396160	NA	NA	420480	2	NA	NA	180400	NA	NA	1	290860	NA	267570	197150	3	NA	261080	NA	NA	NA	1	159960	NA	NA	NA	NA
352	P10637	Mapt	Microtubule-associated protein tau	P10637_VAVVRT(0.978)PPKS(0.042)PS(0.98)ASK	NA	12876000	NA	NA	NA	1	NA	NA	NA	NA	NA	0	NA	NA	14471000	7328200	2	NA	NA	NA	5922000	10653000	2	8206200	NA	NA	NA	NA	1	NA	NA	NA	NA	0	NA	NA	4548500	5966800	4985200	3	5953300	NA	NA	NA	NA
354	P10711	Tcea1	Transcription elongation factor A protein 1	P10711_EPAIS(0.879)S(0.087)QNS(0.034)PEAR	NA	NA	NA	NA	NA	0	NA	1049400	NA	NA	NA	1	946180	NA	459700	NA	2	NA	NA	NA	NA	NA	0	419930	NA	NA	975150	NA	2	NA	NA	NA	NA	0	NA	NA	NA	NA	NA	0	NA	NA	NA	NA	NA
394	P14873	Map1b	Microtubule-associated protein 1B;MAP1B heavy chain;MAP1 light chain LC1	P14873_ES(0.746)S(0.254)PLYSPGFSDSTSAAK	NA	NA	NA	1226000	NA	1	NA	NA	NA	NA	NA	0	NA	552990	1406000	1795800	3	NA	834710	1604400	1913800	1958300	4	NA	NA	1543500	1847900	NA	2	441350	NA	1395300	1746200	3	1874000	NA	1126500	1640100	903060	4	NA	1420600	1899700	1599700	1782600
423	P14873	Map1b	Microtubule-associated protein 1B;MAP1B heavy chain;MAP1 light chain LC1	P14873_SPSLS(0.01)PS(0.957)PPS(0.034)PIEK	NA	3805600	NA	NA	NA	1	NA	4239700	2379300	2431600	NA	3	NA	NA	2637300	4043900	2	3604100	4821700	NA	NA	NA	2	3291200	NA	NA	NA	NA	1	3860500	2884900	NA	NA	2	3477400	NA	NA	2923900	2216400	3	NA	NA	2657100	NA	NA
429	P14873	Map1b	Microtubule-associated protein 1B;MAP1B heavy chain;MAP1 light chain LC1	P14873_T(0.16)ELS(0.801)PS(0.038)FINPNPLEWFAGEEPTEESEK	NA	NA	NA	NA	NA	0	NA	NA	NA	224060	289100	2	364360	375040	1189500	456450	4	880830	NA	441670	NA	NA	2	1112500	NA	NA	983100	NA	2	374660	NA	NA	NA	1	NA	882580	NA	NA	NA	1	1106400	368230	NA	NA	1732700
450	P16054	Prkce	Protein kinase C epsilon type	P16054_LAAGAESPQPAS(0.996)GNS(0.003)PSEDDR	NA	NA	NA	4872200	NA	1	NA	NA	NA	NA	NA	0	NA	NA	2524200	4180500	2	NA	NA	NA	NA	NA	0	NA	NA	NA	NA	NA	0	NA	NA	NA	NA	0	NA	NA	NA	NA	NA	0	NA	NA	NA	NA	NA
481	P19246	Nefh	Neurofilament heavy polypeptide	P19246_S(1)PAEAKS(1)PAEAKS(1)PAEVK	NA	641620	NA	NA	NA	1	2926800	525330	NA	NA	NA	2	1272900	NA	477770	NA	2	1014100	819120	NA	NA	NA	2	NA	NA	452540	NA	473870	2	451780	NA	947160	364480	3	NA	NA	440960	NA	NA	1	NA	685900	423810	476160	859130
506	P20065	Tmsb4x	Thymosin beta-4;Hematopoietic system regulatory peptide	P20065_NPLPS(0.976)KET(0.024)IEQEK	NA	NA	NA	NA	2333100	1	NA	1559400	NA	NA	NA	1	1009300	212480	1278400	NA	3	913890	2889900	NA	NA	NA	2	NA	NA	NA	1584200	NA	1	NA	474540	289880	736910	3	958270	499650	721730	NA	NA	3	940490	NA	NA	NA	1019100
510	P20357	Map2	Microtubule-associated protein 2	P20357_AS(0.05)QPS(0.943)PPAQEAGY(0.003)S(0.003)T(0.001)LAQSYTPDHPS(0.014)ELPEEPS(0.493)S(0.493)PQER	NA	NA	NA	NA	2392400	1	2057500	NA	637590	NA	570420	3	3351900	NA	NA	1379800	2	NA	NA	NA	NA	NA	0	1069900	NA	NA	NA	2041300	2	2552800	NA	1574100	1035200	3	1241300	1150400	743330	NA	NA	3	NA	NA	1908100	759670	NA
513	P20357	Map2	Microtubule-associated protein 2	P20357_KDEWGLAAPIS(1)PGPLTPMR	NA	212320	NA	NA	NA	1	1433800	NA	NA	NA	110680	2	209250	NA	76670	476950	3	NA	1607200	391180	191990	NA	3	1035700	NA	NA	141010	172070	3	546220	NA	NA	127800	2	NA	85841	78420	116930	NA	3	214680	NA	NA	NA	47343
527	P20357	Map2	Microtubule-associated protein 2	P20357_GSAQES(0.898)LDT(0.102)ISPK	193720	NA	NA	NA	NA	1	380440	381910	NA	200900	257670	4	559270	NA	242710	275320	3	NA	486530	323240	254370	NA	3	309220	NA	NA	NA	NA	1	399770	NA	NA	NA	1	NA	NA	NA	NA	NA	0	209900	NA	NA	NA	NA
535	P20357	Map2	Microtubule-associated protein 2	P20357_RLS(0.015)NVS(0.05)S(0.05)S(0.186)GS(0.699)INLLESPQLATLAEDVTAALAK	NA	NA	NA	NA	NA	0	NA	NA	NA	NA	NA	0	NA	NA	2902100	366280	2	NA	NA	NA	NA	NA	0	NA	NA	NA	NA	NA	0	NA	NA	NA	NA	0	NA	NA	NA	NA	NA	0	1501400	1979200	NA	NA	257970
536	P20357	Map2	Microtubule-associated protein 2	P20357_RLSNVSSSGSINLLES(1)PQLATLAEDVTAALAK	NA	NA	NA	282070	NA	1	291040	349920	281200	NA	NA	3	404930	NA	NA	268950	2	383420	NA	NA	NA	NA	1	NA	NA	300760	NA	368370	2	NA	413990	NA	467940	2	242620	NA	NA	NA	294020	2	NA	NA	323200	342780	NA
545	P20917	Mag	Myelin-associated glycoprotein	P20917_NVTES(0.001)S(0.049)S(0.918)FS(0.031)GGDNPHVLYSPEFR	NA	8511400	NA	NA	NA	1	13964000	NA	NA	4051200	NA	2	5345400	3885000	NA	NA	2	NA	3863500	NA	3731700	214080	3	NA	5287200	NA	NA	NA	1	NA	NA	306260	1668700	2	NA	NA	NA	7757100	NA	1	6425800	1001000	5982500	6363900	NA
556	P24788	Cdk11b	Cyclin-dependent kinase 11B	P24788_RGT(0.082)S(0.918)PRPPEGGLGYSQLGDDDLK	NA	NA	210580	NA	NA	1	500420	214720	NA	224770	152560	4	NA	NA	199820	246480	2	331430	320370	NA	190940	422770	4	NA	NA	316840	440720	NA	2	328310	331840	NA	NA	2	390000	NA	NA	NA	NA	1	NA	NA	NA	NA	NA
561	P26645	Marcks	Myristoylated alanine-rich C-kinase substrate	P26645_AEDGAAPS(0.101)PS(0.647)S(0.126)ET(0.126)PKK	NA	NA	119640	NA	NA	1	NA	NA	NA	NA	NA	0	116750	NA	NA	320270	2	NA	NA	278280	NA	NA	1	NA	NA	NA	NA	NA	0	NA	178910	NA	NA	1	NA	NA	NA	NA	NA	0	165240	NA	NA	145780	NA
602	P29699	Ahsg	Alpha-2-HS-glycoprotein	P29699_VMHTQCHSTPDS(1)AEDVRK	NA	NA	80490	NA	NA	1	11266000	NA	NA	NA	NA	1	5674700	166660	NA	NA	2	NA	NA	NA	29084000	NA	1	3115400	63350	39074000	1607300	NA	4	46772000	19523000	2607400	NA	3	37393000	NA	NA	NA	NA	1	2838000	8635100	761830	25526000	NA
611	P33173	Kif1a	Kinesin-like protein KIF1A	P33173_AASVS(0.803)S(0.197)LHER	NA	NA	NA	NA	NA	0	NA	NA	NA	NA	NA	0	459800	NA	NA	224630	2	NA	NA	NA	NA	444830	1	NA	NA	NA	NA	NA	0	264550	NA	NA	NA	1	NA	180310	NA	199090	NA	2	169060	NA	NA	NA	NA
626	P35564	Canx	Calnexin	P35564_QKS(1)DAEEDGVT(0.066)GS(0.934)QDEEDS(0.001)KPK	NA	NA	NA	NA	NA	0	NA	NA	NA	NA	NA	0	423010	NA	275820	NA	2	651400	NA	NA	NA	NA	1	NA	NA	NA	420070	294740	2	NA	NA	NA	NA	0	298160	NA	NA	NA	NA	1	NA	NA	588770	410150	502910
646	P43006	Slc1a2	Excitatory amino acid transporter 2	P43006_NHRES(0.953)NS(0.047)NQCVYAAHNSVVIDECK	NA	239640	NA	NA	NA	1	488560	NA	NA	NA	828780	2	1620200	NA	839810	NA	2	620020	NA	576130	1029100	NA	3	NA	NA	1332700	2024900	756970	3	352810	657490	NA	973650	3	423290	NA	893610	NA	437510	3	212600	342630	1637900	2348200	683940
651	P43006	Slc1a2	Excitatory amino acid transporter 2	P43006_S(1)ADCSVEEEPWK	NA	NA	NA	145460	NA	1	244350	204520	NA	149950	NA	3	225570	NA	139800	NA	2	300480	NA	578270	171310	143240	4	NA	NA	211540	NA	171030	2	253320	NA	129070	108460	3	NA	NA	NA	NA	NA	0	NA	NA	195160	135190	NA
665	P48542	Kcnj6	G protein-activated inward rectifier potassium channel 2	P48542_LTESMTNVLEGDSMDQDVES(1)PVAIHQPK	NA	NA	NA	367740	NA	1	505880	478970	NA	NA	249960	3	1016200	NA	NA	450640	2	654300	550800	NA	NA	268050	3	782780	NA	243690	NA	NA	2	609400	NA	NA	503470	2	NA	323750	303900	NA	NA	2	274700	NA	324600	NA	NA
700	P55821	Stmn2	Stathmin-2	P55821_ASGQAFELILKPPS(0.417)PIS(0.583)EAPR	NA	NA	NA	120190	NA	1	NA	NA	258100	NA	NA	1	185370	NA	75963	NA	2	138640	NA	NA	177180	NA	2	NA	NA	NA	69623	NA	1	NA	364110	124900	127090	3	NA	NA	NA	NA	NA	0	122270	115210	NA	167980	128360
734	P59808	Sash1	SAM and SH3 domain-containing protein 1	P59808_RVS(1)QDLDVEKPDASPTSLQLR	NA	NA	183450	NA	NA	1	440560	310210	NA	130000	219210	4	333700	NA	NA	292530	2	173090	NA	NA	240370	213150	3	NA	NA	NA	499920	NA	1	326010	NA	136850	164750	3	228040	NA	NA	NA	NA	1	254450	NA	NA	NA	202660
751	P61967	Ap1s1	AP-1 complex subunit sigma-1A	P61967_AIEQADLLQEEDES(1)PR	NA	NA	NA	NA	NA	0	NA	NA	NA	NA	NA	0	334870	NA	NA	356060	2	329280	NA	NA	NA	NA	1	NA	NA	NA	NA	NA	0	NA	NA	160740	NA	1	378490	NA	NA	NA	NA	1	184340	NA	NA	NA	157480
771	P63141	Kcna2	Potassium voltage-gated channel subfamily A member 2	P63141_ETEGEEQAQYLQVT(0.002)S(0.998)CPK	NA	NA	NA	NA	NA	0	696010	348060	NA	NA	NA	2	317240	NA	193700	NA	2	406620	NA	NA	NA	NA	1	NA	118250	NA	NA	NA	1	NA	NA	NA	NA	0	NA	NA	NA	NA	NA	0	NA	NA	NA	168770	310970
789	P70271	Pdlim4	PDZ and LIM domain protein 4	P70271_IHIDPES(0.001)QDCS(0.88)PAT(0.099)S(0.019)R	NA	NA	NA	NA	NA	0	235560	296420	NA	160400	NA	3	NA	NA	147180	327520	2	275290	275100	167850	290490	218690	5	NA	NA	259000	NA	188140	2	292640	NA	NA	NA	1	NA	NA	220560	NA	NA	1	158170	NA	212480	208070	NA
791	P70296	Pebp1	Phosphatidylethanolamine-binding protein 1;Hippocampal cholinergic neurostimulating peptide	P70296_VLTPTQVMNRPS(0.827)S(0.145)IS(0.027)WDGLDPGK	NA	159220	NA	NA	NA	1	820580	NA	NA	NA	NA	1	486550	NA	NA	401570	2	NA	NA	NA	NA	NA	0	NA	NA	NA	NA	NA	0	NA	NA	NA	NA	0	NA	NA	NA	NA	NA	0	NA	NA	NA	NA	NA
807	P70441	Slc9a3r1	Na(+)/H(+) exchange regulatory cofactor NHE-RF1	P70441_EALVEPAS(0.992)ES(0.008)PRPALAR	NA	4460800	NA	NA	NA	1	8251700	NA	5350500	2583400	3827600	4	6088500	2468700	3888100	3799900	4	5130000	3362300	4921100	NA	5054300	4	NA	2291100	3530600	NA	NA	2	NA	5777300	2863500	5768100	3	9570400	NA	6086100	6927400	2442900	4	NA	NA	4890900	3497100	5778600
828	P81122	Irs2	Insulin receptor substrate 2	P81122_RVS(1)GDGAQDLDR	NA	NA	NA	NA	1227400	1	NA	475900	518930	NA	375920	3	NA	NA	322400	613800	2	566820	635830	689660	NA	778580	4	475260	NA	552500	788370	NA	3	627690	521340	392330	NA	3	433980	373130	276060	NA	NA	3	370210	NA	480840	558050	451260
836	P97379	G3bp2	Ras GTPase-activating protein-binding protein 2	P97379_S(0.794)AT(0.206)PPPAEPASLPQEPPK	NA	NA	NA	NA	NA	0	1788800	NA	875030	NA	NA	2	NA	249450	NA	1480400	2	NA	NA	890520	NA	383400	2	249080	164610	NA	1089600	820520	4	NA	1172500	NA	NA	1	319580	NA	NA	1335800	685790	3	NA	NA	926790	NA	1027400
859	P99027	Rplp2	60S acidic ribosomal protein P2	P99027_KEES(0.978)EES(0.022)DDDMGFGLFD	NA	NA	NA	NA	NA	0	NA	440630	NA	106570	NA	2	566000	NA	155780	NA	2	NA	539160	NA	NA	NA	1	NA	NA	NA	NA	205940	1	NA	NA	NA	291990	1	NA	NA	NA	NA	NA	0	NA	NA	NA	NA	NA
886	Q04690	Nf1	Neurofibromin	Q04690_SSSGLAT(0.001)YS(0.999)PPMGAVSER	NA	NA	NA	182890	NA	1	534130	334220	NA	NA	NA	2	434120	NA	204870	NA	2	270430	NA	NA	198460	NA	2	437400	NA	255660	NA	213360	3	270410	206090	263200	296540	4	NA	276980	NA	NA	NA	1	NA	NA	231420	NA	252650
938	Q3TRR0	Map9	Microtubule-associated protein 9	Q3TRR0_S(0.147)T(0.147)S(0.529)S(0.172)GET(0.005)S(0.001)SGLDADGHFKPSPQPR	NA	367100	NA	NA	NA	1	349990	369910	NA	NA	NA	2	340230	NA	368860	NA	2	280490	288980	313720	NA	424360	4	NA	NA	NA	NA	NA	0	287200	NA	NA	NA	1	NA	NA	NA	NA	NA	0	NA	NA	334230	NA	276080
940	Q3TSG4	Alkbh5	RNA demethylase ALKBH5	Q3TSG4_YQEDS(0.997)DPERS(0.003)DYEEHQLQK	NA	NA	NA	NA	NA	0	320510	328170	NA	NA	NA	2	299520	NA	268910	NA	2	330690	NA	403620	496980	303970	4	NA	NA	311250	447990	352190	3	252680	NA	NA	501150	2	194030	NA	249690	NA	NA	2	NA	NA	318340	345580	382240
965	Q3UHC7	Dab2ip	Disabled homolog 2-interacting protein	Q3UHC7_LPS(1)PTPENK	NA	259780	NA	NA	NA	1	292250	259610	NA	NA	NA	2	405440	NA	242300	295930	3	316530	545380	506410	227680	396810	5	263460	71742	372030	NA	NA	3	367160	NA	NA	332150	2	279410	NA	170130	300920	NA	3	NA	220540	NA	NA	201230
972	Q3UHD9	Agap2	Arf-GAP with GTPase, ANK repeat and PH domain-containing protein 2	Q3UHD9_LRT(0.002)DS(0.992)QS(0.006)EAVAIQAIR	NA	NA	NA	NA	463770	1	NA	NA	NA	NA	NA	0	NA	NA	342920	556900	2	NA	594760	600980	282700	209590	4	NA	NA	365450	511860	327580	3	NA	NA	211170	379380	2	NA	NA	145080	412380	197370	3	NA	311810	198150	248720	132690
990	Q3UM45	Ppp1r7	Protein phosphatase 1 regulatory subunit 7	Q3UM45_GAGQQQS(1)QEMMEVDR	NA	NA	NA	NA	370260	1	273360	265460	NA	170190	170190	4	297240	NA	313540	387050	3	285590	182070	271360	297360	NA	4	NA	NA	175580	411450	NA	2	269470	NA	290560	329720	3	152070	NA	NA	NA	NA	1	NA	NA	233440	NA	NA
1014	Q3UTJ2	Sorbs2	Sorbin and SH3 domain-containing protein 2	Q3UTJ2_SFISSS(0.014)PS(0.077)S(0.842)PS(0.067)R	NA	NA	NA	289350	NA	1	NA	NA	NA	156430	NA	1	NA	133120	378020	690940	3	NA	NA	557300	NA	330240	2	554930	NA	315920	NA	307190	3	714490	372330	NA	456290	3	498210	NA	NA	188840	NA	2	NA	NA	NA	NA	260450
1018	Q3UVX5	Grm5	Metabotropic glutamate receptor 5	Q3UVX5_PRS(1)PS(1)PISTLSHLAGSAGR	NA	NA	NA	244890	NA	1	352960	610300	NA	237940	140270	4	536790	NA	159690	223540	3	121530	666980	289480	224300	152810	5	NA	NA	299890	NA	252160	2	331300	NA	170540	290430	3	NA	NA	NA	NA	NA	0	NA	157400	183800	189220	272080
1022	Q3V0I2	Prr7	Proline-rich protein 7	Q3V0I2_ALELEPLELEGS(0.936)LAGS(0.064)PPGLAPPPPPHR	NA	239920	NA	NA	NA	1	NA	NA	NA	NA	NA	0	277480	243790	NA	227230	3	NA	249220	NA	222750	NA	2	NA	NA	NA	NA	NA	0	NA	279340	NA	NA	1	268850	NA	NA	NA	NA	1	NA	NA	NA	NA	NA
1027	Q3V3V9	Rltpr	Leucine-rich repeat-containing protein 16C	Q3V3V9_PLPPY(0.047)PT(0.179)EPS(0.389)S(0.389)PERS(0.94)PPS(0.048)PAT(0.009)DQR	465960	NA	NA	NA	NA	1	NA	589630	NA	348400	NA	2	707650	NA	324100	NA	2	510980	554410	482060	251200	351220	5	420200	NA	483430	NA	430000	3	592030	430380	451630	425610	4	NA	269800	NA	NA	NA	1	NA	NA	NA	400760	408380
1044	Q4KUS2	Unc13a	Protein unc-13 homolog A	Q4KUS2_ESYS(0.005)DS(0.25)MHS(0.732)Y(0.012)EEFSEPR	NA	NA	NA	NA	NA	0	230960	284120	NA	180960	NA	3	238210	NA	NA	318780	2	NA	NA	NA	169130	210640	2	NA	NA	NA	192720	191020	2	328300	NA	NA	315530	2	NA	NA	NA	156550	NA	1	NA	NA	NA	NA	NA
1063	Q569Z6	Thrap3	Thyroid hormone receptor-associated protein 3	Q569Z6_WAHDKFS(1)GEEGEIEDDESGTENREEK	NA	NA	NA	NA	NA	0	NA	NA	NA	NA	NA	0	421850	NA	536330	NA	2	NA	NA	NA	NA	NA	0	NA	NA	NA	NA	NA	0	NA	NA	NA	NA	0	NA	NA	NA	NA	NA	0	NA	NA	NA	NA	NA
1096	Q5HZI1	Mtus1	Microtubule-associated tumor suppressor 1 homolog	Q5HZI1_S(0.999)LLVGS(0.999)APKT(0.322)S(0.759)T(0.759)T(0.099)PGRS(0.043)S(0.03)S(0.03)KPDS(0.96)R	NA	10361000	NA	NA	NA	1	8701700	NA	NA	NA	NA	1	24573000	822800	NA	NA	2	23268000	NA	15604000	NA	18864000	3	10341000	NA	NA	NA	NA	1	NA	14377000	NA	NA	1	8839900	NA	NA	NA	NA	1	4443600	NA	NA	NA	NA
1109	Q5SSH7	Zzef1	Zinc finger ZZ-type and EF-hand domain-containing protein 1	Q5SSH7_GDQEEELDRPVS(0.367)S(0.633)PGEAEQK	539130	NA	NA	NA	NA	1	NA	264810	NA	191470	128020	3	345210	107680	287540	396550	4	NA	NA	NA	215630	342250	2	193540	NA	248210	267200	306000	4	254560	338750	274970	335370	4	309520	162330	136110	NA	NA	3	NA	187140	259090	227620	161000
1111	Q5SSL4	Abr	Active breakpoint cluster region-related protein	Q5SSL4_GPPEGSETMPYIDES(0.987)PT(0.012)MS(0.001)PQLSAR	NA	NA	224070	NA	NA	1	437120	NA	587550	NA	361000	3	710850	NA	NA	885100	2	NA	674950	253340	207710	330130	4	894290	NA	NA	NA	226260	2	261500	425840	NA	325800	3	521330	NA	315800	217200	NA	3	226840	515700	NA	NA	223990
1115	Q5SVL6	Rap1gap2	Rap1 GTPase-activating protein 2	Q5SVL6_KQELANS(0.001)S(0.002)DVT(0.001)LPDRPLS(0.974)PPLT(0.021)APPT(0.001)MK	415110	NA	NA	NA	NA	1	768950	430740	NA	NA	349780	3	600640	123210	NA	NA	2	279100	NA	228830	NA	NA	2	NA	NA	NA	NA	NA	0	515910	453160	NA	NA	2	NA	NA	NA	358020	NA	1	NA	NA	NA	285490	NA
1116	Q5SVT3	Etaa1	Ewings tumor-associated antigen 1 homolog	Q5SVT3_GPVQVNS(0.009)S(0.005)KFVLGGS(0.993)S(0.993)NLNVNLGLMS(0.784)T(0.216)K	NA	NA	NA	469930	NA	1	NA	NA	NA	NA	NA	0	1273900	613670	NA	724770	3	NA	613240	NA	NA	NA	1	946620	NA	NA	NA	344000	2	436930	NA	913610	966200	3	NA	NA	NA	2222800	1549500	2	NA	NA	NA	2418300	NA
1117	Q5SVT3	Etaa1	Ewings tumor-associated antigen 1 homolog	Q5SVT3_GPVQVNS(0.009)S(0.005)KFVLGGS(0.993)S(0.993)NLNVNLGLMS(0.784)T(0.216)K	NA	NA	NA	469930	NA	1	NA	NA	NA	NA	NA	0	1273900	613670	NA	724770	3	NA	613240	NA	NA	NA	1	946620	NA	NA	NA	344000	2	436930	NA	913610	966200	3	NA	NA	NA	2222800	1549500	2	NA	NA	NA	2418300	NA
1118	Q5SVT3	Etaa1	Ewings tumor-associated antigen 1 homolog	Q5SVT3_GPVQVNS(0.009)S(0.005)KFVLGGS(0.993)S(0.993)NLNVNLGLMS(0.784)T(0.216)K	NA	NA	NA	469930	NA	1	NA	NA	NA	NA	NA	0	1273900	613670	NA	724770	3	NA	613240	NA	NA	NA	1	946620	NA	NA	NA	344000	2	436930	NA	913610	966200	3	NA	NA	NA	2222800	1549500	2	NA	NA	NA	2418300	NA
1124	Q5SXY1	Specc1	Cytospin-B	Q5SXY1_RAS(0.616)S(0.382)EDT(0.002)LNKPGSASSGVAR	NA	NA	NA	NA	NA	0	NA	NA	NA	NA	NA	0	NA	NA	387480	311710	2	NA	NA	NA	448800	NA	1	NA	NA	NA	NA	NA	0	NA	NA	NA	NA	0	NA	NA	223050	NA	1038200	2	NA	NA	325030	NA	NA
1126	Q5U3K5	Rabl6	Rab-like protein 6	Q5U3K5_FPVREDLS(0.976)DVT(0.024)DEDTGPAQPPPPSK	NA	NA	NA	NA	NA	0	1230300	1085200	NA	NA	291340	3	NA	NA	470520	516530	2	697000	892240	517720	NA	332030	4	493970	NA	632330	NA	461910	3	1278200	NA	NA	361800	2	513210	303390	316230	NA	NA	3	327900	NA	NA	373130	694050
1136	Q60610	Tiam1	T-lymphoma invasion and metastasis-inducing protein 1	Q60610_ANS(1)LGDLYAQK	NA	NA	NA	NA	NA	0	NA	200580	110520	103350	NA	3	192100	NA	151750	NA	2	124690	NA	NA	NA	NA	1	NA	NA	NA	NA	NA	0	228400	NA	NA	NA	1	NA	NA	NA	NA	NA	0	NA	NA	NA	NA	NA
1143	Q60771	Cldn11	Claudin-11	Q60771_FYYSSGS(0.023)S(0.819)S(0.154)PT(0.005)HAK	NA	NA	1461000	NA	NA	1	NA	NA	NA	NA	NA	0	31344000	6998400	NA	NA	2	44813000	NA	NA	NA	NA	1	18315000	NA	NA	NA	NA	1	NA	NA	NA	47662000	1	NA	3015400	NA	NA	NA	1	NA	NA	NA	61452000	NA
1184	Q61137	Astn1	Astrotactin-1	Q61137_S(0.181)AS(0.819)AEAANEIHYIPSVLIGGHGR	NA	NA	NA	NA	NA	0	218870	170240	NA	NA	171660	3	240880	NA	89605	NA	2	NA	NA	115830	NA	91000	2	NA	NA	NA	NA	NA	0	NA	191940	155710	NA	2	NA	NA	NA	NA	NA	0	90691	NA	NA	NA	NA
1220	Q61644	Pacsin1	Protein kinase C and casein kinase substrate in neurons protein 1	Q61644_KAEGATLSNATGAVEST(0.001)S(0.008)QAGDRGS(0.987)VS(0.785)S(0.203)Y(0.016)DR	NA	NA	NA	1040100	NA	1	NA	1476600	NA	869430	NA	2	2404300	NA	1313500	1245100	3	1204700	3631800	906340	1715200	2539600	5	957280	NA	1268400	NA	1725700	3	1997600	NA	740470	2078300	3	943770	NA	925890	NA	NA	2	NA	1020100	1379700	NA	NA
1240	Q62132	Ptprr	Receptor-type tyrosine-protein phosphatase R	Q62132_NQEIHLS(1)PIAR	NA	NA	NA	NA	NA	0	NA	242940	NA	110100	NA	2	202230	42894	NA	NA	2	162720	204500	NA	NA	NA	2	NA	90490	NA	NA	NA	1	173280	NA	NA	NA	1	145950	NA	NA	NA	NA	1	217760	113450	NA	NA	NA
1248	Q62188	Dpysl3	Dihydropyrimidinase-related protein 3	Q62188_NLHQSGFS(0.998)LS(0.001)GTQVDEGVR	NA	NA	NA	NA	279880	1	327900	NA	215760	NA	NA	2	561830	NA	507280	284460	3	NA	NA	NA	152850	238650	2	NA	NA	NA	430830	162070	2	NA	NA	NA	232930	1	NA	NA	NA	623690	NA	1	NA	NA	160050	220590	NA
1288	Q640R3	Hepacam	Hepatocyte cell adhesion molecule	Q640R3_T(0.003)HT(0.263)S(0.734)PPRAPS(0.884)S(0.116)PGR	NA	NA	NA	NA	NA	0	6036300	NA	NA	NA	NA	1	NA	NA	2771400	2445800	2	NA	NA	NA	3044800	3991800	2	3390000	NA	2686800	4529400	2314600	4	3754400	2798700	4454900	3107800	4	2911600	1904600	2435600	NA	2563100	4	NA	1680600	4166500	3171700	NA
1303	Q66L42	Map3k10	Mitogen-activated protein kinase kinase kinase 10	Q66L42_GS(0.071)DGAS(0.929)PPASPSIIPR	NA	NA	NA	NA	165880	1	NA	244370	NA	NA	NA	1	244340	NA	NA	176910	2	NA	203640	NA	181090	NA	2	NA	NA	NA	NA	NA	0	NA	NA	NA	226300	1	193850	NA	NA	NA	107440	2	NA	NA	NA	170410	180200
1309	Q68EF6	Begain	Brain-enriched guanylate kinase-associated protein	Q68EF6_ADS(0.995)FS(0.005)EGDDLSQGHLAEPCFLR	NA	NA	NA	NA	NA	0	NA	516200	159600	175800	NA	3	NA	167240	203100	NA	2	269430	253980	155240	112140	227500	5	NA	NA	NA	NA	NA	0	NA	NA	NA	NA	0	NA	NA	NA	NA	NA	0	155890	NA	NA	NA	215010
1310	Q68EF6	Begain	Brain-enriched guanylate kinase-associated protein	Q68EF6_AEGRAS(1)PLYATYK	NA	NA	NA	757900	NA	1	NA	NA	438560	581730	340370	3	NA	NA	923440	609350	2	717120	896850	544010	1137700	734550	5	NA	NA	615270	991100	620940	3	774580	881640	574890	512700	4	NA	NA	473410	303730	241920	3	NA	429710	2826600	581370	427750
1342	Q69ZF3	Gba2	Non-lysosomal glucosylceramidase	Q69ZF3_S(0.003)RRPS(0.989)VT(0.008)QGTGLSTQPECGPK	598350	NA	NA	NA	NA	1	937640	968980	NA	NA	517420	3	917560	NA	410410	NA	2	602610	NA	522660	NA	NA	2	426340	151650	NA	610170	546600	4	642950	874840	NA	NA	2	NA	134870	562940	NA	NA	2	NA	415990	NA	NA	NA
1345	Q69ZH9	Arhgap23	Rho GTPase-activating protein 23	Q69ZH9_RHS(0.861)T(0.1)S(0.02)DLS(0.005)DAT(0.007)FS(0.007)DIR	NA	NA	NA	NA	290430	1	906780	NA	NA	NA	NA	1	NA	NA	175050	386070	2	NA	NA	NA	260970	NA	1	NA	NA	523050	NA	944600	2	NA	NA	NA	240620	1	NA	NA	NA	303860	NA	1	NA	NA	193150	NA	NA
1357	Q6A065	Cep170	Centrosomal protein of 170 kDa	Q6A065_S(1)IKS(1)DVPVYLK	NA	NA	NA	167750	NA	1	NA	173370	NA	74194	NA	2	285780	NA	NA	107450	2	NA	297950	171950	NA	129620	3	NA	NA	NA	NA	NA	0	NA	NA	NA	NA	0	126360	NA	NA	NA	NA	1	NA	97600	NA	NA	136820
1358	Q6A065	Cep170	Centrosomal protein of 170 kDa	Q6A065_S(1)IKS(1)DVPVYLK	NA	NA	NA	167750	NA	1	NA	173370	NA	74194	NA	2	285780	NA	NA	107450	2	NA	297950	171950	NA	129620	3	NA	NA	NA	NA	NA	0	NA	NA	NA	NA	0	126360	NA	NA	NA	NA	1	NA	97600	NA	NA	136820
1367	Q6IR34	Gpsm1	G-protein-signaling modulator 1	Q6IR34_EGS(0.642)HS(0.358)PLDSADVR	NA	NA	NA	NA	NA	0	388110	148460	NA	NA	104400	3	NA	NA	204880	173400	2	NA	231570	NA	210900	290580	3	NA	NA	NA	249390	NA	1	301940	NA	NA	NA	1	NA	NA	NA	NA	NA	0	NA	NA	NA	NA	113050
1377	Q6NZJ6	Eif4g1	Eukaryotic translation initiation factor 4 gamma 1	Q6NZJ6_REATLPPVS(1)PPK	336130	NA	NA	NA	NA	1	NA	NA	300390	NA	NA	1	NA	170010	NA	295890	2	NA	224040	204610	214790	180890	4	NA	165120	NA	561900	NA	2	NA	336280	NA	NA	1	NA	251140	362740	397820	NA	3	NA	NA	357320	NA	NA
1386	Q6P5E8	Dgkq	Diacylglycerol kinase theta	Q6P5E8_LGS(1)PAGSPVLGISGR	NA	282710	NA	NA	NA	1	571090	254980	118450	150450	NA	4	270270	87318	160940	319290	4	203690	185510	200260	108840	NA	4	247710	NA	NA	NA	NA	1	151810	NA	NA	213840	2	142140	122110	119620	277280	NA	4	172960	NA	NA	228980	136480
1405	Q6P9Q6	Fkbp15	FK506-binding protein 15	Q6P9Q6_HNQDSQHCSLS(1)GDEEDELFK	NA	NA	NA	709160	NA	1	668160	NA	NA	NA	NA	1	524220	NA	288220	514020	3	357000	NA	NA	540060	459360	3	315830	NA	417370	709720	528430	4	NA	NA	401350	510240	2	548150	NA	244700	NA	NA	2	211480	NA	NA	457720	NA
1425	Q6PB70	Ano8	Anoctamin-8	Q6PB70_RRPGPS(0.005)PDGLLEEGS(0.969)PT(0.026)MVEK	NA	NA	NA	NA	532390	1	1218000	489980	NA	239910	321650	4	NA	NA	491430	465610	2	438460	691670	420190	444770	422730	5	NA	NA	396390	369730	590170	3	NA	358020	598250	457110	3	NA	402570	284290	771370	NA	3	NA	NA	294250	289110	492920
1432	Q6PDG8	Mon1a	Vacuolar fusion protein MON1 homolog A	Q6PDG8_S(1)YEDLTELEDR	415960	NA	NA	NA	NA	1	346000	209890	NA	NA	NA	2	280540	NA	161920	NA	2	249590	399550	247740	NA	NA	3	197470	NA	NA	NA	140880	2	162620	NA	NA	NA	1	NA	NA	121690	NA	NA	1	NA	NA	NA	NA	165990
1449	Q6PEV3	Wipf2	WAS/WASL-interacting protein family member 2	Q6PEV3_HSS(0.952)S(0.048)APPPPPPGR	NA	NA	NA	NA	NA	0	NA	NA	NA	NA	NA	0	1318000	322590	NA	NA	2	NA	NA	NA	NA	NA	0	NA	NA	NA	NA	NA	0	NA	3080900	NA	NA	1	NA	NA	NA	2421000	NA	1	NA	NA	353470	NA	NA
1474	Q6WVG3	Kctd12	BTB/POZ domain-containing protein KCTD12	Q6WVG3_S(0.15)PS(0.85)GGAAGPLLTPSQSLDGSR	NA	NA	NA	NA	934900	1	1169100	1405200	NA	651680	NA	3	1192800	259240	763380	963120	4	1089900	NA	NA	NA	NA	1	NA	NA	NA	NA	753160	1	NA	NA	NA	NA	0	NA	NA	659500	NA	NA	1	NA	463770	681440	NA	717090
1476	Q6WVG3	Kctd12	BTB/POZ domain-containing protein KCTD12	Q6WVG3_SPSGGAAGPLLT(0.001)PS(0.007)QS(0.986)LDGS(0.006)R	NA	NA	NA	NA	428430	1	NA	NA	NA	312080	NA	1	552010	NA	261690	NA	2	NA	506740	515100	NA	NA	2	396100	NA	271050	NA	282230	3	329400	NA	622800	NA	2	NA	474020	NA	NA	NA	1	NA	416750	NA	NA	NA
1502	Q7TMB8	Cyfip1	Cytoplasmic FMR1-interacting protein 1	Q7TMB8_SGDGES(0.944)T(0.056)PVEHVR	NA	NA	NA	NA	NA	0	NA	NA	NA	NA	NA	0	NA	164470	NA	999210	2	NA	NA	1167600	NA	NA	1	898170	267030	NA	NA	NA	2	NA	NA	NA	1221900	1	NA	NA	NA	814640	704810	2	1160000	NA	NA	1259000	1007500
1504	Q7TME0	Lppr4	Lipid phosphate phosphatase-related protein type 4	Q7TME0_DAS(0.011)S(0.989)LTNLK	NA	176610	NA	NA	NA	1	138570	241300	NA	131320	NA	3	169780	NA	139350	191080	3	NA	240520	171370	NA	222100	3	NA	NA	217920	223320	155550	3	224200	NA	NA	146490	2	147380	NA	157710	86692	NA	3	NA	135120	132630	NA	108300
1520	Q7TPB0	Lppr3	Lipid phosphate phosphatase-related protein type 3	Q7TPB0_GLGLPDEAS(1)PVHLR	NA	NA	NA	NA	NA	0	346490	NA	NA	NA	85074	2	237970	97399	113160	153620	4	NA	258710	NA	114630	156810	3	169940	NA	NA	NA	NA	1	NA	NA	NA	NA	0	217760	NA	NA	NA	NA	1	NA	NA	NA	NA	NA
1537	Q7TQF7	Amph	Amphiphysin	Q7TQF7_T(0.434)PS(0.565)PPEEPS(0.028)PLPS(0.757)PT(0.246)AS(0.961)PNHT(0.008)LAPASPAPVRPR	NA	NA	NA	NA	1443100	1	1219100	957930	NA	478990	NA	3	951430	NA	NA	563400	2	NA	1403400	NA	605880	NA	2	848750	NA	NA	609130	NA	2	1060800	NA	NA	485440	2	NA	NA	NA	1010100	NA	1	410700	NA	589060	634380	555240
1579	Q80TZ3	Dnajc6	Putative tyrosine-protein phosphatase auxilin	Q80TZ3_PQSS(0.001)MPHS(0.593)S(0.406)PQNRPNYNVSFSAMPAGQSER	NA	NA	NA	NA	NA	0	NA	709240	NA	349160	1036100	3	1135900	NA	892210	NA	2	529720	NA	NA	447600	NA	2	NA	NA	NA	437820	243030	2	399290	NA	281310	1399200	3	NA	NA	NA	NA	390660	1	NA	NA	402270	327760	1223100
1607	Q80U28	Madd	MAP kinase-activating death domain protein	Q80U28_S(0.001)S(0.001)S(0.004)S(0.004)T(0.012)T(0.004)AS(0.053)S(0.172)S(0.691)PS(0.044)T(0.014)VVHSAHSEAADSTEMGDK	NA	717090	NA	NA	NA	1	NA	NA	NA	NA	NA	0	NA	NA	902400	885310	2	833950	NA	NA	NA	NA	1	NA	NA	NA	NA	NA	0	NA	NA	NA	NA	0	NA	NA	NA	NA	NA	0	NA	NA	NA	NA	NA
1631	Q80WT5	Aftph	Aftiphilin	Q80WT5_HLLETHS(0.12)S(0.88)PAK	NA	NA	198850	NA	NA	1	NA	NA	279640	NA	NA	1	447060	NA	NA	467720	2	NA	NA	345010	322420	184920	3	NA	NA	NA	NA	NA	0	298700	NA	496730	NA	2	NA	NA	NA	239300	NA	1	NA	NA	NA	NA	NA
1671	Q80YX1	Tnc	Tenascin	Q80YX1_LPMGSQCSVDLESAS(1)GEK	577330	NA	NA	NA	NA	1	319890	308220	NA	278550	247430	4	418710	NA	171560	NA	2	442160	NA	NA	144850	201230	3	NA	118620	NA	298640	NA	2	196180	NA	NA	291330	2	288650	NA	180390	166450	139920	4	NA	NA	NA	309640	162110
1683	Q810B9	Slitrk3	SLIT and NTRK-like protein 3	Q810B9_LFEDSGGNS(0.003)GGS(0.044)GGGGRPT(0.111)LS(0.111)S(0.73)PEK	NA	NA	153080	NA	NA	1	NA	NA	262610	NA	NA	1	658330	NA	362640	NA	2	NA	460690	658540	NA	363400	3	373550	178080	472940	NA	392500	4	NA	NA	322800	NA	1	NA	NA	NA	348330	NA	1	NA	NA	NA	NA	NA
1689	Q811P8	Arhgap32	Rho GTPase-activating protein 32	Q811P8_LSPFFTLDLS(0.947)PT(0.053)DDK	NA	NA	NA	114510	NA	1	NA	185760	NA	136250	NA	2	162850	NA	91298	137820	3	191310	256400	NA	NA	92917	3	NA	NA	NA	NA	NA	0	NA	NA	126780	101200	2	NA	NA	NA	NA	NA	0	NA	145610	NA	NA	157710
1739	Q8BIE6	Frmd4a	FERM domain-containing protein 4A	Q8BIE6_AAGALGSAS(0.001)S(0.045)GS(0.953)MPNLAAR	NA	NA	NA	NA	NA	0	461360	NA	NA	195020	138470	3	305310	NA	163750	NA	2	250720	324090	228160	NA	141720	4	311960	116050	234500	297320	156280	5	217370	NA	NA	250150	2	NA	149880	NA	238730	214820	3	NA	NA	NA	NA	NA
1744	Q8BJF9	Chmp2b	Charged multivesicular body protein 2b	Q8BJF9_AT(0.001)IS(0.999)DEEIER	NA	NA	NA	364370	NA	1	338160	710210	309640	229080	240450	5	442350	NA	323960	366100	3	NA	471780	368760	340110	367210	4	NA	NA	NA	228010	299190	2	NA	578550	468260	437750	3	NA	257130	220060	285410	NA	3	NA	NA	346950	NA	261380
1747	Q8BJI1	Slc6a17	Sodium-dependent neutral amino acid transporter SLC6A17	Q8BJI1_EHS(0.95)NEHVT(0.044)ES(0.006)VADLLALEEPVDYK	190600	NA	NA	NA	NA	1	NA	NA	NA	NA	NA	0	NA	NA	958360	579150	2	NA	1571100	NA	1413600	NA	2	NA	NA	NA	NA	1156900	1	1085100	NA	NA	1270700	2	NA	384670	604300	NA	NA	2	NA	968580	1102200	1144600	846170
1750	Q8BJI1	Slc6a17	Sodium-dependent neutral amino acid transporter SLC6A17	Q8BJI1_VPS(0.007)EAPS(0.977)PMPT(0.017)HR	NA	233840	NA	NA	NA	1	401870	238430	NA	NA	NA	2	NA	NA	149940	343350	2	166940	688890	366610	204560	460950	5	208970	NA	NA	NA	NA	1	460800	NA	NA	NA	1	NA	NA	NA	NA	NA	0	195860	NA	NA	NA	NA
1764	Q8BLF1	Nceh1	Neutral cholesterol ester hydrolase 1	Q8BLF1_IS(0.662)Y(0.599)Y(0.599)DQLCT(0.07)T(0.07)MAEELNAVIVS(0.322)IEY(0.678)R	NA	NA	NA	NA	NA	0	917360	1559000	1442100	NA	3003300	4	NA	NA	1754800	2105900	2	NA	1463500	1794100	NA	1806100	3	1362000	NA	NA	3259200	2221000	3	1171000	NA	1855200	NA	2	NA	NA	NA	2065100	NA	1	NA	2107900	1753700	2975300	NA
1765	Q8BLQ9	Cadm2	Cell adhesion molecule 2	Q8BLQ9_GAEDAPDADTAIINAEGS(1)QVNAEEK	NA	NA	NA	NA	NA	0	480960	879620	NA	576550	268050	4	951320	116360	192550	403990	4	427780	501210	NA	315550	NA	3	480870	NA	321290	NA	722330	3	413520	NA	NA	240060	2	672710	411090	NA	228720	NA	3	144500	239140	321000	190990	252330
1812	Q8BTI8	Srrm2	Serine/arginine repetitive matrix protein 2	Q8BTI8_HAS(0.012)S(0.047)S(0.832)PES(0.11)LKPTPAPGSR	3158200	NA	NA	NA	NA	1	NA	2826200	NA	NA	NA	1	808490	NA	1224200	NA	2	826940	NA	NA	NA	NA	1	NA	NA	NA	NA	NA	0	2693600	2163200	NA	NA	2	NA	NA	NA	NA	NA	0	NA	NA	NA	NA	NA
1849	Q8BY02	Nkrf	NF-kappa-B-repressing factor	Q8BY02_EKILHMAEGIDIGEMPS(0.965)Y(0.287)DLMLPKPS(0.748)K	NA	NA	NA	NA	NA	0	1483600	3843300	NA	6004900	1697800	4	3945700	1156400	2458500	2658500	4	NA	NA	1763000	1464500	2521300	3	3092300	1122700	2098500	3046100	NA	4	NA	3712700	4222700	NA	2	NA	1062400	3991900	1459300	NA	3	1716000	1999500	NA	1945000	1949200
1850	Q8BY02	Nkrf	NF-kappa-B-repressing factor	Q8BY02_EKILHMAEGIDIGEMPS(0.787)Y(0.23)DLMLPKPS(0.984)K	NA	NA	NA	NA	NA	0	1483600	3843300	NA	6004900	1697800	4	3945700	1156400	2458500	2658500	4	NA	NA	1763000	1464500	2521300	3	3092300	1122700	2098500	3046100	NA	4	NA	3712700	4222700	NA	2	NA	1062400	3991900	1459300	NA	3	1716000	1999500	NA	1945000	1949200
1851	Q8BYI8	Kiaa1467	Uncharacterized protein KIAA1467	Q8BYI8_SALGDLPEPDS(1)DADVAGAAK	NA	NA	NA	NA	NA	0	NA	564960	NA	NA	NA	1	416770	NA	162970	NA	2	316250	331120	258550	NA	NA	3	NA	NA	NA	NA	203210	1	NA	233670	216390	NA	2	286700	130730	NA	NA	NA	2	NA	NA	NA	NA	NA
1852	Q8BYI9	Tnr	Tenascin-R	Q8BYI9_ITFTPS(0.734)S(0.266)GISSEVTVPR	NA	NA	NA	NA	NA	0	NA	NA	NA	NA	NA	0	1033800	NA	464810	NA	2	NA	NA	NA	NA	NA	0	NA	616340	616150	575770	NA	3	NA	996290	590940	NA	2	1041700	NA	NA	NA	NA	1	673810	NA	NA	535630	NA
1858	Q8BZN6	Dock10	Dedicator of cytokinesis protein 10	Q8BZN6_DMS(0.008)QS(0.964)PT(0.02)S(0.007)S(0.001)FVR	NA	NA	NA	312450	NA	1	NA	NA	NA	202520	265170	2	NA	NA	184950	256470	2	NA	NA	NA	201560	NA	1	NA	NA	151190	238730	253220	3	NA	NA	262310	229640	2	251390	NA	192500	270100	265700	4	NA	NA	280860	299590	225910
1862	Q8C079	Strip1	Striatin-interacting protein 1	Q8C079_KDS(0.88)EGY(0.118)S(0.002)ESPDLEFEYADTDK	NA	NA	NA	NA	NA	0	422430	708620	NA	398960	NA	3	674830	NA	350310	NA	2	NA	631450	510570	NA	NA	2	NA	NA	NA	NA	NA	0	576870	NA	NA	461610	2	NA	NA	NA	NA	NA	0	NA	NA	343890	NA	NA
1901	Q8C8R3	Ank2	Ankyrin-2	Q8C8R3_ET(0.002)T(0.002)QPET(0.003)CDGHGCET(0.026)VS(0.68)PS(0.109)NS(0.11)AT(0.121)PVS(0.226)LGVQS(0.722)PEHK	NA	NA	NA	NA	NA	0	NA	NA	NA	NA	NA	0	NA	NA	433140	469800	2	NA	NA	NA	514510	462820	2	311060	NA	499640	NA	NA	2	NA	NA	NA	NA	0	NA	NA	NA	NA	NA	0	207210	NA	NA	NA	NA
1904	Q8C8R3	Ank2	Ankyrin-2	Q8C8R3_ETTQPETCDGHGCETVSPSNSATPVS(0.006)LGVQS(0.994)PEHK	676560	NA	NA	NA	NA	1	NA	NA	NA	369580	322120	2	NA	NA	916350	469800	2	636590	NA	757180	871820	1025700	4	311060	NA	1032700	NA	481750	3	533880	NA	NA	493450	2	NA	NA	NA	NA	284680	1	207210	NA	374570	NA	338280
1919	Q8C8R3	Ank2	Ankyrin-2	Q8C8R3_SDS(0.005)NAS(0.995)FLR	NA	NA	NA	NA	579940	1	NA	NA	NA	NA	NA	0	278700	67673	161620	NA	3	NA	403630	289430	NA	NA	2	362110	NA	NA	402490	NA	2	412270	NA	229510	NA	2	471720	311480	264540	NA	NA	3	NA	NA	NA	NA	NA
1934	Q8C996	Tmem163	Transmembrane protein 163	Q8C996_GHAPSTAAPAPSPAPMS(0.059)S(0.223)S(0.686)VQS(0.032)DEER	NA	283590	NA	NA	NA	1	NA	583320	NA	278510	NA	2	NA	NA	427360	457660	2	NA	NA	NA	NA	NA	0	409710	NA	NA	NA	314180	2	485010	363680	NA	NA	2	325840	281730	328300	416260	NA	4	224230	NA	322720	NA	NA
1942	Q8CC35	Synpo	Synaptopodin	Q8CC35_PSLYALS(1)PVK	NA	NA	NA	NA	NA	0	NA	245890	NA	NA	NA	1	179010	NA	159590	239720	3	NA	NA	NA	NA	153920	1	166340	NA	NA	237870	NA	2	NA	NA	NA	101140	1	241620	128170	118390	150780	NA	4	108150	NA	NA	112920	NA
1951	Q8CFI0	Nedd4l	E3 ubiquitin-protein ligase NEDD4-like	Q8CFI0_S(0.056)LS(0.935)S(0.009)PTVTLSAPLEGAK	NA	NA	199050	NA	NA	1	636690	543300	262130	252970	184110	5	389100	163740	NA	NA	2	NA	554530	NA	256810	305180	3	494850	NA	NA	NA	286680	2	611810	NA	NA	NA	1	479980	434800	196390	NA	NA	3	561050	NA	NA	294120	236040
1960	Q8CH09	Sugp2	SURP and G-patch domain-containing protein 2	Q8CH09_GRS(1)LNIADQEGTLLGK	NA	NA	NA	NA	NA	0	399840	649390	242120	219710	311390	5	579170	NA	171490	388750	3	NA	329550	221570	NA	368300	3	364080	NA	NA	247000	NA	2	408890	283260	NA	NA	2	483250	167550	294460	NA	159480	4	344430	NA	235720	NA	252070
1969	Q8CHC4	Synj1	Synaptojanin-1	Q8CHC4_T(0.586)S(0.637)PCQS(0.76)PT(0.017)VPEYSAPSLPIRPSR	NA	NA	NA	NA	NA	0	860760	473560	NA	NA	NA	2	408920	NA	261300	NA	2	382080	1077200	561950	335990	655320	5	487130	NA	286090	NA	348670	3	NA	NA	NA	NA	0	NA	NA	192970	NA	NA	1	NA	NA	NA	NA	255010
1987	Q8CI71	Ccdc132	Coiled-coil domain-containing protein 132	Q8CI71_SAYQDY(0.001)DS(0.048)DS(0.951)DVPEELK	NA	NA	NA	329630	NA	1	NA	664150	NA	227910	NA	2	585840	NA	164850	NA	2	595000	364560	375990	206860	323340	5	NA	NA	181810	NA	273230	2	329300	411310	501370	290750	4	NA	NA	NA	NA	NA	0	NA	NA	163080	204910	283880
2007	Q8K012	Fnbp1l	Formin-binding protein 1-like	Q8K012_HSSDINHLVT(0.01)QGRES(0.984)PEGS(0.005)Y(0.001)TDDANQEVR	NA	NA	NA	389810	NA	1	NA	NA	NA	353310	212590	2	723340	NA	514090	NA	2	NA	NA	384260	440790	NA	2	NA	NA	355960	NA	431030	2	359600	NA	353400	NA	2	687780	NA	NA	444080	185210	3	306160	NA	NA	NA	573610
2031	Q8K1S4	Unc5a	Netrin receptor UNC5A	Q8K1S4_HT(0.001)LHHS(0.255)S(0.739)PT(0.004)SEAEDFVSR	NA	NA	NA	NA	256140	1	NA	NA	NA	164210	174140	2	NA	NA	334180	542460	2	NA	NA	NA	224030	267590	2	NA	NA	209260	347070	NA	2	NA	NA	259350	NA	1	NA	170800	196820	NA	NA	2	NA	NA	NA	359170	385210
2048	Q8K2L8	Trappc12	Trafficking protein particle complex subunit 12	Q8K2L8_LS(0.006)S(0.016)LT(0.003)APVGEKS(0.956)PDS(0.008)T(0.008)S(0.003)PSYSTR	NA	NA	NA	NA	420890	1	NA	NA	236170	185910	255650	3	NA	NA	471780	229350	2	NA	455700	361010	348870	NA	3	NA	NA	449330	NA	NA	1	NA	NA	NA	NA	0	NA	NA	209860	241650	NA	2	NA	NA	381790	318670	NA
2057	Q8K400	Stxbp5	Syntaxin-binding protein 5	Q8K400_GLFGGGAQS(1)LDREELFGESSSGK	242260	NA	NA	NA	NA	1	229870	251450	NA	NA	NA	2	284050	NA	NA	294120	2	243670	443580	NA	NA	NA	2	181330	74207	NA	NA	NA	2	143590	195760	NA	NA	2	NA	163480	NA	NA	NA	1	207810	NA	168040	NA	NA
2065	Q8K4G5	Ablim1	Actin-binding LIM protein 1	Q8K4G5_S(0.885)S(0.115)GREEDEEELLR	NA	NA	NA	405440	NA	1	115250	NA	362440	NA	287360	3	NA	NA	391060	398250	2	NA	NA	NA	352450	397480	2	NA	NA	NA	463990	249770	2	NA	NA	NA	305730	1	140750	NA	170090	263160	NA	3	NA	NA	170050	203880	NA
2093	Q8R0P4	Aamdc	Mth938 domain-containing protein	Q8R0P4_ET(0.035)GT(0.19)EHS(0.775)PGVQPADVK	NA	NA	NA	NA	493310	1	288030	144600	230950	151590	NA	4	284170	65604	290510	153320	4	NA	287960	NA	NA	330740	2	146600	NA	NA	NA	NA	1	263380	NA	334560	227750	3	234770	NA	160010	NA	NA	2	NA	NA	155150	104300	NA
2107	Q8R361	Rab11fip5	Rab11 family-interacting protein 5	Q8R361_S(0.997)PS(0.003)HSSWLSTEGGR	NA	NA	NA	NA	399780	1	736950	NA	NA	NA	NA	1	230010	NA	302760	564950	3	NA	593330	491440	261350	536460	4	307140	NA	NA	407160	200240	3	339840	NA	NA	176880	2	NA	NA	141770	281260	268490	3	168170	NA	162960	NA	258930
2122	Q8R4E6	Purg	Purine-rich element-binding protein gamma	Q8R4E6_HS(0.001)APS(0.999)PPVS(0.982)VGS(0.018)EEHPHSVLK	NA	NA	NA	NA	671880	1	523270	NA	NA	NA	353710	2	NA	NA	574970	471100	2	NA	NA	592640	NA	NA	1	NA	NA	NA	NA	NA	0	NA	NA	NA	644960	1	NA	NA	NA	NA	NA	0	459070	NA	498730	NA	NA
2125	Q8R4H2	Arhgef12	Rho guanine nucleotide exchange factor 12	Q8R4H2_VEHHDLSVAGLQS(1)PDR	NA	NA	NA	NA	200660	1	NA	NA	NA	NA	NA	0	NA	NA	131710	246530	2	NA	NA	169010	NA	NA	1	NA	NA	NA	163880	163430	2	NA	NA	NA	171390	1	NA	NA	NA	NA	152500	1	NA	126130	166170	126520	NA
2174	Q8VDN4	Ccdc92	Coiled-coil domain-containing protein 92	Q8VDN4_S(0.921)LS(0.079)APLHPEFEEVYR	NA	489900	NA	NA	NA	1	NA	386800	NA	NA	NA	1	604080	NA	NA	675480	2	530920	537500	517740	483860	552940	5	458280	268330	544780	448570	604120	5	NA	NA	461660	458380	2	NA	530090	315110	739140	456840	4	NA	565470	559170	413210	447120
2223	Q91WK0	Lrrfip2	Leucine-rich repeat flightless-interacting protein 2	Q91WK0_RGS(0.971)GDT(0.01)S(0.01)S(0.01)LIDPDTSLSELR	NA	NA	NA	161270	NA	1	485980	559980	NA	NA	NA	2	NA	NA	331700	228120	2	298190	NA	NA	NA	NA	1	NA	81577	NA	228450	NA	2	490320	242060	NA	NA	2	497890	NA	NA	NA	NA	1	219730	NA	177430	NA	NA
2233	Q91XM9	Dlg2	Disks large homolog 2	Q91XM9_NLSQIENVHGY(0.001)VLQS(0.016)HIS(0.983)PLK	NA	NA	NA	717050	NA	1	978140	1705000	NA	513790	NA	3	1814200	630250	NA	NA	2	NA	NA	NA	1044300	NA	1	NA	643980	628170	1143600	586120	4	836840	1754900	NA	NA	2	2888800	332550	515610	625910	235600	5	685830	743990	1088500	815910	NA
2256	Q91ZW3	Smarca5	SWI/SNF-related matrix-associated actin-dependent regulator of chromatin subfamily A member 5	Q91ZW3_GGPEGGAAPAAPCAAGS(0.001)GPADT(0.021)EMEEVFDHGS(0.978)PGK	NA	NA	NA	NA	NA	0	685920	519550	NA	NA	NA	2	583430	150950	NA	NA	2	450630	NA	NA	NA	267280	2	325320	236040	NA	NA	NA	2	NA	NA	NA	215360	1	701810	NA	NA	293330	NA	2	NA	NA	NA	NA	269610
2269	Q924N4	Slc12a6	Solute carrier family 12 member 6	Q924N4_LTSIGS(0.999)DEDEET(0.001)ETYQEK	NA	NA	NA	436120	NA	1	576950	634660	400670	471780	259070	5	464920	NA	371980	NA	2	395670	717140	306640	NA	NA	3	205810	NA	NA	401640	NA	2	581000	569260	NA	NA	2	NA	NA	NA	NA	NA	0	247100	217860	NA	NA	NA
2284	Q99KX1	Mlf2	Myeloid leukemia factor 2	Q99KX1_LAIQGPEDS(0.031)PS(0.969)R	NA	NA	NA	NA	NA	0	5440300	NA	2856600	3303200	2643700	4	NA	NA	3371100	5133200	2	NA	NA	NA	NA	3988500	1	NA	1705500	NA	4434100	NA	2	NA	4092800	NA	NA	1	NA	NA	NA	3786400	NA	1	NA	3129400	NA	NA	NA
2309	Q99NF2	Nsmf	NMDA receptor synaptonuclear signaling and neuronal migration factor	Q99NF2_MYS(1)VDGVSDDVPIR	155920	NA	NA	NA	NA	1	NA	NA	NA	122790	NA	1	NA	NA	74403	191700	2	152960	120570	109010	121070	188180	5	127970	NA	131540	NA	129930	3	138690	NA	NA	153710	2	NA	126620	NA	NA	NA	1	NA	NA	NA	NA	NA
2315	Q99P72	Rtn4	Reticulon-4	Q99P72_ES(0.001)ET(0.001)FS(0.005)DS(0.547)S(0.445)PIEIIDEFPTFVSAK	NA	NA	NA	NA	241950	1	NA	NA	297630	315360	147870	3	453180	NA	NA	383060	2	446000	NA	255930	288980	NA	3	NA	NA	445620	NA	NA	1	365630	NA	NA	NA	1	NA	NA	NA	342400	NA	1	NA	210820	348480	378950	NA
2332	Q99PD7	Slc24a3	Sodium/potassium/calcium exchanger 3	Q99PD7_KAS(1)VIMVDELLSAYPHQLSFSEAGLR	NA	NA	NA	159610	NA	1	998250	469230	212800	NA	125050	4	483050	NA	NA	155650	2	416350	236230	132970	261560	NA	4	219700	NA	185160	114650	472590	4	NA	531420	342140	207210	3	177690	NA	192190	388810	NA	3	NA	194040	293810	419400	391680
2358	Q9CRD0	Ociad1	OCIA domain-containing protein 1	Q9CRD0_YEPIPFSASMNES(0.001)T(0.001)PT(0.004)GIT(0.023)DHIAQGPEPNLEES(0.971)PK	NA	NA	NA	244670	NA	1	662880	NA	NA	356190	NA	2	316170	NA	188680	198780	3	NA	NA	NA	251470	NA	1	NA	124750	NA	NA	NA	1	446910	NA	NA	NA	1	NA	NA	NA	NA	NA	0	NA	NA	NA	NA	289050
2364	Q9CWE0	Mtfr1l	Mitochondrial fission regulator 1-like	Q9CWE0_AS(0.03)S(0.97)FADMMGILK	NA	NA	NA	82590	NA	1	NA	117890	NA	NA	NA	1	168760	NA	NA	97647	2	93680	91615	NA	NA	88026	3	NA	NA	NA	NA	NA	0	NA	NA	100730	NA	1	NA	NA	NA	NA	NA	0	NA	NA	NA	NA	129650
2367	Q9CXG3	Ppil4	Peptidyl-prolyl cis-trans isomerase-like 4	Q9CXG3_INHTVILDDPFDDPPDLLIPDRS(0.96)PEPT(0.04)K	NA	NA	NA	NA	NA	0	NA	667100	NA	NA	NA	1	NA	292520	331820	NA	2	NA	NA	NA	279130	NA	1	NA	NA	353570	NA	NA	1	NA	338400	271040	295610	3	438100	NA	NA	NA	NA	1	NA	NA	NA	NA	392750
2373	Q9CZ44	Nsfl1c	NSFL1 cofactor p47	Q9CZ44_RRHS(1)GQDVHVVLK	NA	NA	NA	769270	NA	1	355240	NA	292450	302060	NA	3	349050	NA	462040	539940	3	NA	NA	277710	583060	727230	3	NA	NA	664490	NA	446710	2	NA	NA	558350	701420	2	NA	NA	218440	562530	854680	3	NA	NA	NA	555220	790470
2391	Q9D3A8	Nos1ap	Carboxyl-terminal PDZ ligand of neuronal nitric oxide synthase protein	Q9D3A8_DGGSHIDSTVSPHPQEPMLT(0.237)AS(0.763)PR	NA	NA	NA	NA	NA	0	651770	NA	NA	NA	NA	1	468530	NA	352330	530690	3	367050	768310	NA	NA	605750	3	511390	NA	341610	NA	NA	2	NA	181740	NA	274210	2	NA	NA	NA	438660	NA	1	259060	NA	385010	NA	336210
2392	Q9D3A9	Ttyh1	Protein tweety homolog 1	Q9D3A9_RFVQWQSS(1)I	NA	NA	NA	145540	NA	1	299080	188950	NA	146880	114040	4	346370	NA	112240	NA	2	253040	217210	174730	152000	191460	5	280250	NA	NA	NA	NA	1	256250	255390	185650	NA	3	127230	166800	NA	NA	NA	2	NA	NA	NA	132930	116010
2394	Q9D415	Dlgap1	Disks large-associated protein 1	Q9D415_S(0.994)LDS(0.006)LDPAGLLTSPK	NA	160640	NA	NA	NA	1	NA	NA	NA	93895	NA	1	157990	NA	NA	105640	2	NA	170770	NA	NA	NA	1	NA	NA	NA	NA	NA	0	92979	NA	NA	139320	2	114580	NA	NA	NA	NA	1	NA	NA	NA	NA	98523
2398	Q9D4J7	Phf6	PHD finger protein 6	Q9D4J7_TAHNSEADLEESFNEHELEPS(0.831)S(0.169)PK	NA	268960	NA	NA	NA	1	NA	NA	NA	NA	NA	0	667660	NA	256640	NA	2	NA	NA	NA	299570	263000	2	NA	NA	NA	NA	NA	0	560220	NA	330290	NA	2	492060	179170	283840	NA	NA	3	NA	NA	450550	NA	NA
2401	Q9D5V6	Syap1	Synapse-associated protein 1	Q9D5V6_LS(0.019)AGAAPS(0.763)EES(0.214)PERPVEPT(0.003)EEQQQQPPTEDPQFLHQAK	NA	NA	NA	NA	808920	1	797770	NA	NA	378290	NA	2	NA	NA	657670	950950	2	825330	1112000	NA	NA	667050	3	447950	NA	NA	798570	NA	2	NA	NA	683070	768110	2	1209800	NA	380070	818890	NA	3	432710	311830	NA	NA	NA
2403	Q9D6E4	Ttc9b	Tetratricopeptide repeat protein 9B	Q9D6E4_PGGLPTPS(0.016)PGPT(0.191)T(0.191)S(0.602)PGPAR	NA	NA	NA	NA	NA	0	NA	309090	130080	NA	NA	2	NA	NA	232530	325060	2	NA	480420	238260	264080	NA	3	401160	NA	NA	NA	NA	1	338610	172560	NA	NA	2	NA	NA	NA	NA	NA	0	NA	NA	NA	NA	NA
2426	Q9DBS2	Tprg1l	Tumor protein p63-regulated gene 1-like protein	Q9DBS2_DTVDSAGT(0.009)S(0.917)PT(0.073)AVLAAGEDAGAGRPGAGT(0.001)PLR	571570	NA	NA	NA	NA	1	2131500	1763400	447520	457870	NA	4	NA	457420	NA	779860	2	911340	2811700	843790	591420	1092400	5	1868200	NA	943320	1076500	635910	4	1969400	481360	NA	NA	2	1198300	741910	447710	782530	875060	5	1537700	593950	631270	586170	346490
2435	Q9DCL8	Ppp1r2	Protein phosphatase inhibitor 2	Q9DCL8_T(0.104)S(0.039)AAS(0.857)PPVVPSAEQPRPIVEEELSK	NA	NA	NA	NA	NA	0	NA	NA	539160	NA	NA	1	NA	NA	380650	487950	2	NA	NA	498850	NA	NA	1	NA	NA	NA	551510	NA	1	578660	NA	549250	NA	2	462960	405380	NA	NA	NA	2	464940	NA	515000	355130	430910
2446	Q9EPJ9	Arfgap1	ADP-ribosylation factor GTPase-activating protein 1	Q9EPJ9_EWSLES(0.058)S(0.747)PAQNWT(0.195)PPQPK	NA	193630	NA	NA	NA	1	NA	212970	NA	156700	164520	3	370900	NA	203320	NA	2	NA	311480	173970	149830	210660	4	231020	NA	192780	NA	230010	3	274500	185590	173810	237280	4	NA	NA	127730	NA	NA	1	NA	NA	NA	NA	NA
2451	Q9EPQ8	Tcf20	Transcription factor 20	Q9EPQ8_LNPS(0.601)LS(0.199)QS(0.199)VILPGGLVS(0.947)MET(0.053)K	NA	NA	NA	NA	NA	0	NA	NA	NA	NA	705760	1	NA	199290	666760	NA	2	486300	NA	NA	NA	NA	1	NA	NA	818080	NA	NA	1	422840	NA	NA	NA	1	NA	NA	399130	NA	NA	1	NA	NA	NA	NA	NA
2452	Q9EPQ8	Tcf20	Transcription factor 20	Q9EPQ8_LNPS(0.601)LS(0.199)QS(0.199)VILPGGLVS(0.947)MET(0.053)K	NA	NA	NA	NA	NA	0	NA	NA	NA	NA	705760	1	NA	199290	666760	NA	2	486300	NA	NA	NA	NA	1	NA	NA	818080	NA	NA	1	422840	NA	NA	NA	1	NA	NA	399130	NA	NA	1	NA	NA	NA	NA	NA
2482	Q9ESN9	Mapk8ip3	C-Jun-amino-terminal kinase-interacting protein 3	Q9ESN9_LFSSSS(0.027)S(0.973)PPPAK	NA	NA	NA	NA	NA	0	NA	480450	NA	285470	NA	2	545720	108470	351190	647660	4	410380	NA	NA	NA	NA	1	333010	NA	NA	NA	375560	2	495460	403190	297660	375970	4	NA	NA	NA	368570	246770	2	NA	NA	336580	NA	426810
2509	Q9JKC6	Cend1	Cell cycle exit and neuronal differentiation protein 1	Q9JKC6_PAPTVPAAPS(0.032)S(0.071)PDAT(0.948)S(0.948)EPK	NA	NA	NA	NA	NA	0	568860	1776700	NA	NA	396590	3	614600	NA	NA	909500	2	NA	673690	NA	NA	1038700	2	436410	NA	498420	NA	NA	2	937860	NA	555990	870900	3	NA	335730	NA	NA	NA	1	584360	NA	610230	NA	898450
2530	Q9JM52	Mink1	Misshapen-like kinase 1	Q9JM52_SQS(1)LQDQPTR	NA	NA	NA	NA	1558900	1	NA	531740	NA	256050	NA	2	498040	NA	430840	NA	2	NA	NA	753450	595820	1503800	3	467790	NA	NA	1744200	NA	2	570080	NA	NA	417860	2	423020	NA	NA	NA	NA	1	248940	NA	NA	NA	330580
2547	Q9QWI6	Srcin1	SRC kinase signaling inhibitor 1	Q9QWI6_FSNVGLVHT(0.5)S(0.5)ERR	NA	NA	NA	545110	NA	1	NA	NA	350860	260780	NA	2	488460	NA	158680	578920	3	NA	NA	NA	413370	153070	2	NA	NA	231110	240840	292740	3	NA	NA	428550	273580	2	NA	NA	NA	NA	100990	1	NA	NA	206540	344340	331170
2565	Q9QXL2	Kif21a	Kinesin-like protein KIF21A	Q9QXL2_LISES(0.957)S(0.043)PMNEFETLTAK	457760	NA	NA	NA	NA	1	NA	NA	252800	NA	338100	2	NA	270730	NA	589610	2	NA	NA	462490	392680	420290	3	NA	NA	NA	NA	545520	1	669890	NA	NA	612180	2	NA	NA	369890	NA	NA	1	NA	NA	NA	NA	NA
2595	Q9QYB5	Add3	Gamma-adducin	Q9QYB5_TEEVLS(0.004)PDGS(0.051)PS(0.944)K	NA	NA	NA	NA	NA	0	NA	NA	NA	NA	1318900	1	3074000	615770	1506600	NA	3	NA	3131200	NA	1686100	NA	2	NA	NA	NA	NA	NA	0	NA	2585700	2316500	1951900	3	NA	NA	NA	NA	NA	0	278610	NA	NA	2158100	NA
2602	Q9QYB8	Add2	Beta-adducin	Q9QYB8_T(0.003)ES(0.001)VT(0.008)S(0.98)GPLS(0.009)PEGS(0.973)PS(0.026)K	NA	NA	NA	NA	4413800	1	6941300	NA	544570	481230	NA	3	1462000	NA	723780	NA	2	NA	NA	NA	735910	1772600	2	694950	1506900	NA	553560	909260	4	NA	NA	NA	NA	0	NA	NA	487240	NA	2054100	2	NA	554580	770760	NA	NA
2643	Q9QYR6	Map1a	Microtubule-associated protein 1A;MAP1A heavy chain;MAP1 light chain LC2	Q9QYR6_APS(0.736)LDS(0.241)S(0.023)LPQLPSPSSPGAPLLSNLPR	NA	NA	NA	NA	NA	0	NA	499860	NA	NA	NA	1	415470	NA	415390	NA	2	304550	NA	366350	NA	NA	2	NA	NA	NA	378460	NA	1	NA	NA	NA	NA	0	NA	251940	NA	NA	255180	2	484510	NA	NA	NA	NA
2660	Q9QYR6	Map1a	Microtubule-associated protein 1A;MAP1A heavy chain;MAP1 light chain LC2	Q9QYR6_MAS(0.175)PPPS(0.822)GPPS(0.001)AAHT(0.002)PFHQSPVEEK	NA	610390	NA	NA	NA	1	1833500	516940	NA	NA	NA	2	915630	NA	574940	518830	3	730410	NA	661620	NA	1168100	3	600090	NA	NA	NA	738830	2	NA	NA	590960	439500	2	NA	3242200	560940	NA	NA	2	NA	NA	538460	NA	NA
2661	Q9QYR6	Map1a	Microtubule-associated protein 1A;MAP1A heavy chain;MAP1 light chain LC2	Q9QYR6_MAS(0.022)PPPS(0.238)GPPS(0.692)AAHT(0.048)PFHQSPVEEK	NA	610390	NA	NA	NA	1	NA	NA	NA	NA	NA	0	1381200	NA	1221500	1910000	3	730410	924550	1334400	214190	808180	5	600090	NA	NA	NA	1532700	2	NA	NA	NA	779370	1	NA	NA	1519100	1151100	NA	2	NA	3743700	994460	NA	NA
2668	Q9QYR6	Map1a	Microtubule-associated protein 1A;MAP1A heavy chain;MAP1 light chain LC2	Q9QYR6_SEPQDFQEDS(1)WGDTK	NA	NA	NA	328840	NA	1	455910	273630	NA	229960	238910	4	403870	NA	210650	146650	3	331960	471010	267530	287880	NA	4	274920	NA	NA	NA	316160	2	301660	NA	336980	292250	3	NA	NA	218900	NA	NA	1	NA	NA	262250	261220	245710
2679	Q9QYR6	Map1a	Microtubule-associated protein 1A;MAP1A heavy chain;MAP1 light chain LC2	Q9QYR6_VPLS(0.834)RS(0.16)PQAQDT(0.005)LGS(0.001)LAGGQTGCTIQLLPEQDK	944960	NA	NA	NA	NA	1	1593100	NA	NA	NA	546090	2	737270	350020	NA	NA	2	678520	NA	466990	NA	395270	3	827550	NA	NA	NA	657530	2	NA	NA	NA	733360	1	NA	459800	NA	NA	805530	2	NA	435360	NA	NA	NA
2699	Q9QYX7	Pclo	Protein piccolo	Q9QYX7_HSWHDEDDETFDES(1)PELK	NA	NA	NA	408480	NA	1	NA	NA	NA	373770	NA	1	501630	NA	267180	551620	3	NA	NA	NA	417730	320920	2	277110	NA	316780	328540	321730	4	NA	NA	464810	580580	2	NA	NA	207580	324980	NA	2	NA	NA	470870	276560	475170
2728	Q9R0G8	Nrk	Nik-related protein kinase	Q9R0G8_IVDFGVS(1)AQVSR	NA	NA	NA	253830	NA	1	NA	131230	NA	NA	NA	1	192570	86639	NA	483880	3	NA	NA	NA	NA	NA	0	173430	NA	NA	NA	NA	1	112560	132300	327820	314270	4	NA	58210	120150	NA	NA	2	63199	NA	151640	155980	NA
2729	Q9R0K7	Atp2b2	Plasma membrane calcium-transporting ATPase 2	Q9R0K7_IEDS(1)QPHIPLIDDTDLEEDAALK	NA	NA	NA	NA	NA	0	NA	181620	NA	NA	NA	1	157900	NA	NA	201000	2	NA	286140	NA	NA	231490	2	NA	NA	NA	NA	NA	0	205020	NA	NA	NA	1	NA	NA	NA	NA	NA	0	NA	NA	216560	NA	NA
2730	Q9R0K7	Atp2b2	Plasma membrane calcium-transporting ATPase 2	Q9R0K7_NES(0.998)S(0.002)HGGEFGCTMEELR	NA	NA	NA	132360	NA	1	397370	248470	NA	214970	169680	4	404840	NA	556610	204040	3	194580	NA	356040	148580	626270	4	NA	NA	NA	779140	188240	2	456450	NA	390210	387080	3	NA	NA	324370	361490	NA	2	NA	NA	236120	206390	203500
2736	Q9R0P5	Dstn	Destrin	Q9R0P5_AS(1)GVQVADEVCR	NA	NA	NA	NA	324010	1	439910	835930	NA	NA	226400	3	NA	NA	136410	514090	2	290810	NA	NA	308420	328860	3	99011	36566	163910	230580	252430	5	236210	NA	NA	238960	2	NA	68761	NA	NA	NA	1	109420	NA	251970	209010	271230
2750	Q9WTQ5	Akap12	A-kinase anchor protein 12	Q9WTQ5_EGITPWAS(1)FKK	NA	NA	NA	NA	NA	0	412870	NA	NA	NA	NA	1	NA	NA	77448	169660	2	NA	NA	NA	217450	165600	2	NA	61302	NA	153210	NA	2	131810	NA	NA	85321	2	NA	NA	128770	NA	115750	2	NA	NA	151930	NA	174130
2771	Q9WV69	Dmtn	Dematin	Q9WV69_S(0.124)T(0.153)S(0.723)PPPS(1)PEVWAESR	2316200	NA	NA	NA	NA	1	NA	2029500	NA	NA	189570	2	NA	NA	183760	246570	2	NA	2282800	2236500	249490	NA	3	NA	1051400	214670	NA	2230100	3	2002700	NA	NA	2069500	2	1649500	NA	NA	187630	NA	2	NA	760180	1857300	1799700	202740
2818	Q9Z1B3	Plcb1	1-phosphatidylinositol 4,5-bisphosphate phosphodiesterase beta-1	Q9Z1B3_SPS(0.024)S(0.976)EEIER	NA	NA	NA	NA	1122600	1	NA	413420	NA	268950	335150	3	NA	86025	285940	NA	2	NA	NA	433130	NA	490550	2	NA	NA	NA	NA	345530	1	NA	NA	NA	214640	1	NA	NA	NA	358290	NA	1	523740	315110	331820	NA	362020
2820	Q9Z1E4	Gys1	Glycogen [starch] synthase, muscle	Q9Z1E4_KLY(1)ES(1)LLVGS(1)LPDMNKMLDKEDFT(1)MMK	NA	NA	1125700	NA	NA	1	NA	NA	688520	922660	997840	3	NA	1668100	1199900	1249700	3	566370	NA	1065000	1425400	NA	3	916360	NA	741340	1212100	1018100	4	NA	879230	NA	NA	1	NA	NA	912970	1077300	638910	3	NA	NA	1177100	NA	898170
2821	Q9Z1E4	Gys1	Glycogen [starch] synthase, muscle	Q9Z1E4_KLY(1)ES(1)LLVGS(1)LPDMNKMLDKEDFT(1)MMK	NA	NA	1125700	NA	NA	1	NA	NA	688520	922660	997840	3	NA	1668100	1199900	1249700	3	566370	NA	1065000	1425400	NA	3	916360	NA	741340	1212100	1018100	4	NA	879230	NA	NA	1	NA	NA	912970	1077300	638910	3	NA	NA	1177100	NA	898170
2828	Q9Z1X2	Ptdss2	Phosphatidylserine synthase 2	Q9Z1X2_VAGGS(0.045)GS(0.676)ES(0.279)PLLK	NA	NA	NA	549060	NA	1	784250	NA	NA	NA	NA	1	829840	NA	NA	353550	2	NA	1176200	620170	495140	NA	3	NA	NA	354080	NA	NA	1	676460	597340	NA	NA	2	NA	NA	281350	NA	NA	1	NA	NA	NA	NA	NA
2837	Q9Z2D6	Mecp2	Methyl-CpG-binding protein 2	Q9Z2D6_AETSESSGSAPAVPEAS(0.831)AS(0.169)PK	NA	200430	NA	NA	NA	1	257470	332770	NA	94277	NA	3	282520	1050300	NA	3825300	3	225920	NA	NA	NA	NA	1	95339	NA	NA	NA	NA	1	NA	NA	NA	3510300	1	160360	NA	NA	NA	NA	1	NA	NA	NA	NA	NA
2871	A2A690	Tanc2	Protein TANC2	A2A690_ELPLTQAPSAHSSITSGS(0.003)CPGT(0.997)PEMR	NA	NA	NA	NA	NA	0	401150	NA	NA	NA	NA	1	795590	NA	NA	343340	2	NA	NA	NA	290560	NA	1	NA	NA	NA	NA	NA	0	NA	NA	NA	240860	1	NA	NA	NA	238530	NA	1	NA	NA	NA	NA	NA
2898	O08553	Dpysl2	Dihydropyrimidinase-related protein 2	O08553_TVTPAS(0.045)S(0.954)AKT(0.868)S(0.134)PAK	NA	NA	4415300	NA	NA	1	NA	NA	NA	NA	NA	0	42124000	4046500	NA	NA	2	62642000	NA	NA	383700	472720	3	24526000	NA	NA	NA	NA	1	NA	NA	NA	45593000	1	NA	NA	24026000	NA	NA	1	26313000	NA	NA	NA	NA
2904	O35136	Ncam2	Neural cell adhesion molecule 2	O35136_IT(0.595)NHEDGS(0.405)PVNEPNET(0.039)T(0.921)PLT(0.04)EPEK	NA	NA	NA	528880	NA	1	NA	NA	NA	NA	NA	0	NA	NA	342590	455310	2	NA	NA	NA	NA	577290	1	NA	NA	NA	NA	362510	1	NA	NA	NA	431670	1	NA	NA	NA	NA	NA	0	NA	NA	NA	477690	NA
2959	P10637	Mapt	Microtubule-associated protein tau	P10637_ESPPQPPADDGAEEPGS(0.147)ET(0.663)S(0.189)DAK	NA	NA	NA	NA	NA	0	NA	350500	NA	NA	NA	1	333380	105100	NA	NA	2	282440	NA	NA	NA	NA	1	NA	NA	NA	NA	NA	0	NA	NA	NA	NA	0	356820	NA	NA	NA	NA	1	NA	NA	NA	NA	NA
2975	P11798	Camk2b;Camk2a;Camk2d;Camk2g	Calcium/calmodulin-dependent protein kinase type II subunit beta;Calcium/calmodulin-dependent protein kinase type II subunit alpha;Calcium/calmodulin-dependent protein kinase type II subunit delta;Calcium/calmodulin-dependent protein kinase type II subunit gamma	P11798_ES(0.003)S(0.003)ES(0.084)T(0.903)NT(0.007)TIEDEDTK	NA	NA	185790	NA	NA	1	438810	NA	299700	NA	260280	3	552440	116920	407460	NA	3	555370	268220	NA	NA	NA	2	245030	NA	NA	NA	NA	1	464610	NA	NA	NA	1	357060	NA	NA	NA	NA	1	302900	NA	NA	NA	NA
2990	P14873	Map1b	Microtubule-associated protein 1B;MAP1B heavy chain;MAP1 light chain LC1	P14873_DYNASAS(0.017)T(0.935)IS(0.037)PPS(0.009)S(0.002)MEEDK	NA	NA	NA	NA	NA	0	NA	801890	632450	NA	607700	3	NA	NA	459310	263850	2	278510	NA	943260	665490	NA	3	234480	NA	NA	426450	205730	3	NA	433170	1187200	273370	3	NA	NA	NA	NA	NA	0	571990	475950	463070	520180	875010
3031	P27546	Map4	Microtubule-associated protein 4	P27546_AAVGVTGNDIT(0.002)T(0.998)PPNK	1652200	NA	NA	NA	NA	1	942570	1267500	NA	NA	NA	2	1921700	323750	NA	NA	2	2951800	566380	NA	NA	NA	2	NA	443180	NA	NA	NA	1	1191100	NA	1176500	1422000	3	495290	332740	869600	NA	NA	3	NA	NA	1086600	359470	NA
3049	P46096	Syt1	Synaptotagmin-1	P46096_DDDAET(0.993)GLT(0.007)DGEEKEEPKEEEK	NA	5471100	NA	NA	NA	1	7986500	NA	NA	NA	NA	1	NA	381630	NA	2484900	2	NA	NA	3122500	NA	23895000	2	NA	NA	NA	1880500	NA	1	NA	NA	NA	NA	0	NA	3855800	NA	588930	NA	2	NA	1131600	NA	NA	NA
3058	P53986	Slc16a1	Monocarboxylate transporter 1	P53986_EDEAS(0.232)T(0.768)DVDEKPK	NA	NA	NA	NA	NA	0	NA	NA	NA	NA	NA	0	NA	NA	258950	275720	2	NA	NA	428040	NA	NA	1	NA	NA	NA	NA	NA	0	NA	NA	NA	NA	0	NA	NA	NA	NA	NA	0	NA	NA	NA	NA	NA
3077	P61028	Rab8b	Ras-related protein Rab-8B	P61028_GAMGIMLVY(0.998)DIT(0.994)NEKS(0.008)FDNIKNWIR	NA	713590	NA	NA	NA	1	278660	315070	NA	195390	NA	3	NA	487700	707430	NA	2	198310	289820	NA	318980	NA	3	211970	NA	NA	NA	NA	1	370420	NA	NA	NA	1	NA	NA	NA	NA	NA	0	338910	NA	NA	NA	NA
3141	Q3UHL1	Camkv	CaM kinase-like vesicle-associated protein	Q3UHL1_AT(0.989)PAT(0.011)EESTVPATQSSALPAAK	NA	NA	NA	499120	NA	1	NA	49905000	385660	463820	511580	4	788790	160670	1166000	NA	3	NA	968490	545380	385190	525700	4	494390	NA	1206700	NA	388240	3	816400	NA	604640	524400	3	753560	9959800	451640	1416600	896540	5	626690	398210	12922000	329450	2332200
3142	Q3UHL1	Camkv	CaM kinase-like vesicle-associated protein	Q3UHL1_AT(0.263)PAT(0.615)EES(0.087)T(0.034)VPATQSSALPAAK	NA	3823900	NA	NA	NA	1	NA	8146900	815100	NA	NA	2	3198000	3614200	437740	NA	3	499900	4358900	NA	NA	NA	2	2676100	NA	NA	NA	NA	1	3677100	NA	1214800	NA	2	1675900	NA	NA	NA	NA	1	1971000	889930	NA	NA	NA
3154	Q4ACU6	Shank3	SH3 and multiple ankyrin repeat domains protein 3	Q4ACU6_LGAEEERPGT(1)PELAPAPMQAAAVAEPMPSPR	NA	293620	NA	NA	NA	1	468480	425570	NA	NA	NA	2	366600	155830	NA	296320	3	369070	625210	NA	242450	372780	4	392390	NA	NA	386900	281920	3	682980	NA	NA	286520	2	NA	NA	NA	NA	NA	0	299000	NA	NA	NA	NA
3160	Q5HZI2	C2cd4cC2CD4 family	C2 calcium-dependent domain-containing protein 4C	Q5HZI2_HGSLSADDSTPDT(0.821)S(0.178)PGVR	NA	NA	NA	NA	NA	0	342650	NA	NA	NA	NA	1	140630	NA	NA	247380	2	NA	NA	262520	NA	NA	1	NA	NA	NA	NA	NA	0	344700	NA	NA	NA	1	NA	NA	NA	NA	NA	0	NA	NA	NA	NA	NA
3205	Q62188	Dpysl3	Dihydropyrimidinase-related protein 3	Q62188_GS(0.168)PT(0.832)RPNPPVR	NA	NA	NA	NA	25242000	1	NA	15521000	NA	NA	NA	1	26286000	NA	3049500	NA	2	NA	1641800	1737100	NA	NA	2	NA	NA	NA	NA	NA	0	986020	19399000	NA	NA	2	NA	NA	NA	NA	NA	0	NA	NA	NA	13244000	NA
3219	Q64010	Crk	Adapter molecule crk	Q64010_DS(0.162)S(0.162)T(0.671)S(0.005)PGDYVLSVSENSR	496520	NA	NA	NA	NA	1	NA	NA	NA	NA	NA	0	NA	111120	208070	NA	2	NA	NA	NA	NA	NA	0	NA	NA	NA	NA	222150	1	NA	NA	NA	NA	0	382120	NA	NA	NA	NA	1	NA	NA	NA	NA	NA
3222	Q640R3	Hepacam	Hepatocyte cell adhesion molecule	Q640R3_T(0.013)HT(0.929)S(0.067)PPRAPS(0.66)S(0.331)PGR	NA	NA	NA	NA	NA	0	6036300	3738400	NA	NA	NA	2	3737400	NA	2771400	NA	2	NA	NA	NA	NA	3991800	1	3390000	NA	2686800	4529400	2314600	4	NA	NA	NA	NA	0	2911600	1904600	2435600	981260	2563100	5	NA	NA	4166500	NA	NA
3279	Q7TSC1	Prrc2a	Protein PRRC2A	Q7TSC1_EGPEPPEEVPPPT(0.237)T(0.763)PPAPK	NA	NA	NA	NA	NA	0	NA	NA	NA	NA	NA	0	188600	NA	NA	360350	2	NA	NA	475210	NA	302370	2	NA	NA	NA	325270	282940	2	NA	392540	351700	NA	2	NA	NA	NA	356190	NA	1	NA	290870	402330	NA	221810
3332	Q8BJI1	Slc6a17	Sodium-dependent neutral amino acid transporter SLC6A17	Q8BJI1_YGSGYLLAS(0.148)T(0.852)PESEL	NA	NA	162430	NA	NA	1	341510	388090	NA	NA	NA	2	262950	109660	NA	NA	2	210710	NA	NA	NA	NA	1	NA	NA	NA	NA	NA	0	NA	NA	NA	NA	0	NA	172310	NA	NA	NA	1	404050	NA	NA	NA	NA
3344	Q8BTI8	Srrm2	Serine/arginine repetitive matrix protein 2	Q8BTI8_S(0.482)GT(0.482)PPRPGS(0.015)VT(0.02)NMQADECT(0.003)AT(0.997)PQR	NA	NA	NA	NA	NA	0	362830	318260	NA	382130	338410	4	672880	NA	410390	NA	2	245980	453840	403870	383510	NA	4	435880	NA	244650	265690	492830	4	307530	NA	487260	523830	3	NA	160090	332030	NA	NA	2	NA	NA	354870	328210	459740
3352	Q8BWG8	Arrb1	Beta-arrestin-1	Q8BWG8_DDKDEEDDGT(0.863)GS(0.137)PHLNNR	307010	NA	NA	NA	NA	1	672730	NA	NA	NA	NA	1	NA	58379	524310	326560	3	NA	NA	NA	NA	NA	0	NA	NA	NA	NA	NA	0	NA	NA	NA	NA	0	322690	NA	NA	208480	NA	2	NA	NA	591070	NA	NA
3392	Q8K212	Pacs1	Phosphofurin acidic cluster sorting protein 1	Q8K212_DT(0.005)T(0.954)S(0.042)PMELAALEK	NA	NA	NA	NA	NA	0	NA	NA	86240	NA	182310	2	260700	105290	147670	NA	3	NA	NA	283030	187630	215950	3	NA	NA	NA	269530	NA	1	348080	364250	NA	245420	3	NA	NA	132100	268880	NA	2	NA	NA	294480	NA	NA
3410	Q8R3Z5	Cacnb1	Voltage-dependent L-type calcium channel subunit beta-1	Q8R3Z5_ATHPPS(0.136)S(0.136)T(0.727)PPNPLLNR	NA	NA	NA	NA	NA	0	NA	499150	NA	NA	NA	1	619450	226700	NA	NA	2	622010	NA	NA	NA	NA	1	443890	NA	NA	533050	NA	2	475500	NA	NA	NA	1	NA	NA	NA	NA	NA	0	412950	NA	403750	NA	NA
3483	Q9D3A8	Nos1ap	Carboxyl-terminal PDZ ligand of neuronal nitric oxide synthase protein	Q9D3A8_DGGSHIDSTVSPHPQEPMLT(0.594)AS(0.406)PR	NA	393260	NA	NA	NA	1	651770	580470	NA	NA	NA	2	468530	NA	352330	530690	3	367050	NA	NA	NA	605750	2	511390	NA	341610	301240	NA	3	670490	181740	NA	NA	2	NA	NA	NA	438660	NA	1	NA	NA	NA	NA	336210
3484	Q9D415	Dlgap1	Disks large-associated protein 1	Q9D415_SLDSLDPAGLLT(0.885)S(0.115)PK	NA	NA	NA	NA	NA	0	NA	NA	NA	NA	NA	0	255490	NA	181670	NA	2	NA	NA	NA	NA	189990	1	NA	275480	NA	NA	NA	1	NA	NA	NA	NA	0	NA	180280	173160	NA	NA	2	NA	187140	NA	125050	157510
3493	Q9DBS2	Tprg1l	Tumor protein p63-regulated gene 1-like protein	Q9DBS2_DTVDSAGT(0.002)S(0.015)PT(0.975)AVLAAGEDAGAGRPGAGT(0.008)PLR	NA	1321200	NA	NA	NA	1	NA	NA	NA	NA	1163500	1	NA	NA	150950	2720600	2	NA	2186800	NA	254720	1156900	3	NA	963760	NA	NA	334440	2	1313700	NA	1114800	NA	2	NA	NA	196320	NA	NA	1	1779000	NA	NA	NA	1345300
3535	Q9QYR6	Map1a	Microtubule-associated protein 1A;MAP1A heavy chain;MAP1 light chain LC2	Q9QYR6_AELEEMEEVHPS(0.046)DEEEEET(0.954)K	NA	NA	NA	NA	410400	1	NA	NA	34291000	94102	6899000	3	14720000	5972300	128160	255830	4	13852000	16084000	NA	NA	11114000	3	8550600	5258700	NA	NA	NA	2	NA	NA	NA	NA	0	NA	290280	293830	9411900	519220	4	NA	423320	209250	NA	188630
3556	Q9WTK7	Stk11	Serine/threonine-protein kinase STK11	Q9WTK7_IDS(0.332)T(0.668)EVIYQPR	NA	NA	NA	NA	368680	1	NA	NA	NA	243180	191320	2	431120	NA	294950	NA	2	NA	NA	NA	NA	NA	0	NA	NA	NA	NA	NA	0	NA	NA	NA	329840	1	340850	NA	NA	NA	NA	1	NA	NA	NA	NA	NA
3576	Q9Z1E4	Gys1	Glycogen [starch] synthase, muscle	Q9Z1E4_KLY(1)ES(1)LLVGS(1)LPDMNKMLDKEDFT(1)MMK	NA	NA	1125700	NA	NA	1	NA	NA	688520	922660	997840	3	NA	1668100	1199900	1249700	3	566370	NA	1065000	1425400	NA	3	916360	NA	741340	1212100	1018100	4	NA	879230	NA	NA	1	NA	NA	912970	1077300	638910	3	NA	NA	1177100	NA	898170
3590	Q9Z2W0	Dnpep	Aspartyl aminopeptidase	Q9Z2W0_GT(1)PEPGPLGATDER	NA	NA	NA	NA	NA	0	1487000	NA	569350	NA	NA	2	NA	235780	NA	954050	2	NA	1079000	NA	576940	602250	3	549030	241370	427790	NA	708980	4	725450	988000	851930	NA	3	NA	641310	480730	NA	NA	2	NA	480840	NA	462600	760430
3608	P20357	Map2	Microtubule-associated protein 2	P20357_GHDLSPLASDILT(0.001)NT(0.002)S(0.006)GS(0.032)MDEGDDY(0.957)LPPT(0.001)TPAVEK	NA	NA	NA	NA	1125600	1	1276900	585310	720440	NA	NA	3	1704100	NA	NA	654800	2	NA	NA	NA	1641400	393800	2	NA	NA	NA	NA	398520	1	596360	NA	NA	NA	1	NA	NA	NA	NA	NA	0	353790	NA	251670	496400	1381100
3630	Q60974	Ncor1	Nuclear receptor corepressor 1	Q60974_KS(0.204)KS(0.68)PIPGQS(0.089)Y(0.083)LGT(0.903)ERPS(0.026)S(0.026)VS(0.07)S(0.07)VHS(0.209)EGDY(0.64)HR	NA	NA	312630	NA	NA	1	2036000	NA	NA	NA	NA	1	2575200	671780	NA	NA	2	1314700	2291000	NA	NA	NA	2	1994600	NA	NA	NA	NA	1	1820200	767290	NA	NA	2	NA	1146100	NA	NA	NA	1	NA	NA	NA	NA	NA
3632	Q61136	Prpf4b	Serine/threonine-protein kinase PRP4 homolog	Q61136_LCDFGSASHVADNDIT(0.023)PY(0.916)LVS(0.061)R	NA	NA	177630	NA	NA	1	NA	NA	NA	NA	NA	0	798970	141690	303010	NA	3	604440	NA	NA	NA	NA	1	NA	NA	NA	NA	313530	1	NA	NA	NA	302620	1	NA	NA	NA	NA	NA	0	NA	NA	281750	242770	NA
3641	Q80UU9	Pgrmc2	Membrane-associated progesterone receptor component 2	Q80UU9_LLKPGEEPS(0.016)EY(0.864)T(0.12)DEEDTK	9217500	NA	NA	NA	NA	1	NA	NA	NA	NA	NA	0	NA	1118100	6706600	7869800	3	NA	13405000	NA	NA	NA	1	NA	NA	NA	NA	6837700	1	8766900	NA	NA	NA	1	NA	5974900	NA	NA	NA	1	4788300	NA	NA	NA	NA
3646	Q8BLF1	Nceh1	Neutral cholesterol ester hydrolase 1	Q8BLF1_IS(0.662)Y(0.599)Y(0.599)DQLCT(0.07)T(0.07)MAEELNAVIVS(0.322)IEY(0.678)R	NA	NA	NA	NA	NA	0	917360	1559000	1442100	NA	3003300	4	NA	NA	1754800	2105900	2	NA	1463500	1794100	NA	1806100	3	1362000	NA	NA	3259200	2221000	3	1171000	NA	1855200	NA	2	NA	NA	NA	2065100	NA	1	NA	2107900	1753700	2975300	NA
3647	Q8BLF1	Nceh1	Neutral cholesterol ester hydrolase 1	Q8BLF1_IS(0.662)Y(0.599)Y(0.599)DQLCT(0.07)T(0.07)MAEELNAVIVS(0.322)IEY(0.678)R	NA	NA	NA	NA	NA	0	917360	1559000	1442100	NA	3003300	4	NA	NA	1754800	2105900	2	NA	1463500	1794100	NA	1806100	3	1362000	NA	NA	3259200	2221000	3	1171000	NA	1855200	NA	2	NA	NA	NA	2065100	NA	1	NA	2107900	1753700	2975300	NA
3648	Q8BLF1	Nceh1	Neutral cholesterol ester hydrolase 1	Q8BLF1_IS(0.105)Y(0.099)Y(0.373)DQLCT(0.712)T(0.712)MAEELNAVIVS(0.311)IEY(0.689)R	NA	NA	NA	1701700	NA	1	917360	1559000	1442100	NA	3003300	4	NA	845100	1754800	2105900	3	NA	1463500	1794100	NA	1806100	3	NA	NA	NA	3259200	2221000	2	1171000	NA	1855200	NA	2	NA	NA	NA	2065100	NA	1	NA	2107900	1753700	2975300	NA
3659	Q8R2S9	Actr8	Actin-related protein 8	Q8R2S9_NTRLCLAYGGSDVS(0.004)RCFY(0.996)WLMQR	NA	NA	NA	NA	3154100	1	NA	NA	NA	1577300	1629200	2	NA	683470	2087200	2952700	3	2898900	NA	2291300	2353800	2939900	4	1241800	NA	1452800	NA	1380500	3	NA	NA	2657500	NA	1	NA	NA	NA	NA	1466500	1	1329600	1553500	2359300	1633400	2264600
3676	Q9Z1E4	Gys1	Glycogen [starch] synthase, muscle	Q9Z1E4_KLY(1)ES(1)LLVGS(1)LPDMNKMLDKEDFT(1)MMK	NA	NA	1125700	NA	NA	1	NA	NA	688520	922660	997840	3	NA	1668100	1199900	1249700	3	566370	NA	1065000	1425400	NA	3	916360	NA	741340	1212100	1018100	4	NA	879230	NA	NA	1	NA	NA	912970	1077300	638910	3	NA	NA	1177100	NA	898170
[truncated: 1 more columns]

## Sheet: absent in WTEGCGEE
	Leading.proteins	Gene.names	Protein.names	Phospho..STY..Probabilities	WT_NT.1.1	WT_NT.2.1	WT_NT.3.1	WT_NT.4.1	WT_NT.5.1	COUNT_WT	WT_EGCG.1.1	WT_EGCG.2.1	WT_EGCG.3.1	WT_EGCG.4.1	WT_EGCG.5.1	COUNT.WT_EGCG	WT_EGCG_EE.1.1	WT_EGCG_EE.2.1	WT_EGCG_EE.3.1	WT_EGCG_EE.4.1	COUNT_WT_EGCG_EE	WT_EE.1.1	WT_EE.2.1	WT_EE.3.1	WT_EE.4.1	WT_EE.5.1	COUNT_WT_EE	TG_NT.1.1	TG_NT.2.1	TG_NT.3.1	TG_NT.4.1	TG_NT.5.1	COUNT_TG	TG_EGCG.1.1	TG_EGCG.2.1	TG_EGCG.3.1	TG_EGCG.4.1	COUNT.TG_EGCG	TG_EGCG_EE.1.1	TG_EGCG_EE.2.1	TG_EGCG_EE.3.1	TG_EGCG_EE.4.1	TG_EGCG_EE.5.1	X	TG_EE.1.1	TG_EE.2.1	TG_EE.3.1	TG_EE.4.1	TG_EE.5.1
19	A2AJI0	Map7d1	MAP7 domain-containing protein 1	A2AJI0_RSS(1)QPS(0.985)PT(0.007)T(0.007)VPASDSPPAK	361420	635070	133400	1008500	1967100	5	NA	NA	546210	696220	1605700	3	NA	NA	NA	2129400	1	NA	1357700	1213700	752600	NA	3	NA	230020	NA	651750	NA	2	2488400	754450	1702100	744090	4	662200	NA	582300	NA	639680	3	447320	NA	623720	NA	898320
23	A2ALU4	Shroom2	Protein Shroom2	A2ALU4_DS(0.001)CS(0.04)S(0.958)PPS(0.001)LNYGK	578320	338240	169730	433830	663620	5	735380	389780	NA	247950	319640	4	542260	NA	NA	NA	1	380260	550510	453360	NA	421150	4	311740	137200	NA	545440	325970	4	415450	299660	NA	523690	3	516510	NA	380740	NA	283530	3	NA	NA	300380	NA	322150
32	A2AQ25	Skt	Sickle tail protein	A2AQ25_IGGKS(1)PPPPPPPPR	378000	275700	261790	NA	466810	4	NA	260590	301900	177670	173040	4	NA	NA	NA	NA	0	NA	NA	306110	242090	194930	3	NA	432590	255380	486210	280380	4	333840	NA	260680	165990	3	NA	333510	NA	300880	183060	3	367230	NA	307960	308730	195810
41	A6H8H5	Kcnb2	Potassium voltage-gated channel subfamily B member 2	A6H8H5_DSVDDNHLS(1)PSR	280770	210660	NA	195720	907400	4	425070	232090	NA	NA	NA	2	376990	NA	NA	NA	1	281810	300560	NA	NA	NA	2	NA	NA	NA	NA	NA	0	324000	NA	NA	NA	1	195780	200610	NA	NA	NA	2	NA	NA	NA	NA	NA
127	O35188	Cx3cl1	Fractalkine;Processed fractalkine	O35188_S(0.877)LGS(0.123)EEINPVHTDNFQER	424750	257570	219820	261440	NA	4	NA	NA	NA	362720	NA	1	521890	NA	NA	NA	1	546450	NA	NA	NA	NA	1	316570	NA	NA	329660	237410	3	467350	296380	NA	324930	3	NA	201830	NA	NA	NA	1	249640	329200	NA	242920	NA
128	O35188	Cx3cl1	Fractalkine;Processed fractalkine	O35188_S(0.024)LGS(0.976)EEINPVHTDNFQER	1052400	258850	222500	689290	754800	5	1352900	1008600	344580	666640	NA	4	539920	NA	NA	NA	1	923670	824050	372770	691980	595480	5	290330	371530	322290	329660	308680	5	844500	306090	800300	641330	4	782940	506820	312540	273740	NA	4	NA	329200	728840	478550	611690
138	O35551	Rabep1	Rab GTPase-binding effector protein 1	O35551_AQS(0.84)T(0.16)DSLGTSSSLQSK	134880	214570	NA	144890	NA	3	479410	169750	NA	NA	NA	2	164400	NA	NA	NA	1	182100	NA	NA	NA	NA	1	232090	NA	NA	NA	NA	1	218670	NA	NA	NA	1	133050	NA	150950	NA	NA	2	103110	NA	165840	NA	NA
147	O35691	Pnn	Pinin	O35691_ESRQES(1)DPEDDDVK	NA	258330	NA	241080	410360	3	238170	205460	NA	NA	NA	2	NA	NA	NA	128820	1	170500	NA	157580	NA	240230	3	NA	NA	NA	NA	NA	0	230320	267360	NA	196680	3	184060	NA	NA	NA	NA	1	NA	NA	339440	NA	432970
151	O35927	Ctnnd2	Catenin delta-2	O35927_GGS(1)PLTTT(0.002)QGGS(0.997)PT(0.001)K	522400	438210	NA	563050	772450	4	690580	NA	112630	NA	NA	2	NA	NA	294040	NA	1	533930	NA	629010	389980	452040	4	356210	NA	397860	NA	467330	3	NA	NA	NA	363490	1	294120	256610	NA	NA	85246	3	204800	NA	544250	430110	331490
200	O88343	Slc4a4	Electrogenic sodium bicarbonate cotransporter 1	O88343_IS(0.011)ENY(0.022)S(0.987)DKS(0.98)DVENADESSSSILK	907250	NA	261140	1556100	401050	4	1291800	1488500	NA	NA	471320	3	1252400	NA	NA	NA	1	1350200	1941500	1033900	NA	291030	4	668230	NA	NA	NA	802760	2	1979300	877440	647540	817490	4	NA	NA	NA	NA	NA	0	665660	NA	NA	NA	261280
314	P08553	Nefm	Neurofilament medium polypeptide	P08553_AEEEGGS(1)EEEGSDRSPQESK	NA	12680000	NA	15701000	39606000	3	15079000	2139600	2971900	17159000	NA	4	NA	NA	NA	NA	0	NA	NA	12968000	6594400	12741000	3	5252300	NA	19690000	NA	1531200	3	NA	NA	3072200	NA	1	NA	NA	4565200	NA	799920	2	NA	10804000	2274800	9856600	NA
315	P08553	Nefm	Neurofilament medium polypeptide	P08553_AEEEGGS(0.027)EEEGS(0.929)DRS(0.044)PQESKK	152870	NA	NA	1321700	167420	3	3906900	8631200	NA	NA	1350700	3	NA	NA	NA	102200	1	1162500	NA	NA	NA	1858400	2	NA	NA	90652	NA	NA	1	1014500	NA	NA	1036000	2	NA	NA	NA	NA	NA	0	NA	NA	NA	95172	135340
357	P11499	Hsp90aa1;Hsp90ab1	Heat shock protein HSP 90-alpha;Heat shock protein HSP 90-beta	P11499_IEDVGS(0.217)DEEDDS(0.783)GK	522170	NA	157990	NA	707670	3	NA	715600	NA	184360	313580	3	698610	NA	NA	NA	1	671370	NA	NA	NA	NA	1	NA	NA	NA	NA	NA	0	NA	434450	NA	NA	1	NA	NA	280470	NA	NA	1	NA	NA	NA	NA	NA
380	P14873	Map1b	Microtubule-associated protein 1B;MAP1B heavy chain;MAP1 light chain LC1	P14873_AS(0.898)LS(0.102)PMDEPVPDS(0.178)ES(0.822)PVEK	349710	NA	NA	4757200	2801900	3	2300800	1111400	2416500	872940	2065200	5	NA	173860	NA	NA	1	NA	1190300	596990	2774000	742130	4	263270	NA	NA	NA	514670	2	1007500	NA	405980	NA	2	2675000	300000	270500	1213100	317960	5	845930	1249900	2027700	NA	4510600
382	P14873	Map1b	Microtubule-associated protein 1B;MAP1B heavy chain;MAP1 light chain LC1	P14873_AS(0.385)LS(0.615)PMDEPVPDS(0.761)ES(0.239)PVEK	3518700	NA	NA	576950	462560	3	NA	NA	NA	619290	NA	1	NA	NA	NA	354870	1	562080	NA	NA	NA	NA	1	NA	907560	NA	NA	NA	1	NA	NA	NA	508260	1	2769600	NA	NA	194850	209380	3	NA	NA	NA	1658700	NA
403	P14873	Map1b	Microtubule-associated protein 1B;MAP1B heavy chain;MAP1 light chain LC1	P14873_GS(0.247)AES(0.663)PDEGIT(0.05)T(0.02)T(0.02)EGEGECEQTPEELEPVEK	2557400	908910	541930	NA	NA	3	NA	2693900	NA	1233700	NA	2	NA	354540	NA	NA	1	NA	NA	NA	NA	NA	0	1413900	448690	NA	NA	NA	2	NA	1366200	NA	NA	1	1289600	814460	NA	NA	NA	2	770280	NA	NA	NA	NA
417	P14873	Map1b	Microtubule-associated protein 1B;MAP1B heavy chain;MAP1 light chain LC1	P14873_SLMS(1)S(1)PEDLTK	153140	110950	NA	NA	224200	3	NA	456680	NA	NA	NA	1	NA	NA	NA	NA	0	316820	295110	157820	160560	283350	5	NA	89298	NA	NA	258690	2	NA	NA	447270	360610	2	NA	NA	NA	NA	NA	0	NA	NA	NA	NA	214230
457	P16330	Cnp	2,3-cyclic-nucleotide 3-phosphodiesterase	P16330_HFIS(1)GDEPK	298080	245030	95329	NA	NA	3	641600	NA	257990	NA	NA	2	238350	NA	NA	NA	1	233590	NA	NA	NA	NA	1	122670	NA	NA	NA	NA	1	NA	222740	NA	NA	1	NA	97725	NA	NA	NA	1	119360	258370	NA	NA	NA
463	P17182	Eno1;Eno3;Eno2	Alpha-enolase;Beta-enolase;Gamma-enolase	P17182_IEEELGS(1)K	227940	171420	NA	NA	224190	3	240280	201360	NA	NA	NA	2	207150	NA	NA	NA	1	171920	141240	175050	102210	189840	5	147230	NA	NA	NA	NA	1	136060	NA	137510	NA	2	NA	NA	NA	NA	NA	0	NA	NA	97221	NA	147800
520	P20357	Map2	Microtubule-associated protein 2	P20357_EES(0.014)Y(0.005)ES(0.773)S(0.192)GEHES(0.014)LT(0.002)MESLKPDEGK	1333000	NA	879600	1535700	1524200	4	NA	1013500	1947300	757480	NA	3	NA	NA	NA	1662300	1	NA	NA	NA	1440000	618260	2	NA	NA	NA	NA	NA	0	NA	1032400	NA	NA	1	1101700	365930	856260	2043000	NA	4	1153000	NA	NA	1019000	NA
600	P28867	Prkcd	Protein kinase C delta type;Protein kinase C delta type regulatory subunit;Protein kinase C delta type catalytic subunit	P28867_PQLS(0.997)FS(0.003)DK	878090	663920	390870	220140	209780	5	2672500	843240	524680	390710	570480	5	1084400	NA	NA	NA	1	775660	513300	476470	394770	731150	5	282870	357950	558310	724690	396940	5	808420	1194000	475990	817700	4	470850	279450	386940	172390	118660	5	638120	296100	405000	448060	341680
620	P34152	Ptk2	Focal adhesion kinase 1	P34152_LQPQEIS(0.997)PPPT(0.003)ANLDR	323160	231450	149830	NA	NA	3	347550	328510	181640	298700	NA	4	NA	NA	NA	NA	0	325930	430990	299320	NA	NA	3	322540	129940	NA	317860	NA	3	338580	NA	220850	NA	2	362650	175110	NA	NA	NA	2	241000	NA	NA	263150	NA
636	P39447	Tjp1	Tight junction protein ZO-1	P39447_VQIPVSHPDPEPVS(0.999)DNEDDSYDEEVHDPR	NA	798790	NA	533890	647340	3	736230	726820	429010	321810	NA	4	672250	NA	NA	NA	1	771440	590180	747710	645490	636100	5	NA	NA	583230	NA	469740	2	697770	713730	NA	464210	3	892670	NA	422770	432020	NA	3	381890	NA	NA	NA	459920
768	P63101	Ywhaz	14-3-3 protein zeta/delta	P63101_VVS(0.009)S(0.991)IEQK	370680	119340	NA	NA	432070	3	150690	NA	NA	NA	NA	1	176070	NA	NA	NA	1	NA	NA	NA	144090	NA	1	154180	78191	NA	NA	NA	2	NA	NA	297950	NA	1	NA	NA	NA	NA	144820	1	NA	NA	NA	NA	NA
809	P70441	Slc9a3r1	Na(+)/H(+) exchange regulatory cofactor NHE-RF1	P70441_S(0.655)AS(0.305)S(0.041)DTSEELNSQDSPK	1440300	NA	NA	1149100	1274300	3	NA	NA	NA	NA	NA	0	NA	NA	NA	NA	0	NA	NA	NA	NA	NA	0	NA	NA	NA	NA	NA	0	NA	NA	NA	NA	0	NA	NA	NA	NA	NA	0	NA	NA	NA	NA	NA
821	Q60817	Naca	Nascent polypeptide-associated complex subunit alpha;Nascent polypeptide-associated complex subunit alpha, muscle-specific form	Q60817_VQGEAVSNIQENTQTPT(0.046)VQEES(0.948)EEEEVDET(0.005)GVEVK	1184400	821970	953250	NA	NA	3	NA	NA	NA	NA	NA	0	1611200	NA	NA	NA	1	NA	1360400	NA	NA	NA	1	1277000	265330	NA	NA	NA	2	NA	NA	NA	NA	0	1483700	NA	NA	NA	NA	1	NA	NA	NA	NA	NA
846	P97492	Rgs14	Regulator of G-protein signaling 14	P97492_S(1)LPLGVEELGQLPLAEGPCGRPLRK	148140	130660	NA	84655	NA	3	NA	459980	NA	NA	NA	1	NA	NA	NA	NA	0	NA	280980	NA	NA	NA	1	NA	NA	133780	NA	NA	1	NA	NA	NA	NA	0	116180	NA	NA	NA	NA	1	113470	NA	NA	NA	NA
870	Q02819	Nucb1	Nucleobindin-1	Q02819_AQRLS(0.999)QET(0.001)EALGR	268070	217890	127280	NA	NA	3	665230	378800	NA	NA	NA	2	369800	NA	NA	NA	1	394180	276740	NA	NA	NA	2	152070	106770	NA	NA	NA	2	344670	433580	NA	NA	2	364000	NA	NA	NA	NA	1	118360	NA	NA	NA	NA
877	Q03517	Scg2	Secretogranin-2;Secretoneurin	Q03517_EHLGPGS(0.993)S(0.007)QEMER	NA	NA	610640	1445700	1351100	3	1864500	1257200	NA	474080	NA	3	726270	NA	NA	NA	1	NA	468220	NA	NA	NA	1	NA	NA	NA	NA	NA	0	2959600	NA	NA	NA	1	478720	411820	593100	NA	488020	4	361770	831220	NA	864010	NA
893	Q05A62	Dnal1	Dynein light chain 1, axonemal	Q05A62_LSLS(0.837)T(0.163)NCIEK	169720	133410	NA	NA	164660	3	NA	222990	80879	101720	NA	3	NA	NA	NA	NA	0	156240	NA	NA	132920	84323	3	NA	NA	NA	NA	109750	1	138260	178120	160070	186620	4	NA	NA	117160	81081	NA	2	NA	NA	65816	NA	98520
910	Q0VBF8	0	Protein stum homolog	Q0VBF8_GAS(0.001)S(0.013)S(0.716)S(0.27)GVVVQVR	417560	336160	NA	286760	NA	3	NA	NA	NA	156420	NA	1	322220	NA	NA	NA	1	NA	233520	NA	200050	115460	3	NA	90663	NA	190930	NA	2	280440	NA	188060	132010	3	NA	NA	NA	NA	78642	1	NA	NA	NA	NA	NA
954	Q3UE31	0	Uncharacterized protein KIAA0930 homolog	Q3UE31_VS(0.002)T(0.006)GDT(0.205)S(0.776)PCGT(0.004)EDS(0.003)S(0.004)PASPMHER	428540	411190	NA	260110	465230	4	460200	355070	NA	NA	NA	2	NA	NA	NA	299140	1	412770	NA	278910	315300	NA	3	NA	152730	237470	NA	NA	2	244050	NA	NA	NA	1	NA	NA	153100	NA	NA	1	346140	NA	NA	NA	NA
987	Q3UJU9	Rmdn3	Regulator of microtubule dynamics protein 3	Q3UJU9_S(0.02)HS(0.979)LPNS(0.001)LDYAQASER	1416100	NA	676310	437120	540740	4	3050300	NA	387470	NA	NA	2	677960	NA	NA	NA	1	2422900	NA	352730	393450	NA	3	470500	590450	NA	782580	424820	4	606290	560660	NA	379580	3	763320	527820	387410	NA	NA	3	398730	443840	443100	515540	NA
1024	Q3V3V9	Rltpr	Leucine-rich repeat-containing protein 16C	Q3V3V9_KAGS(1)DGDIMDSSTETPPISIK	575610	462610	163280	381070	568610	5	826510	1319200	284950	379770	NA	4	871020	NA	NA	NA	1	696860	591980	NA	NA	NA	2	563470	NA	331040	301010	NA	3	NA	343750	NA	NA	1	634740	383890	317090	NA	NA	3	669020	239670	412420	NA	343820
1057	Q52KI8	Srrm1	Serine/arginine repetitive matrix protein 1	Q52KI8_RRS(1)PS(1)PAPPPPPPPPPPR	957500	963770	409750	1268900	NA	4	899450	NA	648100	335650	NA	3	1089100	NA	NA	NA	1	780640	1219100	NA	NA	276440	3	651290	NA	NA	344040	NA	2	870750	803370	NA	NA	2	699070	164080	NA	731750	529920	4	505750	530990	NA	NA	467640
1151	Q60855	Ripk1	Receptor-interacting serine/threonine-protein kinase 1	Q60855_QPDMS(0.81)LDNIKMAS(0.095)S(0.095)DLLEKTDLDSGGFGK	NA	2451000	2526100	2377100	3961000	4	1366600	NA	1653700	NA	NA	2	NA	843060	NA	NA	1	NA	NA	NA	NA	NA	0	2927800	NA	NA	NA	NA	1	NA	3091200	NA	NA	1	3722400	607990	1995000	NA	NA	3	1229500	NA	2774700	NA	NA
1178	Q61074	Ppm1g	Protein phosphatase 1G	Q61074_RKLEEALS(0.808)T(0.192)EGAEDTGNSDK	255650	123580	146460	NA	NA	3	334670	NA	101140	NA	NA	2	490160	NA	NA	NA	1	164740	327710	NA	NA	NA	2	139850	NA	210330	NA	NA	2	NA	NA	NA	NA	0	298160	NA	170110	NA	NA	2	NA	241280	NA	NA	NA
1198	Q61301	Ctnna2	Catenin alpha-2	Q61301_TSAT(0.004)S(0.996)PIILK	270220	NA	169480	117850	NA	3	NA	327380	NA	126410	NA	2	255800	NA	NA	NA	1	203380	NA	NA	NA	NA	1	284680	NA	NA	NA	NA	1	NA	250530	NA	NA	1	NA	215190	NA	NA	134080	2	161660	NA	NA	NA	NA
1208	Q61548	Snap91	Clathrin coat assembly protein AP180	Q61548_KPGNNEGS(1)GAPS(1)PLSK	1212300	1239300	271390	1727400	2288000	5	1970300	2108700	821890	800200	648440	5	2680100	NA	NA	NA	1	1700300	2002100	1769600	1341000	1914900	5	1136700	200100	NA	1151300	1484800	4	1852700	1068300	1784100	1803000	4	1112600	852760	953400	476990	NA	4	629060	782730	1397100	1537900	1656300
1232	Q61845	Meig1	Meiosis-expressed gene 1 protein	Q61845_MAT(1)S(1)DVKPKS(0.369)IS(0.631)R	776850	873330	58509	NA	NA	3	941280	129470	NA	NA	144620	3	1378200	NA	NA	NA	1	NA	NA	NA	NA	232810	1	375610	NA	116300	543600	NA	3	NA	NA	NA	NA	0	NA	569210	329650	1138800	NA	3	361540	572160	NA	NA	947870
1233	Q61845	Meig1	Meiosis-expressed gene 1 protein	Q61845_MAT(1)S(1)DVKPKS(0.036)IS(0.965)R	776850	873330	58509	NA	NA	3	941280	129470	NA	NA	144620	3	1378200	NA	NA	NA	1	NA	NA	NA	NA	232810	1	375610	NA	116300	543600	NA	3	NA	NA	NA	NA	0	NA	569210	329650	1138800	NA	3	361540	572160	NA	NA	947870
1243	Q62172	Ralbp1	RalA-binding protein 1	Q62172_T(0.009)GEPS(0.991)PPHDVLHEPPDTVSDDDK	287970	904990	NA	441300	NA	3	763790	686750	257980	425530	NA	4	NA	NA	NA	458500	1	563590	642420	NA	NA	929110	3	NA	NA	NA	NA	437480	1	1605100	900100	587070	773220	4	449790	NA	NA	NA	198850	2	386190	NA	250740	291720	431120
1307	Q66L44	Dos	Protein Dos	Q66L44_SGDSSGSGSGGGGAAPAFPPPPES(1)PPALRPK	459700	363950	211470	NA	NA	3	778550	515340	NA	232600	NA	3	716910	NA	NA	NA	1	479540	421710	NA	NA	372320	3	469200	NA	NA	NA	NA	1	397420	412960	NA	453470	3	NA	NA	359750	NA	282880	2	360500	NA	NA	NA	328370
1319	Q68FF6	Git1	ARF GTPase-activating protein GIT1	Q68FF6_HGS(0.057)GADS(0.536)DY(0.408)ENTQSGDPLLGLEGK	NA	NA	411070	382520	1131400	3	NA	1625500	485300	NA	571060	3	NA	NA	949270	NA	1	945820	NA	NA	959340	1012400	3	NA	276210	NA	1005900	1013700	3	NA	539710	NA	959010	2	842720	751550	936490	NA	297200	4	1198100	570250	930710	719070	884980
1322	Q68FF6	Git1	ARF GTPase-activating protein GIT1	Q68FF6_SQSELDDQHDYDSVAS(0.997)DEDT(0.003)DQEPLPSAGATR	4665700	NA	778520	4050600	NA	3	3227400	4761000	1849500	2196500	1609500	5	NA	NA	2164200	NA	1	4817700	NA	NA	2762100	3017600	3	2589300	NA	2597300	1926100	3429700	4	3824200	NA	4245400	3324200	3	NA	NA	1945200	NA	NA	1	NA	2572400	2433900	2496400	2765500
1419	Q6PAM0	Prkab2	5-AMP-activated protein kinase subunit beta-2	Q6PAM0_DLS(0.016)S(0.185)S(0.8)PPGPYGQEMYVFR	NA	206300	131690	NA	202040	3	482890	645910	323250	NA	NA	3	NA	NA	423830	NA	1	300950	342300	NA	NA	NA	2	NA	185200	NA	254680	NA	2	NA	NA	NA	NA	0	228420	192170	NA	NA	NA	2	221550	265150	NA	NA	NA
1455	Q6PGF3	Med16	Mediator of RNA polymerase II transcription subunit 16	Q6PGF3_PSCLPVYTATSDT(0.001)QDS(0.087)MS(0.902)LLFRLLT(0.01)K	393340	NA	267290	217560	NA	3	NA	NA	281320	213740	196810	3	NA	NA	NA	NA	0	NA	NA	NA	NA	NA	0	NA	NA	NA	NA	NA	0	NA	NA	NA	NA	0	NA	NA	NA	NA	NA	0	NA	463610	NA	NA	NA
1461	Q6PIC6	Atp1a3	Sodium/potassium-transporting ATPase subunit alpha-3	Q6PIC6_YNTDCVQGLT(0.027)HS(0.973)K	564900	217340	NA	1018400	NA	3	1146100	NA	228710	NA	NA	2	538340	NA	NA	NA	1	601120	NA	NA	NA	NA	1	NA	NA	NA	NA	NA	0	409500	602470	856080	584440	4	486430	NA	NA	NA	NA	1	NA	395300	NA	407220	NA
1526	Q7TQD2	Tppp	Tubulin polymerization-promoting protein	Q7TQD2_T(1)PPKS(1)PGDPAR	NA	102390000	4443700	32840000	168030000	4	131480000	23609000	65377000	13533000	NA	4	NA	NA	NA	NA	0	4101100	NA	191400000	912210	58573000	4	119290000	165350	67483000	1309800	NA	4	135500000	3249200	286980	NA	3	564700	NA	24927000	NA	NA	2	NA	1110100	72815000	NA	NA
1531	Q7TQF7	Amph	Amphiphysin	Q7TQF7_AALPAGEGGS(1)PEGAK	NA	29809000	NA	84077000	54933000	3	39046000	73331000	25966000	19977000	NA	4	NA	15240000	NA	NA	1	35744000	78832000	31557000	52066000	30043000	5	28137000	NA	28991000	62617000	NA	3	64238000	31184000	37410000	31645000	4	27275000	49521000	39796000	56470000	NA	4	21537000	NA	27887000	59745000	29698000
1567	Q80TL4	Kiaa1045	Protein KIAA1045	Q80TL4_RLTEAPSCSVSISHVGPIADS(0.598)S(0.402)PAASSSK	3698600	NA	1499800	2775800	NA	3	5229700	NA	NA	NA	NA	1	NA	NA	NA	NA	0	NA	NA	NA	NA	NA	0	NA	NA	NA	NA	NA	0	NA	3686100	NA	NA	1	NA	NA	NA	NA	NA	0	NA	NA	3954500	NA	NA
1580	Q80TZ3	Dnajc6	Putative tyrosine-protein phosphatase auxilin	Q80TZ3_PQS(0.002)S(0.002)MPHS(0.026)S(0.969)PQNRPNY(0.001)NVSFSAMPAGQSER	NA	686670	NA	480680	1944600	3	2963100	1165100	NA	753720	NA	3	1446100	NA	NA	NA	1	989160	1397000	894840	1115900	NA	4	1257600	167220	1033800	1013600	NA	4	2386000	367720	575560	345720	4	557880	372060	1132000	NA	824600	4	584220	NA	1392000	552420	NA
1590	Q80U19	Daam2	Disheveled-associated activator of morphogenesis 2	Q80U19_ELGS(0.978)T(0.022)EDIYITSR	357370	210760	NA	186440	NA	3	380760	370000	NA	NA	NA	2	NA	NA	NA	NA	0	454990	NA	NA	NA	NA	1	175180	NA	210410	NA	NA	2	232530	346460	238370	NA	3	NA	NA	NA	NA	NA	0	186090	NA	NA	NA	NA
1597	Q80U28	Madd	MAP kinase-activating death domain protein	Q80U28_AT(0.18)LS(0.742)DS(0.078)EIETNSATSAIFGK	NA	NA	347590	492810	512860	3	564850	NA	262810	NA	NA	2	NA	NA	NA	471600	1	NA	NA	NA	NA	NA	0	NA	NA	NA	NA	NA	0	NA	NA	NA	NA	0	NA	NA	285630	NA	NA	1	NA	428090	496870	NA	NA
1628	Q80WG5	Lrrc8a	Volume-regulated anion channel subunit LRRC8A	Q80WG5_S(1)RIEQGIVDR	228660	226730	102400	NA	NA	3	436650	NA	267050	NA	NA	2	275410	NA	NA	NA	1	191200	NA	NA	NA	NA	1	NA	NA	432490	NA	NA	1	294840	296210	436270	NA	3	311860	162950	166470	NA	NA	3	110180	280400	NA	NA	337630
1644	Q80X80	C2cd2l	C2 domain-containing protein 2-like	Q80X80_VDGKLDS(0.982)PS(0.019)RS(0.022)PS(0.976)K	171570	241520	NA	NA	455380	3	336400	380170	NA	NA	NA	2	380760	NA	NA	NA	1	216360	246970	NA	251210	355680	4	277640	NA	NA	252280	165540	3	336330	NA	221480	180580	3	211600	NA	270190	NA	NA	2	280280	NA	NA	215490	NA
1645	Q80X80	C2cd2l	C2 domain-containing protein 2-like	Q80X80_VDGKLDS(0.937)PS(0.09)RS(0.97)PS(0.003)K	171570	241520	NA	NA	455380	3	336400	380170	NA	NA	NA	2	380760	NA	NA	NA	1	216360	246970	NA	251210	NA	3	277640	NA	NA	252280	165540	3	NA	NA	221480	180580	2	211600	NA	270190	NA	NA	2	280280	NA	NA	215490	NA
1649	Q80XQ2	Tbc1d5	TBC1 domain family member 5	Q80XQ2_EFT(0.005)GS(0.992)PPPS(0.004)ATK	485220	168070	NA	369020	NA	3	400220	NA	NA	219010	NA	2	NA	NA	194860	NA	1	NA	NA	NA	NA	NA	0	237760	78787	NA	NA	NA	2	279820	354550	350270	NA	3	304140	247650	214150	342750	313520	5	NA	290540	NA	NA	NA
1656	Q80Y56	Zfyve20	Rabenosyn-5	Q80Y56_DS(0.004)LS(0.001)T(0.001)HT(0.031)S(0.141)PS(0.822)QS(0.001)PNSVHGSR	1253800	NA	NA	707400	936130	3	NA	NA	393510	193100	296540	3	NA	NA	348440	NA	1	NA	419480	638910	586180	NA	3	NA	NA	534360	NA	NA	1	467450	513280	440780	517720	4	NA	NA	NA	NA	238410	1	304810	NA	NA	NA	NA
1687	Q811P8	Arhgap32	Rho GTPase-activating protein 32	Q811P8_DAEAGGSQSQTPGSTASSEPVS(1)PVQEK	433860	298700	NA	441560	434600	4	716880	337080	NA	380100	NA	3	683050	NA	NA	NA	1	669070	NA	322170	438490	NA	3	NA	195030	NA	NA	285860	2	319230	403740	313550	487690	4	381370	NA	NA	NA	NA	1	NA	NA	248480	NA	237530
1714	Q8BGD9	Eif4b	Eukaryotic translation initiation factor 4B	Q8BGD9_EEDCHS(0.042)PT(0.148)S(0.81)KPPKPDQPLK	2179400	874810	473170	NA	7458700	4	NA	NA	NA	NA	NA	0	1777700	NA	NA	NA	1	3463700	NA	NA	NA	5652300	2	NA	NA	NA	NA	NA	0	NA	2984900	5259900	NA	2	NA	NA	NA	NA	NA	0	NA	NA	NA	NA	NA
1732	Q8BHE3	Atcay	Caytaxin	Q8BHE3_LGGAVEDS(0.001)S(0.986)S(0.013)PPSTLNLSGAHR	NA	1169700	427420	NA	1142300	3	NA	3121000	NA	NA	NA	1	NA	NA	728010	NA	1	3078700	NA	801400	810940	NA	3	831860	NA	700260	NA	NA	2	NA	1060600	789590	NA	2	1222600	NA	442940	962550	NA	3	NA	1429100	NA	1858900	NA
1753	Q8BKX1	Baiap2	Brain-specific angiogenesis inhibitor 1-associated protein 2	Q8BKX1_SLS(1)PPQSQSK	864000	364510	NA	596120	1243300	4	425240	849430	NA	322530	299810	4	719600	NA	NA	NA	1	670950	405760	474540	NA	720680	4	333590	NA	530410	1759700	NA	3	NA	NA	510470	521120	2	417280	NA	399250	NA	NA	2	401800	NA	480560	732410	699240
1790	Q8BRJ3	Rell2	RELT-like protein 2	Q8BRJ3_T(0.013)S(0.013)RGS(0.974)EPDDAQLQPPEDDDVNEDTVER	NA	1487700	504590	1620900	NA	3	NA	1906500	911860	1252800	NA	3	NA	403040	NA	NA	1	2228300	2140500	NA	NA	NA	2	NA	581690	1622000	1554400	NA	3	1659900	1411200	NA	NA	2	1981000	NA	NA	NA	447360	2	1174200	1044700	NA	NA	NA
1816	Q8BTI8	Srrm2	Serine/arginine repetitive matrix protein 2	Q8BTI8_RSPSVS(0.924)S(0.075)PEPTEK	459160	474380	178240	701310	434220	5	490690	681100	331720	233300	227300	5	665520	NA	NA	NA	1	413920	719430	NA	NA	501430	3	347180	113190	363080	479700	315550	5	462790	444920	NA	NA	2	369570	515380	271850	416450	NA	4	269390	NA	360350	260780	NA
1883	Q8C419	Gpr158	Probable G-protein coupled receptor 158	Q8C419_Y(1)S(1)NS(1)DNVETIPNSGHMEEPR	NA	338190	NA	283370	817350	3	1475800	540540	NA	356460	392820	4	746250	NA	NA	NA	1	348820	830550	786580	752070	626440	5	531740	NA	476050	811640	NA	3	658430	325020	NA	644490	3	NA	NA	NA	220420	456440	2	316930	286910	432050	432120	784210
1897	Q8C8R3	Ank2	Ankyrin-2	Q8C8R3_EIAS(0.041)PS(0.857)S(0.102)PVK	1995100	884370	638170	NA	NA	3	NA	NA	NA	NA	NA	0	NA	NA	NA	NA	0	NA	NA	NA	NA	NA	0	NA	NA	NA	NA	NA	0	NA	NA	NA	NA	0	NA	NA	NA	NA	NA	0	600140	782520	NA	NA	NA
1899	Q8C8R3	Ank2	Ankyrin-2	Q8C8R3_ES(0.92)ES(0.08)DQEPEEEIGMTSEK	1756000	1619800	68817	1004000	NA	4	3420200	NA	NA	NA	NA	1	NA	NA	1626300	NA	1	2417300	NA	NA	1845700	2546400	3	NA	438860	NA	NA	2159300	2	NA	1004700	NA	NA	1	NA	565040	NA	NA	NA	1	642030	346050	1769900	2423300	659590
1980	Q8CHU3	Epn2	Epsin-2	Q8CHU3_T(0.064)T(0.064)S(0.872)PDLFESQSLTSASSK	898460	NA	353530	468420	881170	4	NA	1472400	500710	NA	NA	2	1067900	NA	NA	NA	1	813570	NA	NA	NA	724730	2	NA	329950	741540	NA	NA	2	1046600	666640	NA	819250	3	NA	NA	393950	NA	NA	1	NA	543580	NA	NA	661350
2000	Q8JZQ9	Eif3b	Eukaryotic translation initiation factor 3 subunit B	Q8JZQ9_GHPSAGAEEEGGS(0.998)DGS(0.002)AAEAEPR	562650	557310	NA	686920	NA	3	NA	649910	628940	183080	NA	3	391530	NA	NA	NA	1	1012000	213210	NA	256830	586870	4	460450	NA	NA	910400	NA	2	329690	541250	1019900	NA	3	578280	222680	143730	NA	NA	3	NA	NA	516570	415560	259710
2051	Q8K310	Matr3	Matrin-3	Q8K310_RDS(0.998)FDDRGPS(0.002)LNPVLDYDHGSR	NA	935270	NA	1829500	912630	3	1065100	NA	316160	755920	398460	4	NA	NA	1335600	NA	1	979190	NA	781990	722330	NA	3	NA	NA	708070	NA	NA	1	300040	691840	NA	2021800	3	701830	NA	NA	484390	NA	2	463060	NA	1097500	1239600	2031400
2060	Q8K400	Stxbp5	Syntaxin-binding protein 5	Q8K400_RRPVS(0.044)VS(0.937)PS(0.015)S(0.001)S(0.002)QEISENQYAVICSEK	NA	NA	561650	578970	953470	3	1035300	NA	362750	503740	596210	4	NA	NA	726040	NA	1	NA	NA	NA	993510	NA	1	539440	235090	783430	NA	NA	3	694050	NA	NA	NA	1	1806400	NA	498500	NA	486610	3	367080	529790	NA	728100	582180
2095	Q8R0S2	Iqsec1	IQ motif and SEC7 domain-containing protein 1	Q8R0S2_NSWDS(1)PAFSNDVIR	NA	172810	NA	108260	107620	3	293280	179620	NA	142810	NA	3	267350	NA	NA	NA	1	NA	209270	144180	184810	221360	4	150710	NA	140610	NA	118760	3	NA	NA	NA	132000	1	NA	222480	NA	NA	NA	1	208740	NA	158030	88540	190140
2098	Q8R146	Apeh	Acylamino-acid-releasing enzyme	Q8R146_ALDVSAS(1)DEEMARPK	742270	506560	160470	316370	691280	5	1145500	450130	NA	282800	406270	4	546650	NA	NA	NA	1	501020	598380	326360	NA	333140	4	530770	238390	261420	NA	NA	3	483330	620530	744420	303180	4	350210	568750	230360	380750	NA	4	351120	215020	NA	NA	397810
2153	Q8VD37	Sgip1	SH3-containing GRB2-like protein 3-interacting protein 1	Q8VD37_PFSPPIHS(0.792)S(0.128)S(0.08)PPPIAPLAR	1315800	2472200	NA	1079400	1023700	4	2318400	1155100	NA	NA	1531000	3	NA	NA	NA	NA	0	2745700	NA	NA	NA	NA	1	2103600	NA	NA	679460	1512000	3	NA	1835100	NA	222800	2	NA	301010	872540	1411100	NA	3	NA	1546200	686920	NA	NA
2154	Q8VD37	Sgip1	SH3-containing GRB2-like protein 3-interacting protein 1	Q8VD37_LPPGKPGVGDVS(0.597)RPFS(0.403)PPIHS(0.142)S(0.775)S(0.083)PPPIAPLAR	NA	926840	487210	1079400	NA	3	NA	1151400	NA	1155900	1012000	3	NA	NA	NA	1362000	1	1156300	404610	NA	NA	828250	3	NA	1014300	1997000	NA	NA	2	2058700	1595900	2333400	1195800	4	1576700	845760	493630	857960	1203700	5	913580	NA	1703500	1749800	NA
2159	Q8VD37	Sgip1	SH3-containing GRB2-like protein 3-interacting protein 1	Q8VD37_RNLS(0.016)S(0.984)EEVAR	561660	775950	NA	9672700	NA	3	NA	NA	NA	NA	NA	0	NA	NA	7306600	NA	1	793160	NA	NA	NA	NA	1	NA	NA	NA	NA	NA	0	NA	869370	NA	NA	1	NA	4866600	NA	NA	NA	1	NA	NA	NA	NA	NA
2164	Q8VD37	Sgip1	SH3-containing GRB2-like protein 3-interacting protein 1	Q8VD37_T(0.008)VVS(0.162)S(0.83)PGPGSGSGTGTTSGASSPAR	216990	247330	92195	NA	NA	3	546180	411870	320400	NA	NA	3	NA	NA	NA	384200	1	221890	NA	NA	NA	NA	1	228230	123980	NA	NA	NA	2	NA	NA	NA	393340	1	293260	210170	NA	NA	368290	3	NA	199470	254550	238990	NA
2182	Q8VDZ4	Zdhhc5	Palmitoyltransferase ZDHHC5	Q8VDZ4_SIGSASPGPGQPPLS(0.038)S(0.847)PT(0.116)R	NA	444980	NA	510460	739310	3	NA	454100	NA	NA	287200	2	NA	NA	NA	NA	0	NA	NA	335530	NA	NA	1	NA	NA	279220	429130	245150	3	612650	NA	NA	292900	2	NA	402160	NA	379470	235710	3	NA	NA	344570	303410	288540
2192	Q8VEL9	Rem2	GTP-binding protein REM 2	Q8VEL9_GHAGGQRPEPS(0.021)S(0.978)PDGPAPPT(0.001)R	6735100	7993700	NA	9564600	16440000	4	211900	NA	3806900	NA	4584300	3	NA	NA	7510700	NA	1	7322900	9182800	10759000	NA	12716000	4	NA	NA	9319100	14514000	8615800	3	9222400	NA	10957000	9873300	3	7514000	6948500	6669900	5079200	6609700	5	8620500	4391000	12499000	8922700	8042200
2232	Q91XM9	Dlg2	Disks large homolog 2	Q91XM9_NLSQIENVHGY(0.055)VLQS(0.943)HIS(0.002)PLK	1241100	965630	839760	NA	550650	4	NA	NA	813350	NA	427560	2	NA	NA	NA	NA	0	1102000	NA	379230	NA	NA	2	917890	NA	NA	NA	NA	1	NA	NA	504900	NA	1	NA	NA	NA	NA	NA	0	NA	NA	NA	NA	NA
2234	Q91XM9	Dlg2	Disks large homolog 2	Q91XM9_TSLPPIS(0.796)PGRYS(0.204)PIPK	NA	552000	339720	365980	364860	4	345930	932790	228700	326860	201260	5	NA	145860	NA	NA	1	NA	375990	411770	NA	NA	2	478350	NA	NA	676150	NA	2	644210	NA	NA	NA	1	734270	NA	NA	NA	NA	1	422490	258560	336020	NA	NA
2279	Q99JP6	Homer3	Homer protein homolog 3	Q99JP6_SQS(1)ADTPGPTER	491760	238410	160900	598910	1058900	5	348820	388250	252220	NA	NA	3	407940	NA	NA	NA	1	NA	369100	NA	NA	NA	1	360000	NA	NA	NA	NA	1	359760	319500	NA	431600	3	NA	256960	313740	NA	NA	2	305600	NA	499900	NA	NA
2305	Q99NE5	Rims1	Regulating synaptic membrane exocytosis protein 1	Q99NE5_SASTNCLRPDT(0.003)S(0.003)LHS(0.994)PER	607080	540150	331300	748540	NA	4	1091300	705220	688990	NA	NA	3	1020200	NA	NA	NA	1	840180	NA	NA	NA	NA	1	637850	185220	NA	996660	NA	3	762910	799190	NA	NA	2	NA	NA	NA	NA	NA	0	NA	544310	495550	NA	NA
2318	Q99P72	Rtn4	Reticulon-4	Q99P72_RRGS(0.025)GS(0.926)VDET(0.049)LFALPAASEPVIPSSAEK	7723700	NA	NA	327270	366660	3	NA	17073000	NA	NA	NA	1	NA	NA	NA	NA	0	NA	359350	NA	11869000	NA	2	NA	NA	840170	307620	475640	3	13484000	NA	9510600	12164000	3	NA	NA	NA	NA	10443000	1	12847000	NA	NA	426920	374270
2345	Q9CQJ6	Denr	Density-regulated protein	Q9CQJ6_LTVENS(1)PK	NA	432930	NA	861370	946780	3	NA	759740	NA	NA	NA	1	NA	NA	NA	NA	0	625870	318880	NA	NA	933320	3	212600	239370	402500	547980	NA	4	NA	NA	846450	708670	2	NA	221540	637930	725650	NA	3	NA	712090	NA	NA	952250
2415	Q9DB52	Fam122a	Protein FAM122A	Q9DB52_HGLLLPAS(1)PVR	200920	NA	NA	201610	285640	3	239050	NA	NA	NA	NA	1	NA	NA	NA	249380	1	NA	NA	180370	118420	70018	3	NA	NA	NA	150060	173100	2	NA	NA	NA	130100	1	NA	120490	100760	142760	NA	3	NA	207860	176660	128790	NA
2430	Q9DCB4	Arpp21	cAMP-regulated phosphoprotein 21	Q9DCB4_T(0.052)AS(0.943)FGGIT(0.005)VLTR	NA	91139	62721	NA	115510	3	NA	172950	NA	NA	NA	1	NA	NA	184020	NA	1	NA	133070	NA	121170	96744	3	157230	NA	NA	NA	111490	2	NA	NA	NA	110520	1	222050	167360	62962	NA	NA	3	167540	130620	NA	77773	NA
2444	Q9EPJ9	Arfgap1	ADP-ribosylation factor GTPase-activating protein 1	Q9EPJ9_SPS(0.004)S(0.668)DS(0.328)WTCADASTGR	323430	267180	NA	393140	532480	4	NA	NA	NA	233170	NA	1	NA	NA	304250	NA	1	475990	NA	355290	NA	NA	2	347350	NA	343910	NA	NA	2	448530	245750	NA	NA	2	272080	303010	NA	NA	NA	2	NA	NA	391050	342710	NA
2512	Q9JKF6	Pvrl1	Nectin-1	Q9JKF6_AGPLGGS(0.995)S(0.005)YEEEEEEEGGGGGER	NA	1203800	113560	NA	798560	3	NA	380280	NA	NA	NA	1	301670	NA	NA	NA	1	NA	NA	250150	NA	NA	1	NA	NA	NA	NA	NA	0	849670	NA	NA	NA	1	339790	NA	NA	NA	NA	1	NA	NA	207510	197760	NA
2518	Q9JLM8	Dclk1	Serine/threonine-protein kinase DCLK1	Q9JLM8_AQPAPPELNSESEDY(0.01)S(0.919)PS(0.037)S(0.011)S(0.011)ET(0.011)VR	625440	335950	NA	313130	NA	3	418630	551870	NA	274280	237240	4	486650	NA	NA	NA	1	542780	397080	NA	228690	291760	4	323760	NA	NA	NA	598060	2	823180	NA	240120	612210	3	846290	181060	223820	353290	132770	5	NA	NA	248870	674130	291600
2543	Q9QWI6	Srcin1	SRC kinase signaling inhibitor 1	Q9QWI6_EVSGPNET(0.039)S(0.862)S(0.098)PGSEK	648770	NA	176000	527890	NA	3	744820	814430	389670	NA	NA	3	NA	216760	NA	NA	1	699210	NA	NA	478540	NA	2	418120	NA	478520	NA	NA	2	763280	375230	NA	NA	2	427580	NA	NA	287900	NA	2	375290	350980	605140	507490	NA
2597	Q9QYB5	Add3	Gamma-adducin	Q9QYB5_TEEVLS(0.001)PDGS(0.101)PS(0.024)KS(0.101)PS(0.773)K	541040	216420	137820	NA	NA	3	322040	409850	212650	NA	NA	3	297440	NA	NA	NA	1	NA	365920	NA	NA	NA	1	NA	NA	NA	494660	NA	1	NA	NA	NA	NA	0	145910	212730	NA	NA	NA	2	NA	NA	NA	NA	NA
2658	Q9QYR6	Map1a	Microtubule-associated protein 1A;MAP1A heavy chain;MAP1 light chain LC2	Q9QYR6_KFS(1)KPDLK	167440	437300	150380	NA	NA	3	978790	552060	NA	NA	NA	2	869310	NA	NA	NA	1	411570	894330	NA	NA	NA	2	577280	NA	NA	NA	NA	1	777470	306100	NA	NA	2	462050	374540	NA	NA	NA	2	NA	476210	NA	NA	NA
2685	Q9QYX7	Pclo	Protein piccolo	Q9QYX7_AY(0.001)LQGVAEDRDY(0.009)MS(0.982)DS(0.008)EVSSTRPSR	363330	353030	238450	NA	NA	3	533050	NA	NA	NA	NA	1	NA	NA	NA	NA	0	NA	575110	NA	541260	467160	3	386070	NA	NA	NA	NA	1	310140	NA	NA	NA	1	NA	NA	NA	NA	NA	0	NA	NA	397750	NA	NA
2690	Q9QYX7	Pclo	Protein piccolo	Q9QYX7_ENPELVDDLS(1)PR	173360	561900	NA	281170	NA	3	NA	946330	NA	415430	441980	3	1093500	NA	NA	NA	1	502020	NA	NA	NA	337360	2	296200	NA	676150	NA	423700	3	NA	NA	206970	675670	2	421770	198780	321170	367540	NA	4	NA	NA	345080	624570	NA
2717	Q9QZI8	Serinc1	Serine incorporator 1	Q9QZI8_S(0.029)DGS(0.971)LDDGDGIHR	373510	339580	NA	NA	602360	3	1028800	363990	274740	NA	NA	3	560920	NA	NA	NA	1	NA	NA	NA	NA	350220	1	239620	NA	NA	667060	352650	3	480700	400070	543660	417610	4	286180	189150	NA	NA	NA	2	NA	NA	318960	NA	NA
2721	Q9QZQ1	Mllt4	Afadin	Q9QZQ1_TS(0.001)S(0.999)VVTLEVAK	420150	371950	NA	288130	NA	3	464910	NA	NA	NA	NA	1	395940	NA	NA	NA	1	NA	NA	205520	NA	NA	1	251600	157500	209210	299480	NA	4	295400	NA	NA	NA	1	NA	NA	220890	NA	NA	1	254800	343170	231710	294590	NA
2773	Q9WV92	Epb41l3	Band 4.1-like protein 3;Band 4.1-like protein 3, N-terminally processed	Q9WV92_DS(0.818)VS(0.182)AAEVGTGQYATTK	299810	291910	185580	NA	NA	3	604020	247840	209210	260830	275240	5	372720	NA	NA	NA	1	517120	513400	284000	NA	255660	4	355910	110670	NA	443030	221430	4	500390	NA	NA	NA	1	283020	NA	NA	NA	NA	1	327440	NA	274680	NA	NA
2778	Q9WV92	Epb41l3	Band 4.1-like protein 3;Band 4.1-like protein 3, N-terminally processed	Q9WV92_TDTAADGETSAT(0.001)ES(0.999)DQEEDAEIK	596810	1198500	141810	NA	559000	4	488880	970580	422000	NA	441970	4	599210	NA	NA	NA	1	393630	419420	690730	335340	422070	5	675520	190730	NA	433150	NA	3	1393100	472010	463000	453190	4	905180	NA	232830	NA	NA	2	NA	553580	NA	NA	437770
2804	Q9Z0R6	Itsn2	Intersectin-2	Q9Z0R6_TVS(0.001)PGS(0.148)VS(0.851)PIHGQGQAVENLK	247560	248430	146940	NA	323460	4	574290	415720	NA	NA	122060	3	NA	NA	NA	NA	0	325420	427310	NA	173550	NA	3	261570	NA	NA	384380	NA	2	NA	NA	NA	NA	0	NA	NA	NA	NA	214060	1	NA	NA	NA	NA	NA
2900	O08919	Numbl	Numb-like protein	O08919_AEAAAAPAVAPGPAQPGHVS(0.018)PT(0.027)PAT(0.938)T(0.509)S(0.509)PGEK	2589700	3043400	534560	NA	NA	3	3058500	NA	NA	1786300	1255200	3	4049800	NA	NA	NA	1	2694000	NA	3283500	2169300	NA	3	NA	NA	2559000	2105100	2191400	3	3138400	1534500	2124200	2929600	4	1860500	NA	1634800	1755300	NA	3	1897400	NA	NA	2131800	1984500
2901	O08919	Numbl	Numb-like protein	O08919_AEAAAAPAVAPGPAQPGHVS(0.009)PT(0.04)PAT(0.688)T(0.688)S(0.575)PGEK	2589700	3043400	534560	NA	NA	3	NA	2569500	NA	1786300	1255200	3	NA	261940	NA	NA	1	NA	NA	3283500	2169300	NA	2	7287400	NA	2559000	NA	2191400	3	NA	1534500	NA	2929600	2	1860500	NA	6078800	1755300	NA	3	1897400	NA	NA	NA	1984500
2906	O35526	Stx1a	Syntaxin-1A	O35526_T(0.984)AKDS(0.016)DDDDDVTVTVDR	299600	774470	207690	1000200	713240	5	808220	NA	215490	NA	NA	2	NA	NA	NA	632760	1	1198200	1340400	NA	NA	919100	3	NA	NA	872790	NA	NA	1	178800	838410	NA	729800	3	NA	NA	NA	NA	NA	0	NA	NA	NA	NA	942560
2913	O35954	Pitpnm1	Membrane-associated phosphatidylinositol transfer protein 1	O35954_S(0.007)S(0.007)T(0.007)EARPGT(0.015)S(0.051)T(0.051)AGT(0.862)PDGPEAPPGPDASPDASFGK	NA	648780	312970	NA	687780	3	1121200	NA	464660	331240	564910	4	1081600	NA	NA	NA	1	887470	NA	732700	NA	NA	2	NA	NA	442290	NA	1234700	2	951000	NA	731760	NA	2	NA	727890	NA	NA	NA	1	NA	NA	NA	626440	572530
2920	O54829	Rgs7	Regulator of G-protein signaling 7	O54829_S(0.2)HS(0.206)PT(0.631)HT(0.73)PT(0.229)PET(0.004)KPPTEDELHQQIK	352320	812420	NA	598510	NA	3	856800	612950	348760	511100	319560	5	1292700	NA	NA	NA	1	638340	993380	806100	744650	1261400	5	NA	NA	598980	1038600	818750	3	863550	611370	NA	NA	2	NA	524490	433430	NA	NA	2	NA	406810	NA	545170	683490
2949	P68181	Prkacb;Prkaca	cAMP-dependent protein kinase catalytic subunit beta;cAMP-dependent protein kinase catalytic subunit alpha	P68181_T(0.047)WT(0.953)LCGTPEYLAPEIILSK	1565400	437130	NA	NA	1122100	3	4971400	466360	NA	NA	NA	2	3626100	NA	NA	NA	1	NA	NA	2495800	NA	NA	1	2730300	1647100	1117200	NA	NA	3	NA	3062400	NA	4051100	2	2498100	2478700	2351500	690880	NA	4	2640900	NA	NA	NA	NA
2993	P14873	Map1b	Microtubule-associated protein 1B;MAP1B heavy chain;MAP1 light chain LC1	P14873_T(0.005)T(0.005)RS(0.248)PDT(0.623)S(0.118)AYCYETMEK	274250	278890	212510	376640	490630	5	752130	582870	NA	178950	395680	4	NA	NA	292780	NA	1	NA	226680	331030	270810	495600	4	NA	NA	252020	369630	225330	3	1115800	NA	NA	NA	1	NA	213030	206710	NA	320960	3	NA	622950	NA	297080	NA
2998	P14873	Map1b	Microtubule-associated protein 1B;MAP1B heavy chain;MAP1 light chain LC1	P14873_TLEVVS(0.11)PS(0.161)QS(0.661)VT(0.024)GS(0.076)AGHT(0.871)PY(0.031)Y(0.031)QS(0.027)PT(0.007)DEK	3437100	2876100	NA	NA	1774700	3	NA	920860	NA	NA	NA	1	NA	NA	2881800	NA	1	NA	NA	NA	NA	NA	0	NA	1982700	NA	NA	NA	1	NA	3717900	2897400	NA	2	NA	NA	NA	NA	NA	0	1500300	NA	468150	2890400	NA
3015	P20357	Map2	Microtubule-associated protein 2	P20357_KET(0.807)S(0.191)PET(0.001)SLIQDEVALK	4412400	3405400	1930600	4582300	NA	4	5442400	NA	NA	NA	NA	1	NA	NA	NA	4008300	1	NA	NA	785490	NA	NA	1	NA	2155100	NA	2840300	3383500	3	NA	NA	NA	3735000	1	NA	NA	NA	NA	NA	0	2663600	906380	NA	NA	3138700
3101	P70399	Tp53bp1	Tumor suppressor p53-binding protein 1	P70399_STPFIVPS(0.017)S(0.022)PT(0.961)EQGGRK	220740	187050	128390	278670	396660	5	457170	311630	300470	130750	247740	5	319870	NA	NA	NA	1	272470	212310	NA	233080	278590	4	138340	98373	NA	199590	180890	4	256130	276880	241400	NA	3	334040	175750	NA	NA	255530	3	241460	212790	250090	166530	300580
3186	Q61548	Snap91	Clathrin coat assembly protein AP180	Q61548_SSPAT(0.003)T(0.003)VT(0.774)S(0.122)PNS(0.038)T(0.059)PAK	441000	1265300	151970	NA	NA	3	NA	446970	NA	NA	NA	1	NA	NA	NA	NA	0	2408800	437760	NA	NA	NA	2	218650	109960	NA	NA	NA	2	NA	399880	NA	NA	1	467930	323740	NA	NA	NA	2	NA	211660	NA	NA	NA
3201	Q62093	Srsf2	Serine/arginine-rich splicing factor 2	Q62093_VDNLT(0.97)Y(0.002)RT(0.014)S(0.014)PDTLR	NA	548770	NA	435570	894330	3	601210	508040	306860	NA	449790	4	383560	NA	NA	NA	1	371840	528500	NA	NA	NA	2	319090	115980	267060	NA	NA	3	NA	443840	NA	NA	1	550670	389640	328020	NA	NA	3	282890	472450	NA	271440	NA
3248	Q6PER3	Mapre3	Microtubule-associated protein RP/EB family member 3	Q6PER3_LIGTAVPQRT(0.93)S(0.069)PT(0.001)GPK	6813800	1160300	1771400	NA	NA	3	2042700	NA	NA	1686200	2494000	3	7081300	NA	NA	NA	1	NA	3914400	2696400	813590	858860	4	1144300	732590	NA	3407500	819720	4	NA	NA	NA	2520200	1	1526400	820030	NA	2034600	2009000	4	2791600	NA	802440	NA	NA
3274	Q7TQD2	Tppp	Tubulin polymerization-promoting protein	Q7TQD2_T(1)PPKS(1)PGDPAR	NA	127330000	24045000	32840000	296670000	4	162670000	23609000	95909000	13533000	NA	4	NA	NA	NA	NA	0	26303000	NA	191400000	912210	58573000	4	119290000	165350	84474000	1309800	NA	4	135500000	30745000	286980	11931000	4	564700	10325000	24927000	NA	NA	3	NA	1110100	77913000	NA	NA
3324	Q8BGV8	Mief1	Mitochondrial dynamics protein MID51	Q8BGV8_AISAPT(0.891)S(0.106)PT(0.003)R	692050	515410	NA	NA	870900	3	735330	603070	NA	330540	253480	4	NA	NA	NA	597450	1	NA	NA	692340	395750	NA	2	NA	180560	486350	NA	NA	2	NA	NA	NA	NA	0	500540	NA	NA	463070	NA	2	360580	410100	543960	NA	475960
3403	Q8R0S4	Cacnb4	Voltage-dependent L-type calcium channel subunit beta-4	Q8R0S4_ATHTSS(0.003)S(0.012)T(0.926)PMT(0.059)PLLGR	224930	187450	214120	NA	NA	3	493590	345590	NA	NA	NA	2	NA	NA	NA	NA	0	NA	351110	328230	446900	NA	3	NA	NA	NA	557230	NA	1	NA	148290	NA	NA	1	NA	433840	218180	NA	NA	2	328810	371970	623790	NA	NA
3413	Q8R5A6	Tbc1d22a	TBC1 domain family member 22A	Q8R5A6_S(0.009)VS(0.04)ES(0.04)HT(0.911)PCPSESTGDTVPLQR	682790	494280	174570	NA	879510	4	679240	549320	NA	NA	303150	3	NA	NA	630920	NA	1	NA	485140	529160	410960	536900	4	476390	251240	NA	756990	NA	3	676540	630850	609200	951580	4	712240	NA	409100	NA	NA	2	NA	244040	459440	NA	569420
3418	Q8VD37	Sgip1	SH3-containing GRB2-like protein 3-interacting protein 1	Q8VD37_ECGLGQRAT(1)PPPPPPPTYR	370740	NA	328570	343150	642750	4	940250	NA	NA	NA	367760	2	NA	NA	NA	NA	0	378160	NA	NA	NA	472620	2	258110	NA	367590	399700	NA	3	NA	725740	NA	NA	1	560890	NA	NA	NA	376200	2	NA	307800	NA	NA	NA
3455	Q99L43	Cds2	Phosphatidate cytidylyltransferase 2	Q99L43_LDGET(0.906)AS(0.071)DS(0.018)ES(0.002)RAET(0.003)APLPTSVDDTPEVLNR	9757400	643740	NA	4927400	NA	3	NA	NA	NA	NA	5321600	1	NA	NA	NA	4659200	1	NA	NA	5183300	NA	4161500	2	7199800	NA	5072100	4088000	NA	3	NA	NA	NA	5888700	1	NA	3546900	NA	4404100	NA	2	NA	NA	2759500	5712900	NA
3514	Q9JLM8	Dclk1	Serine/threonine-protein kinase DCLK1	Q9JLM8_SPSPS(0.002)PT(0.975)S(0.022)PGS(0.001)LR	2147400	1435900	469760	NA	3014100	4	1538100	NA	6243700	NA	2170500	3	4573500	NA	NA	NA	1	NA	7090200	NA	4894500	NA	2	1154400	400000	NA	10699000	NA	3	1316400	NA	NA	NA	1	1255800	NA	NA	4304500	NA	2	NA	897970	5426300	NA	4515100
3534	Q9QYG0	Ndrg2	Protein NDRG2	Q9QYG0_T(0.013)LS(0.013)QS(0.013)S(0.013)ES(0.051)GT(0.879)LPS(0.019)GPPGHTMEVSC	2761200	511790	395470	500880	NA	4	NA	1756200	693280	1094300	NA	3	1564700	NA	NA	NA	1	2631700	534080	NA	NA	951960	3	1451200	913920	811740	1157500	NA	4	866690	1208300	468770	NA	3	2024600	NA	713900	NA	600050	3	656060	NA	NA	NA	NA
3536	Q9QYR6	Map1a	Microtubule-associated protein 1A;MAP1A heavy chain;MAP1 light chain LC2	Q9QYR6_DEHLELRDKT(1)PEEK	322960	414960	178050	NA	NA	3	699970	NA	NA	NA	NA	1	417920	NA	NA	NA	1	169260	268960	NA	NA	NA	2	212580	NA	NA	NA	NA	1	NA	275400	NA	NA	1	360570	NA	NA	NA	NA	1	254620	432270	NA	NA	NA
3672	Q9ERI2	Rab27a	Ras-related protein Rab-27A	Q9ERI2_MSDGDY(0.999)DY(0.001)LIK	360050	105010	215080	486440	1643600	5	NA	NA	NA	NA	522760	1	NA	NA	577900	NA	1	89494	NA	NA	357220	425140	3	261510	80208	627790	NA	435110	4	NA	NA	295800	320370	2	NA	NA	219100	NA	585570	2	NA	374850	254930	364470	343790
[truncated: 1 more columns]
