# Supplementary material for: DYRK1A Overexpression Alters Cognition and Neural-Related Proteomic Pathways in the Hippocampus That Are Rescued by Green Tea Extract and/or Environmental Enrichment
Source: Front Mol Neurosci. 2019 Nov 15;12:272. doi: 10.3389/fnmol.2019.00272 (PMC6873902; doi:10.3389/fnmol.2019.00272)
Supplement: Supplementary file 1 [file Data_Sheet_1.zip › TableS12_myresults_P_WT_WTgreentea.xlsx]

## Sheet: myresults_P_WT_WTEGCG_IDT
Protein	Label	log2FC	SE	Tvalue	DF	pvalue
A2A5R2_PMQSKPQS(1)PVIQAT(0.246)AGS(0.754)PK	WT_NT-WT_EGCG	-0.13113	0.441646	-0.296913	5	0.778472
A2A5R2_PQSPVIQATAGS(1)PK	WT_NT-WT_EGCG	-0.0666134	0.376228	-0.177056	8	0.863865
A2AAE1_YTAGS(0.002)AS(0.942)PT(0.041)PT(0.015)FK	WT_NT-WT_EGCG	-0.17562	0.20895	-0.840487	6	0.432846
A2AG50_PTYLGS(1)PVK	WT_NT-WT_EGCG	-0.178442	0.280673	-0.635767	8	0.542683
A2AG50_VATS(0.001)AAS(0.001)GGHGS(0.999)PLR	WT_NT-WT_EGCG	0.796025	0.305694	2.60399	4	0.0597966
A2AHC3_APVHFVEPLS(1)PTGVPGHR	WT_NT-WT_EGCG	-0.10013	0.201614	-0.49664	7	0.634658
A2AJA9_ASQGLATAPAS(1)PPVLQR	WT_NT-WT_EGCG	0.141704	0.335458	0.42242	6	0.687438
A2AJA9_GRS(1)YENLLGR	WT_NT-WT_EGCG	0.110747	0.31217	0.354766	5	0.737238
A2AJA9_PYLSEEPPRPS(1)PR	WT_NT-WT_EGCG	0.131534	0.17981	0.731516	6	0.492034
A2AJA9_VALAAGS(0.956)PT(0.044)RPPPAR	WT_NT-WT_EGCG	0.438198	0.415461	1.05473	8	0.322359
A2AJI0_RSS(1)QPS(0.985)PT(0.007)T(0.007)VPASDSPPAK	WT_NT-WT_EGCG	-0.989879	0.696009	-1.42222	6	0.204803
A2ALU4_DS(0.001)CS(0.04)S(0.958)PPS(0.001)LNYGK	WT_NT-WT_EGCG	0.0558778	0.199766	0.279717	7	0.78778
A2AN08_ELAS(1)PVSPELR	WT_NT-WT_EGCG	-0.578564	0.465795	-1.2421	7	0.254197
A2AN08_HVT(0.003)LPS(0.72)S(0.277)PR	WT_NT-WT_EGCG	0.319538	0.212511	1.50363	7	0.176384
A2AP18_GT(0.006)KPGS(0.991)LDS(0.003)HAAGQPLPR	WT_NT-WT_EGCG	-0.0375677	0.290185	-0.129461	8	0.900189
A2AP18_VAS(1)VEEGDETLDSPGSQSR	WT_NT-WT_EGCG	-0.242594	0.279636	-0.867535	8	0.410915
A2AQ25_IGGKS(1)PPPPPPPPR	WT_NT-WT_EGCG	0.441735	0.282636	1.56291	6	0.169103
A2AQ25_PSIAST(0.001)PLS(0.999)PQAGR	WT_NT-WT_EGCG	-0.0217786	0.204535	-0.106479	6	0.918673
A2AWL7_S(0.19)S(0.214)Y(0.752)KS(0.846)ILPY(0.998)PVSPK	WT_NT-WT_EGCG	-0.250276	0.749525	-0.333913	8	0.747029
A2AWL7_S(0.821)S(0.833)Y(0.501)KS(0.336)ILPY(0.494)PVS(0.015)PK	WT_NT-WT_EGCG	-0.985764	1.49824	-0.657949	7	0.531605
A2AX52_GEPGFPGY(1)PGVQGEDGNPGRGGEK	WT_NT-WT_EGCG	0.667945	0.279388	2.39075	6	0.0539714
B1AXH1_GVT(0.001)S(0.999)PLHTDTEK	WT_NT-WT_EGCG	-0.159446	0.333907	-0.477516	6	0.649892
B1AY13_VSDQNS(1)PVLPK	WT_NT-WT_EGCG	-0.0380634	0.212805	-0.178865	8	0.86249
B1AZA5_GGPAEAPS(1)PR	WT_NT-WT_EGCG	0.515374	0.424027	1.21543	7	0.263601
B1AZP2_ANSWQLVET(1)PEK	WT_NT-WT_EGCG	0.335667	0.276007	1.21615	5	0.278204
B2RQC6_IHRAS(1)DPGLPAEEPK	WT_NT-WT_EGCG	0.277111	0.341359	0.811787	7	0.443638
B2RUJ5_AAEDMPEAEQDLERAPT(1)PGGGHPDS(1)PGLPAPAGQQQR	WT_NT-WT_EGCG	0.101736	0.351733	0.289243	8	0.77975
B9EKR1_EVSADVS(1)EEENFLTDFK	WT_NT-WT_EGCG	-0.564025	0.465398	-1.21192	8	0.26012
D3YVF0_ASLLESSAAGS(1)PR	WT_NT-WT_EGCG	0.017529	0.371714	0.0471571	7	0.963705
D3YVF0_SSAIQMGT(1)PELEK	WT_NT-WT_EGCG	0.121215	0.409242	0.296193	7	0.775677
D3YXK2_APTAALS(1)PEPQDSK	WT_NT-WT_EGCG	0.160004	0.27869	0.574128	8	0.58166
D3YXK2_RSVVS(1)FDK	WT_NT-WT_EGCG	0.151277	0.270166	0.559942	8	0.590849
D3YZU1_EQDVVPFQES(1)PK	WT_NT-WT_EGCG	0.00578992	0.343339	0.0168636	8	0.986958
D3YZU1_S(1)IDEGMFSAEPYLR	WT_NT-WT_EGCG	-0.623736	0.445952	-1.39866	6	0.211422
D3Z0R2_FVALLSLQDT(1)EMQR	WT_NT-WT_EGCG	0.822518	0.542009	1.51754	8	0.167608
E9PUL5_AS(0.999)PS(0.001)PSPSEAR	WT_NT-WT_EGCG	0.930723	1.06468	0.874179	6	0.415635
F6SEU4_EGS(0.009)IGGS(0.031)GGS(0.959)GGGGGGGLKPS(0.001)ITK	WT_NT-WT_EGCG	0.209364	0.351085	0.596334	8	0.567439
F6SEU4_EGS(1)IGGSGGSGGGGGGGLKPSITK	WT_NT-WT_EGCG	-0.625507	0.362601	-1.72505	7	0.12817
F6SEU4_EYEEEIHS(1)LK	WT_NT-WT_EGCG	0.168969	0.344573	0.490374	8	0.637035
F6SEU4_TVS(1)VPVEGR	WT_NT-WT_EGCG	0.144683	0.309532	0.467427	8	0.652663
F8VPU2_ACTLELGPHQS(1)PALPK	WT_NT-WT_EGCG	-0.459589	0.44425	-1.03453	8	0.331146
F8VPU2_LGAPENSGIS(0.016)T(0.984)LER	WT_NT-WT_EGCG	0.264497	0.262564	1.00736	6	0.352643
G3X9K3_TTIPHALLTWRPTS(0.001)GEAEPPS(0.982)PS(0.017)AVSEK	WT_NT-WT_EGCG	-0.261638	0.348851	-0.750001	5	0.487024
G5E829_AQDGAAMEMQPLKS(1)EEGGDGDEK	WT_NT-WT_EGCG	0.428835	0.312382	1.37279	7	0.21218
G5E829_SATSSSPGS(1)PLHSLETSL	WT_NT-WT_EGCG	-0.167622	0.257128	-0.6519	8	0.532743
O08539_GNKS(1)PS(0.98)PPPDGS(0.02)PAATPEIR	WT_NT-WT_EGCG	-0.0350655	0.30704	-0.114205	8	0.91189
O08539_GNKS(1)PS(1)PPPDGSPAATPEIR	WT_NT-WT_EGCG	0.0657381	0.406391	0.161761	8	0.875505
O08539_S(0.255)PS(0.745)PPPDGS(1)PAATPEIR	WT_NT-WT_EGCG	-0.283411	0.549561	-0.515705	6	0.624505
O08539_VNHEPEPASGAS(1)PGATIPK	WT_NT-WT_EGCG	-0.745921	0.487192	-1.53106	8	0.164287
O08547_NLGS(1)INTELQDVQR	WT_NT-WT_EGCG	-0.423684	0.349789	-1.21126	5	0.279917
O08553_ANIT(0.001)S(0.999)LG	WT_NT-WT_EGCG	0.0900506	0.153281	0.587487	7	0.575329
O08553_GLYDGPVCEVSVT(1)PK	WT_NT-WT_EGCG	-0.0746226	0.29884	-0.249708	8	0.809106
O08553_NLHQSGFS(1)LSGAQIDDNIPR	WT_NT-WT_EGCG	-0.433054	0.47549	-0.910753	7	0.392707
O08553_NLHQSGFSLS(1)GAQIDDNIPR	WT_NT-WT_EGCG	-0.765057	0.742592	-1.03025	5	0.350126
O08553_T(0.042)VT(0.958)PAS(0.001)S(0.999)AKT(0.239)S(0.761)PAK	WT_NT-WT_EGCG	0.0215684	0.625487	0.0344826	7	0.973455
O08553_T(0.055)VT(0.945)PAS(0.5)S(0.5)AKT(0.001)S(1)PAK	WT_NT-WT_EGCG	0.0817365	0.472661	0.172928	8	0.867003
O08553_TVT(1)PASS(0.954)AKT(0.266)S(0.78)PAK	WT_NT-WT_EGCG	0.0163845	0.492503	0.0332678	8	0.974276
O08582_S(0.833)RS(0.158)PVDS(0.009)PVPAS(0.001)MFAPEPSSPGAAR	WT_NT-WT_EGCG	-0.679874	0.521853	-1.30281	4	0.262581
O08585_LQS(1)EPESIRK	WT_NT-WT_EGCG	0.0312707	0.267486	0.116906	8	0.909816
O08599_S(0.014)S(0.985)AS(0.001)FSTTAVSAR	WT_NT-WT_EGCG	-0.0451912	0.385562	-0.117209	6	0.91052
O08638_VIENTDGS(1)EEEMDAR	WT_NT-WT_EGCG	-0.299788	0.648011	-0.462627	7	0.657669
O08762_IIGGNNS(1)LR	WT_NT-WT_EGCG	0.32803	0.319809	1.02571	7	0.339162
O08919_AEAAAAPAVAPGPAQPGHVS(0.009)PT(0.04)PAT(0.688)T(0.688)S(0.575)PGEK	WT_NT-WT_EGCG	-0.0745955	0.465058	-0.1604	4	0.88034
O08919_AEAAAAPAVAPGPAQPGHVS(0.018)PT(0.027)PAT(0.938)T(0.509)S(0.509)PGEK	WT_NT-WT_EGCG	-0.0839134	0.463896	-0.180888	4	0.865251
O08919_GEAGT(1)PVAAGTTAAAIPR	WT_NT-WT_EGCG	0.277656	0.338503	0.820245	4	0.458141
O08919_KAEAAAAPAVAPGPAQPGHVS(0.1)PT(0.161)PAT(0.355)T(0.41)S(0.975)PGEK	WT_NT-WT_EGCG	-0.197543	0.368449	-0.536146	8	0.606439
O08919_KAEAAAAPAVAPGPAQPGHVS(0.887)PT(0.738)PAT(0.15)T(0.126)S(0.099)PGEK	WT_NT-WT_EGCG	0.806468	0.86842	0.928661	8	0.380231
O35136_ITNHEDGS(1)PVNEPNETTPLTEPEK	WT_NT-WT_EGCG	-0.00285493	0.646673	-0.00441479	8	0.996586
O35188_S(0.024)LGS(0.976)EEINPVHTDNFQER	WT_NT-WT_EGCG	-0.477249	0.422833	-1.12869	7	0.296219
O35295_DSLGDFIEHYAQLGPS(0.003)S(0.997)PEQLAAGAEEGGGPR	WT_NT-WT_EGCG	-0.17893	0.195811	-0.913793	6	0.39606
O35344_RNVPQEES(1)LEDSDVDADFK	WT_NT-WT_EGCG	-0.124421	0.343759	-0.361943	8	0.726768
O35344_RNVPQEESLEDS(1)DVDADFK	WT_NT-WT_EGCG	-0.217938	0.484235	-0.450066	7	0.66627
O35526_HSAILAS(1)PNPDEK	WT_NT-WT_EGCG	0.0807465	0.208772	0.386769	8	0.709012
O35526_TAKDS(1)DDDDDVTVTVDR	WT_NT-WT_EGCG	-0.0939468	0.416321	-0.22566	8	0.827124
O35607_LNINS(0.169)S(0.831)PDEHEPLLR	WT_NT-WT_EGCG	-0.270735	0.193346	-1.40026	7	0.204166
O35607_LNINS(0.868)S(0.132)PDEHEPLLR	WT_NT-WT_EGCG	-0.371733	0.356491	-1.04276	8	0.327545
O35609_KLS(1)PTEPR	WT_NT-WT_EGCG	0.166209	0.222829	0.745906	8	0.477067
O35621_TVGHSVVS(1)PQDTVQR	WT_NT-WT_EGCG	-0.312751	0.235049	-1.33058	7	0.225035
O35691_EAGIVHS(1)DAEK	WT_NT-WT_EGCG	1.43522	0.638657	2.24724	6	0.06569
O35927_ALQS(1)PEHHIDPIYEDR	WT_NT-WT_EGCG	-0.0555405	0.136099	-0.408088	8	0.693913
O35954_S(0.007)S(0.007)T(0.007)EARPGT(0.015)S(0.051)T(0.051)AGT(0.862)PDGPEAPPGPDASPDASFGK	WT_NT-WT_EGCG	-0.136732	0.248806	-0.549552	5	0.60627
O35954_S(0.014)S(0.014)T(0.014)EARPGT(0.226)S(0.226)T(0.226)AGT(0.281)PDGPEAPPGPDAS(0.999)PDAS(0.001)FGK	WT_NT-WT_EGCG	-0.168695	0.276125	-0.610936	8	0.558197
O54774_HS(0.003)S(0.997)LPT(0.091)ES(0.909)DEDIAPAQR	WT_NT-WT_EGCG	0.383561	0.568114	0.675148	5	0.529538
O54774_HSSLPTES(1)DEDIAPAQR	WT_NT-WT_EGCG	0.240349	0.404334	0.594432	8	0.568649
O54774_VDIITEEMPENALPS(1)DEDDKDPNDPYR	WT_NT-WT_EGCG	-0.444902	0.287529	-1.54733	8	0.160372
O54829_S(0.069)HS(0.069)PT(0.748)HT(0.057)PT(0.057)PETKPPTEDELHQQIK	WT_NT-WT_EGCG	-0.5744	0.951028	-0.603978	7	0.56491
O54829_S(0.2)HS(0.206)PT(0.631)HT(0.73)PT(0.229)PET(0.004)KPPTEDELHQQIK	WT_NT-WT_EGCG	0.0122759	0.33971	0.0361363	6	0.972346
O54829_S(0.21)HS(0.731)PT(0.053)HT(0.004)PT(0.002)PETKPPTEDELHQQIK	WT_NT-WT_EGCG	0.265949	1.06608	0.249463	8	0.809288
O55003_NSTLS(1)EEDYIER	WT_NT-WT_EGCG	0.311547	0.256856	1.21292	7	0.264497
O55022_EGEEPT(0.999)VYS(0.001)DDEEPKDETARK	WT_NT-WT_EGCG	2.76647	1.48804	1.85913	5	0.122107
O55022_EGEEPTVYS(1)DDEEPKDETAR	WT_NT-WT_EGCG	-0.573141	0.469152	-1.22165	8	0.256613
O55028_S(0.859)T(0.123)S(0.018)ATDTHHVELAR	WT_NT-WT_EGCG	-0.198045	0.260156	-0.761255	6	0.47535
O55091_TEEVEVES(1)EEDPILEHPPENPVK	WT_NT-WT_EGCG	-0.348373	0.318164	-1.09495	7	0.309777
O55131_ILEQQNS(0.004)S(0.001)RT(0.995)LEK	WT_NT-WT_EGCG	-0.605528	0.286278	-2.11518	8	0.0673287
O55131_S(1)PLAQMEEERR	WT_NT-WT_EGCG	0.748822	1.24674	0.600623	6	0.570068
O55131_STLINSLFLT(0.006)DLYS(0.994)PEYPGPSHR	WT_NT-WT_EGCG	-0.314087	0.37437	-0.838977	8	0.42584
O55143_EFDELSPS(1)AQR	WT_NT-WT_EGCG	-0.0779953	0.181012	-0.430886	7	0.679508
O70161_RT(0.061)QS(0.888)S(0.051)GQDGRPQEEPHAEDLQK	WT_NT-WT_EGCG	-1.21146	0.972171	-1.24614	5	0.267916
O70161_SWVY(0.001)S(0.002)PLHY(0.002)S(0.001)ARPAS(0.991)DGES(0.003)DT(0.001)	WT_NT-WT_EGCG	-0.975777	0.392123	-2.48844	4	0.0675969
O70166_DAS(1)LEELQK	WT_NT-WT_EGCG	0.0478218	0.187001	0.255729	8	0.804612
O70166_SPSDLSPES(1)PVLSSPPK	WT_NT-WT_EGCG	0.162244	0.202148	0.802601	4	0.467183
O70310_S(0.002)GLS(0.998)PANDTGAK	WT_NT-WT_EGCG	0.0874318	0.30618	0.285557	6	0.784819
O70343_ARYSECSGTQGSHS(0.997)T(0.003)K	WT_NT-WT_EGCG	0.426872	0.950941	0.448894	6	0.669266
O70439_EFGSLPT(0.657)T(0.333)PS(0.01)EQR	WT_NT-WT_EGCG	-0.0345442	0.376728	-0.0916954	5	0.9305
O88343_IS(0.011)ENY(0.022)S(0.987)DKS(0.98)DVENADESSSSILK	WT_NT-WT_EGCG	-0.422269	0.623049	-0.677747	5	0.52802
O88343_NLTS(0.007)S(0.023)S(0.969)LNDIS(0.001)DKPEK	WT_NT-WT_EGCG	-0.657962	0.406896	-1.61703	4	0.18118
O88447_KYDDDIS(1)PSEDK	WT_NT-WT_EGCG	0.103666	0.234085	0.442858	8	0.669599
O88447_VDS(1)PTVTTTLK	WT_NT-WT_EGCG	0.0159134	0.335274	0.0474639	8	0.963307
O88448_VDS(1)PTVNTTLR	WT_NT-WT_EGCG	0.311287	0.283632	1.0975	6	0.314502
O88485_ETQTPLATHQS(1)EEDEEDEEMVEPK	WT_NT-WT_EGCG	-0.103053	0.876071	-0.117631	8	0.909259
O88532_RRDS(1)DGVDGFEAEGK	WT_NT-WT_EGCG	0.753554	0.437464	1.72255	5	0.145582
O88587_AVYQGPGS(0.011)S(0.989)PVK	WT_NT-WT_EGCG	-0.0492275	0.215007	-0.228958	7	0.825447
O88703_GAASGPSAAEEAGS(1)EEAGPAGEPR	WT_NT-WT_EGCG	0.342489	0.455397	0.752067	6	0.480463
O88703_PLVGPLALGS(1)PR	WT_NT-WT_EGCG	-0.554826	0.46875	-1.18363	8	0.270536
O88703_RAPPGPLPPAASPGPPAAS(0.002)PPAAPS(0.942)S(0.056)PR	WT_NT-WT_EGCG	-0.454281	0.339049	-1.33987	6	0.228801
O88703_RAPPGPLPPAASPGPPAAS(1)PPAAPS(0.302)S(0.698)PR	WT_NT-WT_EGCG	-0.256574	0.256987	-0.998392	6	0.356636
O88737_FS(1)PIEEAK	WT_NT-WT_EGCG	2.84396	0.87542	3.24868	7	0.014083
O88737_GYSYFT(0.002)GS(0.041)S(0.956)PPLSPSTPSESPTFSPGK	WT_NT-WT_EGCG	0.00647753	0.468696	0.0138203	7	0.989359
O88737_HSYS(1)LGFADGR	WT_NT-WT_EGCG	-0.0335389	0.207961	-0.161275	5	0.878191
O88737_IADSSVQT(1)DDEEGEGR	WT_NT-WT_EGCG	0.334953	0.287275	1.16597	7	0.281812
O88737_S(0.008)LS(0.992)DPKPLSPTAEESAK	WT_NT-WT_EGCG	-0.366194	0.542889	-0.674529	8	0.518988
O88737_S(0.012)QGS(0.985)FEY(0.003)QDTQDHDYGGR	WT_NT-WT_EGCG	0.0795688	0.61287	0.12983	8	0.899906
O88737_S(0.034)LS(0.966)DPKPLS(0.999)PT(0.001)AEESAK	WT_NT-WT_EGCG	-0.0579458	0.239665	-0.241778	8	0.815035
O88737_S(0.859)LS(0.141)DPKPLS(0.837)PT(0.163)AEESAK	WT_NT-WT_EGCG	0.437321	0.432425	1.01132	8	0.341469
O88737_SQAS(1)EEESPVSPLGR	WT_NT-WT_EGCG	-0.399373	0.457337	-0.873257	8	0.40797
O88737_SQASEEESPVS(1)PLGRPR	WT_NT-WT_EGCG	0.00540778	0.273072	0.0198035	8	0.984685
O88746_AADRLPNLAS(0.076)PS(0.916)AEGPPRPS(0.004)PGT(0.005)APR	WT_NT-WT_EGCG	-0.200332	0.563048	-0.3558	7	0.732472
O88935_ASTAAPVASPAAPS(0.999)PGS(0.001)SGGGGFFSSLSNAVK	WT_NT-WT_EGCG	-0.662539	0.388166	-1.70684	8	0.126238
O88935_DAS(1)PGRGSHSQSSSPGALTLGR	WT_NT-WT_EGCG	-0.00543112	0.256192	-0.0211994	8	0.983606
O88935_GS(0.012)HS(0.986)QS(0.017)S(0.113)S(0.872)PGALT(0.001)LGR	WT_NT-WT_EGCG	-0.442943	0.417957	-1.05978	7	0.324437
O88935_GSHSQSS(0.043)S(0.957)PGALTLGR	WT_NT-WT_EGCG	-0.229941	0.146832	-1.56601	8	0.155979
O88935_LPS(0.915)PT(0.085)AAPQQSASQATPVTQGQGR	WT_NT-WT_EGCG	0.195397	0.561093	0.348243	4	0.745213
O88935_PQLAQKPS(1)QDVPPPITAAAGGPPHPQLNK	WT_NT-WT_EGCG	-0.776231	0.451358	-1.71977	4	0.160594
O88935_PQPPPPPPS(0.996)AAS(0.004)PGATPGSATASAER	WT_NT-WT_EGCG	1.63067	0.671506	2.42838	8	0.0413066
O88935_QS(0.001)RPVAGGPGAPPAARPPAS(0.999)PS(1)PQR	WT_NT-WT_EGCG	-0.0822383	0.741056	-0.110974	8	0.91437
O88935_S(0.133)QS(0.859)LT(0.007)NAFNLPEPAPPRPSLSQDEVK	WT_NT-WT_EGCG	-0.564245	0.548548	-1.02861	7	0.337886
P04370_NIVTPRT(1)PPPSQGK	WT_NT-WT_EGCG	-0.384602	0.383738	-1.00225	6	0.354915
P05063_GILAADESVGS(1)MAK	WT_NT-WT_EGCG	0.0259583	0.404136	0.0642316	7	0.950582
P05064_GILAADES(0.95)T(0.049)GS(0.001)IAK	WT_NT-WT_EGCG	-0.202565	0.122856	-1.64879	7	0.143179
P05480_S(1)LEPSENVHGAGGAFPASQTPSK	WT_NT-WT_EGCG	-0.0466105	0.293022	-0.159068	8	0.877558
P06837_AAQPPTET(0.001)AES(0.022)S(0.978)QAEEEK	WT_NT-WT_EGCG	-0.176278	0.201472	-0.87495	7	0.410615
P06837_KEGDGS(0.999)ATT(0.001)DAAPAT(0.266)S(0.734)PK	WT_NT-WT_EGCG	0.27984	0.998842	0.280164	7	0.78745
P06837_KEGDGSATTDAAPAT(0.986)S(0.014)PK	WT_NT-WT_EGCG	1.2595	2.38771	0.527493	8	0.612163
P06837_KEGDGSATTDAAPATS(1)PK	WT_NT-WT_EGCG	0.696503	0.873526	0.797347	8	0.448266
P06837_QADVPAAVTDAAAT(0.002)T(0.998)PAAEDAAT(0.001)K	WT_NT-WT_EGCG	-1.17397	0.380105	-3.08854	7	0.017603
P07901_ES(1)DDKPEIEDVGSDEEEEEKK	WT_NT-WT_EGCG	1.07329	1.23747	0.867327	6	0.419094
P07901_EVS(1)DDEAEEKEEKEEEK	WT_NT-WT_EGCG	-0.468302	0.975148	-0.480237	8	0.643916
P07901_PEIEDVGS(1)DEEEEEKK	WT_NT-WT_EGCG	-0.295068	0.200238	-1.47359	8	0.178817
P08551_DEPPS(1)EGEAEEEEK	WT_NT-WT_EGCG	-0.115029	0.315908	-0.36412	8	0.725204
P08553_AEEEGGS(0.027)EEEGS(0.929)DRS(0.044)PQESKK	WT_NT-WT_EGCG	-3.57514	1.2117	-2.95052	4	0.0419475
P08553_AEEEGGS(1)EEEGSDRSPQESK	WT_NT-WT_EGCG	1.46969	1.05287	1.39589	5	0.221563
P08553_EEEPEAEKS(1)PVKS(1)PEAKEEEEEGEK	WT_NT-WT_EGCG	-0.79853	0.405181	-1.9708	8	0.0842394
P08553_S(1)PEAKEEEEEGEKEEEEEGQEEEEEEDEGVK	WT_NT-WT_EGCG	-0.646609	0.481942	-1.34167	8	0.216537
P08553_S(1)PVEEVKPKPEAK	WT_NT-WT_EGCG	0.173952	0.476911	0.364747	8	0.724754
P09405_NLS(1)FNITEDELK	WT_NT-WT_EGCG	-0.165432	0.503287	-0.328703	7	0.751995
P09411_ALES(1)PERPFLAILGGAK	WT_NT-WT_EGCG	-0.149747	0.359064	-0.417048	8	0.68761
P0C7L0_AQLVS(1)PPAPPTK	WT_NT-WT_EGCG	0.379738	0.302223	1.25648	7	0.249247
P0C7L0_GGNT(1)PPALGDLFAGGFPVLRPAGQR	WT_NT-WT_EGCG	-0.31234	0.401688	-0.777568	8	0.459199
P0C7M9_PAPAAPRPRS(1)PAEAEAR	WT_NT-WT_EGCG	0.414973	0.34358	1.20779	6	0.272571
P10637_HLSNVS(0.001)S(0.003)T(0.025)GS(0.97)IDMVDS(0.002)PQLATLADEVSASLAK	WT_NT-WT_EGCG	-1.20639	0.609919	-1.97795	7	0.0884487
P10637_IGS(0.991)T(0.009)ENLK	WT_NT-WT_EGCG	0.0937019	0.427093	0.219394	6	0.833616
P10637_IGS(1)LDNITHVPGGGNK	WT_NT-WT_EGCG	-0.48266	0.484137	-0.99695	7	0.351995
P10637_SGYSSPGS(0.997)PGT(0.003)PGSR	WT_NT-WT_EGCG	0.0867472	0.226965	0.382206	7	0.713648
P10637_SPVVS(1)GDT(0.999)S(0.001)PR	WT_NT-WT_EGCG	0.563887	1.47025	0.383532	8	0.711317
P10637_SPVVSGDT(0.034)S(0.966)PR	WT_NT-WT_EGCG	0.688283	1.35743	0.507048	8	0.625799
P10637_SRT(1)PSLPTPPTR	WT_NT-WT_EGCG	1.88628	0.637383	2.95941	6	0.0253023
P10637_T(1)PPGSGEPPK	WT_NT-WT_EGCG	0.259649	0.206669	1.25635	8	0.244432
P10637_TDHGAEIVYKS(1)PVVS(0.008)GDT(0.908)S(0.084)PR	WT_NT-WT_EGCG	-0.0706099	0.36375	-0.194116	8	0.850923
P10637_TPS(0.001)LPT(0.999)PPT(0.001)REPK	WT_NT-WT_EGCG	-0.88243	0.43783	-2.01546	6	0.0904673
P10637_TPS(1)LPTPPTR	WT_NT-WT_EGCG	0.0953625	0.227889	0.418461	8	0.686618
P10637_VAVVRT(1)PPKS(0.607)PS(0.368)AS(0.025)K	WT_NT-WT_EGCG	0.290246	0.232155	1.25023	8	0.246547
P10637_VAVVRT(1)PPKS(0.988)PS(0.011)AS(0.001)K	WT_NT-WT_EGCG	-0.296595	0.441139	-0.672338	7	0.522934
P10711_EPAIS(0.001)SQNS(0.999)PEAR	WT_NT-WT_EGCG	0.281409	0.435829	0.645688	7	0.539063
P11499_EIS(1)DDEAEEEKGEKEEEDKEDEEK	WT_NT-WT_EGCG	-0.0961195	0.286652	-0.335317	8	0.746009
P11499_IEDVGS(0.217)DEEDDS(0.783)GK	WT_NT-WT_EGCG	0.0526908	0.355893	0.148052	4	0.889465
P11499_PKIEDVGS(1)DEEDDSGK	WT_NT-WT_EGCG	-0.00759239	0.27467	-0.0276419	8	0.978625
P11798_ES(0.001)S(0.003)ES(0.995)T(0.001)NTTIEDEDTK	WT_NT-WT_EGCG	-0.269326	0.903696	-0.298027	7	0.774334
P11798_ESSES(0.001)TNT(0.96)T(0.038)IEDEDTK	WT_NT-WT_EGCG	0.344779	0.304116	1.13371	6	0.300173
P11798_KNDGVKES(0.986)S(0.014)ESTNTTIEDEDTK	WT_NT-WT_EGCG	1.39042	1.36693	1.01719	5	0.355732
P11798_S(0.973)T(0.027)VASCMHR	WT_NT-WT_EGCG	0.578973	0.253246	2.28621	7	0.0561205
P12367_RVS(1)VCAETFNPDEEEEDNDPR	WT_NT-WT_EGCG	-0.277403	0.729955	-0.380027	6	0.717014
P12849_ASPSCFHS(1)EDEDSLK	WT_NT-WT_EGCG	0.155468	0.186114	0.835335	5	0.441604
P12961_SVPHFS(1)EEEK	WT_NT-WT_EGCG	-0.551214	0.375363	-1.46848	7	0.185422
P13595_AAFS(1)KDES(1)KEPIVEVR	WT_NT-WT_EGCG	0.380081	0.556291	0.683241	5	0.524822
P13595_ASPAPTPTPAGAAS(1)PLAAVAAPATDAPQAK	WT_NT-WT_EGCG	-0.63408	0.425421	-1.49048	8	0.174432
P13595_DES(1)KEPIVEVR	WT_NT-WT_EGCG	-0.0101223	0.0827635	-0.122304	8	0.905675
P13595_GVTAS(0.002)S(0.001)S(0.02)S(0.977)PAS(0.001)APK	WT_NT-WT_EGCG	-0.0171892	0.276351	-0.0622005	8	0.951929
P13595_NPPEAATAPAS(1)PK	WT_NT-WT_EGCG	5.16266e-05	0.230055	0.00022441	8	0.999826
P14152_KLS(1)SAMSAAK	WT_NT-WT_EGCG	0.19455	0.375951	0.517487	8	0.618817
P14873_ADS(0.985)RES(0.015)LKPATKPVASK	WT_NT-WT_EGCG	0.472703	1.78151	0.265339	6	0.79963
P14873_AS(0.793)LS(0.207)PMDEPVPDSES(1)PVEK	WT_NT-WT_EGCG	-0.658794	0.378123	-1.74227	8	0.119631
P14873_AS(0.898)LS(0.102)PMDEPVPDS(0.178)ES(0.822)PVEK	WT_NT-WT_EGCG	-0.296021	0.945048	-0.313234	6	0.764706
P14873_ASLS(1)PMDEPVPDSESPVEK	WT_NT-WT_EGCG	-0.428545	0.38661	-1.10847	8	0.299869
P14873_DLTGQVPT(1)PPVK	WT_NT-WT_EGCG	0.136568	0.217024	0.629274	4	0.56332
P14873_DVMSDETNNEETES(0.998)PS(0.001)QEFVNITK	WT_NT-WT_EGCG	-0.358465	0.288643	-1.2419	8	0.249447
P14873_DVSDERLS(1)PAK	WT_NT-WT_EGCG	0.0584544	0.340002	0.171924	8	0.867767
P14873_DYNASAST(0.001)IS(0.969)PPS(0.026)S(0.004)MEEDK	WT_NT-WT_EGCG	0.260266	0.547822	0.475092	6	0.651522
P14873_ESSPLYS(1)PGFSDSTSAAK	WT_NT-WT_EGCG	-0.317329	0.487858	-0.650454	5	0.5441
P14873_ETAAAHQASS(0.006)S(0.994)PPIDAATAEPYGFR	WT_NT-WT_EGCG	-0.938805	0.748161	-1.25482	7	0.249816
P14873_GEAEQS(1)EEEGEEEDKAEDAR	WT_NT-WT_EGCG	0.258716	0.662939	0.390255	8	0.706533
P14873_IAELEEERS(0.998)QGS(0.001)TSNSDWMK	WT_NT-WT_EGCG	-0.156524	0.483611	-0.323657	8	0.754497
P14873_LGGDVS(1)PTQIDVSQFGSFK	WT_NT-WT_EGCG	-0.487347	0.352915	-1.38092	8	0.204651
P14873_MSISEGTVS(1)DK	WT_NT-WT_EGCG	0.471337	0.224055	2.10367	6	0.0800708
P14873_PLAAS(1)PKPGALK	WT_NT-WT_EGCG	0.276229	0.203184	1.3595	8	0.211066
P14873_RES(1)VVSGDDRAEEDMDDVLEK	WT_NT-WT_EGCG	-0.0570145	0.157768	-0.361381	8	0.727173
P14873_RESVVS(1)GDDRAEEDMDDVLEK	WT_NT-WT_EGCG	-0.215001	0.271739	-0.791203	8	0.451643
P14873_S(0.5)VS(0.5)PGVTQAVVEEHCAS(1)PEEK	WT_NT-WT_EGCG	-1.02658	0.72478	-1.4164	7	0.199585
P14873_S(0.922)S(0.078)HLPTEVTEK	WT_NT-WT_EGCG	-0.226659	0.557759	-0.406374	6	0.698565
P14873_S(1)PCDSGYSYETIEK	WT_NT-WT_EGCG	-0.593374	0.646613	-0.917665	7	0.389317
P14873_S(1)PDTSAYCYETMEK	WT_NT-WT_EGCG	-0.507299	0.323746	-1.56697	8	0.155757
P14873_SDIS(1)PLTPR	WT_NT-WT_EGCG	-0.192877	0.171802	-1.12267	8	0.294139
P14873_SPSLS(1)PSPPS(1)PIEK	WT_NT-WT_EGCG	1.33538	0.721014	1.85208	8	0.101153
P14873_T(0.001)LEVVS(0.547)PS(0.156)QS(0.205)VT(0.203)GS(0.329)AGHT(0.495)PY(0.064)Y(0.063)QS(0.752)PT(0.185)DEK	WT_NT-WT_EGCG	-0.310117	1.33707	-0.231938	4	0.827969
P14873_T(0.005)T(0.005)RS(0.248)PDT(0.623)S(0.118)AYCYETMEK	WT_NT-WT_EGCG	-0.390743	0.270518	-1.44443	7	0.191847
P14873_T(1)PEDGGYTCEITEK	WT_NT-WT_EGCG	-0.232183	0.346963	-0.669185	8	0.522217
P14873_T(1)PEEGGYSYEISEK	WT_NT-WT_EGCG	-1.07596	0.998273	-1.07782	8	0.312536
P14873_TLEVVS(0.98)PS(0.018)QS(0.001)VT(0.001)GSAGHTPYYQSPTDEK	WT_NT-WT_EGCG	0.202053	0.724286	0.278969	8	0.787345
P14873_VLS(1)PLRS(1)PPLLGSESPYEDFLSADSK	WT_NT-WT_EGCG	0.453553	0.787519	0.575926	8	0.580501
P14873_VQSLEGEKLS(1)PK	WT_NT-WT_EGCG	-0.22634	0.187383	-1.2079	8	0.261579
P16014_ADAHS(1)MELEEK	WT_NT-WT_EGCG	0.146162	0.226287	0.645914	8	0.536418
P16014_EGVDDQESLRPSNQQAS(1)K	WT_NT-WT_EGCG	0.0800774	0.423887	0.188912	7	0.855522
P16014_SSYEGHPLS(1)EER	WT_NT-WT_EGCG	-0.524738	0.38333	-1.36889	6	0.220066
P16014_WAS(0.034)S(0.966)REDAGAPVEDSQGQTK	WT_NT-WT_EGCG	-0.760604	0.588898	-1.29157	8	0.232569
P16014_WAS(0.748)S(0.252)REDAGAPVEDSQGQTK	WT_NT-WT_EGCG	-0.240122	0.284234	-0.844804	6	0.430612
P16014_WT(0.004)EGGGHS(0.99)REGVDDQES(0.003)LRPS(0.003)NQQASK	WT_NT-WT_EGCG	0.0369662	0.542578	0.0681307	7	0.947587
P16054_EEPILT(1)LVDEAIIK	WT_NT-WT_EGCG	-0.558933	0.419275	-1.33309	8	0.219214
P16054_GFS(1)YFGEDLMP	WT_NT-WT_EGCG	-0.380192	0.433835	-0.87635	8	0.406384
P16054_LAAGAES(1)PQPASGNSPSEDDR	WT_NT-WT_EGCG	-0.492735	0.168356	-2.92675	8	0.019093
P16054_LAAGAESPQPASGNS(1)PSEDDR	WT_NT-WT_EGCG	-0.175025	0.266534	-0.656669	8	0.529826
P16054_S(1)APTSPCDQELK	WT_NT-WT_EGCG	-0.127282	0.257991	-0.493357	8	0.635017
P16054_SAPT(0.001)S(0.999)PCDQELK	WT_NT-WT_EGCG	0.142809	0.314399	0.454227	8	0.661735
P16283_ALPSVGLQS(0.001)DQS(0.999)PQR	WT_NT-WT_EGCG	-0.147587	0.136908	-1.078	6	0.322455
P16283_FSIGS(1)DEDDSPGLPVK	WT_NT-WT_EGCG	-0.525111	0.365029	-1.43855	7	0.193448
P16388_TVMSGENADEAS(0.001)T(0.006)APGHPQDGS(0.933)Y(0.06)PR	WT_NT-WT_EGCG	-0.445508	0.292981	-1.5206	4	0.202999
P16546_KLDPAQS(0.007)AS(0.993)RENLLEEQGSIALR	WT_NT-WT_EGCG	-2.46251	0.638825	-3.85475	6	0.00841339
P16546_KLDPAQS(0.891)AS(0.109)RENLLEEQGSIALR	WT_NT-WT_EGCG	1.8927	1.91403	0.988856	5	0.368141
P16546_WRS(1)LQQLAEER	WT_NT-WT_EGCG	-0.0833512	0.901778	-0.0924299	5	0.929946
P17182_YDLDFKS(1)PDDPSR	WT_NT-WT_EGCG	0.0194743	0.172757	0.112726	8	0.913025
P19246_EDIKPPAEAKS(1)PEK	WT_NT-WT_EGCG	-0.181409	0.571662	-0.317335	8	0.759113
P19246_EEEEGAAAT(0.001)S(0.999)PPAEEAASPEK	WT_NT-WT_EGCG	0.0364673	0.306284	0.119064	7	0.90857
P19246_IGFGPS(1)PFSLTEGLPK	WT_NT-WT_EGCG	-0.499957	0.496061	-1.00785	8	0.343032
P19246_S(0.023)PGEAKS(0.977)PAEPKS(1)PAEPKS(1)PAEAK	WT_NT-WT_EGCG	0.901175	0.938933	0.959787	7	0.369133
P19246_S(0.955)PS(0.045)EAKS(1)PAEAKS(1)PAEAK	WT_NT-WT_EGCG	-0.274223	0.928614	-0.295304	8	0.775281
P19246_S(1)PAEAKS(0.999)PAT(0.001)VK	WT_NT-WT_EGCG	-0.477737	0.415753	-1.14909	8	0.283713
P19246_S(1)PAEAKS(1)PAEAKS(0.951)PAT(0.049)VK	WT_NT-WT_EGCG	-0.152829	1.10605	-0.138176	4	0.896778
P19246_S(1)PAEAKS(1)PAEAKS(1)PAEAKS(1)PAEAK	WT_NT-WT_EGCG	-0.274223	0.928614	-0.295304	8	0.775281
P19246_S(1)PAEAKS(1)PAEVKS(1)PGEAK	WT_NT-WT_EGCG	0.170787	1.02841	0.166069	7	0.872797
P19246_S(1)PAEAKS(1)PATVK	WT_NT-WT_EGCG	-0.477737	0.415753	-1.14909	8	0.283713
P19246_S(1)PAEPKS(1)PAEPKS(1)PAEAK	WT_NT-WT_EGCG	0.919984	0.899804	1.02243	7	0.340608
P19246_S(1)PAEPKS(1)PATVK	WT_NT-WT_EGCG	0.0439604	0.712068	0.0617362	8	0.952287
P19246_S(1)PAEVKS(1)PAEAKS(1)PAEVK	WT_NT-WT_EGCG	-0.21129	1.06164	-0.199022	8	0.847211
P19246_S(1)PAEVKS(1)PGEAK	WT_NT-WT_EGCG	0.892462	1.31368	0.67936	8	0.51608
P19246_S(1)PEAQT(1)PVQEEAK	WT_NT-WT_EGCG	-0.29336	0.399989	-0.733418	8	0.484239
P19246_S(1)PGEAKS(1)PAAVKS(1)PAEAK	WT_NT-WT_EGCG	-0.611596	0.423314	-1.44478	8	0.186522
P19246_S(1)PGEAKS(1)PAEAKS(1)PAEAK	WT_NT-WT_EGCG	-0.582361	0.795265	-0.732285	7	0.487783
P19246_S(1)PGEAKS(1)PAEPKS(1)PAEAK	WT_NT-WT_EGCG	-0.302161	0.457172	-0.660935	6	0.533195
P19246_S(1)PIEVKS(1)PEK	WT_NT-WT_EGCG	-0.428315	0.562727	-0.761142	8	0.468412
P19246_SPGEAKS(1)PAEPKS(1)PAEAK	WT_NT-WT_EGCG	0.8218	1.44682	0.568003	4	0.600399
P20357_APHWTSASLTEAAAHPHS(1)PEMK	WT_NT-WT_EGCG	-0.112628	0.688409	-0.163607	8	0.874098
P20357_DGS(1)PDAPAT(1)PEKEEVAFSEYK	WT_NT-WT_EGCG	-0.132775	0.280654	-0.473092	8	0.648787
P20357_EES(0.014)Y(0.005)ES(0.773)S(0.192)GEHES(0.014)LT(0.002)MESLKPDEGK	WT_NT-WT_EGCG	0.0903449	0.454963	0.198576	5	0.850416
P20357_EES(0.996)YES(0.003)S(0.001)GEHESLTMESLKPDEGKK	WT_NT-WT_EGCG	0.68377	0.270086	2.53167	7	0.0391373
P20357_GSAQESLDTIS(1)PK	WT_NT-WT_EGCG	0.0105217	0.179268	0.0586924	7	0.954837
P20357_KET(0.002)S(0.998)PETSLIQDEVALK	WT_NT-WT_EGCG	-0.450305	0.484533	-0.929358	8	0.379892
P20357_LAS(0.999)VS(0.001)ADAEVAR	WT_NT-WT_EGCG	0.0920037	0.673572	0.136591	5	0.896684
P20357_SGTSTPTTPGSTAITPGT(1)PPSYSSR	WT_NT-WT_EGCG	0.102383	0.313862	0.326203	8	0.752641
P20357_STVS(1)IEEAVAK	WT_NT-WT_EGCG	0.394403	0.519002	0.759927	7	0.472111
P20357_TGVIQT(0.001)S(0.005)T(0.015)EQS(0.612)FS(0.367)K	WT_NT-WT_EGCG	-0.172954	0.33647	-0.514026	8	0.621127
P20357_VAIIRT(1)PPKS(1)PAT(1)PK	WT_NT-WT_EGCG	0.366939	0.213515	1.71856	8	0.124015
P20357_VDHGAEIITQS(1)PSR	WT_NT-WT_EGCG	0.493673	0.485595	1.01663	8	0.339084
P20357_VTDGIS(0.001)KS(0.999)PEK	WT_NT-WT_EGCG	1.00454	0.820598	1.22415	8	0.25572
P21619_RLETEDTSGS(1)PSR	WT_NT-WT_EGCG	-0.583536	1.0696	-0.545566	7	0.602307
P26361_Y(1)KS(1)VVKACQLQQDIT(1)K	WT_NT-WT_EGCG	1.51893	0.492461	3.08436	6	0.0215425
P26645_AEDGAAPS(0.016)PS(0.019)S(0.023)ET(0.943)PK	WT_NT-WT_EGCG	0.327004	1.9149	0.170768	6	0.870019
P26645_AEDGAAPS(0.023)PS(0.043)S(0.905)ET(0.028)PK	WT_NT-WT_EGCG	-0.418675	0.468362	-0.893913	5	0.412325
P26645_AEDGAAPS(0.984)PS(0.013)S(0.003)ETPK	WT_NT-WT_EGCG	0.374685	1.10233	0.339902	8	0.742683
P26645_EAAEAEPAEPS(0.013)S(0.987)PAAEAEGASASSTSSPK	WT_NT-WT_EGCG	-0.824492	0.660386	-1.2485	8	0.247146
P26645_EEPASGSAAT(0.999)PAAAEK	WT_NT-WT_EGCG	0.218133	0.278156	0.784212	7	0.458626
P26645_GEATAERPGEAAVAS(0.001)S(0.996)PS(0.003)K	WT_NT-WT_EGCG	0.460501	0.422234	1.09063	8	0.307192
P26645_GEATAERPGEAAVASS(0.002)PS(0.998)K	WT_NT-WT_EGCG	-1.14235	0.471615	-2.42221	8	0.0417062
P26645_KES(1)GEGAEAEGATAEGAK	WT_NT-WT_EGCG	0.159999	0.302046	0.529718	8	0.610689
P26645_LSGFS(1)FKK	WT_NT-WT_EGCG	0.033427	0.251386	0.132971	8	0.8975
P26883_GVQVETIS(1)PGDGR	WT_NT-WT_EGCG	0.185958	0.160017	1.16212	8	0.278682
P27546_AAVGVTGNDITTPPNKEPPPS(1)PEKK	WT_NT-WT_EGCG	-0.692136	0.426023	-1.62465	8	0.142892
P27546_DMS(1)PSAETEAPLAK	WT_NT-WT_EGCG	-0.0464001	0.503936	-0.0920753	7	0.929218
P27546_LATTVS(1)APDLK	WT_NT-WT_EGCG	0.214385	0.282472	0.75896	8	0.469645
P27546_RNT(0.059)T(0.941)PTGAAPPAGMTSTR	WT_NT-WT_EGCG	-0.252983	0.340751	-0.74243	6	0.485865
P27546_VGS(1)LDNVGHLPAGGAVK	WT_NT-WT_EGCG	-0.761889	0.264396	-2.88162	8	0.0204607
P28028_RDS(0.04)S(0.959)DDWEIPDGQITVGQR	WT_NT-WT_EGCG	-0.634701	0.549577	-1.15489	6	0.292048
P28028_RDS(0.999)S(0.001)DDWEIPDGQITVGQR	WT_NT-WT_EGCG	0.0862902	0.636521	0.135565	4	0.898713
P28028_S(0.055)S(0.012)S(0.929)APNVHINT(0.004)IEPVNIDEK	WT_NT-WT_EGCG	-0.81346	0.44308	-1.83592	8	0.103692
P28028_SAS(1)EPSLNR	WT_NT-WT_EGCG	0.161234	0.275331	0.585601	8	0.574287
P28661_VARPQILEPRPQS(1)PDLCDDDVEFR	WT_NT-WT_EGCG	-0.591433	0.272254	-2.17236	8	0.0615919
P28667_AAAT(1)PESQEPQAK	WT_NT-WT_EGCG	0.0984674	0.79248	0.124252	8	0.904181
P28667_GDVTAEEAAGAS(1)PAK	WT_NT-WT_EGCG	0.189749	0.200282	0.94741	8	0.371165
P28667_LSGLS(1)FK	WT_NT-WT_EGCG	-0.249067	0.413627	-0.602154	7	0.566057
P28738_PIRPGHYPAS(0.049)S(0.945)PT(0.005)AVHAVR	WT_NT-WT_EGCG	-1.42934	1.32221	-1.08102	5	0.329048
P28738_PIRPGHYPAS(0.984)S(0.016)PTAVHAVR	WT_NT-WT_EGCG	-0.596117	0.661842	-0.900694	8	0.394057
P28867_NLIDSMDQEAFHGFS(1)FVNPK	WT_NT-WT_EGCG	-0.887977	0.714497	-1.2428	6	0.260306
P28867_PQLS(0.997)FS(0.003)DK	WT_NT-WT_EGCG	-0.951853	0.610505	-1.55913	8	0.157585
P31324_RAS(1)VCAEAYNPDEEEDDAESR	WT_NT-WT_EGCG	-0.713899	0.426654	-1.67325	8	0.132815
P31648_VADGQIS(0.788)T(0.197)EVS(0.014)EAPVAS(0.001)DKPK	WT_NT-WT_EGCG	-0.470129	0.413477	-1.13701	6	0.298894
P31650_AAEEARGS(0.998)ET(0.002)LGGGGGGAAGTR	WT_NT-WT_EGCG	0.494649	0.773243	0.639706	7	0.542725
P33173_DVLS(1)PLRPSR	WT_NT-WT_EGCG	-0.238056	0.284108	-0.837907	8	0.426406
P33173_S(0.002)GT(0.039)S(0.958)QEELR	WT_NT-WT_EGCG	0.54686	0.277412	1.97129	7	0.089321
P33173_S(0.983)DS(0.017)LILDHQWELEK	WT_NT-WT_EGCG	-0.577004	0.241634	-2.38792	8	0.0439983
P33175_PVRPGHYPAS(0.001)S(0.998)PT(0.001)NPY(0.001)GTR	WT_NT-WT_EGCG	-0.438402	0.317452	-1.381	8	0.204627
P34152_LQPQEIS(0.997)PPPT(0.003)ANLDR	WT_NT-WT_EGCG	0.0357702	0.294585	0.121426	5	0.908083
P35486_YGMGT(0.204)S(0.796)VER	WT_NT-WT_EGCG	-0.459692	0.532414	-0.863411	8	0.413047
P35486_YHGHS(0.999)MS(0.001)DPGVSYR	WT_NT-WT_EGCG	0.0957017	1.03594	0.0923819	8	0.928666
P35486_YHGHSMS(1)DPGVSYR	WT_NT-WT_EGCG	0.297956	2.18868	0.136135	7	0.895547
P35564_SDAEEDGVTGS(1)QDEEDSKPK	WT_NT-WT_EGCG	-0.0958656	0.474276	-0.20213	6	0.846494
P35802_EEQELHDIHS(0.974)T(0.026)RS(1)K	WT_NT-WT_EGCG	1.08815	0.763963	1.42435	6	0.204214
P35802_EEQELHDIHS(0.999)T(0.248)RS(0.753)K	WT_NT-WT_EGCG	0.20246	0.651725	0.310652	8	0.764005
P35802_S(1)KEEQELHDIHSTR	WT_NT-WT_EGCG	0.256039	0.958013	0.267261	6	0.798217
P35802_SKEEQELHDIHS(0.857)T(0.98)RS(0.163)K	WT_NT-WT_EGCG	-0.233237	1.08451	-0.215063	8	0.835099
P35803_EEQELQDIQS(1)R	WT_NT-WT_EGCG	-0.0554413	0.25982	-0.213384	8	0.836365
P36916_REEQT(0.001)DT(0.02)S(0.956)DGES(0.012)VT(0.012)HHIR	WT_NT-WT_EGCG	0.736369	1.04824	0.702478	7	0.505063
P39447_S(0.991)REDLS(0.009)AQPVQTK	WT_NT-WT_EGCG	-0.0637467	0.622084	-0.102473	4	0.923313
P39447_VQIPVSHPDPEPVS(0.999)DNEDDSYDEEVHDPR	WT_NT-WT_EGCG	0.146455	0.232004	0.631262	5	0.555598
P40124_LEAVSHTSDMHCGYGDS(0.998)PS(0.002)K	WT_NT-WT_EGCG	0.0472048	0.450747	0.104726	8	0.919172
P40124_PFSAPKPQT(0.004)S(0.984)PS(0.012)PK	WT_NT-WT_EGCG	0.030653	0.150271	0.203985	5	0.846408
P42208_IYHLPDAES(1)DEDEDFK	WT_NT-WT_EGCG	-0.40137	0.270421	-1.48424	8	0.17604
P42669_GPGLGS(0.848)T(0.13)QGQT(0.021)IALPAQGLIEFR	WT_NT-WT_EGCG	-0.719918	0.589097	-1.22207	5	0.276145
P43006_MHDS(0.083)HLS(0.934)S(0.983)DEPK	WT_NT-WT_EGCG	3.01916	1.40326	2.15153	5	0.0840818
P43006_MHDSHLS(0.995)S(0.005)DEPK	WT_NT-WT_EGCG	0.372918	0.670946	0.555809	8	0.593541
P43006_SADCS(1)VEEEPWK	WT_NT-WT_EGCG	-0.50766	0.283785	-1.78889	7	0.116767
P46096_DQALKDDDAETGLT(1)DGEEK	WT_NT-WT_EGCG	-0.0781143	0.285348	-0.273751	8	0.791211
P46097_GGQDDDDAET(0.037)GLT(0.963)EGEGEGEEEKEPENLGK	WT_NT-WT_EGCG	-0.559098	0.487481	-1.14691	8	0.28456
P46460_ENRQS(1)IINPDWNFEK	WT_NT-WT_EGCG	-0.886764	0.400699	-2.21304	7	0.0625157
P47746_S(1)IIIHTSEDGK	WT_NT-WT_EGCG	0.199915	0.161802	1.23556	8	0.251674
P47809_LKIS(1)PEQHWDFTAEDLK	WT_NT-WT_EGCG	-0.523814	0.307892	-1.70129	8	0.127304
P48437_DRAS(1)PESLDLTR	WT_NT-WT_EGCG	-0.296251	0.243056	-1.21886	8	0.257616
P48453_ICS(1)FEEAK	WT_NT-WT_EGCG	0.0252136	0.343685	0.0733625	8	0.943319
P48678_LRLS(1)PSPTSQR	WT_NT-WT_EGCG	-0.141182	0.236375	-0.59728	5	0.576338
P48722_LHGRS(1)FDDPIVQTER	WT_NT-WT_EGCG	0.206786	0.422328	0.489635	6	0.641778
P49312_SES(1)PKEPEQLRK	WT_NT-WT_EGCG	0.101254	0.148393	0.682338	8	0.514293
P51830_GQGTAS(1)PGSVSDLAQTVK	WT_NT-WT_EGCG	-0.00542432	0.361978	-0.0149852	7	0.988462
P51859_RAGDVLEDS(1)PK	WT_NT-WT_EGCG	0.527638	0.471014	1.12022	8	0.295121
P52479_LLS(0.999)PT(0.001)HEK	WT_NT-WT_EGCG	-0.0212063	0.199793	-0.106141	7	0.918448
P52479_SDLIEDEELEDTGKGS(1)EDEWEQVGPK	WT_NT-WT_EGCG	-0.344937	0.186918	-1.84539	5	0.124283
P53986_AAQS(1)PQQHSSGDPTEEESPV	WT_NT-WT_EGCG	-0.168159	0.22672	-0.741703	7	0.482405
P53986_EDEAS(0.99)T(0.01)DVDEKPK	WT_NT-WT_EGCG	0.666469	0.809115	0.823702	8	0.433976
P53986_SDANTDLIGGS(1)PK	WT_NT-WT_EGCG	0.0133997	0.258509	0.0518346	8	0.959931
P54227_ESVPDFPLS(1)PPK	WT_NT-WT_EGCG	-0.164527	0.300204	-0.548049	8	0.598613
P54227_RAS(1)GQAFELILSPR	WT_NT-WT_EGCG	-0.337195	0.435411	-0.774428	6	0.468087
P54227_RASGQAFELILS(1)PR	WT_NT-WT_EGCG	-0.398381	0.346787	-1.14878	8	0.283833
P54285_VEEHS(1)PLER	WT_NT-WT_EGCG	-0.777093	0.836468	-0.929017	8	0.380058
P54728_PAQTPVLT(0.997)S(0.003)PAPADSTPGDSSR	WT_NT-WT_EGCG	-0.288387	0.201592	-1.43054	5	0.211963
P54728_PAQTPVLTS(1)PAPADSTPGDSSR	WT_NT-WT_EGCG	-0.269177	0.544177	-0.49465	8	0.634144
P55012_GEGTPAAGDGLGRPLGPT(0.001)PS(0.996)QS(0.003)R	WT_NT-WT_EGCG	-0.259348	0.328201	-0.790211	7	0.455336
P55012_GEGTPAAGDGLGRPLGPT(0.04)PS(0.09)QS(0.871)R	WT_NT-WT_EGCG	-0.364465	0.35484	-1.02712	7	0.338539
P55088_GSYMEVEDNRS(1)QVETEDLILK	WT_NT-WT_EGCG	0.00930847	0.423165	0.0219973	8	0.982989
P55288_PGLRPAPNS(1)VDVDDFINTR	WT_NT-WT_EGCG	-0.210807	0.304851	-0.691508	4	0.527287
P56399_GTGLQPGEEELPDIAPPLVT(1)PDEPK	WT_NT-WT_EGCG	-0.0689949	0.493447	-0.139822	8	0.892256
P56399_SAAES(1)ISESVPVGPK	WT_NT-WT_EGCG	0.00777548	0.168604	0.0461168	7	0.964505
P56399_SAAESIS(0.971)ES(0.029)VPVGPK	WT_NT-WT_EGCG	0.46503	0.51068	0.910609	6	0.397607
P56564_NRDVEMGNS(1)VIEENEMK	WT_NT-WT_EGCG	-0.119296	0.211792	-0.563267	8	0.588688
P56695_LNATAS(1)LEQDK	WT_NT-WT_EGCG	0.266668	0.235069	1.13443	7	0.293965
P57776_ATAPQTQHVS(1)PMR	WT_NT-WT_EGCG	0.0589343	0.729536	0.0807832	8	0.937599
P57776_KGATPAEDDEDKDIDLFGS(1)DEEEEDK	WT_NT-WT_EGCG	-0.249032	0.417936	-0.595861	8	0.567739
P58871_ENY(0.001)EDQEPLVGHES(0.986)PIT(0.013)LAAR	WT_NT-WT_EGCG	-0.292213	0.293376	-0.996036	5	0.364962
P58871_MQAESQS(0.999)PTNVDLEDK	WT_NT-WT_EGCG	0.24311	0.657518	0.369739	8	0.721173
P58871_VSGAGLS(0.963)PS(0.037)RK	WT_NT-WT_EGCG	-0.208312	0.298241	-0.698467	6	0.511035
P59281_KPS(0.994)S(0.006)ETDIENWASK	WT_NT-WT_EGCG	-0.752447	0.588824	-1.27788	4	0.270413
P59648_SELPS(0.825)S(0.175)APGGGGV	WT_NT-WT_EGCG	0.11304	0.278788	0.405468	6	0.699196
P59808_S(0.002)HS(0.998)LDDLQGDADVGK	WT_NT-WT_EGCG	-0.328783	0.343194	-0.958009	8	0.366111
P60469_GEGPAVPGDT(0.999)PPPT(0.001)PR	WT_NT-WT_EGCG	0.0486571	0.115712	0.420503	8	0.685186
P60469_RGS(1)ALGPDEAGGELER	WT_NT-WT_EGCG	-0.158009	0.236705	-0.667534	8	0.523216
P60469_VSSSGLDS(1)LGR	WT_NT-WT_EGCG	-0.180357	0.285672	-0.631342	5	0.55555
P60904_S(0.001)LS(0.993)T(0.006)SGESLYHVLGLDK	WT_NT-WT_EGCG	-0.207876	0.562081	-0.369833	8	0.721106
P61028_GAMGIMLVY(0.998)DIT(0.994)NEKS(0.008)FDNIKNWIR	WT_NT-WT_EGCG	-0.410418	0.605097	-0.678268	7	0.519387
P61264_SAKDS(1)DDEEEVVHVDR	WT_NT-WT_EGCG	-0.205031	0.294803	-0.695485	8	0.506448
P61329_EPS(1)LHEIGEK	WT_NT-WT_EGCG	-0.588514	0.435894	-1.35013	8	0.213926
P61807_LMTANS(1)PEVHG	WT_NT-WT_EGCG	0.0536308	0.161095	0.332913	5	0.752705
P61979_DYDDMS(1)PR	WT_NT-WT_EGCG	0.147058	0.394992	0.372308	6	0.72246
P62071_FQEQECPPS(1)PEPTRK	WT_NT-WT_EGCG	-0.0916102	0.506895	-0.180728	8	0.861076
P62259_AAFDDAIAELDTLS(0.999)EES(0.001)YK	WT_NT-WT_EGCG	-0.162589	0.340543	-0.47744	8	0.64582
P62482_MYPESTTGS(1)PAR	WT_NT-WT_EGCG	0.214078	0.344149	0.622049	8	0.551222
P62482_RS(0.002)S(0.998)LVITTK	WT_NT-WT_EGCG	0.293589	0.29162	1.00675	7	0.34758
P62484_NMAPSQQS(1)PVR	WT_NT-WT_EGCG	0.0526663	0.584751	0.0900661	8	0.930449
P62484_TTPPTQKPPS(1)PPMSGK	WT_NT-WT_EGCG	0.138853	0.20985	0.661675	8	0.526775
P62751_IRT(0.005)S(0.049)PT(0.947)FR	WT_NT-WT_EGCG	0.120187	0.162682	0.738783	6	0.487921
P62908_DEILPT(0.037)T(0.962)PISEQK	WT_NT-WT_EGCG	-0.327271	0.295706	-1.10674	6	0.310792
P62983_TLS(1)DYNIQK	WT_NT-WT_EGCG	0.127703	0.191741	0.66602	6	0.530157
P62996_RPHT(1)PTPGIYMGR	WT_NT-WT_EGCG	-0.0313799	0.405653	-0.0773564	8	0.94024
P63011_MS(0.004)ES(0.996)LDTADPAVTGAK	WT_NT-WT_EGCG	0.161258	0.73255	0.220133	6	0.833066
P63011_MS(1)ESLDTADPAVTGAK	WT_NT-WT_EGCG	0.210783	0.358537	0.587899	8	0.572817
P63046_AESEAET(0.001)PGT(0.999)PGEFESK	WT_NT-WT_EGCG	-0.228303	0.296457	-0.770104	8	0.46337
P63085_VADPDHDHTGFLT(1)EYVATR	WT_NT-WT_EGCG	-0.350247	0.430974	-0.812687	8	0.43991
P63101_TAFDEAIAELDTLS(1)EESYK	WT_NT-WT_EGCG	-0.175491	0.386596	-0.453939	8	0.661934
P63115_RDS(0.031)DMAS(0.968)HIQQPGGHGNPGPAPSPSPGPGPGPGASER	WT_NT-WT_EGCG	-0.792883	0.72023	-1.10088	8	0.302969
P63115_RDS(0.995)DMAS(0.005)HIQQPGGHGNPGPAPSPSPGPGPGPGASER	WT_NT-WT_EGCG	-1.52722	1.05464	-1.4481	7	0.190854
P63141_IPS(0.012)S(0.988)PDLKK	WT_NT-WT_EGCG	0.0701678	0.792724	0.0885148	6	0.932348
P63141_IPS(0.998)S(0.002)PDLKK	WT_NT-WT_EGCG	0.0941909	0.605453	0.155571	8	0.880225
P63166_S(1)DQEAKPSTEDLGDK	WT_NT-WT_EGCG	0.34492	0.504635	0.683504	8	0.513594
P63213_EDPLLT(1)PVPASENPFR	WT_NT-WT_EGCG	-0.0339598	0.374281	-0.0907335	8	0.929935
P63216_GET(1)PVNSTMSIGQAR	WT_NT-WT_EGCG	-0.1919	0.334615	-0.573496	8	0.582068
P63260_GYSFT(0.052)T(0.198)T(0.749)AER	WT_NT-WT_EGCG	0.315614	0.126013	2.50461	5	0.054184
P63318_AAPALT(1)PPDR	WT_NT-WT_EGCG	0.28302	0.200531	1.41136	8	0.195827
P63318_LVLASIDQADFQGFT(0.997)Y(0.003)VNPDFVHPDAR	WT_NT-WT_EGCG	-0.227415	0.624867	-0.363942	7	0.726645
P63318_MGPSS(0.018)S(0.978)PIPS(0.003)PSPSPTDSK	WT_NT-WT_EGCG	-0.673859	0.595791	-1.13103	7	0.295298
P63318_MGPSSSPIPSPS(0.009)PS(0.979)PT(0.012)DSK	WT_NT-WT_EGCG	0.207337	0.308627	0.671804	8	0.520633
P63318_MGPSSSPIPSPSPS(0.005)PT(0.994)DS(0.001)K	WT_NT-WT_EGCG	0.0899866	0.504027	0.178535	8	0.862741
P63328_ITS(1)FEEAK	WT_NT-WT_EGCG	0.217437	0.264934	0.82072	8	0.435577
P68181_T(0.941)WT(0.059)LCGTPEYLAPEIILSK	WT_NT-WT_EGCG	-0.821878	1.06485	-0.771825	8	0.462406
P70182_KIPLKPS(0.087)PT(0.913)K	WT_NT-WT_EGCG	0.601729	0.263239	2.28587	8	0.0515968
P70182_KIPLKPS(0.994)PT(0.006)K	WT_NT-WT_EGCG	0.432821	0.543699	0.796068	8	0.448968
P70211_NIEKPT(0.004)GT(0.004)DPAGRDS(0.975)PIQS(0.016)CQDLTPVSHSQSETQMGSK	WT_NT-WT_EGCG	-0.249138	0.532603	-0.467775	6	0.656453
P70288_MLPHAPGVQMQAIPEDAVHEDS(1)GDEDGEDPDK	WT_NT-WT_EGCG	-1.09646	0.634093	-1.72918	7	0.127401
P70333_HTGPNS(1)PDTANDGFVR	WT_NT-WT_EGCG	-0.114538	0.1662	-0.689155	8	0.510216
P70399_LPT(0.002)S(0.003)EEERS(0.995)PAK	WT_NT-WT_EGCG	0.492641	0.231258	2.13027	8	0.0657654
P70399_MESLGS(1)PR	WT_NT-WT_EGCG	-0.0684869	0.394817	-0.173465	5	0.86909
P70399_S(0.001)EDRPS(0.971)S(0.027)PQVSVAAVETK	WT_NT-WT_EGCG	0.0446032	0.315542	0.141355	4	0.894423
P70399_SEDRPS(0.022)S(0.978)PQVSVAAVETK	WT_NT-WT_EGCG	-0.331797	0.232085	-1.42964	4	0.22604
P70399_STPFIVPS(0.017)S(0.022)PT(0.961)EQGGRK	WT_NT-WT_EGCG	-0.271103	0.215303	-1.25917	8	0.243464
P70414_GMIIEHEGDRPAS(1)K	WT_NT-WT_EGCG	0.366824	0.684779	0.535682	6	0.611443
P70441_EALVEPASES(1)PRPALAR	WT_NT-WT_EGCG	0.684342	0.433548	1.57847	8	0.153111
P70663_PS(0.011)ALNS(0.989)EEETHEQS(0.995)T(0.005)EQDK	WT_NT-WT_EGCG	-0.0422397	0.445786	-0.0947532	8	0.926841
P70663_PSALNS(1)EEETHEQSTEQDK	WT_NT-WT_EGCG	-0.1905	0.389444	-0.489159	8	0.637858
P80560_ADSVAGAIQSDPAEGS(1)QESHGR	WT_NT-WT_EGCG	0.234647	0.444905	0.52741	8	0.612218
P83510_SEGS(1)PVLPHEPSK	WT_NT-WT_EGCG	0.11197	0.129784	0.862739	8	0.413395
P83510_TTS(0.003)IS(0.997)PALAR	WT_NT-WT_EGCG	0.0240866	0.247398	0.09736	6	0.925611
P84086_AALEQPCEGS(0.997)LT(0.003)RPK	WT_NT-WT_EGCG	-0.30979	0.253008	-1.22443	8	0.255621
P97379_S(0.004)AT(0.996)PPPAEPASLPQEPPK	WT_NT-WT_EGCG	-0.149534	0.172978	-0.86447	7	0.415968
P97427_GMYDGPVYEVPAT(1)PK	WT_NT-WT_EGCG	-0.0533298	0.212796	-0.250615	8	0.808428
P97427_NLHQS(0.001)NFS(0.066)LS(0.933)GAQIDDNNPR	WT_NT-WT_EGCG	0.105917	0.427577	0.247715	8	0.810594
P97427_S(1)IPHITSDR	WT_NT-WT_EGCG	0.0966536	0.183196	0.527598	8	0.612094
P97445_GADYTEPDS(1)PREPPGGAHDPAPR	WT_NT-WT_EGCG	-0.117286	0.352322	-0.332893	8	0.747771
P97492_PLREPGSSHLGS(0.999)PDT(0.001)AR	WT_NT-WT_EGCG	0.794626	0.498978	1.59251	8	0.149936
P97492_S(1)LGSGESESESRPGK	WT_NT-WT_EGCG	0.319149	0.308973	1.03294	7	0.335995
P97798_LELKPIDKS(1)PDPNPVMTDTPIPR	WT_NT-WT_EGCG	-0.230216	0.495924	-0.464216	6	0.658859
P97825_S(0.009)NS(0.99)S(0.001)EASSGDFLDLK	WT_NT-WT_EGCG	0.160639	0.193597	0.829759	6	0.438435
P97855_S(0.083)T(0.083)S(0.834)PAPADVAPAQEDLR	WT_NT-WT_EGCG	-0.0259199	0.0921985	-0.281132	5	0.789872
P97868_VEGTEIVKPS(1)PK	WT_NT-WT_EGCG	0.459939	0.136825	3.36152	8	0.00990945
P98084_S(0.663)AS(0.337)QDCIETTPGAQEGK	WT_NT-WT_EGCG	-0.347779	0.5819	-0.597661	6	0.571918
P98200_AT(0.058)S(0.942)VGDQLEAPAR	WT_NT-WT_EGCG	-0.504683	0.281532	-1.79263	4	0.147498
Q00PI9_S(0.996)PPPPEEEAKDEEEDQT(0.004)LVNLDTYTSDLHFQISK	WT_NT-WT_EGCG	-0.158962	0.560513	-0.283601	4	0.79079
Q00PI9_S(1)GDETPGSEAPGDK	WT_NT-WT_EGCG	-0.000738922	0.266205	-0.00277576	7	0.997863
Q00PI9_SGDET(0.007)PGS(0.992)EAPGDK	WT_NT-WT_EGCG	0.146697	0.593094	0.247342	4	0.816821
Q01768_VMLGET(1)NPADSKPGTIR	WT_NT-WT_EGCG	-0.221892	0.43546	-0.509558	8	0.624117
Q02053_ATLPS(1)PDK	WT_NT-WT_EGCG	0.0636908	0.268797	0.236947	8	0.818652
Q02248_RLS(1)VELTSSLFR	WT_NT-WT_EGCG	-0.203537	0.570293	-0.356899	4	0.739199
Q02248_RT(0.005)S(0.995)MGGTQQQFVEGVR	WT_NT-WT_EGCG	0.184047	0.462367	0.398055	8	0.701001
Q02357_RRT(0.544)LT(0.667)PLT(0.789)LRY(1)S(1)ILS(1)ES(1)R	WT_NT-WT_EGCG	0.321339	0.320571	1.0024	5	0.362166
Q03141_RY(0.036)S(0.964)DHAGPAIPSVVAYPK	WT_NT-WT_EGCG	0.380992	0.473407	0.804789	4	0.466054
Q03173_NS(0.001)RPS(0.049)S(0.933)PVNT(0.015)PS(0.001)S(0.001)QPPAAK	WT_NT-WT_EGCG	-0.374279	0.394685	-0.948299	7	0.374557
Q03173_S(1)PVISRPK	WT_NT-WT_EGCG	0.215711	0.108318	1.99147	8	0.0815871
Q03517_EHLGPGS(0.015)S(0.985)QEMER	WT_NT-WT_EGCG	-0.144612	1.16453	-0.124181	6	0.905228
Q03517_EHLGPGS(0.993)S(0.007)QEMER	WT_NT-WT_EGCG	0.324527	0.287283	1.12964	4	0.32178
Q03517_IETQTQEEVRDS(1)K	WT_NT-WT_EGCG	0.642308	0.631628	1.01691	8	0.338961
Q03517_VPS(0.002)PVS(0.994)S(0.004)EDDLQEEEQLEQAIK	WT_NT-WT_EGCG	-0.280865	0.405836	-0.692064	7	0.511193
Q04690_S(1)FDHLISDTK	WT_NT-WT_EGCG	-0.0310062	0.214046	-0.144858	7	0.888906
Q05512_SRNS(1)PLLDR	WT_NT-WT_EGCG	-0.248653	0.287917	-0.863626	6	0.42097
Q05A62_LSLS(0.837)T(0.163)NCIEK	WT_NT-WT_EGCG	-0.0295451	0.268499	-0.110038	4	0.917679
Q05D44_SVPTVDS(1)GNEDDDSSFK	WT_NT-WT_EGCG	0.0283882	0.224114	0.126668	8	0.902329
Q08274_RYHS(1)LGNISR	WT_NT-WT_EGCG	0.923755	0.466205	1.98144	4	0.118607
Q08460_GGYS(0.016)T(0.979)PQT(0.005)LANR	WT_NT-WT_EGCG	0.146753	0.230533	0.636584	8	0.542177
Q08460_RLEDEQPPTLS(1)PK	WT_NT-WT_EGCG	0.115245	0.189416	0.608421	8	0.559782
Q0P678_LGVSVS(0.988)PS(0.012)R	WT_NT-WT_EGCG	-0.178318	0.304952	-0.584742	7	0.577074
Q0P678_SFSSSPSPS(0.003)PT(0.003)PS(0.994)PHRPPVR	WT_NT-WT_EGCG	-0.169994	0.400564	-0.424387	5	0.688925
Q148V7_AGS(0.991)IS(0.009)T(0.001)LDSLDFAR	WT_NT-WT_EGCG	0.0406887	0.269155	0.151172	7	0.884104
Q148V7_S(0.213)S(0.787)PEIQEPIK	WT_NT-WT_EGCG	-0.0316885	0.15305	-0.207046	8	0.841147
Q148V7_S(0.676)S(0.324)PEIQEPIK	WT_NT-WT_EGCG	0.0144408	0.165473	0.0872699	7	0.932901
Q14CH0_STVEDFEANT(0.042)S(0.945)PT(0.012)K	WT_NT-WT_EGCG	0.0985088	0.197551	0.498651	8	0.631445
Q2PFD7_DHRPET(1)PGIK	WT_NT-WT_EGCG	0.23003	0.624836	0.368144	6	0.725405
Q2PFD7_IGS(0.986)T(0.014)TNPFLDIPHDPNAAVYK	WT_NT-WT_EGCG	0.472676	0.737794	0.640661	7	0.542139
Q2PFD7_S(0.001)HS(0.017)S(0.981)PSLNPDASPVTAK	WT_NT-WT_EGCG	-0.0152112	0.747933	-0.0203377	7	0.984342
Q2PFD7_S(0.013)HS(0.052)S(0.052)PS(0.883)LNPDAS(0.754)PVT(0.246)AK	WT_NT-WT_EGCG	0.0402956	1.12035	0.0359669	6	0.972476
Q2PFD7_S(0.031)HS(0.968)S(0.001)PSLNPDAS(1)PVTAK	WT_NT-WT_EGCG	-0.14881	0.430722	-0.34549	8	0.738635
Q2PFD7_SHS(1)SPSLNPDASPVTAK	WT_NT-WT_EGCG	0.0846768	0.229842	0.368413	8	0.722123
Q3TES0_AQAPELQQEEERPGAVGS(1)PR	WT_NT-WT_EGCG	-1.10793	0.665174	-1.66562	6	0.146842
Q3TES0_VQTPQS(1)PHQHPVAPGAIADK	WT_NT-WT_EGCG	-0.0870569	0.275074	-0.316486	8	0.759734
Q3TVA9_GLS(1)LTETELEELR	WT_NT-WT_EGCG	-0.901052	0.440537	-2.04535	8	0.0750479
Q3TWL2_RIINLGPVHPGPLS(1)PEPQPMGVR	WT_NT-WT_EGCG	-0.459045	0.600582	-0.764334	4	0.487268
Q3TWW8_SHS(1)PLPAPPSK	WT_NT-WT_EGCG	0.367755	0.345657	1.06393	8	0.318418
Q3TXS7_T(0.003)VGT(0.997)PIASVPGSTNTGTVPGSEK	WT_NT-WT_EGCG	0.0249124	0.115268	0.216126	6	0.83605
Q3TXS7_T(0.936)VGT(0.064)PIASVPGSTNTGTVPGSEK	WT_NT-WT_EGCG	-0.534984	0.705228	-0.758597	7	0.472857
Q3TXS7_TASAVAGKT(1)PDAS(1)PEPK	WT_NT-WT_EGCG	-0.018134	0.279003	-0.0649957	8	0.949772
Q3TZZ7_S(0.001)S(0.003)S(0.003)S(0.003)LLAS(0.385)PS(0.605)HIAAK	WT_NT-WT_EGCG	0.0829379	0.239602	0.346149	6	0.741046
Q3TZZ7_SSSSLLAS(0.858)PS(0.14)HIAAK	WT_NT-WT_EGCG	0.0673988	0.282904	0.238239	5	0.821151
Q3U0M1_FNFESVPES(1)PGEK	WT_NT-WT_EGCG	0.0732168	0.327994	0.223226	8	0.828954
Q3U0V1_VQIS(0.993)PDS(0.007)GGLPER	WT_NT-WT_EGCG	0.287509	0.262082	1.09702	5	0.322635
Q3UDE2_MEIQSGPQPGS(1)PGR	WT_NT-WT_EGCG	0.43107	0.328237	1.31329	6	0.237071
Q3UGS4_S(0.994)PT(0.006)NSSEIFTPAHEENVR	WT_NT-WT_EGCG	0.120981	0.274583	0.440597	5	0.677902
Q3UGY8_VAAPSS(0.009)S(0.973)PS(0.018)AEAEYWR	WT_NT-WT_EGCG	-0.23777	0.371876	-0.639379	6	0.546197
Q3UH68_TINHQMES(1)PGER	WT_NT-WT_EGCG	-0.0812453	0.183712	-0.442243	6	0.673809
Q3UHB8_S(0.006)FS(0.994)LGDLSHSPQTAQHVER	WT_NT-WT_EGCG	-0.18099	0.258482	-0.700203	8	0.503651
Q3UHB8_SHS(1)LDSLSR	WT_NT-WT_EGCG	0.587049	0.185703	3.16123	7	0.0159011
Q3UHD1_NENVATLSVS(0.004)S(0.996)LER	WT_NT-WT_EGCG	-0.422635	0.341309	-1.23828	8	0.250716
Q3UHD6_SES(1)GYGFNVR	WT_NT-WT_EGCG	-0.317904	0.150583	-2.11115	8	0.0677519
Q3UHD9_ALS(0.975)T(0.025)DCTPSGDLSPLSR	WT_NT-WT_EGCG	0.243191	0.353531	0.687892	5	0.522126
Q3UHD9_GAGSRLS(0.999)WPES(0.001)EGK	WT_NT-WT_EGCG	0.014027	0.331796	0.0422761	4	0.968305
Q3UHD9_LSTPSKT(0.999)EGSAVQAEAK	WT_NT-WT_EGCG	-0.0959316	0.350776	-0.273484	7	0.792375
Q3UHJ0_ILS(1)DVTHSAVFGVPASK	WT_NT-WT_EGCG	-0.637777	0.404891	-1.57518	7	0.159217
Q3UHJ0_VGSLT(1)PPSSPK	WT_NT-WT_EGCG	0.420777	0.284907	1.4769	8	0.177951
Q3UHJ0_VQT(0.001)T(0.999)PPPTIQGQK	WT_NT-WT_EGCG	0.0124961	0.210583	0.0593407	6	0.954608
Q3UHK3_T(0.047)GAY(0.989)LQFLS(0.964)ILS(1)RMLIR	WT_NT-WT_EGCG	0.464541	0.401408	1.15728	8	0.280541
Q3UHK3_T(0.136)GAY(0.98)LQFLS(0.884)ILS(1)RMLIR	WT_NT-WT_EGCG	0.464541	0.401408	1.15728	8	0.280541
Q3UHK3_T(0.224)GAY(0.792)LQFLS(0.984)ILS(1)RMLIR	WT_NT-WT_EGCG	0.129689	0.453624	0.285895	8	0.782222
Q3ULB5_S(1)LVGTPYWMAPEVISR	WT_NT-WT_EGCG	-0.336861	0.406112	-0.829478	5	0.444617
Q3UMB5_VAS(1)PANVGTLHTLSR	WT_NT-WT_EGCG	-0.209287	0.218713	-0.956906	8	0.366634
Q3UMU9_GGS(0.996)S(0.004)GEELEDEEPVK	WT_NT-WT_EGCG	-0.327861	0.483726	-0.677783	8	0.517028
Q3UN16_RLS(0.999)LGS(0.001)PDSR	WT_NT-WT_EGCG	0.615652	0.263531	2.33616	6	0.0581483
Q3UNH4_AET(0.001)VS(0.999)PGEVDAMTLGK	WT_NT-WT_EGCG	0.38603	0.4386	0.880142	5	0.419069
Q3UNH4_APSPAPRPPS(1)RR	WT_NT-WT_EGCG	0.122816	1.51671	0.0809756	6	0.938095
Q3UNH4_ERPGS(0.999)T(0.001)GEGDLVSLR	WT_NT-WT_EGCG	-0.893826	0.929272	-0.961856	8	0.364289
Q3UNH4_NSELVS(1)PVKPER	WT_NT-WT_EGCG	-0.350292	0.341818	-1.02479	8	0.335448
Q3UNH4_S(0.006)VAT(0.006)GPMT(0.989)PQAAAPPAVPPVFPEVR	WT_NT-WT_EGCG	-0.0181612	0.66336	-0.0273777	7	0.978923
Q3UNH4_S(0.995)PS(0.005)AEAAAPPPGPR	WT_NT-WT_EGCG	0.16755	0.137614	1.21754	6	0.269107
Q3UNH4_SIGSLPEREPSAST(0.011)S(0.989)QK	WT_NT-WT_EGCG	-0.0881432	0.163326	-0.539676	8	0.604113
Q3UNH4_VITQIPGAT(0.042)S(0.958)PGK	WT_NT-WT_EGCG	0.859922	0.617684	1.39217	8	0.201349
Q3URK3_KPADRECPDVSPEANLSHQIPS(1)R	WT_NT-WT_EGCG	-1.09405	0.339054	-3.22676	5	0.0232896
Q3USB7_KLPSESDLLEGEVT(1)DEDEEAEMSR	WT_NT-WT_EGCG	-0.047234	0.523371	-0.0902495	7	0.930617
Q3UUG6_SSEAAGSSSLISHCSSDPADRLS(1)PFLAAR	WT_NT-WT_EGCG	0.163704	0.40646	0.402757	6	0.701085
Q3UVL4_AAAAAVGPGLGS(0.001)GPGDS(0.999)PEGPEADAPERR	WT_NT-WT_EGCG	0.0837067	0.396563	0.211081	8	0.838102
Q3UVX5_PRS(1)PS(1)PISTLSHLAGSAGR	WT_NT-WT_EGCG	-0.256717	0.283093	-0.90683	8	0.390992
Q3UYG8_GLS(1)PPHK	WT_NT-WT_EGCG	0.714626	0.341311	2.09377	5	0.0904662
Q3V3V9_KAGS(1)DGDIMDSSTETPPISIK	WT_NT-WT_EGCG	-0.473462	0.305292	-1.55085	7	0.164874
Q3V3V9_PLPPY(0.012)PT(0.049)EPS(0.685)S(0.256)PERS(0.854)PPS(0.104)PAT(0.039)DQR	WT_NT-WT_EGCG	0.0833403	0.171537	0.485844	5	0.64762
Q4ACU6_AHS(1)PQGEGEIPLHR	WT_NT-WT_EGCG	0.453312	0.339704	1.33443	8	0.218795
Q4JIM5_VPVLIS(0.998)PT(0.002)LK	WT_NT-WT_EGCG	-0.161584	0.268757	-0.601227	4	0.5801
Q4KMM3_RDS(0.999)ET(0.001)EVEELRK	WT_NT-WT_EGCG	0.153342	0.254276	0.603054	7	0.565491
Q4KMM3_S(0.068)T(0.075)EES(0.353)LS(0.49)EDAFT(0.011)ES(0.015)ELS(0.985)PIREELLS(0.001)S(0.001)EPR	WT_NT-WT_EGCG	0.185322	0.324775	0.570615	7	0.586103
Q4KMM3_TTT(1)PDVAHPK	WT_NT-WT_EGCG	0.0588391	0.376698	0.156197	8	0.879747
Q4KMM3_VVSST(0.001)S(0.999)EEEEAFTEK	WT_NT-WT_EGCG	0.344271	0.271883	1.26625	7	0.245933
Q4VA53_AES(1)PETSAVESTQSTPQK	WT_NT-WT_EGCG	-0.0498436	0.184555	-0.270075	6	0.796152
Q52KI8_APKPEPVPEPKEPS(1)PEK	WT_NT-WT_EGCG	0.302271	0.124473	2.42841	8	0.0413046
Q52KI8_KPPAPPSPVQSQSPS(0.033)T(0.033)NWS(0.933)PAVPAK	WT_NT-WT_EGCG	-0.134976	0.222627	-0.606287	5	0.570794
Q52KI8_RRS(1)PS(1)PAPPPPPPPPPPR	WT_NT-WT_EGCG	0.65532	0.210815	3.10851	5	0.0265955
Q52KI8_RYS(1)PPIQR	WT_NT-WT_EGCG	0.0847705	0.161504	0.524881	6	0.618487
Q52KI8_S(1)PELPEPSVR	WT_NT-WT_EGCG	-0.158033	0.198482	-0.79621	8	0.44889
Q52KI8_TAS(1)PPPPPK	WT_NT-WT_EGCG	0.122824	0.136153	0.902103	8	0.393352
Q569Z6_ASVSDLS(1)PR	WT_NT-WT_EGCG	0.152497	0.177968	0.856881	8	0.416439
Q569Z6_FSGEEGEIEDDES(0.996)GT(0.004)ENREEK	WT_NT-WT_EGCG	-0.151776	0.253012	-0.599877	8	0.565188
Q569Z6_IDIS(0.996)PS(0.003)T(0.001)FR	WT_NT-WT_EGCG	-0.137972	0.243191	-0.567339	6	0.591063
Q569Z6_KSPVGKS(1)PPATGSAYGSSQK	WT_NT-WT_EGCG	0.558422	0.419081	1.33249	6	0.231069
Q56A07_EQKLS(0.851)T(0.149)DDLKTEEEGK	WT_NT-WT_EGCG	-0.176543	0.267656	-0.659591	8	0.528044
Q5DTL9_DSGLEDGRES(0.095)PS(0.905)FDT(0.001)PSQR	WT_NT-WT_EGCG	0.0263038	1.43211	0.0183672	5	0.986056
Q5DTL9_ERDSGLEDGRES(1)PSFDTPSQR	WT_NT-WT_EGCG	-0.193577	0.321989	-0.601191	8	0.564354
Q5DTL9_NDVS(0.999)RENST(0.001)VDFSK	WT_NT-WT_EGCG	-0.10571	0.356615	-0.296426	8	0.774454
Q5DTY9_LLAPEDVKQS(1)PDEFCHSDFEDASQGSDTR	WT_NT-WT_EGCG	-0.207789	0.324963	-0.639424	6	0.54617
Q5DTY9_T(0.001)LT(0.071)S(0.925)GS(0.004)RESNISSK	WT_NT-WT_EGCG	0.304859	0.309444	0.985184	4	0.380309
Q5DU25_AQNPAYFEGKPAS(1)LDEGAMAGAR	WT_NT-WT_EGCG	-0.124886	0.428043	-0.291762	8	0.777891
Q5DU25_MQFS(1)FEEYEK	WT_NT-WT_EGCG	-0.412098	0.51605	-0.798563	5	0.460775
Q5F2E8_ASDPQS(0.999)PPQVS(0.001)R	WT_NT-WT_EGCG	0.223067	0.208191	1.07146	8	0.31522
Q5PR73_GTFRES(1)YIPTVEDTYR	WT_NT-WT_EGCG	-0.0801355	0.576763	-0.13894	8	0.892931
Q5RJI5_SSGGTPLHS(1)PLHTPR	WT_NT-WT_EGCG	-0.00916386	0.287726	-0.0318493	8	0.975373
Q5SRT8_DEPWWEGRVASDVHCT(1)LR	WT_NT-WT_EGCG	0.0770797	1.10154	0.0699747	7	0.946171
Q5SRX1_AAETVPDLPS(1)PPTEAPAPASNTSTR	WT_NT-WT_EGCG	-0.142932	0.257704	-0.554636	8	0.594306
Q5SRX1_GIEFPMADLDALS(1)PIHTPQR	WT_NT-WT_EGCG	-0.337679	0.332882	-1.01441	8	0.340081
Q5SSH7_S(1)MEETRPVPTVK	WT_NT-WT_EGCG	0.281259	0.503205	0.558935	5	0.600313
Q5U3K5_NISLS(0.003)S(0.997)EEEAEGLAGHPR	WT_NT-WT_EGCG	0.296958	0.289729	1.02495	8	0.335377
Q60598_KQT(0.982)PPAS(0.019)PS(0.998)PQPIEDRPPS(0.496)S(0.414)PIY(0.09)EDAAPFK	WT_NT-WT_EGCG	-1.65425	1.17659	-1.40597	8	0.197364
Q60598_KQT(1)PPASPSPQPIEDRPPSSPIYEDAAPFK	WT_NT-WT_EGCG	0.219966	0.366191	0.600686	8	0.564675
Q60673_AEDS(0.985)S(0.015)EGHEEEVLGGR	WT_NT-WT_EGCG	0.33838	0.963084	0.35135	5	0.739647
Q60771_FYYSSGS(0.001)S(0.132)S(0.846)PT(0.021)HAK	WT_NT-WT_EGCG	1.99479	1.72279	1.15789	7	0.284886
Q60829_ATLSEPGEEPQHPS(1)PP	WT_NT-WT_EGCG	-0.387255	0.333357	-1.16168	8	0.27885
Q60829_AVQHLQTISNLSENQAS(1)EEEDELGELR	WT_NT-WT_EGCG	-0.50794	0.256526	-1.98007	7	0.0881724
Q60875_EAQELGS(1)PEDR	WT_NT-WT_EGCG	0.062286	0.376996	0.165217	8	0.872872
Q60875_LQDS(0.053)S(0.946)DPDTGSEEEVS(0.077)S(0.067)RLS(0.822)PPHS(0.034)PR	WT_NT-WT_EGCG	-0.0995449	0.331872	-0.29995	5	0.776285
Q60875_LQDS(0.17)S(0.827)DPDT(0.001)GS(0.001)EEEVS(0.001)S(0.001)RLS(0.968)PPHS(0.032)PR	WT_NT-WT_EGCG	0.753698	0.873716	0.862634	5	0.427766
Q60902_STPSHGSVSS(0.001)LNS(0.002)T(0.002)GS(0.246)LS(0.749)PK	WT_NT-WT_EGCG	-0.256948	0.383408	-0.670169	5	0.532452
Q60902_TVFAGAVPVLPAS(1)PPPK	WT_NT-WT_EGCG	0.217604	0.252367	0.862253	8	0.413647
Q60932_LTFDSS(0.004)FS(0.992)PNT(0.003)GKK	WT_NT-WT_EGCG	-0.19319	0.184053	-1.04964	8	0.324553
Q61029_GPPDFSSDEEREPT(0.999)PVLGSGASVGR	WT_NT-WT_EGCG	-0.116615	0.27823	-0.419133	6	0.68971
Q61036_T(0.004)AS(0.004)EPPLAPPVS(0.993)EEEDEEEEEEEDDNEPPPVIAPRPEHTK	WT_NT-WT_EGCG	-0.178917	0.349804	-0.511478	5	0.630796
Q61097_RTES(1)VPSDINNPVDR	WT_NT-WT_EGCG	-0.0875979	0.426756	-0.205265	8	0.842492
Q61165_IGS(1)DPLAYEPK	WT_NT-WT_EGCG	-0.482882	0.277704	-1.73883	6	0.132724
Q61165_LDS(1)PTLSR	WT_NT-WT_EGCG	-0.0364023	0.259869	-0.140079	8	0.89206
Q61206_PLHELIMQLLEET(1)PEEK	WT_NT-WT_EGCG	0.379927	0.715378	0.531086	6	0.614435
Q61290_FGEAVVVGRPGS(1)GDGDSDQSR	WT_NT-WT_EGCG	0.0429835	0.531899	0.0808113	8	0.937577
Q61290_HLLS(1)PDVSR	WT_NT-WT_EGCG	-0.141315	0.26786	-0.52757	7	0.614101
Q61290_HMQMS(0.195)S(0.805)QEALNK	WT_NT-WT_EGCG	-0.158498	0.851837	-0.186066	4	0.861448
Q61290_HMQMS(0.802)S(0.198)QEALNK	WT_NT-WT_EGCG	-1.0172	0.6582	-1.54542	4	0.197137
Q61301_HIS(1)PVQALSEFK	WT_NT-WT_EGCG	0.00351	0.348142	0.0100821	5	0.992346
Q61301_TPEELEDDS(1)DFEQEDYDVR	WT_NT-WT_EGCG	-0.417704	0.60328	-0.692389	8	0.508288
Q61316_MQVDQEEPHTEEQQQQPQT(1)PAENK	WT_NT-WT_EGCG	-0.0406165	0.265241	-0.153131	8	0.882087
Q61337_RMS(1)DEFEGSFK	WT_NT-WT_EGCG	0.236157	0.188666	1.25172	4	0.278875
Q61548_KPGNNEGS(1)GAPS(1)PLSK	WT_NT-WT_EGCG	0.0169035	0.295089	0.0572826	8	0.955725
Q61548_PDAAPSIDLFGTDAFS(0.02)S(0.98)PPR	WT_NT-WT_EGCG	-0.126303	0.391972	-0.322224	7	0.756693
Q61548_S(0.417)S(0.583)PATTVT(0.308)S(0.683)PNS(0.009)TPAK	WT_NT-WT_EGCG	0.235576	0.282257	0.834617	5	0.441973
Q61548_SSPATTVT(0.024)S(0.81)PNS(0.033)T(0.132)PAK	WT_NT-WT_EGCG	0.241922	0.353485	0.684392	5	0.524154
Q61644_AEGATLSNATGAVESTSQAGDRGS(0.991)VS(0.007)S(0.001)YDR	WT_NT-WT_EGCG	-1.50656	0.55888	-2.69568	7	0.0308312
Q61644_GSVS(0.066)S(0.934)YDR	WT_NT-WT_EGCG	-0.405339	0.492292	-0.823371	8	0.434154
Q61687_YVES(1)DDEKPTDENVNEK	WT_NT-WT_EGCG	0.140664	0.67175	0.209399	8	0.839371
Q61699_IES(1)PKLER	WT_NT-WT_EGCG	0.235115	0.139174	1.68936	8	0.129622
Q61699_NIQQDNSEAGTQPQVQTDGQQTS(0.007)QS(0.004)PPS(0.988)PELTSEESK	WT_NT-WT_EGCG	0.651753	0.337887	1.9289	7	0.0950755
Q61699_VPT(1)EEEDGSSLEADMECPNQRPTESSDVDK	WT_NT-WT_EGCG	-0.262181	0.443293	-0.591439	8	0.570556
Q61701_NCPS(1)PMQTGAATDDSK	WT_NT-WT_EGCG	-0.258732	0.30302	-0.853844	6	0.425961
Q61768_PIRPGQHPAAS(1)PTHPGTVR	WT_NT-WT_EGCG	0.959983	0.63776	1.50524	7	0.175979
Q61845_MAT(1)S(1)DVKPKS(0.036)IS(0.965)R	WT_NT-WT_EGCG	0.858687	1.18442	0.724984	4	0.508601
Q61845_MAT(1)S(1)DVKPKS(0.369)IS(0.631)R	WT_NT-WT_EGCG	0.858687	1.18442	0.724984	4	0.508601
Q61990_PS(0.004)S(0.011)S(0.985)PVIFAGGQDR	WT_NT-WT_EGCG	-0.062711	0.219966	-0.285094	7	0.783822
Q62048_QPS(1)EEEIIK	WT_NT-WT_EGCG	0.0804816	0.229899	0.350073	8	0.735322
Q62093_VDNLT(0.011)Y(0.004)RT(0.822)S(0.163)PDTLRR	WT_NT-WT_EGCG	0.471651	0.380559	1.23936	5	0.27021
Q62093_VDNLT(0.97)Y(0.002)RT(0.014)S(0.014)PDTLR	WT_NT-WT_EGCG	0.219231	0.28139	0.7791	5	0.471168
Q62172_IAQEIASLS(1)K	WT_NT-WT_EGCG	-0.214381	0.1613	-1.32908	6	0.232127
Q62172_T(0.009)GEPS(0.991)PPHDVLHEPPDTVSDDDK	WT_NT-WT_EGCG	-0.0381212	0.499553	-0.0763106	5	0.942131
Q62188_GGT(0.883)PAGS(0.946)T(0.171)RGS(0.5)PT(0.5)RPNPPVR	WT_NT-WT_EGCG	-0.728569	0.333038	-2.18765	8	0.0601411
Q62188_GMYDGPVFDLT(0.001)T(0.003)T(0.997)PK	WT_NT-WT_EGCG	-0.133863	0.289779	-0.46195	8	0.65642
Q62188_GS(0.999)PT(0.001)RPNPPVR	WT_NT-WT_EGCG	-0.130855	0.568965	-0.229988	8	0.823873
Q62261_AQTLPTSVVTITS(0.001)ES(0.012)S(0.987)PGK	WT_NT-WT_EGCG	-0.184242	0.211547	-0.870925	8	0.409168
Q62261_ES(0.022)S(0.977)PVPS(0.001)PTLDRK	WT_NT-WT_EGCG	0.107176	0.334837	0.320085	8	0.757104
Q62261_ES(0.5)S(0.5)PVPS(0.999)PT(0.001)LDRK	WT_NT-WT_EGCG	-0.363757	0.611298	-0.595056	8	0.568252
Q62261_ES(0.891)S(0.109)PVPSPTLDR	WT_NT-WT_EGCG	-0.157897	0.746435	-0.211535	8	0.837759
Q62261_TLET(1)PAAQMEGFLNR	WT_NT-WT_EGCG	-0.350757	0.495212	-0.708297	6	0.505333
Q62277_LHQVY(1)FDAPSCVK	WT_NT-WT_EGCG	0.23942	0.257537	0.929655	8	0.379747
Q62313_T(0.005)ES(0.995)GETLAGDSDFSLKPEK	WT_NT-WT_EGCG	0.0512953	0.461567	0.111133	7	0.91463
Q62318_S(1)GEGEVSGLLR	WT_NT-WT_EGCG	-0.159811	0.293146	-0.54516	6	0.6053
Q62376_YDERPGPS(1)PLPHR	WT_NT-WT_EGCG	0.341034	0.196648	1.73424	7	0.126466
Q62417_RSAT(1)LPLPAR	WT_NT-WT_EGCG	0.332447	0.211061	1.57512	6	0.166297
Q62433_S(1)RELHDVDLAEVKPLVEK	WT_NT-WT_EGCG	-0.0199094	0.47361	-0.0420375	8	0.967499
Q62433_T(0.002)AS(0.998)GSSVTSLEGTR	WT_NT-WT_EGCG	-0.0741747	0.370469	-0.200218	8	0.846306
Q62448_T(0.046)QT(0.953)PPLGQTPQLGLK	WT_NT-WT_EGCG	-0.370625	0.359148	-1.03195	7	0.336424
Q63844_IADPEHDHTGFLT(0.999)EY(0.001)VATR	WT_NT-WT_EGCG	-0.0660941	0.323093	-0.204567	8	0.843019
Q63943_VIPAKS(1)PPPPTHNTQLGAPSR	WT_NT-WT_EGCG	0.327778	0.246611	1.32913	4	0.254549
Q64012_GRLS(1)PVPVPR	WT_NT-WT_EGCG	0.163813	0.102194	1.60296	8	0.147612
Q640R3_S(1)PGLPIR	WT_NT-WT_EGCG	-0.151069	0.403074	-0.374792	8	0.717556
Q640R3_T(0.059)HT(0.735)S(0.185)PPRAPS(0.231)S(0.79)PGR	WT_NT-WT_EGCG	-0.259094	0.336497	-0.769973	6	0.470534
Q640R3_THT(0.001)S(0.983)PPRAPS(0.015)S(0.001)PGR	WT_NT-WT_EGCG	1.00686	0.785327	1.28209	8	0.235713
Q64322_GPT(0.007)S(0.986)PS(0.003)T(0.003)PR	WT_NT-WT_EGCG	0.513274	0.0561635	9.13893	6	9.65547e-05
Q64332_MNQLLS(0.933)RT(0.163)PALS(0.893)PQRPLT(0.003)T(0.007)QQPQS(0.001)GTLK	WT_NT-WT_EGCG	-0.214433	0.496499	-0.43189	7	0.678812
Q64332_T(1)PALS(1)PQRPLTTQQPQSGTLK	WT_NT-WT_EGCG	-0.870349	0.574657	-1.51455	8	0.168349
Q66L44_GAGDEVSELPAPARS(1)PPR	WT_NT-WT_EGCG	-0.310304	0.299513	-1.03603	8	0.330488
Q66L44_HAS(1)LDGASPYFK	WT_NT-WT_EGCG	-0.0365704	0.192599	-0.189878	8	0.854134
Q66L44_SGDSSGSGSGGGGAAPAFPPPPES(1)PPALRPK	WT_NT-WT_EGCG	0.0105555	0.184728	0.0571408	4	0.957174
Q68ED2_TELCENVDPNS(1)PAAK	WT_NT-WT_EGCG	-0.382599	0.29217	-1.30951	7	0.231703
Q68FF6_HGS(0.057)GADS(0.536)DY(0.408)ENTQSGDPLLGLEGK	WT_NT-WT_EGCG	-0.474073	0.500841	-0.946554	4	0.397464
Q68FF6_HGS(1)GADSDYENTQSGDPLLGLEGK	WT_NT-WT_EGCG	-0.0584585	0.735751	-0.0794542	5	0.939753
Q68FF6_S(0.007)LS(0.021)S(0.969)PT(0.002)DNLELSAR	WT_NT-WT_EGCG	-0.223428	0.161202	-1.38601	7	0.20829
Q68FF6_SQSELDDQHDYDSVAS(0.997)DEDT(0.003)DQEPLPSAGATR	WT_NT-WT_EGCG	0.160693	0.37956	0.423368	6	0.686783
Q68FH0_AASPYSQRPAS(0.998)PT(0.002)AVR	WT_NT-WT_EGCG	0.316298	0.137272	2.30418	7	0.0546538
Q68FH0_LLGLNELDDLLGKES(1)PSK	WT_NT-WT_EGCG	-1.14778	0.676469	-1.69672	8	0.128187
Q68FH0_PSPIYISSYS(0.016)S(0.984)PAR	WT_NT-WT_EGCG	-0.0705804	0.260678	-0.270757	6	0.795651
Q68FH0_S(0.004)AVS(0.996)PDLHITPIYEGR	WT_NT-WT_EGCG	-0.793254	0.558096	-1.42136	8	0.193
Q68FH0_VASPSQGQVGSS(0.003)S(0.997)PK	WT_NT-WT_EGCG	0.411139	0.223045	1.8433	8	0.102525
Q68FH0_VGS(1)PLTLTDAQTR	WT_NT-WT_EGCG	-0.0637174	0.203661	-0.31286	7	0.763502
Q68FL4_HRDGGEALVS(1)PDGTVTEAPR	WT_NT-WT_EGCG	-0.387515	0.242	-1.6013	8	0.147977
Q68FM6_GS(1)PLNSPLDR	WT_NT-WT_EGCG	-0.0414004	0.266658	-0.155257	7	0.881001
Q69ZH9_ARS(1)DDYLSR	WT_NT-WT_EGCG	0.231547	0.180741	1.28109	6	0.247445
Q69ZH9_S(1)AEALGPGALVSPR	WT_NT-WT_EGCG	-0.39247	0.336417	-1.16662	4	0.308174
Q69ZH9_S(1)CDDGLNTFRDEGR	WT_NT-WT_EGCG	-0.359719	0.178409	-2.01627	8	0.0785119
Q69ZK9_RLS(1)PPGGSGSGVPGGGPLLPTAGR	WT_NT-WT_EGCG	-0.220979	0.258124	-0.856097	6	0.424808
Q6DFV3_DQGEPVS(0.999)PS(0.001)EDEPFSWPGPK	WT_NT-WT_EGCG	-0.295328	0.430961	-0.685278	6	0.518753
Q6DFV3_S(1)YDEGLDDYREDAK	WT_NT-WT_EGCG	-0.597983	0.504223	-1.18595	5	0.288922
Q6DFV7_HS(0.006)GS(0.994)PENLGESTLNIHEDLDK	WT_NT-WT_EGCG	-0.448206	0.185979	-2.40999	7	0.046775
Q6DID3_EPVQT(0.016)AQS(0.984)PAPVEK	WT_NT-WT_EGCG	0.0880254	0.193283	0.455422	6	0.664822
Q6NS52_ANS(0.998)VT(0.002)MDGQGLQITPVPGTHPLLVFVNPK	WT_NT-WT_EGCG	-0.269667	0.44244	-0.609501	8	0.559101
Q6NS60_RHS(0.039)T(0.961)EGEEGDVSDVGSR	WT_NT-WT_EGCG	1.11457	1.07279	1.03895	5	0.346438
Q6NS60_RHS(0.998)T(0.002)EGEEGDVSDVGSR	WT_NT-WT_EGCG	0.654578	0.673008	0.972616	7	0.363146
Q6NVE8_EAENTANQAGNES(1)PVQELR	WT_NT-WT_EGCG	-0.449139	0.284914	-1.5764	6	0.166006
Q6NXN1_ILGS(0.009)AS(0.991)PEEEQEKPILDRPTR	WT_NT-WT_EGCG	-0.313198	0.225412	-1.38945	6	0.214064
Q6NZC7_KLS(1)VGAYVSSVR	WT_NT-WT_EGCG	-0.00344411	0.286252	-0.0120318	8	0.990695
Q6NZJ6_AAS(0.999)LT(0.001)EDR	WT_NT-WT_EGCG	0.58753	0.220316	2.66676	6	0.037187
Q6P4S6_RAS(1)DGGANIQLHAQQLLK	WT_NT-WT_EGCG	-0.72542	0.414795	-1.74886	7	0.123798
Q6P542_SKPAAADS(1)EGEEEEEDTAK	WT_NT-WT_EGCG	0.948658	0.778767	1.21815	5	0.277506
Q6P9K8_AAASVVSGPPVAS(0.001)DCAS(0.997)PGDS(0.002)AR	WT_NT-WT_EGCG	-0.412175	0.416798	-0.988908	5	0.368118
Q6P9K8_AQPGS(1)PQALGGPHGPATAK	WT_NT-WT_EGCG	0.0427947	0.26851	0.159379	8	0.877321
Q6P9K8_PASSPPS(0.001)QS(0.001)AS(0.001)PVKPPS(0.994)PGT(0.002)PALHVPAKPPR	WT_NT-WT_EGCG	-0.664915	0.468149	-1.42031	7	0.198489
Q6P9K8_RAHGT(1)PPPVSPKPPPPPTAPK	WT_NT-WT_EGCG	0.567669	0.558928	1.01564	8	0.33953
Q6P9K8_RAS(1)DLAGSVDTGSAGSVK	WT_NT-WT_EGCG	0.166909	0.182765	0.913241	6	0.396328
Q6P9K8_RGS(1)GEPAEQSHFMEDGTAR	WT_NT-WT_EGCG	-0.704494	0.309296	-2.27773	6	0.0629958
Q6P9K8_SVSESS(0.001)PGDS(0.999)PVKPPEGSSGAAR	WT_NT-WT_EGCG	-0.142736	0.233415	-0.611513	8	0.557833
Q6P9K8_VPLPGPGS(1)PEVK	WT_NT-WT_EGCG	0.0610212	0.108137	0.564294	8	0.588021
Q6P9Q6_RLS(0.985)LT(0.015)PDPEK	WT_NT-WT_EGCG	0.14503	0.11979	1.21071	8	0.26056
Q6P9R4_RAETFGGYDSVGS(0.016)PS(0.984)K	WT_NT-WT_EGCG	0.661794	0.338238	1.95659	5	0.107757
Q6P9S0_GLS(1)LEHQK	WT_NT-WT_EGCG	-0.238594	0.335127	-0.711953	8	0.496728
Q6P9S0_TPTVPDS(1)PGYVGPTR	WT_NT-WT_EGCG	0.0521412	0.336507	0.154949	7	0.881235
Q6PAJ1_ASAPRPPPAPADGADPAPVEESEARPDGEGS(0.905)PS(0.095)K	WT_NT-WT_EGCG	-0.0855276	0.178896	-0.478085	7	0.647159
Q6PAM0_DLS(0.016)S(0.185)S(0.8)PPGPYGQEMYVFR	WT_NT-WT_EGCG	-0.986081	0.344401	-2.86317	4	0.0457827
Q6PAR5_S(0.674)RS(0.321)S(0.005)DIVSSVR	WT_NT-WT_EGCG	-0.104961	0.357376	-0.293698	7	0.777506
Q6PAV2_IY(0.119)S(0.882)FGLGGNGQLGT(0.962)GS(0.038)T(0.54)S(0.458)NR	WT_NT-WT_EGCG	-0.187902	0.629866	-0.29832	8	0.77306
Q6PAV2_IY(0.439)S(0.561)FGLGGNGQLGT(0.904)GS(0.096)T(0.755)S(0.244)NR	WT_NT-WT_EGCG	-0.0422621	0.784132	-0.0538967	8	0.958339
Q6PAV2_IY(0.445)S(0.555)FGLGGNGQLGT(0.123)GS(0.877)T(0.123)S(0.877)NR	WT_NT-WT_EGCG	-0.187902	0.629866	-0.29832	8	0.77306
Q6PAV2_IY(0.452)S(0.548)FGLGGNGQLGT(0.09)GS(0.91)T(0.5)S(0.5)NR	WT_NT-WT_EGCG	-0.187902	0.629866	-0.29832	8	0.77306
Q6PCP5_NDSIVT(0.996)PS(0.004)PPQAR	WT_NT-WT_EGCG	0.259343	0.361739	0.716933	7	0.496634
Q6PCP5_PLALKT(1)PPR	WT_NT-WT_EGCG	0.083726	0.221201	0.378507	7	0.716272
Q6PDG5_DMDEPS(1)PVPNVEEVTLPK	WT_NT-WT_EGCG	-0.141432	0.439438	-0.321847	7	0.756966
Q6PDG5_TLT(0.001)DEVNS(0.994)PDS(0.006)DRR	WT_NT-WT_EGCG	-0.0176413	0.487533	-0.0361849	6	0.972309
Q6PDL0_EFQDYIEPEEGCQGS(1)PQR	WT_NT-WT_EGCG	-0.63276	0.452451	-1.39852	8	0.199508
Q6PE13_GLAS(0.003)S(0.996)PT(0.001)GGALRPR	WT_NT-WT_EGCG	-0.0944493	0.137185	-0.688481	8	0.510618
Q6PE13_GSVGPAPS(0.001)LS(0.005)ELDLRPPS(0.958)PINLS(0.035)R	WT_NT-WT_EGCG	-0.264712	0.890982	-0.297102	8	0.773957
Q6PE13_RGS(1)QPDAELDGAGTSLLR	WT_NT-WT_EGCG	-0.149912	0.148194	-1.01159	8	0.341348
Q6PER3_LIGTAVPQRT(0.031)S(0.964)PT(0.005)GPK	WT_NT-WT_EGCG	0.831898	1.13047	0.735887	7	0.485721
Q6PER3_LIGTAVPQRT(0.93)S(0.069)PT(0.001)GPK	WT_NT-WT_EGCG	0.385405	0.837294	0.460299	4	0.669212
Q6PFR5_RAHT(1)PTPGIYMGR	WT_NT-WT_EGCG	0.713519	0.381839	1.86864	8	0.0986127
Q6PGE7_TGMYVATLAGSQS(1)PK	WT_NT-WT_EGCG	-1.1421	0.551839	-2.06962	7	0.0772604
Q6PGF3_PSCLPVYTATSDT(0.001)QDS(0.087)MS(0.902)LLFRLLT(0.01)K	WT_NT-WT_EGCG	0.118413	0.430459	0.275085	4	0.796875
Q6PGF7_GSNPFEDEDDEELAT(1)PEAEEEK	WT_NT-WT_EGCG	-0.174578	0.222568	-0.78438	8	0.455413
Q6PGL7_VDNARVS(1)PEVGSADVASIAQK	WT_NT-WT_EGCG	0.157354	0.172534	0.912016	5	0.403589
Q6PIC6_RDVAGDAS(0.973)ES(0.027)ALLK	WT_NT-WT_EGCG	0.0846247	0.313519	0.269919	8	0.794055
Q6PIC6_S(1)PDCTHDNPLETR	WT_NT-WT_EGCG	-0.158142	0.245899	-0.643117	8	0.538141
Q6PIE5_AGQENIS(1)VSK	WT_NT-WT_EGCG	-0.0761815	0.385727	-0.197501	8	0.848361
Q6R891_AS(0.038)S(0.962)LNENVDHSALLK	WT_NT-WT_EGCG	-0.265261	0.525817	-0.504474	8	0.627527
Q6V4S5_SPPRPSPGSLHY(0.004)S(0.996)DEDVTK	WT_NT-WT_EGCG	0.2839	0.148987	1.90554	8	0.0931695
Q6WVG3_S(0.95)PS(0.05)GGAAGPLLTPSQSLDGSR	WT_NT-WT_EGCG	-0.304353	0.267619	-1.13726	6	0.298797
Q6ZPE2_ALYLEPSDGVS(0.979)PT(0.021)QETGEAQSQDDER	WT_NT-WT_EGCG	0.227789	0.374763	0.607821	6	0.565587
Q6ZPJ3_EEKPEVQS(1)PVK	WT_NT-WT_EGCG	-0.0642354	0.251644	-0.255263	8	0.80496
Q6ZPJ3_NMTVEQLLTGSPT(0.019)S(0.964)PT(0.017)VEPEKPTR	WT_NT-WT_EGCG	-0.903835	0.324191	-2.78797	4	0.0494142
Q6ZPS6_GVAPADS(1)PDAPRR	WT_NT-WT_EGCG	0.0764946	0.333863	0.22912	8	0.824525
Q6ZQ58_ESPRPPAAAEAPAGS(1)DGEDGGRR	WT_NT-WT_EGCG	-0.300153	0.0745525	-4.02607	8	0.00380885
Q6ZQK5_KS(0.005)S(0.995)PSTGSLDSGNESK	WT_NT-WT_EGCG	-0.0956573	0.46326	-0.206487	5	0.844555
Q6ZQK5_YSALLS(0.002)PS(0.998)EQEK	WT_NT-WT_EGCG	0.359015	0.163502	2.19578	7	0.0641294
Q6ZWR6_T(1)ENLGESKHHISEKK	WT_NT-WT_EGCG	0.00353118	0.623786	0.00566088	8	0.995622
Q6ZWU9_DLLHPS(1)PEEEK	WT_NT-WT_EGCG	0.205288	0.246866	0.831578	8	0.429768
Q78PY7_VNVTVDYIRPAS(0.995)PAT(0.002)ET(0.002)VPAFSER	WT_NT-WT_EGCG	-0.0196028	0.309006	-0.0634382	6	0.951478
Q78ZA7_EFITGDVEPTDAESAWHS(1)ENEEEDK	WT_NT-WT_EGCG	-0.776944	0.778405	-0.998123	7	0.351465
Q7SIG6_LLHEDLDES(1)DDDVDEK	WT_NT-WT_EGCG	-0.465088	0.500807	-0.928678	5	0.395679
Q7TMB8_SGDGES(0.001)T(0.999)PVEHVR	WT_NT-WT_EGCG	0.94479	0.249605	3.78513	8	0.00534882
Q7TME0_PGSSQLVHIPEETQENIST(0.008)S(0.991)PK	WT_NT-WT_EGCG	-0.0226073	0.405145	-0.0558004	8	0.956869
Q7TME0_TVHT(0.005)S(0.995)PGGGLGAR	WT_NT-WT_EGCG	0.261757	0.202659	1.29161	7	0.237502
Q7TMY8_GSGTAS(1)DDEFENLR	WT_NT-WT_EGCG	0.0557557	0.282356	0.197466	5	0.85124
Q7TNK1_REVTKQTVAY(1)S(1)PRS(1)K	WT_NT-WT_EGCG	-0.553793	0.418924	-1.32194	5	0.243434
Q7TPB0_S(0.003)VS(0.913)T(0.084)DELGPPGR	WT_NT-WT_EGCG	-0.122612	0.273361	-0.448533	5	0.672538
Q7TPH6_LISGDAEPT(1)PEQEEK	WT_NT-WT_EGCG	0.0577628	0.213391	0.27069	8	0.793482
Q7TPM1_LKFS(1)DDEDEEDVVK	WT_NT-WT_EGCG	0.0200209	0.328457	0.0609545	5	0.953757
Q7TQ95_ADS(1)VPNLEPSEESLVTK	WT_NT-WT_EGCG	-0.11085	0.21784	-0.50886	6	0.629016
Q7TQD2_AVS(0.007)S(0.99)PT(0.003)VSR	WT_NT-WT_EGCG	-0.103673	0.402924	-0.257302	8	0.80344
Q7TQD2_RLS(1)LESEGANEGATAAPELSALEEAFRR	WT_NT-WT_EGCG	-1.14509	0.494589	-2.31524	8	0.0492842
Q7TQD2_T(1)PPKS(1)PGDPAR	WT_NT-WT_EGCG	0.790455	0.968783	0.815926	6	0.445718
Q7TQF7_AALPAGEGGS(1)PEGAK	WT_NT-WT_EGCG	0.390475	0.455054	0.858086	5	0.430049
Q7TQF7_AFSIQGAPS(0.024)DS(0.976)GPLR	WT_NT-WT_EGCG	-0.361744	0.366113	-0.988066	7	0.356035
Q7TQF7_T(0.045)PS(0.938)PPEEPS(0.019)PLPS(0.923)PT(0.045)AS(0.029)PNHTLAPASPAPVRPR	WT_NT-WT_EGCG	0.487103	1.01961	0.477735	8	0.645619
Q7TQF7_T(0.152)PS(0.848)PPEEPS(0.008)PLPS(0.953)PT(0.033)AS(0.007)PNHTLAPASPAPVRPR	WT_NT-WT_EGCG	-0.751445	0.505579	-1.48631	7	0.180787
Q7TQG1_S(1)PAEEELTPSAVVR	WT_NT-WT_EGCG	-0.236668	0.23464	-1.00864	6	0.352076
Q7TSH8_VEPPHS(0.982)S(0.017)HEDLT(0.001)DDLSTR	WT_NT-WT_EGCG	-0.964398	0.690026	-1.39762	6	0.211718
Q7TSJ2_AQS(1)PLLPEPLK	WT_NT-WT_EGCG	-0.389904	0.498364	-0.782367	8	0.456529
Q7TSJ2_GQS(1)PTAPGPTK	WT_NT-WT_EGCG	0.927509	0.875427	1.05949	8	0.320313
Q7TSK3_GGALREERPGAAGGGAS(0.005)APGS(0.989)PDET(0.006)AR	WT_NT-WT_EGCG	0.223102	0.233646	0.954872	7	0.371447
Q80T41_DLEEVTMQLQDT(1)PEK	WT_NT-WT_EGCG	0.280871	0.42116	0.666898	8	0.523602
Q80T41_DPIEDINS(1)PEHIQR	WT_NT-WT_EGCG	-0.428743	0.413028	-1.03805	8	0.329601
Q80TE7_LET(0.001)T(0.999)PTTSPLPER	WT_NT-WT_EGCG	0.122714	0.371489	0.330329	5	0.754543
Q80TE7_LETTPTT(0.01)S(0.99)PLPERK	WT_NT-WT_EGCG	-0.859686	0.727751	-1.18129	6	0.282184
Q80TE7_S(0.141)QS(0.859)IDEIDVGTYK	WT_NT-WT_EGCG	0.307243	0.202827	1.5148	5	0.190252
Q80TE7_S(1)MDGYPEQFCVR	WT_NT-WT_EGCG	-0.110306	0.428025	-0.257708	7	0.804044
Q80TJ1_AGGGRPS(0.008)S(0.983)PS(0.005)PS(0.005)VVSEK	WT_NT-WT_EGCG	-0.160134	0.425143	-0.37666	8	0.71622
Q80TJ1_AGGGRPSSPSPSVVS(1)EK	WT_NT-WT_EGCG	-0.0582633	0.119821	-0.486254	8	0.639827
Q80TL0_RPWPQHQCS(1)APADLGYEGR	WT_NT-WT_EGCG	-0.742639	0.73301	-1.01314	8	0.340653
Q80TL0_VDS(0.999)FT(0.001)DR	WT_NT-WT_EGCG	0.45218	0.293054	1.54299	7	0.166741
Q80TL4_RGT(1)VEGSVQEVQEEK	WT_NT-WT_EGCG	-0.0180268	0.128559	-0.140222	8	0.89195
Q80TS7_LRPGS(1)PEPPPR	WT_NT-WT_EGCG	0.200803	0.199303	1.00753	6	0.352571
Q80TY0_RT(0.031)VS(0.963)DNS(0.006)LSSSK	WT_NT-WT_EGCG	-0.109452	0.371318	-0.294767	6	0.778105
Q80TZ3_GAS(0.087)S(0.853)PDMEPS(0.06)YGGGLFDMVK	WT_NT-WT_EGCG	-0.543629	0.242754	-2.23942	8	0.0554754
Q80TZ3_GAS(0.827)S(0.173)PDMEPSYGGGLFDMVK	WT_NT-WT_EGCG	-0.659247	0.242563	-2.71783	8	0.0263368
Q80TZ3_PQS(0.002)S(0.002)MPHS(0.026)S(0.969)PQNRPNY(0.001)NVSFSAMPAGQSER	WT_NT-WT_EGCG	-0.732309	0.564885	-1.29639	4	0.264577
Q80TZ3_RTATSASAS(1)PTLR	WT_NT-WT_EGCG	-0.239027	0.753851	-0.317075	8	0.759304
Q80U23_RTS(1)PPVSVR	WT_NT-WT_EGCG	0.168434	0.209962	0.802212	8	0.445605
Q80U28_LLRPNS(1)LK	WT_NT-WT_EGCG	0.290502	0.172815	1.681	7	0.136648
Q80U28_S(1)PTENVNTPVGK	WT_NT-WT_EGCG	1.41821	0.713703	1.98711	8	0.0821393
Q80U40_DHLS(1)PDFYDESETDPGAEELPAR	WT_NT-WT_EGCG	-0.839	0.45404	-1.84785	7	0.107104
Q80U49_EIHDVAGDGDSLGS(1)PGPTR	WT_NT-WT_EGCG	-0.0751953	0.36417	-0.206484	8	0.841571
Q80U49_HEDGTQS(0.991)DS(0.009)EDPLAK	WT_NT-WT_EGCG	0.013367	0.276132	0.0484079	8	0.962578
Q80U87_RS(0.004)YS(0.916)S(0.079)PDIT(0.001)QALQEEEK	WT_NT-WT_EGCG	-0.266527	0.21637	-1.23181	6	0.264102
Q80UJ7_FSVTHHYLVQES(1)PDK	WT_NT-WT_EGCG	0.359071	0.640773	0.560372	6	0.595514
Q80UU9_PGEEPSEYT(1)DEEDTK	WT_NT-WT_EGCG	-0.338597	0.412187	-0.821465	8	0.435177
Q80VC9_SSILLSEGT(1)PPEEPTTK	WT_NT-WT_EGCG	-0.236954	0.186502	-1.27052	7	0.244496
Q80VP1_T(1)PESFLGPNAALVDLDSLVSR	WT_NT-WT_EGCG	-0.851902	0.286759	-2.9708	8	0.0178494
Q80VP1_TALPT(0.003)S(0.987)GS(0.009)STGELELLAGEVPAR	WT_NT-WT_EGCG	-0.265767	0.483742	-0.549398	6	0.602564
Q80W47_GAYVPS(0.18)S(0.788)PT(0.032)R	WT_NT-WT_EGCG	0.127821	0.137654	0.928564	7	0.384017
Q80WJ7_SQEPISNDQKVS(1)DDDK	WT_NT-WT_EGCG	-0.0965982	0.496331	-0.194625	8	0.850538
Q80X50_RYPSS(0.001)IS(0.001)S(0.003)S(0.995)PQK	WT_NT-WT_EGCG	-0.368541	0.175906	-2.0951	5	0.090313
Q80X80_EAGLS(0.986)QS(0.014)HDDLSNTTATPSVR	WT_NT-WT_EGCG	-1.03416	0.642819	-1.60879	8	0.146328
Q80X80_NLGT(1)PTSSTPRPSITPTK	WT_NT-WT_EGCG	-0.00597699	0.17201	-0.034748	8	0.973132
Q80X80_NLGTPTSSTPRPS(0.001)IT(0.993)PT(0.006)K	WT_NT-WT_EGCG	-0.219095	0.371412	-0.589899	6	0.576783
Q80X80_SDISERPS(1)VDDVESETGSTGALETR	WT_NT-WT_EGCG	0.483699	0.487571	0.992057	8	0.350224
Q80X80_SDISERPSVDDVES(0.014)ET(0.837)GS(0.122)T(0.027)GALETR	WT_NT-WT_EGCG	0.0954104	0.120863	0.789409	4	0.474033
Q80X80_SLSPAAT(0.002)VT(0.002)AELHY(0.005)EQGS(0.99)PR	WT_NT-WT_EGCG	0.0958976	0.308953	0.310396	7	0.765298
Q80XI3_T(0.026)S(0.026)S(0.94)PT(0.004)S(0.002)LPPLAR	WT_NT-WT_EGCG	-0.190047	0.181131	-1.04922	5	0.342121
Q80XU3_ATVT(0.001)PS(0.999)PVK	WT_NT-WT_EGCG	0.317051	0.189532	1.67282	8	0.132902
Q80XU3_TPSPKEEDEEAES(1)PPEK	WT_NT-WT_EGCG	-0.000854943	0.24699	-0.00346144	5	0.997372
Q80Y24_YVTS(1)DELLHK	WT_NT-WT_EGCG	-0.131038	0.368575	-0.355527	5	0.736702
Q80Y56_DS(0.004)LS(0.001)T(0.001)HT(0.031)S(0.141)PS(0.822)QS(0.001)PNSVHGSR	WT_NT-WT_EGCG	0.997466	0.369061	2.70272	4	0.0539424
Q80YA9_GS(0.001)ES(0.999)PNSFLDQEYR	WT_NT-WT_EGCG	-0.159182	0.476701	-0.333924	8	0.747022
Q80YA9_LGDS(1)LQDLYR	WT_NT-WT_EGCG	0.0491881	0.462689	0.106309	5	0.919471
Q80Z38_RAPS(1)PVVS(0.921)PT(0.079)ELSK	WT_NT-WT_EGCG	0.0447311	0.276912	0.161536	8	0.875676
Q80ZF8_IS(1)LNDDEEEK	WT_NT-WT_EGCG	0.118521	0.233574	0.507425	8	0.625546
Q80ZF8_SETGSTISMS(0.008)S(0.991)LER	WT_NT-WT_EGCG	-0.00717851	0.468946	-0.0153077	5	0.988379
Q810U4_EDDGTFGEYS(1)DAEDHK	WT_NT-WT_EGCG	0.366901	0.735323	0.498966	7	0.633099
Q811D0_NLSEIENVHGFVS(0.007)HS(0.021)HIS(0.972)PIK	WT_NT-WT_EGCG	0.297126	0.55145	0.538808	6	0.609413
Q811P8_DAEAGGSQSQTPGSTASSEPVS(1)PVQEK	WT_NT-WT_EGCG	-0.217847	0.322404	-0.675697	5	0.529216
Q811P8_DVINRS(0.988)PT(0.012)QLQLGK	WT_NT-WT_EGCG	-0.825233	0.814034	-1.01376	7	0.34445
Q811P8_S(0.01)AKS(0.989)EES(0.001)LTSLHAVDGDSK	WT_NT-WT_EGCG	-0.218086	0.445146	-0.489921	7	0.63917
Q812A2_LRS(1)DGAAIPR	WT_NT-WT_EGCG	0.246502	0.175011	1.40849	7	0.201818
Q812A2_NDLQS(1)PTEHISDYGFGGVMGR	WT_NT-WT_EGCG	-0.585471	0.197756	-2.96057	5	0.0314981
Q812A2_S(1)LEAEALAEDIEK	WT_NT-WT_EGCG	0.185758	0.383704	0.484118	6	0.645465
Q812A2_SGGDT(0.006)HS(0.992)PPRGLGPS(0.002)IDTPPR	WT_NT-WT_EGCG	-0.104162	0.240683	-0.432777	6	0.6803
Q8BFT9_SEDDAAS(1)GEHDIQIEGVR	WT_NT-WT_EGCG	-0.583253	0.263427	-2.2141	8	0.057711
Q8BGC0_LFDDS(1)DERGTVGNVK	WT_NT-WT_EGCG	0.00456647	0.259499	0.0175972	8	0.986391
Q8BGD9_EEDCHS(0.964)PT(0.025)S(0.011)KPPKPDQPLK	WT_NT-WT_EGCG	-0.539845	0.636165	-0.848592	8	0.420773
Q8BGD9_S(1)LENETLNK	WT_NT-WT_EGCG	0.161831	0.122642	1.31954	8	0.223499
Q8BGD9_S(1)PPYTAFLGNLPYDVTEDSIK	WT_NT-WT_EGCG	0.247856	0.506899	0.488964	5	0.645559
Q8BGH4_SFS(1)MQDLTTIR	WT_NT-WT_EGCG	-0.467281	0.570686	-0.818807	5	0.450145
Q8BGT8_LDHALSSPS(0.009)S(0.991)PCEEIK	WT_NT-WT_EGCG	-0.573123	0.225731	-2.53896	7	0.0387227
Q8BGU5_RSAS(1)ADNLILPR	WT_NT-WT_EGCG	0.117129	0.101263	1.15669	8	0.280771
Q8BGV8_AISAPT(0.891)S(0.106)PT(0.003)R	WT_NT-WT_EGCG	0.379678	0.121503	3.12485	5	0.0261088
Q8BH50_RDS(0.99)S(0.01)ESQLASTESDKPTTGR	WT_NT-WT_EGCG	-0.0606211	0.196861	-0.307939	6	0.768539
Q8BH66_S(0.952)S(0.048)DWSSEEEEPVRK	WT_NT-WT_EGCG	-0.281892	0.312475	-0.902128	6	0.401751
Q8BH66_SSDWS(0.994)S(0.006)EEEEPVRK	WT_NT-WT_EGCG	0.100107	0.39202	0.255363	8	0.804885
Q8BHE3_LGGAVEDS(0.001)S(0.021)S(0.976)PPSTLNLSGAHR	WT_NT-WT_EGCG	-0.420885	0.729335	-0.57708	5	0.588893
Q8BHL3_ASPVPGPGT(0.035)PT(0.965)R	WT_NT-WT_EGCG	0.201985	0.381449	0.529521	7	0.612816
Q8BJ42_IIES(1)PERK	WT_NT-WT_EGCG	1.31615	0.694999	1.89375	6	0.107094
Q8BJH1_ASSVNSPLGNKPQT(0.049)LS(0.876)PS(0.075)HR	WT_NT-WT_EGCG	-0.511675	0.277716	-1.84244	7	0.107958
Q8BJH1_NTT(1)PPSLAR	WT_NT-WT_EGCG	-0.00592235	0.242434	-0.0244288	8	0.981109
Q8BJI1_DIS(1)NLEENDETR	WT_NT-WT_EGCG	-0.703551	0.239518	-2.93736	6	0.0260367
Q8BJU0_APDRT(1)PPSEEDSAEAER	WT_NT-WT_EGCG	-0.0129149	0.22603	-0.0571382	8	0.955836
Q8BKX1_SLS(1)PPQSQSK	WT_NT-WT_EGCG	0.467326	0.37564	1.24408	6	0.259868
Q8BL65_T(0.035)S(0.181)S(0.777)PS(0.006)SAGSVSLGHYTPTSR	WT_NT-WT_EGCG	0.0611792	0.618248	0.0989557	4	0.925934
Q8BMG7_GGFS(1)PFGNTQGPSR	WT_NT-WT_EGCG	-0.380057	0.361949	-1.05003	6	0.334146
Q8BNW9_ASAAEGSEAS(1)PPSLR	WT_NT-WT_EGCG	0.162122	0.220711	0.734541	8	0.483591
Q8BP27_ENPPS(1)PPT(0.759)S(0.241)PAAPQPR	WT_NT-WT_EGCG	0.414911	0.328183	1.26427	7	0.246601
Q8BP27_ENPPS(1)PPT(0.894)S(0.106)PAAPQPR	WT_NT-WT_EGCG	-0.0444799	0.25169	-0.176725	6	0.865539
Q8BPN8_FGNVDADS(1)PVEETIQDHSALK	WT_NT-WT_EGCG	-0.335785	0.24669	-1.36116	8	0.210562
Q8BPN8_LDHELS(1)LDR	WT_NT-WT_EGCG	-0.542146	0.406614	-1.33332	8	0.219142
Q8BPN8_NLAS(1)PEGTLATLGLK	WT_NT-WT_EGCG	-0.298218	0.345177	-0.863958	8	0.412764
Q8BPN8_RKQS(1)EVEADLGYPGGK	WT_NT-WT_EGCG	-0.115729	0.394546	-0.293322	7	0.777782
Q8BPN8_RQS(1)ESIAAPPVASEDMDK	WT_NT-WT_EGCG	0.274865	0.547557	0.501984	5	0.636999
Q8BPN8_THPRPS(0.998)IS(0.002)MPLPTVLLDR	WT_NT-WT_EGCG	-0.347914	0.62856	-0.55351	6	0.599917
Q8BRJ3_T(0.013)S(0.013)RGS(0.974)EPDDAQLQPPEDDDVNEDTVER	WT_NT-WT_EGCG	-0.109645	0.266521	-0.411392	4	0.701872
Q8BRT1_S(1)FDDEESVDGNRPSSAASAFK	WT_NT-WT_EGCG	-0.582394	0.456218	-1.27657	5	0.257829
Q8BRV5_RDES(1)DEEPPRVER	WT_NT-WT_EGCG	0.247609	0.43926	0.563697	8	0.588408
Q8BSS9_MVS(0.021)S(0.017)EGS(0.946)T(0.016)ESEHLEGMEAGQK	WT_NT-WT_EGCG	-0.0620932	0.570281	-0.108882	7	0.916352
Q8BSS9_VASVS(1)LEGLNLAR	WT_NT-WT_EGCG	-0.234252	0.431485	-0.542896	6	0.606764
Q8BTG7_RLS(1)GGAVPSASMTR	WT_NT-WT_EGCG	-0.314758	0.143594	-2.19201	8	0.0597334
Q8BTI8_AAETPAVAS(0.001)CWS(0.002)GPQVS(0.997)PEHK	WT_NT-WT_EGCG	-0.427285	0.27908	-1.53105	7	0.169615
Q8BTI8_DKFS(0.99)PT(0.01)QDRPESSTVLK	WT_NT-WT_EGCG	0.244733	0.131094	1.86685	7	0.104159
Q8BTI8_NSGPVSEVNTGFS(1)PEVK	WT_NT-WT_EGCG	-0.0791251	0.251188	-0.315004	7	0.761941
Q8BTI8_RS(0.009)S(0.985)S(0.006)ELSPEVVEK	WT_NT-WT_EGCG	-0.0272372	0.214243	-0.127132	8	0.901973
Q8BTI8_RSPSVS(0.924)S(0.075)PEPTEK	WT_NT-WT_EGCG	0.179011	0.227818	0.785761	8	0.454649
Q8BTI8_RVPS(0.998)PT(0.002)PVPK	WT_NT-WT_EGCG	0.423268	0.298138	1.4197	8	0.193466
Q8BTI8_S(0.013)S(0.016)S(0.971)PVT(0.007)ELT(0.255)ARS(0.739)PVK	WT_NT-WT_EGCG	0.529683	0.491056	1.07866	5	0.330003
Q8BTI8_S(0.11)S(0.137)S(0.752)PVT(0.001)ELT(0.004)ARS(0.995)PVK	WT_NT-WT_EGCG	0.287999	0.345929	0.832537	6	0.436982
Q8BTI8_SEQPLSQVLPS(0.001)LS(0.999)PEHK	WT_NT-WT_EGCG	0.0112215	0.526683	0.021306	8	0.983523
Q8BTM8_RAPS(1)VANIGSHCDLSLK	WT_NT-WT_EGCG	0.00374232	0.309436	0.012094	7	0.990688
Q8BTY2_DS(0.002)DKEDGRES(0.997)PS(0.001)YDTPSQR	WT_NT-WT_EGCG	0.881987	0.841364	1.04828	7	0.329348
Q8BUV3_AS(0.009)HS(0.99)AVDIT(0.001)K	WT_NT-WT_EGCG	-0.458093	0.876115	-0.522869	5	0.623399
Q8BUV3_EVHDELEDLPS(1)PPPPLS(0.936)PPPT(0.525)T(0.316)S(0.223)PHK	WT_NT-WT_EGCG	0.313251	0.47279	0.66256	7	0.528816
Q8BUV3_EVHDELEDLPS(1)PPPPLS(0.999)PPPT(0.42)T(0.358)S(0.223)PHK	WT_NT-WT_EGCG	-0.515734	0.657193	-0.784752	5	0.468132
Q8BW96_GDVMS(0.064)T(0.916)ACGT(0.02)PGYVAPEVLAQK	WT_NT-WT_EGCG	-0.50563	0.52339	-0.966068	7	0.366192
Q8BW96_GDVMS(0.791)T(0.209)ACGTPGYVAPEVLAQK	WT_NT-WT_EGCG	0.0280545	0.454961	0.0616635	5	0.95322
Q8BWG8_DDKDEEDDGTGS(1)PHLNNR	WT_NT-WT_EGCG	0.140076	0.328013	0.427043	8	0.680609
Q8BWS5_SVST(0.047)S(0.941)PS(0.012)ILPAYLK	WT_NT-WT_EGCG	0.656269	0.415769	1.57845	5	0.175295
Q8BX70_EVS(0.187)T(0.813)PQDVHTTQGVPAAR	WT_NT-WT_EGCG	0.101891	0.356429	0.285866	5	0.786446
Q8BX70_TANAS(1)LEEIIDK	WT_NT-WT_EGCG	-0.245736	0.36674	-0.670056	7	0.524303
Q8BYI9_ITFTPS(0.049)S(0.945)GIS(0.005)S(0.001)EVTVPR	WT_NT-WT_EGCG	-0.653032	0.34395	-1.89862	5	0.116068
Q8BZ97_LFAPPS(0.986)PET(0.014)GEAK	WT_NT-WT_EGCG	-0.118246	0.331678	-0.356508	6	0.733662
Q8BZ98_RS(1)PPPSPTTQR	WT_NT-WT_EGCG	0.55204	2.80937	0.1965	6	0.850706
Q8C052_PVVTTHDLEAPS(0.906)RANS(0.093)QDS(0.271)LAS(0.729)R	WT_NT-WT_EGCG	-0.147492	0.881702	-0.167281	7	0.871879
Q8C079_AAS(1)PPASASDLIEQQQK	WT_NT-WT_EGCG	-0.266506	0.209877	-1.26982	8	0.239838
Q8C0E2_S(0.001)MS(0.999)HQAAIASQR	WT_NT-WT_EGCG	-0.14729	0.928282	-0.158669	8	0.877862
Q8C0L9_LTLEGLEEDEDDDDDKVS(0.953)PT(0.047)VLHK	WT_NT-WT_EGCG	-0.0369603	0.261787	-0.141185	6	0.892345
Q8C0T5_TLS(1)DESIYSSQR	WT_NT-WT_EGCG	0.0868285	0.361992	0.239863	7	0.817309
Q8C115_GLMT(0.999)FGGY(0.001)QEDFMVVVS(0.157)T(0.157)QS(0.686)K	WT_NT-WT_EGCG	-0.127431	0.4759	-0.267768	6	0.797845
Q8C1B1_LDGES(1)DKEQFDDDQK	WT_NT-WT_EGCG	-0.547978	0.600726	-0.912193	8	0.388328
Q8C1B1_RFS(0.998)PS(0.002)QVPIQTR	WT_NT-WT_EGCG	0.116844	0.27283	0.428266	7	0.681326
Q8C1B1_SESVEGFLS(0.998)PS(0.002)R	WT_NT-WT_EGCG	-0.0830113	0.408033	-0.203443	6	0.845513
Q8C1Y8_HIEPELAGRDS(1)PVR	WT_NT-WT_EGCG	-0.0871606	0.285186	-0.305627	7	0.768777
Q8C3Q5_LVSQEHLLLS(0.027)S(0.973)PEALR	WT_NT-WT_EGCG	0.020764	0.305977	0.0678614	5	0.948526
Q8C419_Y(1)S(1)NS(1)DNVETIPNSGHMEEPR	WT_NT-WT_EGCG	-0.677508	0.404008	-1.67697	5	0.154394
Q8C437_NHS(1)LEEEFER	WT_NT-WT_EGCG	-0.199503	0.158686	-1.25722	8	0.244136
Q8C437_S(1)PVDSSVLEGVK	WT_NT-WT_EGCG	-0.0160743	0.140769	-0.11419	8	0.911901
Q8C729_HLS(1)LPAGQVVPK	WT_NT-WT_EGCG	-0.373631	0.608346	-0.614175	5	0.565966
Q8C729_VEVT(0.971)PT(0.029)VPR	WT_NT-WT_EGCG	0.0195167	0.189257	0.103122	6	0.921226
Q8C8R3_AEGFES(0.994)ES(0.005)EDGAT(0.001)KPK	WT_NT-WT_EGCG	0.0209026	0.336689	0.0620828	6	0.952513
Q8C8R3_ARS(1)YIETETESR	WT_NT-WT_EGCG	0.268152	0.165758	1.61774	8	0.14438
Q8C8R3_ES(0.003)ES(0.997)DQEPEEEIGMTSEK	WT_NT-WT_EGCG	-1.02205	0.367953	-2.77768	6	0.0320953
Q8C8R3_GSPIVQEPEEAS(0.041)EPKEES(0.07)S(0.889)PRK	WT_NT-WT_EGCG	-0.148857	0.204988	-0.726174	6	0.495072
Q8C8R3_HEGLAET(1)PETSPESLSFSPK	WT_NT-WT_EGCG	-0.312528	0.522738	-0.597868	8	0.566464
Q8C8R3_IVDEQGDMDFQIS(1)PDRK	WT_NT-WT_EGCG	-0.0905732	0.343448	-0.263717	8	0.798664
Q8C8R3_LLRDPDGS(0.999)AEDDS(0.001)LEQTSLMESSGK	WT_NT-WT_EGCG	0.465737	0.317804	1.46549	5	0.202685
Q8C8R3_LNVPETMTEVLDVS(1)DEEGDDTVTGDGGEYLRPEDLK	WT_NT-WT_EGCG	0.0202302	0.934841	0.0216402	7	0.983339
Q8C8R3_LSPVS(0.996)PS(0.004)AK	WT_NT-WT_EGCG	0.27122	0.165339	1.64039	8	0.139553
Q8C8R3_PCLQTPVTS(0.004)ERGS(0.996)PIVQEPEEASEPK	WT_NT-WT_EGCG	-0.393306	0.726329	-0.541498	6	0.607669
Q8C8R3_RFT(1)PEEEMFK	WT_NT-WT_EGCG	0.0937825	0.16035	0.584862	8	0.574761
Q8C8R3_S(1)PQGLELPLPNR	WT_NT-WT_EGCG	-0.102541	0.457527	-0.22412	8	0.828281
Q8C8R3_SHLVNEVPVLAS(1)PDLLSEVSEMK	WT_NT-WT_EGCG	-0.524842	0.347894	-1.50863	8	0.169828
Q8C8R3_SPLS(1)PDTPSSEEVSYEVTPK	WT_NT-WT_EGCG	0.146929	0.383465	0.38316	5	0.71735
Q8C8R3_T(0.001)ERHS(0.999)PVFSGKPEK	WT_NT-WT_EGCG	1.02331	1.02856	0.994899	7	0.352925
Q8C8R3_T(0.019)EGDS(0.98)PAAALSPQMHQEPVQQDFSGK	WT_NT-WT_EGCG	0.307892	0.710524	0.433331	8	0.676221
Q8C8R3_TEGDSPAAALS(1)PQMHQEPVQQDFSGK	WT_NT-WT_EGCG	-0.639966	0.654936	-0.977142	8	0.357118
Q8C8R3_TPEDIS(0.005)T(0.981)PPEGT(0.014)K	WT_NT-WT_EGCG	0.122452	0.255236	0.479759	7	0.646026
Q8C8R3_TPTEEGT(1)PTSEQNPFLFQEGK	WT_NT-WT_EGCG	-0.470481	0.472059	-0.996657	7	0.352128
Q8C8R3_TQDQQEYYVT(0.008)T(0.992)PGAEVEDPQK	WT_NT-WT_EGCG	-0.23894	0.520805	-0.458791	8	0.658592
Q8C8R3_TQSESETQESLT(1)PSEVTK	WT_NT-WT_EGCG	-0.19674	0.417035	-0.47176	6	0.653765
Q8C8R3_VGT(1)PTDIHSEK	WT_NT-WT_EGCG	0.286945	0.219025	1.31011	8	0.226525
Q8CAA7_AVAGVMIT(0.001)AS(0.999)HNR	WT_NT-WT_EGCG	0.176937	0.323139	0.547557	8	0.598935
Q8CBW3_TNPPT(0.001)QKPPS(0.999)PPVSGR	WT_NT-WT_EGCG	0.376016	0.359002	1.04739	7	0.32973
Q8CC35_VAS(1)EEEEVPLVVYLK	WT_NT-WT_EGCG	-0.0582451	0.384105	-0.151639	8	0.883226
Q8CDG3_DGPS(0.049)S(0.951)APATPTK	WT_NT-WT_EGCG	0.0771852	0.474336	0.162723	7	0.875335
Q8CG79_IPRPLS(0.013)PT(0.987)K	WT_NT-WT_EGCG	-0.0754914	0.126885	-0.594958	6	0.573609
Q8CGA3_RLS(1)VGSSMR	WT_NT-WT_EGCG	0.113847	0.291168	0.391001	8	0.706004
Q8CH25_DVQDAIAQS(1)PEK	WT_NT-WT_EGCG	0.178846	0.209832	0.852332	5	0.432949
Q8CH25_S(1)PGHMVILNQTK	WT_NT-WT_EGCG	-0.13418	0.242446	-0.553442	8	0.595086
Q8CHC4_EFGGVGAPPS(1)PGVAR	WT_NT-WT_EGCG	-0.550431	0.440273	-1.2502	5	0.266548
Q8CHC4_TPGPPSSQGS(1)PVDTQPAAQK	WT_NT-WT_EGCG	-0.137637	0.453269	-0.303653	8	0.769139
Q8CHG7_RSS(1)FLNAK	WT_NT-WT_EGCG	0.346336	0.273898	1.26447	8	0.241654
Q8CHG7_SET(0.025)S(0.975)PVAPR	WT_NT-WT_EGCG	-0.29954	0.412161	-0.726756	8	0.488093
Q8CHH9_AATDLERVS(1)NAEPEPR	WT_NT-WT_EGCG	-0.134208	0.300921	-0.445991	7	0.669073
Q8CHT1_FVS(1)FTSR	WT_NT-WT_EGCG	0.201675	0.186599	1.08079	7	0.315613
Q8CHU3_GS(0.215)S(0.785)QPNLSTSYSEQEYGK	WT_NT-WT_EGCG	-0.100785	0.0505834	-1.99244	6	0.093399
Q8CHW4_AGS(1)PQLDDIR	WT_NT-WT_EGCG	0.1836	0.155235	1.18272	8	0.270876
Q8CHX7_PVTWNSAAQT(1)PERK	WT_NT-WT_EGCG	-0.804982	0.461487	-1.74432	8	0.119258
Q8CI71_FLEQS(0.057)RS(0.941)PS(0.002)VS(0.993)PS(0.007)K	WT_NT-WT_EGCG	0.520782	0.411292	1.26621	7	0.245945
Q8CI71_FLEQS(0.599)RS(0.394)PS(0.007)VS(0.998)PS(0.002)K	WT_NT-WT_EGCG	-0.0554827	0.134407	-0.412795	5	0.696861
Q8CIN4_YLS(1)FTPPEK	WT_NT-WT_EGCG	-0.0609012	0.22971	-0.265122	8	0.797619
Q8CIP4_RS(0.992)PT(0.005)S(0.002)T(0.001)GDTELK	WT_NT-WT_EGCG	0.170142	0.250629	0.678859	7	0.519034
Q8CJ19_GRS(1)EEELEASK	WT_NT-WT_EGCG	0.179465	0.270648	0.663095	8	0.525911
Q8CJ19_VKS(1)PEEPLFPTPLLLR	WT_NT-WT_EGCG	-0.253046	0.591181	-0.428034	7	0.681487
Q8JZP2_S(0.971)QS(0.029)LTNSLSTSDTSHR	WT_NT-WT_EGCG	-0.151287	0.473367	-0.319598	5	0.762195
Q8JZQ9_GHPSAGAEEEGGS(0.998)DGS(0.002)AAEAEPR	WT_NT-WT_EGCG	0.286845	0.451569	0.635218	4	0.559807
Q8JZR0_NIFKLAQGEYIAPEKIENVY(1)S(1)RS(1)R	WT_NT-WT_EGCG	-0.149527	0.376436	-0.397216	7	0.703041
Q8JZW5_LGNPYCS(0.937)PT(0.063)LVR	WT_NT-WT_EGCG	-0.305935	0.341266	-0.89647	4	0.420678
Q8K012_TIS(1)DGTISAAK	WT_NT-WT_EGCG	-0.0645801	0.321754	-0.200713	8	0.845932
Q8K019_ELFDYS(1)PPLHK	WT_NT-WT_EGCG	-0.400343	0.187385	-2.13647	8	0.065134
Q8K019_EVQS(1)PEQVK	WT_NT-WT_EGCG	-0.0491634	0.347074	-0.141651	7	0.891346
Q8K019_IDIS(1)PSALR	WT_NT-WT_EGCG	0.0457203	0.153607	0.297645	8	0.773557
Q8K019_KAEGEPQEES(1)PLK	WT_NT-WT_EGCG	0.101903	0.246633	0.413178	8	0.690329
Q8K019_SIFREES(1)PLR	WT_NT-WT_EGCG	0.0746317	0.102593	0.727453	8	0.487689
Q8K0T0_REQDS(1)PPMKPGALDAIR	WT_NT-WT_EGCG	0.0244417	0.533334	0.0458282	8	0.964571
Q8K0T0_SPPVAMETASTGMAAVPDALDHS(0.958)PS(0.038)S(0.003)T(0.001)LK	WT_NT-WT_EGCG	-1.05424	0.494496	-2.13194	7	0.0704675
Q8K0U4_ETAPTSTYS(0.003)S(0.997)PAR	WT_NT-WT_EGCG	-0.476759	0.184306	-2.58679	6	0.0413901
Q8K1M6_SKPIPIMPAS(1)PQK	WT_NT-WT_EGCG	-0.665701	0.358216	-1.85838	8	0.10018
Q8K212_GSGVAQS(1)PQQQPQQQPPQPQQPTPPK	WT_NT-WT_EGCG	0.0514496	0.196925	0.261265	7	0.801408
Q8K221_HPS(0.001)HS(0.004)T(0.012)S(0.972)PS(0.012)GPGDEVAR	WT_NT-WT_EGCG	0.7112	1.65664	0.429302	7	0.680607
Q8K298_DSNLSAAS(1)PKPGK	WT_NT-WT_EGCG	-0.0599689	0.266184	-0.225291	7	0.828189
Q8K2C9_WLDES(1)DAEMELR	WT_NT-WT_EGCG	-0.181888	0.747697	-0.243264	7	0.814775
Q8K2F8_S(0.5)S(0.5)PQLDPLRK	WT_NT-WT_EGCG	-0.0010515	0.0929565	-0.0113117	7	0.99129
Q8K2F8_S(0.953)S(0.047)PQLDPLRK	WT_NT-WT_EGCG	-0.0397239	0.0906437	-0.438243	8	0.672803
Q8K2K6_GTPSQS(1)PVVGR	WT_NT-WT_EGCG	-0.074822	0.53588	-0.139625	4	0.895705
Q8K310_RDS(0.998)FDDRGPS(0.002)LNPVLDYDHGSR	WT_NT-WT_EGCG	0.620476	0.509228	1.21846	5	0.277398
Q8K3X4_PAPEEGPPELNRQS(0.991)PNS(0.004)S(0.003)S(0.001)AATSVASR	WT_NT-WT_EGCG	-0.00406812	0.308051	-0.013206	7	0.989832
Q8K400_KLS(1)LPTDLKPDLDVK	WT_NT-WT_EGCG	0.586788	0.848311	0.691714	8	0.50869
Q8K400_RRPVS(0.044)VS(0.937)PS(0.015)S(0.001)S(0.002)QEISENQYAVICSEK	WT_NT-WT_EGCG	0.154381	0.376663	0.409865	5	0.698874
Q8K4G5_T(0.025)LS(0.974)PTPSAEGYQDVR	WT_NT-WT_EGCG	-0.0634459	0.214978	-0.295128	7	0.776458
Q8K4G5_TSS(1)LPGYGK	WT_NT-WT_EGCG	0.444634	0.290789	1.52906	5	0.186796
Q8K4I3_EIKPSERPLS(1)PK	WT_NT-WT_EGCG	0.332509	0.262794	1.26528	8	0.241378
Q8K4I3_KAS(1)EEEYVIRK	WT_NT-WT_EGCG	0.264221	0.20102	1.31441	8	0.225141
Q8K4Q0_ILDTSSLTQSAPAS(0.999)PT(0.001)NK	WT_NT-WT_EGCG	-0.391571	0.199073	-1.96697	8	0.0847405
Q8K4R4_S(1)APETLTLPDPEK	WT_NT-WT_EGCG	-0.267805	0.309419	-0.865509	6	0.420015
Q8K4Z3_GS(1)ETMAGAAVK	WT_NT-WT_EGCG	0.525456	0.675085	0.778356	5	0.471569
Q8QZV4_GSSAAAPPS(0.176)S(0.824)PPPGR	WT_NT-WT_EGCG	0.240588	0.331813	0.725072	7	0.491929
Q8QZV4_RGSSAAAPPS(0.819)S(0.181)PPPGR	WT_NT-WT_EGCG	-0.188063	0.349149	-0.538633	7	0.606836
Q8R0A5_EGKPEDEVEPEDEEKS(1)DEDEKPDK	WT_NT-WT_EGCG	-0.321479	0.361917	-0.888268	8	0.400315
Q8R0A7_TVTMIS(1)PEDEQK	WT_NT-WT_EGCG	0.0237911	0.215943	0.110173	8	0.914986
Q8R0S2_MQFS(1)FEGPEK	WT_NT-WT_EGCG	-0.096486	0.35349	-0.272952	8	0.791803
Q8R0S2_NSWDS(1)PAFSNDVIR	WT_NT-WT_EGCG	-0.693089	0.411065	-1.68608	4	0.167059
Q8R146_ALDVSAS(1)DEEMARPK	WT_NT-WT_EGCG	-0.196783	0.334769	-0.587818	7	0.575119
Q8R1F6_T(0.16)GS(0.84)QEGTSMEGSRPAAPAEPGTLK	WT_NT-WT_EGCG	-0.305477	0.60934	-0.501325	8	0.629644
Q8R1N0_APLVPHS(0.062)GS(0.938)IEK	WT_NT-WT_EGCG	-0.201538	0.19464	-1.03544	5	0.347922
Q8R1Q8_DFQEYVEPGEDFPAS(1)PQRR	WT_NT-WT_EGCG	-0.0397237	0.215801	-0.184076	8	0.858535
Q8R1Q8_KPAS(0.001)VS(0.988)PT(0.009)T(0.002)PTSPTEGEAS	WT_NT-WT_EGCG	-0.0611409	0.226059	-0.270464	7	0.794604
Q8R1Q8_KPASVSPTTPT(0.033)S(0.965)PT(0.002)EGEAS	WT_NT-WT_EGCG	0.462557	0.447468	1.03372	6	0.341122
Q8R361_PLTAAPVEAS(1)PDRK	WT_NT-WT_EGCG	-0.243989	0.348876	-0.699358	8	0.504151
Q8R361_RTYS(1)DEASQLR	WT_NT-WT_EGCG	-0.452958	0.337812	-1.34086	7	0.221843
Q8R3I2_RT(0.002)S(0.988)T(0.011)QENVHLSQAK	WT_NT-WT_EGCG	0.0790794	0.195566	0.404361	6	0.699967
Q8R3Q2_AAGAVEAVCTGHT(0.003)GKVS(0.997)PPPR	WT_NT-WT_EGCG	-0.0109045	0.28393	-0.0384056	7	0.970437
Q8R464_GSYLTHEAS(1)GLDEQGEAR	WT_NT-WT_EGCG	-0.411402	0.278286	-1.47834	8	0.177573
Q8R4A3_T(0.024)DQLES(0.975)KRLALPES(0.001)CSAGAAMEPQSK	WT_NT-WT_EGCG	0.473088	0.85622	0.552531	7	0.597777
Q8R4E6_HSAPS(1)PPVS(0.044)VGS(0.956)EEHPHSVLK	WT_NT-WT_EGCG	0.0168065	0.65343	0.0257204	5	0.980475
Q8R4Y8_GPY(0.001)HS(0.005)PNPS(0.991)PGS(0.003)S(0.001)S(0.011)S(0.408)RPS(0.581)VVGR	WT_NT-WT_EGCG	2.31564	0.894107	2.58989	6	0.0412178
Q8R4Y8_GPY(0.004)HS(0.016)PNPS(0.978)PGS(0.002)SS(0.007)S(0.051)RPS(0.942)VVGR	WT_NT-WT_EGCG	2.38099	1.01945	2.33556	5	0.0667479
Q8R516_RVS(1)ADGQPFQR	WT_NT-WT_EGCG	-0.0891122	0.356393	-0.250039	4	0.814874
Q8R574_LGIAVIHGEAQDAESDLVDGRHS(1)PPMVR	WT_NT-WT_EGCG	-0.34555	0.350774	-0.985107	8	0.353423
Q8R5A6_S(0.009)VS(0.04)ES(0.04)HT(0.911)PCPSESTGDTVPLQR	WT_NT-WT_EGCG	0.230169	0.213893	1.07609	5	0.331046
Q8VBT0_KVEEEQEADEEDVS(1)EEEAEDREGASK	WT_NT-WT_EGCG	0.0025818	0.179661	0.0143704	8	0.988886
Q8VCI5_AKPS(0.999)PEHAPT(0.001)ISAPDASGPQK	WT_NT-WT_EGCG	-0.203648	0.149227	-1.36469	8	0.209495
Q8VD37_ASIGNIALS(0.993)PS(0.007)PVR	WT_NT-WT_EGCG	-0.387649	0.70588	-0.549172	7	0.59996
Q8VD37_DDYLETLS(0.002)S(0.998)PK	WT_NT-WT_EGCG	-0.0756685	0.30323	-0.249542	8	0.80923
Q8VD37_DT(0.007)DS(0.021)T(0.194)GS(0.699)PDRDGMQPS(0.077)PHEPPY(0.001)HS(0.001)K	WT_NT-WT_EGCG	-0.0052093	0.451638	-0.0115342	6	0.991171
Q8VD37_HVPS(1)PLNLEEVQK	WT_NT-WT_EGCG	-0.20487	0.282335	-0.725625	8	0.48875
Q8VD37_LPPGKPGVGDVS(0.006)RPFS(0.993)PPIHS(0.617)S(0.192)S(0.192)PPPIAPLAR	WT_NT-WT_EGCG	-0.548752	0.520722	-1.05383	8	0.322746
Q8VD37_LPPGKPGVGDVS(0.597)RPFS(0.403)PPIHS(0.142)S(0.775)S(0.083)PPPIAPLAR	WT_NT-WT_EGCG	-0.41053	0.29839	-1.37582	4	0.240889
Q8VD37_LPPGKPGVGDVS(0.974)RPFS(0.028)PPIHS(0.333)S(0.333)S(0.333)PPPIAPLAR	WT_NT-WT_EGCG	0.507808	0.66468	0.763989	7	0.469837
Q8VD37_LPS(1)ISDLDSIFGPVLSPK	WT_NT-WT_EGCG	-0.120966	0.635481	-0.190353	7	0.854435
Q8VD37_LPSISDLDSIFGPVLS(1)PK	WT_NT-WT_EGCG	-0.605653	0.36241	-1.67118	7	0.138609
Q8VD37_NLS(1)SEEVARPR	WT_NT-WT_EGCG	0.718955	0.753313	0.954391	8	0.36783
Q8VD37_PFSPPIHS(0.012)S(0.042)S(0.945)PPPIAPLAR	WT_NT-WT_EGCG	-0.0468387	0.448856	-0.104351	8	0.919459
Q8VD37_PFSPPIHS(0.792)S(0.128)S(0.08)PPPIAPLAR	WT_NT-WT_EGCG	-0.259527	0.567543	-0.457282	5	0.66665
Q8VD37_RS(0.081)T(0.919)PT(1)PELTSK	WT_NT-WT_EGCG	-0.296323	0.726048	-0.408131	5	0.700067
Q8VD37_RST(1)PT(0.997)PELT(0.002)S(0.001)K	WT_NT-WT_EGCG	-0.32138	0.385653	-0.833342	8	0.428829
Q8VD37_T(0.008)VVS(0.162)S(0.83)PGPGSGSGTGTTSGASSPAR	WT_NT-WT_EGCG	-0.727918	0.152472	-4.77412	4	0.0088134
Q8VD37_T(0.011)VPAT(0.965)PPRT(0.781)GS(0.239)PLT(0.003)VATGNDQAATEAK	WT_NT-WT_EGCG	-0.0231415	0.263011	-0.0879868	7	0.932351
Q8VD37_T(0.041)VPAT(0.925)PPRT(0.874)GS(0.152)PLT(0.006)VAT(0.002)GNDQAAT(0.001)EAK	WT_NT-WT_EGCG	0.404362	0.743407	0.543932	6	0.606094
Q8VD37_WVHFS(0.003)DAS(0.997)PEHVT(1)PELTPR	WT_NT-WT_EGCG	0.447848	0.577929	0.774918	6	0.467818
Q8VD37_WVHFSDAS(1)PEHVTPELTPR	WT_NT-WT_EGCG	-0.223988	0.420542	-0.532617	8	0.60877
Q8VD37_Y(0.001)NS(0.999)PELDEEGYSIRPEEPGSTK	WT_NT-WT_EGCG	0.108668	0.42287	0.256977	8	0.803682
Q8VD37_YNSPELDEEGYSIRPEEPGS(0.193)T(0.807)K	WT_NT-WT_EGCG	-0.445646	0.416536	-1.06989	7	0.320169
Q8VDM4_TPVQSQQPSAT(0.012)T(0.984)PS(0.004)GADEK	WT_NT-WT_EGCG	-0.0700405	0.220096	-0.318228	8	0.758461
Q8VDN2_S(1)PDFTNENPLETR	WT_NT-WT_EGCG	-0.0319891	0.150789	-0.212144	8	0.8373
Q8VDN2_YEPAAVS(1)EHGDKK	WT_NT-WT_EGCG	0.980043	1.28294	0.763901	6	0.473885
Q8VDN4_S(0.029)LS(0.971)APLHPEFEEVYR	WT_NT-WT_EGCG	-0.0921804	0.600986	-0.153382	8	0.881895
Q8VDQ8_EHANIDAQSGSQAPNPSTT(0.001)IS(0.997)PGKS(0.003)PPPAK	WT_NT-WT_EGCG	-0.631326	0.561923	-1.12351	7	0.29827
Q8VDQ8_REHANIDAQSGSQAPNPS(0.001)T(0.001)T(0.01)IS(0.01)PGKS(0.977)PPPAK	WT_NT-WT_EGCG	0.641383	0.81379	0.788143	7	0.456468
Q8VDZ4_GDS(1)LKEPTSIADSSR	WT_NT-WT_EGCG	-0.325137	0.331785	-0.979963	8	0.355806
Q8VE19_GFSQYGVS(0.007)GS(0.974)PT(0.019)K	WT_NT-WT_EGCG	0.165195	0.276332	0.597814	8	0.566498
Q8VE52_AS(1)PVPEDHAEAAGAEQGGESTEGNAK	WT_NT-WT_EGCG	0.130359	0.158163	0.824202	5	0.447344
Q8VED9_AGS(1)VADSDAVVK	WT_NT-WT_EGCG	-0.17507	0.216008	-0.810476	7	0.444343
Q8VED9_LDDGHLNNSLGS(1)PVQADVYFPR	WT_NT-WT_EGCG	-0.0130568	0.22823	-0.0572089	8	0.955782
Q8VEK3_S(0.015)S(0.059)S(0.926)PVNVK	WT_NT-WT_EGCG	0.303318	0.307287	0.987084	7	0.356484
Q8VEK3_S(1)PQPPVEEEDEHFDDTVVCLDTYNCDLHFK	WT_NT-WT_EGCG	0.19213	0.532669	0.360693	7	0.728968
Q8VEL9_GHAGGQRPEPS(0.021)S(0.978)PDGPAPPT(0.001)R	WT_NT-WT_EGCG	2.35594	1.51664	1.5534	5	0.181038
Q8VEL9_GHAGGQRPEPS(0.981)S(0.019)PDGPAPPTR	WT_NT-WT_EGCG	-1.32758	1.35427	-0.980291	5	0.371962
Q8VH51_DKS(1)PVREPIDNLTPEER	WT_NT-WT_EGCG	0.0280689	0.142979	0.196314	8	0.849259
Q8VH51_YRS(0.999)PYSGPK	WT_NT-WT_EGCG	0.601626	0.486575	1.23645	6	0.262494
Q8VHI6_LSQSVHHGASSEGSLS(1)PDTR	WT_NT-WT_EGCG	-0.0219937	0.360011	-0.0610919	7	0.952994
Q8VHN7_T(0.813)DLHPIS(0.187)GY(1)LEFRQGES(1)NK	WT_NT-WT_EGCG	-0.0920638	0.38838	-0.237046	8	0.818579
Q8VHN7_T(0.865)DLHPIS(0.135)GY(1)LEFRQGES(1)NK	WT_NT-WT_EGCG	-0.0920638	0.38838	-0.237046	8	0.818579
Q8VHQ9_S(0.983)IS(0.017)HPESGDPPTMAEGEGYR	WT_NT-WT_EGCG	-0.214572	0.340057	-0.630987	4	0.562306
Q91V14_EIQSITDES(0.001)RGS(0.999)IR	WT_NT-WT_EGCG	-1.29134	0.819611	-1.57555	8	0.153777
Q91V14_NKGPS(1)PVSSEGIK	WT_NT-WT_EGCG	-0.666603	0.298209	-2.23536	8	0.0558286
Q91V92_TAS(1)FSESR	WT_NT-WT_EGCG	0.229278	0.425255	0.539155	6	0.609188
Q91VK4_AAASGPASASAPAAEILLT(1)PAR	WT_NT-WT_EGCG	0.320283	0.116978	2.73797	5	0.0408905
Q91W39_MNTAPS(0.012)RPS(0.979)PT(0.009)R	WT_NT-WT_EGCG	-0.15852	0.799334	-0.198315	5	0.85061
Q91WG5_IYAS(0.003)S(0.158)S(0.835)PPDT(0.005)GQR	WT_NT-WT_EGCG	0.268914	0.209246	1.28516	8	0.234694
Q91WG5_PS(0.021)S(0.979)PVSAPVRPK	WT_NT-WT_EGCG	0.131658	0.345481	0.381086	5	0.718795
Q91XF0_GLAT(0.001)GDS(0.999)PLGPMTHHGEEDWVYER	WT_NT-WT_EGCG	-0.524961	0.34102	-1.53939	5	0.184332
Q91XM9_AIS(1)LEGEPR	WT_NT-WT_EGCG	0.189749	0.213068	0.890556	8	0.399157
Q91XM9_GPELVHVS(1)EK	WT_NT-WT_EGCG	0.225579	0.533106	0.423142	6	0.686939
Q91XM9_HYS(1)PVECDK	WT_NT-WT_EGCG	0.019215	0.353691	0.0543271	8	0.958007
Q91XM9_TSLPPIS(0.796)PGRYS(0.204)PIPK	WT_NT-WT_EGCG	0.228284	0.451554	0.505551	7	0.628698
Q91XM9_YQDEDGPHDHS(1)LPR	WT_NT-WT_EGCG	0.394513	0.570169	0.691923	7	0.511276
Q91XV3_AEGAGT(0.002)EEEGT(0.999)PKES(1)EPQAAADATEVK	WT_NT-WT_EGCG	0.107944	0.459177	0.235082	7	0.820874
Q91XV3_AEGAGT(1)EEEGTPK	WT_NT-WT_EGCG	-1.79594	1.30378	-1.3775	7	0.210788
Q91XV3_AGEASAES(0.991)T(0.009)GAADGAAPEEGEAK	WT_NT-WT_EGCG	0.147099	0.406256	0.362085	6	0.729699
Q91XV3_ETPAASEAPS(0.106)S(0.894)AAK	WT_NT-WT_EGCG	0.509599	0.324524	1.5703	6	0.1674
Q91XV3_KAEGAGT(0.038)EEEGT(0.962)PKES(1)EPQAAADATEVK	WT_NT-WT_EGCG	-0.0618732	0.493922	-0.125269	8	0.903401
Q91XV3_S(1)EGAAEEQPEPAPAPEQEAAAPGPAAGGEAPK	WT_NT-WT_EGCG	-0.00548683	0.234089	-0.0234391	8	0.981874
Q91XV3_SDAAPAAS(0.997)DS(0.002)KPSS(0.001)AEPAPSSK	WT_NT-WT_EGCG	1.02898	0.327618	3.14078	7	0.0163614
Q91YM2_AGS(1)PLCNSNLQDSEEDVEPPSYHLFR	WT_NT-WT_EGCG	-0.35493	0.241946	-1.46698	4	0.216278
Q91YM2_PRNEEENIY(0.993)S(0.007)VPHDSTQGK	WT_NT-WT_EGCG	-0.267981	0.421934	-0.635125	4	0.559862
Q91YM2_TSFSVGS(1)DDELGPIR	WT_NT-WT_EGCG	-0.0516297	0.292185	-0.176702	7	0.864746
Q91ZU6_S(0.248)FS(0.752)EDVISHK	WT_NT-WT_EGCG	0.538188	0.353702	1.52158	4	0.202764
Q920I9_TYQVPPVQPAS(0.995)PGS(0.005)HNALK	WT_NT-WT_EGCG	0.389408	0.333661	1.16708	8	0.276787
Q921C1_DTTDELS(1)VVEAK	WT_NT-WT_EGCG	0.22989	0.228833	1.00462	5	0.361193
Q921E2_FVQDHFDHNIS(0.991)PT(0.007)IGAS(0.002)FMT(0.001)K	WT_NT-WT_EGCG	-0.302322	0.612541	-0.493553	5	0.642535
Q922S4_RPEAVQNT(0.002)S(0.998)VDASEDQK	WT_NT-WT_EGCG	0.0543614	0.315988	0.172036	7	0.868277
Q924K8_HAELS(0.879)GS(0.121)PLK	WT_NT-WT_EGCG	0.277384	0.303402	0.914246	4	0.412312
Q925T6_RQS(1)IPEEFK	WT_NT-WT_EGCG	-0.0254809	0.159344	-0.159911	8	0.876915
Q99104_AIS(1)PTSATSSGR	WT_NT-WT_EGCG	0.290718	0.196287	1.48108	8	0.176859
Q99104_KIGELEVGQMENIS(1)PGQIIDEPIRPVNIPR	WT_NT-WT_EGCG	-1.33471	0.422227	-3.16112	7	0.0159035
Q99J09_KDT(1)PPPLVPPAAR	WT_NT-WT_EGCG	0.0671565	0.121965	0.55062	7	0.599018
Q99J27_RDS(1)VGGEGDREVLLGDAGPGDLPK	WT_NT-WT_EGCG	-0.237205	0.32955	-0.719784	6	0.498724
Q99JG2_PRES(1)PPLLPLGTPC	WT_NT-WT_EGCG	-0.141447	0.240206	-0.588857	8	0.572205
Q99JP6_SQS(1)ADTPGPTER	WT_NT-WT_EGCG	0.646909	0.383067	1.68876	6	0.142229
Q99KX1_LAIQGPEDS(0.997)PS(0.003)R	WT_NT-WT_EGCG	1.62043	1.1114	1.45801	6	0.19511
Q99L43_EDAPPEDKES(1)ESEAK	WT_NT-WT_EGCG	-0.485031	1.62871	-0.297801	8	0.773442
Q99L43_LDGET(0.004)AS(0.98)DS(0.016)ESR	WT_NT-WT_EGCG	-0.287537	0.707872	-0.4062	7	0.696727
Q99L43_VVREDAPPEDKES(0.132)ES(0.868)EAK	WT_NT-WT_EGCG	0.489239	1.44621	0.338289	8	0.743852
Q99M51_RKPS(0.976)VPDT(0.023)AS(0.001)PADDSFVDPGER	WT_NT-WT_EGCG	-0.066904	0.160252	-0.417492	8	0.687298
Q99NE5_ET(0.117)S(0.871)PIS(0.007)S(0.005)HPVTWQPSK	WT_NT-WT_EGCG	-0.131758	0.509553	-0.258575	8	0.802492
Q99NE5_GRS(1)QDYPDRLEK	WT_NT-WT_EGCG	0.376326	0.352371	1.06798	8	0.316692
Q99NE5_LQTHDESSLPLPQPS(1)PFMPR	WT_NT-WT_EGCG	-0.0648835	0.328166	-0.197716	8	0.848199
Q99NE5_MERPSISVIS(1)PTSPGALK	WT_NT-WT_EGCG	-0.0385105	0.64744	-0.0594812	7	0.954231
Q99NE5_S(0.803)RS(0.195)QT(0.002)PLSTAAVSSQDTASHGAPLDR	WT_NT-WT_EGCG	-0.0096196	0.282968	-0.0339953	5	0.974196
Q99NE5_S(1)LDEIHPTR	WT_NT-WT_EGCG	0.520976	0.501175	1.03951	7	0.333135
Q99NE5_SASTNCLRPDT(0.003)S(0.003)LHS(0.994)PER	WT_NT-WT_EGCG	-0.146441	0.197833	-0.740226	5	0.492435
Q99P72_EDGVMS(1)PEK	WT_NT-WT_EGCG	0.00365365	0.292879	0.0124749	8	0.990352
Q99P72_GS(0.02)GS(0.02)VDET(0.96)LFALPAASEPVIPSSAEK	WT_NT-WT_EGCG	-1.23199	1.13928	-1.08137	6	0.321067
Q99P72_LPEDDEPPARPPAPAGAS(1)PLAEPAAPPSTPAAPK	WT_NT-WT_EGCG	-0.320781	0.308517	-1.03975	8	0.328857
Q99P72_LS(0.5)AS(0.5)PQEVGKPYLESFQPNLHITK	WT_NT-WT_EGCG	-0.177281	0.261034	-0.67915	6	0.522364
Q99P72_LSAS(1)PQEVGK	WT_NT-WT_EGCG	-0.557852	0.247076	-2.25781	8	0.0539061
Q99P72_MEDIDQSSLVSSSADS(1)PPRPPPAFK	WT_NT-WT_EGCG	-0.167379	0.334204	-0.500827	8	0.629979
Q99P72_RGS(0.959)GS(0.02)VDET(0.02)LFALPAASEPVIPSSAEK	WT_NT-WT_EGCG	-0.995791	1.31594	-0.756713	7	0.473916
Q99PL6_GKS(1)PQLALR	WT_NT-WT_EGCG	-0.0319666	0.326051	-0.0980419	8	0.924311
Q99PT1_S(1)IQEIQELDKDDESLRK	WT_NT-WT_EGCG	-0.300721	0.523875	-0.574031	4	0.596683
Q99PV8_SGT(0.001)AS(0.985)GGS(0.007)T(0.007)PHLGGPGPGRPSSK	WT_NT-WT_EGCG	0.0299222	0.278767	0.107338	5	0.918695
Q9CPQ3_AAAVAAAGAGEPLS(1)PEELLPK	WT_NT-WT_EGCG	0.0753335	0.416918	0.180691	8	0.861103
Q9CQC6_QY(0.253)S(0.747)PLLAAFT(0.925)T(0.925)QGQS(0.074)ELT(0.074)LLLK	WT_NT-WT_EGCG	0.451956	0.68732	0.657564	6	0.535216
Q9CQC6_QY(0.455)S(0.544)PLLAAFT(0.06)T(0.081)QGQS(0.873)ELT(0.987)LLLK	WT_NT-WT_EGCG	-0.536515	1.59682	-0.33599	5	0.750519
Q9CQG9_RRES(0.999)QT(0.001)ALVVNQR	WT_NT-WT_EGCG	0.219984	0.228385	0.963217	7	0.367525
Q9CQS4_SFGSGTELGHWVT(0.008)T(0.992)PPDIPGSR	WT_NT-WT_EGCG	-0.452316	0.530237	-0.853044	8	0.418441
Q9CQS8_PGPTPSGTNVGSSGRS(0.999)PSK	WT_NT-WT_EGCG	-0.177993	0.667962	-0.266471	8	0.796616
Q9CR73_GGGERYNIPDPQS(1)R	WT_NT-WT_EGCG	-1.62085	1.46762	-1.10441	5	0.319707
Q9CR86_GNVVPS(0.999)PLPT(0.001)R	WT_NT-WT_EGCG	-0.233203	0.252872	-0.92222	6	0.391988
Q9CR86_TFS(1)ATVR	WT_NT-WT_EGCG	-0.0997482	0.371044	-0.268831	8	0.794862
Q9CT10_S(0.999)PS(0.001)ESAEETHTLEEK	WT_NT-WT_EGCG	0.374658	0.330019	1.13526	4	0.319677
Q9CW46_AADVSVTHRPPLS(1)PEAEAEAETPETVDR	WT_NT-WT_EGCG	0.0159996	0.174024	0.091939	8	0.929007
Q9CWZ7_KKS(1)PAT(1)PQAKPDGAAGMAAEEEEDEYSGGLC	WT_NT-WT_EGCG	-0.661977	0.468384	-1.41332	8	0.195268
Q9CY58_S(0.004)KS(0.996)EEAHAEDSVMDHHFR	WT_NT-WT_EGCG	-0.844831	0.746678	-1.13145	6	0.30105
Q9CYZ2_HSIS(1)MPVMR	WT_NT-WT_EGCG	-0.199079	0.387511	-0.513739	7	0.623249
Q9CYZ2_MDSASQDINLNS(1)PNK	WT_NT-WT_EGCG	-0.824345	0.415531	-1.98383	4	0.118282
Q9CZ00_TPVAEEEEEVGIPIPAPGFLQVT(1)ER	WT_NT-WT_EGCG	-0.0576025	0.335555	-0.171663	8	0.867965
Q9CZ44_S(1)PNELVDDLFK	WT_NT-WT_EGCG	-0.602951	0.362189	-1.66474	8	0.13453
Q9CZH7_VAEPEES(1)EAEEPAAEGR	WT_NT-WT_EGCG	-0.0680271	0.0854666	-0.795949	7	0.452205
Q9CZW5_AS(1)PALGSGHHDGSGDSLEMSSLDR	WT_NT-WT_EGCG	0.316054	0.303889	1.04003	8	0.328734
Q9D0L7_S(1)AEDLTDGSYDDILNAEQLK	WT_NT-WT_EGCG	-0.947776	0.858535	-1.10395	5	0.31989
Q9D0L8_ASVASDPES(1)PPGGNEPAAASGQR	WT_NT-WT_EGCG	0.0895264	0.505571	0.17708	8	0.863847
Q9D0L8_GDVS(1)EDEPSLGR	WT_NT-WT_EGCG	-0.673988	0.37056	-1.81884	8	0.106442
Q9D0V7_KLS(1)GDQITLPTTVDYSSVPK	WT_NT-WT_EGCG	-0.334082	0.406063	-0.822733	8	0.434496
Q9D1L0_RAPAAQPPAAAAPS(0.043)AVGS(0.957)PAAAPR	WT_NT-WT_EGCG	-0.0349234	0.196122	-0.17807	8	0.863095
Q9D1T0_S(1)DAGISSADAPR	WT_NT-WT_EGCG	0.053488	0.20657	0.258933	8	0.802224
Q9D219_PTAAPRPLDRES(1)PGVENK	WT_NT-WT_EGCG	-0.000817268	0.260752	-0.00313427	7	0.997587
Q9D394_SALT(1)PPTDMPTPTTDK	WT_NT-WT_EGCG	-0.171509	0.335528	-0.511161	5	0.631003
Q9D415_SLDSLDPAGLLT(0.011)S(0.989)PK	WT_NT-WT_EGCG	-0.233192	0.519346	-0.449011	7	0.666995
Q9D4C9_RSQS(1)VVEAGTLK	WT_NT-WT_EGCG	0.0823521	0.208405	0.395155	8	0.703056
Q9D6Z1_EEVAS(1)EPEEAASPTTPK	WT_NT-WT_EGCG	0.0163063	0.333891	0.0488372	8	0.962246
Q9D7P6_RAAS(1)ALLLR	WT_NT-WT_EGCG	-0.0231505	0.143268	-0.161589	8	0.875636
Q9D7V2_AHRPSAPS(1)PPPR	WT_NT-WT_EGCG	0.134739	1.4145	0.0952552	7	0.926782
Q9D8Y0_RADLNQGIGEPQS(0.043)PS(0.957)RR	WT_NT-WT_EGCG	-0.096222	0.918744	-0.104732	6	0.920002
Q9D8Y0_RADLNQGIGEPQS(1)PSR	WT_NT-WT_EGCG	-0.491185	0.272089	-1.80524	7	0.114007
Q9D9R9_GYKLSLSQPMPSIPS(1)FKKIPGFT(1)K	WT_NT-WT_EGCG	-0.186929	0.219513	-0.851565	4	0.442435
Q9DBC7_TDSREDEIS(1)PPPPNPVVK	WT_NT-WT_EGCG	0.0327049	0.354982	0.0921312	8	0.928859
Q9DBS2_DT(0.005)VDS(0.995)AGTSPTAVLAAGEDAGAGRPGAGTPLR	WT_NT-WT_EGCG	-0.234051	0.253276	-0.924096	7	0.386183
Q9DBS2_DTVDSAGTSPTAVLAAGEDAGAGRPGAGT(1)PLR	WT_NT-WT_EGCG	0.0313772	0.251629	0.124696	7	0.90427
Q9DC11_RGS(1)GHPAYAEVEPVGEK	WT_NT-WT_EGCG	-0.173884	0.346359	-0.502035	7	0.631046
Q9DCB4_SES(1)LDEEEK	WT_NT-WT_EGCG	0.750364	0.30297	2.4767	6	0.0480197
Q9DD18_S(0.005)AS(0.023)S(0.972)GAEGDVSSEREP	WT_NT-WT_EGCG	0.24255	0.257047	0.943601	5	0.3887
Q9EPN1_RQFS(1)PGPR	WT_NT-WT_EGCG	0.115095	0.210128	0.547736	8	0.598819
Q9EPN1_SQES(0.999)LT(0.001)EHPSEMLK	WT_NT-WT_EGCG	-0.190425	0.276172	-0.689518	4	0.528413
Q9EPN1_TPLENVPGNLS(1)PIKDPDR	WT_NT-WT_EGCG	-0.0458154	0.174028	-0.263264	8	0.799
Q9EQF6_EMGT(0.001)PLADT(0.984)PT(0.015)RPVTR	WT_NT-WT_EGCG	0.484437	0.532665	0.909459	7	0.393344
Q9EQF6_EMGT(1)PLADT(0.978)PT(0.022)RPVTR	WT_NT-WT_EGCG	-0.614789	0.295529	-2.0803	8	0.071082
Q9EQH3_RES(1)PESEGPIYEGLIL	WT_NT-WT_EGCG	0.176091	0.35966	0.489603	8	0.637557
Q9ERT9_STLSMS(1)PR	WT_NT-WT_EGCG	-0.00693817	0.282777	-0.0245358	8	0.981026
Q9ERZ4_KEPVANQDPVS(1)PSLVQGR	WT_NT-WT_EGCG	-0.596561	0.603476	-0.988542	6	0.361061
Q9ES28_EIKPSEKPVS(1)PK	WT_NT-WT_EGCG	-0.831393	0.968339	-0.858577	6	0.423541
Q9ES28_KPS(1)DEEFAVR	WT_NT-WT_EGCG	-0.00705051	0.229501	-0.0307211	8	0.976245
Q9ES28_MS(1)GFIYQGK	WT_NT-WT_EGCG	0.457882	0.412489	1.11005	8	0.299227
Q9ES34_LLEHAEPAPVQPQPS(0.005)S(0.066)PQT(0.928)VLPVK	WT_NT-WT_EGCG	-0.160844	0.358284	-0.448927	6	0.669243
Q9ES97_DS(1)PESPFEVIIDK	WT_NT-WT_EGCG	-0.337626	0.225582	-1.49669	8	0.172845
Q9ES97_ETTGGAPTMS(1)PDLEQEQLTIR	WT_NT-WT_EGCG	-0.694263	0.452915	-1.53288	7	0.169171
Q9ESN6_SADVS(0.994)PT(0.003)T(0.003)EGVK	WT_NT-WT_EGCG	0.0619646	0.140362	0.441464	8	0.670566
Q9ESN9_ANKT(0.245)S(0.688)PT(0.023)S(0.023)GEGT(0.019)RPGGIIHVYGDDSSDK	WT_NT-WT_EGCG	-0.011969	0.428914	-0.0279053	5	0.978817
Q9ESN9_TGS(0.012)S(0.987)PTQGIVNK	WT_NT-WT_EGCG	0.104518	0.219693	0.475748	7	0.648743
Q9ET77_EFS(1)PSFQHR	WT_NT-WT_EGCG	-0.0559309	0.239377	-0.233652	7	0.821941
Q9ET77_SLPVALES(1)DEETGDELK	WT_NT-WT_EGCG	0.225609	0.420197	0.536912	7	0.607963
Q9JHU2_MELS(0.997)PS(0.003)RAS(1)PGK	WT_NT-WT_EGCG	0.370283	0.472977	0.782877	7	0.459361
Q9JHU9_MERPGPGIKPGEVVAT(0.899)S(0.101)PLPCK	WT_NT-WT_EGCG	-0.236575	0.649244	-0.364386	5	0.730473
Q9JI99_RNS(1)LTGEEGELVK	WT_NT-WT_EGCG	-0.210074	0.152592	-1.37671	6	0.217767
Q9JIA7_AKS(1)ELVLAPAPAPAAT(0.77)HS(0.23)PLHR	WT_NT-WT_EGCG	0.0397776	0.174351	0.228147	7	0.826053
Q9JIA7_SELVLAPAPAPAAT(0.906)HS(0.094)PLHR	WT_NT-WT_EGCG	-0.146003	0.312344	-0.467443	8	0.652652
Q9JIS5_GGLS(1)DGEGPPGGRGEAQR	WT_NT-WT_EGCG	-0.0906142	0.157399	-0.575698	8	0.580648
Q9JIS5_VFS(0.999)VT(0.001)HIK	WT_NT-WT_EGCG	-0.13194	0.417892	-0.315728	6	0.762903
Q9JIX8_SLS(1)PLSGTTDTK	WT_NT-WT_EGCG	0.125238	0.133563	0.937675	7	0.379628
Q9JJV5_DLS(1)PISK	WT_NT-WT_EGCG	0.276067	0.247729	1.11439	5	0.315792
Q9JKC6_PAPTVPAAPS(0.009)S(0.991)PDATSEPK	WT_NT-WT_EGCG	0.517752	0.508174	1.01885	8	0.338095
Q9JKC6_PAPTVPAAPS(0.032)S(0.071)PDAT(0.948)S(0.948)EPK	WT_NT-WT_EGCG	0.0980903	0.423701	0.231508	5	0.826096
Q9JKC6_PAPTVPAAPS(0.9)S(0.101)PDAT(0.835)S(0.164)EPK	WT_NT-WT_EGCG	-0.669307	0.912332	-0.733622	5	0.496115
Q9JKF6_AGIPQHHPPMAQNLQYPDDS(1)DDEK	WT_NT-WT_EGCG	-0.207956	0.409616	-0.507685	7	0.627276
Q9JL04_GATADDS(0.004)GGGS(0.996)PVLAAK	WT_NT-WT_EGCG	0.158077	0.301582	0.52416	6	0.618958
Q9JL04_LPEEEPS(1)PK	WT_NT-WT_EGCG	0.409341	0.323074	1.26702	8	0.240787
Q9JL04_SIQT(0.01)S(0.955)PT(0.036)EEGR	WT_NT-WT_EGCG	0.465251	0.249823	1.86232	8	0.0995748
Q9JL26_EAAADTSGREEPPTPKS(1)PPK	WT_NT-WT_EGCG	-0.00466755	0.123439	-0.0378125	8	0.970764
Q9JL26_SKPLDQS(1)VEDLSK	WT_NT-WT_EGCG	-0.0919373	0.391303	-0.234952	5	0.823565
Q9JLM8_AQPAPPELNSESEDY(0.01)S(0.919)PS(0.037)S(0.011)S(0.011)ET(0.011)VR	WT_NT-WT_EGCG	0.108637	0.301382	0.360462	5	0.733229
Q9JLM8_ISQHGGS(0.966)S(0.03)T(0.003)SLSSTK	WT_NT-WT_EGCG	1.16867	0.76634	1.525	8	0.165767
Q9JLM8_REES(1)EEGFQIPATITER	WT_NT-WT_EGCG	0.0728352	0.198746	0.366473	8	0.723515
Q9JLM8_SPSPS(0.002)PT(0.975)S(0.022)PGS(0.001)LR	WT_NT-WT_EGCG	-0.913803	0.772698	-1.18261	5	0.290129
Q9JLM8_SPSPSPT(0.01)S(0.988)PGS(0.003)LRK	WT_NT-WT_EGCG	-0.033777	0.197709	-0.170841	6	0.869964
Q9JM52_LDS(0.002)S(0.998)PVLSPGNK	WT_NT-WT_EGCG	-0.0241184	0.152469	-0.158186	8	0.878231
Q9JM52_SDSVLPASHGHLPQAGS(1)LER	WT_NT-WT_EGCG	-0.27252	0.281046	-0.969664	8	0.360613
Q9JME5_AFYGS(1)EEDEAK	WT_NT-WT_EGCG	0.0881841	0.152776	0.57721	8	0.579674
Q9JME5_GPGS(1)EEAATAALPAR	WT_NT-WT_EGCG	0.14709	0.0955627	1.5392	8	0.162317
Q9JMH9_PLAPDPS(1)DDEHDPVDSISRPR	WT_NT-WT_EGCG	-0.2389	0.408634	-0.58463	8	0.574909
Q9JMH9_SSS(0.999)PTSHWK	WT_NT-WT_EGCG	-0.173441	0.408551	-0.424526	7	0.683925
Q9QUN9_PAFVGSHDHS(1)EESQLPR	WT_NT-WT_EGCG	-1.26036	0.769414	-1.63808	8	0.140039
Q9QVP9_RNS(1)LPQIPTLNLEAR	WT_NT-WT_EGCG	-0.163543	0.383439	-0.426517	8	0.680976
Q9QWI6_AVS(1)EVVRPASTPPIMASAIKDEDDEER	WT_NT-WT_EGCG	0.313626	0.538636	0.582259	8	0.576429
Q9QWI6_DSGSSSVFAES(1)PGGK	WT_NT-WT_EGCG	0.198735	0.226251	0.878383	8	0.405344
Q9QWI6_EVSGPNET(0.039)S(0.862)S(0.098)PGSEK	WT_NT-WT_EGCG	-0.136687	0.236903	-0.576975	4	0.594872
Q9QWI6_FRQS(1)LPLSR	WT_NT-WT_EGCG	0.143892	0.18405	0.781809	7	0.459949
Q9QWI6_FSNVGLVHT(0.886)S(0.114)ERR	WT_NT-WT_EGCG	0.301011	0.523977	0.574473	4	0.596411
Q9QWI6_GEPDPERS(0.011)S(0.989)PPMLSADDAEYPR	WT_NT-WT_EGCG	-0.0224433	0.381356	-0.0588513	8	0.954514
Q9QWI6_GLDFEIPPPS(1)PPLNLHELSGPAEGTPLTPK	WT_NT-WT_EGCG	-0.26978	0.380378	-0.709242	7	0.501107
Q9QWI6_KAES(1)EELEVQKPQVK	WT_NT-WT_EGCG	-0.365102	0.354357	-1.03032	8	0.333
Q9QWI6_LADVSAPSGGPPPPHSPYSGPPS(0.998)RGS(0.002)PVR	WT_NT-WT_EGCG	0.135694	0.147912	0.917399	6	0.394314
Q9QWI6_LSYAGGRPPSYAGS(1)PVHHAAER	WT_NT-WT_EGCG	0.152584	0.440981	0.346011	8	0.738258
Q9QWI6_RFS(1)NVGLVHTSER	WT_NT-WT_EGCG	0.671951	0.389594	1.72474	6	0.135334
Q9QWI6_RGS(1)DELTVPR	WT_NT-WT_EGCG	0.0991434	0.142773	0.694413	8	0.507085
Q9QWI6_S(1)PNTAILIK	WT_NT-WT_EGCG	0.0581737	0.23059	0.252282	8	0.807184
Q9QXG4_VRGWS(1)PPPEVR	WT_NT-WT_EGCG	-0.0559622	0.476744	-0.117384	8	0.909449
Q9QXL2_KLS(0.99)S(0.009)SESPAPDTGSSAASGEADTSRPGTQQK	WT_NT-WT_EGCG	-0.26413	0.369281	-0.715255	8	0.494793
Q9QXL2_LIS(0.001)ES(0.034)S(0.966)PMNEFETLTAK	WT_NT-WT_EGCG	-1.05362	0.358223	-2.94124	5	0.0322105
Q9QXS1_AQLEPVAS(1)PAK	WT_NT-WT_EGCG	-0.0403884	0.234672	-0.172106	8	0.867629
Q9QXS6_ASDSGPSSSSSSSS(0.006)S(0.994)PPR	WT_NT-WT_EGCG	1.06701	0.467035	2.28465	4	0.0843526
Q9QXS6_LS(0.001)S(0.999)PVLHR	WT_NT-WT_EGCG	0.143115	0.118126	1.21155	8	0.260253
Q9QXW9_NHPGSDT(0.004)S(0.996)PEAEASSGGGGVALK	WT_NT-WT_EGCG	-0.0320106	0.278184	-0.11507	8	0.911225
Q9QXZ0_DTQDIVHDLES(1)PGIDPSIIK	WT_NT-WT_EGCG	-0.70221	0.435198	-1.61354	6	0.157754
Q9QXZ0_LLDAEDVDVPS(1)PDEK	WT_NT-WT_EGCG	0.0417346	0.168791	0.247256	8	0.810938
Q9QXZ0_RQGS(0.996)FS(0.004)EDVISHK	WT_NT-WT_EGCG	-0.184858	0.379078	-0.487652	7	0.640698
Q9QYB5_SDVEIPATVTAFSFEDDSAPLS(1)PLK	WT_NT-WT_EGCG	0.293634	0.142273	2.06387	7	0.0779182
Q9QYB5_SSDTSPAVVT(0.935)T(0.049)PPPPS(0.016)MPHK	WT_NT-WT_EGCG	-0.131064	0.291341	-0.449865	8	0.664748
Q9QYB5_TEEVLS(0.001)PDGS(0.101)PS(0.024)KS(0.101)PS(0.773)K	WT_NT-WT_EGCG	0.294132	0.388442	0.757209	4	0.49108
Q9QYB5_TEEVLS(1)PDGSPSK	WT_NT-WT_EGCG	0.0433945	0.145355	0.298541	8	0.772898
Q9QYB5_TEEVLSPDGS(0.994)PS(0.006)KS(1)PSK	WT_NT-WT_EGCG	0.322606	0.450415	0.716241	8	0.494217
Q9QYB5_TEEVLSPDGS(0.996)PS(0.004)KS(1)PSK	WT_NT-WT_EGCG	1.49616	0.635674	2.35366	8	0.046415
Q9QYB8_DIATEKPGS(1)PVK	WT_NT-WT_EGCG	0.286094	0.16464	1.7377	8	0.120465
Q9QYB8_DKTESVT(0.001)S(0.001)GPLSPEGS(0.03)PS(0.14)KS(0.14)PS(0.686)K	WT_NT-WT_EGCG	0.315154	0.341047	0.924077	4	0.407745
Q9QYB8_DKTESVTS(0.005)GPLS(0.995)PEGS(1)PSK	WT_NT-WT_EGCG	-0.126629	0.40145	-0.315428	8	0.760508
Q9QYB8_DKTESVTSGPLS(1)PEGS(0.902)PS(0.098)K	WT_NT-WT_EGCG	-0.169191	0.526793	-0.321172	8	0.75631
Q9QYB8_SEDTVPEAAS(1)PPPSQGQHYFDR	WT_NT-WT_EGCG	-0.0874943	0.407183	-0.214877	8	0.83524
Q9QYB8_TESVTSGPLSPEGS(0.834)PS(0.166)KS(0.999)PS(0.001)K	WT_NT-WT_EGCG	0.258655	0.551206	0.469253	7	0.653154
Q9QYC0_AAVVTS(1)PPPTTAPHK	WT_NT-WT_EGCG	0.377069	0.465177	0.810592	8	0.441045
Q9QYC0_EKS(0.971)PPDQS(0.042)AVPNT(0.473)PPS(0.52)T(0.993)PVKLEEDLPQEPTSR	WT_NT-WT_EGCG	-0.642567	0.6009	-1.06934	8	0.316116
Q9QYC0_EKS(1)PPDQS(0.998)AVPNT(0.002)PPSTPVK	WT_NT-WT_EGCG	-0.0557626	0.527015	-0.105808	8	0.918339
Q9QYC0_EKS(1)PPDQS(1)AVPNTPPSTPVK	WT_NT-WT_EGCG	-0.184464	0.605191	-0.304803	8	0.768295
Q9QYC0_KYSDVEVPAS(0.007)VT(0.016)GHS(0.012)FAS(0.081)DGDS(0.664)GT(0.269)CS(0.951)PLR	WT_NT-WT_EGCG	-1.46431	1.43756	-1.01861	5	0.355118
Q9QYC0_S(0.96)RS(0.022)PGTPAGEGS(0.003)GS(0.016)PPK	WT_NT-WT_EGCG	1.6617	1.55603	1.06791	8	0.316722
Q9QYC0_S(0.989)PGT(0.011)PAGEGSGSPPK	WT_NT-WT_EGCG	-1.19775	0.934338	-1.28192	8	0.235771
Q9QYC0_SPGT(1)PAGEGSGSPPK	WT_NT-WT_EGCG	-0.363379	0.502494	-0.723151	8	0.490187
Q9QYC0_SPPDQSAVPNT(0.067)PPS(0.967)T(0.967)PVKLEEDLPQEPTSR	WT_NT-WT_EGCG	-0.681954	0.685073	-0.995448	8	0.34867
Q9QYC0_SPPDQSAVPNT(1)PPS(0.757)T(0.243)PVK	WT_NT-WT_EGCG	0.411286	0.281426	1.46144	8	0.182031
Q9QYE3_GVDKPPS(0.999)PS(0.001)PIEMK	WT_NT-WT_EGCG	0.232175	0.359299	0.646189	8	0.536249
Q9QYF9_SVTSNQSDGTQESCES(1)PDVLDR	WT_NT-WT_EGCG	-0.694502	0.416777	-1.66636	6	0.146691
Q9QYF9_THSTS(0.001)S(0.001)S(0.961)IGS(0.034)GES(0.002)PFSR	WT_NT-WT_EGCG	0.206537	0.323493	0.638457	5	0.551269
Q9QYG0_S(0.005)RT(0.995)AS(0.985)LT(0.001)S(0.014)AASIDGSR	WT_NT-WT_EGCG	-0.821379	0.746131	-1.10085	8	0.302979
Q9QYG0_T(0.001)AS(0.999)LTSAASIDGSR	WT_NT-WT_EGCG	0.654703	0.453989	1.44211	8	0.18725
Q9QYG0_T(0.013)LS(0.013)QS(0.013)S(0.013)ES(0.051)GT(0.879)LPS(0.019)GPPGHTMEVSC	WT_NT-WT_EGCG	-0.536006	0.702081	-0.763453	5	0.479646
Q9QYG0_T(0.132)LS(0.855)QS(0.502)S(0.503)ES(0.004)GT(0.004)LPSGPPGHT(0.001)MEVSC	WT_NT-WT_EGCG	-0.772441	0.433676	-1.78115	4	0.149484
Q9QYG0_T(0.397)LS(0.599)QS(0.026)S(0.967)ES(0.012)GTLPSGPPGHTMEVSC	WT_NT-WT_EGCG	-1.20651	0.641169	-1.88174	7	0.101905
Q9QYG0_T(0.952)LS(0.042)QS(0.004)S(0.001)ESGTLPSGPPGHTMEVSC	WT_NT-WT_EGCG	0.090986	0.577464	0.157561	5	0.880968
Q9QYG0_TASLTS(0.002)AAS(0.998)IDGSR	WT_NT-WT_EGCG	0.403692	0.253268	1.59393	7	0.15498
Q9QYR6_AELEEMEEVHPS(1)DEEEEETK	WT_NT-WT_EGCG	0.112417	0.232267	0.484001	8	0.641356
Q9QYR6_ALGLEES(1)PEEEGK	WT_NT-WT_EGCG	-0.0625231	0.196182	-0.318699	8	0.758116
Q9QYR6_EAELT(1)PENIAAAR	WT_NT-WT_EGCG	0.203732	0.126823	1.60643	5	0.169088
Q9QYR6_EAELTPENIAAAREES(1)EPEVK	WT_NT-WT_EGCG	-0.0932285	0.477928	-0.195068	6	0.851778
Q9QYR6_ELSSEPRT(1)PPAQK	WT_NT-WT_EGCG	0.777921	0.767603	1.01344	8	0.340516
Q9QYR6_EMTLDQKS(1)PEK	WT_NT-WT_EGCG	-0.0494345	0.561897	-0.0879778	8	0.932057
Q9QYR6_ET(0.028)S(0.945)PT(0.028)RGEPVPAWEGK	WT_NT-WT_EGCG	-0.00976824	1.26666	-0.00771179	8	0.994036
Q9QYR6_GEPVPAWEGKS(1)PEQEVR	WT_NT-WT_EGCG	-0.538547	0.694276	-0.775696	8	0.460242
Q9QYR6_KHS(0.99)PGEIT(0.01)GPGGHFMT(0.003)S(0.001)DS(0.131)S(0.78)LT(0.085)K	WT_NT-WT_EGCG	-0.946858	0.272681	-3.47241	4	0.0255276
Q9QYR6_KHS(1)PGEITGPGGHFMT(0.006)S(0.004)DS(0.599)S(0.361)LT(0.029)K	WT_NT-WT_EGCG	-0.111314	0.453194	-0.245621	8	0.81216
Q9QYR6_MAS(0.792)PPPS(0.174)GPPS(0.033)AAHT(0.001)PFHQS(1)PVEEK	WT_NT-WT_EGCG	-0.186163	0.339749	-0.547942	8	0.598683
Q9QYR6_MAS(1)PPPSGPPSAAHTPFHQSPVEEK	WT_NT-WT_EGCG	0.122543	0.107298	1.14209	8	0.286446
Q9QYR6_PASPALS(1)EGSSSEATTPVISSVAER	WT_NT-WT_EGCG	-0.0967396	0.183264	-0.52787	7	0.613903
Q9QYR6_S(0.996)PQAQDT(0.003)LGS(0.001)LAGGQTGCTIQLLPEQDK	WT_NT-WT_EGCG	-0.546319	0.611501	-0.893406	7	0.40131
Q9QYR6_S(1)PPCEDFSVTGESEK	WT_NT-WT_EGCG	-0.311063	0.475956	-0.653553	8	0.531731
Q9QYR6_SHWDDGTNDS(1)DLEK	WT_NT-WT_EGCG	-0.201556	0.394308	-0.511164	5	0.631001
Q9QYR6_SPFEIIS(1)PPAS(1)PPEMTGQR	WT_NT-WT_EGCG	-0.590772	0.466143	-1.26736	7	0.245557
Q9QYR6_SSLLLDT(0.997)VT(0.002)SIPSSR	WT_NT-WT_EGCG	0.0563223	0.309157	0.18218	7	0.860605
Q9QYR6_TEATQGLDYVPSAGT(0.001)IS(0.975)PT(0.11)S(0.259)S(0.655)LEEDK	WT_NT-WT_EGCG	-0.625823	0.358919	-1.74363	7	0.124747
Q9QYR6_VAELEEEQS(0.999)QGS(0.001)SSYSDWVK	WT_NT-WT_EGCG	-0.00643424	0.1571	-0.0409565	6	0.968659
Q9QYR6_VPSAPGQES(1)PVPDTK	WT_NT-WT_EGCG	-0.0480492	0.154793	-0.310408	7	0.765289
Q9QYR6_WLAES(1)PVGLPPEEEDK	WT_NT-WT_EGCG	-0.398647	0.555791	-0.717261	6	0.500171
Q9QYX7_DQFGS(0.014)S(0.056)HS(0.93)LPEVQQHMR	WT_NT-WT_EGCG	-0.564426	0.167906	-3.36155	6	0.0152005
Q9QYX7_ENPELVDDLS(1)PR	WT_NT-WT_EGCG	-1.20209	0.535076	-2.24658	4	0.0879778
Q9QYX7_GAHAHSGPTSAGSSSVPS(0.999)PGQPGS(0.952)PS(0.043)VS(0.006)K	WT_NT-WT_EGCG	-0.00410621	0.630718	-0.00651037	7	0.994987
Q9QYX7_IVDSGVQT(1)DDEETADR	WT_NT-WT_EGCG	-0.171573	0.322979	-0.53122	8	0.609694
Q9QYX7_PLPDDIS(1)PQK	WT_NT-WT_EGCG	-0.0145963	0.138297	-0.105543	6	0.919385
Q9QYX7_PLS(1)PTADESSR	WT_NT-WT_EGCG	-0.340855	0.28543	-1.19418	8	0.266612
Q9QYX7_PSQQS(1)PAQTPAQQAK	WT_NT-WT_EGCG	0.16611	1.10054	0.150935	7	0.884285
Q9QYX7_RASYDSVEDSSESENS(1)PVAR	WT_NT-WT_EGCG	0.156022	0.155872	1.00096	8	0.346156
Q9QYX7_S(0.002)S(0.002)MAS(0.068)S(0.91)PIS(0.014)S(0.005)ISADSFYADIDHHTSR	WT_NT-WT_EGCG	-0.152029	0.485515	-0.31313	4	0.76983
Q9QYX7_S(0.02)MS(0.98)DPKPLS(0.766)PT(0.233)ADESSR	WT_NT-WT_EGCG	-0.157735	0.394935	-0.399396	8	0.700052
Q9QZI8_S(0.029)DGS(0.971)LDDGDGIHR	WT_NT-WT_EGCG	-0.121362	0.39455	-0.307595	4	0.773741
Q9QZM0_GPAAAPGAAS(1)PPAEPK	WT_NT-WT_EGCG	0.0793504	0.189466	0.41881	8	0.686373
Q9QZQ1_LPYLVELS(1)PGRR	WT_NT-WT_EGCG	0.0730459	0.253436	0.288222	8	0.780503
Q9R020_ENVEYIEREES(1)DGEYDEFGRK	WT_NT-WT_EGCG	-0.220724	0.302594	-0.729438	7	0.489416
Q9R020_YNLDAS(1)EEEDSNKK	WT_NT-WT_EGCG	-0.307952	0.380517	-0.809297	8	0.441747
Q9R0A0_DS(0.068)HS(0.932)PEGSTATYHLLGPQEEGEGVLDVK	WT_NT-WT_EGCG	0.0642113	0.265428	0.241916	7	0.815779
Q9R0K7_T(0.5)S(0.5)IHNFMAHPEFR	WT_NT-WT_EGCG	-0.523997	0.344214	-1.5223	6	0.17876
Q9R0N7_NSLET(0.013)VGT(0.987)PDSGR	WT_NT-WT_EGCG	0.404838	0.272007	1.48834	6	0.18723
Q9R0N9_KLHFS(1)VY(1)DFDRFS(1)R	WT_NT-WT_EGCG	-0.234283	0.316951	-0.739175	7	0.483844
Q9R0P4_RS(0.028)AS(0.972)PDDDLGSSNWEAADLGNEERK	WT_NT-WT_EGCG	-0.526245	0.714818	-0.736194	7	0.485546
Q9R0P4_RS(0.768)AS(0.232)PDDDLGSSNWEAADLGNEER	WT_NT-WT_EGCG	0.497333	0.546667	0.909755	6	0.398023
Q9R1Q8_RGFS(1)EEQLR	WT_NT-WT_EGCG	0.46208	0.710996	0.649905	8	0.533967
Q9R1R2_REDS(1)PGPEVQPMDK	WT_NT-WT_EGCG	0.147121	0.253209	0.581028	8	0.577219
Q9R1V6_S(0.003)NS(0.997)WQGNMGGNK	WT_NT-WT_EGCG	-0.726605	0.4196	-1.73166	5	0.143883
Q9R1V6_SPS(0.008)S(0.974)S(0.017)T(0.001)GSIASSR	WT_NT-WT_EGCG	0.8158	0.425132	1.91893	5	0.113083
Q9WTK7_IDS(0.991)T(0.009)EVIYQPR	WT_NT-WT_EGCG	-0.245451	0.414344	-0.592383	5	0.579366
Q9WTK8_MAFAPMGPEAS(1)FFDALDRHR	WT_NT-WT_EGCG	0.711854	0.941491	0.756092	6	0.478218
Q9WTQ5_GPSEAPQEAEAEEGAT(0.001)S(0.999)DGEK	WT_NT-WT_EGCG	-0.227427	0.408134	-0.557236	5	0.601389
Q9WTX2_EDS(0.955)GT(0.045)FSLGK	WT_NT-WT_EGCG	-0.289917	0.223435	-1.29754	7	0.235565
Q9WV02_DVYLS(1)PR	WT_NT-WT_EGCG	0.0993676	0.240134	0.413801	8	0.689891
Q9WV18_RHPPT(1)PPDPSGGLPR	WT_NT-WT_EGCG	0.151845	0.195709	0.775874	8	0.460143
Q9WV60_IQAAAS(1)PPANATAASDTNAGDR	WT_NT-WT_EGCG	0.563755	0.173295	3.25315	8	0.011646
Q9WV69_GNS(1)LPCVLEQK	WT_NT-WT_EGCG	-0.29128	0.207637	-1.40283	8	0.198264
Q9WV69_HLS(1)AEDFSR	WT_NT-WT_EGCG	-0.17018	0.187698	-0.906668	8	0.391073
Q9WV69_S(0.002)S(0.985)S(0.013)LPSYGR	WT_NT-WT_EGCG	0.136344	0.129072	1.05634	8	0.321664
Q9WV92_DS(0.818)VS(0.182)AAEVGTGQYATTK	WT_NT-WT_EGCG	0.0156209	0.312433	0.0499977	6	0.961747
Q9WV92_GIS(0.994)QT(0.006)NLITTVT(1)PEK	WT_NT-WT_EGCG	-0.0774057	0.397941	-0.194515	7	0.851297
Q9WV92_GIS(0.998)QT(0.002)NLITTVTPEK	WT_NT-WT_EGCG	-0.206837	0.597973	-0.345898	7	0.739583
Q9WV92_KAEEAT(1)PVTALR	WT_NT-WT_EGCG	-0.322646	0.361321	-0.89296	8	0.397943
Q9WV92_TDTAADGETSAT(0.001)ES(0.999)DQEEDAEIK	WT_NT-WT_EGCG	-0.0237343	0.518324	-0.0457905	6	0.964963
Q9WV92_VESTSVGSIS(1)PGGAK	WT_NT-WT_EGCG	-0.452488	0.469369	-0.964033	8	0.363261
Q9WVB4_AGYKEPGIARCS(1)S(1)PESMADR	WT_NT-WT_EGCG	-0.150222	0.62316	-0.241065	8	0.815569
Q9WVF8_RGS(1)MFYDEDGDLAHEFYEETIVTK	WT_NT-WT_EGCG	0.188908	0.430433	0.438879	5	0.679066
Q9Z0H8_IGFPS(0.029)T(0.303)S(0.669)PAK	WT_NT-WT_EGCG	0.429807	0.149604	2.87297	5	0.0348733
Q9Z0H8_VLLLEANRHS(1)PGPER	WT_NT-WT_EGCG	-0.0557259	0.20948	-0.26602	7	0.797889
Q9Z0J4_VTQPLGT(0.977)PT(0.023)K	WT_NT-WT_EGCG	0.217097	0.320183	0.678039	4	0.534943
Q9Z0P4_EIDVLEFGESAPAAS(1)K	WT_NT-WT_EGCG	-0.103301	0.289484	-0.356847	5	0.735772
Q9Z0P4_ENS(0.001)AAPS(0.999)PGRPQS(0.001)AS(0.999)PAK	WT_NT-WT_EGCG	0.0456635	0.309366	0.147603	7	0.886817
Q9Z0P4_ENSAAPS(0.001)PGRPQS(0.999)AS(1)PAK	WT_NT-WT_EGCG	0.369465	0.631139	0.585394	6	0.579617
Q9Z0P4_ENSAAPSPGRPQSAS(1)PAK	WT_NT-WT_EGCG	-0.820073	1.09836	-0.746631	8	0.476653
Q9Z0P4_SETLVNAQQT(1)PLGT(1)PK	WT_NT-WT_EGCG	0.021979	0.228258	0.0962901	8	0.925659
Q9Z0P4_T(0.546)S(0.199)T(0.254)PVRS(0.999)PGGSTMMK	WT_NT-WT_EGCG	-0.368642	0.526056	-0.700766	8	0.503318
Q9Z0P4_T(0.862)S(0.061)T(0.077)PVRS(0.958)PGGS(0.03)T(0.012)MMK	WT_NT-WT_EGCG	0.676946	0.455559	1.48597	6	0.187835
Q9Z0R4_LPEEPS(0.001)S(0.999)EDEQQPEK	WT_NT-WT_EGCG	-0.161301	0.221357	-0.728691	7	0.489846
Q9Z0R6_TVS(0.001)PGS(0.148)VS(0.851)PIHGQGQAVENLK	WT_NT-WT_EGCG	-0.154586	0.289349	-0.534256	5	0.616056
Q9Z0U1_VQVAPLQGS(0.993)PPLS(0.007)HDDR	WT_NT-WT_EGCG	0.202087	0.361524	0.558986	8	0.591471
Q9Z140_PSTPAMTPSPS(1)P	WT_NT-WT_EGCG	0.338241	0.413898	0.817208	8	0.437468
Q9Z140_SCS(0.001)S(0.999)PVFSR	WT_NT-WT_EGCG	0.077819	0.41961	0.185456	8	0.857487
Q9Z188_IYQY(1)IQSR	WT_NT-WT_EGCG	0.175465	0.179227	0.97901	8	0.356249
Q9Z1D1_GIPLPT(0.001)GDT(0.098)S(0.9)PEPELLPGDPLPPPK	WT_NT-WT_EGCG	-0.422395	0.324926	-1.29997	5	0.250309
Q9Z1R2_AAGARPLT(0.005)S(0.963)PES(0.024)LS(0.008)R	WT_NT-WT_EGCG	0.148917	0.110989	1.34173	8	0.21652
Q9Z1T1_NFYES(1)EEEEEEK	WT_NT-WT_EGCG	0.0940451	0.230032	0.408836	7	0.694879
Q9Z1X2_VAGGS(0.001)GS(0.003)ES(0.996)PLLK	WT_NT-WT_EGCG	-0.224997	0.479562	-0.469172	8	0.651467
Q9Z239_TGEPDEEEGTFRS(0.001)S(0.999)IR	WT_NT-WT_EGCG	0.174599	0.142854	1.22221	7	0.26118
Q9Z2A0_ANS(1)FVGTAQYVSPELLTEK	WT_NT-WT_EGCG	-0.405161	0.41298	-0.981067	8	0.355294
Q9Z2C4_GS(0.037)S(0.904)PT(0.044)HS(0.003)AT(0.013)PVHTSV	WT_NT-WT_EGCG	-1.41587	1.36278	-1.03895	6	0.33887
Q9Z2D6_AETSESSGSAPAVPEASAS(1)PK	WT_NT-WT_EGCG	-0.0160325	0.346299	-0.0462967	8	0.964209
Q9Z2F7_DHSSQS(1)EEEVVEGEK	WT_NT-WT_EGCG	0.125379	0.239347	0.523838	8	0.614589
Q9Z2H2_SVYGVT(0.003)DET(0.009)QS(0.053)QS(0.934)PVHIPSQPIRK	WT_NT-WT_EGCG	0.787592	0.409489	1.92335	6	0.102787
Q9Z2H5_DYSEADGLS(0.534)ERT(0.483)T(0.983)PSK	WT_NT-WT_EGCG	-0.208689	0.324241	-0.643623	7	0.540326
Q9Z2H5_DYSEADGLS(1)ER	WT_NT-WT_EGCG	-0.342414	0.482232	-0.710061	7	0.50063
Q9Z2H5_ELKPEQET(0.015)T(0.985)PR	WT_NT-WT_EGCG	-2.57622	0.888393	-2.89986	6	0.0273393
Q9Z2H5_GACS(0.004)T(0.996)PEMPQFESVK	WT_NT-WT_EGCG	-0.459865	0.566341	-0.811993	8	0.440286
Q9Z2H5_GPS(0.018)S(0.982)QEDESGGLEDSPDR	WT_NT-WT_EGCG	-0.0549663	0.0951946	-0.57741	5	0.588687
Q9Z2H5_GPSSQEDESGGLEDS(1)PDR	WT_NT-WT_EGCG	-0.383448	0.662136	-0.579108	8	0.578453
Q9Z2H5_HLTQQDTRPAEQS(1)LDMDDK	WT_NT-WT_EGCG	-0.271804	0.39322	-0.691228	8	0.50898
Q9Z2H5_HQAS(1)INELK	WT_NT-WT_EGCG	-0.0914619	0.387875	-0.235803	8	0.81951
Q9Z2H5_LVS(1)PEPPPK	WT_NT-WT_EGCG	0.0635102	0.135303	0.469391	8	0.651317
Q9Z2H5_RLPSS(0.001)PAS(0.054)PS(0.945)PKGT(1)PEK	WT_NT-WT_EGCG	-0.151827	0.305616	-0.496789	8	0.6327
Q9Z2H5_RLPSS(0.001)PAS(0.992)PS(0.007)PK	WT_NT-WT_EGCG	-0.214394	0.170344	-1.25859	7	0.248528
Q9Z2H5_RLPSSPASPS(1)PK	WT_NT-WT_EGCG	-0.0863036	0.150351	-0.574014	8	0.581733
Q9Z2H5_RSEAEEGEVRT(1)PTK	WT_NT-WT_EGCG	-0.336221	1.00482	-0.334606	8	0.746526
Q9Z2H5_S(1)LPELDRDK	WT_NT-WT_EGCG	-0.0699374	0.198443	-0.35243	8	0.73362
Q9Z2I9_INFDS(0.046)NS(0.952)AY(0.002)R	WT_NT-WT_EGCG	-0.0585628	0.346338	-0.169091	4	0.873931
Q9Z2Q6_FGIHVYQFPECDS(1)DEDEDFK	WT_NT-WT_EGCG	-0.68559	0.860023	-0.797176	8	0.44836
Q9Z2Q6_MES(1)PIPILPLPTPDAETEK	WT_NT-WT_EGCG	-0.954192	0.578007	-1.65083	8	0.137379
Q9Z2U1_RIT(0.065)S(0.935)PLMEPSSIEK	WT_NT-WT_EGCG	-0.0198501	0.120309	-0.164992	4	0.876953
Q9Z351_RS(0.988)PS(0.012)ADQSLDDSPSK	WT_NT-WT_EGCG	0.331709	0.414324	0.800602	6	0.453888

## Sheet: present in WTEGCG absent in WT
	Leading.proteins	Gene.names	Protein.names	Phospho..STY..Probabilities	WT_NT.1.1	WT_NT.2.1	WT_NT.3.1	WT_NT.4.1	WT_NT.5.1	COUNT_WT	WT_EGCG.1.1	WT_EGCG.2.1	WT_EGCG.3.1	WT_EGCG.4.1	WT_EGCG.5.1	COUNT.WT_EGCG	WT_EGCG_EE.1.1	WT_EGCG_EE.2.1	WT_EGCG_EE.3.1	WT_EGCG_EE.4.1	COUNT_WT_EGCG_EE	WT_EE.1.1	WT_EE.2.1	WT_EE.3.1	WT_EE.4.1	WT_EE.5.1	COUNT_WT_EE	TG_NT.1.1	TG_NT.2.1	TG_NT.3.1	TG_NT.4.1	TG_NT.5.1	COUNT_TG	TG_EGCG.1.1	TG_EGCG.2.1	TG_EGCG.3.1	TG_EGCG.4.1	COUNT.TG_EGCG	TG_EGCG_EE.1.1	TG_EGCG_EE.2.1	TG_EGCG_EE.3.1	TG_EGCG_EE.4.1	TG_EGCG_EE.5.1	X	TG_EE.1.1	TG_EE.2.1	TG_EE.3.1	TG_EE.4.1	TG_EE.5.1
29	A2AQ25	Skt	Sickle tail protein	A2AQ25_FQS(1)PPHAGK	NA	NA	NA	111600	NA	1	NA	173010	237700	NA	102970	3	234540	NA	105490	NA	2	160860	NA	149070	113210	164160	4	173610	NA	NA	NA	137200	2	117770	275430	NA	127600	3	NA	NA	NA	NA	NA	0	NA	NA	119090	108690	274450
31	A2AQ25	Skt	Sickle tail protein	A2AQ25_HQEETAHAPGQPLHCS(0.024)T(0.038)GS(0.938)PGDVK	NA	NA	NA	589360	NA	1	595970	NA	NA	497990	304990	3	786110	NA	NA	328380	2	861330	412160	NA	NA	826790	3	284330	NA	280370	NA	NA	2	292770	294220	501800	569840	4	533970	167660	NA	522520	NA	3	208270	NA	549080	259840	599260
33	A2AQ25	Skt	Sickle tail protein	A2AQ25_LELSEDS(0.997)PNS(0.003)EQELDK	411570	NA	NA	NA	NA	1	355550	384050	238650	NA	NA	3	NA	97848	NA	NA	1	440830	NA	154610	NA	NA	2	394780	NA	NA	NA	NA	1	438080	NA	NA	NA	1	517520	NA	NA	NA	NA	1	NA	NA	NA	384830	NA
55	B9EHT4	Clip3	CAP-Gly domain-containing linker protein 3	B9EHT4_TDPAPMAPPPRGEEEEEEEEDEPVPEAPS(0.833)PT(0.167)QER	NA	NA	NA	463490	NA	1	805620	639890	743860	NA	311680	4	639450	NA	NA	NA	1	NA	440870	516000	476320	NA	3	NA	NA	349430	NA	448510	2	545010	NA	NA	373240	2	NA	NA	419060	284670	NA	2	NA	NA	386780	635660	NA
59	D3YVE8	Slc35g2	Solute carrier family 35 member G2	D3YVE8_REDYQEILDS(1)PIK	NA	NA	195320	NA	NA	1	418110	339100	154050	104270	NA	4	NA	NA	142010	NA	1	NA	NA	NA	NA	NA	0	222340	NA	NA	NA	NA	1	197800	266630	163410	154090	4	232810	NA	NA	NA	NA	1	NA	184310	179840	108070	NA
70	E9Q5K9	Ythdc1	YTH domain-containing protein 1	E9Q5K9_GIS(1)PIVFDR	NA	209500	NA	NA	NA	1	156250	149290	114020	115570	87548	5	232070	NA	NA	NA	1	NA	NA	129110	NA	NA	1	206050	142910	NA	106110	75178	4	191730	127170	NA	NA	2	173560	121880	151710	NA	62915	4	NA	NA	NA	92197	NA
87	F8VPU2	Farp1	FERM, RhoGEF and pleckstrin domain-containing protein 1	F8VPU2_SPDEATAADQES(0.999)EDDLSAS(0.001)R	NA	NA	NA	NA	NA	0	289190	507570	NA	151680	NA	3	451090	NA	NA	NA	1	529510	NA	NA	NA	NA	1	195900	NA	NA	NA	229910	2	361710	237010	NA	NA	2	252400	NA	NA	NA	NA	1	129900	NA	340220	NA	NA
110	O08582	Gtpbp1	GTP-binding protein 1	O08582_S(0.419)RS(0.419)PVDS(0.145)PVPAS(0.017)MFAPEPS(0.846)S(0.154)PGAAR	NA	NA	NA	NA	NA	0	611360	377970	NA	246010	222010	4	619680	NA	NA	NA	1	480790	440880	302230	NA	NA	3	NA	NA	NA	NA	301870	1	NA	NA	331730	442140	2	NA	NA	NA	NA	NA	0	NA	NA	NA	NA	264450
148	O35874	Slc1a4	Neutral amino acid transporter A	O35874_S(0.001)EEET(0.131)S(0.842)PLVT(0.026)HQNPAGPVAIAPELESK	NA	NA	NA	NA	NA	0	2124500	865410	NA	646520	NA	3	1501100	NA	584360	556140	3	NA	NA	NA	1035500	NA	1	NA	NA	637230	NA	493250	2	NA	1099100	NA	NA	1	1044600	NA	NA	NA	NA	1	NA	1026900	714900	577760	634370
228	O88704	Hcn1	Potassium/sodium hyperpolarization-activated cyclic nucleotide-gated channel 1	O88704_VDGGGGEEPAGS(1)FEDAEGPR	NA	NA	NA	NA	404380	1	304290	NA	NA	130050	151490	3	431710	NA	NA	444120	2	332230	483240	NA	249940	NA	3	222500	126720	NA	NA	NA	2	NA	NA	NA	NA	0	351920	245250	231560	227020	NA	4	136840	191630	NA	NA	NA
275	O88935	Syn1	Synapsin-1	O88935_GSHSQS(0.995)S(0.003)S(0.001)PGALTLGR	NA	NA	NA	NA	NA	0	NA	315170	226060	235670	NA	3	430470	NA	NA	NA	1	NA	346690	NA	NA	NA	1	367940	NA	NA	311200	NA	2	522150	NA	NA	NA	1	NA	238330	NA	NA	NA	1	NA	162520	NA	NA	NA
285	O88935	Syn1	Synapsin-1	O88935_QAS(1)ISGPAPTK	NA	NA	NA	NA	NA	0	2431800	NA	NA	336200	150440	3	NA	NA	NA	NA	0	NA	494870	NA	448900	1393900	3	NA	NA	317380	1099800	NA	2	592480	NA	NA	787260	2	NA	NA	NA	510060	508330	2	NA	175120	NA	NA	342040
312	P08551	Nefl	Neurofilament light polypeptide	P08551_ES(1)EEEEKKEESAGEEQVAK	197700	NA	NA	NA	NA	1	721610	NA	NA	859800	439980	3	212900	NA	NA	NA	1	268280	NA	NA	NA	445420	2	NA	NA	NA	NA	NA	0	NA	NA	189520	NA	1	NA	NA	NA	NA	NA	0	NA	364950	NA	NA	247790
423	P14873	Map1b	Microtubule-associated protein 1B;MAP1B heavy chain;MAP1 light chain LC1	P14873_SPSLS(0.01)PS(0.957)PPS(0.034)PIEK	NA	3805600	NA	NA	NA	1	NA	4239700	2379300	2431600	NA	3	NA	NA	2637300	4043900	2	3604100	4821700	NA	NA	NA	2	3291200	NA	NA	NA	NA	1	3860500	2884900	NA	NA	2	3477400	NA	NA	2923900	2216400	3	NA	NA	2657100	NA	NA
434	P14873	Map1b	Microtubule-associated protein 1B;MAP1B heavy chain;MAP1 light chain LC1	P14873_TLEVVS(0.941)PS(0.029)QS(0.031)VT(0.049)GS(0.877)AGHT(0.321)PY(0.149)Y(0.41)QS(0.158)PT(0.036)DEK	3437100	NA	NA	NA	NA	1	643420	920860	NA	2216700	NA	3	1062700	NA	NA	NA	1	856220	NA	NA	NA	NA	1	1837900	NA	NA	NA	NA	1	744650	NA	NA	2024800	2	398370	NA	NA	NA	NA	1	NA	NA	NA	NA	NA
510	P20357	Map2	Microtubule-associated protein 2	P20357_AS(0.05)QPS(0.943)PPAQEAGY(0.003)S(0.003)T(0.001)LAQSYTPDHPS(0.014)ELPEEPS(0.493)S(0.493)PQER	NA	NA	NA	NA	2392400	1	2057500	NA	637590	NA	570420	3	3351900	NA	NA	1379800	2	NA	NA	NA	NA	NA	0	1069900	NA	NA	NA	2041300	2	2552800	NA	1574100	1035200	3	1241300	1150400	743330	NA	NA	3	NA	NA	1908100	759670	NA
527	P20357	Map2	Microtubule-associated protein 2	P20357_GSAQES(0.898)LDT(0.102)ISPK	193720	NA	NA	NA	NA	1	380440	381910	NA	200900	257670	4	559270	NA	242710	275320	3	NA	486530	323240	254370	NA	3	309220	NA	NA	NA	NA	1	399770	NA	NA	NA	1	NA	NA	NA	NA	NA	0	209900	NA	NA	NA	NA
536	P20357	Map2	Microtubule-associated protein 2	P20357_RLSNVSSSGSINLLES(1)PQLATLAEDVTAALAK	NA	NA	NA	282070	NA	1	291040	349920	281200	NA	NA	3	404930	NA	NA	268950	2	383420	NA	NA	NA	NA	1	NA	NA	300760	NA	368370	2	NA	413990	NA	467940	2	242620	NA	NA	NA	294020	2	NA	NA	323200	342780	NA
556	P24788	Cdk11b	Cyclin-dependent kinase 11B	P24788_RGT(0.082)S(0.918)PRPPEGGLGYSQLGDDDLK	NA	NA	210580	NA	NA	1	500420	214720	NA	224770	152560	4	NA	NA	199820	246480	2	331430	320370	NA	190940	422770	4	NA	NA	316840	440720	NA	2	328310	331840	NA	NA	2	390000	NA	NA	NA	NA	1	NA	NA	NA	NA	NA
651	P43006	Slc1a2	Excitatory amino acid transporter 2	P43006_S(1)ADCSVEEEPWK	NA	NA	NA	145460	NA	1	244350	204520	NA	149950	NA	3	225570	NA	139800	NA	2	300480	NA	578270	171310	143240	4	NA	NA	211540	NA	171030	2	253320	NA	129070	108460	3	NA	NA	NA	NA	NA	0	NA	NA	195160	135190	NA
665	P48542	Kcnj6	G protein-activated inward rectifier potassium channel 2	P48542_LTESMTNVLEGDSMDQDVES(1)PVAIHQPK	NA	NA	NA	367740	NA	1	505880	478970	NA	NA	249960	3	1016200	NA	NA	450640	2	654300	550800	NA	NA	268050	3	782780	NA	243690	NA	NA	2	609400	NA	NA	503470	2	NA	323750	303900	NA	NA	2	274700	NA	324600	NA	NA
696	P55194	Sh3bp1	SH3 domain-binding protein 1	P55194_TEADLPKPT(0.241)S(0.759)PK	NA	NA	NA	NA	NA	0	215290	174210	162000	NA	NA	3	184010	NA	NA	NA	1	130400	205640	NA	123630	287200	4	NA	NA	NA	233900	166410	2	157660	NA	NA	91007	2	NA	NA	NA	NA	122220	1	NA	168560	NA	NA	147490
729	P59281	Arhgap39	Rho GTPase-activating protein 39	P59281_AFS(1)EDEALAQQDSK	NA	878020	NA	NA	NA	1	665370	1514700	NA	NA	726830	3	NA	NA	NA	NA	0	NA	NA	NA	NA	NA	0	936980	NA	NA	NA	682960	2	1062800	818240	NA	NA	2	809380	582010	NA	NA	NA	2	999850	NA	NA	NA	632010
734	P59808	Sash1	SAM and SH3 domain-containing protein 1	P59808_RVS(1)QDLDVEKPDASPTSLQLR	NA	NA	183450	NA	NA	1	440560	310210	NA	130000	219210	4	333700	NA	NA	292530	2	173090	NA	NA	240370	213150	3	NA	NA	NA	499920	NA	1	326010	NA	136850	164750	3	228040	NA	NA	NA	NA	1	254450	NA	NA	NA	202660
789	P70271	Pdlim4	PDZ and LIM domain protein 4	P70271_IHIDPES(0.001)QDCS(0.88)PAT(0.099)S(0.019)R	NA	NA	NA	NA	NA	0	235560	296420	NA	160400	NA	3	NA	NA	147180	327520	2	275290	275100	167850	290490	218690	5	NA	NA	259000	NA	188140	2	292640	NA	NA	NA	1	NA	NA	220560	NA	NA	1	158170	NA	212480	208070	NA
807	P70441	Slc9a3r1	Na(+)/H(+) exchange regulatory cofactor NHE-RF1	P70441_EALVEPAS(0.992)ES(0.008)PRPALAR	NA	4460800	NA	NA	NA	1	8251700	NA	5350500	2583400	3827600	4	6088500	2468700	3888100	3799900	4	5130000	3362300	4921100	NA	5054300	4	NA	2291100	3530600	NA	NA	2	NA	5777300	2863500	5768100	3	9570400	NA	6086100	6927400	2442900	4	NA	NA	4890900	3497100	5778600
828	P81122	Irs2	Insulin receptor substrate 2	P81122_RVS(1)GDGAQDLDR	NA	NA	NA	NA	1227400	1	NA	475900	518930	NA	375920	3	NA	NA	322400	613800	2	566820	635830	689660	NA	778580	4	475260	NA	552500	788370	NA	3	627690	521340	392330	NA	3	433980	373130	276060	NA	NA	3	370210	NA	480840	558050	451260
903	Q0KL01	Ubxn2b	UBX domain-containing protein 2B	Q0KL01_LGSLTPEIVS(0.003)T(0.012)PS(0.003)S(0.982)PEEEDK	NA	NA	NA	NA	959860	1	NA	969580	593210	NA	443940	3	NA	NA	NA	NA	0	NA	1001100	608980	NA	NA	2	711410	NA	NA	NA	400300	2	964410	605850	NA	NA	2	NA	NA	464460	NA	156240	2	741410	NA	NA	NA	NA
990	Q3UM45	Ppp1r7	Protein phosphatase 1 regulatory subunit 7	Q3UM45_GAGQQQS(1)QEMMEVDR	NA	NA	NA	NA	370260	1	273360	265460	NA	170190	170190	4	297240	NA	313540	387050	3	285590	182070	271360	297360	NA	4	NA	NA	175580	411450	NA	2	269470	NA	290560	329720	3	152070	NA	NA	NA	NA	1	NA	NA	233440	NA	NA
1010	Q3UTJ2	Sorbs2	Sorbin and SH3 domain-containing protein 2	Q3UTJ2_RFS(0.221)IES(0.994)LLEEET(0.785)QVR	NA	NA	284710	NA	NA	1	NA	313840	135550	300290	NA	3	NA	NA	NA	NA	0	NA	NA	NA	244470	NA	1	183110	NA	NA	NA	NA	1	NA	223900	528470	NA	2	NA	NA	NA	NA	NA	0	NA	237850	503590	NA	NA
1018	Q3UVX5	Grm5	Metabotropic glutamate receptor 5	Q3UVX5_PRS(1)PS(1)PISTLSHLAGSAGR	NA	NA	NA	244890	NA	1	352960	610300	NA	237940	140270	4	536790	NA	159690	223540	3	121530	666980	289480	224300	152810	5	NA	NA	299890	NA	252160	2	331300	NA	170540	290430	3	NA	NA	NA	NA	NA	0	NA	157400	183800	189220	272080
1023	Q3V0I2	Prr7	Proline-rich protein 7	Q3V0I2_ALELEPLELEGS(0.005)LAGS(0.995)PPGLAPPPPPHR	NA	NA	NA	202670	NA	1	361220	438230	242450	NA	NA	3	NA	NA	NA	NA	0	209110	249220	185100	NA	NA	3	260490	NA	138000	NA	151980	3	196440	NA	NA	233110	2	NA	307630	NA	NA	NA	1	163570	NA	243080	NA	NA
1034	Q4KMM3	Oxr1	Oxidation resistance protein 1	Q4KMM3_ESLPIELDQLS(1)GR	NA	NA	NA	NA	NA	0	215350	190080	NA	54817	NA	3	NA	NA	NA	104210	1	187040	NA	NA	NA	NA	1	NA	NA	NA	NA	NA	0	238750	95851	NA	NA	2	NA	NA	NA	134830	NA	1	NA	NA	NA	NA	121890
1043	Q4KUS2	Unc13a	Protein unc-13 homolog A	Q4KUS2_ES(0.002)Y(0.004)S(0.174)DS(0.713)MHS(0.057)Y(0.049)EEFSEPR	NA	NA	NA	NA	NA	0	282960	174140	NA	124320	NA	3	NA	NA	NA	NA	0	NA	NA	NA	211150	168000	2	NA	NA	NA	NA	188290	1	NA	166840	126080	246200	3	141670	NA	NA	115660	NA	2	NA	NA	NA	NA	209400
1044	Q4KUS2	Unc13a	Protein unc-13 homolog A	Q4KUS2_ESYS(0.005)DS(0.25)MHS(0.732)Y(0.012)EEFSEPR	NA	NA	NA	NA	NA	0	230960	284120	NA	180960	NA	3	238210	NA	NA	318780	2	NA	NA	NA	169130	210640	2	NA	NA	NA	192720	191020	2	328300	NA	NA	315530	2	NA	NA	NA	156550	NA	1	NA	NA	NA	NA	NA
1109	Q5SSH7	Zzef1	Zinc finger ZZ-type and EF-hand domain-containing protein 1	Q5SSH7_GDQEEELDRPVS(0.367)S(0.633)PGEAEQK	539130	NA	NA	NA	NA	1	NA	264810	NA	191470	128020	3	345210	107680	287540	396550	4	NA	NA	NA	215630	342250	2	193540	NA	248210	267200	306000	4	254560	338750	274970	335370	4	309520	162330	136110	NA	NA	3	NA	187140	259090	227620	161000
1111	Q5SSL4	Abr	Active breakpoint cluster region-related protein	Q5SSL4_GPPEGSETMPYIDES(0.987)PT(0.012)MS(0.001)PQLSAR	NA	NA	224070	NA	NA	1	437120	NA	587550	NA	361000	3	710850	NA	NA	885100	2	NA	674950	253340	207710	330130	4	894290	NA	NA	NA	226260	2	261500	425840	NA	325800	3	521330	NA	315800	217200	NA	3	226840	515700	NA	NA	223990
1115	Q5SVL6	Rap1gap2	Rap1 GTPase-activating protein 2	Q5SVL6_KQELANS(0.001)S(0.002)DVT(0.001)LPDRPLS(0.974)PPLT(0.021)APPT(0.001)MK	415110	NA	NA	NA	NA	1	768950	430740	NA	NA	349780	3	600640	123210	NA	NA	2	279100	NA	228830	NA	NA	2	NA	NA	NA	NA	NA	0	515910	453160	NA	NA	2	NA	NA	NA	358020	NA	1	NA	NA	NA	285490	NA
1126	Q5U3K5	Rabl6	Rab-like protein 6	Q5U3K5_FPVREDLS(0.976)DVT(0.024)DEDTGPAQPPPPSK	NA	NA	NA	NA	NA	0	1230300	1085200	NA	NA	291340	3	NA	NA	470520	516530	2	697000	892240	517720	NA	332030	4	493970	NA	632330	NA	461910	3	1278200	NA	NA	361800	2	513210	303390	316230	NA	NA	3	327900	NA	NA	373130	694050
1136	Q60610	Tiam1	T-lymphoma invasion and metastasis-inducing protein 1	Q60610_ANS(1)LGDLYAQK	NA	NA	NA	NA	NA	0	NA	200580	110520	103350	NA	3	192100	NA	151750	NA	2	124690	NA	NA	NA	NA	1	NA	NA	NA	NA	NA	0	228400	NA	NA	NA	1	NA	NA	NA	NA	NA	0	NA	NA	NA	NA	NA
1184	Q61137	Astn1	Astrotactin-1	Q61137_S(0.181)AS(0.819)AEAANEIHYIPSVLIGGHGR	NA	NA	NA	NA	NA	0	218870	170240	NA	NA	171660	3	240880	NA	89605	NA	2	NA	NA	115830	NA	91000	2	NA	NA	NA	NA	NA	0	NA	191940	155710	NA	2	NA	NA	NA	NA	NA	0	90691	NA	NA	NA	NA
1309	Q68EF6	Begain	Brain-enriched guanylate kinase-associated protein	Q68EF6_ADS(0.995)FS(0.005)EGDDLSQGHLAEPCFLR	NA	NA	NA	NA	NA	0	NA	516200	159600	175800	NA	3	NA	167240	203100	NA	2	269430	253980	155240	112140	227500	5	NA	NA	NA	NA	NA	0	NA	NA	NA	NA	0	NA	NA	NA	NA	NA	0	155890	NA	NA	NA	215010
1310	Q68EF6	Begain	Brain-enriched guanylate kinase-associated protein	Q68EF6_AEGRAS(1)PLYATYK	NA	NA	NA	757900	NA	1	NA	NA	438560	581730	340370	3	NA	NA	923440	609350	2	717120	896850	544010	1137700	734550	5	NA	NA	615270	991100	620940	3	774580	881640	574890	512700	4	NA	NA	473410	303730	241920	3	NA	429710	2826600	581370	427750
1341	Q69Z98	Brsk2	Serine/threonine-protein kinase BRSK2	Q69Z98_S(0.001)LPS(0.999)LEDIDPDVLDSMHSLGCFR	NA	NA	NA	NA	NA	0	256430	434740	NA	206450	NA	3	529520	NA	NA	NA	1	370440	374490	NA	NA	220320	3	NA	NA	266060	NA	485580	2	NA	339000	474510	612380	3	NA	NA	NA	NA	NA	0	NA	NA	156250	154930	480970
1342	Q69ZF3	Gba2	Non-lysosomal glucosylceramidase	Q69ZF3_S(0.003)RRPS(0.989)VT(0.008)QGTGLSTQPECGPK	598350	NA	NA	NA	NA	1	937640	968980	NA	NA	517420	3	917560	NA	410410	NA	2	602610	NA	522660	NA	NA	2	426340	151650	NA	610170	546600	4	642950	874840	NA	NA	2	NA	134870	562940	NA	NA	2	NA	415990	NA	NA	NA
1367	Q6IR34	Gpsm1	G-protein-signaling modulator 1	Q6IR34_EGS(0.642)HS(0.358)PLDSADVR	NA	NA	NA	NA	NA	0	388110	148460	NA	NA	104400	3	NA	NA	204880	173400	2	NA	231570	NA	210900	290580	3	NA	NA	NA	249390	NA	1	301940	NA	NA	NA	1	NA	NA	NA	NA	NA	0	NA	NA	NA	NA	113050
1380	Q6P1I6	Psd2	PH and SEC7 domain-containing protein 2	Q6P1I6_T(0.001)HS(0.02)S(0.956)PALS(0.022)LGHGPVTGSK	NA	NA	NA	NA	337590	1	NA	427350	NA	149490	205740	3	NA	NA	208890	NA	1	381600	169460	NA	NA	263150	3	NA	NA	NA	329790	179400	2	NA	312330	NA	178560	2	249470	NA	135480	NA	NA	2	NA	NA	167460	171830	NA
1386	Q6P5E8	Dgkq	Diacylglycerol kinase theta	Q6P5E8_LGS(1)PAGSPVLGISGR	NA	282710	NA	NA	NA	1	571090	254980	118450	150450	NA	4	270270	87318	160940	319290	4	203690	185510	200260	108840	NA	4	247710	NA	NA	NA	NA	1	151810	NA	NA	213840	2	142140	122110	119620	277280	NA	4	172960	NA	NA	228980	136480
1425	Q6PB70	Ano8	Anoctamin-8	Q6PB70_RRPGPS(0.005)PDGLLEEGS(0.969)PT(0.026)MVEK	NA	NA	NA	NA	532390	1	1218000	489980	NA	239910	321650	4	NA	NA	491430	465610	2	438460	691670	420190	444770	422730	5	NA	NA	396390	369730	590170	3	NA	358020	598250	457110	3	NA	402570	284290	771370	NA	3	NA	NA	294250	289110	492920
1428	Q6PD24	Ankrd13d	Ankyrin repeat domain-containing protein 13D	Q6PD24_GPES(1)PQKT(0.891)PPS(0.109)PAPPSFEEQLR	NA	501450	NA	NA	NA	1	840220	433680	NA	NA	290050	3	NA	NA	267980	NA	1	328070	459010	296680	NA	321690	4	406280	NA	378470	NA	328320	3	NA	NA	NA	272390	1	NA	NA	346350	248770	NA	2	NA	265220	317790	232480	356870
1436	Q6PE13	Prrt3	Proline-rich transmembrane protein 3	Q6PE13_GSVGPAPS(0.994)LS(0.006)ELDLRPPS(0.083)PINLS(0.917)R	NA	NA	NA	NA	NA	0	365680	395850	90000	NA	NA	3	NA	NA	NA	NA	0	NA	393900	NA	NA	NA	1	261870	NA	NA	NA	NA	1	386080	NA	NA	NA	1	NA	NA	NA	NA	NA	0	207530	NA	NA	NA	NA
1439	Q6PE13	Prrt3	Proline-rich transmembrane protein 3	Q6PE13_GSVGPAPS(0.994)LS(0.006)ELDLRPPS(0.083)PINLS(0.917)R	NA	NA	1305200	NA	NA	1	2968700	395850	90000	NA	NA	3	NA	1097000	NA	NA	1	1926900	393900	1031400	NA	NA	3	2164200	NA	NA	NA	NA	1	1295900	NA	NA	NA	1	NA	NA	834830	NA	NA	1	207530	NA	NA	NA	NA
1474	Q6WVG3	Kctd12	BTB/POZ domain-containing protein KCTD12	Q6WVG3_S(0.15)PS(0.85)GGAAGPLLTPSQSLDGSR	NA	NA	NA	NA	934900	1	1169100	1405200	NA	651680	NA	3	1192800	259240	763380	963120	4	1089900	NA	NA	NA	NA	1	NA	NA	NA	NA	753160	1	NA	NA	NA	NA	0	NA	NA	659500	NA	NA	1	NA	463770	681440	NA	717090
1489	Q6ZQ58	Larp1	La-related protein 1	Q6ZQ58_GLS(0.019)AS(0.981)LPDLDSESWIEVK	NA	256890	NA	NA	NA	1	409420	238840	NA	84617	NA	3	NA	NA	NA	NA	0	199230	375710	NA	NA	120860	3	256710	NA	NA	NA	146130	2	212290	154370	166190	248910	4	162330	74186	NA	NA	NA	2	125170	NA	127830	NA	NA
1504	Q7TME0	Lppr4	Lipid phosphate phosphatase-related protein type 4	Q7TME0_DAS(0.011)S(0.989)LTNLK	NA	176610	NA	NA	NA	1	138570	241300	NA	131320	NA	3	169780	NA	139350	191080	3	NA	240520	171370	NA	222100	3	NA	NA	217920	223320	155550	3	224200	NA	NA	146490	2	147380	NA	157710	86692	NA	3	NA	135120	132630	NA	108300
1537	Q7TQF7	Amph	Amphiphysin	Q7TQF7_T(0.434)PS(0.565)PPEEPS(0.028)PLPS(0.757)PT(0.246)AS(0.961)PNHT(0.008)LAPASPAPVRPR	NA	NA	NA	NA	1443100	1	1219100	957930	NA	478990	NA	3	951430	NA	NA	563400	2	NA	1403400	NA	605880	NA	2	848750	NA	NA	609130	NA	2	1060800	NA	NA	485440	2	NA	NA	NA	1010100	NA	1	410700	NA	589060	634380	555240
1579	Q80TZ3	Dnajc6	Putative tyrosine-protein phosphatase auxilin	Q80TZ3_PQSS(0.001)MPHS(0.593)S(0.406)PQNRPNYNVSFSAMPAGQSER	NA	NA	NA	NA	NA	0	NA	709240	NA	349160	1036100	3	1135900	NA	892210	NA	2	529720	NA	NA	447600	NA	2	NA	NA	NA	437820	243030	2	399290	NA	281310	1399200	3	NA	NA	NA	NA	390660	1	NA	NA	402270	327760	1223100
1622	Q80VP1	Epn1	Epsin-1	Q80VP1_S(0.001)PGAFDMS(0.002)GVGGS(0.028)LAES(0.087)VGS(0.874)PPPAAT(0.004)PT(0.004)PT(0.001)PPTRK	NA	NA	NA	NA	NA	0	576860	341950	NA	NA	248880	3	NA	NA	NA	NA	0	NA	NA	NA	NA	NA	0	522610	NA	200080	NA	NA	2	NA	NA	NA	242740	1	NA	NA	NA	NA	NA	0	NA	NA	NA	NA	NA
1671	Q80YX1	Tnc	Tenascin	Q80YX1_LPMGSQCSVDLESAS(1)GEK	577330	NA	NA	NA	NA	1	319890	308220	NA	278550	247430	4	418710	NA	171560	NA	2	442160	NA	NA	144850	201230	3	NA	118620	NA	298640	NA	2	196180	NA	NA	291330	2	288650	NA	180390	166450	139920	4	NA	NA	NA	309640	162110
1722	Q8BGT8	Phyhipl	Phytanoyl-CoA hydroxylase-interacting protein-like	Q8BGT8_NLS(1)LEAIQLCDR	136210	NA	NA	NA	NA	1	296680	201260	NA	63961	NA	3	NA	NA	NA	NA	0	219510	NA	154330	NA	95421	3	293220	NA	NA	222760	NA	2	NA	NA	NA	103930	1	259430	NA	NA	NA	NA	1	NA	NA	149990	NA	NA
1734	Q8BHL3	Tbc1d10b	TBC1 domain family member 10B	Q8BHL3_ASAGPVPGAVVIAEGLHPS(0.001)LPS(0.847)PT(0.125)GNS(0.006)T(0.006)PLGT(0.008)S(0.008)K	NA	NA	NA	NA	NA	0	521530	632870	NA	NA	185630	3	NA	219050	NA	NA	1	NA	NA	NA	NA	276900	1	251910	NA	NA	NA	201570	2	NA	NA	NA	NA	0	NA	NA	NA	NA	NA	0	NA	NA	219870	NA	195800
1739	Q8BIE6	Frmd4a	FERM domain-containing protein 4A	Q8BIE6_AAGALGSAS(0.001)S(0.045)GS(0.953)MPNLAAR	NA	NA	NA	NA	NA	0	461360	NA	NA	195020	138470	3	305310	NA	163750	NA	2	250720	324090	228160	NA	141720	4	311960	116050	234500	297320	156280	5	217370	NA	NA	250150	2	NA	149880	NA	238730	214820	3	NA	NA	NA	NA	NA
1744	Q8BJF9	Chmp2b	Charged multivesicular body protein 2b	Q8BJF9_AT(0.001)IS(0.999)DEEIER	NA	NA	NA	364370	NA	1	338160	710210	309640	229080	240450	5	442350	NA	323960	366100	3	NA	471780	368760	340110	367210	4	NA	NA	NA	228010	299190	2	NA	578550	468260	437750	3	NA	257130	220060	285410	NA	3	NA	NA	346950	NA	261380
1752	Q8BKX1	Baiap2	Brain-specific angiogenesis inhibitor 1-associated protein 2	Q8BKX1_LSDS(0.001)YS(0.757)NT(0.241)LPVR	NA	381330	NA	NA	NA	1	214960	250330	154530	NA	96088	4	117420	NA	NA	NA	1	NA	342830	NA	153520	243280	3	223220	NA	NA	NA	119620	2	236900	NA	NA	123620	2	NA	154150	NA	NA	105050	2	175320	195170	NA	NA	NA
1764	Q8BLF1	Nceh1	Neutral cholesterol ester hydrolase 1	Q8BLF1_IS(0.662)Y(0.599)Y(0.599)DQLCT(0.07)T(0.07)MAEELNAVIVS(0.322)IEY(0.678)R	NA	NA	NA	NA	NA	0	917360	1559000	1442100	NA	3003300	4	NA	NA	1754800	2105900	2	NA	1463500	1794100	NA	1806100	3	1362000	NA	NA	3259200	2221000	3	1171000	NA	1855200	NA	2	NA	NA	NA	2065100	NA	1	NA	2107900	1753700	2975300	NA
1765	Q8BLQ9	Cadm2	Cell adhesion molecule 2	Q8BLQ9_GAEDAPDADTAIINAEGS(1)QVNAEEK	NA	NA	NA	NA	NA	0	480960	879620	NA	576550	268050	4	951320	116360	192550	403990	4	427780	501210	NA	315550	NA	3	480870	NA	321290	NA	722330	3	413520	NA	NA	240060	2	672710	411090	NA	228720	NA	3	144500	239140	321000	190990	252330
1796	Q8BRT1	Clasp2	CLIP-associating protein 2	Q8BRT1_S(0.02)S(0.004)S(0.02)S(0.083)S(0.865)QES(0.008)LNRPFSSK	NA	NA	NA	NA	1004500	1	1069000	716040	NA	393530	NA	3	NA	NA	NA	NA	0	NA	NA	NA	NA	634300	1	NA	NA	NA	NA	NA	0	NA	NA	675210	NA	1	NA	NA	403760	NA	NA	1	NA	NA	NA	NA	NA
1849	Q8BY02	Nkrf	NF-kappa-B-repressing factor	Q8BY02_EKILHMAEGIDIGEMPS(0.965)Y(0.287)DLMLPKPS(0.748)K	NA	NA	NA	NA	NA	0	1483600	3843300	NA	6004900	1697800	4	3945700	1156400	2458500	2658500	4	NA	NA	1763000	1464500	2521300	3	3092300	1122700	2098500	3046100	NA	4	NA	3712700	4222700	NA	2	NA	1062400	3991900	1459300	NA	3	1716000	1999500	NA	1945000	1949200
1850	Q8BY02	Nkrf	NF-kappa-B-repressing factor	Q8BY02_EKILHMAEGIDIGEMPS(0.787)Y(0.23)DLMLPKPS(0.984)K	NA	NA	NA	NA	NA	0	1483600	3843300	NA	6004900	1697800	4	3945700	1156400	2458500	2658500	4	NA	NA	1763000	1464500	2521300	3	3092300	1122700	2098500	3046100	NA	4	NA	3712700	4222700	NA	2	NA	1062400	3991900	1459300	NA	3	1716000	1999500	NA	1945000	1949200
1862	Q8C079	Strip1	Striatin-interacting protein 1	Q8C079_KDS(0.88)EGY(0.118)S(0.002)ESPDLEFEYADTDK	NA	NA	NA	NA	NA	0	422430	708620	NA	398960	NA	3	674830	NA	350310	NA	2	NA	631450	510570	NA	NA	2	NA	NA	NA	NA	NA	0	576870	NA	NA	461610	2	NA	NA	NA	NA	NA	0	NA	NA	343890	NA	NA
1879	Q8C3Q5	Shisa7	Protein shisa-7	Q8C3Q5_S(0.148)S(0.533)S(0.318)LT(0.001)PGLGGPDSMAPR	NA	NA	NA	NA	NA	0	456830	477050	NA	163380	NA	3	NA	NA	NA	NA	0	368760	473290	NA	NA	155540	3	279980	167550	NA	NA	NA	2	439270	NA	NA	NA	1	411320	190190	72739	142920	NA	4	313870	NA	232030	NA	NA
1951	Q8CFI0	Nedd4l	E3 ubiquitin-protein ligase NEDD4-like	Q8CFI0_S(0.056)LS(0.935)S(0.009)PTVTLSAPLEGAK	NA	NA	199050	NA	NA	1	636690	543300	262130	252970	184110	5	389100	163740	NA	NA	2	NA	554530	NA	256810	305180	3	494850	NA	NA	NA	286680	2	611810	NA	NA	NA	1	479980	434800	196390	NA	NA	3	561050	NA	NA	294120	236040
1960	Q8CH09	Sugp2	SURP and G-patch domain-containing protein 2	Q8CH09_GRS(1)LNIADQEGTLLGK	NA	NA	NA	NA	NA	0	399840	649390	242120	219710	311390	5	579170	NA	171490	388750	3	NA	329550	221570	NA	368300	3	364080	NA	NA	247000	NA	2	408890	283260	NA	NA	2	483250	167550	294460	NA	159480	4	344430	NA	235720	NA	252070
2016	Q8K070	Samd14	Sterile alpha motif domain-containing protein 14	Q8K070_AEPHSEDDS(0.004)RDAS(0.976)PPEPAS(0.017)PT(0.002)IGLDK	NA	NA	NA	464150	NA	1	835790	NA	NA	245940	278120	3	NA	NA	NA	NA	0	NA	NA	NA	NA	NA	0	178920	NA	NA	NA	256740	2	NA	310200	519910	401590	3	NA	361180	NA	NA	NA	1	NA	NA	334960	NA	NA
2048	Q8K2L8	Trappc12	Trafficking protein particle complex subunit 12	Q8K2L8_LS(0.006)S(0.016)LT(0.003)APVGEKS(0.956)PDS(0.008)T(0.008)S(0.003)PSYSTR	NA	NA	NA	NA	420890	1	NA	NA	236170	185910	255650	3	NA	NA	471780	229350	2	NA	455700	361010	348870	NA	3	NA	NA	449330	NA	NA	1	NA	NA	NA	NA	0	NA	NA	209860	241650	NA	2	NA	NA	381790	318670	NA
2065	Q8K4G5	Ablim1	Actin-binding LIM protein 1	Q8K4G5_S(0.885)S(0.115)GREEDEEELLR	NA	NA	NA	405440	NA	1	115250	NA	362440	NA	287360	3	NA	NA	391060	398250	2	NA	NA	NA	352450	397480	2	NA	NA	NA	463990	249770	2	NA	NA	NA	305730	1	140750	NA	170090	263160	NA	3	NA	NA	170050	203880	NA
2093	Q8R0P4	Aamdc	Mth938 domain-containing protein	Q8R0P4_ET(0.035)GT(0.19)EHS(0.775)PGVQPADVK	NA	NA	NA	NA	493310	1	288030	144600	230950	151590	NA	4	284170	65604	290510	153320	4	NA	287960	NA	NA	330740	2	146600	NA	NA	NA	NA	1	263380	NA	334560	227750	3	234770	NA	160010	NA	NA	2	NA	NA	155150	104300	NA
2097	Q8R0S4	Cacnb4	Voltage-dependent L-type calcium channel subunit beta-4	Q8R0S4_ATHTSS(0.004)S(0.96)T(0.034)PMT(0.001)PLLGR	NA	NA	244210	NA	NA	1	NA	194840	224640	NA	205340	3	NA	92290	NA	NA	1	282690	NA	NA	NA	NA	1	440120	NA	285020	NA	NA	2	NA	290610	NA	NA	1	251910	NA	NA	NA	NA	1	NA	255750	NA	NA	NA
2126	Q8R4U7	Luzp1	Leucine zipper protein 1	Q8R4U7_EKPDS(1)DDDLDIESFVTAK	NA	NA	NA	194170	NA	1	178040	358760	NA	NA	83583	3	NA	NA	NA	NA	0	317120	232730	212170	241050	199970	5	NA	NA	NA	NA	NA	0	256370	NA	NA	218170	2	NA	NA	NA	NA	NA	0	NA	NA	208860	NA	NA
2168	Q8VD37	Sgip1	SH3-containing GRB2-like protein 3-interacting protein 1	Q8VD37_YNSPELDEEGYSIRPEEPGS(0.843)T(0.157)K	NA	451060	NA	NA	NA	1	615770	427800	400480	NA	NA	3	NA	NA	NA	NA	0	NA	604520	486380	315740	NA	3	318120	NA	NA	NA	NA	1	407180	NA	393600	NA	2	604020	220570	NA	NA	NA	2	NA	712370	NA	NA	NA
2200	Q8VHJ7	Ppargc1b	Peroxisome proliferator-activated receptor gamma coactivator 1-beta	Q8VHJ7_NLSSDMS(0.081)S(0.919)RELKKR	NA	1014800	NA	NA	NA	1	NA	NA	659510	1618300	1146200	3	NA	235880	NA	NA	1	604970	NA	NA	NA	1486500	2	NA	346840	NA	NA	NA	1	NA	486030	NA	NA	1	NA	162230	NA	NA	NA	1	NA	NA	NA	NA	NA
2212	Q91V36	Nrbp2	Nuclear receptor-binding protein 2	Q91V36_EREREDES(0.999)EDES(0.001)DILEESPCGR	NA	NA	NA	413150	NA	1	557160	303550	NA	NA	252400	3	NA	NA	NA	444620	1	598740	287530	NA	NA	395300	3	NA	NA	NA	NA	NA	0	316700	NA	NA	402400	2	NA	NA	NA	NA	NA	0	NA	242300	NA	464210	562390
2222	Q91WG7	Dgkg	Diacylglycerol kinase gamma	Q91WG7_EGASSSEPNVS(0.008)DYNS(0.992)DNAAK	NA	NA	NA	283400	NA	1	236280	233490	239130	NA	217800	4	389680	NA	NA	NA	1	315900	NA	NA	204510	228170	3	101630	NA	208240	NA	237900	3	NA	249930	139610	290030	3	NA	NA	136570	NA	NA	1	NA	NA	208340	250110	194190
2233	Q91XM9	Dlg2	Disks large homolog 2	Q91XM9_NLSQIENVHGY(0.001)VLQS(0.016)HIS(0.983)PLK	NA	NA	NA	717050	NA	1	978140	1705000	NA	513790	NA	3	1814200	630250	NA	NA	2	NA	NA	NA	1044300	NA	1	NA	643980	628170	1143600	586120	4	836840	1754900	NA	NA	2	2888800	332550	515610	625910	235600	5	685830	743990	1088500	815910	NA
2269	Q924N4	Slc12a6	Solute carrier family 12 member 6	Q924N4_LTSIGS(0.999)DEDEET(0.001)ETYQEK	NA	NA	NA	436120	NA	1	576950	634660	400670	471780	259070	5	464920	NA	371980	NA	2	395670	717140	306640	NA	NA	3	205810	NA	NA	401640	NA	2	581000	569260	NA	NA	2	NA	NA	NA	NA	NA	0	247100	217860	NA	NA	NA
2284	Q99KX1	Mlf2	Myeloid leukemia factor 2	Q99KX1_LAIQGPEDS(0.031)PS(0.969)R	NA	NA	NA	NA	NA	0	5440300	NA	2856600	3303200	2643700	4	NA	NA	3371100	5133200	2	NA	NA	NA	NA	3988500	1	NA	1705500	NA	4434100	NA	2	NA	4092800	NA	NA	1	NA	NA	NA	3786400	NA	1	NA	3129400	NA	NA	NA
2292	Q99LH9	Sh3bp5l	SH3 domain-binding protein 5-like	Q99LH9_GLS(0.001)DHAS(0.999)LDGQELGAQSR	243650	NA	NA	NA	NA	1	340240	234380	NA	NA	143160	3	NA	NA	NA	247800	1	NA	NA	298540	220680	NA	2	271410	NA	131780	NA	151430	3	249370	NA	NA	318230	2	384220	NA	239690	225080	123370	4	148030	NA	317590	NA	92012
2294	Q99MR1	Gigyf1	PERQ amino acid-rich with GYF domain-containing protein 1	Q99MR1_GLEEEEEEEEEPS(1)EGVDEERPEAGGK	NA	379660	NA	NA	NA	1	640270	513870	NA	260470	NA	3	513270	NA	NA	NA	1	547540	769150	NA	504010	405910	4	470360	NA	NA	NA	NA	1	430290	NA	NA	480050	2	NA	369000	370170	NA	NA	2	NA	NA	383630	392780	NA
2315	Q99P72	Rtn4	Reticulon-4	Q99P72_ES(0.001)ET(0.001)FS(0.005)DS(0.547)S(0.445)PIEIIDEFPTFVSAK	NA	NA	NA	NA	241950	1	NA	NA	297630	315360	147870	3	453180	NA	NA	383060	2	446000	NA	255930	288980	NA	3	NA	NA	445620	NA	NA	1	365630	NA	NA	NA	1	NA	NA	NA	342400	NA	1	NA	210820	348480	378950	NA
2332	Q99PD7	Slc24a3	Sodium/potassium/calcium exchanger 3	Q99PD7_KAS(1)VIMVDELLSAYPHQLSFSEAGLR	NA	NA	NA	159610	NA	1	998250	469230	212800	NA	125050	4	483050	NA	NA	155650	2	416350	236230	132970	261560	NA	4	219700	NA	185160	114650	472590	4	NA	531420	342140	207210	3	177690	NA	192190	388810	NA	3	NA	194040	293810	419400	391680
2335	Q99PT1	Arhgdia	Rho GDP-dissociation inhibitor 1	Q99PT1_AEQEPTAEQLAQIAAENEEDEHS(0.994)VNY(0.006)KPPAQK	NA	NA	NA	NA	NA	0	1777900	683190	NA	392770	NA	3	NA	NA	450480	NA	1	NA	1051400	691330	NA	597150	3	NA	505200	876310	NA	NA	2	728000	490920	NA	823020	3	NA	397770	NA	NA	NA	1	NA	538620	765220	NA	850010
2373	Q9CZ44	Nsfl1c	NSFL1 cofactor p47	Q9CZ44_RRHS(1)GQDVHVVLK	NA	NA	NA	769270	NA	1	355240	NA	292450	302060	NA	3	349050	NA	462040	539940	3	NA	NA	277710	583060	727230	3	NA	NA	664490	NA	446710	2	NA	NA	558350	701420	2	NA	NA	218440	562530	854680	3	NA	NA	NA	555220	790470
2392	Q9D3A9	Ttyh1	Protein tweety homolog 1	Q9D3A9_RFVQWQSS(1)I	NA	NA	NA	145540	NA	1	299080	188950	NA	146880	114040	4	346370	NA	112240	NA	2	253040	217210	174730	152000	191460	5	280250	NA	NA	NA	NA	1	256250	255390	185650	NA	3	127230	166800	NA	NA	NA	2	NA	NA	NA	132930	116010
2426	Q9DBS2	Tprg1l	Tumor protein p63-regulated gene 1-like protein	Q9DBS2_DTVDSAGT(0.009)S(0.917)PT(0.073)AVLAAGEDAGAGRPGAGT(0.001)PLR	571570	NA	NA	NA	NA	1	2131500	1763400	447520	457870	NA	4	NA	457420	NA	779860	2	911340	2811700	843790	591420	1092400	5	1868200	NA	943320	1076500	635910	4	1969400	481360	NA	NA	2	1198300	741910	447710	782530	875060	5	1537700	593950	631270	586170	346490
2445	Q9EPJ9	Arfgap1	ADP-ribosylation factor GTPase-activating protein 1	Q9EPJ9_SPS(0.001)S(0.009)DS(0.989)WT(0.001)CADASTGR	NA	NA	NA	NA	NA	0	532220	381300	NA	NA	411160	3	578800	NA	NA	NA	1	NA	NA	NA	489690	NA	1	NA	NA	NA	NA	343890	1	NA	NA	378510	441460	2	NA	NA	NA	NA	NA	0	NA	NA	NA	NA	439380
2446	Q9EPJ9	Arfgap1	ADP-ribosylation factor GTPase-activating protein 1	Q9EPJ9_EWSLES(0.058)S(0.747)PAQNWT(0.195)PPQPK	NA	193630	NA	NA	NA	1	NA	212970	NA	156700	164520	3	370900	NA	203320	NA	2	NA	311480	173970	149830	210660	4	231020	NA	192780	NA	230010	3	274500	185590	173810	237280	4	NA	NA	127730	NA	NA	1	NA	NA	NA	NA	NA
2509	Q9JKC6	Cend1	Cell cycle exit and neuronal differentiation protein 1	Q9JKC6_PAPTVPAAPS(0.032)S(0.071)PDAT(0.948)S(0.948)EPK	NA	NA	NA	NA	NA	0	568860	1776700	NA	NA	396590	3	614600	NA	NA	909500	2	NA	673690	NA	NA	1038700	2	436410	NA	498420	NA	NA	2	937860	NA	555990	870900	3	NA	335730	NA	NA	NA	1	584360	NA	610230	NA	898450
2510	Q9JKD9	Zbtb32	Zinc finger and BTB domain-containing protein 32	Q9JKD9_MPQT(0.999)PT(0.999)RLVS(0.003)PY(0.4)GS(0.599)DRLVQLAARLR	NA	NA	591020	NA	NA	1	NA	483310	222210	310450	NA	3	NA	182010	NA	NA	1	NA	NA	NA	NA	NA	0	NA	NA	NA	NA	NA	0	NA	600630	362780	NA	2	447280	381790	NA	NA	NA	2	NA	NA	NA	NA	NA
2528	Q9JM52	Mink1	Misshapen-like kinase 1	Q9JM52_LDSSPVLS(1)PGNK	NA	NA	NA	386380	NA	1	426150	NA	291240	176740	272730	4	541680	NA	NA	NA	1	482150	367700	306980	296380	NA	4	321170	NA	303580	541410	218540	4	489160	NA	NA	384950	2	379290	NA	172300	NA	NA	2	192320	NA	284020	NA	NA
2602	Q9QYB8	Add2	Beta-adducin	Q9QYB8_T(0.003)ES(0.001)VT(0.008)S(0.98)GPLS(0.009)PEGS(0.973)PS(0.026)K	NA	NA	NA	NA	4413800	1	6941300	NA	544570	481230	NA	3	1462000	NA	723780	NA	2	NA	NA	NA	735910	1772600	2	694950	1506900	NA	553560	909260	4	NA	NA	NA	NA	0	NA	NA	487240	NA	2054100	2	NA	554580	770760	NA	NA
2631	Q9QYF9	Ndrg3	Protein NDRG3	Q9QYF9_THSTSSS(0.01)IGS(0.984)GES(0.005)PFSR	NA	NA	NA	NA	NA	0	334520	350780	156370	NA	NA	3	447550	NA	NA	NA	1	387440	NA	NA	NA	NA	1	312620	NA	NA	NA	NA	1	251790	NA	385450	NA	2	471800	NA	NA	NA	NA	1	267170	NA	NA	NA	NA
2637	Q9QYG0	Ndrg2	Protein NDRG2	Q9QYG0_T(0.03)LS(0.03)QS(0.86)S(0.074)ES(0.006)GTLPSGPPGHTMEVSC	NA	NA	NA	NA	483870	1	NA	741250	NA	755430	920580	3	NA	NA	495680	NA	1	544420	2208600	881860	908830	693050	5	NA	NA	NA	NA	1777300	1	535790	NA	524060	653160	3	NA	NA	706680	NA	NA	1	466260	NA	373490	NA	NA
2668	Q9QYR6	Map1a	Microtubule-associated protein 1A;MAP1A heavy chain;MAP1 light chain LC2	Q9QYR6_SEPQDFQEDS(1)WGDTK	NA	NA	NA	328840	NA	1	455910	273630	NA	229960	238910	4	403870	NA	210650	146650	3	331960	471010	267530	287880	NA	4	274920	NA	NA	NA	316160	2	301660	NA	336980	292250	3	NA	NA	218900	NA	NA	1	NA	NA	262250	261220	245710
2708	Q9QYX7	Pclo	Protein piccolo	Q9QYX7_SSCSEYSPSIESDPEGFEIS(1)PEK	277460	NA	NA	NA	NA	1	574640	963990	NA	172100	NA	3	429560	NA	NA	NA	1	927040	NA	286230	NA	330720	3	NA	NA	NA	258870	313410	2	620860	NA	NA	319060	2	571920	NA	NA	NA	NA	1	NA	NA	NA	NA	NA
2730	Q9R0K7	Atp2b2	Plasma membrane calcium-transporting ATPase 2	Q9R0K7_NES(0.998)S(0.002)HGGEFGCTMEELR	NA	NA	NA	132360	NA	1	397370	248470	NA	214970	169680	4	404840	NA	556610	204040	3	194580	NA	356040	148580	626270	4	NA	NA	NA	779140	188240	2	456450	NA	390210	387080	3	NA	NA	324370	361490	NA	2	NA	NA	236120	206390	203500
2736	Q9R0P5	Dstn	Destrin	Q9R0P5_AS(1)GVQVADEVCR	NA	NA	NA	NA	324010	1	439910	835930	NA	NA	226400	3	NA	NA	136410	514090	2	290810	NA	NA	308420	328860	3	99011	36566	163910	230580	252430	5	236210	NA	NA	238960	2	NA	68761	NA	NA	NA	1	109420	NA	251970	209010	271230
2759	Q9WUA6	Akt3	RAC-gamma serine/threonine-protein kinase	Q9WUA6_MNCS(0.93)PT(0.055)S(0.015)QIDNIGEEEMDASTTHHK	NA	NA	NA	NA	NA	0	451270	NA	NA	266050	230350	3	NA	NA	NA	NA	0	NA	NA	228420	NA	361080	2	236710	NA	NA	NA	341170	2	NA	NA	406890	669550	2	NA	NA	NA	477500	NA	1	NA	NA	NA	408740	377080
2788	Q9Z0J4	Nos1	Nitric oxide synthase, brain	Q9Z0J4_GNVPVVLNNPYSENEQS(0.002)PAS(0.019)GKQS(0.901)PT(0.078)K	NA	NA	638650	NA	NA	1	2078600	2706200	NA	934290	1097100	4	NA	NA	NA	NA	0	1848500	1148300	NA	1286700	NA	3	NA	NA	1566800	NA	NA	1	1933800	1657300	1426500	1879800	4	1825500	NA	NA	NA	1586900	2	NA	NA	NA	NA	1483700
2818	Q9Z1B3	Plcb1	1-phosphatidylinositol 4,5-bisphosphate phosphodiesterase beta-1	Q9Z1B3_SPS(0.024)S(0.976)EEIER	NA	NA	NA	NA	1122600	1	NA	413420	NA	268950	335150	3	NA	86025	285940	NA	2	NA	NA	433130	NA	490550	2	NA	NA	NA	NA	345530	1	NA	NA	NA	214640	1	NA	NA	NA	358290	NA	1	523740	315110	331820	NA	362020
2820	Q9Z1E4	Gys1	Glycogen [starch] synthase, muscle	Q9Z1E4_KLY(1)ES(1)LLVGS(1)LPDMNKMLDKEDFT(1)MMK	NA	NA	1125700	NA	NA	1	NA	NA	688520	922660	997840	3	NA	1668100	1199900	1249700	3	566370	NA	1065000	1425400	NA	3	916360	NA	741340	1212100	1018100	4	NA	879230	NA	NA	1	NA	NA	912970	1077300	638910	3	NA	NA	1177100	NA	898170
2821	Q9Z1E4	Gys1	Glycogen [starch] synthase, muscle	Q9Z1E4_KLY(1)ES(1)LLVGS(1)LPDMNKMLDKEDFT(1)MMK	NA	NA	1125700	NA	NA	1	NA	NA	688520	922660	997840	3	NA	1668100	1199900	1249700	3	566370	NA	1065000	1425400	NA	3	916360	NA	741340	1212100	1018100	4	NA	879230	NA	NA	1	NA	NA	912970	1077300	638910	3	NA	NA	1177100	NA	898170
2837	Q9Z2D6	Mecp2	Methyl-CpG-binding protein 2	Q9Z2D6_AETSESSGSAPAVPEAS(0.831)AS(0.169)PK	NA	200430	NA	NA	NA	1	257470	332770	NA	94277	NA	3	282520	1050300	NA	3825300	3	225920	NA	NA	NA	NA	1	95339	NA	NA	NA	NA	1	NA	NA	NA	3510300	1	160360	NA	NA	NA	NA	1	NA	NA	NA	NA	NA
2859	Q9Z2H5	Epb41l1	Band 4.1-like protein 1	Q9Z2H5_S(0.002)LDGAEFS(0.002)RPAS(0.989)VS(0.007)ENHDAGPEGDK	NA	552930	NA	NA	NA	1	889460	1838400	358510	NA	NA	3	NA	NA	579910	NA	1	517140	1081900	NA	NA	701890	3	878080	NA	1282200	1297300	NA	3	1004200	NA	NA	1059100	2	NA	NA	NA	1050700	768910	2	NA	362120	NA	424230	NA
2975	P11798	Camk2b;Camk2a;Camk2d;Camk2g	Calcium/calmodulin-dependent protein kinase type II subunit beta;Calcium/calmodulin-dependent protein kinase type II subunit alpha;Calcium/calmodulin-dependent protein kinase type II subunit delta;Calcium/calmodulin-dependent protein kinase type II subunit gamma	P11798_ES(0.003)S(0.003)ES(0.084)T(0.903)NT(0.007)TIEDEDTK	NA	NA	185790	NA	NA	1	438810	NA	299700	NA	260280	3	552440	116920	407460	NA	3	555370	268220	NA	NA	NA	2	245030	NA	NA	NA	NA	1	464610	NA	NA	NA	1	357060	NA	NA	NA	NA	1	302900	NA	NA	NA	NA
2990	P14873	Map1b	Microtubule-associated protein 1B;MAP1B heavy chain;MAP1 light chain LC1	P14873_DYNASAS(0.017)T(0.935)IS(0.037)PPS(0.009)S(0.002)MEEDK	NA	NA	NA	NA	NA	0	NA	801890	632450	NA	607700	3	NA	NA	459310	263850	2	278510	NA	943260	665490	NA	3	234480	NA	NA	426450	205730	3	NA	433170	1187200	273370	3	NA	NA	NA	NA	NA	0	571990	475950	463070	520180	875010
3008	P16858	Gapdh	Glyceraldehyde-3-phosphate dehydrogenase	P16858_VIHDNFGIVEGLMTTVHAIT(0.003)AT(0.997)QK	NA	NA	201910	NA	NA	1	281270	180350	NA	269300	NA	3	335400	NA	NA	NA	1	NA	295770	150780	NA	NA	2	339770	NA	143550	NA	NA	2	NA	398860	250340	190470	3	270090	NA	NA	252800	NA	2	138560	137580	NA	NA	190410
3028	P26645	Marcks	Myristoylated alanine-rich C-kinase substrate	P26645_EAAEAEPAEPSSPAAEAEGAS(0.009)AS(0.105)S(0.131)T(0.614)S(0.131)S(0.009)PK	369630	NA	NA	NA	NA	1	660830	465820	NA	163390	NA	3	NA	NA	NA	NA	0	432410	NA	NA	262380	NA	2	NA	NA	NA	NA	NA	0	313500	NA	NA	NA	1	426530	263630	NA	NA	NA	2	NA	NA	NA	NA	NA
3053	P47856	Gfpt1	Glutamine--fructose-6-phosphate aminotransferase [isomerizing] 1	P47856_VDS(0.213)T(0.749)T(0.039)CLFPVEEK	NA	NA	NA	NA	NA	0	624150	NA	213640	NA	245200	3	NA	NA	NA	NA	0	NA	NA	NA	NA	NA	0	NA	NA	NA	NA	NA	0	NA	NA	NA	NA	0	NA	NA	184140	NA	NA	1	NA	NA	NA	NA	NA
3077	P61028	Rab8b	Ras-related protein Rab-8B	P61028_GAMGIMLVY(0.998)DIT(0.994)NEKS(0.008)FDNIKNWIR	NA	713590	NA	NA	NA	1	278660	315070	NA	195390	NA	3	NA	487700	707430	NA	2	198310	289820	NA	318980	NA	3	211970	NA	NA	NA	NA	1	370420	NA	NA	NA	1	NA	NA	NA	NA	NA	0	338910	NA	NA	NA	NA
3141	Q3UHL1	Camkv	CaM kinase-like vesicle-associated protein	Q3UHL1_AT(0.989)PAT(0.011)EESTVPATQSSALPAAK	NA	NA	NA	499120	NA	1	NA	49905000	385660	463820	511580	4	788790	160670	1166000	NA	3	NA	968490	545380	385190	525700	4	494390	NA	1206700	NA	388240	3	816400	NA	604640	524400	3	753560	9959800	451640	1416600	896540	5	626690	398210	12922000	329450	2332200
3151	Q3UTJ2	Sorbs2	Sorbin and SH3 domain-containing protein 2	Q3UTJ2_RFS(0.221)IES(0.994)LLEEET(0.785)QVR	NA	NA	284710	NA	NA	1	NA	313840	135550	300290	NA	3	NA	NA	NA	NA	0	NA	NA	NA	244470	NA	1	183110	NA	NA	NA	NA	1	NA	223900	528470	NA	2	NA	NA	NA	NA	NA	0	NA	237850	503590	NA	NA
3246	Q6PD24	Ankrd13d	Ankyrin repeat domain-containing protein 13D	Q6PD24_GPES(1)PQKT(0.995)PPS(0.005)PAPPSFEEQLR	NA	501450	NA	NA	NA	1	840220	433680	NA	NA	290050	3	NA	NA	267980	NA	1	328070	459010	296680	NA	321690	4	406280	NA	378470	NA	328320	3	NA	NA	NA	272390	1	NA	NA	346350	248770	NA	2	NA	265220	317790	232480	356870
3276	Q7TQF7	Amph	Amphiphysin	Q7TQF7_T(0.25)PS(0.746)PPEEPS(0.418)PLPS(0.559)PT(0.877)AS(0.143)PNHT(0.005)LAPAS(0.001)PAPVRPR	NA	NA	NA	NA	NA	0	1219100	NA	NA	1482000	384760	3	NA	NA	685120	NA	1	NA	NA	NA	605880	800720	2	NA	NA	NA	NA	NA	0	449530	NA	NA	NA	1	NA	NA	NA	NA	NA	0	NA	NA	NA	NA	NA
3298	Q80U49	Cep170b	Centrosomal protein of 170 kDa protein B	Q80U49_GASPVTPS(0.001)T(0.02)T(0.954)PPPPT(0.025)DPQLTK	222780	NA	NA	NA	NA	1	377560	404390	NA	175150	NA	3	NA	126180	NA	NA	1	263300	269240	NA	NA	NA	2	NA	NA	NA	NA	NA	0	NA	283090	NA	NA	1	307380	237800	NA	NA	NA	2	NA	158660	NA	NA	NA
3344	Q8BTI8	Srrm2	Serine/arginine repetitive matrix protein 2	Q8BTI8_S(0.482)GT(0.482)PPRPGS(0.015)VT(0.02)NMQADECT(0.003)AT(0.997)PQR	NA	NA	NA	NA	NA	0	362830	318260	NA	382130	338410	4	672880	NA	410390	NA	2	245980	453840	403870	383510	NA	4	435880	NA	244650	265690	492830	4	307530	NA	487260	523830	3	NA	160090	332030	NA	NA	2	NA	NA	354870	328210	459740
3362	Q8C8R3	Ank2	Ankyrin-2	Q8C8R3_T(1)PEDIS(0.242)T(0.728)PPEGT(0.031)KPCLQTPVTSER	NA	527550	NA	NA	NA	1	649210	593130	NA	427790	NA	3	689530	NA	NA	NA	1	568780	634700	365700	388150	469100	5	456580	NA	480460	NA	456710	3	576700	353090	285510	421030	4	NA	NA	NA	NA	NA	0	NA	NA	413380	1002300	267340
3367	Q8C8R3	Ank2	Ankyrin-2	Q8C8R3_T(0.002)PTEEGT(0.042)PT(0.943)S(0.013)EQNPFLFQEGK	NA	NA	218230	NA	NA	1	835400	NA	308070	338000	NA	3	NA	NA	258570	NA	1	913160	NA	423880	304040	438690	4	741890	250320	428400	NA	NA	3	NA	378490	NA	NA	1	591950	357210	NA	NA	NA	2	754860	NA	NA	NA	NA
3368	Q8C8R3	Ank2	Ankyrin-2	Q8C8R3_TQDQQEYYVT(0.949)T(0.051)PGAEVEDPQK	NA	NA	NA	NA	1514700	1	1970900	1139000	NA	640720	NA	3	NA	NA	816440	NA	1	NA	1163600	1019900	1114800	930870	4	913140	NA	NA	1238200	NA	2	1633100	NA	NA	1272500	2	1341100	NA	NA	NA	NA	1	733820	512960	731090	666130	817240
3414	Q8VC31	Ccdc9	Coiled-coil domain-containing protein 9	Q8VC31_QGRRAGLGSGGDMTMS(0.227)MT(0.773)GRER	NA	NA	NA	NA	NA	0	NA	439070	NA	176790	165260	3	NA	NA	NA	NA	0	NA	NA	NA	NA	298950	1	NA	NA	NA	NA	300660	1	314810	283870	NA	213130	3	414280	238400	163990	NA	NA	3	235410	139000	NA	223280	207710
3510	Q9JKD9	Zbtb32	Zinc finger and BTB domain-containing protein 32	Q9JKD9_MPQT(0.999)PT(0.999)RLVS(0.003)PY(0.4)GS(0.599)DRLVQLAARLR	NA	NA	591020	NA	NA	1	NA	483310	222210	310450	NA	3	NA	182010	NA	NA	1	NA	NA	NA	NA	NA	0	NA	NA	NA	NA	NA	0	NA	600630	362780	NA	2	447280	381790	NA	NA	NA	2	NA	NA	NA	NA	NA
3511	Q9JKD9	Zbtb32	Zinc finger and BTB domain-containing protein 32	Q9JKD9_MPQT(0.999)PT(0.999)RLVS(0.003)PY(0.4)GS(0.599)DRLVQLAARLR	NA	NA	591020	NA	NA	1	NA	483310	222210	310450	NA	3	NA	182010	NA	NA	1	NA	NA	NA	NA	NA	0	NA	NA	NA	NA	NA	0	NA	600630	362780	NA	2	447280	381790	NA	NA	NA	2	NA	NA	NA	NA	NA
3535	Q9QYR6	Map1a	Microtubule-associated protein 1A;MAP1A heavy chain;MAP1 light chain LC2	Q9QYR6_AELEEMEEVHPS(0.046)DEEEEET(0.954)K	NA	NA	NA	NA	410400	1	NA	NA	34291000	94102	6899000	3	14720000	5972300	128160	255830	4	13852000	16084000	NA	NA	11114000	3	8550600	5258700	NA	NA	NA	2	NA	NA	NA	NA	0	NA	290280	293830	9411900	519220	4	NA	423320	209250	NA	188630
3576	Q9Z1E4	Gys1	Glycogen [starch] synthase, muscle	Q9Z1E4_KLY(1)ES(1)LLVGS(1)LPDMNKMLDKEDFT(1)MMK	NA	NA	1125700	NA	NA	1	NA	NA	688520	922660	997840	3	NA	1668100	1199900	1249700	3	566370	NA	1065000	1425400	NA	3	916360	NA	741340	1212100	1018100	4	NA	879230	NA	NA	1	NA	NA	912970	1077300	638910	3	NA	NA	1177100	NA	898170
3596	O54988	Slk	STE20-like serine/threonine-protein kinase	O54988_RDS(0.031)FIGT(0.197)PY(0.772)WMAPEVVMCETSK	NA	NA	NA	NA	NA	0	297530	241640	NA	157720	NA	3	300130	NA	NA	NA	1	NA	NA	NA	158530	193680	2	156310	NA	NA	177880	NA	2	240950	206450	NA	NA	2	NA	NA	130260	NA	NA	1	NA	NA	NA	NA	371600
3608	P20357	Map2	Microtubule-associated protein 2	P20357_GHDLSPLASDILT(0.001)NT(0.002)S(0.006)GS(0.032)MDEGDDY(0.957)LPPT(0.001)TPAVEK	NA	NA	NA	NA	1125600	1	1276900	585310	720440	NA	NA	3	1704100	NA	NA	654800	2	NA	NA	NA	1641400	393800	2	NA	NA	NA	NA	398520	1	596360	NA	NA	NA	1	NA	NA	NA	NA	NA	0	353790	NA	251670	496400	1381100
3646	Q8BLF1	Nceh1	Neutral cholesterol ester hydrolase 1	Q8BLF1_IS(0.662)Y(0.599)Y(0.599)DQLCT(0.07)T(0.07)MAEELNAVIVS(0.322)IEY(0.678)R	NA	NA	NA	NA	NA	0	917360	1559000	1442100	NA	3003300	4	NA	NA	1754800	2105900	2	NA	1463500	1794100	NA	1806100	3	1362000	NA	NA	3259200	2221000	3	1171000	NA	1855200	NA	2	NA	NA	NA	2065100	NA	1	NA	2107900	1753700	2975300	NA
3647	Q8BLF1	Nceh1	Neutral cholesterol ester hydrolase 1	Q8BLF1_IS(0.662)Y(0.599)Y(0.599)DQLCT(0.07)T(0.07)MAEELNAVIVS(0.322)IEY(0.678)R	NA	NA	NA	NA	NA	0	917360	1559000	1442100	NA	3003300	4	NA	NA	1754800	2105900	2	NA	1463500	1794100	NA	1806100	3	1362000	NA	NA	3259200	2221000	3	1171000	NA	1855200	NA	2	NA	NA	NA	2065100	NA	1	NA	2107900	1753700	2975300	NA
3648	Q8BLF1	Nceh1	Neutral cholesterol ester hydrolase 1	Q8BLF1_IS(0.105)Y(0.099)Y(0.373)DQLCT(0.712)T(0.712)MAEELNAVIVS(0.311)IEY(0.689)R	NA	NA	NA	1701700	NA	1	917360	1559000	1442100	NA	3003300	4	NA	845100	1754800	2105900	3	NA	1463500	1794100	NA	1806100	3	NA	NA	NA	3259200	2221000	2	1171000	NA	1855200	NA	2	NA	NA	NA	2065100	NA	1	NA	2107900	1753700	2975300	NA
3676	Q9Z1E4	Gys1	Glycogen [starch] synthase, muscle	Q9Z1E4_KLY(1)ES(1)LLVGS(1)LPDMNKMLDKEDFT(1)MMK	NA	NA	1125700	NA	NA	1	NA	NA	688520	922660	997840	3	NA	1668100	1199900	1249700	3	566370	NA	1065000	1425400	NA	3	916360	NA	741340	1212100	1018100	4	NA	879230	NA	NA	1	NA	NA	912970	1077300	638910	3	NA	NA	1177100	NA	898170
[truncated: 1 more columns]

## Sheet: absent in WTEGCG present in WT
	Leading.proteins	Gene.names	Protein.names	Phospho..STY..Probabilities	WT_NT.1.1	WT_NT.2.1	WT_NT.3.1	WT_NT.4.1	WT_NT.5.1	COUNT_WT	WT_EGCG.1.1	WT_EGCG.2.1	WT_EGCG.3.1	WT_EGCG.4.1	WT_EGCG.5.1	COUNT.WT_EGCG	WT_EGCG_EE.1.1	WT_EGCG_EE.2.1	WT_EGCG_EE.3.1	WT_EGCG_EE.4.1	COUNT_WT_EGCG_EE	WT_EE.1.1	WT_EE.2.1	WT_EE.3.1	WT_EE.4.1	WT_EE.5.1	COUNT_WT_EE	TG_NT.1.1	TG_NT.2.1	TG_NT.3.1	TG_NT.4.1	TG_NT.5.1	COUNT_TG	TG_EGCG.1.1	TG_EGCG.2.1	TG_EGCG.3.1	TG_EGCG.4.1	COUNT.TG_EGCG	TG_EGCG_EE.1.1	TG_EGCG_EE.2.1	TG_EGCG_EE.3.1	TG_EGCG_EE.4.1	TG_EGCG_EE.5.1	X	TG_EE.1.1	TG_EE.2.1	TG_EE.3.1	TG_EE.4.1	TG_EE.5.1
113	O08586	Pten	Phosphatidylinositol 3,4,5-trisphosphate 3-phosphatase and dual-specificity protein phosphatase PTEN	O08586_YSDTT(0.001)DS(0.999)DPENEPFDEDQHSQITK	561840	395690	NA	439910	NA	3	NA	690640	NA	NA	NA	1	804620	NA	NA	364500	2	500220	NA	NA	NA	NA	1	345410	NA	NA	NA	NA	1	695440	NA	NA	334180	2	NA	203900	NA	NA	NA	1	NA	NA	377410	NA	222460
127	O35188	Cx3cl1	Fractalkine;Processed fractalkine	O35188_S(0.877)LGS(0.123)EEINPVHTDNFQER	424750	257570	219820	261440	NA	4	NA	NA	NA	362720	NA	1	521890	NA	NA	NA	1	546450	NA	NA	NA	NA	1	316570	NA	NA	329660	237410	3	467350	296380	NA	324930	3	NA	201830	NA	NA	NA	1	249640	329200	NA	242920	NA
188	O70161	Pip5k1c	Phosphatidylinositol 4-phosphate 5-kinase type-1 gamma	O70161_RT(0.163)QS(0.163)S(0.674)GQDGRPQEEPHAEDLQK	NA	1430800	430700	2036300	NA	3	NA	403390	NA	NA	NA	1	3334700	327580	NA	NA	2	1773000	2419000	NA	NA	NA	2	NA	NA	NA	NA	NA	0	NA	1458500	NA	NA	1	NA	905130	NA	NA	NA	1	967910	889270	NA	NA	NA
221	O88703	Hcn2	Potassium/sodium hyperpolarization-activated cyclic nucleotide-gated channel 2	O88703_T(0.002)AAPS(0.007)PDRRDS(0.887)AS(0.104)PGAASGLDPLDSAR	610980	463480	215840	NA	NA	3	2360400	NA	NA	NA	NA	1	572120	NA	492700	405530	3	NA	NA	NA	NA	267800	1	207700	123170	NA	241610	NA	3	NA	411330	304160	NA	2	503490	NA	NA	330150	NA	2	NA	NA	NA	192630	212140
382	P14873	Map1b	Microtubule-associated protein 1B;MAP1B heavy chain;MAP1 light chain LC1	P14873_AS(0.385)LS(0.615)PMDEPVPDS(0.761)ES(0.239)PVEK	3518700	NA	NA	576950	462560	3	NA	NA	NA	619290	NA	1	NA	NA	NA	354870	1	562080	NA	NA	NA	NA	1	NA	907560	NA	NA	NA	1	NA	NA	NA	508260	1	2769600	NA	NA	194850	209380	3	NA	NA	NA	1658700	NA
417	P14873	Map1b	Microtubule-associated protein 1B;MAP1B heavy chain;MAP1 light chain LC1	P14873_SLMS(1)S(1)PEDLTK	153140	110950	NA	NA	224200	3	NA	456680	NA	NA	NA	1	NA	NA	NA	NA	0	316820	295110	157820	160560	283350	5	NA	89298	NA	NA	258690	2	NA	NA	447270	360610	2	NA	NA	NA	NA	NA	0	NA	NA	NA	NA	214230
622	P35436	Grin2a	Glutamate receptor ionotropic, NMDA 2A	P35436_KMPS(0.998)IES(0.002)DV	227060	199720	NA	184790	NA	3	265970	NA	NA	NA	NA	1	285620	119790	NA	285590	3	245610	243930	NA	194850	265260	4	312740	167200	NA	NA	134410	3	213750	NA	NA	NA	1	NA	92199	NA	163040	NA	2	130440	NA	NA	110300	155950
768	P63101	Ywhaz	14-3-3 protein zeta/delta	P63101_VVS(0.009)S(0.991)IEQK	370680	119340	NA	NA	432070	3	150690	NA	NA	NA	NA	1	176070	NA	NA	NA	1	NA	NA	NA	144090	NA	1	154180	78191	NA	NA	NA	2	NA	NA	297950	NA	1	NA	NA	NA	NA	144820	1	NA	NA	NA	NA	NA
809	P70441	Slc9a3r1	Na(+)/H(+) exchange regulatory cofactor NHE-RF1	P70441_S(0.655)AS(0.305)S(0.041)DTSEELNSQDSPK	1440300	NA	NA	1149100	1274300	3	NA	NA	NA	NA	NA	0	NA	NA	NA	NA	0	NA	NA	NA	NA	NA	0	NA	NA	NA	NA	NA	0	NA	NA	NA	NA	0	NA	NA	NA	NA	NA	0	NA	NA	NA	NA	NA
821	Q60817	Naca	Nascent polypeptide-associated complex subunit alpha;Nascent polypeptide-associated complex subunit alpha, muscle-specific form	Q60817_VQGEAVSNIQENTQTPT(0.046)VQEES(0.948)EEEEVDET(0.005)GVEVK	1184400	821970	953250	NA	NA	3	NA	NA	NA	NA	NA	0	1611200	NA	NA	NA	1	NA	1360400	NA	NA	NA	1	1277000	265330	NA	NA	NA	2	NA	NA	NA	NA	0	1483700	NA	NA	NA	NA	1	NA	NA	NA	NA	NA
846	P97492	Rgs14	Regulator of G-protein signaling 14	P97492_S(1)LPLGVEELGQLPLAEGPCGRPLRK	148140	130660	NA	84655	NA	3	NA	459980	NA	NA	NA	1	NA	NA	NA	NA	0	NA	280980	NA	NA	NA	1	NA	NA	133780	NA	NA	1	NA	NA	NA	NA	0	116180	NA	NA	NA	NA	1	113470	NA	NA	NA	NA
910	Q0VBF8	0	Protein stum homolog	Q0VBF8_GAS(0.001)S(0.013)S(0.716)S(0.27)GVVVQVR	417560	336160	NA	286760	NA	3	NA	NA	NA	156420	NA	1	322220	NA	NA	NA	1	NA	233520	NA	200050	115460	3	NA	90663	NA	190930	NA	2	280440	NA	188060	132010	3	NA	NA	NA	NA	78642	1	NA	NA	NA	NA	NA
1123	Q5SXY1	Specc1	Cytospin-B	Q5SXY1_KLGS(0.053)S(0.946)PT(0.001)SSCNPTPTK	364470	255990	103310	264420	617290	5	NA	NA	NA	NA	241010	1	659750	NA	382310	NA	2	488220	352710	402600	308350	549770	5	282270	139100	234680	420910	NA	4	NA	519560	333940	402900	3	NA	NA	308830	NA	NA	1	NA	NA	NA	295160	NA
1500	Q7M750	Opalin	Opalin	Q7M750_S(0.998)PT(0.002)HEMNPR	NA	2786000	529360	25687000	1067800	4	NA	NA	NA	2498200	NA	1	NA	290340	2638400	1972900	3	2188700	1811900	2369600	1161000	1213600	5	NA	450250	2880500	2755700	22488000	4	NA	NA	NA	43587000	1	1154200	NA	1405600	42744000	NA	3	245070	735110	NA	1808100	22324000
1567	Q80TL4	Kiaa1045	Protein KIAA1045	Q80TL4_RLTEAPSCSVSISHVGPIADS(0.598)S(0.402)PAASSSK	3698600	NA	1499800	2775800	NA	3	5229700	NA	NA	NA	NA	1	NA	NA	NA	NA	0	NA	NA	NA	NA	NA	0	NA	NA	NA	NA	NA	0	NA	3686100	NA	NA	1	NA	NA	NA	NA	NA	0	NA	NA	3954500	NA	NA
1701	Q8BFT9	Svop	Synaptic vesicle 2-related protein	Q8BFT9_T(0.003)GES(0.008)ARS(0.989)EDDAASGEHDIQIEGVR	NA	1376100	556790	2375100	NA	3	1793800	NA	NA	NA	NA	1	1511600	351380	NA	NA	2	1504700	1403300	1299800	NA	1264900	4	1478600	361080	1449800	NA	1186800	4	1520600	1332400	1289000	1521300	4	NA	NA	1543500	1007100	NA	2	NA	837890	1223300	NA	1232400
1714	Q8BGD9	Eif4b	Eukaryotic translation initiation factor 4B	Q8BGD9_EEDCHS(0.042)PT(0.148)S(0.81)KPPKPDQPLK	2179400	874810	473170	NA	7458700	4	NA	NA	NA	NA	NA	0	1777700	NA	NA	NA	1	3463700	NA	NA	NA	5652300	2	NA	NA	NA	NA	NA	0	NA	2984900	5259900	NA	2	NA	NA	NA	NA	NA	0	NA	NA	NA	NA	NA
1732	Q8BHE3	Atcay	Caytaxin	Q8BHE3_LGGAVEDS(0.001)S(0.986)S(0.013)PPSTLNLSGAHR	NA	1169700	427420	NA	1142300	3	NA	3121000	NA	NA	NA	1	NA	NA	728010	NA	1	3078700	NA	801400	810940	NA	3	831860	NA	700260	NA	NA	2	NA	1060600	789590	NA	2	1222600	NA	442940	962550	NA	3	NA	1429100	NA	1858900	NA
1897	Q8C8R3	Ank2	Ankyrin-2	Q8C8R3_EIAS(0.041)PS(0.857)S(0.102)PVK	1995100	884370	638170	NA	NA	3	NA	NA	NA	NA	NA	0	NA	NA	NA	NA	0	NA	NA	NA	NA	NA	0	NA	NA	NA	NA	NA	0	NA	NA	NA	NA	0	NA	NA	NA	NA	NA	0	600140	782520	NA	NA	NA
1899	Q8C8R3	Ank2	Ankyrin-2	Q8C8R3_ES(0.92)ES(0.08)DQEPEEEIGMTSEK	1756000	1619800	68817	1004000	NA	4	3420200	NA	NA	NA	NA	1	NA	NA	1626300	NA	1	2417300	NA	NA	1845700	2546400	3	NA	438860	NA	NA	2159300	2	NA	1004700	NA	NA	1	NA	565040	NA	NA	NA	1	642030	346050	1769900	2423300	659590
1918	Q8C8R3	Ank2	Ankyrin-2	Q8C8R3_S(0.001)DS(0.999)NASFLR	258830	193560	NA	168710	NA	3	NA	155040	NA	NA	NA	1	157610	NA	116170	NA	2	NA	NA	150030	NA	104890	2	228810	95536	162140	218490	149620	5	178250	NA	169460	117670	3	NA	108740	114410	NA	NA	2	NA	108220	NA	147820	167980
2070	Q8K4G5	Ablim1	Actin-binding LIM protein 1	Q8K4G5_T(0.159)S(0.159)S(0.66)ES(0.021)IYSRPGSSIPGSPGHTIYAK	1716900	NA	580770	NA	1887400	3	NA	NA	789470	NA	NA	1	NA	235790	1487600	NA	2	NA	NA	NA	NA	NA	0	NA	NA	NA	NA	NA	0	NA	NA	NA	NA	0	NA	595570	NA	NA	NA	1	NA	766430	NA	1409900	NA
2117	Q8R3Z5	Cacnb1	Voltage-dependent L-type calcium channel subunit beta-1	Q8R3Z5_S(0.991)GDNS(0.009)SSSLGDVVTGTR	187420	145820	131070	NA	NA	3	NA	203340	NA	NA	NA	1	311350	NA	NA	220470	2	NA	271810	NA	NA	NA	1	288700	71081	NA	NA	130130	3	268490	NA	NA	115250	2	NA	NA	NA	NA	NA	0	NA	NA	168420	NA	102090
2124	Q8R4H2	Arhgef12	Rho guanine nucleotide exchange factor 12	Q8R4H2_TDWSSGDASRPSSDSADS(1)PK	142490	349850	NA	490180	NA	3	NA	NA	NA	NA	229230	1	562930	NA	NA	517420	2	461690	802180	451380	358440	NA	4	295980	NA	293410	NA	NA	2	322650	216530	NA	231810	3	259700	NA	NA	NA	NA	1	NA	NA	255360	NA	430990
2159	Q8VD37	Sgip1	SH3-containing GRB2-like protein 3-interacting protein 1	Q8VD37_RNLS(0.016)S(0.984)EEVAR	561660	775950	NA	9672700	NA	3	NA	NA	NA	NA	NA	0	NA	NA	7306600	NA	1	793160	NA	NA	NA	NA	1	NA	NA	NA	NA	NA	0	NA	869370	NA	NA	1	NA	4866600	NA	NA	NA	1	NA	NA	NA	NA	NA
2171	Q8VDF3	Dapk2	Death-associated protein kinase 2	Q8VDF3_VQAS(1)MRS(0.993)PNMET(0.008)FKQQK	NA	NA	141530	362030	577480	3	NA	NA	NA	NA	325590	1	309610	NA	462960	949830	3	NA	323300	377660	488510	180970	4	316210	NA	307170	665920	415410	4	NA	NA	298910	352080	2	NA	NA	287930	449100	210730	3	NA	NA	434910	290780	214820
2210	Q91V14	Slc12a5	Solute carrier family 12 member 5	Q91V14_ES(0.637)S(0.363)PFINSTDTEK	352560	373030	172060	267750	810340	5	NA	NA	NA	NA	272120	1	358550	97128	413260	NA	3	375710	943360	710190	353900	NA	4	NA	NA	NA	516130	245510	2	878030	NA	NA	NA	1	NA	NA	NA	310680	161890	2	398390	439600	NA	289080	NA
2250	Q91Z31	Ptbp2	Polypyrimidine tract-binding protein 2	Q91Z31_ETSLLAVPGALS(1)PLAIPNAAAAAAAAAAGR	181620	275470	214220	NA	NA	3	323570	NA	NA	NA	NA	1	187500	227320	NA	NA	2	232460	173700	NA	NA	NA	2	220950	NA	NA	172250	NA	2	244770	NA	NA	245600	2	359440	NA	NA	NA	178080	2	NA	NA	NA	NA	230800
2318	Q99P72	Rtn4	Reticulon-4	Q99P72_RRGS(0.025)GS(0.926)VDET(0.049)LFALPAASEPVIPSSAEK	7723700	NA	NA	327270	366660	3	NA	17073000	NA	NA	NA	1	NA	NA	NA	NA	0	NA	359350	NA	11869000	NA	2	NA	NA	840170	307620	475640	3	13484000	NA	9510600	12164000	3	NA	NA	NA	NA	10443000	1	12847000	NA	NA	426920	374270
2345	Q9CQJ6	Denr	Density-regulated protein	Q9CQJ6_LTVENS(1)PK	NA	432930	NA	861370	946780	3	NA	759740	NA	NA	NA	1	NA	NA	NA	NA	0	625870	318880	NA	NA	933320	3	212600	239370	402500	547980	NA	4	NA	NA	846450	708670	2	NA	221540	637930	725650	NA	3	NA	712090	NA	NA	952250
2415	Q9DB52	Fam122a	Protein FAM122A	Q9DB52_HGLLLPAS(1)PVR	200920	NA	NA	201610	285640	3	239050	NA	NA	NA	NA	1	NA	NA	NA	249380	1	NA	NA	180370	118420	70018	3	NA	NA	NA	150060	173100	2	NA	NA	NA	130100	1	NA	120490	100760	142760	NA	3	NA	207860	176660	128790	NA
2430	Q9DCB4	Arpp21	cAMP-regulated phosphoprotein 21	Q9DCB4_T(0.052)AS(0.943)FGGIT(0.005)VLTR	NA	91139	62721	NA	115510	3	NA	172950	NA	NA	NA	1	NA	NA	184020	NA	1	NA	133070	NA	121170	96744	3	157230	NA	NA	NA	111490	2	NA	NA	NA	110520	1	222050	167360	62962	NA	NA	3	167540	130620	NA	77773	NA
2444	Q9EPJ9	Arfgap1	ADP-ribosylation factor GTPase-activating protein 1	Q9EPJ9_SPS(0.004)S(0.668)DS(0.328)WTCADASTGR	323430	267180	NA	393140	532480	4	NA	NA	NA	233170	NA	1	NA	NA	304250	NA	1	475990	NA	355290	NA	NA	2	347350	NA	343910	NA	NA	2	448530	245750	NA	NA	2	272080	303010	NA	NA	NA	2	NA	NA	391050	342710	NA
2505	Q9JJY3	Smpd3	Sphingomyelin phosphodiesterase 3	Q9JJY3_DGDS(0.002)GS(0.938)LGS(0.059)PSASR	NA	425000	148970	386000	NA	3	465710	NA	NA	NA	NA	1	527520	115760	NA	NA	2	NA	NA	NA	NA	NA	0	NA	58744	NA	NA	NA	1	515410	NA	651910	NA	2	NA	400170	215090	NA	NA	2	447050	NA	467700	NA	NA
2512	Q9JKF6	Pvrl1	Nectin-1	Q9JKF6_AGPLGGS(0.995)S(0.005)YEEEEEEEGGGGGER	NA	1203800	113560	NA	798560	3	NA	380280	NA	NA	NA	1	301670	NA	NA	NA	1	NA	NA	250150	NA	NA	1	NA	NA	NA	NA	NA	0	849670	NA	NA	NA	1	339790	NA	NA	NA	NA	1	NA	NA	207510	197760	NA
2685	Q9QYX7	Pclo	Protein piccolo	Q9QYX7_AY(0.001)LQGVAEDRDY(0.009)MS(0.982)DS(0.008)EVSSTRPSR	363330	353030	238450	NA	NA	3	533050	NA	NA	NA	NA	1	NA	NA	NA	NA	0	NA	575110	NA	541260	467160	3	386070	NA	NA	NA	NA	1	310140	NA	NA	NA	1	NA	NA	NA	NA	NA	0	NA	NA	397750	NA	NA
2721	Q9QZQ1	Mllt4	Afadin	Q9QZQ1_TS(0.001)S(0.999)VVTLEVAK	420150	371950	NA	288130	NA	3	464910	NA	NA	NA	NA	1	395940	NA	NA	NA	1	NA	NA	205520	NA	NA	1	251600	157500	209210	299480	NA	4	295400	NA	NA	NA	1	NA	NA	220890	NA	NA	1	254800	343170	231710	294590	NA
2776	Q9WV92	Epb41l3	Band 4.1-like protein 3;Band 4.1-like protein 3, N-terminally processed	Q9WV92_RLS(0.812)T(0.094)S(0.094)PVR	1312200	2538600	782960	417890	4098000	5	NA	NA	NA	613210	NA	1	2281400	NA	1236700	2702200	3	NA	3627500	2823100	1462100	1802700	4	NA	NA	1636800	2304200	807340	3	2839900	2163700	1059500	530460	4	NA	NA	1049400	1239800	NA	2	2564800	NA	696480	NA	NA
2903	O35136	Ncam2	Neural cell adhesion molecule 2	O35136_T(0.004)EDERIT(0.996)NHEDGS(1)PVNEPNETTPLTEPEK	4000600	2934800	1459700	3240000	544290	5	NA	4779100	NA	NA	NA	1	4772900	1128500	742730	3192500	4	632610	809990	412270	425920	3424800	5	NA	NA	437370	NA	460370	2	4143100	2710900	NA	346910	3	3922600	NA	1817900	NA	NA	2	NA	NA	2452000	871360	2898800
2972	P11531	Dmd	Dystrophin	P11531_ELRT(0.173)KQPDRAPGLS(0.207)T(0.483)T(0.483)GAS(0.403)AS(0.317)QT(0.317)VT(0.629)LVT(0.95)QS(0.13)VVT(0.908)K	704460	1109800	NA	499750	NA	3	NA	NA	501020	NA	NA	1	854190	362390	NA	497850	3	NA	910380	716280	611380	NA	3	1160100	NA	NA	NA	NA	1	NA	NA	519820	NA	1	NA	442170	NA	NA	NA	1	NA	NA	NA	NA	NA
2973	P11531	Dmd	Dystrophin	P11531_ELRT(0.173)KQPDRAPGLS(0.207)T(0.483)T(0.483)GAS(0.403)AS(0.317)QT(0.317)VT(0.629)LVT(0.95)QS(0.13)VVT(0.908)K	704460	1109800	NA	499750	NA	3	NA	NA	501020	NA	NA	1	854190	362390	NA	497850	3	NA	910380	716280	611380	NA	3	1160100	NA	NA	NA	NA	1	NA	NA	519820	NA	1	NA	442170	NA	NA	NA	1	NA	NA	NA	NA	NA
2974	P11531	Dmd	Dystrophin	P11531_ELRT(0.173)KQPDRAPGLS(0.207)T(0.483)T(0.483)GAS(0.403)AS(0.317)QT(0.317)VT(0.629)LVT(0.95)QS(0.13)VVT(0.908)K	704460	1109800	NA	499750	NA	3	NA	NA	501020	NA	NA	1	854190	362390	NA	497850	3	NA	910380	716280	611380	NA	3	1160100	NA	NA	NA	NA	1	NA	NA	519820	NA	1	NA	442170	NA	NA	NA	1	NA	NA	NA	NA	NA
2994	P14873	Map1b	Microtubule-associated protein 1B;MAP1B heavy chain;MAP1 light chain LC1	P14873_SVSPGVT(0.999)QAVVEEHCAS(0.001)PEEK	24584000	8264600	5399900	NA	NA	3	NA	24008000	NA	NA	NA	1	23978000	636380	11876000	1304800	4	23870000	NA	NA	11691000	15314000	3	9348100	6511400	14552000	15689000	13817000	5	17841000	NA	NA	18307000	2	NA	NA	NA	1259000	8068800	2	NA	10462000	NA	13298000	14763000
2998	P14873	Map1b	Microtubule-associated protein 1B;MAP1B heavy chain;MAP1 light chain LC1	P14873_TLEVVS(0.11)PS(0.161)QS(0.661)VT(0.024)GS(0.076)AGHT(0.871)PY(0.031)Y(0.031)QS(0.027)PT(0.007)DEK	3437100	2876100	NA	NA	1774700	3	NA	920860	NA	NA	NA	1	NA	NA	2881800	NA	1	NA	NA	NA	NA	NA	0	NA	1982700	NA	NA	NA	1	NA	3717900	2897400	NA	2	NA	NA	NA	NA	NA	0	1500300	NA	468150	2890400	NA
3015	P20357	Map2	Microtubule-associated protein 2	P20357_KET(0.807)S(0.191)PET(0.001)SLIQDEVALK	4412400	3405400	1930600	4582300	NA	4	5442400	NA	NA	NA	NA	1	NA	NA	NA	4008300	1	NA	NA	785490	NA	NA	1	NA	2155100	NA	2840300	3383500	3	NA	NA	NA	3735000	1	NA	NA	NA	NA	NA	0	2663600	906380	NA	NA	3138700
3108	P97823	Lypla1	Acyl-protein thioesterase 1	P97823_IILGGFSQGGALS(0.291)LY(0.475)T(0.395)ALT(0.923)T(0.916)QQK	1473900	1375900	488560	NA	NA	3	NA	NA	NA	NA	NA	0	1379000	365030	NA	NA	2	NA	1407900	1119100	NA	NA	2	1147600	473220	200430	NA	NA	3	781940	NA	NA	NA	1	835190	NA	NA	NA	NA	1	903570	NA	NA	NA	NA
3109	P97823	Lypla1	Acyl-protein thioesterase 1	P97823_IILGGFSQGGALS(0.291)LY(0.475)T(0.395)ALT(0.923)T(0.916)QQK	1473900	1375900	488560	NA	NA	3	NA	NA	NA	NA	NA	0	1379000	365030	NA	NA	2	NA	1407900	1119100	NA	NA	2	1147600	473220	200430	NA	NA	3	781940	NA	NA	NA	1	835190	NA	NA	NA	NA	1	903570	NA	NA	NA	NA
3186	Q61548	Snap91	Clathrin coat assembly protein AP180	Q61548_SSPAT(0.003)T(0.003)VT(0.774)S(0.122)PNS(0.038)T(0.059)PAK	441000	1265300	151970	NA	NA	3	NA	446970	NA	NA	NA	1	NA	NA	NA	NA	0	2408800	437760	NA	NA	NA	2	218650	109960	NA	NA	NA	2	NA	399880	NA	NA	1	467930	323740	NA	NA	NA	2	NA	211660	NA	NA	NA
3187	Q61548	Snap91	Clathrin coat assembly protein AP180	Q61548_T(0.93)IDT(0.035)S(0.035)PPVDIFATASAAAPVSSAK	NA	1803800	446490	NA	1166700	3	NA	NA	1538300	NA	NA	1	2322400	884170	NA	NA	2	NA	731460	NA	NA	NA	1	NA	NA	NA	NA	1463000	1	2196900	NA	NA	NA	1	3169000	NA	283580	NA	NA	2	NA	NA	NA	NA	NA
3269	Q7TME0	Lppr4	Lipid phosphate phosphatase-related protein type 4	Q7TME0_T(0.008)VHT(0.939)S(0.052)PGGGLGAR	269300	NA	562690	142630	855870	4	143990	NA	NA	NA	NA	1	2314000	NA	301810	311810	3	NA	3189000	NA	114500	NA	2	NA	NA	NA	NA	182980	1	NA	157320	919600	NA	2	NA	NA	92478	992550	NA	2	1158700	NA	201050	NA	NA
3455	Q99L43	Cds2	Phosphatidate cytidylyltransferase 2	Q99L43_LDGET(0.906)AS(0.071)DS(0.018)ES(0.002)RAET(0.003)APLPTSVDDTPEVLNR	9757400	643740	NA	4927400	NA	3	NA	NA	NA	NA	5321600	1	NA	NA	NA	4659200	1	NA	NA	5183300	NA	4161500	2	7199800	NA	5072100	4088000	NA	3	NA	NA	NA	5888700	1	NA	3546900	NA	4404100	NA	2	NA	NA	2759500	5712900	NA
3490	Q9DBC7	Prkar1a	cAMP-dependent protein kinase type I-alpha regulatory subunit;cAMP-dependent protein kinase type I-alpha regulatory subunit, N-terminally processed	Q9DBC7_T(0.846)DS(0.141)REDEIS(0.013)PPPPNPVVK	326330	376270	483820	NA	NA	3	NA	NA	NA	NA	NA	0	415840	NA	NA	321400	2	NA	1012900	NA	366140	881760	3	NA	202490	278330	418470	NA	3	NA	406680	NA	NA	1	453590	271770	502400	NA	NA	3	305960	NA	402890	464280	NA
3536	Q9QYR6	Map1a	Microtubule-associated protein 1A;MAP1A heavy chain;MAP1 light chain LC2	Q9QYR6_DEHLELRDKT(1)PEEK	322960	414960	178050	NA	NA	3	699970	NA	NA	NA	NA	1	417920	NA	NA	NA	1	169260	268960	NA	NA	NA	2	212580	NA	NA	NA	NA	1	NA	275400	NA	NA	1	360570	NA	NA	NA	NA	1	254620	432270	NA	NA	NA
3573	Q9Z0R4	Itsn1	Intersectin-1	Q9Z0R4_S(0.054)T(0.791)S(0.155)IDTGPTESPASLK	NA	821100	160100	NA	1029600	3	NA	NA	NA	325520	NA	1	700900	155090	NA	749530	3	NA	922120	NA	NA	NA	1	NA	NA	521150	862530	469400	3	1391000	NA	NA	NA	1	NA	525320	337130	482230	NA	3	NA	360170	413560	273190	321980
3672	Q9ERI2	Rab27a	Ras-related protein Rab-27A	Q9ERI2_MSDGDY(0.999)DY(0.001)LIK	360050	105010	215080	486440	1643600	5	NA	NA	NA	NA	522760	1	NA	NA	577900	NA	1	89494	NA	NA	357220	425140	3	261510	80208	627790	NA	435110	4	NA	NA	295800	320370	2	NA	NA	219100	NA	585570	2	NA	374850	254930	364470	343790
[truncated: 1 more columns]
