# Supplementary material for: DYRK1A Overexpression Alters Cognition and Neural-Related Proteomic Pathways in the Hippocampus That Are Rescued by Green Tea Extract and/or Environmental Enrichment
Source: Front Mol Neurosci. 2019 Nov 15;12:272. doi: 10.3389/fnmol.2019.00272 (PMC6873902; doi:10.3389/fnmol.2019.00272)
Supplement: Supplementary file 1 [file Data_Sheet_1.zip › TableS16_myresults_P_TG_TGEE.xlsx]

## Sheet: myresults_P_TG_TGEE
Protein	Label	log2FC	SE	Tvalue	DF	pvalue
A2A5R2_PMQSKPQS(1)PVIQAT(0.246)AGS(0.754)PK	TG_NT-TG_EE	-0.196776	0.607966	-0.323663	5	0.759293
A2A5R2_PQSPVIQATAGS(1)PK	TG_NT-TG_EE	-0.152747	0.282512	-0.540672	8	0.603457
A2AG50_PTYLGS(1)PVK	TG_NT-TG_EE	0.52115	0.581573	0.896105	7	0.399962
A2AG50_VATS(0.001)AAS(0.001)GGHGS(0.999)PLR	TG_NT-TG_EE	0.162405	0.291054	0.55799	6	0.59704
A2AHC3_APVHFVEPLS(1)PTGVPGHR	TG_NT-TG_EE	0.130338	0.394595	0.330308	8	0.749651
A2AJA9_ASQGLATAPAS(1)PPVLQR	TG_NT-TG_EE	0.380522	0.239697	1.58751	7	0.156419
A2AJA9_GRS(1)YENLLGR	TG_NT-TG_EE	0.0148929	0.233429	0.0638006	8	0.950694
A2AJA9_VALAAGS(0.956)PT(0.044)RPPPAR	TG_NT-TG_EE	-0.881315	0.568683	-1.54975	8	0.159797
A2AN08_HVT(0.003)LPS(0.72)S(0.277)PR	TG_NT-TG_EE	-0.0370349	0.351576	-0.10534	5	0.920202
A2AP18_GT(0.006)KPGS(0.991)LDS(0.003)HAAGQPLPR	TG_NT-TG_EE	-0.222522	0.226376	-0.982974	8	0.35441
A2AP18_VAS(1)VEEGDETLDSPGSQSR	TG_NT-TG_EE	-0.101868	0.291369	-0.34962	8	0.735649
A2AQ25_IGGKS(1)PPPPPPPPR	TG_NT-TG_EE	0.479331	0.502702	0.953508	6	0.37715
A2AQ25_PSIAST(0.001)PLS(0.999)PQAGR	TG_NT-TG_EE	0.041499	0.372932	0.111278	5	0.915725
A2AWL7_S(0.19)S(0.214)Y(0.752)KS(0.846)ILPY(0.998)PVSPK	TG_NT-TG_EE	0.424182	1.16285	0.364778	7	0.726048
A2AWL7_S(0.821)S(0.833)Y(0.501)KS(0.336)ILPY(0.494)PVS(0.015)PK	TG_NT-TG_EE	0.238564	1.15031	0.207391	8	0.840887
A2AX52_GEPGFPGY(1)PGVQGEDGNPGRGGEK	TG_NT-TG_EE	0.135726	0.398721	0.340403	8	0.742319
B1AY13_VSDQNS(1)PVLPK	TG_NT-TG_EE	0.124302	0.165269	0.752116	8	0.473527
B1AZA5_GGPAEAPS(1)PR	TG_NT-TG_EE	-0.199019	0.543162	-0.366408	6	0.726634
B2RUJ5_AAEDMPEAEQDLERAPT(1)PGGGHPDS(1)PGLPAPAGQQQR	TG_NT-TG_EE	-0.500097	0.306108	-1.63373	8	0.140958
B9EKR1_EVSADVS(1)EEENFLTDFK	TG_NT-TG_EE	0.227057	0.476804	0.476207	8	0.646661
D3YVF0_ASLLESSAAGS(1)PR	TG_NT-TG_EE	0.309352	0.198645	1.55731	6	0.170406
D3YVF0_SSAIQMGT(1)PELEK	TG_NT-TG_EE	-0.0756383	0.162127	-0.466538	8	0.653271
D3YXK2_APTAALS(1)PEPQDSK	TG_NT-TG_EE	0.00275417	0.198917	0.0138458	8	0.989292
D3YZU1_EQDVVPFQES(1)PK	TG_NT-TG_EE	0.239707	0.374961	0.639284	7	0.542984
D3YZU1_S(1)IDEGMFSAEPYLR	TG_NT-TG_EE	0.632547	0.466725	1.35529	5	0.233334
D3Z0R2_FVALLSLQDT(1)EMQR	TG_NT-TG_EE	-0.282956	0.70197	-0.403089	6	0.700853
E9PUL5_AS(0.999)PS(0.001)PSPSEAR	TG_NT-TG_EE	-1.06468	0.791741	-1.34473	8	0.215589
E9Q1P8_RKPS(1)PEPEGEVGPPK	TG_NT-TG_EE	0.222726	0.14842	1.50064	7	0.177136
E9Q8I9_RRS(1)LDSLDK	TG_NT-TG_EE	-0.102989	0.481328	-0.213968	6	0.837658
F6SEU4_EGS(0.009)IGGS(0.031)GGS(0.959)GGGGGGGLKPS(0.001)ITK	TG_NT-TG_EE	-0.0291337	0.482464	-0.0603853	6	0.95381
F6SEU4_EGS(1)IGGSGGSGGGGGGGLKPSITK	TG_NT-TG_EE	-0.225423	0.516713	-0.436262	8	0.67418
F6SEU4_EYEEEIHS(1)LK	TG_NT-TG_EE	-0.0563342	0.262668	-0.214469	8	0.835547
F6SEU4_S(0.993)S(0.978)PAY(0.064)CT(0.488)S(0.488)S(0.995)S(0.995)DIT(0.999)EPEQK	TG_NT-TG_EE	0.0570601	0.436481	0.130728	4	0.902302
F6SEU4_TVS(1)VPVEGR	TG_NT-TG_EE	-0.422924	0.362332	-1.16723	8	0.276728
F8VPU2_ACTLELGPHQS(1)PALPK	TG_NT-TG_EE	0.465503	0.311127	1.49619	8	0.172973
G5E829_AQDGAAMEMQPLKS(1)EEGGDGDEK	TG_NT-TG_EE	0.401449	0.428264	0.937387	7	0.379766
G5E829_SATSSSPGS(1)PLHSLETSL	TG_NT-TG_EE	0.0919097	0.244249	0.376294	8	0.716482
O08539_GNKS(1)PS(0.98)PPPDGS(0.02)PAATPEIR	TG_NT-TG_EE	-0.51401	0.383085	-1.34177	8	0.216509
O08539_GNKS(1)PS(1)PPPDGSPAATPEIR	TG_NT-TG_EE	-0.334137	0.353874	-0.944227	8	0.372693
O08539_S(0.255)PS(0.745)PPPDGS(1)PAATPEIR	TG_NT-TG_EE	-0.776738	0.415596	-1.86897	6	0.110836
O08539_VNHEPEPASGAS(1)PGATIPK	TG_NT-TG_EE	-0.00475653	0.393896	-0.0120756	8	0.990661
O08547_NLGS(1)INTELQDVQR	TG_NT-TG_EE	0.668568	0.299615	2.23142	7	0.0608429
O08553_ANIT(0.001)S(0.999)LG	TG_NT-TG_EE	0.0415919	0.164665	0.252586	6	0.809019
O08553_GLYDGPVCEVSVT(1)PK	TG_NT-TG_EE	0.0629886	0.213396	0.295173	8	0.775377
O08553_NLHQSGFS(1)LSGAQIDDNIPR	TG_NT-TG_EE	-0.305849	0.438621	-0.697297	7	0.508107
O08553_T(0.042)VT(0.958)PAS(0.001)S(0.999)AKT(0.239)S(0.761)PAK	TG_NT-TG_EE	0.169432	0.41561	0.40767	8	0.694207
O08553_T(0.055)VT(0.945)PAS(0.5)S(0.5)AKT(0.001)S(1)PAK	TG_NT-TG_EE	-0.113219	0.354079	-0.319755	8	0.757345
O08553_TVT(1)PASS(0.954)AKT(0.266)S(0.78)PAK	TG_NT-TG_EE	0.0681095	0.410853	0.165776	8	0.872446
O08585_LQS(1)EPESIRK	TG_NT-TG_EE	-0.00369943	0.199198	-0.0185716	6	0.985785
O08599_S(0.014)S(0.985)AS(0.001)FSTTAVSAR	TG_NT-TG_EE	-0.050424	0.235982	-0.213677	6	0.837875
O08638_VIENTDGS(1)EEEMDAR	TG_NT-TG_EE	0.0753545	0.381599	0.19747	8	0.848385
O08648_PHS(0.994)PVT(0.006)AIHR	TG_NT-TG_EE	-0.11338	0.292403	-0.387753	5	0.714157
O08919_AEAAAAPAVAPGPAQPGHVS(0.018)PT(0.027)PAT(0.938)T(0.509)S(0.509)PGEK	TG_NT-TG_EE	0.038421	0.175183	0.219319	4	0.837139
O08919_KAEAAAAPAVAPGPAQPGHVS(0.1)PT(0.161)PAT(0.355)T(0.41)S(0.975)PGEK	TG_NT-TG_EE	-0.771208	0.650759	-1.18509	6	0.280788
O08919_KAEAAAAPAVAPGPAQPGHVS(0.887)PT(0.738)PAT(0.15)T(0.126)S(0.099)PGEK	TG_NT-TG_EE	-0.565564	0.393478	-1.43735	8	0.188557
O35136_ITNHEDGS(1)PVNEPNETTPLTEPEK	TG_NT-TG_EE	-0.336835	0.688396	-0.489304	8	0.63776
O35188_S(0.024)LGS(0.976)EEINPVHTDNFQER	TG_NT-TG_EE	-0.511907	0.383534	-1.33471	7	0.223747
O35188_S(0.877)LGS(0.123)EEINPVHTDNFQER	TG_NT-TG_EE	-0.09418	0.188995	-0.49832	4	0.644413
O35295_DSLGDFIEHYAQLGPS(0.003)S(0.997)PEQLAAGAEEGGGPR	TG_NT-TG_EE	0.00409057	0.199827	0.0204706	7	0.984239
O35344_RNVPQEES(1)LEDSDVDADFK	TG_NT-TG_EE	-0.313349	0.218004	-1.43736	7	0.193773
O35344_RNVPQEESLEDS(1)DVDADFK	TG_NT-TG_EE	0.136077	0.317765	0.428231	7	0.68135
O35526_HSAILAS(1)PNPDEK	TG_NT-TG_EE	-0.192742	0.145314	-1.32639	8	0.221326
O35526_TAKDS(1)DDDDDVTVTVDR	TG_NT-TG_EE	-0.748993	0.428355	-1.74853	8	0.118497
O35607_LNINS(0.169)S(0.831)PDEHEPLLR	TG_NT-TG_EE	-0.250917	0.104319	-2.40529	6	0.0529122
O35607_LNINS(0.868)S(0.132)PDEHEPLLR	TG_NT-TG_EE	-0.149875	0.125484	-1.19437	7	0.271229
O35609_KLS(1)PTEPR	TG_NT-TG_EE	-0.0177321	0.226394	-0.0783244	8	0.939494
O35621_TVGHSVVS(1)PQDTVQR	TG_NT-TG_EE	0.19315	0.284746	0.678325	4	0.53478
O35691_EAGIVHS(1)DAEK	TG_NT-TG_EE	-0.422121	0.280855	-1.50298	4	0.207268
O35927_ALQS(1)PEHHIDPIYEDR	TG_NT-TG_EE	-0.619774	0.607366	-1.02043	8	0.337388
O35927_GGS(1)PLTTT(0.002)QGGS(0.997)PT(0.001)K	TG_NT-TG_EE	0.158802	0.370118	0.429057	6	0.68286
O35954_S(0.014)S(0.014)T(0.014)EARPGT(0.226)S(0.226)T(0.226)AGT(0.281)PDGPEAPPGPDAS(0.999)PDAS(0.001)FGK	TG_NT-TG_EE	0.109171	0.255384	0.427476	6	0.683949
O54774_HS(0.003)S(0.997)LPT(0.091)ES(0.909)DEDIAPAQR	TG_NT-TG_EE	-0.470122	0.465561	-1.0098	6	0.351567
O54774_HSSLPTES(1)DEDIAPAQR	TG_NT-TG_EE	-0.0838396	0.188691	-0.444321	8	0.668584
O54774_VDIITEEMPENALPS(1)DEDDKDPNDPYR	TG_NT-TG_EE	-0.103232	0.247459	-0.417167	7	0.689052
O54829_S(0.069)HS(0.069)PT(0.748)HT(0.057)PT(0.057)PETKPPTEDELHQQIK	TG_NT-TG_EE	1.16136	0.986093	1.17774	6	0.283493
O54829_S(0.2)HS(0.206)PT(0.631)HT(0.73)PT(0.229)PET(0.004)KPPTEDELHQQIK	TG_NT-TG_EE	0.447089	0.249402	1.79264	4	0.147497
O54829_S(0.21)HS(0.731)PT(0.053)HT(0.004)PT(0.002)PETKPPTEDELHQQIK	TG_NT-TG_EE	-0.935384	0.576065	-1.62375	7	0.148458
O54991_DQNLPQILEES(0.034)RS(0.966)E	TG_NT-TG_EE	0.0370611	0.169727	0.218358	8	0.832618
O55003_NSTLS(1)EEDYIER	TG_NT-TG_EE	0.382096	0.217239	1.75887	7	0.122003
O55022_EGEEPT(0.999)VYS(0.001)DDEEPKDETARK	TG_NT-TG_EE	-0.833404	1.61795	-0.5151	7	0.622345
O55022_EGEEPTVYS(1)DDEEPKDETAR	TG_NT-TG_EE	-0.348299	0.356879	-0.975957	8	0.35767
O55091_TEEVEVES(1)EEDPILEHPPENPVK	TG_NT-TG_EE	-0.892916	0.354672	-2.51758	5	0.0533319
O55131_ILEQQNS(0.004)S(0.001)RT(0.995)LEK	TG_NT-TG_EE	-0.552406	0.470207	-1.17481	6	0.284577
O55131_S(1)PLAQMEEERR	TG_NT-TG_EE	0.539282	1.0309	0.523119	7	0.617037
O55131_STLINSLFLT(0.006)DLYS(0.994)PEYPGPSHR	TG_NT-TG_EE	-0.215639	0.24798	-0.869582	7	0.41335
O55143_EFDELSPS(1)AQR	TG_NT-TG_EE	0.196531	0.128791	1.52598	7	0.170848
O70166_DAS(1)LEELQK	TG_NT-TG_EE	0.263597	0.148769	1.77185	6	0.1268
O70310_S(0.002)GLS(0.998)PANDTGAK	TG_NT-TG_EE	0.218726	0.13449	1.62634	6	0.155002
O70343_ARYSECSGTQGSHS(0.997)T(0.003)K	TG_NT-TG_EE	-0.0109736	0.14087	-0.0778988	6	0.940441
O70439_EFGSLPT(0.657)T(0.333)PS(0.01)EQR	TG_NT-TG_EE	0.185547	0.222181	0.835118	7	0.431228
O88447_KYDDDIS(1)PSEDK	TG_NT-TG_EE	-0.194266	0.135314	-1.43566	8	0.189021
O88447_VDS(1)PTVTTTLK	TG_NT-TG_EE	-0.195743	0.239467	-0.817413	8	0.437357
O88448_VDS(1)PTVNTTLR	TG_NT-TG_EE	0.573057	0.3702	1.54797	5	0.182308
O88485_ETQTPLATHQS(1)EEDEEDEEMVEPK	TG_NT-TG_EE	0.6624	0.460655	1.43795	7	0.193611
O88532_RRDS(1)DGVDGFEAEGK	TG_NT-TG_EE	-0.63282	0.550495	-1.14955	6	0.29408
O88587_AVYQGPGS(0.011)S(0.989)PVK	TG_NT-TG_EE	0.312967	0.311813	1.0037	8	0.344912
O88643_SVIEPLPVT(0.997)PT(0.003)R	TG_NT-TG_EE	1.35546	0.48327	2.80477	5	0.0377806
O88703_GAASGPSAAEEAGS(1)EEAGPAGEPR	TG_NT-TG_EE	0.343739	0.398575	0.862418	6	0.421584
O88703_PLVGPLALGS(1)PR	TG_NT-TG_EE	0.150507	0.222154	0.67749	8	0.517205
O88703_RAPPGPLPPAASPGPPAAS(0.999)PPAAPS(0.199)S(0.802)PR	TG_NT-TG_EE	0.00677675	0.268484	0.0252408	5	0.980839
O88703_RAPPGPLPPAASPGPPAAS(1)PPAAPS(0.302)S(0.698)PR	TG_NT-TG_EE	0.0594723	0.18624	0.319332	7	0.758793
O88737_FS(1)PIEEAK	TG_NT-TG_EE	0.0440895	0.396568	0.111178	8	0.914214
O88737_GYSYFT(0.002)GS(0.041)S(0.956)PPLSPSTPSESPTFSPGK	TG_NT-TG_EE	0.367291	0.487566	0.753317	8	0.472844
O88737_HSYS(1)LGFADGR	TG_NT-TG_EE	0.231489	0.276162	0.838238	7	0.429587
O88737_IS(0.996)KFS(0.004)PIEEAK	TG_NT-TG_EE	0.202843	0.138962	1.4597	8	0.182495
O88737_LHS(0.004)S(0.994)PVS(0.001)STLTSK	TG_NT-TG_EE	0.326979	0.306284	1.06757	5	0.334526
O88737_S(0.008)LS(0.992)DPKPLSPTAEESAK	TG_NT-TG_EE	-0.396093	0.708612	-0.55897	8	0.591481
O88737_S(0.012)QGS(0.985)FEY(0.003)QDTQDHDYGGR	TG_NT-TG_EE	0.243249	0.373621	0.651058	7	0.535788
O88737_S(0.034)LS(0.966)DPKPLS(0.999)PT(0.001)AEESAK	TG_NT-TG_EE	0.168008	0.260955	0.643821	8	0.537707
O88737_S(0.859)LS(0.141)DPKPLS(0.837)PT(0.163)AEESAK	TG_NT-TG_EE	-0.0149694	0.232561	-0.0643674	7	0.950477
O88737_SQAS(1)EEESPVSPLGR	TG_NT-TG_EE	-0.0702459	0.55109	-0.127467	8	0.901716
O88737_SQASEEESPVS(1)PLGRPR	TG_NT-TG_EE	0.0995877	0.43736	0.227702	8	0.82559
O88746_AADRLPNLAS(0.076)PS(0.916)AEGPPRPS(0.004)PGT(0.005)APR	TG_NT-TG_EE	0.106366	0.267504	0.397623	5	0.707316
O88746_LPNLAS(0.938)PS(0.061)AEGPPRPS(0.001)PGT(0.001)APR	TG_NT-TG_EE	-0.550267	0.617548	-0.891051	6	0.407211
O88935_ASTAAPVASPAAPS(0.999)PGS(0.001)SGGGGFFSSLSNAVK	TG_NT-TG_EE	-0.261155	0.714239	-0.365641	7	0.725432
O88935_DAS(1)PGRGSHSQSSSPGALTLGR	TG_NT-TG_EE	-1.30369	0.759623	-1.71623	8	0.124455
O88935_GS(0.012)HS(0.986)QS(0.017)S(0.113)S(0.872)PGALT(0.001)LGR	TG_NT-TG_EE	-0.671639	0.51295	-1.30937	8	0.226763
O88935_GSHSQSS(0.043)S(0.957)PGALTLGR	TG_NT-TG_EE	0.455034	1.15732	0.39318	7	0.705886
O88935_LPS(0.009)PT(0.068)AAPQQS(0.835)AS(0.089)QATPVTQGQGR	TG_NT-TG_EE	-0.110745	0.810896	-0.136571	5	0.896699
O88935_LPS(0.066)PT(0.809)AAPQQS(0.107)AS(0.018)QATPVTQGQGR	TG_NT-TG_EE	1.18875	1.14423	1.03891	4	0.357519
O88935_PQLAQKPS(1)QDVPPPITAAAGGPPHPQLNK	TG_NT-TG_EE	1.12078	0.421512	2.65894	7	0.032517
O88935_PQPPPPPPS(0.996)AAS(0.004)PGATPGSATASAER	TG_NT-TG_EE	-0.803647	0.51644	-1.55613	6	0.170681
O88935_QS(0.001)RPVAGGPGAPPAARPPAS(0.999)PS(1)PQR	TG_NT-TG_EE	-0.415353	0.715149	-0.580792	8	0.577371
O88935_S(0.133)QS(0.859)LT(0.007)NAFNLPEPAPPRPSLSQDEVK	TG_NT-TG_EE	0.549811	0.282597	1.94556	5	0.109289
P02088_GTFAS(0.998)LS(0.002)ELHCDK	TG_NT-TG_EE	0.409575	0.52023	0.787296	4	0.475138
P05063_GILAADESVGS(1)MAK	TG_NT-TG_EE	0.257616	0.342059	0.753134	7	0.475931
P05064_GILAADES(0.95)T(0.049)GS(0.001)IAK	TG_NT-TG_EE	0.0527012	0.194887	0.27042	8	0.793683
P05064_GILAADESTGS(1)IAK	TG_NT-TG_EE	0.141933	0.199012	0.713189	6	0.502512
P05480_S(1)LEPSENVHGAGGAFPASQTPSK	TG_NT-TG_EE	-0.33162	0.233116	-1.42255	8	0.192665
P06837_AAQPPTET(0.001)AES(0.022)S(0.978)QAEEEK	TG_NT-TG_EE	-0.229876	0.217642	-1.05621	7	0.325955
P06837_KEGDGS(0.999)ATT(0.001)DAAPAT(0.266)S(0.734)PK	TG_NT-TG_EE	0.0817682	1.18172	0.069194	5	0.947517
P06837_KEGDGSATTDAAPAT(0.986)S(0.014)PK	TG_NT-TG_EE	-0.302693	1.76329	-0.171664	7	0.868559
P06837_KEGDGSATTDAAPATS(1)PK	TG_NT-TG_EE	0.280357	0.877319	0.319561	8	0.757487
P06837_QADVPAAVTDAAAT(0.002)T(0.998)PAAEDAAT(0.001)K	TG_NT-TG_EE	-0.0738029	0.350737	-0.210422	7	0.839332
P07901_ES(1)DDKPEIEDVGSDEEEEEKK	TG_NT-TG_EE	-1.17125	0.667702	-1.75415	6	0.129942
P07901_EVS(1)DDEAEEKEEKEEEK	TG_NT-TG_EE	-0.685288	0.933873	-0.733813	8	0.484011
P07901_PEIEDVGS(1)DEEEEEKK	TG_NT-TG_EE	-0.337232	0.357004	-0.944617	8	0.372505
P08551_DEPPS(1)EGEAEEEEK	TG_NT-TG_EE	-0.425408	0.391432	-1.0868	8	0.308783
P08553_AEEEGGS(1)EEEGSDRSPQESK	TG_NT-TG_EE	-0.24561	1.28124	-0.191697	4	0.857317
P08553_EEEPEAEKS(1)PVKS(1)PEAKEEEEEGEK	TG_NT-TG_EE	-0.286214	0.562485	-0.508838	8	0.624599
P08553_S(1)PEAKEEEEEGEKEEEEEGQEEEEEEDEGVK	TG_NT-TG_EE	-0.205719	0.58177	-0.353609	8	0.73277
P08553_S(1)PVEEVKPKPEAK	TG_NT-TG_EE	-0.194995	0.281034	-0.693847	8	0.507421
P09405_NLS(1)FNITEDELK	TG_NT-TG_EE	-0.283863	0.448593	-0.632785	6	0.550214
P09411_ALES(1)PERPFLAILGGAK	TG_NT-TG_EE	-0.436467	0.210175	-2.07668	8	0.0714833
P09470_GPQFGS(1)EVELR	TG_NT-TG_EE	-0.339322	0.296526	-1.14433	6	0.296077
P0C7L0_AQLVS(1)PPAPPTK	TG_NT-TG_EE	-0.168644	0.150966	-1.11709	7	0.300824
P0C7L0_GGNT(1)PPALGDLFAGGFPVLRPAGQR	TG_NT-TG_EE	-0.181138	0.212437	-0.852667	8	0.418638
P10637_HLSNVS(0.001)S(0.003)T(0.025)GS(0.97)IDMVDS(0.002)PQLATLADEVSASLAK	TG_NT-TG_EE	-0.584782	0.404692	-1.44501	6	0.198582
P10637_IGS(1)LDNITHVPGGGNK	TG_NT-TG_EE	0.666382	0.254809	2.61522	5	0.0473702
P10637_SGYSSPGS(0.997)PGT(0.003)PGSR	TG_NT-TG_EE	0.00155092	0.12324	0.0125845	8	0.990267
P10637_SPVVS(1)GDT(0.999)S(0.001)PR	TG_NT-TG_EE	2.47	1.09019	2.26566	8	0.0532499
P10637_SPVVSGDT(0.034)S(0.966)PR	TG_NT-TG_EE	-1.01711	1.77529	-0.572928	7	0.584619
P10637_SRT(1)PSLPTPPTR	TG_NT-TG_EE	0.479125	0.58232	0.822787	7	0.437756
P10637_T(1)PPGSGEPPK	TG_NT-TG_EE	-0.156347	0.163698	-0.955096	8	0.367495
P10637_TDHGAEIVYKS(1)PVVS(0.008)GDT(0.908)S(0.084)PR	TG_NT-TG_EE	-0.104939	0.318472	-0.329509	8	0.750233
P10637_TPS(1)LPTPPTR	TG_NT-TG_EE	0.232751	0.234949	0.990645	8	0.350872
P10637_VAVVRT(1)PPKS(0.607)PS(0.368)AS(0.025)K	TG_NT-TG_EE	0.289093	0.221836	1.30318	8	0.228767
P10637_VAVVRT(1)PPKS(0.988)PS(0.011)AS(0.001)K	TG_NT-TG_EE	0.490104	0.624629	0.784632	7	0.458395
P11499_EIS(1)DDEAEEEKGEKEEEDKEDEEK	TG_NT-TG_EE	-0.319471	0.425735	-0.750399	8	0.474504
P11499_PKIEDVGS(1)DEEDDSGK	TG_NT-TG_EE	-1.45088	0.687182	-2.11135	8	0.0677307
P11798_ES(0.001)S(0.003)ES(0.995)T(0.001)NTTIEDEDTK	TG_NT-TG_EE	0.213648	0.451531	0.473165	6	0.652819
P11798_ESSES(0.001)TNT(0.96)T(0.038)IEDEDTK	TG_NT-TG_EE	-0.457848	0.179031	-2.55737	5	0.0508089
P11798_KNDGVKES(0.061)S(0.928)ES(0.008)T(0.001)NTT(0.001)IEDEDTK	TG_NT-TG_EE	0.241752	0.607777	0.397764	4	0.711119
P11798_KNDGVKES(0.986)S(0.014)ESTNTTIEDEDTK	TG_NT-TG_EE	0.449356	0.778077	0.577521	8	0.579474
P11798_S(0.973)T(0.027)VASCMHR	TG_NT-TG_EE	-0.730705	0.830991	-0.879317	7	0.408399
P12367_RVS(1)VCAETFNPDEEEEDNDPR	TG_NT-TG_EE	0.354232	0.689068	0.514074	8	0.621095
P12961_SVPHFS(1)EEEK	TG_NT-TG_EE	0.0479534	0.268709	0.178458	8	0.8628
P13595_AAFS(1)KDES(1)KEPIVEVR	TG_NT-TG_EE	0.164721	0.66442	0.247917	6	0.812465
P13595_ASPAPTPTPAGAAS(1)PLAAVAAPATDAPQAK	TG_NT-TG_EE	0.619853	0.531727	1.16574	6	0.287961
P13595_DES(1)KEPIVEVR	TG_NT-TG_EE	-0.308579	0.180574	-1.70888	8	0.12585
P13595_GVTAS(0.002)S(0.001)S(0.02)S(0.977)PAS(0.001)APK	TG_NT-TG_EE	-0.149331	0.315083	-0.47394	7	0.649969
P13595_NPPEAATAPAS(1)PK	TG_NT-TG_EE	-0.114577	0.1655	-0.692306	8	0.508338
P14152_KLS(1)SAMSAAK	TG_NT-TG_EE	0.000777626	0.163643	0.00475198	8	0.996325
P14873_ADS(0.985)RES(0.015)LKPATKPVASK	TG_NT-TG_EE	-0.813004	1.57844	-0.515068	7	0.622367
P14873_AS(0.793)LS(0.207)PMDEPVPDSES(1)PVEK	TG_NT-TG_EE	-0.381407	0.419732	-0.908693	8	0.390066
P14873_ASLS(1)PMDEPVPDSESPVEK	TG_NT-TG_EE	0.192509	0.218205	0.882238	8	0.403377
P14873_DLTGQVPT(1)PPVK	TG_NT-TG_EE	0.0502891	0.301721	0.166674	6	0.873102
P14873_DVMSDETNNEETES(0.998)PS(0.001)QEFVNITK	TG_NT-TG_EE	0.184759	0.240505	0.768214	8	0.46443
P14873_DVSDERLS(1)PAK	TG_NT-TG_EE	-0.0688948	0.238293	-0.289118	8	0.779842
P14873_DYNASAS(0.017)T(0.935)IS(0.037)PPS(0.009)S(0.002)MEEDK	TG_NT-TG_EE	-1.16451	0.254016	-4.5844	6	0.00375311
P14873_DYNASAST(0.001)IS(0.969)PPS(0.026)S(0.004)MEEDK	TG_NT-TG_EE	0.160827	0.708933	0.226858	4	0.831656
P14873_ES(0.202)S(0.798)PLYSPGFSDSTSAAK	TG_NT-TG_EE	0.631556	0.777479	0.812313	5	0.453535
P14873_ESSPLYS(1)PGFSDSTSAAK	TG_NT-TG_EE	-0.556905	0.380863	-1.46222	4	0.217498
P14873_ETAAAHQASS(0.006)S(0.994)PPIDAATAEPYGFR	TG_NT-TG_EE	-0.366115	1.53812	-0.238027	4	0.823556
P14873_GEAEQS(1)EEEGEEEDKAEDAR	TG_NT-TG_EE	0.163849	0.528108	0.310257	8	0.764294
P14873_IAELEEERS(0.998)QGS(0.001)TSNSDWMK	TG_NT-TG_EE	0.196043	0.463584	0.422885	8	0.683517
P14873_LGGDVS(1)PTQIDVSQFGSFK	TG_NT-TG_EE	0.121841	0.255814	0.476289	8	0.646605
P14873_MSISEGTVS(1)DK	TG_NT-TG_EE	0.482335	0.343729	1.40324	8	0.198146
P14873_PLAAS(1)PKPGALK	TG_NT-TG_EE	-0.142701	1.20283	-0.118638	8	0.908487
P14873_QGFPDRES(0.996)PVS(0.004)DLTSTGLYQDK	TG_NT-TG_EE	0.240745	0.311818	0.77207	7	0.465335
P14873_RES(1)VVSGDDRAEEDMDDVLEK	TG_NT-TG_EE	-0.00111258	0.343085	-0.00324287	8	0.997492
P14873_RESVVS(1)GDDRAEEDMDDVLEK	TG_NT-TG_EE	-0.0827209	0.3917	-0.211184	8	0.838024
P14873_S(0.5)VS(0.5)PGVTQAVVEEHCAS(1)PEEK	TG_NT-TG_EE	0.0409729	0.286121	0.143201	8	0.889672
P14873_S(0.922)S(0.078)HLPTEVTEK	TG_NT-TG_EE	0.477137	0.417105	1.14392	5	0.304448
P14873_S(1)PCDSGYSYETIEK	TG_NT-TG_EE	0.649438	0.46869	1.38565	8	0.203258
P14873_S(1)PDTSAYCYETMEK	TG_NT-TG_EE	-0.104356	0.294175	-0.35474	8	0.731954
P14873_SDIS(1)PLTPR	TG_NT-TG_EE	-0.144202	0.146639	-0.983379	8	0.354222
P14873_SEQSS(0.001)MS(0.001)IEFGQES(0.998)PEHS(0.001)LAMDFSR	TG_NT-TG_EE	0.619614	0.387407	1.59939	5	0.17063
P14873_SPSLS(1)PSPPS(1)PIEK	TG_NT-TG_EE	-0.409286	0.786856	-0.520154	8	0.61704
P14873_SVSPGVT(0.999)QAVVEEHCAS(0.001)PEEK	TG_NT-TG_EE	-0.0230528	0.173322	-0.133005	6	0.898538
P14873_T(1)PEDGGYTCEITEK	TG_NT-TG_EE	0.219598	0.194175	1.13093	8	0.290847
P14873_T(1)PEEGGYSYEISEK	TG_NT-TG_EE	-0.260898	1.19297	-0.218696	8	0.832363
P14873_TLEVVS(0.98)PS(0.018)QS(0.001)VT(0.001)GSAGHTPYYQSPTDEK	TG_NT-TG_EE	-0.360118	0.490824	-0.7337	7	0.486973
P14873_VLS(1)PLRS(1)PPLLGSESPYEDFLSADSK	TG_NT-TG_EE	-0.182365	0.20667	-0.882399	8	0.403295
P14873_VQSLEGEKLS(1)PK	TG_NT-TG_EE	-0.131838	0.221442	-0.595362	8	0.568057
P16014_ADAHS(1)MELEEK	TG_NT-TG_EE	-0.0419482	0.135913	-0.308641	8	0.765479
P16014_EGVDDQESLRPSNQQAS(1)K	TG_NT-TG_EE	0.238967	0.650406	0.367412	5	0.72835
P16014_SSYEGHPLS(1)EER	TG_NT-TG_EE	0.0128418	0.558928	0.0229758	6	0.982415
P16014_WAS(0.034)S(0.966)REDAGAPVEDSQGQTK	TG_NT-TG_EE	0.2767	0.29826	0.927713	8	0.380694
P16014_WAS(0.748)S(0.252)REDAGAPVEDSQGQTK	TG_NT-TG_EE	-0.106394	0.291884	-0.364509	8	0.724925
P16014_WT(0.004)EGGGHS(0.99)REGVDDQES(0.003)LRPS(0.003)NQQASK	TG_NT-TG_EE	0.591067	0.578151	1.02234	5	0.353512
P16054_EEPILT(1)LVDEAIIK	TG_NT-TG_EE	-0.720983	0.25928	-2.78071	8	0.0238982
P16054_GFS(1)YFGEDLMP	TG_NT-TG_EE	-0.233982	0.336425	-0.695495	8	0.506442
P16054_LAAGAES(1)PQPASGNSPSEDDR	TG_NT-TG_EE	-0.246904	0.351725	-0.70198	8	0.5026
P16054_LAAGAESPQPASGNS(1)PSEDDR	TG_NT-TG_EE	-0.10593	0.202952	-0.521946	8	0.615847
P16054_S(1)APTSPCDQELK	TG_NT-TG_EE	0.319553	0.231428	1.38079	8	0.20469
P16054_SAPT(0.001)S(0.999)PCDQELK	TG_NT-TG_EE	-0.0113397	0.278504	-0.0407166	8	0.96852
P16283_FSIGS(1)DEDDSPGLPVK	TG_NT-TG_EE	-0.343408	0.152642	-2.24975	7	0.0592197
P16330_NQWQLS(1)ADDLKK	TG_NT-TG_EE	-0.234814	0.590736	-0.397495	5	0.707405
P16546_KLDPAQS(0.007)AS(0.993)RENLLEEQGSIALR	TG_NT-TG_EE	0.371951	1.21978	0.304934	8	0.768199
P16546_KLDPAQS(0.891)AS(0.109)RENLLEEQGSIALR	TG_NT-TG_EE	-2.8486	1.08001	-2.63757	7	0.0335418
P16546_WRS(1)LQQLAEER	TG_NT-TG_EE	0.813435	0.757485	1.07386	5	0.331953
P17182_YDLDFKS(1)PDDPSR	TG_NT-TG_EE	1.45312	0.908372	1.5997	8	0.148333
P17183_YDLDFKS(1)PADPSR	TG_NT-TG_EE	0.107349	0.13333	0.805141	5	0.457301
P18581_NLS(1)LPFILHEK	TG_NT-TG_EE	-0.108598	0.243138	-0.44665	6	0.670796
P19246_EDIKPPAEAKS(1)PEK	TG_NT-TG_EE	0.272913	0.371689	0.734251	8	0.483758
P19246_EEEEGAAAT(0.001)S(0.999)PPAEEAASPEK	TG_NT-TG_EE	0.029471	0.427422	0.0689506	8	0.946721
P19246_HPTDIRPPEQVKS(1)PAK	TG_NT-TG_EE	0.436096	0.923962	0.471985	7	0.651296
P19246_IGFGPS(1)PFSLTEGLPK	TG_NT-TG_EE	-0.00672635	0.241308	-0.0278745	8	0.978445
P19246_S(0.023)PGEAKS(0.977)PAEPKS(1)PAEPKS(1)PAEAK	TG_NT-TG_EE	-0.0691943	0.490874	-0.140962	8	0.891385
P19246_S(0.955)PS(0.045)EAKS(1)PAEAKS(1)PAEAK	TG_NT-TG_EE	0.160113	0.884655	0.180989	7	0.861505
P19246_S(1)PAAVKS(1)PAEAKS(1)PAAVK	TG_NT-TG_EE	0.217004	0.50535	0.429413	6	0.682615
P19246_S(1)PAEAKS(0.999)PAT(0.001)VK	TG_NT-TG_EE	1.02218	0.991632	1.0308	8	0.332787
P19246_S(1)PAEAKS(1)PAEAKS(0.951)PAT(0.049)VK	TG_NT-TG_EE	-0.311987	0.520445	-0.599462	6	0.570792
P19246_S(1)PAEAKS(1)PAEAKS(1)PAEAKS(1)PAEAK	TG_NT-TG_EE	0.160113	0.884655	0.180989	7	0.861505
P19246_S(1)PAEAKS(1)PAEVKS(1)PGEAK	TG_NT-TG_EE	-0.349163	0.333313	-1.04755	8	0.325459
P19246_S(1)PAEAKS(1)PATVK	TG_NT-TG_EE	1.02218	0.991632	1.0308	8	0.332787
P19246_S(1)PAEPKS(1)PAEPKS(1)PAEAK	TG_NT-TG_EE	-0.143032	0.481176	-0.297255	8	0.773844
P19246_S(1)PAEPKS(1)PATVK	TG_NT-TG_EE	-0.131908	0.392044	-0.336461	8	0.745179
P19246_S(1)PAEVKS(1)PAEAKS(1)PAEVK	TG_NT-TG_EE	0.140263	0.854371	0.164171	8	0.873669
P19246_S(1)PAEVKS(1)PGEAK	TG_NT-TG_EE	-0.272685	0.374666	-0.727808	8	0.487483
P19246_S(1)PEAQT(1)PVQEEAK	TG_NT-TG_EE	0.00065752	0.186397	0.00352753	8	0.997272
P19246_S(1)PGEAKS(1)PAAVKS(1)PAEAK	TG_NT-TG_EE	0.431741	0.776386	0.556091	8	0.593357
P19246_S(1)PGEAKS(1)PAEAKS(1)PAEAK	TG_NT-TG_EE	-0.296863	0.689911	-0.430292	8	0.67834
P19246_S(1)PGEAKS(1)PAEPKS(1)PAEAK	TG_NT-TG_EE	0.135485	0.691711	0.195869	8	0.849597
P19246_S(1)PIEVKS(1)PEK	TG_NT-TG_EE	-0.0395151	0.409032	-0.0966065	8	0.925415
P20065_NPLPS(0.004)KET(0.996)IEQEK	TG_NT-TG_EE	0.0974062	0.14442	0.674465	6	0.525136
P20357_APHWTSASLTEAAAHPHS(1)PEMK	TG_NT-TG_EE	-0.472325	0.381372	-1.23849	8	0.250642
P20357_DGS(1)PDAPAT(1)PEKEEVAFSEYK	TG_NT-TG_EE	-0.197412	0.242798	-0.813072	8	0.439702
P20357_EAS(1)PPTSADK	TG_NT-TG_EE	-1.15291	1.15087	-1.00177	4	0.373143
P20357_EES(0.996)YES(0.003)S(0.001)GEHESLTMESLKPDEGKK	TG_NT-TG_EE	-0.0969514	0.301533	-0.321529	7	0.757198
P20357_GSAQESLDTIS(1)PK	TG_NT-TG_EE	0.0875937	0.101304	0.864659	8	0.412401
P20357_KET(0.002)S(0.998)PETSLIQDEVALK	TG_NT-TG_EE	0.24518	0.474357	0.516869	7	0.621172
P20357_KET(0.807)S(0.191)PET(0.001)SLIQDEVALK	TG_NT-TG_EE	0.711386	0.610632	1.165	4	0.308758
P20357_LDTVLEKS(1)EEHIDSK	TG_NT-TG_EE	0.388968	0.423232	0.919042	6	0.39352
P20357_SGTSTPTTPGSTAITPGT(1)PPSYSSR	TG_NT-TG_EE	0.220508	0.121316	1.81763	8	0.106638
P20357_TGVIQT(0.001)S(0.005)T(0.015)EQS(0.612)FS(0.367)K	TG_NT-TG_EE	0.00761934	0.394012	0.0193379	8	0.985045
P20357_VAIIRT(1)PPKS(1)PAT(1)PK	TG_NT-TG_EE	0.346096	0.302458	1.14428	8	0.285589
P20357_VDHGAEIITQS(1)PSR	TG_NT-TG_EE	0.406052	0.637452	0.636992	8	0.541925
P20357_VTDGIS(0.001)KS(0.999)PEK	TG_NT-TG_EE	-0.32003	0.308924	-1.03595	8	0.330521
P21619_RLETEDTSGS(1)PSR	TG_NT-TG_EE	0.36586	0.899937	0.40654	8	0.695004
P26361_Y(1)KS(1)VVKACQLQQDIT(1)K	TG_NT-TG_EE	0.190872	0.712757	0.267793	7	0.796578
P26645_AEDGAAPS(0.016)PS(0.019)S(0.023)ET(0.943)PK	TG_NT-TG_EE	-1.60662	1.07918	-1.48875	7	0.180161
P26645_AEDGAAPS(0.984)PS(0.013)S(0.003)ETPK	TG_NT-TG_EE	-0.931686	1.0133	-0.919458	8	0.384741
P26645_EAAEAEPAEPS(0.013)S(0.987)PAAEAEGASASSTSSPK	TG_NT-TG_EE	0.249977	0.351803	0.710559	8	0.497546
P26645_EEPASGSAAT(0.999)PAAAEK	TG_NT-TG_EE	-0.23351	0.270103	-0.864522	7	0.415941
P26645_GEATAERPGEAAVAS(0.001)S(0.996)PS(0.003)K	TG_NT-TG_EE	-0.402229	0.455584	-0.882888	8	0.403047
P26645_GEATAERPGEAAVASS(0.002)PS(0.998)K	TG_NT-TG_EE	-0.249216	0.279783	-0.890748	8	0.39906
P26645_KES(1)GEGAEAEGATAEGAK	TG_NT-TG_EE	-0.183073	0.275705	-0.664017	8	0.525351
P26645_LSGFS(1)FKK	TG_NT-TG_EE	0.206485	0.226906	0.910006	8	0.389414
P26883_GVQVETIS(1)PGDGR	TG_NT-TG_EE	0.108315	0.163825	0.661163	8	0.527086
P27546_AAVGVTGNDITTPPNKEPPPS(1)PEKK	TG_NT-TG_EE	0.136634	0.585081	0.23353	8	0.821215
P27546_DMS(1)PSAETEAPLAK	TG_NT-TG_EE	-0.950842	0.557436	-1.70574	8	0.126449
P27546_LATTVS(1)APDLK	TG_NT-TG_EE	0.0835014	0.175028	0.477073	8	0.64607
P27546_RNT(0.059)T(0.941)PTGAAPPAGMTSTR	TG_NT-TG_EE	0.128899	0.409577	0.314712	7	0.762154
P27546_VGS(1)LDNVGHLPAGGAVK	TG_NT-TG_EE	0.204763	0.135689	1.50906	7	0.175024
P28028_RDS(0.04)S(0.959)DDWEIPDGQITVGQR	TG_NT-TG_EE	0.295055	0.240727	1.22568	6	0.266241
P28028_RDS(0.999)S(0.001)DDWEIPDGQITVGQR	TG_NT-TG_EE	-0.355611	0.505726	-0.70317	4	0.520722
P28028_S(0.055)S(0.012)S(0.929)APNVHINT(0.004)IEPVNIDEK	TG_NT-TG_EE	-0.0713339	0.396071	-0.180104	8	0.86155
P28028_SAS(1)EPSLNR	TG_NT-TG_EE	0.0900306	0.185801	0.484553	8	0.640981
P28652_ESSDSTNT(0.004)T(0.996)IEDEDAK	TG_NT-TG_EE	0.0925836	0.237527	0.389781	5	0.712749
P28661_VARPQILEPRPQS(1)PDLCDDDVEFR	TG_NT-TG_EE	-0.370926	0.577663	-0.642115	8	0.538759
P28667_AAAT(1)PESQEPQAK	TG_NT-TG_EE	-0.222248	0.406546	-0.546674	8	0.599515
P28667_GDVTAEEAAGAS(1)PAK	TG_NT-TG_EE	0.104916	0.207145	0.506489	8	0.626174
P28667_LSGLS(1)FK	TG_NT-TG_EE	0.289081	0.424425	0.681113	6	0.521206
P28738_PIRPGHYPAS(0.984)S(0.016)PTAVHAVR	TG_NT-TG_EE	-0.114629	0.378642	-0.302737	8	0.769813
P28867_NLIDSMDQEAFHGFS(1)FVNPK	TG_NT-TG_EE	-0.175075	0.461916	-0.379019	4	0.723935
P28867_PQLS(0.997)FS(0.003)DK	TG_NT-TG_EE	0.219033	0.329743	0.664253	8	0.525207
P29699_VMHTQCHSTPDS(1)AEDVRK	TG_NT-TG_EE	-1.20196	1.99443	-0.602657	6	0.568799
P31324_RAS(1)VCAEAYNPDEEEDDAESR	TG_NT-TG_EE	-0.10409	0.46201	-0.225297	8	0.827397
P31648_VADGQIS(0.788)T(0.197)EVS(0.014)EAPVAS(0.001)DKPK	TG_NT-TG_EE	-0.16322	0.330127	-0.494417	6	0.638591
P31650_AAEEARGS(0.998)ET(0.002)LGGGGGGAAGTR	TG_NT-TG_EE	-0.649494	0.33607	-1.93262	7	0.0945575
P33173_DVLS(1)PLRPSR	TG_NT-TG_EE	0.211766	0.401973	0.526816	7	0.614598
P33173_S(0.002)GT(0.039)S(0.958)QEELR	TG_NT-TG_EE	-0.182999	0.265269	-0.689861	5	0.520987
P33173_S(0.983)DS(0.017)LILDHQWELEK	TG_NT-TG_EE	-0.289365	0.213829	-1.35325	8	0.212971
P33175_PVRPGHYPAS(0.001)S(0.998)PT(0.001)NPY(0.001)GTR	TG_NT-TG_EE	-0.180396	0.459203	-0.392845	6	0.708011
P35436_KMPS(0.998)IES(0.002)DV	TG_NT-TG_EE	0.915536	0.444567	2.05939	4	0.108528
P35486_YGMGT(0.204)S(0.796)VER	TG_NT-TG_EE	0.120093	0.643443	0.186642	8	0.856588
P35486_YHGHS(0.999)MS(0.001)DPGVSYR	TG_NT-TG_EE	-1.01122	0.812499	-1.24459	8	0.248508
P35486_YHGHSMS(1)DPGVSYR	TG_NT-TG_EE	-1.33798	1.50076	-0.891539	6	0.406969
P35564_SDAEEDGVTGS(1)QDEEDSKPK	TG_NT-TG_EE	-0.376088	0.721728	-0.521094	8	0.616414
P35802_EEQELHDIHS(0.974)T(0.026)RS(1)K	TG_NT-TG_EE	-1.8483	0.840359	-2.19941	5	0.0791524
P35802_EEQELHDIHS(0.999)T(0.248)RS(0.753)K	TG_NT-TG_EE	-0.577137	0.732312	-0.788103	8	0.453353
P35802_S(1)KEEQELHDIHSTR	TG_NT-TG_EE	0.515697	1.27359	0.404915	7	0.697628
P35802_SKEEQELHDIHS(0.857)T(0.98)RS(0.163)K	TG_NT-TG_EE	-0.746336	1.40471	-0.531309	8	0.609636
P35803_EEQELQDIQS(1)R	TG_NT-TG_EE	0.0625553	0.31742	0.197075	8	0.848684
P36916_REEQT(0.001)DT(0.02)S(0.956)DGES(0.012)VT(0.012)HHIR	TG_NT-TG_EE	-0.980205	0.551802	-1.77637	5	0.135828
P40124_LEAVSHTSDMHCGYGDS(0.998)PS(0.002)K	TG_NT-TG_EE	-0.154333	0.265229	-0.581888	8	0.576668
P40124_PFSAPKPQT(0.004)S(0.984)PS(0.012)PK	TG_NT-TG_EE	-0.392435	0.19155	-2.04874	4	0.109848
P42208_IYHLPDAES(1)DEDEDFK	TG_NT-TG_EE	-0.331556	0.303678	-1.0918	8	0.306706
P42669_GPGLGS(0.848)T(0.13)QGQT(0.021)IALPAQGLIEFR	TG_NT-TG_EE	0.139679	0.131003	1.06623	6	0.327333
P43006_MHDS(0.083)HLS(0.934)S(0.983)DEPK	TG_NT-TG_EE	0.271308	1.45387	0.186611	5	0.859301
P43006_MHDSHLS(0.995)S(0.005)DEPK	TG_NT-TG_EE	-0.338367	0.307712	-1.09962	8	0.303483
P43006_NHRES(0.953)NS(0.047)NQCVYAAHNSVVIDECK	TG_NT-TG_EE	0.674089	0.852784	0.790458	6	0.459354
P43006_SADCS(1)VEEEPWK	TG_NT-TG_EE	0.272746	0.275495	0.990024	7	0.355142
P46096_DQALKDDDAETGLT(1)DGEEK	TG_NT-TG_EE	-0.649365	0.350274	-1.85388	8	0.100875
P46097_GGQDDDDAET(0.037)GLT(0.963)EGEGEGEEEKEPENLGK	TG_NT-TG_EE	-0.029086	0.332541	-0.0874659	7	0.932751
P46460_ENRQS(1)IINPDWNFEK	TG_NT-TG_EE	-0.329109	0.382767	-0.859814	7	0.418362
P47708_WHQLQNENHVS(0.03)S(0.97)D	TG_NT-TG_EE	0.347604	0.573629	0.605973	5	0.570987
P47746_S(1)IIIHTSEDGK	TG_NT-TG_EE	0.0960845	0.107977	0.889861	8	0.399508
P47809_LKIS(1)PEQHWDFTAEDLK	TG_NT-TG_EE	-0.160182	0.367699	-0.435635	8	0.674617
P48437_DRAS(1)PESLDLTR	TG_NT-TG_EE	0.121958	0.286589	0.425551	7	0.683212
P48453_ICS(1)FEEAK	TG_NT-TG_EE	0.582072	0.406928	1.43041	8	0.190475
P48722_LHGRS(1)FDDPIVQTER	TG_NT-TG_EE	-0.237233	0.277033	-0.856335	6	0.424686
P49312_SES(1)PKEPEQLRK	TG_NT-TG_EE	0.0255953	0.202262	0.126545	8	0.902423
P51830_GQGTAS(1)PGSVSDLAQTVK	TG_NT-TG_EE	0.0631149	0.268995	0.234632	6	0.822296
P51859_RAGDVLEDS(1)PK	TG_NT-TG_EE	-0.22037	0.720351	-0.305921	8	0.767475
P52479_LLS(0.999)PT(0.001)HEK	TG_NT-TG_EE	-0.287993	0.393051	-0.732712	7	0.487538
P53986_AAQS(1)PQQHSSGDPTEEESPV	TG_NT-TG_EE	-0.372823	0.421689	-0.884117	5	0.417114
P53986_EDEAS(0.99)T(0.01)DVDEKPK	TG_NT-TG_EE	-0.363669	0.617164	-0.589258	6	0.577186
P53986_SDANTDLIGGS(1)PK	TG_NT-TG_EE	0.0209468	0.134561	0.155668	5	0.882385
P54227_ESVPDFPLS(1)PPK	TG_NT-TG_EE	0.0418935	0.332482	0.126002	8	0.902839
P54227_RAS(1)GQAFELILSPR	TG_NT-TG_EE	-0.0718652	0.276169	-0.260222	7	0.802181
P54227_RASGQAFELILS(1)PR	TG_NT-TG_EE	-0.566097	0.616357	-0.918456	8	0.385234
P54285_VEEHS(1)PLER	TG_NT-TG_EE	-0.142783	0.196498	-0.726637	8	0.488162
P54728_PAQTPVLTS(1)PAPADSTPGDSSR	TG_NT-TG_EE	0.443397	0.408904	1.08435	8	0.309802
P55012_GEGTPAAGDGLGRPLGPT(0.001)PS(0.996)QS(0.003)R	TG_NT-TG_EE	-1.4198	0.582927	-2.43563	8	0.0408417
P55012_GEGTPAAGDGLGRPLGPT(0.04)PS(0.09)QS(0.871)R	TG_NT-TG_EE	-0.288857	0.166668	-1.73313	5	0.143611
P55088_GSYMEVEDNRS(1)QVETEDLILK	TG_NT-TG_EE	-0.0648127	0.437951	-0.147991	8	0.886012
P55288_PGLRPAPNS(1)VDVDDFINTR	TG_NT-TG_EE	-0.182222	0.185725	-0.981139	7	0.35921
P56399_GTGLQPGEEELPDIAPPLVT(1)PDEPK	TG_NT-TG_EE	-0.317846	0.271626	-1.17016	8	0.275612
P56399_SAAES(1)ISESVPVGPK	TG_NT-TG_EE	-0.0345285	0.130949	-0.26368	7	0.799621
P56399_SAAESIS(0.971)ES(0.029)VPVGPK	TG_NT-TG_EE	0.184839	0.360522	0.512698	8	0.622015
P56564_NRDVEMGNS(1)VIEENEMK	TG_NT-TG_EE	0.135893	0.308143	0.441006	8	0.670883
P56695_LNATAS(1)LEQDK	TG_NT-TG_EE	-0.00313611	0.363178	-0.00863519	7	0.993351
P57776_ATAPQTQHVS(1)PMR	TG_NT-TG_EE	-0.117211	0.596829	-0.196389	8	0.849203
P57776_KGATPAEDDEDKDIDLFGS(1)DEEEEDK	TG_NT-TG_EE	-1.14719	0.645903	-1.77611	8	0.113623
P58404_AS(1)PGPGGLSGGESLLVK	TG_NT-TG_EE	0.0989636	0.358003	0.276433	7	0.7902
P58871_ENY(0.001)EDQEPLVGHES(0.986)PIT(0.013)LAAR	TG_NT-TG_EE	0.329195	0.181272	1.81603	7	0.11222
P58871_GEGVS(0.002)QVGPGT(0.998)PPAPES(0.988)PRKPIS(0.012)GVQGNDPGISLPQR	TG_NT-TG_EE	-0.291797	0.365865	-0.797553	5	0.46131
P58871_GEGVS(0.077)QVGPGT(0.925)PPAPES(0.998)PRK	TG_NT-TG_EE	-0.00257676	0.361634	-0.00712531	5	0.99459
P58871_MQAESQS(0.999)PTNVDLEDK	TG_NT-TG_EE	0.187623	0.269944	0.695045	6	0.51303
P58871_RDS(0.999)LGS(0.001)FSTR	TG_NT-TG_EE	-0.250788	0.201759	-1.24301	5	0.268973
P59281_KPS(0.994)S(0.006)ETDIENWASK	TG_NT-TG_EE	0.6115	0.649215	0.941907	5	0.389487
P59648_SELPS(0.825)S(0.175)APGGGGV	TG_NT-TG_EE	0.525373	0.280701	1.87165	8	0.0981583
P59808_S(0.002)HS(0.998)LDDLQGDADVGK	TG_NT-TG_EE	0.547798	0.369536	1.48239	7	0.181796
P60469_GEGPAVPGDT(0.999)PPPT(0.001)PR	TG_NT-TG_EE	-0.0402782	0.0523697	-0.769114	7	0.466978
P60469_RGS(1)ALGPDEAGGELER	TG_NT-TG_EE	-0.161335	0.498819	-0.323433	8	0.75466
P60469_VSSSGLDS(1)LGR	TG_NT-TG_EE	-0.246083	0.259218	-0.949327	7	0.374069
P60904_S(0.001)LS(0.993)T(0.006)SGESLYHVLGLDK	TG_NT-TG_EE	0.511782	0.943534	0.54241	8	0.602314
P61028_GAMGIMLVY(0.998)DIT(0.994)NEKS(0.008)FDNIKNWIR	TG_NT-TG_EE	0.653592	0.617098	1.05914	6	0.330301
P61264_SAKDS(1)DDEEEVVHVDR	TG_NT-TG_EE	-0.113008	0.224521	-0.50333	8	0.628296
P61329_EPS(1)LHEIGEK	TG_NT-TG_EE	-0.571379	0.372965	-1.53199	8	0.164062
P61807_LMTANS(1)PEVHG	TG_NT-TG_EE	0.239697	0.200966	1.19272	5	0.286487
P61979_DYDDMS(1)PR	TG_NT-TG_EE	0.518216	0.349403	1.48315	8	0.176324
P62071_FQEQECPPS(1)PEPTRK	TG_NT-TG_EE	0.11334	0.420177	0.269744	8	0.794185
P62259_AAFDDAIAELDTLS(0.999)EES(0.001)YK	TG_NT-TG_EE	-0.120813	0.155463	-0.777115	8	0.459451
P62482_MYPESTTGS(1)PAR	TG_NT-TG_EE	0.0307715	0.504864	0.0609501	8	0.952894
P62482_RS(0.002)S(0.998)LVITTK	TG_NT-TG_EE	0.0380224	0.233539	0.16281	8	0.874706
P62484_NMAPSQQS(1)PVR	TG_NT-TG_EE	0.345584	0.515372	0.670552	8	0.52139
P62484_TTPPTQKPPS(1)PPMSGK	TG_NT-TG_EE	-0.0647415	0.216429	-0.299134	8	0.772461
P62751_IRT(0.005)S(0.049)PT(0.947)FR	TG_NT-TG_EE	-0.265434	0.209178	-1.26894	5	0.260326
P62983_TLS(1)DYNIQK	TG_NT-TG_EE	0.74524	0.351493	2.12022	7	0.0716986
P62996_RPHT(1)PTPGIYMGR	TG_NT-TG_EE	0.226129	0.363406	0.62225	8	0.551096
P63011_MS(1)ESLDTADPAVTGAK	TG_NT-TG_EE	0.113252	0.135775	0.834113	8	0.428419
P63046_AESEAET(0.001)PGT(0.999)PGEFESK	TG_NT-TG_EE	0.258539	0.216584	1.19371	7	0.271471
P63085_VADPDHDHTGFLT(1)EYVATR	TG_NT-TG_EE	-0.331991	0.496701	-0.668391	8	0.522698
P63101_TAFDEAIAELDTLS(1)EESYK	TG_NT-TG_EE	-0.00787198	0.325266	-0.0242016	8	0.981285
P63115_RDS(0.031)DMAS(0.968)HIQQPGGHGNPGPAPSPSPGPGPGPGASER	TG_NT-TG_EE	-0.554833	0.836109	-0.66359	5	0.536321
P63115_RDS(0.995)DMAS(0.005)HIQQPGGHGNPGPAPSPSPGPGPGPGASER	TG_NT-TG_EE	-1.47786	1.09867	-1.34513	6	0.227195
P63141_IPS(0.012)S(0.988)PDLKK	TG_NT-TG_EE	0.0312419	0.674185	0.0463402	7	0.964333
P63141_IPS(0.998)S(0.002)PDLKK	TG_NT-TG_EE	0.240734	0.401118	0.600159	7	0.567314
P63166_S(1)DQEAKPSTEDLGDK	TG_NT-TG_EE	0.133743	0.215374	0.62098	8	0.551891
P63216_GET(1)PVNSTMSIGQAR	TG_NT-TG_EE	0.428233	0.421898	1.01502	8	0.339809
P63260_GYSFT(0.052)T(0.198)T(0.749)AER	TG_NT-TG_EE	-0.0540879	0.449871	-0.12023	6	0.908226
P63318_AAPALT(1)PPDR	TG_NT-TG_EE	-0.00676265	0.114436	-0.0590956	8	0.954326
P63318_LVLASIDQADFQGFT(0.997)Y(0.003)VNPDFVHPDAR	TG_NT-TG_EE	0.157799	0.525177	0.300467	8	0.771481
P63318_MGPSS(0.018)S(0.978)PIPS(0.003)PSPSPTDSK	TG_NT-TG_EE	0.267041	0.402883	0.662826	5	0.536771
P63318_MGPSSSPIPSPS(0.009)PS(0.979)PT(0.012)DSK	TG_NT-TG_EE	-0.576684	0.538764	-1.07038	8	0.315675
P63318_MGPSSSPIPSPSPS(0.005)PT(0.994)DS(0.001)K	TG_NT-TG_EE	0.56246	0.366614	1.5342	6	0.175877
P63328_ITS(1)FEEAK	TG_NT-TG_EE	0.346386	0.267501	1.2949	7	0.236427
P68181_T(0.941)WT(0.059)LCGTPEYLAPEIILSK	TG_NT-TG_EE	-1.24898	0.916669	-1.36252	7	0.215246
P70182_KIPLKPS(0.087)PT(0.913)K	TG_NT-TG_EE	0.570385	0.649125	0.878698	8	0.405183
P70182_KIPLKPS(0.994)PT(0.006)K	TG_NT-TG_EE	-0.325272	0.700354	-0.46444	8	0.65471
P70288_MLPHAPGVQMQAIPEDAVHEDS(1)GDEDGEDPDK	TG_NT-TG_EE	-0.568406	0.401621	-1.41528	7	0.1999
P70333_HTGPNS(1)PDTANDGFVR	TG_NT-TG_EE	0.0524615	0.0906179	0.578931	8	0.578567
P70399_LPT(0.002)S(0.003)EEERS(0.995)PAK	TG_NT-TG_EE	-0.587307	0.245691	-2.39043	5	0.0623547
P70399_MESLGS(1)PR	TG_NT-TG_EE	0.0439322	0.16203	0.271135	6	0.795374
P70399_STPFIVPS(0.017)S(0.022)PT(0.961)EQGGRK	TG_NT-TG_EE	-0.440116	0.196209	-2.2431	7	0.0598037
P70414_GMIIEHEGDRPAS(1)K	TG_NT-TG_EE	-0.081027	0.998627	-0.0811384	7	0.937603
P70441_EALVEPASES(1)PRPALAR	TG_NT-TG_EE	0.365043	0.5431	0.672147	8	0.520426
P70441_SASSDTSEELNSQDS(1)PK	TG_NT-TG_EE	-0.39644	0.244724	-1.61995	5	0.166169
P70663_PS(0.011)ALNS(0.989)EEETHEQS(0.995)T(0.005)EQDK	TG_NT-TG_EE	-0.445057	0.92497	-0.481159	8	0.643288
P70663_PSALNS(1)EEETHEQSTEQDK	TG_NT-TG_EE	-0.0179567	0.644232	-0.027873	8	0.978446
P80560_ADSVAGAIQSDPAEGS(1)QESHGR	TG_NT-TG_EE	-0.074674	0.55759	-0.133923	8	0.896771
P81122_RVS(1)GDGAQDLDR	TG_NT-TG_EE	0.2109	0.160231	1.31622	5	0.245207
P83510_SEGS(1)PVLPHEPSK	TG_NT-TG_EE	0.0926076	0.0706757	1.31032	8	0.226456
P83510_TTS(0.003)IS(0.997)PALAR	TG_NT-TG_EE	0.19239	0.394828	0.487276	6	0.643353
P84086_AALEQPCEGS(0.997)LT(0.003)RPK	TG_NT-TG_EE	0.0486371	0.328372	0.148116	8	0.885916
P97379_S(0.004)AT(0.996)PPPAEPASLPQEPPK	TG_NT-TG_EE	0.104968	0.196374	0.534531	5	0.615879
P97427_GMYDGPVYEVPAT(1)PK	TG_NT-TG_EE	0.0547137	0.186102	0.293999	8	0.776242
P97427_NLHQS(0.001)NFS(0.066)LS(0.933)GAQIDDNNPR	TG_NT-TG_EE	0.379986	0.291949	1.30155	5	0.249811
P97427_S(1)IPHITSDR	TG_NT-TG_EE	-0.0725974	0.0840029	-0.864224	8	0.412626
P97427_VFGLHSVS(1)R	TG_NT-TG_EE	-0.179981	0.216347	-0.831911	4	0.45224
P97445_GADYTEPDS(1)PREPPGGAHDPAPR	TG_NT-TG_EE	-0.167985	0.253727	-0.66207	8	0.526534
P97492_PLREPGSSHLGS(0.999)PDT(0.001)AR	TG_NT-TG_EE	0.0321201	0.268069	0.11982	8	0.90758
P97492_S(1)LGSGESESESRPGK	TG_NT-TG_EE	-0.0875427	0.305022	-0.287004	7	0.782419
P97798_LELKPIDKS(1)PDPNPVMTDTPIPR	TG_NT-TG_EE	0.229855	0.34084	0.674378	7	0.521712
P97825_S(0.009)NS(0.99)S(0.001)EASSGDFLDLK	TG_NT-TG_EE	0.090594	0.225843	0.401138	7	0.700282
P98084_S(0.012)AS(0.988)QDCIETTPGAQEGKK	TG_NT-TG_EE	0.588905	0.580286	1.01485	6	0.349338
P98084_S(0.663)AS(0.337)QDCIETTPGAQEGK	TG_NT-TG_EE	0.0996201	0.540798	0.184209	5	0.861087
Q00PI9_S(1)GDETPGSEAPGDK	TG_NT-TG_EE	0.297592	0.347971	0.85522	7	0.420734
Q01768_VMLGET(1)NPADSKPGTIR	TG_NT-TG_EE	0.44001	0.209769	2.0976	8	0.0691956
Q02053_ATLPS(1)PDK	TG_NT-TG_EE	-0.20957	0.200264	-1.04647	8	0.32593
Q02248_RLS(1)VELTSSLFR	TG_NT-TG_EE	-0.166964	0.286037	-0.583714	5	0.584752
Q02248_RT(0.005)S(0.995)MGGTQQQFVEGVR	TG_NT-TG_EE	-0.30569	0.165204	-1.85038	8	0.101417
Q02357_RRT(0.544)LT(0.667)PLT(0.789)LRY(1)S(1)ILS(1)ES(1)R	TG_NT-TG_EE	0.134721	0.207268	0.649986	5	0.544378
Q03173_NS(0.001)RPS(0.049)S(0.933)PVNT(0.015)PS(0.001)S(0.001)QPPAAK	TG_NT-TG_EE	0.464338	0.644869	0.720051	7	0.494828
Q03173_S(1)PVISRPK	TG_NT-TG_EE	-0.450688	0.146915	-3.06768	6	0.0220073
Q03517_EHLGPGS(0.015)S(0.985)QEMER	TG_NT-TG_EE	0.993693	1.00362	0.990108	6	0.360354
Q03517_IETQTQEEVRDS(1)K	TG_NT-TG_EE	0.0419127	0.295774	0.141705	8	0.890816
Q03517_VPS(0.002)PVS(0.994)S(0.004)EDDLQEEEQLEQAIK	TG_NT-TG_EE	0.370255	0.185621	1.99468	7	0.0862931
Q03717_NHFESSPLPT(0.009)S(0.991)PK	TG_NT-TG_EE	-0.0711125	0.322408	-0.220567	4	0.83623
Q04690_S(1)FDHLISDTK	TG_NT-TG_EE	0.134179	0.162632	0.825048	7	0.436554
Q05D44_SVPTVDS(1)GNEDDDSSFK	TG_NT-TG_EE	-0.0546811	0.149733	-0.365191	8	0.724436
Q05D44_TARPNSEAPLS(0.027)GS(0.973)EDADDSNK	TG_NT-TG_EE	0.0335046	0.408849	0.0819487	7	0.936982
Q08274_RYHS(1)LGNISR	TG_NT-TG_EE	0.0591754	0.677769	0.0873092	5	0.933815
Q08460_GGYS(0.016)T(0.979)PQT(0.005)LANR	TG_NT-TG_EE	0.147612	0.177644	0.830943	6	0.437815
Q08460_RLEDEQPPTLS(1)PK	TG_NT-TG_EE	-0.184837	0.161272	-1.14612	6	0.295389
Q0P678_SFSSSPSPS(0.003)PT(0.003)PS(0.994)PHRPPVR	TG_NT-TG_EE	0.285725	0.323574	0.883029	6	0.4112
Q148V7_AGS(0.991)IS(0.009)T(0.001)LDSLDFAR	TG_NT-TG_EE	0.344455	0.37849	0.910076	8	0.389379
Q148V7_S(0.213)S(0.787)PEIQEPIK	TG_NT-TG_EE	-0.269417	0.116109	-2.32037	7	0.0533652
Q148V7_S(0.676)S(0.324)PEIQEPIK	TG_NT-TG_EE	-0.365838	0.0934021	-3.91681	6	0.00783068
Q14CH0_STVEDFEANT(0.042)S(0.945)PT(0.012)K	TG_NT-TG_EE	0.343412	0.102207	3.35998	7	0.0120847
Q2KN98_RS(0.001)S(0.994)T(0.003)SSEPTPTVK	TG_NT-TG_EE	-0.27353	0.366804	-0.745712	6	0.48402
Q2PFD7_DHRPET(1)PGIK	TG_NT-TG_EE	0.90582	1.7188	0.527008	4	0.626062
Q2PFD7_IGS(0.986)T(0.014)TNPFLDIPHDPNAAVYK	TG_NT-TG_EE	0.540343	0.378579	1.42729	8	0.191341
Q2PFD7_S(0.001)HS(0.017)S(0.981)PSLNPDASPVTAK	TG_NT-TG_EE	0.582668	0.732394	0.795566	6	0.456595
Q2PFD7_S(0.013)HS(0.052)S(0.052)PS(0.883)LNPDAS(0.754)PVT(0.246)AK	TG_NT-TG_EE	0.0571717	1.16025	0.0492755	5	0.962608
Q2PFD7_S(0.031)HS(0.968)S(0.001)PSLNPDAS(1)PVTAK	TG_NT-TG_EE	-0.417863	0.433677	-0.963535	8	0.363496
Q2PFD7_SHS(1)SPSLNPDASPVTAK	TG_NT-TG_EE	-0.270654	0.238938	-1.13274	8	0.290129
Q3TES0_VQTPQS(1)PHQHPVAPGAIADK	TG_NT-TG_EE	0.0434962	0.252457	0.172292	6	0.868873
Q3TSG4_YQEDS(0.997)DPERS(0.003)DYEEHQLQK	TG_NT-TG_EE	0.0087661	0.133065	0.0658786	4	0.950636
Q3TVA9_GLS(1)LTETELEELR	TG_NT-TG_EE	-0.0657891	0.359619	-0.182941	7	0.86003
Q3TWL2_RIINLGPVHPGPLS(1)PEPQPMGVR	TG_NT-TG_EE	0.331234	0.645678	0.513002	5	0.629803
Q3TXS7_T(0.003)VGT(0.997)PIASVPGSTNTGTVPGSEK	TG_NT-TG_EE	-0.136106	0.135373	-1.00542	4	0.371582
Q3TXS7_T(0.936)VGT(0.064)PIASVPGSTNTGTVPGSEK	TG_NT-TG_EE	0.112015	0.289975	0.386291	5	0.715173
Q3TXS7_TASAVAGKT(1)PDAS(1)PEPK	TG_NT-TG_EE	-0.62298	0.668906	-0.931341	8	0.378926
Q3U0M1_FNFESVPES(1)PGEK	TG_NT-TG_EE	0.139455	0.146189	0.953939	8	0.368045
Q3U0V1_VQIS(0.993)PDS(0.007)GGLPER	TG_NT-TG_EE	0.0136717	0.0958694	0.142607	8	0.890127
Q3UDE2_MEIQSGPQPGS(1)PGR	TG_NT-TG_EE	-0.612096	0.594824	-1.02904	6	0.343146
Q3UGS4_S(0.994)PT(0.006)NSSEIFTPAHEENVR	TG_NT-TG_EE	-0.410972	0.270705	-1.51816	5	0.189433
Q3UGY8_VAAPSS(0.009)S(0.973)PS(0.018)AEAEYWR	TG_NT-TG_EE	0.310251	0.49478	0.627049	4	0.564639
Q3UH68_TINHQMES(1)PGER	TG_NT-TG_EE	0.205414	0.295482	0.695185	5	0.517916
Q3UH99_ET(0.002)IS(0.915)AIDT(0.02)S(0.063)PK	TG_NT-TG_EE	-0.00919155	0.243089	-0.0378115	6	0.971065
Q3UHB8_S(0.006)FS(0.994)LGDLSHSPQTAQHVER	TG_NT-TG_EE	-0.0715112	0.206931	-0.34558	8	0.73857
Q3UHB8_SHS(1)LDSLSR	TG_NT-TG_EE	-0.143779	0.238957	-0.601692	8	0.564037
Q3UHD1_NENVATLSVS(0.004)S(0.996)LER	TG_NT-TG_EE	0.671936	0.180096	3.73098	6	0.00972542
Q3UHD6_SES(1)GYGFNVR	TG_NT-TG_EE	-0.0558587	0.185231	-0.301563	8	0.770675
Q3UHD9_LRT(0.002)DS(0.992)QS(0.006)EAVAIQAIR	TG_NT-TG_EE	0.779832	0.374776	2.08079	5	0.0919692
Q3UHD9_LSTPSKT(0.999)EGSAVQAEAK	TG_NT-TG_EE	-0.308755	0.400474	-0.770973	6	0.469984
Q3UHJ0_ILS(1)DVTHSAVFGVPASK	TG_NT-TG_EE	-0.0861577	0.41615	-0.207035	7	0.841876
Q3UHJ0_VGSLT(1)PPSSPK	TG_NT-TG_EE	0.14638	0.168331	0.869594	7	0.413344
Q3UHJ0_VQT(0.001)T(0.999)PPPTIQGQK	TG_NT-TG_EE	-0.00796056	0.153545	-0.0518452	8	0.959923
Q3UHK1_GS(0.016)NY(0.004)HLS(0.98)DNDASDVE	TG_NT-TG_EE	0.0536526	0.171199	0.313392	5	0.766634
Q3UHK3_T(0.047)GAY(0.989)LQFLS(0.964)ILS(1)RMLIR	TG_NT-TG_EE	-0.293062	0.397273	-0.737684	7	0.484695
Q3UHK3_T(0.136)GAY(0.98)LQFLS(0.884)ILS(1)RMLIR	TG_NT-TG_EE	-0.293062	0.397273	-0.737684	7	0.484695
Q3UHK3_T(0.224)GAY(0.792)LQFLS(0.984)ILS(1)RMLIR	TG_NT-TG_EE	-0.473324	0.502259	-0.942391	7	0.37737
Q3UHL1_AT(0.989)PAT(0.011)EESTVPATQSSALPAAK	TG_NT-TG_EE	-1.01099	1.31115	-0.771066	6	0.469933
Q3UHQ6_DPEEQELLNDY(1)RY(1)R	TG_NT-TG_EE	0.130994	0.536425	0.244197	6	0.815214
Q3UJU9_S(0.02)HS(0.979)LPNS(0.001)LDYAQASER	TG_NT-TG_EE	0.454232	0.365042	1.24433	6	0.259781
Q3ULB5_S(1)LVGTPYWMAPEVISR	TG_NT-TG_EE	-0.154404	0.359952	-0.428956	6	0.682929
Q3UMB5_VAS(1)PANVGTLHTLSR	TG_NT-TG_EE	0.00222424	0.161342	0.0137859	7	0.989386
Q3UMU9_GGS(0.996)S(0.004)GEELEDEEPVK	TG_NT-TG_EE	0.279935	0.406449	0.688734	8	0.510467
Q3UN16_RLS(0.999)LGS(0.001)PDSR	TG_NT-TG_EE	0.130381	0.151667	0.859655	8	0.414996
Q3UNH4_APSPAPRPPS(1)RR	TG_NT-TG_EE	1.12564	1.16769	0.963983	6	0.372282
Q3UNH4_ERPGS(0.235)T(0.765)GEGDLVSLR	TG_NT-TG_EE	-0.0477616	0.205842	-0.23203	8	0.82234
Q3UNH4_ERPGS(0.999)T(0.001)GEGDLVSLR	TG_NT-TG_EE	0.380991	0.727028	0.524039	8	0.614456
Q3UNH4_NSELVS(1)PVKPER	TG_NT-TG_EE	0.0852367	0.338926	0.251491	8	0.807774
Q3UNH4_S(0.006)VAT(0.006)GPMT(0.989)PQAAAPPAVPPVFPEVR	TG_NT-TG_EE	0.487404	0.866045	0.562794	5	0.597874
Q3UNH4_S(0.995)PS(0.005)AEAAAPPPGPR	TG_NT-TG_EE	0.034376	0.189552	0.181354	7	0.861229
Q3UNH4_SIGSLPEREPSAST(0.011)S(0.989)QK	TG_NT-TG_EE	0.357925	0.219796	1.62844	7	0.147456
Q3UNH4_VITQIPGAT(0.042)S(0.958)PGK	TG_NT-TG_EE	0.052131	0.2555	0.204035	8	0.843421
Q3UQ44_YGS(1)IVDDER	TG_NT-TG_EE	0.479613	0.24351	1.96958	6	0.0964059
Q3USB7_KLPSESDLLEGEVT(1)DEDEEAEMSR	TG_NT-TG_EE	-0.567652	0.314831	-1.80304	7	0.114375
Q3UTJ2_RRGS(1)LPDNSILHR	TG_NT-TG_EE	-0.802034	0.243734	-3.29061	4	0.0301981
Q3UUG6_SSEAAGSSSLISHCSSDPADRLS(1)PFLAAR	TG_NT-TG_EE	-0.126462	0.299409	-0.422371	7	0.685425
Q3UVL4_AAAAAVGPGLGS(0.001)GPGDS(0.999)PEGPEADAPERR	TG_NT-TG_EE	-0.373964	0.234102	-1.59744	6	0.161282
Q3UVX5_PRS(1)PS(1)PISTLSHLAGSAGR	TG_NT-TG_EE	-0.178161	0.20822	-0.855638	8	0.417087
Q3UYG8_GLS(1)PPHK	TG_NT-TG_EE	0.0889228	0.269041	0.330517	6	0.752246
Q3V3V9_KAGS(1)DGDIMDSSTETPPISIK	TG_NT-TG_EE	-0.200384	0.489812	-0.409104	5	0.699398
Q3V3V9_PLPPY(0.012)PT(0.049)EPS(0.685)S(0.256)PERS(0.854)PPS(0.104)PAT(0.039)DQR	TG_NT-TG_EE	0.0216619	0.405288	0.053448	7	0.958868
Q4ACU6_AHS(1)PQGEGEIPLHR	TG_NT-TG_EE	0.259422	0.414986	0.625133	5	0.559303
Q4KMM3_RDS(0.999)ET(0.001)EVEELRK	TG_NT-TG_EE	-0.137587	0.28492	-0.482898	8	0.642106
Q4KMM3_S(0.068)T(0.075)EES(0.353)LS(0.49)EDAFT(0.011)ES(0.015)ELS(0.985)PIREELLS(0.001)S(0.001)EPR	TG_NT-TG_EE	-0.0535413	0.409618	-0.13071	5	0.901101
Q4KMM3_TTT(1)PDVAHPK	TG_NT-TG_EE	-0.429893	0.364148	-1.18055	8	0.271691
Q4KMM3_VVSST(0.001)S(0.999)EEEEAFTEK	TG_NT-TG_EE	0.271102	0.141533	1.91547	5	0.113586
Q4VA53_AES(1)PETSAVESTQSTPQK	TG_NT-TG_EE	0.158806	0.244219	0.650259	6	0.53961
Q52KI8_APKPEPVPEPKEPS(1)PEK	TG_NT-TG_EE	-0.124592	0.129363	-0.963123	8	0.363691
Q52KI8_RYS(1)PPIQR	TG_NT-TG_EE	-0.218629	0.1918	-1.13988	8	0.287312
Q52KI8_S(1)PELPEPSVR	TG_NT-TG_EE	-0.0112454	0.1222	-0.0920241	8	0.928942
Q52KI8_TAS(1)PPPPPK	TG_NT-TG_EE	-0.0442715	0.147232	-0.300693	7	0.772383
Q569Z6_ASVSDLS(1)PR	TG_NT-TG_EE	-0.205647	0.184867	-1.11241	8	0.29827
Q569Z6_FSGEEGEIEDDES(0.996)GT(0.004)ENREEK	TG_NT-TG_EE	-0.244137	0.355634	-0.686483	8	0.511811
Q569Z6_IDIS(0.996)PS(0.003)T(0.001)FR	TG_NT-TG_EE	0.580692	0.402202	1.44378	7	0.192022
Q569Z6_MDS(1)FDEDLARPSGLLAQER	TG_NT-TG_EE	-0.583942	0.151501	-3.85438	5	0.0119479
Q56A07_EQKLS(0.851)T(0.149)DDLKTEEEGK	TG_NT-TG_EE	-1.74843	0.75926	-2.3028	6	0.0608662
Q5DQR4_SLSGSTNTVS(0.008)S(0.989)EGVT(0.003)K	TG_NT-TG_EE	0.102279	0.150314	0.680436	4	0.533575
Q5DTL9_DSGLEDGRES(0.095)PS(0.905)FDT(0.001)PSQR	TG_NT-TG_EE	-2.37546	1.06076	-2.23938	7	0.0601325
Q5DTL9_ERDSGLEDGRES(1)PSFDTPSQR	TG_NT-TG_EE	0.371134	0.269587	1.37668	8	0.205908
Q5DTL9_NDVS(0.999)RENST(0.001)VDFSK	TG_NT-TG_EE	-0.223886	0.330063	-0.678312	8	0.51671
Q5DTY9_LLAPEDVKQS(1)PDEFCHSDFEDASQGSDTR	TG_NT-TG_EE	0.0230241	0.141022	0.163266	7	0.874923
Q5DTY9_T(0.001)LT(0.071)S(0.925)GS(0.004)RESNISSK	TG_NT-TG_EE	0.166799	0.280073	0.595556	5	0.577403
Q5DU25_AQNPAYFEGKPAS(1)LDEGAMAGAR	TG_NT-TG_EE	-0.355401	0.283344	-1.25431	8	0.245137
Q5F2E8_ASDPQS(0.999)PPQVS(0.001)R	TG_NT-TG_EE	-0.100515	0.241319	-0.416523	7	0.689502
Q5FWK3_S(0.001)S(0.006)S(0.994)PEPVTHLK	TG_NT-TG_EE	-0.0866964	0.146851	-0.590369	6	0.576487
Q5PR73_GTFRES(1)YIPTVEDTYR	TG_NT-TG_EE	0.439047	0.524363	0.837296	7	0.430082
Q5RJI5_SSGGTPLHS(1)PLHTPR	TG_NT-TG_EE	0.0927072	0.363387	0.25512	8	0.805067
Q5SP85_HALGGS(1)LEHLPR	TG_NT-TG_EE	0.61913	0.211781	2.92345	5	0.0328817
Q5SP85_HVLSGS(1)PEHFQK	TG_NT-TG_EE	-0.406248	0.47299	-0.858893	6	0.42338
Q5SRT8_DEPWWEGRVASDVHCT(1)LR	TG_NT-TG_EE	0.92147	0.61954	1.48734	7	0.180521
Q5SRX1_AAETVPDLPS(1)PPTEAPAPASNTSTR	TG_NT-TG_EE	0.735389	0.51312	1.43317	7	0.194921
Q5SRX1_GIEFPMADLDALS(1)PIHTPQR	TG_NT-TG_EE	0.0707803	0.265611	0.266481	8	0.796609
Q5SSH7_GDQEEELDRPVS(0.367)S(0.633)PGEAEQK	TG_NT-TG_EE	0.197751	0.225135	0.878365	6	0.413533
Q5SSH7_S(1)MEETRPVPTVK	TG_NT-TG_EE	0.333598	0.483348	0.690182	5	0.520801
Q5SW75_S(0.016)HS(0.984)DSDLSDHHEPICK	TG_NT-TG_EE	0.572912	0.648351	0.883645	5	0.417346
Q5U3K5_FPVREDLS(0.976)DVT(0.024)DEDTGPAQPPPPSK	TG_NT-TG_EE	0.208221	0.283715	0.733908	4	0.503703
Q5U3K5_NISLS(0.003)S(0.997)EEEAEGLAGHPR	TG_NT-TG_EE	0.145862	0.586544	0.248681	6	0.811901
Q60598_KQT(0.982)PPAS(0.019)PS(0.998)PQPIEDRPPS(0.496)S(0.414)PIY(0.09)EDAAPFK	TG_NT-TG_EE	-0.058481	1.10083	-0.0531243	6	0.959357
Q60598_KQT(1)PPASPSPQPIEDRPPSSPIYEDAAPFK	TG_NT-TG_EE	0.269151	0.372191	0.723153	8	0.490186
Q60771_FYYSSGS(0.001)S(0.132)S(0.846)PT(0.021)HAK	TG_NT-TG_EE	3.22808	1.78428	1.80918	6	0.120412
Q60780_STGDSQNLGSS(0.013)S(0.987)PGR	TG_NT-TG_EE	-2.3635	1.65457	-1.42847	5	0.212528
Q60829_ATLSEPGEEPQHPS(1)PP	TG_NT-TG_EE	0.0869733	0.16425	0.529518	8	0.610821
Q60829_AVQHLQTISNLSENQAS(1)EEEDELGELR	TG_NT-TG_EE	-0.0170889	0.244924	-0.0697724	7	0.946326
Q60875_EAQELGS(1)PEDR	TG_NT-TG_EE	0.416723	0.318091	1.31007	5	0.247126
Q60875_LQDS(0.053)S(0.946)DPDTGSEEEVS(0.077)S(0.067)RLS(0.822)PPHS(0.034)PR	TG_NT-TG_EE	-0.0295579	0.212581	-0.139043	5	0.894843
Q60875_LQDS(0.17)S(0.827)DPDT(0.001)GS(0.001)EEEVS(0.001)S(0.001)RLS(0.968)PPHS(0.032)PR	TG_NT-TG_EE	0.706125	0.659547	1.07062	5	0.333276
Q60902_TVFAGAVPVLPAS(1)PPPK	TG_NT-TG_EE	0.149268	0.290246	0.514279	8	0.620959
Q60932_LTFDSS(0.004)FS(0.992)PNT(0.003)GKK	TG_NT-TG_EE	0.524458	0.416615	1.25886	7	0.248438
Q61029_GPPDFSSDEEREPT(0.999)PVLGSGASVGR	TG_NT-TG_EE	0.260829	0.280756	0.929024	4	0.405464
Q61036_S(0.019)DS(0.981)LDNEEKPPAPPLR	TG_NT-TG_EE	0.210372	0.184361	1.14108	4	0.317512
Q61070_FPS(1)PHPS(1)PAK	TG_NT-TG_EE	-0.067633	0.175021	-0.386428	6	0.712512
Q61097_AAEPHFGT(1)LPK	TG_NT-TG_EE	0.262448	0.251453	1.04373	6	0.336827
Q61097_RTES(1)VPSDINNPVDR	TG_NT-TG_EE	0.120037	0.390507	0.307387	8	0.766398
Q61097_TDVLGVHEAEAEEPEAGKS(1)EAEDDEEDEVDDLPSSR	TG_NT-TG_EE	0.519915	0.383821	1.35458	6	0.224336
Q61165_IGS(1)DPLAYEPK	TG_NT-TG_EE	-0.0152548	0.35957	-0.0424252	8	0.9672
Q61165_LDS(1)PTLSR	TG_NT-TG_EE	-0.119876	0.18758	-0.639067	8	0.540641
Q61206_PLHELIMQLLEET(1)PEEK	TG_NT-TG_EE	-0.181027	0.722333	-0.250615	6	0.810473
Q61290_FGEAVVVGRPGS(1)GDGDSDQSR	TG_NT-TG_EE	-0.0196767	0.48316	-0.040725	6	0.968836
Q61290_HLLS(1)PDVSR	TG_NT-TG_EE	-0.132382	0.388415	-0.340827	8	0.742012
Q61290_HMQMS(0.195)S(0.805)QEALNK	TG_NT-TG_EE	-0.192093	0.630698	-0.304573	4	0.77588
Q61301_HIS(1)PVQALSEFK	TG_NT-TG_EE	-0.294734	0.388301	-0.759034	6	0.476583
Q61301_TPEELEDDS(1)DFEQEDYDVR	TG_NT-TG_EE	-0.27993	0.299811	-0.933688	7	0.381544
Q61316_MQVDQEEPHTEEQQQQPQT(1)PAENK	TG_NT-TG_EE	0.0689168	0.317798	0.216857	8	0.833748
Q61337_RMS(1)DEFEGSFK	TG_NT-TG_EE	0.516269	0.271352	1.90258	6	0.105791
Q61548_KPGNNEGS(1)GAPS(1)PLSK	TG_NT-TG_EE	0.293745	0.452234	0.649543	8	0.534189
Q61548_PDAAPSIDLFGTDAFS(0.02)S(0.98)PPR	TG_NT-TG_EE	0.633094	0.722597	0.876138	7	0.410011
Q61548_S(0.417)S(0.583)PATTVT(0.308)S(0.683)PNS(0.009)TPAK	TG_NT-TG_EE	0.184356	0.239064	0.771157	5	0.475458
Q61548_T(0.016)IDT(0.068)S(0.916)PPVDIFATASAAAPVSSAK	TG_NT-TG_EE	-0.0372189	0.478189	-0.077833	4	0.941699
Q61644_AEGATLSNATGAVESTSQAGDRGS(0.991)VS(0.007)S(0.001)YDR	TG_NT-TG_EE	-1.00701	0.685364	-1.46931	8	0.179942
Q61644_GSVS(0.066)S(0.934)YDR	TG_NT-TG_EE	-0.315602	0.799179	-0.394908	5	0.709194
Q61687_YVES(1)DDEKPTDENVNEK	TG_NT-TG_EE	-0.180946	0.386641	-0.467994	8	0.652274
Q61699_IES(1)PKLER	TG_NT-TG_EE	-0.185342	0.159377	-1.16292	8	0.278375
Q61699_NIQQDNSEAGTQPQVQTDGQQTS(0.007)QS(0.004)PPS(0.988)PELTSEESK	TG_NT-TG_EE	0.161928	0.15301	1.05828	5	0.338351
Q61699_VPT(1)EEEDGSSLEADMECPNQRPTESSDVDK	TG_NT-TG_EE	0.381375	0.259346	1.47052	8	0.179623
Q61701_NCPS(1)PMQTGAATDDSK	TG_NT-TG_EE	-0.0891144	0.313497	-0.28426	7	0.784436
Q61768_PIRPGQHPAAS(1)PTHPGTVR	TG_NT-TG_EE	-0.164346	0.49466	-0.33224	7	0.749435
Q61845_MAT(1)S(1)DVKPKS(0.036)IS(0.965)R	TG_NT-TG_EE	-1.23176	0.710388	-1.73393	4	0.157955
Q61845_MAT(1)S(1)DVKPKS(0.369)IS(0.631)R	TG_NT-TG_EE	-1.23176	0.710388	-1.73393	4	0.157955
Q61990_PS(0.004)S(0.011)S(0.985)PVIFAGGQDR	TG_NT-TG_EE	0.0786484	0.192376	0.408827	7	0.694885
Q62048_QPS(1)EEEIIK	TG_NT-TG_EE	-0.0269608	0.221338	-0.121808	8	0.906055
Q62093_VDNLT(0.011)Y(0.004)RT(0.822)S(0.163)PDTLRR	TG_NT-TG_EE	-0.478924	0.342971	-1.3964	5	0.22142
Q62093_VDNLT(0.97)Y(0.002)RT(0.014)S(0.014)PDTLR	TG_NT-TG_EE	-0.390591	0.295825	-1.32034	4	0.257203
Q62172_IAQEIASLS(1)K	TG_NT-TG_EE	-0.00976199	0.254496	-0.0383581	6	0.970647
Q62188_GGT(0.015)PAGS(0.178)T(0.718)RGS(0.085)PT(0.003)RPNPPVR	TG_NT-TG_EE	-0.947418	0.759871	-1.24681	5	0.267688
Q62188_GGT(0.883)PAGS(0.946)T(0.171)RGS(0.5)PT(0.5)RPNPPVR	TG_NT-TG_EE	-0.141864	0.899584	-0.157699	8	0.878602
Q62188_GMYDGPVFDLT(0.001)T(0.003)T(0.997)PK	TG_NT-TG_EE	0.200596	0.298265	0.672542	8	0.520187
Q62188_GS(0.999)PT(0.001)RPNPPVR	TG_NT-TG_EE	0.348378	0.610989	0.570187	8	0.584205
Q62261_AQTLPTSVVTITS(0.001)ES(0.012)S(0.987)PGK	TG_NT-TG_EE	-0.399591	0.444182	-0.89961	8	0.3946
Q62261_ES(0.022)S(0.977)PVPS(0.001)PTLDRK	TG_NT-TG_EE	-0.0846596	0.418308	-0.202386	8	0.844667
Q62261_ES(0.5)S(0.5)PVPS(0.999)PT(0.001)LDRK	TG_NT-TG_EE	-0.384984	0.648295	-0.59384	8	0.569026
Q62261_ES(0.891)S(0.109)PVPSPTLDR	TG_NT-TG_EE	0.427147	0.633749	0.674	7	0.521938
Q62261_TLET(1)PAAQMEGFLNR	TG_NT-TG_EE	0.114122	0.280345	0.407079	6	0.698074
Q62277_LHQVY(1)FDAPSCVK	TG_NT-TG_EE	0.181072	0.174069	1.04023	8	0.328646
Q62313_T(0.005)ES(0.995)GETLAGDSDFSLKPEK	TG_NT-TG_EE	0.424419	0.229071	1.85278	7	0.106332
Q62318_S(1)GEGEVSGLLR	TG_NT-TG_EE	0.358815	0.292116	1.22833	5	0.273983
Q62376_YDERPGPS(1)PLPHR	TG_NT-TG_EE	0.132729	0.149916	0.885354	8	0.401793
Q62415_EPEQEGPSVPGEGSTVES(0.001)LPRPLS(0.887)PT(0.112)K	TG_NT-TG_EE	0.0258136	0.279264	0.0924342	4	0.930797
Q62417_S(0.018)KS(0.982)EMNYIEGEK	TG_NT-TG_EE	0.415886	0.0748626	5.55532	4	0.00513895
Q62418_AMS(0.992)T(0.007)TSVTSSQPGK	TG_NT-TG_EE	0.939374	0.295765	3.17609	6	0.0191706
Q62433_S(1)RELHDVDLAEVKPLVEK	TG_NT-TG_EE	-0.341214	0.374331	-0.911531	6	0.397159
Q62433_T(0.002)AS(0.998)GSSVTSLEGTR	TG_NT-TG_EE	-0.155499	0.217299	-0.715599	7	0.497408
Q63844_IADPEHDHTGFLT(0.999)EY(0.001)VATR	TG_NT-TG_EE	-0.491107	0.369307	-1.32981	7	0.225276
Q64012_GRLS(1)PVPVPR	TG_NT-TG_EE	-0.0483878	0.107731	-0.449154	8	0.665239
Q640R3_S(1)PGLPIR	TG_NT-TG_EE	-0.232023	0.66678	-0.347975	6	0.739742
Q640R3_T(0.003)HT(0.263)S(0.734)PPRAPS(0.884)S(0.116)PGR	TG_NT-TG_EE	0.0352036	0.323486	0.108826	5	0.917573
Q640R3_THT(0.001)S(0.983)PPRAPS(0.015)S(0.001)PGR	TG_NT-TG_EE	-1.00185	0.441363	-2.2699	7	0.0574857
Q64322_GPT(0.007)S(0.986)PS(0.003)T(0.003)PR	TG_NT-TG_EE	0.116927	0.217247	0.538222	7	0.607105
Q64332_MNQLLS(0.933)RT(0.163)PALS(0.893)PQRPLT(0.003)T(0.007)QQPQS(0.001)GTLK	TG_NT-TG_EE	0.233559	0.644706	0.362272	6	0.729567
Q64332_T(1)PALS(1)PQRPLTTQQPQSGTLK	TG_NT-TG_EE	-0.330482	0.313474	-1.05426	8	0.322562
Q66L44_GAGDEVSELPAPARS(1)PPR	TG_NT-TG_EE	0.377024	0.306518	1.23002	8	0.25363
Q66L44_HAS(1)LDGASPYFK	TG_NT-TG_EE	-0.0383964	0.240362	-0.159744	8	0.877042
Q68ED2_TELCENVDPNS(1)PAAK	TG_NT-TG_EE	0.314565	0.102233	3.07695	8	0.0151871
Q68EF6_AEGRAS(1)PLYATYK	TG_NT-TG_EE	-0.147043	0.753844	-0.195057	5	0.853027
Q68FE6_HTS(0.016)S(0.984)PEVVAEDR	TG_NT-TG_EE	-0.157247	0.326922	-0.480993	4	0.655648
Q68FF6_HGS(0.057)GADS(0.536)DY(0.408)ENTQSGDPLLGLEGK	TG_NT-TG_EE	-0.0813184	0.299923	-0.271131	6	0.795377
Q68FF6_HGS(1)GADSDYENTQSGDPLLGLEGK	TG_NT-TG_EE	0.573172	0.435958	1.31474	7	0.230032
Q68FF6_S(0.007)LS(0.021)S(0.969)PT(0.002)DNLELSAR	TG_NT-TG_EE	0.237326	0.140117	1.69378	8	0.12876
Q68FF6_SQSELDDQHDYDSVAS(0.997)DEDT(0.003)DQEPLPSAGATR	TG_NT-TG_EE	-0.0784541	0.258923	-0.303002	6	0.772119
Q68FH0_AASPYSQRPAS(0.998)PT(0.002)AVR	TG_NT-TG_EE	-0.0415707	0.106077	-0.391892	8	0.705371
Q68FH0_LLGLNELDDLLGKES(1)PSK	TG_NT-TG_EE	0.0781264	0.380112	0.205535	7	0.843003
Q68FH0_PSPIYISSYS(0.016)S(0.984)PAR	TG_NT-TG_EE	0.656699	0.186675	3.51787	8	0.00787037
Q68FH0_S(0.004)AVS(0.996)PDLHITPIYEGR	TG_NT-TG_EE	1.02014	0.397533	2.56619	8	0.0333247
Q68FH0_VASPSQGQVGSS(0.003)S(0.997)PK	TG_NT-TG_EE	0.0652037	0.306568	0.212689	7	0.837631
Q68FH0_VGS(1)PLTLTDAQTR	TG_NT-TG_EE	0.116326	0.107151	1.08562	8	0.309273
Q68FL4_HRDGGEALVS(1)PDGTVTEAPR	TG_NT-TG_EE	-0.285178	0.233751	-1.22	8	0.257205
Q68FM6_GS(1)PLNSPLDR	TG_NT-TG_EE	-0.518271	0.204917	-2.52918	4	0.0647211
Q69ZH9_ARS(1)DDYLSR	TG_NT-TG_EE	0.0982991	0.127267	0.772384	6	0.469209
Q69ZH9_S(1)AEALGPGALVSPR	TG_NT-TG_EE	0.234567	0.179623	1.30589	4	0.261628
Q69ZH9_S(1)CDDGLNTFRDEGR	TG_NT-TG_EE	0.396711	0.291582	1.36055	5	0.231777
Q69ZK9_RLS(1)PPGGSGSGVPGGGPLLPTAGR	TG_NT-TG_EE	1.45074	0.618831	2.34432	6	0.057503
Q69ZX8_RFS(1)SGGEEEDFDR	TG_NT-TG_EE	0.475097	0.159724	2.97449	7	0.0206758
Q6DFV3_DQGEPVS(0.999)PS(0.001)EDEPFSWPGPK	TG_NT-TG_EE	-0.161562	0.278241	-0.580656	6	0.582608
Q6DFV3_S(1)YDEGLDDYREDAK	TG_NT-TG_EE	-0.0338299	0.282588	-0.119715	7	0.908073
Q6DFV7_HS(0.006)GS(0.994)PENLGESTLNIHEDLDK	TG_NT-TG_EE	0.098823	0.203719	0.485094	7	0.642422
Q6DID3_EPVQT(0.016)AQS(0.984)PAPVEK	TG_NT-TG_EE	0.0994668	0.277842	0.357998	7	0.730897
Q6NS52_ANS(0.998)VT(0.002)MDGQGLQITPVPGTHPLLVFVNPK	TG_NT-TG_EE	-0.0497357	0.132672	-0.374877	8	0.717495
Q6NS52_FPHS(0.813)S(0.187)PNVK	TG_NT-TG_EE	-0.27977	0.733761	-0.381283	4	0.722381
Q6NS60_RHS(0.039)T(0.961)EGEEGDVSDVGSR	TG_NT-TG_EE	-1.07424	0.885678	-1.2129	5	0.279342
Q6NS60_RHS(0.998)T(0.002)EGEEGDVSDVGSR	TG_NT-TG_EE	0.329815	0.658716	0.500693	6	0.63442
Q6NVE8_EAENTANQAGNES(1)PVQELR	TG_NT-TG_EE	-0.107049	0.379933	-0.281757	5	0.789419
Q6NXN1_ILGS(0.009)AS(0.991)PEEEQEKPILDRPTR	TG_NT-TG_EE	0.0596781	0.143598	0.41559	7	0.690153
Q6NZC7_KLS(1)VGAYVSSVR	TG_NT-TG_EE	0.121801	0.190884	0.63809	8	0.541245
Q6NZJ6_AAS(0.999)LT(0.001)EDR	TG_NT-TG_EE	0.252087	0.263455	0.956848	6	0.375593
Q6P4S6_RAS(1)DGGANIQLHAQQLLK	TG_NT-TG_EE	0.195191	0.254282	0.767617	8	0.464765
Q6P542_SKPAAADS(1)EGEEEEEDTAK	TG_NT-TG_EE	0.49223	0.435541	1.13016	7	0.295642
Q6P9K8_AAASVVSGPPVAS(0.001)DCAS(0.997)PGDS(0.002)AR	TG_NT-TG_EE	0.520829	0.195238	2.66766	5	0.0444732
Q6P9K8_AQPGS(1)PQALGGPHGPATAK	TG_NT-TG_EE	0.210148	0.348089	0.603718	8	0.562754
Q6P9K8_PASSPPS(0.001)QS(0.001)AS(0.001)PVKPPS(0.994)PGT(0.002)PALHVPAKPPR	TG_NT-TG_EE	-0.233492	0.37657	-0.620051	6	0.558023
Q6P9K8_RAHGT(1)PPPVSPKPPPPPTAPK	TG_NT-TG_EE	0.731344	0.307053	2.38181	8	0.0444199
Q6P9K8_RAS(1)DLAGSVDTGSAGSVK	TG_NT-TG_EE	0.542926	0.181592	2.98981	6	0.0243263
Q6P9K8_RGS(1)GEPAEQSHFMEDGTAR	TG_NT-TG_EE	0.968901	0.301933	3.20899	7	0.0148789
Q6P9K8_SVSESS(0.001)PGDS(0.999)PVKPPEGSSGAAR	TG_NT-TG_EE	0.208447	0.241459	0.86328	7	0.416579
Q6P9K8_VPLPGPGS(1)PEVK	TG_NT-TG_EE	0.0253241	0.169191	0.149677	8	0.884724
Q6P9Q6_RLS(0.985)LT(0.015)PDPEK	TG_NT-TG_EE	-0.0558908	0.0982291	-0.568984	6	0.590015
Q6P9R4_RAETFGGYDSVGS(0.016)PS(0.984)K	TG_NT-TG_EE	0.171678	0.230772	0.743929	5	0.49038
Q6P9S0_GLS(1)LEHQK	TG_NT-TG_EE	-0.132185	0.298276	-0.443162	6	0.67318
Q6P9S0_TPTVPDS(1)PGYVGPTR	TG_NT-TG_EE	0.203451	0.240901	0.844543	7	0.426285
Q6PAJ1_ASAPRPPPAPADGADPAPVEES(0.028)EARPDGEGS(0.298)PS(0.674)K	TG_NT-TG_EE	1.01529	0.450193	2.25524	4	0.0871386
Q6PAJ1_ASAPRPPPAPADGADPAPVEESEARPDGEGS(0.905)PS(0.095)K	TG_NT-TG_EE	0.303751	0.242641	1.25185	7	0.250831
Q6PAR5_S(0.674)RS(0.321)S(0.005)DIVSSVR	TG_NT-TG_EE	0.27867	0.226205	1.23194	4	0.285441
Q6PAV2_IY(0.119)S(0.882)FGLGGNGQLGT(0.962)GS(0.038)T(0.54)S(0.458)NR	TG_NT-TG_EE	-0.468828	0.808335	-0.579993	7	0.5801
Q6PAV2_IY(0.439)S(0.561)FGLGGNGQLGT(0.904)GS(0.096)T(0.755)S(0.244)NR	TG_NT-TG_EE	-0.918154	0.579726	-1.58377	7	0.157263
Q6PAV2_IY(0.445)S(0.555)FGLGGNGQLGT(0.123)GS(0.877)T(0.123)S(0.877)NR	TG_NT-TG_EE	-0.338041	0.850021	-0.397686	7	0.70271
Q6PAV2_IY(0.452)S(0.548)FGLGGNGQLGT(0.09)GS(0.91)T(0.5)S(0.5)NR	TG_NT-TG_EE	-0.338041	0.850021	-0.397686	7	0.70271
Q6PB70_RRPGPS(0.005)PDGLLEEGS(0.969)PT(0.026)MVEK	TG_NT-TG_EE	0.282327	0.392103	0.720032	4	0.511334
Q6PCP5_NDSIVT(0.996)PS(0.004)PPQAR	TG_NT-TG_EE	0.240555	0.266848	0.901469	6	0.402074
Q6PCP5_PLALKT(1)PPR	TG_NT-TG_EE	0.101489	0.415814	0.244072	7	0.814174
Q6PD24_GPES(1)PQKT(0.891)PPS(0.109)PAPPSFEEQLR	TG_NT-TG_EE	0.342549	0.137169	2.49728	5	0.0546717
Q6PD24_GPES(1)PQKT(0.995)PPS(0.005)PAPPSFEEQLR	TG_NT-TG_EE	0.342549	0.137169	2.49728	5	0.0546717
Q6PDG5_DMDEPS(1)PVPNVEEVTLPK	TG_NT-TG_EE	0.350081	0.457064	0.765936	8	0.465711
Q6PDG5_TLT(0.001)DEVNS(0.994)PDS(0.006)DRR	TG_NT-TG_EE	-0.0269367	0.528418	-0.0509762	7	0.960769
Q6PDL0_EFQDYIEPEEGCQGS(1)PQR	TG_NT-TG_EE	0.218066	0.25202	0.86527	7	0.415557
Q6PE13_GLAS(0.003)S(0.996)PT(0.001)GGALRPR	TG_NT-TG_EE	-0.0384804	0.331832	-0.115963	7	0.910938
Q6PE13_GSVGPAPS(0.001)LS(0.005)ELDLRPPS(0.958)PINLS(0.035)R	TG_NT-TG_EE	-0.150085	0.212668	-0.705721	6	0.506823
Q6PE13_RGS(1)QPDAELDGAGTSLLR	TG_NT-TG_EE	0.781499	0.519221	1.50514	7	0.176005
Q6PER3_LIGTAVPQRT(0.031)S(0.964)PT(0.005)GPK	TG_NT-TG_EE	-0.461031	1.21646	-0.378993	6	0.717742
Q6PFD9_YGLQDS(1)DEEEEEHPPK	TG_NT-TG_EE	0.256185	0.30502	0.839895	6	0.433153
Q6PFR5_RAHT(1)PTPGIYMGR	TG_NT-TG_EE	0.237759	0.371149	0.640603	6	0.545453
Q6PGE7_TGMYVATLAGSQS(1)PK	TG_NT-TG_EE	0.624621	0.665057	0.939201	8	0.375115
Q6PGF7_GSNPFEDEDDEELAT(1)PEAEEEK	TG_NT-TG_EE	0.162426	0.158374	1.02558	7	0.339216
Q6PIC6_RDVAGDAS(0.973)ES(0.027)ALLK	TG_NT-TG_EE	-0.571122	0.235041	-2.42988	7	0.0454286
Q6PIC6_S(1)PDCTHDNPLETR	TG_NT-TG_EE	-0.670554	0.948382	-0.70705	8	0.499609
Q6PIE5_AGQENIS(1)VSK	TG_NT-TG_EE	0.0993345	0.207594	0.478505	7	0.646875
Q6R891_AS(0.038)S(0.962)LNENVDHSALLK	TG_NT-TG_EE	0.0620973	0.541484	0.11468	8	0.911525
Q6WVG3_S(0.95)PS(0.05)GGAAGPLLTPSQSLDGSR	TG_NT-TG_EE	-0.106783	0.199272	-0.535864	7	0.60865
Q6ZPJ3_EEKPEVQS(1)PVK	TG_NT-TG_EE	0.0110711	0.953102	0.0116159	8	0.991017
Q6ZPS6_GVAPADS(1)PDAPRR	TG_NT-TG_EE	-0.0749832	0.36891	-0.203256	8	0.844009
Q6ZQ58_ESPRPPAAAEAPAGS(1)DGEDGGRR	TG_NT-TG_EE	0.140202	0.234246	0.598525	7	0.568343
Q6ZQK5_KS(0.005)S(0.995)PSTGSLDSGNESK	TG_NT-TG_EE	0.338576	0.41258	0.820632	4	0.457945
Q6ZQK5_YSALLS(0.002)PS(0.998)EQEK	TG_NT-TG_EE	0.0760311	0.154054	0.493534	7	0.636741
Q6ZWR6_T(1)ENLGESKHHISEKK	TG_NT-TG_EE	0.150373	0.630805	0.238382	7	0.818412
Q6ZWU9_DLLHPS(1)PEEEK	TG_NT-TG_EE	0.282659	0.213237	1.32556	6	0.233218
Q78PY7_VNVTVDYIRPAS(0.995)PAT(0.002)ET(0.002)VPAFSER	TG_NT-TG_EE	0.215606	0.431377	0.499809	6	0.635007
Q78ZA7_EFITGDVEPTDAESAWHS(1)ENEEEDK	TG_NT-TG_EE	0.778971	0.852802	0.913426	8	0.387718
Q7M750_S(0.998)PT(0.002)HEMNPR	TG_NT-TG_EE	1.00864	1.6497	0.611405	6	0.563364
Q7TMB8_SGDGES(0.001)T(0.999)PVEHVR	TG_NT-TG_EE	0.806046	0.811469	0.993318	4	0.376779
Q7TME0_DALRS(1)LTDLNQDPSR	TG_NT-TG_EE	0.26943	0.296599	0.908396	7	0.393868
Q7TME0_DAS(0.011)S(0.989)LTNLK	TG_NT-TG_EE	0.550478	0.183266	3.00372	4	0.0397959
Q7TME0_PGSSQLVHIPEETQENIST(0.008)S(0.991)PK	TG_NT-TG_EE	-0.104524	0.626147	-0.166932	8	0.871566
Q7TME0_TVHT(0.005)S(0.995)PGGGLGAR	TG_NT-TG_EE	0.0408619	0.407197	0.100349	6	0.923336
Q7TMY8_GSGTAS(1)DDEFENLR	TG_NT-TG_EE	0.485947	0.153294	3.17003	8	0.0131941
Q7TPH6_LISGDAEPT(1)PEQEEK	TG_NT-TG_EE	-0.195397	0.159221	-1.22721	8	0.254631
Q7TQD2_AVS(0.007)S(0.99)PT(0.003)VSR	TG_NT-TG_EE	-0.175151	0.46845	-0.373895	8	0.718197
Q7TQD2_RLS(0.994)LES(0.994)EGANEGAT(0.012)AAPELSALEEAFR	TG_NT-TG_EE	-0.243536	1.67154	-0.145696	5	0.889853
Q7TQD2_RLS(1)LESEGANEGATAAPELSALEEAFRR	TG_NT-TG_EE	0.162875	0.81512	0.199817	8	0.84661
Q7TQF7_AALPAGEGGS(1)PEGAK	TG_NT-TG_EE	0.0560858	0.435766	0.128706	5	0.902607
Q7TQF7_AFSIQGAPS(0.024)DS(0.976)GPLR	TG_NT-TG_EE	0.118687	0.182825	0.649184	5	0.544856
Q7TQF7_T(0.045)PS(0.938)PPEEPS(0.019)PLPS(0.923)PT(0.045)AS(0.029)PNHTLAPASPAPVRPR	TG_NT-TG_EE	-0.18314	1.19442	-0.153329	5	0.884135
Q7TQF7_T(0.152)PS(0.848)PPEEPS(0.008)PLPS(0.953)PT(0.033)AS(0.007)PNHTLAPASPAPVRPR	TG_NT-TG_EE	0.193573	0.544698	0.355377	8	0.731495
Q7TQG1_S(1)PAEEELTPSAVVR	TG_NT-TG_EE	0.0437196	0.377803	0.115721	5	0.912378
Q7TQH0_EVDGLLTSDPMGS(1)PVSSK	TG_NT-TG_EE	0.205423	0.322065	0.637829	6	0.54714
Q7TSJ2_AQS(1)PLLPEPLK	TG_NT-TG_EE	0.197457	0.283468	0.696575	8	0.505801
Q7TSJ2_GQS(1)PTAPGPTK	TG_NT-TG_EE	0.306487	0.614998	0.498355	7	0.633509
Q7TSJ2_GTQLPTVSPSPPVMIPTVPHT(0.061)EY(0.001)IEGS(0.938)P	TG_NT-TG_EE	-0.452278	0.46207	-0.978808	5	0.372627
Q80T41_DLEEVTMQLQDT(1)PEK	TG_NT-TG_EE	-0.0785819	0.394404	-0.199242	8	0.847044
Q80T41_DPIEDINS(1)PEHIQR	TG_NT-TG_EE	-0.326753	0.634927	-0.514631	8	0.620723
Q80TE7_LET(0.001)T(0.999)PTTSPLPER	TG_NT-TG_EE	-0.00278326	0.314817	-0.00884088	6	0.993233
Q80TE7_LETTPTT(0.01)S(0.99)PLPERK	TG_NT-TG_EE	0.00728335	0.488001	0.0149249	7	0.988509
Q80TE7_S(0.141)QS(0.859)IDEIDVGTYK	TG_NT-TG_EE	0.224116	0.417959	0.536216	5	0.614796
Q80TE7_S(1)MDGYPEQFCVR	TG_NT-TG_EE	-0.567466	0.333366	-1.70223	7	0.132498
Q80TJ1_AGGGRPS(0.008)S(0.983)PS(0.005)PS(0.005)VVSEK	TG_NT-TG_EE	0.295567	0.243315	1.21475	7	0.263843
Q80TJ1_AGGGRPSSPSPSVVS(1)EK	TG_NT-TG_EE	-0.0504145	0.239967	-0.210089	8	0.83885
Q80TL0_RPWPQHQCS(1)APADLGYEGR	TG_NT-TG_EE	-0.0672705	0.692622	-0.0971244	8	0.925017
Q80TL0_VDS(0.999)FT(0.001)DR	TG_NT-TG_EE	0.337418	0.474034	0.7118	8	0.496818
Q80TL4_RGT(1)VEGSVQEVQEEK	TG_NT-TG_EE	-0.0508748	0.193564	-0.262832	8	0.799322
Q80TL4_RLTEAPSCSVSISHVGPIADS(0.086)S(0.907)PAAS(0.004)S(0.002)S(0.002)K	TG_NT-TG_EE	0.230952	0.175656	1.3148	6	0.236593
Q80TM6_S(0.037)AS(0.926)T(0.037)DLGTADVVLGR	TG_NT-TG_EE	-0.169445	0.250982	-0.675127	5	0.52955
Q80TS7_LRPGS(1)PEPPPR	TG_NT-TG_EE	0.190845	0.319544	0.597243	7	0.569152
Q80TY0_RT(0.031)VS(0.963)DNS(0.006)LSSSK	TG_NT-TG_EE	-0.615532	0.386759	-1.59151	4	0.186707
Q80TZ3_GAS(0.087)S(0.853)PDMEPS(0.06)YGGGLFDMVK	TG_NT-TG_EE	0.266798	0.279453	0.954713	8	0.367677
Q80TZ3_GAS(0.827)S(0.173)PDMEPSYGGGLFDMVK	TG_NT-TG_EE	-0.0273766	0.532895	-0.0513733	8	0.960288
Q80TZ3_PQS(0.002)S(0.002)MPHS(0.026)S(0.969)PQNRPNY(0.001)NVSFSAMPAGQSER	TG_NT-TG_EE	-0.0222515	0.548082	-0.0405988	5	0.969187
Q80TZ3_RTATSASAS(1)PTLR	TG_NT-TG_EE	1.09552	0.415756	2.635	7	0.033667
Q80TZ3_TATSAS(0.935)AS(0.054)PT(0.011)LR	TG_NT-TG_EE	-0.278843	0.704977	-0.395534	4	0.712637
Q80U23_RTS(1)PPVSVR	TG_NT-TG_EE	-0.0660514	0.183388	-0.360174	8	0.728041
Q80U28_LLRPNS(1)LK	TG_NT-TG_EE	0.237978	0.251903	0.944718	8	0.372457
Q80U28_S(1)PTENVNTPVGK	TG_NT-TG_EE	-0.184753	0.341348	-0.541246	8	0.60308
Q80U40_DHLS(1)PDFYDESETDPGAEELPAR	TG_NT-TG_EE	0.0337906	0.205113	0.164742	6	0.874557
Q80U49_EIHDVAGDGDSLGS(1)PGPTR	TG_NT-TG_EE	-0.456878	0.320641	-1.42489	7	0.197212
Q80U49_HEDGTQS(0.991)DS(0.009)EDPLAK	TG_NT-TG_EE	-0.281812	0.334287	-0.843025	7	0.427078
Q80UJ7_FSVTHHYLVQES(1)PDK	TG_NT-TG_EE	-0.0511203	0.325619	-0.156994	8	0.879139
Q80UU9_PGEEPSEYT(1)DEEDTK	TG_NT-TG_EE	-0.25022	0.364842	-0.685832	8	0.512201
Q80VC9_DLPDGHAVS(1)PR	TG_NT-TG_EE	0.204344	0.262653	0.778002	7	0.462049
Q80VC9_FS(1)PSQVPVQTR	TG_NT-TG_EE	-0.0156773	0.282786	-0.0554388	5	0.957936
Q80VC9_SSILLSEGT(1)PPEEPTTK	TG_NT-TG_EE	0.228053	0.192441	1.18505	8	0.270002
Q80VP1_T(1)PESFLGPNAALVDLDSLVSR	TG_NT-TG_EE	-0.224994	0.255952	-0.879048	8	0.405004
Q80VP1_TALPT(0.003)S(0.987)GS(0.009)STGELELLAGEVPAR	TG_NT-TG_EE	0.5198	0.365119	1.42365	4	0.227647
Q80WJ7_SQEPISNDQKVS(1)DDDK	TG_NT-TG_EE	-0.0545834	0.528653	-0.10325	8	0.920306
Q80X50_RYPSS(0.001)IS(0.001)S(0.003)S(0.995)PQK	TG_NT-TG_EE	0.186687	0.234406	0.796428	4	0.470379
Q80X80_EAGLS(0.986)QS(0.014)HDDLSNTTATPSVR	TG_NT-TG_EE	0.712474	0.268772	2.65085	7	0.032901
Q80X80_NLGT(1)PTSSTPRPSITPTK	TG_NT-TG_EE	0.0456667	0.334881	0.136367	8	0.8949
Q80X80_NLGTPTSSTPRPS(0.001)IT(0.993)PT(0.006)K	TG_NT-TG_EE	0.848958	0.380568	2.23077	6	0.0671951
Q80X80_SDISERPS(1)VDDVESETGSTGALETR	TG_NT-TG_EE	-0.262409	0.21548	-1.21779	7	0.262757
Q80XI3_T(0.026)S(0.026)S(0.94)PT(0.004)S(0.002)LPPLAR	TG_NT-TG_EE	0.0887964	0.168505	0.526967	8	0.612512
Q80XU3_ATVT(0.001)PS(0.999)PVK	TG_NT-TG_EE	-0.133108	0.128254	-1.03785	6	0.339346
Q80YA9_GS(0.001)ES(0.999)PNSFLDQEYR	TG_NT-TG_EE	-0.371673	0.307893	-1.20715	8	0.261853
Q80Z38_RAPS(1)PVVS(0.921)PT(0.079)ELSK	TG_NT-TG_EE	0.0779862	0.406149	0.192014	5	0.855286
Q80ZF8_IS(1)LNDDEEEK	TG_NT-TG_EE	0.0733143	0.129591	0.565738	8	0.587085
Q80ZF8_SETGSTISMS(0.008)S(0.991)LER	TG_NT-TG_EE	-0.122845	0.373354	-0.32903	8	0.750581
Q810U4_EDDGTFGEYS(1)DAEDHK	TG_NT-TG_EE	-0.211464	0.319879	-0.661074	7	0.529714
Q811D0_NLSEIENVHGFVS(0.007)HS(0.021)HIS(0.972)PIK	TG_NT-TG_EE	0.0340226	0.254378	0.133748	8	0.896905
Q811P8_DVINRS(0.988)PT(0.012)QLQLGK	TG_NT-TG_EE	-0.57364	0.781063	-0.734435	7	0.486552
Q811P8_S(0.01)AKS(0.989)EES(0.001)LTSLHAVDGDSK	TG_NT-TG_EE	0.575801	0.575613	1.00033	7	0.35047
Q812A2_LRS(1)DGAAIPR	TG_NT-TG_EE	0.414856	0.349075	1.18845	7	0.273409
Q812A2_NDLQS(1)PTEHISDYGFGGVMGR	TG_NT-TG_EE	0.445785	0.458412	0.972455	7	0.363221
Q812A2_S(1)LEAEALAEDIEK	TG_NT-TG_EE	0.122602	0.441453	0.277724	7	0.789248
Q812A2_SGGDT(0.006)HS(0.992)PPRGLGPS(0.002)IDTPPR	TG_NT-TG_EE	-0.182103	0.15389	-1.18334	8	0.270645
Q8BFT9_SEDDAAS(1)GEHDIQIEGVR	TG_NT-TG_EE	-0.254485	0.2668	-0.953841	8	0.368092
Q8BFT9_T(0.003)GES(0.008)ARS(0.989)EDDAASGEHDIQIEGVR	TG_NT-TG_EE	0.143014	0.249144	0.574023	5	0.590808
Q8BGD9_EEDCHS(0.964)PT(0.025)S(0.011)KPPKPDQPLK	TG_NT-TG_EE	0.311161	0.552917	0.562762	7	0.591156
Q8BGD9_S(1)LENETLNK	TG_NT-TG_EE	0.212122	0.19986	1.06135	8	0.319517
Q8BGH4_SFS(1)MQDLTTIR	TG_NT-TG_EE	-0.243106	0.515142	-0.471921	6	0.653657
Q8BGT8_LDHALSSPS(0.009)S(0.991)PCEEIK	TG_NT-TG_EE	-0.257167	0.135147	-1.90287	8	0.0935533
Q8BGU5_RSAS(1)ADNLILPR	TG_NT-TG_EE	-0.0157022	0.102252	-0.153565	8	0.881756
Q8BH50_RDS(0.99)S(0.01)ESQLASTESDKPTTGR	TG_NT-TG_EE	-0.443203	0.190966	-2.32085	7	0.0533278
Q8BH66_S(0.952)S(0.048)DWSSEEEEPVRK	TG_NT-TG_EE	0.726818	0.411224	1.76745	7	0.120484
Q8BH66_SSDWS(0.002)S(0.998)EEEEPVRK	TG_NT-TG_EE	-0.110798	0.268479	-0.412689	4	0.700996
Q8BH66_SSDWS(0.994)S(0.006)EEEEPVRK	TG_NT-TG_EE	0.175736	0.399377	0.440024	8	0.671565
Q8BHL3_ASPVPGPGT(0.035)PT(0.965)R	TG_NT-TG_EE	-0.641907	0.268731	-2.38866	6	0.0541253
Q8BHL3_AVGGAPS(1)PPPPVR	TG_NT-TG_EE	0.0072671	0.592205	0.0122713	4	0.990797
Q8BIK4_LPVHVYEVDEEADKDEDAAS(0.928)LGS(0.072)QK	TG_NT-TG_EE	-0.157911	0.239865	-0.658332	5	0.539425
Q8BJ42_IIES(1)PERK	TG_NT-TG_EE	0.0516639	0.728797	0.0708893	6	0.94579
Q8BJH1_NTT(1)PPSLAR	TG_NT-TG_EE	0.025918	0.322759	0.0803014	5	0.939113
Q8BJI1_DIS(1)NLEENDETR	TG_NT-TG_EE	-0.116519	0.391639	-0.297515	5	0.778038
Q8BJU0_APDRT(1)PPSEEDSAEAER	TG_NT-TG_EE	-0.284779	0.139774	-2.03743	8	0.0759766
Q8BKX1_SLS(1)PPQSQSK	TG_NT-TG_EE	0.121847	0.565374	0.215516	5	0.837881
Q8BL97_S(0.986)RS(0.012)GS(0.002)IIGSR	TG_NT-TG_EE	-0.0394537	0.296248	-0.133178	4	0.900484
Q8BLF1_IS(0.662)Y(0.599)Y(0.599)DQLCT(0.07)T(0.07)MAEELNAVIVS(0.322)IEY(0.678)R	TG_NT-TG_EE	-0.16942	0.386503	-0.438342	4	0.683772
Q8BLQ9_GAEDAPDADTAIINAEGS(1)QVNAEEK	TG_NT-TG_EE	1.07354	0.353706	3.03513	6	0.0229461
Q8BMG7_GGFS(1)PFGNTQGPSR	TG_NT-TG_EE	0.25759	0.230521	1.11742	7	0.300692
Q8BNW9_ASAAEGSEAS(1)PPSLR	TG_NT-TG_EE	0.145801	0.165645	0.880203	8	0.404414
Q8BP27_ENPPS(1)PPT(0.759)S(0.241)PAAPQPR	TG_NT-TG_EE	-0.513669	0.300654	-1.70851	8	0.12592
Q8BP27_ENPPS(1)PPT(0.894)S(0.106)PAAPQPR	TG_NT-TG_EE	-0.384962	0.11413	-3.37302	5	0.0198244
Q8BPN8_ESEAGTGSSEHEDGEREGS(1)PR	TG_NT-TG_EE	-2.6367	0.955253	-2.76021	4	0.0508386
Q8BPN8_FGNVDADS(1)PVEETIQDHSALK	TG_NT-TG_EE	-0.33235	0.279208	-1.19033	8	0.268038
Q8BPN8_LDHELS(1)LDR	TG_NT-TG_EE	-0.119707	0.437298	-0.273743	8	0.791217
Q8BPN8_NLAS(1)PEGTLATLGLK	TG_NT-TG_EE	-0.100022	0.333786	-0.299658	8	0.772076
Q8BPN8_RKQS(1)EVEADLGYPGGK	TG_NT-TG_EE	-0.237492	0.297917	-0.797173	8	0.448361
Q8BPN8_RQS(1)ESIAAPPVASEDMDK	TG_NT-TG_EE	0.732882	0.61985	1.18235	7	0.275666
Q8BPN8_THPRPS(0.998)IS(0.002)MPLPTVLLDR	TG_NT-TG_EE	-0.42615	0.30493	-1.39753	7	0.204949
Q8BQZ4_TNSGISSASGGSTEPT(0.128)T(0.866)PDS(0.005)ERPAQALLR	TG_NT-TG_EE	0.198948	0.270009	0.736818	5	0.494332
Q8BRT1_S(1)FDDEESVDGNRPSSAASAFK	TG_NT-TG_EE	0.536444	0.303509	1.76747	7	0.120481
Q8BRV5_RDES(1)DEEPPRVER	TG_NT-TG_EE	-0.568905	0.4799	-1.18547	8	0.269849
Q8BSS9_MVS(0.021)S(0.017)EGS(0.946)T(0.016)ESEHLEGMEAGQK	TG_NT-TG_EE	0.354357	0.472323	0.750243	4	0.494828
Q8BSS9_VASVS(1)LEGLNLAR	TG_NT-TG_EE	-0.0972881	0.221845	-0.438541	6	0.676344
Q8BTG7_RLS(1)GGAVPSASMTR	TG_NT-TG_EE	-0.0103396	0.166323	-0.0621661	8	0.951956
Q8BTI8_AAETPAVAS(0.001)CWS(0.002)GPQVS(0.997)PEHK	TG_NT-TG_EE	0.401611	0.171167	2.34631	5	0.0658614
Q8BTI8_DKFS(0.99)PT(0.01)QDRPESSTVLK	TG_NT-TG_EE	-0.247087	0.149994	-1.64732	8	0.138108
Q8BTI8_HAS(0.893)S(0.053)S(0.053)PES(0.001)LKPTPAPGSR	TG_NT-TG_EE	-1.38928	0.930984	-1.49227	4	0.209909
Q8BTI8_NSGPVSEVNTGFS(1)PEVK	TG_NT-TG_EE	0.180294	0.264132	0.682592	6	0.520333
Q8BTI8_RS(0.009)S(0.985)S(0.006)ELSPEVVEK	TG_NT-TG_EE	-0.226727	0.126103	-1.79796	8	0.109895
Q8BTI8_RSPSVS(0.924)S(0.075)PEPTEK	TG_NT-TG_EE	0.114691	0.157576	0.727848	6	0.494119
Q8BTI8_RVPS(0.998)PT(0.002)PVPK	TG_NT-TG_EE	-0.0623139	0.174738	-0.356613	8	0.730604
Q8BTI8_S(0.11)S(0.137)S(0.752)PVT(0.001)ELT(0.004)ARS(0.995)PVK	TG_NT-TG_EE	0.120078	0.215501	0.557206	5	0.601408
Q8BTI8_S(0.482)GT(0.482)PPRPGS(0.015)VT(0.02)NMQADECT(0.003)AT(0.997)PQR	TG_NT-TG_EE	-0.175262	0.39458	-0.444174	5	0.675482
Q8BTI8_SEQPLSQVLPS(0.001)LS(0.999)PEHK	TG_NT-TG_EE	0.271374	0.269382	1.0074	8	0.343238
Q8BTM8_RAPS(1)VANIGSHCDLSLK	TG_NT-TG_EE	0.504867	0.342193	1.47539	8	0.178346
Q8BTY2_DS(0.002)DKEDGRES(0.997)PS(0.001)YDTPSQR	TG_NT-TG_EE	-0.796626	0.802578	-0.992584	7	0.353976
Q8BW96_GDVMS(0.064)T(0.916)ACGT(0.02)PGYVAPEVLAQK	TG_NT-TG_EE	0.0554732	0.569005	0.0974915	8	0.924734
Q8BWG8_DDKDEEDDGTGS(1)PHLNNR	TG_NT-TG_EE	-0.225505	0.336969	-0.669215	8	0.522199
Q8BWS5_SVST(0.047)S(0.941)PS(0.012)ILPAYLK	TG_NT-TG_EE	0.541979	0.43571	1.2439	5	0.268672
Q8BX70_TANAS(1)LEEIIDK	TG_NT-TG_EE	0.215059	0.271922	0.790887	7	0.454966
Q8BY02_EKILHMAEGIDIGEMPS(0.787)Y(0.23)DLMLPKPS(0.984)K	TG_NT-TG_EE	0.311255	0.14079	2.21079	6	0.0690686
Q8BY02_EKILHMAEGIDIGEMPS(0.965)Y(0.287)DLMLPKPS(0.748)K	TG_NT-TG_EE	0.311255	0.14079	2.21079	6	0.0690686
Q8BZ98_RS(1)PPPSPTTQR	TG_NT-TG_EE	1.11232	2.42476	0.458733	7	0.660329
Q8BZN6_DMS(0.008)QS(0.964)PT(0.02)S(0.007)S(0.001)FVR	TG_NT-TG_EE	-0.417995	0.304061	-1.37471	4	0.241206
Q8C052_PVVTTHDLEAPS(0.906)RANS(0.093)QDS(0.271)LAS(0.729)R	TG_NT-TG_EE	-0.308332	0.777085	-0.396781	7	0.703348
Q8C079_AAS(1)PPASASDLIEQQQK	TG_NT-TG_EE	0.349972	0.0752889	4.64839	8	0.00164814
Q8C0E2_S(0.001)MS(0.999)HQAAIASQR	TG_NT-TG_EE	-0.424254	0.642637	-0.660177	8	0.527687
Q8C0L9_LTLEGLEEDEDDDDDKVS(0.953)PT(0.047)VLHK	TG_NT-TG_EE	-0.30314	0.216162	-1.40238	5	0.219736
Q8C0P7_EEEFLS(0.001)HY(0.998)KEHHS(0.63)IDY(0.322)VFVS(0.437)EKT(0.611)K	TG_NT-TG_EE	-1.23089	1.68691	-0.729671	4	0.506024
Q8C0T5_TLS(1)DESIYSSQR	TG_NT-TG_EE	0.373191	0.244785	1.52457	7	0.171193
Q8C115_GLMT(0.999)FGGY(0.001)QEDFMVVVS(0.157)T(0.157)QS(0.686)K	TG_NT-TG_EE	0.574856	0.475852	1.20806	6	0.272475
Q8C1B1_LDGES(1)DKEQFDDDQK	TG_NT-TG_EE	-0.196369	0.40836	-0.480873	8	0.643483
Q8C1Y8_HIEPELAGRDS(1)PVR	TG_NT-TG_EE	0.178162	0.363626	0.489959	6	0.641561
Q8C3Q5_EHLLS(1)PPR	TG_NT-TG_EE	-0.372786	0.374063	-0.996587	6	0.357444
Q8C3Q5_LVSQEHLLLS(0.027)S(0.973)PEALR	TG_NT-TG_EE	-0.0245244	0.228546	-0.107306	6	0.918044
Q8C3Q5_S(0.664)S(0.168)S(0.168)LTPGLGGPDSMAPR	TG_NT-TG_EE	0.0882842	0.296252	0.298003	4	0.780538
Q8C419_Y(1)S(1)NS(1)DNVETIPNSGHMEEPR	TG_NT-TG_EE	0.30773	0.302409	1.0176	6	0.348134
Q8C437_NHS(1)LEEEFER	TG_NT-TG_EE	0.0837522	0.189048	0.44302	8	0.669486
Q8C437_S(1)PVDSSVLEGVK	TG_NT-TG_EE	0.214163	0.110512	1.93792	7	0.0938224
Q8C729_HLS(1)LPAGQVVPK	TG_NT-TG_EE	0.172464	0.42201	0.408673	6	0.696965
Q8C729_VEVT(0.971)PT(0.029)VPR	TG_NT-TG_EE	0.470365	0.254478	1.84836	7	0.107025
Q8C8R3_AEGFES(0.994)ES(0.005)EDGAT(0.001)KPK	TG_NT-TG_EE	-0.771907	0.390513	-1.97665	5	0.105027
Q8C8R3_ARS(1)YIETETESR	TG_NT-TG_EE	-0.0580971	0.159193	-0.364947	8	0.72461
Q8C8R3_ES(0.003)ES(0.997)DQEPEEEIGMTSEK	TG_NT-TG_EE	-0.0445829	0.476384	-0.093586	7	0.92806
Q8C8R3_ETTQPETCDGHGCETVSPSNSATPVS(0.006)LGVQS(0.994)PEHK	TG_NT-TG_EE	0.838093	0.513089	1.63343	4	0.177717
Q8C8R3_GSPIVQEPEEAS(0.041)EPKEES(0.07)S(0.889)PRK	TG_NT-TG_EE	-0.0493603	0.256578	-0.192379	5	0.855015
Q8C8R3_HEGLAET(1)PETSPESLSFSPK	TG_NT-TG_EE	0.189469	0.163843	1.1564	8	0.280879
Q8C8R3_IVDEQGDMDFQIS(1)PDRK	TG_NT-TG_EE	0.0584031	0.369428	0.158091	8	0.878303
Q8C8R3_LLRDPDGS(0.999)AEDDS(0.001)LEQTSLMESSGK	TG_NT-TG_EE	0.270847	0.46811	0.578597	6	0.583911
Q8C8R3_RFT(1)PEEEMFK	TG_NT-TG_EE	0.131244	0.10464	1.25424	8	0.245161
Q8C8R3_S(0.001)DS(0.999)NASFLR	TG_NT-TG_EE	0.366334	0.176901	2.07085	6	0.083789
Q8C8R3_S(1)PQGLELPLPNR	TG_NT-TG_EE	0.191137	0.128388	1.48874	8	0.174878
Q8C8R3_SHLVNEVPVLAS(1)PDLLSEVSEMK	TG_NT-TG_EE	-0.400579	0.374799	-1.06878	7	0.320632
Q8C8R3_SPLS(1)PDTPSSEEVSYEVTPK	TG_NT-TG_EE	0.239356	0.453403	0.52791	4	0.625491
Q8C8R3_T(0.001)ERHS(0.999)PVFSGKPEK	TG_NT-TG_EE	-0.246378	0.849153	-0.290146	8	0.779083
Q8C8R3_T(0.019)EGDS(0.98)PAAALSPQMHQEPVQQDFSGK	TG_NT-TG_EE	0.686279	0.555105	1.2363	6	0.262544
Q8C8R3_T(1)PEDIS(0.242)T(0.728)PPEGT(0.031)KPCLQTPVTSER	TG_NT-TG_EE	-0.0137477	0.596123	-0.0230618	4	0.982706
Q8C8R3_TEGDSPAAALS(1)PQMHQEPVQQDFSGK	TG_NT-TG_EE	-0.27479	0.391687	-0.701555	8	0.502851
Q8C8R3_TPEDIS(0.005)T(0.981)PPEGT(0.014)K	TG_NT-TG_EE	-3.6462e-06	0.134797	-2.70496e-05	8	0.999979
Q8C8R3_TPTEEGT(1)PTSEQNPFLFQEGK	TG_NT-TG_EE	-0.0547725	0.464236	-0.117984	6	0.909931
Q8C8R3_TQDQQEYYVT(0.008)T(0.992)PGAEVEDPQK	TG_NT-TG_EE	-0.0273927	0.567481	-0.0482707	4	0.963815
Q8C8R3_TQSESETQESLT(1)PSEVTK	TG_NT-TG_EE	0.225337	0.225259	1.00035	6	0.355763
Q8C8R3_VGT(1)PTDIHSEK	TG_NT-TG_EE	0.966362	1.28877	0.74983	8	0.474828
Q8CAA7_AVAGVMIT(0.001)AS(0.999)HNR	TG_NT-TG_EE	0.206518	0.341928	0.60398	8	0.562588
Q8CBH5_VAILT(1)DDEEEQK	TG_NT-TG_EE	-0.119962	0.189845	-0.631895	6	0.550757
Q8CBW3_TNPPT(0.001)QKPPS(0.999)PPVSGR	TG_NT-TG_EE	-0.180806	0.446396	-0.405034	6	0.699498
Q8CC35_VAS(1)EEEEVPLVVYLK	TG_NT-TG_EE	-0.252802	0.274897	-0.919624	8	0.384659
Q8CDG3_DGPS(0.049)S(0.951)APATPTK	TG_NT-TG_EE	-0.0494946	0.413047	-0.119828	6	0.908531
Q8CGA3_RLS(1)VGSSMR	TG_NT-TG_EE	0.421423	0.194026	2.17199	8	0.0616274
Q8CH25_DVQDAIAQS(1)PEK	TG_NT-TG_EE	0.0856936	0.224442	0.381808	6	0.71576
Q8CHC4_EFGGVGAPPS(1)PGVAR	TG_NT-TG_EE	0.206651	0.505266	0.408994	6	0.696742
Q8CHC4_TPGPPSSQGS(1)PVDTQPAAQK	TG_NT-TG_EE	0.41042	0.211127	1.94395	8	0.0878097
Q8CHG7_RSS(1)FLNAK	TG_NT-TG_EE	-0.180323	0.199141	-0.905506	8	0.391652
Q8CHG7_SET(0.025)S(0.975)PVAPR	TG_NT-TG_EE	0.23108	0.228037	1.01335	7	0.344633
Q8CHH9_AATDLERVS(1)NAEPEPR	TG_NT-TG_EE	0.109892	0.122242	0.898969	8	0.394921
Q8CHT1_FVS(1)FTSR	TG_NT-TG_EE	0.477459	0.233603	2.04389	5	0.0963896
Q8CHU3_GS(0.215)S(0.785)QPNLSTSYSEQEYGK	TG_NT-TG_EE	0.142446	0.181638	0.784229	8	0.455497
Q8CHU3_GS(0.5)S(0.5)QPNLSTSYSEQEYGK	TG_NT-TG_EE	0.150614	0.225839	0.666907	4	0.541331
Q8CHW4_AGS(1)PQLDDIR	TG_NT-TG_EE	0.0535852	0.232244	0.230729	7	0.824124
Q8CHX7_PVTWNSAAQT(1)PERK	TG_NT-TG_EE	-0.532483	0.389363	-1.36758	8	0.208627
Q8CI71_FLEQS(0.599)RS(0.394)PS(0.007)VS(0.998)PS(0.002)K	TG_NT-TG_EE	0.184409	0.239946	0.768545	5	0.476876
Q8CIN4_YLS(1)FTPPEK	TG_NT-TG_EE	0.125109	0.222968	0.561104	7	0.592226
Q8CIP4_RS(0.992)PT(0.005)S(0.002)T(0.001)GDTELK	TG_NT-TG_EE	-0.100173	0.295548	-0.338939	6	0.746203
Q8CJ19_GRS(1)EEELEASK	TG_NT-TG_EE	0.0161935	0.146021	0.110898	7	0.91481
Q8CJ19_VKS(1)PEEPLFPTPLLLR	TG_NT-TG_EE	0.0752141	0.344221	0.218505	7	0.833269
Q8JZQ9_PAAQS(0.002)EEET(0.02)AT(0.245)S(0.733)PAAS(0.993)PT(0.006)PQSAER	TG_NT-TG_EE	-0.338399	0.315968	-1.07099	6	0.325351
Q8JZQ9_PAAQSEEETAT(0.002)S(0.998)PAAS(0.803)PT(0.193)PQS(0.004)AER	TG_NT-TG_EE	-0.491629	0.336115	-1.46268	6	0.193877
Q8JZW5_LGNPYCS(0.937)PT(0.063)LVR	TG_NT-TG_EE	0.0266307	0.264439	0.100706	7	0.922607
Q8K012_TIS(1)DGTISAAK	TG_NT-TG_EE	-0.162378	0.207753	-0.781591	7	0.460069
Q8K019_ELFDYS(1)PPLHK	TG_NT-TG_EE	-0.195696	0.210644	-0.929037	8	0.380048
Q8K019_EVQS(1)PEQVK	TG_NT-TG_EE	-0.109578	0.30381	-0.360678	8	0.727678
Q8K019_IDIS(1)PSALR	TG_NT-TG_EE	0.125973	0.0811867	1.55164	8	0.159348
Q8K019_KAEGEPQEES(1)PLK	TG_NT-TG_EE	-0.100522	0.203355	-0.494318	8	0.634368
Q8K019_SIFREES(1)PLR	TG_NT-TG_EE	-0.0421631	0.165379	-0.254948	7	0.806092
Q8K0T0_GS(0.001)VS(0.999)EDELIAAIK	TG_NT-TG_EE	-0.227575	0.552415	-0.411964	6	0.694679
Q8K0T0_REQDS(1)PPMKPGALDAIR	TG_NT-TG_EE	-0.355684	0.286021	-1.24356	7	0.253691
Q8K0T0_SPPVAMETASTGMAAVPDALDHS(0.958)PS(0.038)S(0.003)T(0.001)LK	TG_NT-TG_EE	-0.419003	0.414342	-1.01125	8	0.341501
Q8K0U4_ETAPTSTYS(0.003)S(0.997)PAR	TG_NT-TG_EE	-0.162515	0.350984	-0.463028	6	0.659663
Q8K1M6_SKPIPIMPAS(1)PQK	TG_NT-TG_EE	0.0756345	0.29406	0.257207	8	0.803511
Q8K212_GSGVAQS(1)PQQQPQQQPPQPQQPTPPK	TG_NT-TG_EE	0.532913	0.165803	3.21413	5	0.0236197
Q8K221_HPS(0.001)HS(0.004)T(0.012)S(0.972)PS(0.012)GPGDEVAR	TG_NT-TG_EE	-0.199561	1.1521	-0.173215	7	0.867385
Q8K298_DSNLSAAS(1)PKPGK	TG_NT-TG_EE	-0.732859	0.260475	-2.81355	8	0.0227186
Q8K2C9_WLDES(1)DAEMELR	TG_NT-TG_EE	-1.17155	0.680296	-1.72211	7	0.12872
Q8K2F8_S(0.5)S(0.5)PQLDPLRK	TG_NT-TG_EE	-0.0563684	0.111176	-0.50702	5	0.633704
Q8K2F8_S(0.953)S(0.047)PQLDPLRK	TG_NT-TG_EE	-0.0563684	0.111176	-0.50702	5	0.633704
Q8K2F8_S(0.954)PT(0.046)MEQAVQTASAHLPAPAPVGR	TG_NT-TG_EE	0.743141	0.462753	1.60591	5	0.169202
Q8K2K6_GTPSQS(1)PVVGR	TG_NT-TG_EE	0.182815	0.279969	0.652985	7	0.534617
Q8K310_RDS(0.004)FDDRGPS(0.996)LNPVLDYDHGSR	TG_NT-TG_EE	-0.189557	0.865491	-0.219016	5	0.835297
Q8K3X4_PAPEEGPPELNRQS(0.991)PNS(0.004)S(0.003)S(0.001)AATSVASR	TG_NT-TG_EE	0.055751	0.175325	0.317987	4	0.766404
Q8K400_KLS(1)LPTDLKPDLDVK	TG_NT-TG_EE	0.852018	0.476885	1.78663	8	0.111813
Q8K400_RRPVS(0.044)VS(0.937)PS(0.015)S(0.001)S(0.002)QEISENQYAVICSEK	TG_NT-TG_EE	0.0745145	0.244401	0.304887	5	0.772735
Q8K4G5_T(0.025)LS(0.974)PTPSAEGYQDVR	TG_NT-TG_EE	-0.168603	0.241859	-0.697115	7	0.508214
Q8K4I3_EIKPSERPLS(1)PK	TG_NT-TG_EE	-0.123138	0.292147	-0.421493	8	0.684492
Q8K4I3_KAS(1)EEEYVIRK	TG_NT-TG_EE	-0.239417	0.343035	-0.697939	8	0.504992
Q8K4Q0_ILDTSSLTQSAPAS(0.999)PT(0.001)NK	TG_NT-TG_EE	0.259217	0.174339	1.48685	8	0.175365
Q8K4Z3_GS(1)ETMAGAAVK	TG_NT-TG_EE	0.131679	0.781016	0.168599	4	0.874294
Q8R0A5_EGKPEDEVEPEDEEKS(1)DEDEKPDK	TG_NT-TG_EE	-0.492039	0.5617	-0.875983	8	0.406572
Q8R0A7_TVTMIS(1)PEDEQK	TG_NT-TG_EE	0.299342	0.287021	1.04293	8	0.32747
Q8R0S2_MQFS(1)FEGPEK	TG_NT-TG_EE	-0.14914	0.31798	-0.469024	8	0.651569
Q8R0S2_NSWDS(1)PAFSNDVIR	TG_NT-TG_EE	-0.194413	0.350678	-0.554391	5	0.603193
Q8R146_ALDVSAS(1)DEEMARPK	TG_NT-TG_EE	0.318657	0.435738	0.731305	4	0.505128
Q8R1F6_T(0.16)GS(0.84)QEGTSMEGSRPAAPAEPGTLK	TG_NT-TG_EE	0.500708	0.606568	0.825477	8	0.433025
Q8R1Q8_DFQEYVEPGEDFPAS(1)PQRR	TG_NT-TG_EE	0.141423	0.210459	0.671971	8	0.520532
Q8R1Q8_KPAS(0.001)VS(0.988)PT(0.009)T(0.002)PTSPTEGEAS	TG_NT-TG_EE	0.23588	0.154231	1.5294	6	0.177036
Q8R1Q8_KPASVSPTTPT(0.033)S(0.965)PT(0.002)EGEAS	TG_NT-TG_EE	-0.757759	0.270815	-2.79807	5	0.03808
Q8R1Q8_KPASVSPTTPTS(0.012)PT(0.988)EGEAS	TG_NT-TG_EE	0.308051	0.640591	0.480886	4	0.655718
Q8R2S9_NTRLCLAYGGSDVS(0.004)RCFY(0.996)WLMQR	TG_NT-TG_EE	-0.44137	0.15731	-2.80574	6	0.0309292
Q8R361_PLTAAPVEAS(1)PDRK	TG_NT-TG_EE	0.0445449	0.278938	0.159695	8	0.87708
Q8R361_RTYS(1)DEASQLR	TG_NT-TG_EE	-0.233567	0.137194	-1.70246	6	0.139566
Q8R361_S(0.997)PS(0.003)HSSWLSTEGGR	TG_NT-TG_EE	0.515754	0.270624	1.90579	4	0.129372
Q8R3I2_RT(0.002)S(0.988)T(0.011)QENVHLSQAK	TG_NT-TG_EE	-0.534591	0.318578	-1.67805	7	0.137234
Q8R3Q2_AAGAVEAVCTGHT(0.003)GKVS(0.997)PPPR	TG_NT-TG_EE	0.193854	0.197334	0.982368	7	0.358645
Q8R464_GSYLTHEAS(1)GLDEQGEAR	TG_NT-TG_EE	0.129422	0.176638	0.732694	8	0.484657
Q8R4A3_T(0.024)DQLES(0.975)KRLALPES(0.001)CSAGAAMEPQSK	TG_NT-TG_EE	0.307726	0.297945	1.03283	7	0.336043
Q8R4E6_HSAPS(1)PPVS(0.044)VGS(0.956)EEHPHSVLK	TG_NT-TG_EE	-0.756844	0.564519	-1.34069	6	0.228549
Q8R4Y8_GPY(0.001)HS(0.005)PNPS(0.991)PGS(0.003)S(0.001)S(0.011)S(0.408)RPS(0.581)VVGR	TG_NT-TG_EE	0.491773	0.868945	0.565943	7	0.589107
Q8R4Y8_GPY(0.004)HS(0.016)PNPS(0.978)PGS(0.002)SS(0.007)S(0.051)RPS(0.942)VVGR	TG_NT-TG_EE	1.03238	0.932753	1.10681	5	0.318761
Q8R574_LGIAVIHGEAQDAESDLVDGRHS(1)PPMVR	TG_NT-TG_EE	-0.306975	0.412999	-0.743284	7	0.481506
Q8R5A6_S(0.009)VS(0.04)ES(0.04)HT(0.911)PCPSESTGDTVPLQR	TG_NT-TG_EE	0.446133	0.314395	1.41902	4	0.228895
Q8VBT0_KVEEEQEADEEDVS(1)EEEAEDREGASK	TG_NT-TG_EE	-0.333972	0.216707	-1.54113	8	0.161855
Q8VCI5_AKPS(0.999)PEHAPT(0.001)ISAPDASGPQK	TG_NT-TG_EE	-0.398367	0.185075	-2.15247	8	0.0635308
Q8VD33_S(0.002)RS(0.993)FS(0.002)S(0.002)S(0.001)ADEHS	TG_NT-TG_EE	0.189331	0.305043	0.620671	7	0.554479
Q8VD37_ASIGNIALS(0.993)PS(0.007)PVR	TG_NT-TG_EE	0.966732	0.736932	1.31183	7	0.230959
Q8VD37_DDYLETLS(0.002)S(0.998)PK	TG_NT-TG_EE	0.126126	0.274946	0.458732	8	0.658632
Q8VD37_EQVVT(0.775)PPAAS(0.103)DIPADS(0.121)PAPAPPGPTGSAGPPGPPGPR	TG_NT-TG_EE	0.460629	0.228395	2.0168	7	0.0835233
Q8VD37_HVPS(1)PLNLEEVQK	TG_NT-TG_EE	-0.148261	0.269865	-0.54939	8	0.597735
Q8VD37_LPPGKPGVGDVS(0.006)RPFS(0.993)PPIHS(0.617)S(0.192)S(0.192)PPPIAPLAR	TG_NT-TG_EE	0.290746	0.763083	0.381015	8	0.713111
Q8VD37_LPPGKPGVGDVS(0.974)RPFS(0.028)PPIHS(0.333)S(0.333)S(0.333)PPPIAPLAR	TG_NT-TG_EE	-0.510957	0.802134	-0.636997	6	0.547646
Q8VD37_LPS(1)ISDLDSIFGPVLSPK	TG_NT-TG_EE	0.0210458	0.381317	0.0551923	8	0.957339
Q8VD37_LPSISDLDSIFGPVLS(1)PK	TG_NT-TG_EE	0.431584	0.470155	0.91796	7	0.389173
Q8VD37_NLS(1)SEEVARPR	TG_NT-TG_EE	-0.504861	0.506366	-0.997028	8	0.347948
Q8VD37_PFSPPIHS(0.012)S(0.042)S(0.945)PPPIAPLAR	TG_NT-TG_EE	-0.851815	0.539751	-1.57816	6	0.165605
Q8VD37_RS(0.081)T(0.919)PT(1)PELTSK	TG_NT-TG_EE	0.279398	0.236766	1.18006	6	0.282637
Q8VD37_RST(1)PT(0.997)PELT(0.002)S(0.001)K	TG_NT-TG_EE	-0.123933	0.513999	-0.241115	8	0.81553
Q8VD37_T(0.041)VPAT(0.925)PPRT(0.874)GS(0.152)PLT(0.006)VAT(0.002)GNDQAAT(0.001)EAK	TG_NT-TG_EE	0.10909	0.453751	0.240418	7	0.816896
Q8VD37_T(0.122)GS(0.877)PLTVATGNDQAATEAK	TG_NT-TG_EE	0.490589	0.740654	0.662373	6	0.532335
Q8VD37_WVHFS(0.003)DAS(0.997)PEHVT(1)PELTPR	TG_NT-TG_EE	0.175681	0.586261	0.299663	6	0.774544
Q8VD37_WVHFSDAS(1)PEHVTPELTPR	TG_NT-TG_EE	0.173857	0.418229	0.415697	8	0.688558
Q8VD37_Y(0.001)NS(0.999)PELDEEGYSIRPEEPGSTK	TG_NT-TG_EE	0.349321	0.286283	1.22019	7	0.261899
Q8VDD5_GTGDCS(1)DEEVDGK	TG_NT-TG_EE	-0.124989	0.391339	-0.319388	7	0.758753
Q8VDF3_VQAS(1)MRS(0.993)PNMET(0.008)FKQQK	TG_NT-TG_EE	0.387136	0.351289	1.10205	5	0.320641
Q8VDM4_TPVQSQQPSAT(0.012)T(0.984)PS(0.004)GADEK	TG_NT-TG_EE	-0.175013	0.195603	-0.894736	7	0.400646
Q8VDN2_S(1)PDFTNENPLETR	TG_NT-TG_EE	0.263648	0.261065	1.00989	8	0.342112
Q8VDN2_YEPAAVS(1)EHGDKK	TG_NT-TG_EE	-0.515982	0.544395	-0.947809	5	0.38675
Q8VDN4_S(0.029)LS(0.971)APLHPEFEEVYR	TG_NT-TG_EE	-0.697847	0.612324	-1.13967	7	0.291915
Q8VDN4_S(0.921)LS(0.079)APLHPEFEEVYR	TG_NT-TG_EE	0.026425	0.206447	0.127999	7	0.90175
Q8VDQ8_EHANIDAQSGSQAPNPSTT(0.001)IS(0.997)PGKS(0.003)PPPAK	TG_NT-TG_EE	-0.884339	0.584995	-1.5117	7	0.174365
Q8VDQ8_REHANIDAQSGSQAPNPS(0.001)T(0.001)T(0.01)IS(0.01)PGKS(0.977)PPPAK	TG_NT-TG_EE	0.874044	0.653847	1.33677	7	0.223107
Q8VDZ4_GDS(1)LKEPTSIADSSR	TG_NT-TG_EE	0.308577	0.225664	1.36742	8	0.208674
Q8VDZ4_SIGSASPGPGQPPLS(0.038)S(0.847)PT(0.116)R	TG_NT-TG_EE	-0.0786281	0.156714	-0.501731	4	0.642215
Q8VE19_GFSQYGVS(0.007)GS(0.974)PT(0.019)K	TG_NT-TG_EE	0.441305	0.16402	2.69055	6	0.0360261
Q8VED9_AGS(1)VADSDAVVK	TG_NT-TG_EE	0.328817	0.290099	1.13347	6	0.300268
Q8VED9_LDDGHLNNSLGS(1)PVQADVYFPR	TG_NT-TG_EE	0.330293	0.29454	1.12139	8	0.294652
Q8VEK3_S(0.015)S(0.059)S(0.926)PVNVK	TG_NT-TG_EE	0.156204	0.442403	0.35308	7	0.734422
Q8VEK3_S(1)PQPPVEEEDEHFDDTVVCLDTYNCDLHFK	TG_NT-TG_EE	0.264897	0.227403	1.16488	7	0.282225
Q8VEL9_GHAGGQRPEPS(0.021)S(0.978)PDGPAPPT(0.001)R	TG_NT-TG_EE	0.239132	0.307564	0.777502	6	0.466403
Q8VEL9_GHAGGQRPEPS(0.981)S(0.019)PDGPAPPTR	TG_NT-TG_EE	1.54998	1.3314	1.16417	8	0.277896
Q8VH51_DKS(1)PVREPIDNLTPEER	TG_NT-TG_EE	-0.0665131	0.114521	-0.580794	8	0.57737
Q8VH51_YRS(0.999)PYSGPK	TG_NT-TG_EE	-0.130384	0.261995	-0.49766	7	0.633974
Q8VHI6_LSQSVHHGASSEGSLS(1)PDTR	TG_NT-TG_EE	-0.147255	0.345363	-0.426377	8	0.681074
Q8VHN7_T(0.813)DLHPIS(0.187)GY(1)LEFRQGES(1)NK	TG_NT-TG_EE	0.77362	0.661881	1.16882	6	0.286808
Q8VHN7_T(0.865)DLHPIS(0.135)GY(1)LEFRQGES(1)NK	TG_NT-TG_EE	0.77362	0.661881	1.16882	6	0.286808
Q8VHQ9_S(0.983)IS(0.017)HPESGDPPTMAEGEGYR	TG_NT-TG_EE	0.314482	0.295245	1.06516	5	0.335515
Q91V14_EIQSITDES(0.001)RGS(0.999)IR	TG_NT-TG_EE	-1.03142	0.761373	-1.35468	6	0.224303
Q91V14_NKGPS(1)PVSSEGIK	TG_NT-TG_EE	0.033511	0.206102	0.162594	7	0.875432
Q91V92_TAS(1)FSESR	TG_NT-TG_EE	0.35788	0.464141	0.771059	5	0.475511
Q91VK4_AAASGPASASAPAAEILLT(1)PAR	TG_NT-TG_EE	0.031385	0.582062	0.0539204	6	0.958749
Q91W92_RSDS(1)LLSFR	TG_NT-TG_EE	-0.0387768	0.182585	-0.212376	4	0.842197
Q91WG5_IYAS(0.003)S(0.158)S(0.835)PPDT(0.005)GQR	TG_NT-TG_EE	-0.208935	0.206294	-1.0128	7	0.344876
Q91WG5_PS(0.021)S(0.979)PVSAPVRPK	TG_NT-TG_EE	0.635969	0.347962	1.8277	6	0.117362
Q91WG7_EGASSSEPNVS(0.008)DYNS(0.992)DNAAK	TG_NT-TG_EE	-0.301154	0.41954	-0.717819	4	0.512559
Q91XF0_GLAT(0.001)GDS(0.999)PLGPMTHHGEEDWVYER	TG_NT-TG_EE	-0.851607	0.265276	-3.21027	5	0.0237216
Q91XM9_AIS(1)LEGEPR	TG_NT-TG_EE	0.159886	0.227646	0.702347	8	0.502383
Q91XM9_HYS(1)PVECDK	TG_NT-TG_EE	0.0652543	0.226802	0.287714	8	0.780878
Q91XM9_NLSQIENVHGY(0.001)VLQS(0.016)HIS(0.983)PLK	TG_NT-TG_EE	-0.0475219	0.310918	-0.152844	6	0.883532
Q91XM9_YQDEDGPHDHS(1)LPR	TG_NT-TG_EE	-0.0584691	0.962546	-0.0607442	7	0.953261
Q91XV3_AEGAGT(0.002)EEEGT(0.999)PKES(1)EPQAAADATEVK	TG_NT-TG_EE	0.00648978	0.29132	0.0222772	8	0.982772
Q91XV3_AGEASAES(0.991)T(0.009)GAADGAAPEEGEAK	TG_NT-TG_EE	-0.040645	0.225887	-0.179935	6	0.863127
Q91XV3_KAEGAGT(0.038)EEEGT(0.962)PKES(1)EPQAAADATEVK	TG_NT-TG_EE	-0.217701	0.318015	-0.684563	8	0.51296
Q91XV3_PSSAEPAPS(0.009)S(0.009)KET(0.962)PAAS(0.018)EAPS(0.001)S(0.001)AAK	TG_NT-TG_EE	0.593968	0.34732	1.71015	6	0.138091
Q91XV3_S(1)EGAAEEQPEPAPAPEQEAAAPGPAAGGEAPK	TG_NT-TG_EE	0.147663	0.260883	0.566011	8	0.586908
Q91XV3_SDAAPAAS(0.997)DS(0.002)KPSS(0.001)AEPAPSSK	TG_NT-TG_EE	-0.311184	0.54636	-0.569559	8	0.584611
Q91YM2_AGS(1)PLCNSNLQDSEEDVEPPSYHLFR	TG_NT-TG_EE	0.185997	0.257532	0.722231	4	0.510119
Q91YM2_TSFSVGS(1)DDELGPIR	TG_NT-TG_EE	-0.0377446	0.215087	-0.175485	7	0.865667
Q920I9_TYQVPPVQPAS(0.995)PGS(0.005)HNALK	TG_NT-TG_EE	0.056033	0.145905	0.384037	8	0.710957
Q921C1_DTTDELS(1)VVEAK	TG_NT-TG_EE	0.178525	0.259569	0.687776	4	0.529401
Q921U8_PCS(0.009)EEPS(0.496)T(0.496)PPPVAVGT(0.034)GEPGGS(0.966)MK	TG_NT-TG_EE	0.441662	0.90999	0.485348	4	0.652814
Q922S4_RPEAVQNT(0.002)S(0.998)VDASEDQK	TG_NT-TG_EE	0.368687	0.305186	1.20808	7	0.266243
Q924K8_HAELS(0.879)GS(0.121)PLK	TG_NT-TG_EE	-0.186576	0.155414	-1.20051	7	0.268986
Q925T6_RQS(1)IPEEFK	TG_NT-TG_EE	-0.069791	0.109376	-0.638084	8	0.541249
Q99104_AIS(1)PTSATSSGR	TG_NT-TG_EE	-0.152501	0.18632	-0.818491	8	0.436776
Q99104_KIGELEVGQMENIS(1)PGQIIDEPIRPVNIPR	TG_NT-TG_EE	0.0228261	0.228983	0.0996845	6	0.923842
Q99J09_KDT(1)PPPLVPPAAR	TG_NT-TG_EE	0.248367	0.554179	0.44817	8	0.665919
Q99J27_RDS(1)VGGEGDREVLLGDAGPGDLPK	TG_NT-TG_EE	-0.452921	0.256617	-1.76496	5	0.137839
Q99JF8_EDTDQEEKAS(1)NEDVTK	TG_NT-TG_EE	0.824062	0.85103	0.96831	6	0.370285
Q99JG2_PRES(1)PPLLPLGTPC	TG_NT-TG_EE	0.310378	0.232903	1.33265	8	0.219352
Q99K01_VQGTGVT(0.999)PPPTPLGTR	TG_NT-TG_EE	0.264355	0.488615	0.541029	5	0.611711
Q99KX1_LAIQGPEDS(0.997)PS(0.003)R	TG_NT-TG_EE	0.169017	0.151736	1.11389	5	0.315989
Q99L43_EDAPPEDKES(1)ESEAK	TG_NT-TG_EE	0.672648	0.682768	0.985179	8	0.35339
Q99L43_LDGET(0.004)AS(0.98)DS(0.016)ESR	TG_NT-TG_EE	-0.876309	0.731081	-1.19865	7	0.269664
Q99LH9_GLS(0.001)DHAS(0.999)LDGQELGAQSR	TG_NT-TG_EE	0.0931026	0.616033	0.151133	4	0.887187
Q99M51_RKPS(0.976)VPDT(0.023)AS(0.001)PADDSFVDPGER	TG_NT-TG_EE	0.234366	0.183154	1.27961	7	0.241458
Q99NE5_ET(0.117)S(0.871)PIS(0.007)S(0.005)HPVTWQPSK	TG_NT-TG_EE	-0.240752	0.624061	-0.385783	4	0.719297
Q99NE5_GRS(1)QDYPDRLEK	TG_NT-TG_EE	-0.978326	0.96392	-1.01495	8	0.339841
Q99NE5_LQTHDESSLPLPQPS(1)PFMPR	TG_NT-TG_EE	0.568646	0.315687	1.8013	8	0.109336
Q99NE5_MERPSISVIS(1)PTSPGALK	TG_NT-TG_EE	0.423447	0.476244	0.889138	8	0.399874
Q99NE5_S(0.803)RS(0.195)QT(0.002)PLSTAAVSSQDTASHGAPLDR	TG_NT-TG_EE	0.957734	0.288757	3.31675	6	0.0160692
Q99NE5_S(1)LDEIHPTR	TG_NT-TG_EE	0.626621	0.835823	0.749706	7	0.477866
Q99P31_LLQTCFS(0.009)S(0.967)PT(0.024)DDSMDR	TG_NT-TG_EE	0.238225	0.268088	0.888609	6	0.408422
Q99P72_EDGVMS(1)PEK	TG_NT-TG_EE	0.219064	0.186314	1.17578	8	0.273486
Q99P72_LPEDDEPPARPPAPAGAS(1)PLAEPAAPPSTPAAPK	TG_NT-TG_EE	0.175978	0.390104	0.451106	8	0.66389
Q99P72_LSAS(1)PQEVGK	TG_NT-TG_EE	0.323889	0.429704	0.753748	8	0.472599
Q99P72_MEDIDQSSLVSSSADS(1)PPRPPPAFK	TG_NT-TG_EE	-0.450691	0.455552	-0.989329	8	0.351477
Q99P72_RGS(0.959)GS(0.02)VDET(0.02)LFALPAASEPVIPSSAEK	TG_NT-TG_EE	-0.782709	0.836354	-0.935859	7	0.380499
Q99P72_RRGS(0.025)GS(0.926)VDET(0.049)LFALPAASEPVIPSSAEK	TG_NT-TG_EE	-1.50094	1.80635	-0.830924	4	0.452737
Q99PD7_KAS(1)VIMVDELLSAYPHQLSFSEAGLR	TG_NT-TG_EE	-0.610122	0.549847	-1.10962	6	0.309644
Q99PL6_GKS(1)PQLALR	TG_NT-TG_EE	-0.178644	0.316195	-0.564981	8	0.587575
Q9CPQ3_AAAVAAAGAGEPLS(1)PEELLPK	TG_NT-TG_EE	-0.135738	0.367133	-0.369725	8	0.721183
Q9CQC6_QY(0.144)S(0.856)PLLAAFT(0.446)T(0.553)QGQS(0.5)ELT(0.5)LLLK	TG_NT-TG_EE	0.486978	0.446294	1.09116	4	0.336524
Q9CQC6_QY(0.253)S(0.747)PLLAAFT(0.925)T(0.925)QGQS(0.074)ELT(0.074)LLLK	TG_NT-TG_EE	0.760281	0.289601	2.62527	5	0.0467993
Q9CQC6_QY(0.455)S(0.544)PLLAAFT(0.06)T(0.081)QGQS(0.873)ELT(0.987)LLLK	TG_NT-TG_EE	-0.495193	1.05984	-0.467235	8	0.652794
Q9CQC6_QY(0.825)S(0.175)PLLAAFT(0.482)T(0.482)QGQS(0.306)ELT(0.73)LLLK	TG_NT-TG_EE	-0.547241	0.968059	-0.565297	7	0.589522
Q9CQG9_RRES(0.999)QT(0.001)ALVVNQR	TG_NT-TG_EE	-0.326783	0.23748	-1.37605	7	0.211215
Q9CQS4_SFGSGTELGHWVT(0.008)T(0.992)PPDIPGSR	TG_NT-TG_EE	0.351266	0.554941	0.632979	8	0.544412
Q9CQS8_PGPTPSGTNVGSSGRS(0.999)PSK	TG_NT-TG_EE	-0.348858	0.497385	-0.701384	8	0.502952
Q9CR73_GGGERYNIPDPQS(1)R	TG_NT-TG_EE	0.797953	0.506225	1.57628	5	0.175784
Q9CR86_GNVVPS(0.999)PLPT(0.001)R	TG_NT-TG_EE	0.194187	0.366647	0.529629	4	0.624402
Q9CR86_TFS(1)ATVR	TG_NT-TG_EE	-0.295694	0.588654	-0.502322	7	0.630854
Q9CT10_S(0.012)PS(0.975)ES(0.012)AEETHTLEEK	TG_NT-TG_EE	0.0475477	0.405648	0.117214	5	0.911253
Q9CW46_AADVSVTHRPPLS(1)PEAEAEAETPETVDR	TG_NT-TG_EE	0.150283	0.181524	0.827896	8	0.431732
Q9CWZ7_KKS(1)PAT(1)PQAKPDGAAGMAAEEEEDEYSGGLC	TG_NT-TG_EE	0.426429	0.492832	0.865263	8	0.412089
Q9CY58_S(0.004)KS(0.996)EEAHAEDSVMDHHFR	TG_NT-TG_EE	0.747653	0.824192	0.907135	7	0.39449
Q9CYZ2_HSIS(1)MPVMR	TG_NT-TG_EE	0.766238	0.350775	2.18441	5	0.080663
Q9CYZ2_MDSASQDINLNS(1)PNK	TG_NT-TG_EE	0.174277	0.264479	0.658946	7	0.531001
Q9CZ00_TPVAEEEEEVGIPIPAPGFLQVT(1)ER	TG_NT-TG_EE	-0.607612	0.286586	-2.12017	6	0.0782649
Q9CZ44_S(1)PNELVDDLFK	TG_NT-TG_EE	0.0714077	0.32678	0.218519	8	0.832496
Q9CZH7_VAEPEES(1)EAEEPAAEGR	TG_NT-TG_EE	-0.231327	0.20137	-1.14877	6	0.294378
Q9CZW5_AS(1)PALGSGHHDGSGDSLEMSSLDR	TG_NT-TG_EE	0.0394215	0.111031	0.355049	8	0.731731
Q9D0L8_ASVASDPES(1)PPGGNEPAAASGQR	TG_NT-TG_EE	0.267627	0.369601	0.724097	8	0.489637
Q9D0L8_GDVS(1)EDEPSLGR	TG_NT-TG_EE	-0.0463865	0.511065	-0.0907644	5	0.931204
Q9D0V7_KLS(1)GDQITLPTTVDYSSVPK	TG_NT-TG_EE	0.193814	0.367223	0.527783	8	0.611971
Q9D1E6_YEIS(1)PEAYER	TG_NT-TG_EE	0.135235	0.345021	0.391962	7	0.706746
Q9D1L0_RAPAAQPPAAAAPS(0.043)AVGS(0.957)PAAAPR	TG_NT-TG_EE	-0.0262722	0.153885	-0.170726	7	0.869269
Q9D1N4_WGY(0.322)GVY(0.729)S(0.945)GPIGT(0.871)AT(0.132)LIIAVK	TG_NT-TG_EE	0.408501	0.244607	1.67003	6	0.145951
Q9D1T0_S(1)DAGISSADAPR	TG_NT-TG_EE	-0.0836653	0.181956	-0.45981	8	0.65789
Q9D219_PTAAPRPLDRES(1)PGVENK	TG_NT-TG_EE	-0.35864	0.239828	-1.4954	7	0.178463
Q9D394_SALT(1)PPTDMPTPTTDK	TG_NT-TG_EE	0.527279	0.541939	0.972949	5	0.375264
Q9D4C9_RSQS(1)VVEAGTLK	TG_NT-TG_EE	0.0896449	0.160458	0.558681	8	0.591669
Q9D6Z1_EEVAS(1)EPEEAASPTTPK	TG_NT-TG_EE	-0.513166	0.326566	-1.5714	8	0.154733
Q9D7P6_RAAS(1)ALLLR	TG_NT-TG_EE	0.0621924	0.234317	0.26542	8	0.797397
Q9D7V2_AHRPSAPS(1)PPPR	TG_NT-TG_EE	0.294881	1.16296	0.253561	8	0.80623
Q9D8Y0_RADLNQGIGEPQS(1)PSR	TG_NT-TG_EE	-0.115055	0.704226	-0.163377	8	0.874273
Q9D920_GLLSGQT(0.224)S(0.77)PT(0.007)NAK	TG_NT-TG_EE	0.611067	0.202606	3.01603	4	0.0393162
Q9DBC7_T(0.846)DS(0.141)REDEIS(0.013)PPPPNPVVK	TG_NT-TG_EE	-0.222027	0.261827	-0.847992	4	0.444205
Q9DBC7_TDSREDEIS(1)PPPPNPVVK	TG_NT-TG_EE	0.263707	0.228376	1.1547	8	0.281536
Q9DBS2_DT(0.005)VDS(0.995)AGTSPTAVLAAGEDAGAGRPGAGTPLR	TG_NT-TG_EE	0.293934	0.171971	1.7092	8	0.125788
Q9DBS2_DTVDSAGT(0.009)S(0.917)PT(0.073)AVLAAGEDAGAGRPGAGT(0.001)PLR	TG_NT-TG_EE	0.563814	0.519868	1.08453	7	0.314063
Q9DBS2_DTVDSAGTSPTAVLAAGEDAGAGRPGAGT(1)PLR	TG_NT-TG_EE	0.311745	0.451324	0.690733	5	0.520482
Q9DC11_RGS(1)GHPAYAEVEPVGEK	TG_NT-TG_EE	-0.255528	0.312562	-0.817525	8	0.437297
Q9DCB4_SES(1)LDEEEK	TG_NT-TG_EE	0.282813	0.361381	0.782589	5	0.469292
Q9DCB8_MAAS(1)RALS(1)LTAEAVR	TG_NT-TG_EE	0.159035	0.518197	0.3069	5	0.77129
Q9DD18_S(0.005)AS(0.023)S(0.972)GAEGDVSSEREP	TG_NT-TG_EE	-0.00169227	0.162143	-0.0104369	5	0.992076
Q9EPJ9_S(0.957)PS(0.037)S(0.006)DSWTCADASTGR	TG_NT-TG_EE	0.446667	0.295553	1.51129	6	0.181466
Q9EPN1_RQFS(1)PGPR	TG_NT-TG_EE	-0.49054	0.315792	-1.55337	8	0.15894
Q9EPN1_SQES(0.999)LT(0.001)EHPSEMLK	TG_NT-TG_EE	0.604093	0.403295	1.49789	4	0.208518
Q9EPN1_TPLENVPGNLS(1)PIKDPDR	TG_NT-TG_EE	0.167854	0.122102	1.37471	8	0.206493
Q9EQF6_EMGT(0.001)PLADT(0.984)PT(0.015)RPVTR	TG_NT-TG_EE	-1.24975	0.806867	-1.5489	7	0.165336
Q9EQF6_EMGT(1)PLADT(0.978)PT(0.022)RPVTR	TG_NT-TG_EE	-0.00768221	0.393554	-0.0195201	8	0.984904
Q9EQH3_RES(1)PESEGPIYEGLIL	TG_NT-TG_EE	-0.247715	0.454922	-0.544521	8	0.600927
Q9ERI2_MSDGDY(0.999)DY(0.001)LIK	TG_NT-TG_EE	0.0123977	0.425767	0.0291185	6	0.977714
Q9ERT9_STLSMS(1)PR	TG_NT-TG_EE	0.106535	0.429074	0.24829	7	0.811037
Q9ES28_KPS(1)DEEFAVR	TG_NT-TG_EE	-0.244811	0.414807	-0.590181	8	0.571359
Q9ES28_MS(1)GFIYQGK	TG_NT-TG_EE	0.275472	0.4743	0.580798	8	0.577367
Q9ES97_DS(1)PESPFEVIIDK	TG_NT-TG_EE	-0.357657	0.279779	-1.27836	7	0.241876
Q9ES97_ETTGGAPTMS(1)PDLEQEQLTIR	TG_NT-TG_EE	0.732211	0.404755	1.80902	8	0.108052
Q9ESJ4_RGTSASSATVMTPS(0.043)T(0.116)S(0.841)DHHLDAAVSR	TG_NT-TG_EE	0.214154	0.288378	0.742616	4	0.498957
Q9ESN6_SADVS(0.994)PT(0.003)T(0.003)EGVK	TG_NT-TG_EE	-0.202149	0.131596	-1.53613	8	0.163058
Q9ESN9_TGS(0.012)S(0.987)PTQGIVNK	TG_NT-TG_EE	-0.0556608	0.202253	-0.275204	6	0.792391
Q9ET77_SLPVALES(1)DEETGDELK	TG_NT-TG_EE	0.172311	0.297685	0.578837	5	0.587795
Q9JHU2_MELS(0.997)PS(0.003)RAS(1)PGK	TG_NT-TG_EE	0.154501	0.404326	0.38212	8	0.712323
Q9JHU2_SGPQCS(0.01)S(0.989)PT(0.001)CQEETEDVR	TG_NT-TG_EE	-0.22217	0.634459	-0.350173	4	0.74387
Q9JI99_RNS(1)LTGEEGELVK	TG_NT-TG_EE	0.28223	0.169657	1.66353	7	0.140155
Q9JIA7_SELVLAPAPAPAAT(0.906)HS(0.094)PLHR	TG_NT-TG_EE	-0.249886	0.4552	-0.548959	5	0.606648
Q9JIS5_GGLS(1)DGEGPPGGRGEAQR	TG_NT-TG_EE	-0.0981697	0.178073	-0.55129	8	0.596492
Q9JIS5_VFS(0.999)VT(0.001)HIK	TG_NT-TG_EE	0.32087	0.249274	1.28722	8	0.23401
Q9JIX8_SLS(1)PLSGTTDTK	TG_NT-TG_EE	-0.344322	0.15593	-2.20818	7	0.0629661
Q9JJG0_LDNT(0.006)PAS(0.996)PPRS(0.983)PT(0.015)EPSDTPIAK	TG_NT-TG_EE	-0.100208	0.451673	-0.221859	6	0.831782
Q9JJV5_DLS(1)PISK	TG_NT-TG_EE	0.210184	0.226177	0.929293	4	0.40534
Q9JKC6_PAPTVPAAPS(0.009)S(0.991)PDATSEPK	TG_NT-TG_EE	-0.770853	1.61962	-0.475947	8	0.646838
Q9JKF6_AGIPQHHPPMAQNLQYPDDS(1)DDEK	TG_NT-TG_EE	0.361678	0.400838	0.902304	7	0.39688
Q9JL04_GATADDS(0.004)GGGS(0.996)PVLAAK	TG_NT-TG_EE	-0.0736385	0.244979	-0.300591	8	0.77139
Q9JL04_LPEEEPS(1)PK	TG_NT-TG_EE	0.120064	0.235294	0.510271	5	0.631582
Q9JL04_SIQT(0.01)S(0.955)PT(0.036)EEGR	TG_NT-TG_EE	-0.309168	0.225128	-1.3733	8	0.206914
Q9JL26_EAAADTSGREEPPTPKS(1)PPK	TG_NT-TG_EE	-0.164866	0.251074	-0.656643	8	0.529842
Q9JL26_SKPLDQS(1)VEDLSK	TG_NT-TG_EE	0.356844	0.299916	1.18981	6	0.279061
Q9JLM8_ISQHGGS(0.966)S(0.03)T(0.003)SLSSTK	TG_NT-TG_EE	0.207381	1.00895	0.205542	8	0.842283
Q9JLM8_REES(1)EEGFQIPATITER	TG_NT-TG_EE	0.112182	0.404733	0.277175	8	0.788673
Q9JLM8_SPSPS(0.002)PT(0.975)S(0.022)PGS(0.001)LR	TG_NT-TG_EE	-0.440481	1.28074	-0.343927	4	0.74822
Q9JLM8_SPSPSPT(0.01)S(0.988)PGS(0.003)LRK	TG_NT-TG_EE	0.427141	0.624766	0.683681	7	0.516162
Q9JLM8_VCS(0.1)S(0.9)MDENDGPGEGDELGR	TG_NT-TG_EE	0.435546	0.287998	1.51232	5	0.190858
Q9JM52_LDS(0.002)S(0.998)PVLSPGNK	TG_NT-TG_EE	0.0228107	0.169743	0.134384	7	0.896882
Q9JM52_SDSVLPASHGHLPQAGS(1)LER	TG_NT-TG_EE	0.0322795	0.364313	0.0886038	8	0.931575
Q9JME5_AFYGS(1)EEDEAK	TG_NT-TG_EE	-0.084062	0.103416	-0.812851	8	0.439821
Q9JME5_GPGS(1)EEAATAALPAR	TG_NT-TG_EE	0.231017	0.196585	1.17515	8	0.273722
Q9JMH9_PLAPDPS(1)DDEHDPVDSISRPR	TG_NT-TG_EE	-0.537368	0.370789	-1.44926	8	0.185306
Q9QUN9_PAFVGSHDHS(1)EESQLPR	TG_NT-TG_EE	-0.141025	0.17528	-0.804571	8	0.444318
Q9QVP9_RNS(1)LPQIPTLNLEAR	TG_NT-TG_EE	0.112969	0.262556	0.430268	8	0.678357
Q9QWI6_AVS(1)EVVRPASTPPIMASAIKDEDDEER	TG_NT-TG_EE	0.0162527	0.381873	0.0425604	8	0.967095
Q9QWI6_DSGSSSVFAES(1)PGGK	TG_NT-TG_EE	0.00551235	0.11384	0.0484217	8	0.962567
Q9QWI6_FRQS(1)LPLSR	TG_NT-TG_EE	0.0687093	0.205892	0.333715	6	0.749949
Q9QWI6_FSNVGLVHT(0.5)S(0.5)ERR	TG_NT-TG_EE	-0.243027	0.325481	-0.74667	4	0.496759
Q9QWI6_FSNVGLVHT(0.886)S(0.114)ERR	TG_NT-TG_EE	0.152134	0.390135	0.389952	7	0.708165
Q9QWI6_GEPDPERS(0.011)S(0.989)PPMLSADDAEYPR	TG_NT-TG_EE	0.715108	0.291302	2.45487	8	0.0396346
Q9QWI6_GLDFEIPPPS(1)PPLNLHELSGPAEGTPLTPK	TG_NT-TG_EE	-0.149593	0.381475	-0.392144	7	0.706618
Q9QWI6_KAES(1)EELEVQKPQVK	TG_NT-TG_EE	-0.4872	0.795056	-0.612787	8	0.557031
Q9QWI6_LADVSAPSGGPPPPHSPYSGPPS(0.998)RGS(0.002)PVR	TG_NT-TG_EE	0.123627	0.161268	0.766599	7	0.46838
Q9QWI6_LSYAGGRPPSYAGS(1)PVHHAAER	TG_NT-TG_EE	-0.104599	0.346272	-0.302072	7	0.771374
Q9QWI6_RFS(1)NVGLVHTSER	TG_NT-TG_EE	0.0863835	0.27433	0.31489	7	0.762024
Q9QWI6_RGS(1)DELTVPR	TG_NT-TG_EE	-0.212159	0.212107	-1.00024	8	0.346484
Q9QWI6_S(1)PNTAILIK	TG_NT-TG_EE	0.300763	0.148939	2.01936	8	0.0781357
Q9QWY8_RT(0.082)LS(0.886)DPPS(0.032)PLPHGPPNK	TG_NT-TG_EE	-0.211226	0.122133	-1.72948	4	0.158779
Q9QXG4_VRGWS(1)PPPEVR	TG_NT-TG_EE	-0.0915262	0.331176	-0.276368	8	0.789271
Q9QXL2_KLS(0.99)S(0.009)SESPAPDTGSSAASGEADTSRPGTQQK	TG_NT-TG_EE	0.328088	0.24938	1.31561	7	0.229753
Q9QXL2_LIS(0.001)ES(0.034)S(0.966)PMNEFETLTAK	TG_NT-TG_EE	-1.21344	0.585872	-2.07116	7	0.0770842
Q9QXS1_AQLEPVAS(1)PAK	TG_NT-TG_EE	-0.0522902	0.169471	-0.30855	7	0.766644
Q9QXS6_ASDSGPSSSSSSSS(0.006)S(0.994)PPR	TG_NT-TG_EE	-0.0357514	0.565565	-0.0632137	5	0.952046
Q9QXS6_LS(0.001)S(0.999)PVLHR	TG_NT-TG_EE	-0.103491	0.170476	-0.60707	8	0.560635
Q9QXV0_ILT(0.007)GS(0.982)S(0.011)EPEAAPAPR	TG_NT-TG_EE	0.195831	0.226636	0.864079	4	0.436282
Q9QXW9_NHPGSDT(0.004)S(0.996)PEAEASSGGGGVALK	TG_NT-TG_EE	0.222492	0.313902	0.708792	8	0.498584
Q9QXZ0_DTQDIVHDLES(1)PGIDPSIIK	TG_NT-TG_EE	-0.335397	0.424483	-0.79013	7	0.45538
Q9QXZ0_LLDAEDVDVPS(1)PDEK	TG_NT-TG_EE	0.107908	0.212882	0.50689	7	0.627805
Q9QXZ0_RQGS(0.996)FS(0.004)EDVISHK	TG_NT-TG_EE	-0.429384	0.245436	-1.74948	8	0.118327
Q9QYB5_SDVEIPATVTAFSFEDDSAPLS(1)PLK	TG_NT-TG_EE	-0.242509	0.430629	-0.563149	8	0.588764
Q9QYB5_SSDTSPAVVT(0.935)T(0.049)PPPPS(0.016)MPHK	TG_NT-TG_EE	-0.308564	0.438626	-0.703478	8	0.501715
Q9QYB5_TEEVLS(1)PDGSPSK	TG_NT-TG_EE	-0.229636	0.283519	-0.80995	8	0.441393
Q9QYB5_TEEVLSPDGS(0.994)PS(0.006)KS(1)PSK	TG_NT-TG_EE	-0.509265	0.387852	-1.31304	8	0.22558
Q9QYB5_TEEVLSPDGS(0.996)PS(0.004)KS(1)PSK	TG_NT-TG_EE	-0.328004	0.879891	-0.372778	8	0.718997
Q9QYB8_DIATEKPGS(1)PVK	TG_NT-TG_EE	-0.0950951	0.11423	-0.83249	8	0.429282
Q9QYB8_DKTESVTS(0.005)GPLS(0.995)PEGS(1)PSK	TG_NT-TG_EE	0.132404	0.180571	0.733252	8	0.484334
Q9QYB8_DKTESVTSGPLS(1)PEGS(0.902)PS(0.098)K	TG_NT-TG_EE	-0.368835	0.453586	-0.813155	8	0.439657
Q9QYB8_SEDTVPEAAS(1)PPPSQGQHYFDR	TG_NT-TG_EE	0.181541	0.18883	0.961402	8	0.364504
Q9QYB8_TESVTSGPLSPEGS(0.834)PS(0.166)KS(0.999)PS(0.001)K	TG_NT-TG_EE	0.148217	0.347915	0.426015	6	0.684956
Q9QYC0_AAVVTS(1)PPPTTAPHK	TG_NT-TG_EE	-0.151351	0.150228	-1.00748	8	0.343201
Q9QYC0_EKS(0.971)PPDQS(0.042)AVPNT(0.473)PPS(0.52)T(0.993)PVKLEEDLPQEPTSR	TG_NT-TG_EE	0.0603508	0.377372	0.159924	8	0.876905
Q9QYC0_EKS(1)PPDQS(0.998)AVPNT(0.002)PPSTPVK	TG_NT-TG_EE	-0.148859	0.527219	-0.282346	8	0.784845
Q9QYC0_EKS(1)PPDQS(1)AVPNTPPSTPVK	TG_NT-TG_EE	0.199422	0.599436	0.332682	8	0.747924
Q9QYC0_KYSDVEVPAS(0.007)VT(0.016)GHS(0.012)FAS(0.081)DGDS(0.664)GT(0.269)CS(0.951)PLR	TG_NT-TG_EE	1.02769	1.00747	1.02008	6	0.347048
Q9QYC0_S(0.96)RS(0.022)PGTPAGEGS(0.003)GS(0.016)PPK	TG_NT-TG_EE	0.126534	0.885645	0.142872	8	0.889924
Q9QYC0_S(0.989)PGT(0.011)PAGEGSGSPPK	TG_NT-TG_EE	0.964635	0.554425	1.73988	8	0.120066
Q9QYC0_SPGT(1)PAGEGSGSPPK	TG_NT-TG_EE	0.0742718	0.670208	0.110819	8	0.91449
Q9QYC0_SPPDQSAVPNT(0.067)PPS(0.967)T(0.967)PVKLEEDLPQEPTSR	TG_NT-TG_EE	0.402702	0.400359	1.00585	8	0.343937
Q9QYC0_SPPDQSAVPNT(1)PPS(0.757)T(0.243)PVK	TG_NT-TG_EE	0.0946902	0.182927	0.51764	8	0.618715
Q9QYE3_GVDKPPS(0.999)PS(0.001)PIEMK	TG_NT-TG_EE	0.454213	0.230402	1.97139	8	0.0841628
Q9QYF9_SVTSNQSDGTQESCES(1)PDVLDR	TG_NT-TG_EE	0.236901	0.631297	0.375261	7	0.718578
Q9QYG0_T(0.001)AS(0.999)LTSAASIDGSR	TG_NT-TG_EE	0.374796	0.456199	0.821563	8	0.435124
Q9QYG0_T(0.952)LS(0.042)QS(0.004)S(0.001)ESGTLPSGPPGHTMEVSC	TG_NT-TG_EE	0.472874	1.02625	0.460776	5	0.664307
Q9QYG0_TASLTS(0.002)AAS(0.998)IDGSR	TG_NT-TG_EE	-0.143889	0.401082	-0.358752	7	0.730357
Q9QYR6_AELEEMEEVHPS(1)DEEEEETK	TG_NT-TG_EE	-0.305246	0.21805	-1.39989	8	0.199111
Q9QYR6_ALGLEES(1)PEEEGK	TG_NT-TG_EE	-0.0577668	0.126604	-0.456278	8	0.660322
Q9QYR6_EAELTPENIAAAREES(1)EPEVK	TG_NT-TG_EE	0.306081	0.604237	0.506558	6	0.630537
Q9QYR6_ELSSEPRT(1)PPAQK	TG_NT-TG_EE	-0.816676	0.890258	-0.917347	7	0.389473
Q9QYR6_EMTLDQKS(1)PEK	TG_NT-TG_EE	-0.0150047	0.441282	-0.0340026	8	0.973708
Q9QYR6_ET(0.028)S(0.945)PT(0.028)RGEPVPAWEGK	TG_NT-TG_EE	-0.543319	0.434184	-1.25136	8	0.246156
Q9QYR6_GEPVPAWEGKS(1)PEQEVR	TG_NT-TG_EE	0.147508	1.0847	0.13599	8	0.895189
Q9QYR6_KHS(1)PGEITGPGGHFMT(0.006)S(0.004)DS(0.599)S(0.361)LT(0.029)K	TG_NT-TG_EE	-0.566203	0.592109	-0.956248	8	0.366947
Q9QYR6_MAS(0.792)PPPS(0.174)GPPS(0.033)AAHT(0.001)PFHQS(1)PVEEK	TG_NT-TG_EE	0.756042	0.487862	1.54971	8	0.159807
Q9QYR6_MAS(1)PPPSGPPSAAHTPFHQSPVEEK	TG_NT-TG_EE	0.0911171	0.125269	0.727373	8	0.487735
Q9QYR6_PASPALS(1)EGSSSEATTPVISSVAER	TG_NT-TG_EE	0.0486389	0.23835	0.204065	7	0.844109
Q9QYR6_S(1)PPCEDFSVTGESEK	TG_NT-TG_EE	0.208445	0.187392	1.11235	8	0.298294
Q9QYR6_SHWDDGTNDS(1)DLEK	TG_NT-TG_EE	-0.0908626	0.531696	-0.170892	7	0.869143
Q9QYR6_SPFEIIS(1)PPAS(1)PPEMTGQR	TG_NT-TG_EE	-0.773091	0.672545	-1.1495	7	0.288104
Q9QYR6_TEATQGLDYVPSAGT(0.001)IS(0.975)PT(0.11)S(0.259)S(0.655)LEEDK	TG_NT-TG_EE	0.201194	0.779636	0.258061	7	0.803783
Q9QYR6_VPSAPGQES(1)PVPDTK	TG_NT-TG_EE	-0.0843746	0.200003	-0.421867	8	0.68423
Q9QYR6_WLAES(1)PVGLPPEEEDK	TG_NT-TG_EE	-0.155464	0.524851	-0.296205	8	0.774617
Q9QYX7_DSFSQESSPS(0.013)S(0.974)PS(0.013)DLAK	TG_NT-TG_EE	0.243854	0.0983668	2.47903	5	0.0559074
Q9QYX7_GAHAHSGPTSAGSSSVPS(0.999)PGQPGS(0.952)PS(0.043)VS(0.006)K	TG_NT-TG_EE	-0.361739	0.743239	-0.486706	7	0.641335
Q9QYX7_HSWHDEDDETFDES(1)PELK	TG_NT-TG_EE	-0.392214	0.209965	-1.868	5	0.120724
Q9QYX7_IVDSGVQT(1)DDEETADR	TG_NT-TG_EE	-0.0534994	0.230609	-0.231992	7	0.823181
Q9QYX7_PLPDDIS(1)PQK	TG_NT-TG_EE	0.336577	0.28047	1.20005	6	0.275351
Q9QYX7_PLS(1)PTADESSR	TG_NT-TG_EE	-0.0688159	0.313496	-0.219511	6	0.833529
Q9QYX7_PSQQS(1)PAQTPAQQAK	TG_NT-TG_EE	0.152125	0.731325	0.208013	5	0.843426
Q9QYX7_RASYDSVEDSSESENS(1)PVAR	TG_NT-TG_EE	-0.116122	0.31193	-0.372269	8	0.719361
Q9QYX7_S(0.002)S(0.002)MAS(0.068)S(0.91)PIS(0.014)S(0.005)ISADSFYADIDHHTSR	TG_NT-TG_EE	-0.179705	0.72391	-0.248242	6	0.812225
Q9QYX7_S(0.02)MS(0.98)DPKPLS(0.766)PT(0.233)ADESSR	TG_NT-TG_EE	0.315087	0.351538	0.896311	8	0.396256
Q9QZM0_GPAAAPGAAS(1)PPAEPK	TG_NT-TG_EE	-0.0325532	0.133546	-0.24376	8	0.813552
Q9QZQ1_LPYLVELS(1)PGRR	TG_NT-TG_EE	-0.1987	0.313891	-0.633023	8	0.544385
Q9QZQ1_TS(0.001)S(0.999)VVTLEVAK	TG_NT-TG_EE	-0.202101	0.234367	-0.862326	6	0.421631
Q9R020_ENVEYIEREES(1)DGEYDEFGRK	TG_NT-TG_EE	-0.15003	0.307557	-0.487812	7	0.64059
Q9R020_YNLDAS(1)EEEDSNKK	TG_NT-TG_EE	-0.212747	0.345682	-0.61544	8	0.555364
Q9R0K7_T(0.5)S(0.5)IHNFMAHPEFR	TG_NT-TG_EE	0.656315	0.324383	2.02327	7	0.0827303
Q9R0L6_RVTNAIS(0.998)PES(0.002)SPGVGR	TG_NT-TG_EE	0.19263	0.184927	1.04166	8	0.328025
Q9R0N7_NSLET(0.013)VGT(0.987)PDSGR	TG_NT-TG_EE	-0.153509	0.20997	-0.731101	6	0.49227
Q9R0N9_KLHFS(1)VY(1)DFDRFS(1)R	TG_NT-TG_EE	-0.562714	0.694441	-0.810311	7	0.444432
Q9R0P4_RS(0.028)AS(0.972)PDDDLGSSNWEAADLGNEERK	TG_NT-TG_EE	0.344596	0.771789	0.446489	6	0.670906
Q9R0P4_RS(0.768)AS(0.232)PDDDLGSSNWEAADLGNEER	TG_NT-TG_EE	-0.150167	0.830798	-0.18075	4	0.865352
Q9R0P5_AS(1)GVQVADEVCR	TG_NT-TG_EE	-0.483603	0.409605	-1.18065	7	0.276298
Q9R1Q8_RGFS(1)EEQLR	TG_NT-TG_EE	-0.416769	0.256977	-1.62181	8	0.143501
Q9R1R2_REDS(1)PGPEVQPMDK	TG_NT-TG_EE	-0.155566	0.31691	-0.490886	8	0.636689
Q9R1V6_S(0.003)NS(0.997)WQGNMGGNK	TG_NT-TG_EE	-0.272388	0.448013	-0.607991	6	0.565481
Q9WTK7_IDS(0.991)T(0.009)EVIYQPR	TG_NT-TG_EE	-0.236938	0.316801	-0.747907	6	0.482789
Q9WTQ5_GPSEAPQEAEAEEGAT(0.001)S(0.999)DGEK	TG_NT-TG_EE	-0.0394397	0.188799	-0.208897	6	0.84144
Q9WTQ5_RPS(0.999)ES(0.001)DKEEELDK	TG_NT-TG_EE	0.111975	0.265574	0.421634	8	0.684393
Q9WTX2_EDS(0.955)GT(0.045)FSLGK	TG_NT-TG_EE	0.0809805	0.139901	0.57884	7	0.580837
Q9WV02_DVYLS(1)PR	TG_NT-TG_EE	0.0458836	0.395184	0.116107	8	0.910429
Q9WV18_RHPPT(1)PPDPSGGLPR	TG_NT-TG_EE	0.126772	0.164823	0.769144	8	0.463908
Q9WV60_IQAAAS(1)PPANATAASDTNAGDR	TG_NT-TG_EE	0.16736	0.221522	0.755501	6	0.478548
Q9WV69_GNS(1)LPCVLEQK	TG_NT-TG_EE	0.23763	0.123222	1.92847	8	0.0899332
Q9WV69_HLS(1)AEDFSR	TG_NT-TG_EE	-0.207995	0.126104	-1.64939	7	0.143055
Q9WV69_S(0.002)S(0.985)S(0.013)LPSYGR	TG_NT-TG_EE	0.203399	0.160534	1.26702	6	0.252107
Q9WV69_S(0.124)T(0.153)S(0.723)PPPS(1)PEVWAESR	TG_NT-TG_EE	0.286093	1.33762	0.213882	5	0.839087
Q9WV92_DEVDAAES(0.814)T(0.159)PT(0.026)DRR	TG_NT-TG_EE	0.312174	0.255456	1.22203	4	0.288785
Q9WV92_GIS(0.994)QT(0.006)NLITTVT(1)PEK	TG_NT-TG_EE	0.163497	0.310251	0.526985	8	0.6125
Q9WV92_GIS(0.998)QT(0.002)NLITTVTPEK	TG_NT-TG_EE	0.318783	0.381707	0.835151	7	0.43121
Q9WV92_KAEEAT(1)PVTALR	TG_NT-TG_EE	-0.672786	0.859583	-0.782688	7	0.459464
Q9WV92_VESTSVGSIS(1)PGGAK	TG_NT-TG_EE	0.137749	0.305755	0.450521	8	0.664294
Q9WVB4_AGYKEPGIARCS(1)S(1)PESMADR	TG_NT-TG_EE	-0.533546	0.996723	-0.535301	5	0.615384
Q9WVF8_RGS(1)MFYDEDGDLAHEFYEETIVTK	TG_NT-TG_EE	-1.26193	0.495055	-2.54907	6	0.0435454
Q9Z0H8_IGFPS(0.029)T(0.303)S(0.669)PAK	TG_NT-TG_EE	-0.196324	0.264655	-0.741813	4	0.499393
Q9Z0H8_VLLLEANRHS(1)PGPER	TG_NT-TG_EE	0.104084	0.239361	0.434842	5	0.681805
Q9Z0J4_VTQPLGT(0.977)PT(0.023)K	TG_NT-TG_EE	0.254118	0.177513	1.43155	4	0.22553
Q9Z0P4_EIDVLEFGESAPAAS(1)K	TG_NT-TG_EE	0.0835485	0.281713	0.296573	7	0.775399
Q9Z0P4_ENS(0.001)AAPS(0.999)PGRPQS(0.001)AS(0.999)PAK	TG_NT-TG_EE	-0.352495	0.185517	-1.90007	6	0.10616
Q9Z0P4_ENSAAPS(0.001)PGRPQS(0.999)AS(1)PAK	TG_NT-TG_EE	-0.24315	0.390959	-0.621934	7	0.553694
Q9Z0P4_ENSAAPSPGRPQSAS(1)PAK	TG_NT-TG_EE	0.59134	0.820321	0.720865	8	0.491518
Q9Z0P4_SETLVNAQQT(1)PLGT(1)PK	TG_NT-TG_EE	0.19895	0.124889	1.59302	8	0.149822
Q9Z0P4_T(0.546)S(0.199)T(0.254)PVRS(0.999)PGGSTMMK	TG_NT-TG_EE	0.618987	0.519491	1.19153	8	0.267594
Q9Z0P4_T(0.862)S(0.061)T(0.077)PVRS(0.958)PGGS(0.03)T(0.012)MMK	TG_NT-TG_EE	0.196829	0.481959	0.408393	7	0.695189
Q9Z0R4_LPEEPS(0.001)S(0.999)EDEQQPEK	TG_NT-TG_EE	-0.299786	0.263387	-1.13819	7	0.292491
Q9Z0R4_S(0.054)T(0.791)S(0.155)IDTGPTESPASLK	TG_NT-TG_EE	0.703486	0.207148	3.39606	5	0.0193336
Q9Z0R4_STSIDT(0.002)GPT(0.057)ES(0.907)PAS(0.034)LK	TG_NT-TG_EE	0.218364	0.290286	0.752238	6	0.480367
Q9Z0U1_SYHEAY(0.001)EPDY(0.023)GGGY(0.107)S(0.847)PS(0.012)Y(0.01)DRR	TG_NT-TG_EE	-0.140498	0.493816	-0.284515	5	0.787423
Q9Z0U1_VQVAPLQGS(0.993)PPLS(0.007)HDDR	TG_NT-TG_EE	-0.0551299	0.143763	-0.383477	8	0.711356
Q9Z140_PSTPAMTPSPS(1)P	TG_NT-TG_EE	-0.607705	0.513434	-1.18361	8	0.270543
Q9Z140_SCS(0.001)S(0.999)PVFSR	TG_NT-TG_EE	-0.254603	0.0996434	-2.55515	7	0.0378185
Q9Z188_IYQY(1)IQSR	TG_NT-TG_EE	0.373656	0.206353	1.81076	6	0.120149
Q9Z1D1_GIPLPT(0.001)GDT(0.098)S(0.9)PEPELLPGDPLPPPK	TG_NT-TG_EE	-0.125669	0.543471	-0.231235	7	0.823746
Q9Z1T1_NFYES(1)EEEEEEK	TG_NT-TG_EE	-0.36238	0.203612	-1.77976	7	0.118336
Q9Z1X2_VAGGS(0.001)GS(0.003)ES(0.996)PLLK	TG_NT-TG_EE	-0.701337	0.406276	-1.72626	8	0.122576
Q9Z239_TGEPDEEEGTFRS(0.001)S(0.999)IR	TG_NT-TG_EE	-0.258511	0.223298	-1.1577	8	0.280381
Q9Z2A0_ANS(1)FVGTAQYVSPELLTEK	TG_NT-TG_EE	-0.188451	0.491531	-0.383397	8	0.711413
Q9Z2C4_GS(0.037)S(0.904)PT(0.044)HS(0.003)AT(0.013)PVHTSV	TG_NT-TG_EE	-0.64518	1.65303	-0.390301	7	0.707919
Q9Z2D6_AETSESSGSAPAVPEASAS(1)PK	TG_NT-TG_EE	0.0801894	0.273205	0.293514	8	0.776599
Q9Z2H5_DYSEADGLS(0.534)ERT(0.483)T(0.983)PSK	TG_NT-TG_EE	0.203184	0.162934	1.24703	7	0.25249
Q9Z2H5_DYSEADGLS(1)ER	TG_NT-TG_EE	0.336825	0.270741	1.24409	7	0.253509
Q9Z2H5_ELKPEQET(0.015)T(0.985)PR	TG_NT-TG_EE	0.0247712	1.68506	0.0147005	5	0.98884
Q9Z2H5_GACS(0.004)T(0.996)PEMPQFESVK	TG_NT-TG_EE	0.0503433	0.433319	0.116181	5	0.912031
Q9Z2H5_GPSSQEDESGGLEDS(1)PDR	TG_NT-TG_EE	0.789209	0.543749	1.45142	8	0.18472
Q9Z2H5_HLTQQDTRPAEQS(1)LDMDDK	TG_NT-TG_EE	0.0478597	0.264977	0.180618	6	0.862614
Q9Z2H5_HQAS(1)INELK	TG_NT-TG_EE	0.334658	0.285625	1.17167	8	0.27504
Q9Z2H5_LVS(1)PEPPPK	TG_NT-TG_EE	-0.0797124	0.0907512	-0.878361	8	0.405355
Q9Z2H5_RLPSS(0.001)PAS(0.054)PS(0.945)PKGT(1)PEK	TG_NT-TG_EE	0.066123	0.512089	0.129124	8	0.900447
Q9Z2H5_RLPSS(0.001)PAS(0.992)PS(0.007)PK	TG_NT-TG_EE	-0.363118	0.71127	-0.51052	7	0.625388
Q9Z2H5_RLPSSPASPS(1)PK	TG_NT-TG_EE	0.141503	0.418648	0.337999	7	0.745274
Q9Z2H5_RSEAEEGEVRT(1)PTK	TG_NT-TG_EE	2.26641	1.94422	1.16572	8	0.277304
Q9Z2H5_S(0.001)LPELDRDKS(0.997)DS(0.001)ETEGLVFAQDLK	TG_NT-TG_EE	-0.833628	0.679615	-1.22662	4	0.287231
Q9Z2H5_S(1)LPELDRDK	TG_NT-TG_EE	0.0762434	0.302192	0.252301	6	0.809229
Q9Z2H5_SLS(1)PIIGK	TG_NT-TG_EE	0.982095	0.390415	2.51552	5	0.0534664
Q9Z2I9_INFDS(0.046)NS(0.952)AY(0.002)R	TG_NT-TG_EE	-0.119993	0.289951	-0.413839	5	0.696145
Q9Z2Q6_FGIHVYQFPECDS(1)DEDEDFK	TG_NT-TG_EE	-0.88153	1.03449	-0.852143	7	0.422328
Q9Z2Q6_MES(1)PIPILPLPTPDAETEK	TG_NT-TG_EE	-0.201407	0.412169	-0.488651	7	0.640025
Q9Z2Q6_MESPIPILPLPT(1)PDAETEK	TG_NT-TG_EE	0.102199	0.672243	0.152027	5	0.885109
Q9Z2U1_RIT(0.065)S(0.935)PLMEPSSIEK	TG_NT-TG_EE	0.166865	0.250881	0.665114	5	0.535423
Q9Z2W0_GT(1)PEPGPLGATDER	TG_NT-TG_EE	-0.0503903	0.263983	-0.190885	5	0.856125
Q9Z351_RS(0.988)PS(0.012)ADQSLDDSPSK	TG_NT-TG_EE	0.501748	0.436689	1.14898	7	0.288304

## Sheet: present in TG.EE absent in TG
	Leading.proteins	Gene.names	Protein.names	Phospho..STY..Probabilities	WT_NT.1.1	WT_NT.2.1	WT_NT.3.1	WT_NT.4.1	WT_NT.5.1	COUNT_WT	WT_EGCG.1.1	WT_EGCG.2.1	WT_EGCG.3.1	WT_EGCG.4.1	WT_EGCG.5.1	COUNT.WT_EGCG	WT_EGCG_EE.1.1	WT_EGCG_EE.2.1	WT_EGCG_EE.3.1	WT_EGCG_EE.4.1	COUNT_WT_EGCG_EE	WT_EE.1.1	WT_EE.2.1	WT_EE.3.1	WT_EE.4.1	WT_EE.5.1	COUNT_WT_EE	TG_NT.1.1	TG_NT.2.1	TG_NT.3.1	TG_NT.4.1	TG_NT.5.1	COUNT_TG	TG_EGCG.1.1	TG_EGCG.2.1	TG_EGCG.3.1	TG_EGCG.4.1	COUNT.TG_EGCG	TG_EGCG_EE.1.1	TG_EGCG_EE.2.1	TG_EGCG_EE.3.1	TG_EGCG_EE.4.1	TG_EGCG_EE.5.1	X	TG_EE.1.1	TG_EE.2.1	TG_EE.3.1	TG_EE.4.1	TG_EE.5.1
24	A2AN08	Ubr4	E3 ubiquitin-protein ligase UBR4	A2AN08_ELAS(1)PVSPELR	425800	NA	221650	139970	238900	4	434820	369550	308530	424930	254070	5	394190	NA	229790	250900	3	436460	353310	270420	NA	271330	4	NA	162230	NA	NA	NA	1	NA	274240	268150	286550	3	387460	217480	NA	197760	NA	3	171460	232670	210880	198210	183600
59	D3YVE8	Slc35g2	Solute carrier family 35 member G2	D3YVE8_REDYQEILDS(1)PIK	NA	NA	195320	NA	NA	1	418110	339100	154050	104270	NA	4	NA	NA	142010	NA	1	NA	NA	NA	NA	NA	0	222340	NA	NA	NA	NA	1	197800	266630	163410	154090	4	232810	NA	NA	NA	NA	1	NA	184310	179840	108070	NA
133	O35308	Slc16a8	Monocarboxylate transporter 3	O35308_AGS(1)PEQEPEEEAVPELDHESIGGHEAR	NA	NA	NA	325500	NA	1	NA	NA	NA	NA	NA	0	NA	NA	NA	NA	0	NA	NA	NA	NA	NA	0	NA	NA	NA	NA	NA	0	NA	NA	NA	NA	0	NA	NA	NA	NA	NA	0	376520	NA	342370	174080	NA
142	O35615	Zfpm1	Zinc finger protein ZFPM1	O35615_LS(0.002)LT(0.002)EGLS(0.994)WGPFY(0.002)GS(0.002)IQT(0.203)RALS(0.794)PER	NA	537040	256180	NA	NA	2	NA	871880	NA	323640	NA	2	191580	197720	752390	706920	4	NA	1412800	736860	645050	877130	4	527570	NA	NA	NA	NA	1	399450	NA	NA	NA	1	641910	268170	NA	NA	261070	3	800240	226220	NA	NA	98122
187	O70161	Pip5k1c	Phosphatidylinositol 4-phosphate 5-kinase type-1 gamma	O70161_RT(0.061)QS(0.888)S(0.051)GQDGRPQEEPHAEDLQK	NA	1086800	355190	2775100	4896800	4	20500000	NA	1582900	NA	1374000	3	3458800	212030	3174500	3220000	4	NA	NA	4297600	3141400	4766300	3	NA	NA	NA	NA	3505400	1	2257400	NA	NA	NA	1	NA	961930	1852100	2444200	3705300	4	1173000	NA	2939400	2644900	NA
214	O88485	Dync1i1	Cytoplasmic dynein 1 intermediate chain 1	O88485_IGHDS(1)ELENQEK	726560	NA	276900	NA	NA	2	NA	932750	NA	NA	NA	1	NA	NA	NA	NA	0	877530	780780	NA	NA	NA	2	NA	NA	NA	NA	615770	1	693190	643920	700280	NA	3	NA	NA	NA	523410	NA	1	NA	574740	NA	432360	872540
512	P20357	Map2	Microtubule-associated protein 2	P20357_ASQPSPPAQEAGYSTLAQSYTPDHPS(0.009)ELPEEPS(0.085)S(0.905)PQER	NA	NA	1426200	NA	10610000	2	11384000	NA	NA	4384500	3526900	3	11915000	828870	NA	8133300	3	NA	NA	NA	3236500	NA	1	1069900	NA	NA	NA	NA	1	10585000	NA	6351500	NA	2	5299100	NA	743330	5592600	NA	3	2927500	NA	1908100	759670	NA
535	P20357	Map2	Microtubule-associated protein 2	P20357_RLS(0.015)NVS(0.05)S(0.05)S(0.186)GS(0.699)INLLESPQLATLAEDVTAALAK	NA	NA	NA	NA	NA	0	NA	NA	NA	NA	NA	0	NA	NA	2902100	366280	2	NA	NA	NA	NA	NA	0	NA	NA	NA	NA	NA	0	NA	NA	NA	NA	0	NA	NA	NA	NA	NA	0	1501400	1979200	NA	NA	257970
545	P20917	Mag	Myelin-associated glycoprotein	P20917_NVTES(0.001)S(0.049)S(0.918)FS(0.031)GGDNPHVLYSPEFR	NA	8511400	NA	NA	NA	1	13964000	NA	NA	4051200	NA	2	5345400	3885000	NA	NA	2	NA	3863500	NA	3731700	214080	3	NA	5287200	NA	NA	NA	1	NA	NA	306260	1668700	2	NA	NA	NA	7757100	NA	1	6425800	1001000	5982500	6363900	NA
589	P28661	38231	Septin-4	P28661_LDPY(0.007)DS(0.76)S(0.233)EDDK	NA	1602300	380710	NA	NA	2	2602300	NA	496290	590170	725350	4	NA	NA	NA	NA	0	1819200	1812200	NA	1052600	1524200	4	1135900	NA	NA	NA	NA	1	NA	2048700	1407100	NA	2	949420	775740	NA	849610	NA	3	634520	1049400	NA	1230200	NA
614	P33173	Kif1a	Kinesin-like protein KIF1A	P33173_S(0.5)DS(0.5)LILDHQWELEK	328740	NA	NA	NA	457620	2	NA	NA	404420	NA	505260	2	NA	176790	NA	607270	2	NA	NA	NA	NA	779290	1	NA	NA	NA	452670	NA	1	NA	803740	823510	NA	2	NA	NA	NA	537950	153120	2	580680	520230	647990	NA	751970
675	P52479	Usp10	Ubiquitin carboxyl-terminal hydrolase 10	P52479_SDLIEDEELEDTGKGS(1)EDEWEQVGPK	582540	516470	NA	601870	537110	4	1069700	722470	NA	430500	NA	3	934640	276530	317790	391050	4	698610	726390	749370	349960	525000	5	NA	NA	NA	NA	422660	1	711650	459420	313740	468120	4	363400	216680	454680	261680	NA	4	551240	407690	558140	326160	367800
700	P55821	Stmn2	Stathmin-2	P55821_ASGQAFELILKPPS(0.417)PIS(0.583)EAPR	NA	NA	NA	120190	NA	1	NA	NA	258100	NA	NA	1	185370	NA	75963	NA	2	138640	NA	NA	177180	NA	2	NA	NA	NA	69623	NA	1	NA	364110	124900	127090	3	NA	NA	NA	NA	NA	0	122270	115210	NA	167980	128360
766	P63011	Rab3a	Ras-related protein Rab-3A	P63011_MS(0.004)ES(0.996)LDTADPAVTGAK	898930	2131100	124290	943950	530910	5	NA	908490	363010	499880	NA	3	1028400	237910	180720	NA	3	793740	258700	876070	NA	NA	3	NA	244050	NA	NA	NA	1	NA	844630	NA	NA	1	692800	157910	NA	NA	NA	2	702000	371090	125990	NA	NA
800	P70399	Tp53bp1	Tumor suppressor p53-binding protein 1	P70399_SEDRPS(0.022)S(0.978)PQVSVAAVETK	797290	968200	NA	NA	1660100	3	2212500	1411400	NA	NA	706850	3	NA	139880	NA	759440	2	1128800	1150000	2301200	NA	NA	3	888960	NA	NA	NA	NA	1	1509500	1010700	NA	NA	2	NA	NA	NA	NA	811830	1	803860	956660	NA	882710	1049000
803	P70399	Tp53bp1	Tumor suppressor p53-binding protein 1	P70399_TEEDRENTQIDDTEPLS(0.989)PVS(0.009)NS(0.002)K	NA	931970	NA	904250	NA	2	NA	1341500	617210	713570	785700	4	1879000	NA	908880	NA	2	NA	996200	1060900	NA	NA	2	NA	NA	NA	NA	809190	1	NA	NA	1182600	1071900	2	1028600	470570	NA	NA	NA	2	NA	592660	916420	973860	NA
877	Q03517	Scg2	Secretogranin-2;Secretoneurin	Q03517_EHLGPGS(0.993)S(0.007)QEMER	NA	NA	610640	1445700	1351100	3	1864500	1257200	NA	474080	NA	3	726270	NA	NA	NA	1	NA	468220	NA	NA	NA	1	NA	NA	NA	NA	NA	0	2959600	NA	NA	NA	1	478720	411820	593100	NA	488020	4	361770	831220	NA	864010	NA
932	Q3THG9	Aarsd1	Alanyl-tRNA editing protein Aarsd1	Q3THG9_RGAQADHFTESPLS(0.992)PGS(0.008)QVQVR	NA	308790	222070	104250	NA	3	1353900	195320	NA	NA	NA	2	353070	NA	NA	195470	2	544020	177590	283130	NA	133110	4	189300	NA	NA	NA	NA	1	617930	275920	NA	NA	2	519250	134540	113580	151990	NA	4	386010	169670	219510	NA	154620
971	Q3UHD9	Agap2	Arf-GAP with GTPase, ANK repeat and PH domain-containing protein 2	Q3UHD9_GAGSRLS(0.212)WPES(0.788)EGK	NA	NA	NA	388770	NA	1	NA	NA	NA	NA	266500	1	NA	NA	NA	451550	1	NA	NA	464680	NA	NA	1	NA	NA	NA	NA	NA	0	NA	NA	349140	NA	1	NA	NA	NA	NA	NA	0	568670	151550	NA	314910	NA
994	Q3UMT1	Ppp1r12c	Protein phosphatase 1 regulatory subunit 12C	Q3UMT1_RGPAEGEEAGPAERS(0.972)PECS(0.014)T(0.014)VDGGSQVR	NA	NA	NA	NA	NA	0	956070	533950	NA	NA	NA	2	NA	NA	290530	NA	1	531430	335910	NA	426900	510740	4	NA	NA	351980	NA	NA	1	NA	NA	490450	520110	2	546030	NA	417180	NA	481480	3	245880	260460	498680	503120	787650
1021	Q3V038	Ttc9	Tetratricopeptide repeat protein 9A	Q3V038_S(0.03)S(0.03)GNPS(0.939)PPALGEGPRPVPPPCVPSGGGAPER	NA	NA	NA	NA	NA	0	NA	550230	NA	416470	NA	2	568840	NA	NA	NA	1	NA	NA	NA	389910	NA	1	NA	NA	NA	NA	270070	1	589900	343380	331480	NA	3	414600	NA	399740	NA	NA	2	NA	NA	421830	219070	319060
1088	Q5EBJ4	Ermn	Ermin	Q5EBJ4_EES(0.075)LAREDS(0.893)PLGS(0.032)PGSQPGTPDEQPVFGK	NA	598850	NA	339170	NA	2	1735800	NA	NA	NA	447590	2	NA	NA	397330	694700	2	697960	378450	464170	274070	NA	4	NA	NA	333160	NA	NA	1	686330	646040	NA	624820	3	NA	NA	462670	NA	NA	1	579310	349650	524370	NA	NA
1131	Q5XG69	Fam169a	Soluble lamin-associated protein of 75 kDa	Q5XG69_HFQDS(0.001)EFS(0.04)S(0.173)S(0.787)QGEDENVAK	NA	225410	NA	405290	NA	2	NA	NA	NA	NA	NA	0	557400	NA	NA	NA	1	NA	454220	NA	NA	498620	2	274090	NA	NA	NA	NA	1	489500	NA	332470	188240	3	NA	NA	NA	286640	NA	1	NA	165370	NA	497410	194250
1243	Q62172	Ralbp1	RalA-binding protein 1	Q62172_T(0.009)GEPS(0.991)PPHDVLHEPPDTVSDDDK	287970	904990	NA	441300	NA	3	763790	686750	257980	425530	NA	4	NA	NA	NA	458500	1	563590	642420	NA	NA	929110	3	NA	NA	NA	NA	437480	1	1605100	900100	587070	773220	4	449790	NA	NA	NA	198850	2	386190	NA	250740	291720	431120
1244	Q62172	Ralbp1	RalA-binding protein 1	Q62172_T(0.053)GEPS(0.947)PPHDVLHEPPDT(0.203)VS(0.797)DDDK	287970	NA	NA	317510	NA	2	NA	1144200	257980	425530	NA	3	NA	NA	NA	418970	1	563590	642420	524310	471430	499860	5	NA	NA	NA	NA	741660	1	498390	NA	NA	404010	2	951240	227920	NA	492300	NA	3	NA	NA	416270	291720	632680
1386	Q6P5E8	Dgkq	Diacylglycerol kinase theta	Q6P5E8_LGS(1)PAGSPVLGISGR	NA	282710	NA	NA	NA	1	571090	254980	118450	150450	NA	4	270270	87318	160940	319290	4	203690	185510	200260	108840	NA	4	247710	NA	NA	NA	NA	1	151810	NA	NA	213840	2	142140	122110	119620	277280	NA	4	172960	NA	NA	228980	136480
1414	Q6PAJ1	Bcr	Breakpoint cluster region protein	Q6PAJ1_HQDGLPYIDDS(0.994)PS(0.005)SSPHLSSK	NA	287610	156880	NA	NA	2	387470	NA	NA	NA	NA	1	584550	NA	NA	NA	1	445580	NA	NA	NA	NA	1	329990	NA	NA	NA	NA	1	NA	NA	NA	208760	1	400180	NA	NA	NA	NA	1	214250	NA	255550	248760	NA
1456	Q6PGL7	Fam21	WASH complex subunit FAM21	Q6PGL7_ARPAQAPVSEELPPS(1)PKPGK	NA	239170	NA	NA	254670	2	493560	169780	359540	NA	225510	4	507830	201870	211030	NA	3	NA	524230	NA	337120	NA	2	NA	NA	NA	NA	278440	1	361920	NA	283850	NA	2	461810	NA	NA	400220	305240	3	298630	NA	523050	134200	437960
1474	Q6WVG3	Kctd12	BTB/POZ domain-containing protein KCTD12	Q6WVG3_S(0.15)PS(0.85)GGAAGPLLTPSQSLDGSR	NA	NA	NA	NA	934900	1	1169100	1405200	NA	651680	NA	3	1192800	259240	763380	963120	4	1089900	NA	NA	NA	NA	1	NA	NA	NA	NA	753160	1	NA	NA	NA	NA	0	NA	NA	659500	NA	NA	1	NA	463770	681440	NA	717090
1475	Q6WVG3	Kctd12	BTB/POZ domain-containing protein KCTD12	Q6WVG3_SPSGGAAGPLLT(0.002)PS(0.92)QS(0.071)LDGS(0.007)RR	NA	NA	NA	371540	NA	1	NA	526070	NA	NA	NA	1	NA	NA	NA	NA	0	NA	NA	544830	731140	NA	2	NA	NA	NA	292900	NA	1	NA	NA	NA	452620	1	NA	NA	212510	225000	122040	3	NA	207560	345010	249490	298620
1516	Q7TNK1	Rfx4	Transcription factor RFX4	Q7TNK1_REVTKQTVAY(1)S(1)PRS(1)K	NA	594240	259050	NA	988110	3	2711500	1091700	NA	393590	485370	4	1227800	177930	NA	NA	2	522800	1399800	NA	NA	897920	3	1080600	NA	NA	NA	NA	1	1646600	251320	NA	NA	2	NA	NA	380460	453830	NA	2	714740	NA	NA	539230	426360
1517	Q7TNK1	Rfx4	Transcription factor RFX4	Q7TNK1_REVTKQTVAY(1)S(1)PRS(1)K	NA	594240	259050	NA	988110	3	2711500	1091700	NA	393590	485370	4	1227800	177930	NA	NA	2	522800	1399800	NA	NA	897920	3	1080600	NA	NA	NA	NA	1	1646600	251320	NA	NA	2	NA	NA	380460	453830	NA	2	714740	NA	NA	539230	426360
1549	Q7TSK3	Pcdh8	Protocadherin-8	Q7TSK3_GGALREERPGAAGGGAS(0.005)APGS(0.989)PDET(0.006)AR	654480	467480	NA	899580	692160	4	652540	798850	487120	356850	248860	5	842520	NA	342250	445720	3	487020	815060	503570	410380	470600	5	433260	NA	NA	NA	NA	1	713640	503130	NA	NA	2	690670	NA	NA	427600	NA	2	511730	411880	508970	541520	NA
1614	Q80U78	Pum1	Pumilio homolog 1	Q80U78_RDS(0.997)LT(0.002)GSSDLYK	NA	NA	NA	979390	1202800	2	NA	NA	NA	255230	186120	2	NA	NA	538500	1231700	2	NA	NA	434100	714930	NA	2	NA	NA	NA	NA	NA	0	NA	NA	NA	NA	0	NA	NA	231710	NA	704100	2	422700	391110	NA	757990	NA
1628	Q80WG5	Lrrc8a	Volume-regulated anion channel subunit LRRC8A	Q80WG5_S(1)RIEQGIVDR	228660	226730	102400	NA	NA	3	436650	NA	267050	NA	NA	2	275410	NA	NA	NA	1	191200	NA	NA	NA	NA	1	NA	NA	432490	NA	NA	1	294840	296210	436270	NA	3	311860	162950	166470	NA	NA	3	110180	280400	NA	NA	337630
1651	Q80XU3	Nucks1	Nuclear ubiquitous casein and cyclin-dependent kinase substrate 1	Q80XU3_TPSPKEEDEEAES(1)PPEK	237930	266680	NA	350820	548510	4	351970	449230	258020	NA	NA	3	261860	NA	NA	179540	2	313760	386320	NA	241020	NA	3	NA	NA	NA	NA	283630	1	324870	NA	289350	309760	3	319680	201680	178490	NA	NA	3	NA	148440	NA	213450	211030
1653	Q80XU3	Nucks1	Nuclear ubiquitous casein and cyclin-dependent kinase substrate 1	Q80XU3_VVDYSQFQES(1)DDADEDYGR	NA	NA	NA	327760	247930	2	NA	319880	NA	440450	NA	2	NA	NA	208960	219850	2	NA	476490	NA	278320	426380	3	NA	NA	NA	NA	307910	1	NA	250190	320000	257430	3	NA	NA	256530	NA	NA	1	NA	NA	231160	283020	348320
1667	Q80YN3	Bcas1	Breast carcinoma-amplified sequence 1 homolog	Q80YN3_RMS(1)DAQVQTDPVSIGPVGK	NA	318210	NA	346780	NA	2	1333900	340000	NA	142280	151550	4	NA	NA	483720	367250	2	262210	NA	NA	NA	89804	2	NA	NA	NA	NA	167700	1	NA	NA	571640	444750	2	NA	NA	NA	366930	NA	1	NA	NA	406370	131580	447490
1711	Q8BGC0	Htatsf1	HIV Tat-specific factor 1 homolog	Q8BGC0_LFDDS(1)DERGTVGNVK	435620	353610	110840	377630	306130	5	320840	518890	271770	163210	243300	5	386510	NA	163850	240760	3	304630	608250	NA	NA	242860	3	200450	NA	NA	NA	NA	1	388430	280650	387840	75728	4	409520	143640	NA	NA	NA	2	223260	283170	256700	NA	NA
1747	Q8BJI1	Slc6a17	Sodium-dependent neutral amino acid transporter SLC6A17	Q8BJI1_EHS(0.95)NEHVT(0.044)ES(0.006)VADLLALEEPVDYK	190600	NA	NA	NA	NA	1	NA	NA	NA	NA	NA	0	NA	NA	958360	579150	2	NA	1571100	NA	1413600	NA	2	NA	NA	NA	NA	1156900	1	1085100	NA	NA	1270700	2	NA	384670	604300	NA	NA	2	NA	968580	1102200	1144600	846170
1792	Q8BRT1	Clasp2	CLIP-associating protein 2	Q8BRT1_S(0.113)RS(0.887)DIDVNAAAGAK	193000	NA	NA	NA	256650	2	259100	224060	NA	NA	NA	2	NA	NA	92315	163720	2	153620	NA	NA	NA	223140	2	NA	67040	NA	NA	NA	1	NA	77803	NA	95748	2	NA	NA	72984	NA	NA	1	NA	NA	107980	80194	117100
1832	Q8BUN5	Smad3	Mothers against decapentaplegic homolog 3	Q8BUN5_MS(1)S(1)ILPFT(1)PPIVK	417670	393510	406870	NA	1613500	4	NA	NA	377520	465860	NA	2	1024000	72252	944180	988980	4	NA	871230	NA	NA	1041900	2	604050	NA	NA	NA	NA	1	390550	380530	528000	NA	3	467190	NA	534020	NA	270470	3	135310	1170300	536170	NA	NA
1833	Q8BUN5	Smad3	Mothers against decapentaplegic homolog 3	Q8BUN5_MS(1)S(1)ILPFT(1)PPIVK	417670	393510	406870	NA	1613500	4	NA	NA	377520	465860	NA	2	1024000	72252	944180	988980	4	NA	871230	NA	NA	1041900	2	604050	NA	NA	NA	NA	1	390550	380530	528000	NA	3	467190	NA	534020	NA	270470	3	135310	1170300	536170	NA	NA
1929	Q8C8R3	Ank2	Ankyrin-2	Q8C8R3_T(0.019)PEDIS(0.889)T(0.076)PPEGT(0.016)KPCLQTPVTSER	NA	NA	NA	1011900	1137600	2	NA	1895900	NA	NA	NA	1	2382200	NA	NA	NA	1	1787800	NA	NA	940430	1322800	3	NA	911020	NA	NA	NA	1	576700	NA	1631800	NA	2	1974500	NA	1105300	295260	NA	3	927650	NA	1230500	NA	1316500
1935	Q8C996	Tmem163	Transmembrane protein 163	Q8C996_GHAPSTAAPAPSPAPMS(0.005)S(0.011)S(0.041)VQS(0.944)DEER	NA	269240	159030	NA	NA	2	1098200	228830	529130	NA	NA	3	NA	NA	NA	NA	0	304560	NA	NA	443120	NA	2	NA	NA	NA	NA	NA	0	NA	NA	NA	NA	0	623660	NA	NA	NA	NA	1	196780	274360	NA	217590	NA
2051	Q8K310	Matr3	Matrin-3	Q8K310_RDS(0.998)FDDRGPS(0.002)LNPVLDYDHGSR	NA	935270	NA	1829500	912630	3	1065100	NA	316160	755920	398460	4	NA	NA	1335600	NA	1	979190	NA	781990	722330	NA	3	NA	NA	708070	NA	NA	1	300040	691840	NA	2021800	3	701830	NA	NA	484390	NA	2	463060	NA	1097500	1239600	2031400
2083	Q8QZV4	Stk32c	Serine/threonine-protein kinase 32C	Q8QZV4_RGSSAAAPPS(0.819)S(0.181)PPPGR	330920	270950	240660	180180	438430	5	459890	621310	309170	154190	NA	4	444750	NA	141570	321460	3	NA	349900	NA	NA	271630	2	NA	69862	NA	NA	NA	1	356120	1084500	279870	198790	4	NA	291280	NA	NA	NA	1	257070	NA	481240	NA	207300
2143	Q8VD04	Gripap1	GRIP1-associated protein 1	Q8VD04_S(0.009)LS(0.027)S(0.224)S(0.74)PQAQPPRPAELSDEEVAELFQR	991040	NA	NA	443300	NA	2	1537900	NA	NA	NA	NA	1	1249800	NA	NA	NA	1	NA	616020	751160	676050	NA	3	NA	NA	531900	NA	NA	1	NA	727530	NA	NA	1	NA	NA	NA	258730	NA	1	541440	389850	807570	NA	NA
2212	Q91V36	Nrbp2	Nuclear receptor-binding protein 2	Q91V36_EREREDES(0.999)EDES(0.001)DILEESPCGR	NA	NA	NA	413150	NA	1	557160	303550	NA	NA	252400	3	NA	NA	NA	444620	1	598740	287530	NA	NA	395300	3	NA	NA	NA	NA	NA	0	316700	NA	NA	402400	2	NA	NA	NA	NA	NA	0	NA	242300	NA	464210	562390
2315	Q99P72	Rtn4	Reticulon-4	Q99P72_ES(0.001)ET(0.001)FS(0.005)DS(0.547)S(0.445)PIEIIDEFPTFVSAK	NA	NA	NA	NA	241950	1	NA	NA	297630	315360	147870	3	453180	NA	NA	383060	2	446000	NA	255930	288980	NA	3	NA	NA	445620	NA	NA	1	365630	NA	NA	NA	1	NA	NA	NA	342400	NA	1	NA	210820	348480	378950	NA
2354	Q9CR00	Psmd9	26S proteasome non-ATPase regulatory subunit 9	Q9CR00_LAS(0.022)NS(0.978)PVLPQAFAR	NA	NA	NA	NA	NA	0	NA	NA	NA	NA	NA	0	NA	NA	NA	NA	0	NA	NA	NA	NA	NA	0	NA	NA	117800	NA	NA	1	238160	NA	146530	NA	2	NA	NA	NA	NA	NA	0	NA	172930	149230	NA	100340
2402	Q9D5V6	Syap1	Synapse-associated protein 1	Q9D5V6_LS(0.009)AGAAPS(0.096)EES(0.886)PERPVEPT(0.004)EEQQQQPPT(0.005)EDPQFLHQAK	NA	NA	NA	664920	NA	1	NA	NA	NA	NA	NA	0	799280	NA	NA	NA	1	NA	NA	NA	NA	NA	0	NA	NA	NA	NA	1374500	1	1751600	NA	NA	NA	1	NA	NA	NA	NA	NA	0	1778500	NA	880280	1095100	NA
2427	Q9DBU5	Rnf6	E3 ubiquitin-protein ligase RNF6	Q9DBU5_EQLASQPGSDSAAS(0.001)DGDS(0.995)ES(0.002)LRAHS(0.001)DEDSLLR	NA	NA	NA	NA	NA	0	NA	NA	NA	NA	NA	0	NA	NA	NA	NA	0	NA	NA	NA	NA	2611600	1	NA	NA	NA	NA	1694700	1	NA	NA	2085200	2230100	2	NA	240810	NA	NA	NA	1	NA	NA	2451300	1723700	2651700
2435	Q9DCL8	Ppp1r2	Protein phosphatase inhibitor 2	Q9DCL8_T(0.104)S(0.039)AAS(0.857)PPVVPSAEQPRPIVEEELSK	NA	NA	NA	NA	NA	0	NA	NA	539160	NA	NA	1	NA	NA	380650	487950	2	NA	NA	498850	NA	NA	1	NA	NA	NA	551510	NA	1	578660	NA	549250	NA	2	462960	405380	NA	NA	NA	2	464940	NA	515000	355130	430910
2475	Q9ESN6	Trim2	Tripartite motif-containing protein 2	Q9ESN6_VIRS(1)ADVS(0.937)PT(0.053)T(0.009)EGVK	600370	514220	NA	NA	NA	2	627220	1246200	NA	510330	NA	3	1118100	NA	414900	524080	3	849140	725470	523530	NA	564000	4	365740	NA	NA	NA	NA	1	620170	820110	781300	668450	4	NA	161450	NA	NA	NA	1	162080	783820	NA	512360	786350
2534	Q9JMH9	Myo18a	Unconventional myosin-XVIIIa	Q9JMH9_SSS(0.999)PTSHWK	389840	979890	148510	294000	614670	5	627730	818220	NA	378410	233460	4	699880	170520	421270	805720	4	822910	602160	NA	NA	NA	2	NA	NA	598610	NA	NA	1	655960	1055300	780420	NA	3	528230	NA	625360	NA	436840	3	647880	250660	NA	401730	890980
2587	Q9QXZ0	Macf1	Microtubule-actin cross-linking factor 1	Q9QXZ0_AMDAT(0.053)LS(0.945)PT(0.001)K	NA	NA	NA	360570	453680	2	602220	NA	NA	196070	NA	2	898630	NA	NA	NA	1	487210	489370	NA	NA	389470	3	506160	NA	NA	NA	NA	1	466750	598260	NA	382000	3	286570	NA	236730	NA	NA	2	280800	193940	NA	NA	422660
2607	Q9QYB8	Add2	Beta-adducin	Q9QYB8_DKTESVT(0.001)S(0.001)GPLSPEGS(0.03)PS(0.14)KS(0.14)PS(0.686)K	412450	422830	128500	NA	NA	3	453360	263580	312220	NA	NA	3	358970	NA	NA	525190	2	NA	337910	NA	270930	207550	3	323760	NA	NA	NA	NA	1	265670	NA	280310	818730	3	NA	NA	NA	NA	NA	0	173880	355850	168910	298440	NA
2619	Q9QYC0	Add1	Alpha-adducin	Q9QYC0_KYSDVEVPASVTGHS(0.001)FAS(0.015)DGDS(0.92)GT(0.324)CS(0.741)PLR	NA	NA	NA	777320	8127900	2	6167300	9406600	3876800	511210	NA	4	1078700	NA	374670	NA	2	982480	5134000	617140	7425000	NA	4	NA	NA	NA	NA	1185100	1	NA	NA	503050	999030	2	391300	NA	NA	NA	3407000	2	NA	NA	7737700	398880	746080
2706	Q9QYX7	Pclo	Protein piccolo	Q9QYX7_S(0.758)MS(0.242)DPKPLS(0.955)PT(0.044)ADESSR	403570	228210	NA	NA	NA	2	488650	485300	NA	NA	NA	2	1092300	NA	NA	1276500	2	NA	NA	NA	NA	1121200	1	1087000	NA	NA	NA	NA	1	1418200	NA	NA	NA	1	1073000	285650	NA	NA	NA	2	NA	465580	356820	469500	454090
2728	Q9R0G8	Nrk	Nik-related protein kinase	Q9R0G8_IVDFGVS(1)AQVSR	NA	NA	NA	253830	NA	1	NA	131230	NA	NA	NA	1	192570	86639	NA	483880	3	NA	NA	NA	NA	NA	0	173430	NA	NA	NA	NA	1	112560	132300	327820	314270	4	NA	58210	120150	NA	NA	2	63199	NA	151640	155980	NA
2751	Q9WTQ5	Akap12	A-kinase anchor protein 12	Q9WTQ5_EVCVSGGDHT(0.001)QLT(0.001)DLS(0.998)PEEK	NA	NA	181270	NA	NA	1	681050	NA	NA	NA	NA	1	NA	NA	NA	284450	1	634370	NA	NA	NA	NA	1	NA	NA	NA	NA	NA	0	NA	191370	NA	589710	2	352330	NA	NA	310670	NA	2	NA	181620	NA	128570	223730
2818	Q9Z1B3	Plcb1	1-phosphatidylinositol 4,5-bisphosphate phosphodiesterase beta-1	Q9Z1B3_SPS(0.024)S(0.976)EEIER	NA	NA	NA	NA	1122600	1	NA	413420	NA	268950	335150	3	NA	86025	285940	NA	2	NA	NA	433130	NA	490550	2	NA	NA	NA	NA	345530	1	NA	NA	NA	214640	1	NA	NA	NA	358290	NA	1	523740	315110	331820	NA	362020
2839	Q9Z2E9	Bscl2	Seipin	Q9Z2E9_HQPGQESTQQSDVTEDGES(0.005)PEDPS(0.728)GT(0.19)EGQLS(0.076)EEEKPEK	428110	399640	NA	815100	NA	3	NA	NA	NA	442200	332670	2	722620	NA	441680	1114800	3	735040	582230	588090	NA	517120	4	677210	NA	NA	NA	NA	1	832880	880190	NA	564640	3	885360	NA	431640	712240	NA	3	543430	NA	1489100	473310	NA
2879	A2AP18	Plch2	1-phosphatidylinositol 4,5-bisphosphate phosphodiesterase eta-2	A2AP18_KVAS(0.016)VEEGDET(0.984)LDSPGSQSR	857000	677700	NA	NA	NA	2	1006900	1745500	NA	627780	NA	3	1195100	NA	NA	NA	1	NA	1117600	NA	679130	NA	2	NA	NA	NA	717990	NA	1	NA	981750	NA	NA	1	632230	NA	NA	627410	433640	3	595010	NA	NA	825000	775340
2883	B2RUJ5	Apba1	Amyloid beta A4 precursor protein-binding family A member 1	B2RUJ5_AAEDMPEAEQDLERAPT(1)PGGGHPDS(1)PGLPAPAGQQQR	NA	NA	NA	495300	559760	2	946020	NA	NA	NA	NA	1	826220	NA	354380	415270	3	NA	679530	418350	573110	534750	4	NA	NA	NA	NA	449190	1	NA	NA	NA	NA	0	NA	336080	NA	399370	NA	2	413810	NA	565030	491220	359600
2899	O08919	Numbl	Numb-like protein	O08919_KAEAAAAPAVAPGPAQPGHVS(0.887)PT(0.738)PAT(0.15)T(0.126)S(0.099)PGEK	NA	NA	NA	NA	823170	1	732960	NA	445840	NA	NA	2	NA	NA	496000	NA	1	NA	NA	NA	NA	681920	1	NA	NA	NA	NA	NA	0	NA	NA	NA	NA	0	713260	NA	342820	NA	NA	2	NA	343480	8989700	465930	NA
2938	O88737	Bsn	Protein bassoon	O88737_IADSSVQT(1)DDEEGEGR	331550	268670	NA	567700	907150	4	442450	334540	265780	272000	241250	5	514930	NA	167310	NA	2	NA	451660	NA	NA	564060	2	170030	NA	NA	NA	NA	1	431820	311820	NA	NA	2	191520	NA	230670	NA	NA	2	142760	249410	NA	431180	NA
2998	P14873	Map1b	Microtubule-associated protein 1B;MAP1B heavy chain;MAP1 light chain LC1	P14873_TLEVVS(0.11)PS(0.161)QS(0.661)VT(0.024)GS(0.076)AGHT(0.871)PY(0.031)Y(0.031)QS(0.027)PT(0.007)DEK	3437100	2876100	NA	NA	1774700	3	NA	920860	NA	NA	NA	1	NA	NA	2881800	NA	1	NA	NA	NA	NA	NA	0	NA	1982700	NA	NA	NA	1	NA	3717900	2897400	NA	2	NA	NA	NA	NA	NA	0	1500300	NA	468150	2890400	NA
3114	Q02248	Ctnnb1	Catenin beta-1	Q02248_T(0.5)S(0.5)MGGTQQQFVEGVR	NA	NA	321790	434550	NA	2	498070	NA	NA	NA	307380	2	683380	NA	454580	NA	2	667720	419030	NA	NA	NA	2	NA	220980	NA	NA	NA	1	NA	328960	349110	560080	3	NA	252110	NA	NA	NA	1	439440	NA	382090	299460	386740
3185	Q61361	Bcan	Brevican core protein	Q61361_ELET(0.998)PS(0.002)EEK	2397100	NA	NA	NA	3019900	2	3010200	2057000	1303100	863280	NA	4	NA	NA	NA	1140000	1	NA	1204000	NA	NA	1315700	2	NA	NA	1236400	NA	NA	1	1568900	2277100	1649500	NA	3	NA	745230	NA	960230	NA	2	NA	NA	1568300	1050400	1169100
3230	Q68FL4	Ahcyl2	Putative adenosylhomocysteinase 3	Q68FL4_DGGEALVS(0.045)PDGT(0.94)VT(0.015)EAPR	NA	979390	321760	NA	771280	3	401230	NA	NA	790590	NA	2	589920	NA	367580	380050	3	NA	272620	279640	222360	NA	3	NA	NA	326830	NA	NA	1	NA	737930	NA	518120	2	358890	151680	198410	NA	220770	4	NA	494690	367540	244520	476810
3310	Q80Y24	Prickle2	Prickle-like protein 2	Q80Y24_YTEDMT(0.824)PT(0.176)EQTPR	405740	361760	82565	400870	366580	5	298450	NA	NA	NA	173520	2	445210	NA	302990	398100	3	359490	433920	354750	289980	NA	4	233760	NA	NA	NA	NA	1	508190	264540	259350	344180	4	NA	NA	NA	NA	NA	0	NA	NA	271240	261960	293670
3316	Q80YA9	Cnksr2	Connector enhancer of kinase suppressor of ras 2	Q80YA9_SPTSSVATPSST(0.002)IS(0.041)T(0.954)PT(0.003)K	723220	NA	161000	NA	NA	2	527290	795190	NA	NA	NA	2	672850	151920	588170	NA	3	661720	774930	NA	589770	636960	4	NA	NA	NA	666600	NA	1	NA	616960	NA	507270	2	NA	NA	367650	NA	NA	1	631570	259510	654810	NA	585550
3346	Q8BUN5	Smad3	Mothers against decapentaplegic homolog 3	Q8BUN5_MS(1)S(1)ILPFT(1)PPIVK	417670	393510	406870	NA	1613500	4	NA	NA	377520	465860	NA	2	1024000	72252	944180	988980	4	NA	871230	NA	NA	1041900	2	604050	NA	NA	NA	NA	1	390550	380530	528000	NA	3	467190	NA	534020	NA	270470	3	135310	1170300	536170	NA	NA
3354	Q8C0L9	Gpcpd1	Glycerophosphocholine phosphodiesterase GPCPD1	Q8C0L9_LTLEGLEEDEDDDDDKVS(0.364)PT(0.636)VLHK	NA	NA	NA	NA	NA	0	NA	991530	NA	NA	NA	1	NA	253940	NA	NA	1	NA	NA	746230	NA	NA	1	729460	NA	NA	NA	NA	1	NA	NA	718940	NA	1	1341100	NA	627350	NA	NA	2	NA	747060	693630	727590	NA
3403	Q8R0S4	Cacnb4	Voltage-dependent L-type calcium channel subunit beta-4	Q8R0S4_ATHTSS(0.003)S(0.012)T(0.926)PMT(0.059)PLLGR	224930	187450	214120	NA	NA	3	493590	345590	NA	NA	NA	2	NA	NA	NA	NA	0	NA	351110	328230	446900	NA	3	NA	NA	NA	557230	NA	1	NA	148290	NA	NA	1	NA	433840	218180	NA	NA	2	328810	371970	623790	NA	NA
3414	Q8VC31	Ccdc9	Coiled-coil domain-containing protein 9	Q8VC31_QGRRAGLGSGGDMTMS(0.227)MT(0.773)GRER	NA	NA	NA	NA	NA	0	NA	439070	NA	176790	165260	3	NA	NA	NA	NA	0	NA	NA	NA	NA	298950	1	NA	NA	NA	NA	300660	1	314810	283870	NA	213130	3	414280	238400	163990	NA	NA	3	235410	139000	NA	223280	207710
3456	Q99L43	Cds2	Phosphatidate cytidylyltransferase 2	Q99L43_LDGET(0.022)AS(0.026)DS(0.006)ES(0.006)RAET(0.939)APLPTSVDDTPEVLNR	909790	NA	276430	NA	NA	2	NA	737460	330140	NA	NA	2	831690	NA	NA	NA	1	NA	NA	NA	NA	NA	0	NA	NA	NA	NA	421440	1	484980	NA	NA	NA	1	NA	NA	NA	NA	NA	0	NA	NA	306500	537980	343820
3472	Q9CQS4	Slc25a46	Solute carrier family 25 member 46	Q9CQS4_SFGSGTELGHWVT(0.961)T(0.039)PPDIPGSR	NA	NA	NA	520030	377510	2	NA	NA	236330	NA	NA	1	542040	159730	2021300	NA	3	358480	NA	1716200	NA	453070	3	NA	NA	371020	NA	NA	1	NA	NA	2051000	NA	1	NA	NA	NA	2283400	286760	2	NA	372090	NA	367780	1785500
3484	Q9D415	Dlgap1	Disks large-associated protein 1	Q9D415_SLDSLDPAGLLT(0.885)S(0.115)PK	NA	NA	NA	NA	NA	0	NA	NA	NA	NA	NA	0	255490	NA	181670	NA	2	NA	NA	NA	NA	189990	1	NA	275480	NA	NA	NA	1	NA	NA	NA	NA	0	NA	180280	173160	NA	NA	2	NA	187140	NA	125050	157510
3499	Q9ES97	Rtn3	Reticulon-3	Q9ES97_ETTGGAPT(0.969)MS(0.031)PDLEQEQLTIR	598620	248300	NA	308490	654550	4	NA	NA	NA	273500	814380	2	1933100	279800	NA	768820	3	NA	287120	436500	NA	358160	3	NA	281140	NA	NA	NA	1	623650	501970	453860	381520	4	NA	NA	390500	NA	222470	2	NA	571300	420560	487750	NA
3530	Q9QYC0	Add1	Alpha-adducin	Q9QYC0_KYSDVEVPAS(0.015)VT(0.015)GHS(0.052)FAS(0.136)DGDS(0.787)GT(0.753)CS(0.243)PLR	NA	NA	NA	NA	NA	0	NA	789460	NA	NA	NA	1	NA	NA	374670	NA	1	NA	988840	NA	546340	601780	3	NA	NA	NA	NA	NA	0	732440	NA	503050	623570	3	391300	NA	NA	NA	NA	1	NA	NA	594330	398880	746080
3608	P20357	Map2	Microtubule-associated protein 2	P20357_GHDLSPLASDILT(0.001)NT(0.002)S(0.006)GS(0.032)MDEGDDY(0.957)LPPT(0.001)TPAVEK	NA	NA	NA	NA	1125600	1	1276900	585310	720440	NA	NA	3	1704100	NA	NA	654800	2	NA	NA	NA	1641400	393800	2	NA	NA	NA	NA	398520	1	596360	NA	NA	NA	1	NA	NA	NA	NA	NA	0	353790	NA	251670	496400	1381100
3638	Q7TNK1	Rfx4	Transcription factor RFX4	Q7TNK1_REVTKQTVAY(1)S(1)PRS(1)K	NA	594240	259050	NA	988110	3	2711500	1091700	NA	393590	485370	4	1227800	177930	NA	NA	2	522800	1399800	NA	NA	897920	3	1080600	NA	NA	NA	NA	1	1646600	251320	NA	NA	2	NA	NA	380460	453830	NA	2	714740	NA	NA	539230	426360
3654	Q8C8R3	Ank2	Ankyrin-2	Q8C8R3_ARS(0.153)Y(0.847)IETETESR	NA	NA	353290	NA	851870	2	NA	NA	424470	NA	177270	2	NA	NA	NA	582440	1	704260	NA	357690	NA	473880	3	NA	NA	NA	NA	NA	0	NA	NA	465550	NA	1	413260	NA	NA	NA	NA	1	273620	308440	NA	625150	NA
3670	Q9DCL8	Ppp1r2	Protein phosphatase inhibitor 2	Q9DCL8_IDEPNTPYHNMIGDDEDAY(0.679)S(0.294)DS(0.027)EGNEVMTPDILAK	NA	NA	NA	392520	NA	1	NA	NA	261640	NA	NA	1	NA	NA	NA	NA	0	NA	NA	NA	348090	NA	1	NA	NA	605890	NA	NA	1	NA	444850	NA	NA	1	NA	NA	NA	NA	NA	0	351660	NA	467810	424380	NA
[truncated: 1 more columns]

## Sheet: absent in TG.EE present in TG
	Leading.proteins	Gene.names	Protein.names	Phospho..STY..Probabilities	WT_NT.1.1	WT_NT.2.1	WT_NT.3.1	WT_NT.4.1	WT_NT.5.1	COUNT_WT	WT_EGCG.1.1	WT_EGCG.2.1	WT_EGCG.3.1	WT_EGCG.4.1	WT_EGCG.5.1	COUNT.WT_EGCG	WT_EGCG_EE.1.1	WT_EGCG_EE.2.1	WT_EGCG_EE.3.1	WT_EGCG_EE.4.1	COUNT_WT_EGCG_EE	WT_EE.1.1	WT_EE.2.1	WT_EE.3.1	WT_EE.4.1	WT_EE.5.1	COUNT_WT_EE	TG_NT.1.1	TG_NT.2.1	TG_NT.3.1	TG_NT.4.1	TG_NT.5.1	COUNT_TG	TG_EGCG.1.1	TG_EGCG.2.1	TG_EGCG.3.1	TG_EGCG.4.1	COUNT.TG_EGCG	TG_EGCG_EE.1.1	TG_EGCG_EE.2.1	TG_EGCG_EE.3.1	TG_EGCG_EE.4.1	TG_EGCG_EE.5.1	X	TG_EE.1.1	TG_EE.2.1	TG_EE.3.1	TG_EE.4.1	TG_EE.5.1
38	A2BH40	Arid1a	AT-rich interactive domain-containing protein 1A	A2BH40_SHHAPMS(0.997)PGS(0.002)S(0.001)GGGGQPLAR	NA	445870	NA	NA	NA	1	637610	527570	NA	NA	NA	2	NA	NA	NA	NA	0	1144600	NA	NA	NA	NA	1	418220	103950	169720	NA	NA	3	397380	NA	NA	NA	1	410610	NA	NA	NA	NA	1	299790	NA	NA	NA	NA
66	E9PUL5	Prrt2	Proline-rich transmembrane protein 2	E9PUL5_AELAPETTETPVET(0.001)PET(0.013)VQAT(0.03)DLS(0.069)LNPEEGS(0.725)KAS(0.115)PS(0.032)PS(0.01)PS(0.006)EAR	918900	581970	NA	NA	NA	2	1210800	1141000	NA	579250	NA	3	NA	NA	NA	NA	0	945440	NA	NA	411110	370980	3	580100	247530	NA	427690	NA	3	1270500	776480	NA	394140	3	NA	586630	NA	NA	375830	2	584520	NA	NA	NA	NA
70	E9Q5K9	Ythdc1	YTH domain-containing protein 1	E9Q5K9_GIS(1)PIVFDR	NA	209500	NA	NA	NA	1	156250	149290	114020	115570	87548	5	232070	NA	NA	NA	1	NA	NA	129110	NA	NA	1	206050	142910	NA	106110	75178	4	191730	127170	NA	NA	2	173560	121880	151710	NA	62915	4	NA	NA	NA	92197	NA
102	O08553	Dpysl2	Dihydropyrimidinase-related protein 2	O08553_NLHQSGFSLS(1)GAQIDDNIPR	665590	969980	283030	192380	NA	4	2335800	NA	379700	595710	NA	3	1647100	177410	620620	NA	3	NA	NA	645130	592080	655880	3	NA	468410	660600	1948200	NA	3	NA	NA	NA	926610	1	634040	NA	NA	NA	581210	2	475100	NA	NA	NA	NA
107	O08582	Gtpbp1	GTP-binding protein 1	O08582_S(0.833)RS(0.158)PVDS(0.009)PVPAS(0.001)MFAPEPSSPGAAR	297010	319790	NA	168090	NA	3	1051400	387490	NA	193250	NA	3	NA	NA	230940	232630	2	NA	NA	341040	NA	338150	2	451030	192750	NA	NA	300130	3	360700	256200	NA	NA	2	NA	346490	NA	155030	NA	2	NA	NA	201090	NA	NA
111	O08582	Gtpbp1	GTP-binding protein 1	O08582_S(0.479)RS(0.479)PVDS(0.04)PVPAS(0.003)MFAPEPS(0.111)S(0.889)PGAAR	NA	NA	NA	NA	NA	0	NA	377970	NA	NA	NA	1	NA	NA	230940	286890	2	NA	NA	NA	300390	338150	2	329680	NA	259550	NA	301870	3	NA	NA	NA	442140	1	284900	NA	NA	NA	NA	1	244600	NA	NA	NA	NA
259	O88737	Bsn	Protein bassoon	O88737_S(0.967)QGS(0.033)FEYQDTQDHDYGGR	NA	NA	NA	NA	1192000	1	NA	NA	NA	NA	NA	0	625280	NA	724750	NA	2	NA	1154500	588410	NA	1488200	3	465650	NA	1033800	1344300	533920	4	NA	NA	NA	757150	1	440890	NA	NA	NA	NA	1	462450	NA	NA	NA	NA
282	O88935	Syn1	Synapsin-1	O88935_PQPPPPPPS(0.019)AAS(0.981)PGATPGSATASAER	NA	NA	NA	519200	1138100	2	847100	4198400	1977300	1919800	2006400	5	4606500	617650	2242400	NA	3	693390	7934900	3683400	4087000	NA	4	4319600	NA	545240	NA	742870	3	NA	NA	480860	NA	1	3346800	NA	302970	3853700	562210	4	NA	NA	NA	NA	2717100
286	O88935	Syn1	Synapsin-1	O88935_S(0.931)QS(0.064)LT(0.005)NAFNLPEPAPPRPSLSQDEVK	NA	223770	NA	NA	NA	1	618500	595650	NA	NA	NA	2	NA	NA	436350	NA	1	NA	NA	317570	334200	595820	3	NA	NA	295770	538890	285170	3	569310	NA	NA	365560	2	NA	NA	200670	NA	NA	1	247630	NA	NA	NA	NA
291	O89079	Cope	Coatomer subunit epsilon	O89079_APPVPGAVS(0.144)GGS(0.856)GEVDELFDVK	NA	244600	NA	176920	NA	2	225410	223720	NA	NA	NA	2	305750	NA	NA	177510	2	326820	157110	111410	NA	NA	3	181090	NA	NA	202770	134740	3	335120	NA	NA	176880	2	290300	NA	NA	NA	NA	1	NA	NA	201730	NA	NA
529	P20357	Map2	Microtubule-associated protein 2	P20357_LAS(0.999)VS(0.001)ADAEVAR	NA	214630	237700	501630	272710	4	457360	182060	489270	NA	NA	3	228700	152050	227700	NA	3	NA	367480	210660	200270	205200	4	274730	707060	NA	510270	NA	3	310340	NA	NA	414240	2	338150	155390	NA	200590	NA	3	NA	119350	NA	NA	NA
546	P20917	Mag	Myelin-associated glycoprotein	P20917_NVTES(0.001)S(0.016)S(0.069)FS(0.914)GGDNPHVLYSPEFR	NA	NA	3227000	4243800	NA	2	NA	7864400	NA	NA	NA	1	NA	NA	5382000	4953200	2	NA	NA	4623300	NA	NA	1	3577100	NA	4339800	7817100	NA	3	NA	6755400	NA	5450800	2	6920800	NA	NA	271700	NA	2	NA	NA	NA	NA	NA
590	P28661	38231	Septin-4	P28661_LDPY(0.008)DS(0.387)S(0.604)EDDK	1594200	NA	NA	1218200	1381000	3	NA	1788900	NA	590170	NA	2	1995200	198590	921060	NA	3	NA	NA	1329200	NA	NA	1	NA	336330	950260	1194900	NA	3	1583300	NA	NA	NA	1	NA	NA	NA	NA	NA	0	NA	NA	NA	NA	NA
591	P28661	38231	Septin-4	P28661_MDHSLGWQGNS(0.986)VPEDGT(0.014)EAGIK	1321700	647980	NA	1273800	NA	3	NA	1026400	NA	NA	2395300	2	1411900	199990	1937300	NA	3	614900	653980	NA	951730	1634700	4	NA	371940	1738900	NA	2625800	3	678130	1013200	NA	NA	2	643820	626990	NA	NA	NA	2	572230	NA	NA	NA	NA
634	P39447	Tjp1	Tight junction protein ZO-1	P39447_S(0.991)REDLS(0.009)AQPVQTK	NA	1007200	NA	530310	336530	3	825750	675750	NA	NA	319330	3	419820	148700	NA	NA	2	634290	498180	NA	421730	574600	4	265540	139270	NA	614830	NA	3	NA	NA	NA	NA	0	NA	272940	222430	NA	NA	2	NA	NA	175100	NA	NA
658	P47856	Gfpt1	Glutamine--fructose-6-phosphate aminotransferase [isomerizing] 1	P47856_VDS(0.982)T(0.017)TCLFPVEEK	422600	468130	175920	160740	379600	5	NA	512990	NA	274940	NA	2	501100	NA	252340	261080	3	530740	261640	446750	249840	335160	5	NA	NA	269170	368500	213770	3	445900	NA	258850	300610	3	274420	168300	NA	307610	NA	3	295010	NA	NA	NA	NA
666	P48678	Lmna	Prelamin-A/C;Lamin-A/C	P48678_LRLS(1)PSPTSQR	NA	NA	440590	659460	1082700	3	1626100	NA	746370	440890	487690	4	1130900	255380	474360	842320	4	NA	988940	543450	NA	NA	2	679490	343090	NA	NA	560480	3	819720	921150	NA	675230	3	841900	546510	510140	708130	NA	4	550250	NA	NA	NA	NA
819	P70663	Sparcl1	SPARC-like protein 1	P70663_KAESSPNAEPS(0.016)DEGNS(0.961)REHS(0.017)AGS(0.003)CT(0.003)NFQCK	645430	511640	265640	NA	NA	3	903360	758260	NA	NA	NA	2	1923000	NA	958880	NA	2	1727600	409790	NA	1052700	NA	3	449080	199530	NA	NA	2282800	3	899560	1000300	1875600	2683400	4	865630	572340	NA	446570	1175400	4	NA	NA	NA	NA	447940
822	P70698	Ctps1	CTP synthase 1	P70698_SGSS(0.086)S(0.911)PDS(0.001)EIT(0.001)ELK	NA	262760	NA	269440	433820	3	302020	NA	201060	NA	NA	2	337060	NA	194680	288590	3	237180	433660	NA	165660	265310	4	291420	104280	231990	NA	249210	4	266340	NA	277400	198500	3	208420	185030	NA	NA	70598	3	NA	NA	NA	NA	272440
830	P83093	Stim2	Stromal interaction molecule 2	P83093_GESPVT(0.002)ADVS(0.283)RGS(0.688)PECVGLT(0.02)ET(0.007)K	616530	NA	NA	NA	678710	2	408190	536430	NA	NA	331080	3	662170	NA	NA	NA	1	944040	NA	NA	281810	NA	2	246570	389440	NA	NA	428920	3	468230	NA	NA	564530	2	NA	NA	NA	334310	148660	2	NA	284300	NA	NA	NA
930	Q3TES0	Iqsec3	IQ motif and SEC7 domain-containing protein 3	Q3TES0_AQAPELQQEEERPGAVGS(1)PR	924860	150170	365500	NA	862520	4	2804000	1739600	571250	NA	495570	4	1185700	209570	NA	1979900	3	1328900	985800	NA	609340	NA	3	657550	385650	505960	766950	NA	4	1554300	215620	199630	NA	3	1528900	NA	NA	304930	NA	2	NA	NA	NA	199100	NA
962	Q3UH99	Shisa6	Protein shisa-6 homolog	Q3UH99_LHSQDPLLS(1)PER	NA	NA	228230	NA	506480	2	NA	585210	NA	NA	NA	1	392770	121200	452790	710850	4	NA	771930	321810	NA	NA	2	495160	NA	503030	700750	NA	3	580720	561010	NA	NA	2	553840	278150	NA	NA	364530	3	NA	330560	NA	NA	NA
969	Q3UHD9	Agap2	Arf-GAP with GTPase, ANK repeat and PH domain-containing protein 2	Q3UHD9_ALS(0.975)T(0.025)DCTPSGDLSPLSR	702150	396520	219080	NA	734570	4	NA	858420	218010	282520	NA	3	NA	91445	433380	NA	2	411030	539290	484540	NA	672340	4	392380	160650	371390	484950	342040	5	597190	349470	NA	459860	3	640960	NA	NA	446010	NA	2	401030	NA	NA	NA	NA
1014	Q3UTJ2	Sorbs2	Sorbin and SH3 domain-containing protein 2	Q3UTJ2_SFISSS(0.014)PS(0.077)S(0.842)PS(0.067)R	NA	NA	NA	289350	NA	1	NA	NA	NA	156430	NA	1	NA	133120	378020	690940	3	NA	NA	557300	NA	330240	2	554930	NA	315920	NA	307190	3	714490	372330	NA	456290	3	498210	NA	NA	188840	NA	2	NA	NA	NA	NA	260450
1123	Q5SXY1	Specc1	Cytospin-B	Q5SXY1_KLGS(0.053)S(0.946)PT(0.001)SSCNPTPTK	364470	255990	103310	264420	617290	5	NA	NA	NA	NA	241010	1	659750	NA	382310	NA	2	488220	352710	402600	308350	549770	5	282270	139100	234680	420910	NA	4	NA	519560	333940	402900	3	NA	NA	308830	NA	NA	1	NA	NA	NA	295160	NA
1161	Q60902	Eps15l1	Epidermal growth factor receptor substrate 15-like 1	Q60902_STPSHGSVSS(0.001)LNS(0.002)T(0.002)GS(0.246)LS(0.749)PK	NA	162680	NA	238820	444000	3	415130	245030	NA	153370	296710	4	432580	NA	280610	NA	2	204190	307210	NA	216430	NA	3	146630	NA	261290	240350	172780	4	259870	NA	360690	NA	2	271060	137860	NA	NA	194050	3	144970	NA	NA	NA	NA
1274	Q63943	Mef2d	Myocyte-specific enhancer factor 2D	Q63943_VIPAKS(1)PPPPTHNTQLGAPSR	431570	476970	167860	NA	NA	3	622330	449620	NA	168410	NA	3	NA	121180	NA	442230	2	NA	979400	370070	NA	NA	2	429320	NA	423480	398870	NA	3	506190	NA	NA	NA	1	NA	NA	NA	319570	NA	1	NA	343760	NA	NA	NA
1283	Q640R3	Hepacam	Hepatocyte cell adhesion molecule	Q640R3_DKDS(0.877)S(0.123)EPDENPATEPR	NA	289170	NA	NA	NA	1	NA	570110	NA	NA	260230	2	NA	NA	NA	NA	0	NA	618470	481860	NA	NA	2	340090	114560	466280	NA	NA	3	NA	NA	NA	NA	0	NA	NA	NA	435120	NA	1	183540	NA	NA	NA	NA
1313	Q68EF6	Begain	Brain-enriched guanylate kinase-associated protein	Q68EF6_RPS(1)VDTPVTDVGFLR	325230	331120	203290	NA	NA	3	383240	298490	NA	NA	NA	2	266570	102900	212440	182080	4	382270	NA	NA	NA	NA	1	197150	131940	NA	317880	162080	4	193720	258220	NA	NA	2	379600	NA	132160	NA	NA	2	216830	NA	NA	NA	NA
1342	Q69ZF3	Gba2	Non-lysosomal glucosylceramidase	Q69ZF3_S(0.003)RRPS(0.989)VT(0.008)QGTGLSTQPECGPK	598350	NA	NA	NA	NA	1	937640	968980	NA	NA	517420	3	917560	NA	410410	NA	2	602610	NA	522660	NA	NA	2	426340	151650	NA	610170	546600	4	642950	874840	NA	NA	2	NA	134870	562940	NA	NA	2	NA	415990	NA	NA	NA
1356	Q69ZZ6	Tmcc1	Transmembrane and coiled-coil domains protein 1	Q69ZZ6_FGS(1)ADNIPNLK	NA	168240	64830	NA	NA	2	NA	262890	NA	111010	61547	3	NA	NA	141040	150870	2	NA	263030	181900	111990	125320	4	125480	NA	143530	NA	131070	3	205420	NA	NA	141550	2	NA	NA	75376	119490	NA	2	NA	NA	NA	NA	NA
1385	Q6P5E6	Gga2	ADP-ribosylation factor-binding protein GGA2	Q6P5E6_LQPAS(0.494)S(0.494)S(0.013)KLPAFS(0.038)PLMPPAVIS(0.981)QT(0.981)LLLDNPHKEPIR	NA	NA	NA	666770	527560	2	NA	NA	565690	443350	451420	3	1075000	NA	NA	565240	2	NA	NA	NA	723420	387530	2	927180	NA	NA	712420	909870	3	NA	NA	412280	547280	2	764140	NA	NA	730090	596870	3	NA	NA	NA	NA	NA
1402	Q6P9K8	Caskin1	Caskin-1	Q6P9K8_S(0.771)VS(0.183)ES(0.045)S(0.001)PGDSPVKPPEGSSGAAR	219300	313140	NA	NA	NA	2	227930	222260	NA	NA	NA	2	NA	NA	127380	422350	2	248350	958100	NA	NA	234880	3	318840	79967	NA	210630	NA	3	472270	NA	NA	180260	2	NA	110950	NA	NA	NA	1	377700	NA	NA	NA	NA
1476	Q6WVG3	Kctd12	BTB/POZ domain-containing protein KCTD12	Q6WVG3_SPSGGAAGPLLT(0.001)PS(0.007)QS(0.986)LDGS(0.006)R	NA	NA	NA	NA	428430	1	NA	NA	NA	312080	NA	1	552010	NA	261690	NA	2	NA	506740	515100	NA	NA	2	396100	NA	271050	NA	282230	3	329400	NA	622800	NA	2	NA	474020	NA	NA	NA	1	NA	416750	NA	NA	NA
1669	Q80YV2	Zc3hc1	Nuclear-interacting partner of ALK	Q80YV2_SMGTGDSAGVEVPS(0.5)S(0.5)PLRR	NA	NA	NA	NA	NA	0	NA	230680	NA	NA	NA	1	NA	NA	NA	NA	0	NA	450900	NA	NA	NA	1	215460	NA	164260	NA	207660	3	NA	NA	NA	NA	0	NA	NA	NA	NA	153600	1	NA	NA	NA	NA	NA
1670	Q80YV2	Zc3hc1	Nuclear-interacting partner of ALK	Q80YV2_SMGTGDSAGVEVPS(0.5)S(0.5)PLRR	NA	NA	NA	NA	NA	0	NA	230680	NA	NA	NA	1	NA	NA	NA	NA	0	NA	450900	NA	NA	NA	1	215460	NA	164260	NA	207660	3	NA	NA	NA	NA	0	NA	NA	NA	NA	153600	1	NA	NA	NA	NA	NA
1683	Q810B9	Slitrk3	SLIT and NTRK-like protein 3	Q810B9_LFEDSGGNS(0.003)GGS(0.044)GGGGRPT(0.111)LS(0.111)S(0.73)PEK	NA	NA	153080	NA	NA	1	NA	NA	262610	NA	NA	1	658330	NA	362640	NA	2	NA	460690	658540	NA	363400	3	373550	178080	472940	NA	392500	4	NA	NA	322800	NA	1	NA	NA	NA	348330	NA	1	NA	NA	NA	NA	NA
1708	Q8BG67	Efr3a	Protein EFR3 homolog A	Q8BG67_LGPPS(0.04)S(0.908)PS(0.052)AADK	383300	290230	NA	NA	NA	2	422230	426470	NA	NA	NA	2	356320	NA	NA	NA	1	293210	407750	NA	219340	NA	3	212040	117000	248770	NA	281170	4	NA	301190	254330	NA	2	NA	247550	151510	NA	NA	2	203510	NA	NA	NA	NA
1710	Q8BG92	Clvs2	Clavesin-2	Q8BG92_RS(0.007)QS(0.993)VVDPTALK	319350	281990	NA	NA	NA	2	900950	436850	NA	NA	NA	2	NA	NA	NA	NA	0	NA	580090	NA	NA	NA	1	NA	130350	349260	697170	NA	3	642340	NA	NA	NA	1	441810	NA	NA	NA	NA	1	335770	NA	NA	NA	NA
1739	Q8BIE6	Frmd4a	FERM domain-containing protein 4A	Q8BIE6_AAGALGSAS(0.001)S(0.045)GS(0.953)MPNLAAR	NA	NA	NA	NA	NA	0	461360	NA	NA	195020	138470	3	305310	NA	163750	NA	2	250720	324090	228160	NA	141720	4	311960	116050	234500	297320	156280	5	217370	NA	NA	250150	2	NA	149880	NA	238730	214820	3	NA	NA	NA	NA	NA
1751	Q8BKC8	Pi4kb	Phosphatidylinositol 4-kinase beta	Q8BKC8_RELPTLSPAPDT(0.001)GLS(0.383)PS(0.616)K	NA	195880	NA	NA	NA	1	NA	146000	NA	111840	NA	2	238100	NA	NA	NA	1	NA	324730	NA	94882	NA	2	188270	NA	NA	195360	119450	3	191730	NA	NA	NA	1	NA	NA	89642	207060	NA	2	158350	NA	NA	NA	NA
1787	Q8BQQ1	Zdhhc14	Probable palmitoyltransferase ZDHHC14	Q8BQQ1_DEHGGHQFLTPDEAPS(1)PPR	NA	NA	NA	316390	341020	2	NA	202780	132720	213160	NA	3	233490	NA	NA	NA	1	235290	NA	NA	NA	NA	1	171340	NA	273360	255990	NA	3	250920	238920	NA	NA	2	276570	155640	NA	NA	NA	2	129140	NA	NA	NA	NA
1788	Q8BRF7	Scfd1	Sec1 family domain-containing protein 1	Q8BRF7_VNLEESTGVENS(1)PAGARPK	220780	NA	NA	NA	480080	2	368740	389230	NA	190910	205380	4	NA	NA	NA	NA	0	291710	160950	NA	NA	NA	2	219280	88052	NA	300910	177130	4	314340	330610	NA	208770	3	332180	NA	NA	254180	NA	2	NA	NA	NA	NA	214470
1845	Q8BW96	Camk1d	Calcium/calmodulin-dependent protein kinase type 1D	Q8BW96_GDVMS(0.791)T(0.209)ACGTPGYVAPEVLAQK	426220	900670	240660	382720	NA	4	492070	NA	NA	362860	471680	3	NA	NA	675670	345180	2	1167600	NA	562100	NA	686300	3	1245100	451660	NA	NA	417470	3	517620	464960	NA	994540	3	895050	NA	NA	NA	NA	1	382340	NA	NA	NA	NA
1969	Q8CHC4	Synj1	Synaptojanin-1	Q8CHC4_T(0.586)S(0.637)PCQS(0.76)PT(0.017)VPEYSAPSLPIRPSR	NA	NA	NA	NA	NA	0	860760	473560	NA	NA	NA	2	408920	NA	261300	NA	2	382080	1077200	561950	335990	655320	5	487130	NA	286090	NA	348670	3	NA	NA	NA	NA	0	NA	NA	192970	NA	NA	1	NA	NA	NA	NA	255010
2167	Q8VD37	Sgip1	SH3-containing GRB2-like protein 3-interacting protein 1	Q8VD37_Y(0.999)NS(0.001)PELDEEGYS(1)IR	392110	NA	NA	NA	NA	1	242380	522350	NA	NA	NA	2	450380	NA	NA	NA	1	329650	248970	NA	NA	NA	2	212570	69567	NA	355620	NA	3	455620	NA	NA	NA	1	NA	NA	NA	NA	NA	0	NA	NA	285380	NA	NA
2309	Q99NF2	Nsmf	NMDA receptor synaptonuclear signaling and neuronal migration factor	Q99NF2_MYS(1)VDGVSDDVPIR	155920	NA	NA	NA	NA	1	NA	NA	NA	122790	NA	1	NA	NA	74403	191700	2	152960	120570	109010	121070	188180	5	127970	NA	131540	NA	129930	3	138690	NA	NA	153710	2	NA	126620	NA	NA	NA	1	NA	NA	NA	NA	NA
2446	Q9EPJ9	Arfgap1	ADP-ribosylation factor GTPase-activating protein 1	Q9EPJ9_EWSLES(0.058)S(0.747)PAQNWT(0.195)PPQPK	NA	193630	NA	NA	NA	1	NA	212970	NA	156700	164520	3	370900	NA	203320	NA	2	NA	311480	173970	149830	210660	4	231020	NA	192780	NA	230010	3	274500	185590	173810	237280	4	NA	NA	127730	NA	NA	1	NA	NA	NA	NA	NA
2506	Q9JJY3	Smpd3	Sphingomyelin phosphodiesterase 3	Q9JJY3_DGDS(0.001)GS(0.034)LGS(0.959)PS(0.006)AS(0.001)R	NA	NA	NA	NA	NA	0	NA	NA	NA	331760	NA	1	NA	NA	NA	405480	1	NA	674130	NA	373460	NA	2	421960	NA	409780	NA	367940	3	NA	NA	NA	262620	1	312290	NA	NA	274800	NA	2	NA	NA	NA	NA	341280
2717	Q9QZI8	Serinc1	Serine incorporator 1	Q9QZI8_S(0.029)DGS(0.971)LDDGDGIHR	373510	339580	NA	NA	602360	3	1028800	363990	274740	NA	NA	3	560920	NA	NA	NA	1	NA	NA	NA	NA	350220	1	239620	NA	NA	667060	352650	3	480700	400070	543660	417610	4	286180	189150	NA	NA	NA	2	NA	NA	318960	NA	NA
2726	Q9R0A0	Pex14	Peroxisomal membrane protein PEX14	Q9R0A0_DS(0.068)HS(0.932)PEGSTATYHLLGPQEEGEGVLDVK	664880	340020	244410	668200	NA	4	1194200	608280	311750	288310	312320	5	868940	NA	353760	NA	2	NA	NA	NA	NA	NA	0	420030	209710	231130	541160	NA	4	594050	561650	NA	NA	2	620260	563650	271020	222370	NA	4	636690	NA	NA	NA	NA
2824	Q9Z1R2	Bag6	Large proline-rich protein BAG6	Q9Z1R2_AAGARPLT(0.005)S(0.963)PES(0.024)LS(0.008)R	510400	610040	299300	664450	952600	5	877360	594060	461710	341530	396120	5	732600	167870	428560	NA	3	483500	677960	416910	495910	405890	5	NA	220260	471350	529790	NA	3	NA	591300	NA	NA	1	NA	341850	NA	NA	NA	1	483480	NA	NA	NA	NA
2866	Q9Z2R6	Unc119	Protein unc-119 homolog A	Q9Z2R6_SAEPTREPGAEAES(0.002)GS(0.95)ES(0.048)EPEPGPGPR	447790	245230	NA	NA	NA	2	397840	NA	NA	NA	NA	1	605180	NA	NA	NA	1	545270	405750	NA	NA	NA	2	241740	277280	377650	286150	199520	5	443780	395700	NA	NA	2	NA	NA	187590	NA	NA	1	NA	NA	NA	NA	225960
2931	O88485	Dync1i1	Cytoplasmic dynein 1 intermediate chain 1	O88485_ET(0.003)QT(0.003)PLAT(0.849)HQS(0.145)EEDEEDEEMVEPK	4020500	5575900	NA	NA	NA	2	NA	NA	5103300	4794100	5709500	3	NA	NA	NA	NA	0	9343100	6630000	NA	NA	8559400	3	961700	NA	6428100	6952600	NA	3	8788600	NA	NA	NA	1	NA	NA	NA	NA	NA	0	NA	NA	7412800	NA	NA
2949	P68181	Prkacb;Prkaca	cAMP-dependent protein kinase catalytic subunit beta;cAMP-dependent protein kinase catalytic subunit alpha	P68181_T(0.047)WT(0.953)LCGTPEYLAPEIILSK	1565400	437130	NA	NA	1122100	3	4971400	466360	NA	NA	NA	2	3626100	NA	NA	NA	1	NA	NA	2495800	NA	NA	1	2730300	1647100	1117200	NA	NA	3	NA	3062400	NA	4051100	2	2498100	2478700	2351500	690880	NA	4	2640900	NA	NA	NA	NA
2955	P08414	Camk4	Calcium/calmodulin-dependent protein kinase type IV	P08414_T(1)VCGTPGYCAPEILR	NA	NA	161190	99844	222940	3	445510	328400	NA	NA	NA	2	433240	NA	178990	NA	2	185740	275100	265260	NA	205780	4	262290	NA	190140	156020	NA	3	394420	NA	NA	219050	2	NA	NA	147310	NA	143090	2	NA	NA	NA	NA	NA
3108	P97823	Lypla1	Acyl-protein thioesterase 1	P97823_IILGGFSQGGALS(0.291)LY(0.475)T(0.395)ALT(0.923)T(0.916)QQK	1473900	1375900	488560	NA	NA	3	NA	NA	NA	NA	NA	0	1379000	365030	NA	NA	2	NA	1407900	1119100	NA	NA	2	1147600	473220	200430	NA	NA	3	781940	NA	NA	NA	1	835190	NA	NA	NA	NA	1	903570	NA	NA	NA	NA
3109	P97823	Lypla1	Acyl-protein thioesterase 1	P97823_IILGGFSQGGALS(0.291)LY(0.475)T(0.395)ALT(0.923)T(0.916)QQK	1473900	1375900	488560	NA	NA	3	NA	NA	NA	NA	NA	0	1379000	365030	NA	NA	2	NA	1407900	1119100	NA	NA	2	1147600	473220	200430	NA	NA	3	781940	NA	NA	NA	1	835190	NA	NA	NA	NA	1	903570	NA	NA	NA	NA
3154	Q4ACU6	Shank3	SH3 and multiple ankyrin repeat domains protein 3	Q4ACU6_LGAEEERPGT(1)PELAPAPMQAAAVAEPMPSPR	NA	293620	NA	NA	NA	1	468480	425570	NA	NA	NA	2	366600	155830	NA	296320	3	369070	625210	NA	242450	372780	4	392390	NA	NA	386900	281920	3	682980	NA	NA	286520	2	NA	NA	NA	NA	NA	0	299000	NA	NA	NA	NA
3217	Q62448	Eif4g2	Eukaryotic translation initiation factor 4 gamma 2	Q62448_T(0.046)QT(0.953)PPLGQTPQLGLK	270470	209850	178010	161670	194160	5	561490	374490	142280	196710	NA	4	430380	NA	189920	NA	2	216310	201020	162330	137140	205910	5	315070	110710	175580	187760	NA	4	227950	213160	NA	NA	2	333670	207750	127580	NA	NA	3	190550	NA	NA	NA	NA
3222	Q640R3	Hepacam	Hepatocyte cell adhesion molecule	Q640R3_T(0.013)HT(0.929)S(0.067)PPRAPS(0.66)S(0.331)PGR	NA	NA	NA	NA	NA	0	6036300	3738400	NA	NA	NA	2	3737400	NA	2771400	NA	2	NA	NA	NA	NA	3991800	1	3390000	NA	2686800	4529400	2314600	4	NA	NA	NA	NA	0	2911600	1904600	2435600	981260	2563100	5	NA	NA	4166500	NA	NA
3238	Q6P5E6	Gga2	ADP-ribosylation factor-binding protein GGA2	Q6P5E6_LQPAS(0.494)S(0.494)S(0.013)KLPAFS(0.038)PLMPPAVIS(0.981)QT(0.981)LLLDNPHKEPIR	NA	NA	NA	666770	527560	2	NA	NA	565690	443350	451420	3	1075000	NA	NA	565240	2	NA	NA	NA	723420	387530	2	927180	NA	NA	712420	909870	3	NA	NA	412280	547280	2	764140	NA	NA	730090	596870	3	NA	NA	NA	NA	NA
3325	Q8BGV8	Mief1	Mitochondrial dynamics protein MID51	Q8BGV8_AISAPT(0.008)S(0.004)PT(0.988)R	NA	NA	NA	749370	NA	1	NA	NA	NA	NA	NA	0	NA	NA	NA	NA	0	NA	NA	NA	NA	615660	1	376220	NA	NA	494190	454810	3	NA	625850	NA	362870	2	NA	NA	NA	NA	NA	0	NA	NA	NA	NA	NA
3367	Q8C8R3	Ank2	Ankyrin-2	Q8C8R3_T(0.002)PTEEGT(0.042)PT(0.943)S(0.013)EQNPFLFQEGK	NA	NA	218230	NA	NA	1	835400	NA	308070	338000	NA	3	NA	NA	258570	NA	1	913160	NA	423880	304040	438690	4	741890	250320	428400	NA	NA	3	NA	378490	NA	NA	1	591950	357210	NA	NA	NA	2	754860	NA	NA	NA	NA
3418	Q8VD37	Sgip1	SH3-containing GRB2-like protein 3-interacting protein 1	Q8VD37_ECGLGQRAT(1)PPPPPPPTYR	370740	NA	328570	343150	642750	4	940250	NA	NA	NA	367760	2	NA	NA	NA	NA	0	378160	NA	NA	NA	472620	2	258110	NA	367590	399700	NA	3	NA	725740	NA	NA	1	560890	NA	NA	NA	376200	2	NA	307800	NA	NA	NA
3483	Q9D3A8	Nos1ap	Carboxyl-terminal PDZ ligand of neuronal nitric oxide synthase protein	Q9D3A8_DGGSHIDSTVSPHPQEPMLT(0.594)AS(0.406)PR	NA	393260	NA	NA	NA	1	651770	580470	NA	NA	NA	2	468530	NA	352330	530690	3	367050	NA	NA	NA	605750	2	511390	NA	341610	301240	NA	3	670490	181740	NA	NA	2	NA	NA	NA	438660	NA	1	NA	NA	NA	NA	336210
3534	Q9QYG0	Ndrg2	Protein NDRG2	Q9QYG0_T(0.013)LS(0.013)QS(0.013)S(0.013)ES(0.051)GT(0.879)LPS(0.019)GPPGHTMEVSC	2761200	511790	395470	500880	NA	4	NA	1756200	693280	1094300	NA	3	1564700	NA	NA	NA	1	2631700	534080	NA	NA	951960	3	1451200	913920	811740	1157500	NA	4	866690	1208300	468770	NA	3	2024600	NA	713900	NA	600050	3	656060	NA	NA	NA	NA
3591	A2AWL7	Mga	MAX gene-associated protein	A2AWL7_S(0.19)S(0.214)Y(0.752)KS(0.846)ILPY(0.998)PVSPK	2830600	NA	3153100	NA	NA	2	NA	NA	NA	NA	NA	0	3293500	NA	NA	15807000	2	NA	28735000	25898000	NA	NA	2	1547700	4495900	18725000	NA	NA	3	NA	NA	11570000	NA	1	NA	NA	NA	NA	NA	0	NA	NA	NA	12928000	NA
3660	Q8VD37	Sgip1	SH3-containing GRB2-like protein 3-interacting protein 1	Q8VD37_Y(0.999)NS(0.001)PELDEEGYS(1)IR	392110	NA	NA	NA	NA	1	242380	522350	NA	NA	NA	2	450380	NA	NA	NA	1	329650	248970	NA	NA	NA	2	212570	69567	NA	355620	NA	3	455620	NA	NA	NA	1	442950	NA	NA	NA	NA	1	NA	NA	285380	NA	NA
[truncated: 1 more columns]
