# Supplementary material for: DYRK1A Overexpression Alters Cognition and Neural-Related Proteomic Pathways in the Hippocampus That Are Rescued by Green Tea Extract and/or Environmental Enrichment
Source: Front Mol Neurosci. 2019 Nov 15;12:272. doi: 10.3389/fnmol.2019.00272 (PMC6873902; doi:10.3389/fnmol.2019.00272)
Supplement: Supplementary file 1 [file Data_Sheet_1.zip › TableS9_myresults_WT_NT-WT_EE__-__TG_NT-TG_EE.xlsx]

## Sheet: WT_NT-WT_EE__-TG.NT-TG.EE
Protein	Label	log2FC	SE	Tvalue	DF	pvalue	adj.pvalue
A2A432	WT_NT-WT_EE__-__TG_NT-TG_EE	-0.106172	0.313233	-0.338957	14	0.739673	0.944552
A2A5R2	WT_NT-WT_EE__-__TG_NT-TG_EE	-0.752877	0.710987	-1.05892	12	0.310488	0.77577
A2A690	WT_NT-WT_EE__-__TG_NT-TG_EE	-0.649877	0.762325	-0.852493	15	0.407346	0.832762
A2A699	WT_NT-WT_EE__-__TG_NT-TG_EE	-0.163948	0.275716	-0.594626	15	0.560956	0.891613
A2AAJ9	WT_NT-WT_EE__-__TG_NT-TG_EE	0.970232	0.491888	1.97247	12	0.0720465	0.453118
A2ADY9	WT_NT-WT_EE__-__TG_NT-TG_EE	0.0937852	0.173329	0.541081	14	0.596957	0.89669
A2AG50	WT_NT-WT_EE__-__TG_NT-TG_EE	-0.0984431	0.195683	-0.503075	45	0.617365	0.901687
A2AGT5	WT_NT-WT_EE__-__TG_NT-TG_EE	0.0655727	0.145488	0.45071	59	0.653851	0.916662
A2AJA9	WT_NT-WT_EE__-__TG_NT-TG_EE	-0.0694382	0.285317	-0.243372	11	0.812196	0.965002
A2AJI0	WT_NT-WT_EE__-__TG_NT-TG_EE	-0.424674	0.146905	-2.89081	11	0.0146846	0.21091
A2ALS5	WT_NT-WT_EE__-__TG_NT-TG_EE	0.00545143	0.144254	0.0377904	101	0.969929	0.991196
A2ALU4	WT_NT-WT_EE__-__TG_NT-TG_EE	0.00966153	0.215864	0.0447576	29	0.964607	0.990711
A2AN08	WT_NT-WT_EE__-__TG_NT-TG_EE	0.387344	0.226071	1.71338	15	0.107228	0.520991
A2AQ25	WT_NT-WT_EE__-__TG_NT-TG_EE	-0.50857	0.73511	-0.691829	13	0.501215	0.87451
A2ASS6	WT_NT-WT_EE__-__TG_NT-TG_EE	0.135231	0.435069	0.310828	13	0.760859	0.953743
A2ASZ8	WT_NT-WT_EE__-__TG_NT-TG_EE	0.128576	0.573202	0.224312	15	0.825542	0.968325
A2AWA9	WT_NT-WT_EE__-__TG_NT-TG_EE	-0.0171872	0.176193	-0.0975476	29	0.922963	0.984924
A2CG49	WT_NT-WT_EE__-__TG_NT-TG_EE	-0.341238	0.171797	-1.98629	13	0.0685004	0.448016
A2RT62	WT_NT-WT_EE__-__TG_NT-TG_EE	-0.0658958	0.345292	-0.190841	15	0.851209	0.973288
A6H5Z3	WT_NT-WT_EE__-__TG_NT-TG_EE	-0.0845906	0.198135	-0.426935	17	0.674785	0.920193
A6H630	WT_NT-WT_EE__-__TG_NT-TG_EE	0.512144	0.0496646	10.312	12	2.56699e-07	6.65108e-05
B0F2B4	WT_NT-WT_EE__-__TG_NT-TG_EE	0.114709	0.346632	0.330924	14	0.745603	0.946444
B0V2N1	WT_NT-WT_EE__-__TG_NT-TG_EE	-0.00914651	0.0967402	-0.0945472	138	0.924812	0.98547
B1AXV0	WT_NT-WT_EE__-__TG_NT-TG_EE	0.202389	0.192012	1.05404	25	0.301944	0.771537
B1AZP2	WT_NT-WT_EE__-__TG_NT-TG_EE	-0.467282	0.213427	-2.18942	16	0.0437339	0.357374
B2RSH2	WT_NT-WT_EE__-__TG_NT-TG_EE	-0.0711546	0.0811233	-0.877117	101	0.382505	0.817421
B2RUJ5	WT_NT-WT_EE__-__TG_NT-TG_EE	-0.238619	0.135759	-1.75767	12	0.10426	0.516516
B2RUR8	WT_NT-WT_EE__-__TG_NT-TG_EE	0.247702	0.315299	0.78561	14	0.445189	0.845803
B2RX88	WT_NT-WT_EE__-__TG_NT-TG_EE	0.380305	0.20736	1.83404	15	0.0865631	0.493778
B2RXS4	WT_NT-WT_EE__-__TG_NT-TG_EE	-0.168959	0.0892181	-1.89378	28	0.068629	0.448016
B9EJA2	WT_NT-WT_EE__-__TG_NT-TG_EE	0.0147187	0.101863	0.144494	63	0.885571	0.976173
B9EKR1	WT_NT-WT_EE__-__TG_NT-TG_EE	-0.116872	0.106746	-1.09486	198	0.274907	0.748853
D3YVF0	WT_NT-WT_EE__-__TG_NT-TG_EE	-0.0581775	0.105481	-0.551542	166	0.582004	0.895764
D3YXK2	WT_NT-WT_EE__-__TG_NT-TG_EE	0.242178	0.305286	0.793282	15	0.439982	0.845803
D3YZU1	WT_NT-WT_EE__-__TG_NT-TG_EE	0.446995	0.185531	2.40927	15	0.0292889	0.305998
D3Z7P3	WT_NT-WT_EE__-__TG_NT-TG_EE	-0.162534	0.0756036	-2.14982	322	0.0323143	0.314761
E9PUL5	WT_NT-WT_EE__-__TG_NT-TG_EE	-0.183373	0.113679	-1.61308	51	0.112899	0.534773
E9Q401	WT_NT-WT_EE__-__TG_NT-TG_EE	-0.2419	0.0751387	-3.21938	372	0.00139759	0.0502937
E9Q555	WT_NT-WT_EE__-__TG_NT-TG_EE	-0.359389	0.421116	-0.853421	15	0.406848	0.832762
E9Q8I9	WT_NT-WT_EE__-__TG_NT-TG_EE	-0.553408	0.553189	-1.0004	15	0.332985	0.788632
F6SEU4	WT_NT-WT_EE__-__TG_NT-TG_EE	-0.1456	0.0762868	-1.90859	446	0.0569572	0.408798
F6ZDS4	WT_NT-WT_EE__-__TG_NT-TG_EE	1.06391	0.480717	2.21317	14	0.0439993	0.357374
F8VPU2	WT_NT-WT_EE__-__TG_NT-TG_EE	-0.463637	0.146434	-3.1662	90	0.00210853	0.0685235
G3XA57	WT_NT-WT_EE__-__TG_NT-TG_EE	0.329621	0.23822	1.38368	14	0.188121	0.656019
G5E829	WT_NT-WT_EE__-__TG_NT-TG_EE	-0.0537261	0.0625403	-0.859064	412	0.390805	0.818017
G5E8K5	WT_NT-WT_EE__-__TG_NT-TG_EE	-0.00912167	0.0994339	-0.091736	165	0.927019	0.98547
O08529	WT_NT-WT_EE__-__TG_NT-TG_EE	-0.158624	0.122429	-1.29564	148	0.197115	0.665962
O08532	WT_NT-WT_EE__-__TG_NT-TG_EE	-0.122689	0.0994771	-1.23334	224	0.218742	0.687857
O08539	WT_NT-WT_EE__-__TG_NT-TG_EE	-0.088898	0.0720444	-1.23393	240	0.218435	0.687857
O08547	WT_NT-WT_EE__-__TG_NT-TG_EE	-0.0174178	0.130324	-0.13365	70	0.894063	0.976173
O08553	WT_NT-WT_EE__-__TG_NT-TG_EE	-0.0938271	0.0450035	-2.08488	414	0.037692	0.340416
O08576	WT_NT-WT_EE__-__TG_NT-TG_EE	-1.5676	0.271231	-5.77958	10	0.000177836	0.0128338
O08583	WT_NT-WT_EE__-__TG_NT-TG_EE	-0.0795688	0.393825	-0.202041	14	0.842791	0.971564
O08585	WT_NT-WT_EE__-__TG_NT-TG_EE	-0.0550562	0.227169	-0.242357	89	0.809061	0.965002
O08586	WT_NT-WT_EE__-__TG_NT-TG_EE	-0.317827	0.242683	-1.30963	15	0.210024	0.683711
O08599	WT_NT-WT_EE__-__TG_NT-TG_EE	-0.085565	0.0705077	-1.21356	490	0.225502	0.695566
O08638	WT_NT-WT_EE__-__TG_NT-TG_EE	-0.0394337	0.187823	-0.209952	50	0.834558	0.968791
O08663	WT_NT-WT_EE__-__TG_NT-TG_EE	0.352059	0.317542	1.1087	13	0.28765	0.756651
O08688	WT_NT-WT_EE__-__TG_NT-TG_EE	-0.0825791	0.131464	-0.628148	15	0.539354	0.881226
O08709	WT_NT-WT_EE__-__TG_NT-TG_EE	-0.0900282	0.0671399	-1.3409	267	0.181091	0.655268
O08749	WT_NT-WT_EE__-__TG_NT-TG_EE	0.143404	0.105439	1.36006	205	0.175304	0.646105
O08756	WT_NT-WT_EE__-__TG_NT-TG_EE	-0.152349	0.125652	-1.21247	117	0.227776	0.697599
O08759	WT_NT-WT_EE__-__TG_NT-TG_EE	0.381218	0.131983	2.88838	14	0.0119124	0.18156
O08788	WT_NT-WT_EE__-__TG_NT-TG_EE	0.0061727	0.0716664	0.0861311	412	0.931404	0.98547
O08795	WT_NT-WT_EE__-__TG_NT-TG_EE	0.0392592	0.149954	0.261808	77	0.794169	0.96422
O08807	WT_NT-WT_EE__-__TG_NT-TG_EE	-0.235991	0.191248	-1.23395	15	0.236206	0.705186
O08810	WT_NT-WT_EE__-__TG_NT-TG_EE	0.0424908	0.186011	0.228431	21	0.821521	0.967433
O08848	WT_NT-WT_EE__-__TG_NT-TG_EE	-0.0546651	0.0850894	-0.642442	11	0.533747	0.880593
O08914	WT_NT-WT_EE__-__TG_NT-TG_EE	0.136528	0.107808	1.2664	76	0.209238	0.683711
O08915	WT_NT-WT_EE__-__TG_NT-TG_EE	-0.0474191	0.215089	-0.220462	28	0.827111	0.968325
O08917	WT_NT-WT_EE__-__TG_NT-TG_EE	0.0270225	0.140023	0.192986	111	0.847322	0.972115
O08919	WT_NT-WT_EE__-__TG_NT-TG_EE	0.016499	0.13912	0.118596	85	0.905876	0.979278
O08989	WT_NT-WT_EE__-__TG_NT-TG_EE	0.165759	0.216049	0.76723	15	0.454852	0.846057
O08997	WT_NT-WT_EE__-__TG_NT-TG_EE	-0.123053	0.182244	-0.675207	28	0.505083	0.874936
O09061	WT_NT-WT_EE__-__TG_NT-TG_EE	-0.11147	0.126185	-0.883386	66	0.380234	0.817421
O09111	WT_NT-WT_EE__-__TG_NT-TG_EE	0.371367	0.231261	1.60584	18	0.125711	0.570431
O09114	WT_NT-WT_EE__-__TG_NT-TG_EE	-0.299627	0.490781	-0.610512	15	0.550662	0.885179
O09126	WT_NT-WT_EE__-__TG_NT-TG_EE	0.545277	0.466233	1.16954	10	0.269308	0.743106
O09131	WT_NT-WT_EE__-__TG_NT-TG_EE	0.0721341	0.177491	0.40641	43	0.686457	0.927096
O09167	WT_NT-WT_EE__-__TG_NT-TG_EE	-0.265601	0.117398	-2.2624	18	0.0362794	0.340416
O09172	WT_NT-WT_EE__-__TG_NT-TG_EE	-0.336138	0.343158	-0.979543	14	0.343937	0.794516
O35083	WT_NT-WT_EE__-__TG_NT-TG_EE	-0.254569	0.261372	-0.973972	15	0.345517	0.794516
O35089	WT_NT-WT_EE__-__TG_NT-TG_EE	-0.566132	0.400632	-1.4131	15	0.178042	0.648813
O35098	WT_NT-WT_EE__-__TG_NT-TG_EE	-0.236782	0.123513	-1.91707	294	0.056198	0.405596
O35114	WT_NT-WT_EE__-__TG_NT-TG_EE	-0.598796	0.293643	-2.0392	13	0.0622976	0.427019
O35127	WT_NT-WT_EE__-__TG_NT-TG_EE	0.0129626	0.344341	0.0376446	15	0.970468	0.991196
O35129	WT_NT-WT_EE__-__TG_NT-TG_EE	0.0464086	0.0846458	0.548268	153	0.584307	0.895764
O35136	WT_NT-WT_EE__-__TG_NT-TG_EE	0.0474936	0.0953442	0.498127	93	0.61957	0.903468
O35215	WT_NT-WT_EE__-__TG_NT-TG_EE	-0.3681	0.166367	-2.21258	51	0.0314299	0.313623
O35226	WT_NT-WT_EE__-__TG_NT-TG_EE	-0.154391	0.188308	-0.819883	33	0.418166	0.833459
O35228	WT_NT-WT_EE__-__TG_NT-TG_EE	-0.477823	0.466447	-1.02439	14	0.323028	0.784015
O35239	WT_NT-WT_EE__-__TG_NT-TG_EE	0.184699	0.127562	1.44792	41	0.155243	0.61906
O35286	WT_NT-WT_EE__-__TG_NT-TG_EE	0.375575	0.582531	0.644731	13	0.530315	0.880593
O35295	WT_NT-WT_EE__-__TG_NT-TG_EE	-0.0846286	0.126602	-0.668462	101	0.505364	0.874936
O35343	WT_NT-WT_EE__-__TG_NT-TG_EE	-0.251045	0.170505	-1.47236	32	0.150692	0.614926
O35344	WT_NT-WT_EE__-__TG_NT-TG_EE	0.329518	0.315752	1.0436	44	0.302371	0.771865
O35345	WT_NT-WT_EE__-__TG_NT-TG_EE	0.324051	0.0616919	5.25274	12	0.000203483	0.013281
O35381	WT_NT-WT_EE__-__TG_NT-TG_EE	-0.0357381	0.140117	-0.255058	71	0.799416	0.964489
O35382	WT_NT-WT_EE__-__TG_NT-TG_EE	0.0947035	0.104685	0.904656	106	0.367699	0.811351
O35393	WT_NT-WT_EE__-__TG_NT-TG_EE	0.0614726	0.387191	0.158765	14	0.876121	0.973553
O35405	WT_NT-WT_EE__-__TG_NT-TG_EE	-0.379538	0.330504	-1.14836	13	0.271512	0.744431
O35459	WT_NT-WT_EE__-__TG_NT-TG_EE	-0.936123	0.333221	-2.80932	16	0.0125969	0.189758
O35465	WT_NT-WT_EE__-__TG_NT-TG_EE	-0.353562	0.071792	-4.92481	15	0.00018327	0.0128338
O35495	WT_NT-WT_EE__-__TG_NT-TG_EE	-0.339459	0.484636	-0.700442	13	0.495997	0.874116
O35526	WT_NT-WT_EE__-__TG_NT-TG_EE	-0.135028	0.0901204	-1.49831	157	0.136062	0.586583
O35551	WT_NT-WT_EE__-__TG_NT-TG_EE	0.00814071	0.136098	0.0598152	26	0.95276	0.98547
O35593	WT_NT-WT_EE__-__TG_NT-TG_EE	0.503408	0.17785	2.83052	33	0.00785259	0.146375
O35609	WT_NT-WT_EE__-__TG_NT-TG_EE	0.114173	0.149189	0.765292	32	0.449706	0.845803
O35621	WT_NT-WT_EE__-__TG_NT-TG_EE	-0.0821421	0.379882	-0.216231	16	0.831541	0.968325
O35633	WT_NT-WT_EE__-__TG_NT-TG_EE	0.0913253	0.101792	0.897172	132	0.371261	0.813895
O35639	WT_NT-WT_EE__-__TG_NT-TG_EE	0.134429	0.455665	0.295017	9	0.774673	0.956255
O35643	WT_NT-WT_EE__-__TG_NT-TG_EE	-0.105285	0.0887421	-1.18642	208	0.236811	0.706073
O35658	WT_NT-WT_EE__-__TG_NT-TG_EE	0.19059	0.188709	1.00997	34	0.319646	0.781898
O35678	WT_NT-WT_EE__-__TG_NT-TG_EE	0.231163	0.161594	1.43052	116	0.155256	0.61906
O35681	WT_NT-WT_EE__-__TG_NT-TG_EE	-0.396551	0.517155	-0.766793	15	0.455104	0.846057
O35682	WT_NT-WT_EE__-__TG_NT-TG_EE	-0.163294	1.2182	-0.134046	8	0.896677	0.976173
O35685	WT_NT-WT_EE__-__TG_NT-TG_EE	-0.120162	0.123076	-0.976325	112	0.331007	0.788632
O35737	WT_NT-WT_EE__-__TG_NT-TG_EE	-0.0254187	0.289476	-0.0878094	18	0.930998	0.98547
O35841	WT_NT-WT_EE__-__TG_NT-TG_EE	-0.379954	0.216085	-1.75835	12	0.10414	0.516516
O35857	WT_NT-WT_EE__-__TG_NT-TG_EE	-0.0371353	0.212593	-0.174678	17	0.863396	0.973553
O35864	WT_NT-WT_EE__-__TG_NT-TG_EE	-0.156963	0.135938	-1.15466	48	0.253945	0.729206
O35874	WT_NT-WT_EE__-__TG_NT-TG_EE	-0.0971269	0.124484	-0.780239	18	0.44539	0.845803
O35887	WT_NT-WT_EE__-__TG_NT-TG_EE	-0.338458	0.199111	-1.69984	45	0.0960635	0.506807
O35900	WT_NT-WT_EE__-__TG_NT-TG_EE	-0.0997847	0.128256	-0.778012	12	0.45163	0.845803
O35927	WT_NT-WT_EE__-__TG_NT-TG_EE	-0.153298	0.12604	-1.21627	181	0.225467	0.695566
O35945	WT_NT-WT_EE__-__TG_NT-TG_EE	-0.0931996	0.557762	-0.167096	10	0.870625	0.973553
O35954	WT_NT-WT_EE__-__TG_NT-TG_EE	0.446728	0.220834	2.02292	24	0.0543585	0.400122
O35988	WT_NT-WT_EE__-__TG_NT-TG_EE	-0.215092	0.52714	-0.408036	10	0.691847	0.927895
O54724	WT_NT-WT_EE__-__TG_NT-TG_EE	0.207491	0.390499	0.531348	15	0.602958	0.899244
O54734	WT_NT-WT_EE__-__TG_NT-TG_EE	0.0754574	0.266712	0.282917	15	0.781108	0.960501
O54774	WT_NT-WT_EE__-__TG_NT-TG_EE	-0.0384945	0.0827527	-0.465175	232	0.642242	0.912531
O54781	WT_NT-WT_EE__-__TG_NT-TG_EE	-0.191529	0.149139	-1.28424	42	0.206099	0.679448
O54829	WT_NT-WT_EE__-__TG_NT-TG_EE	0.101222	0.107671	0.940107	96	0.349522	0.79922
O54833	WT_NT-WT_EE__-__TG_NT-TG_EE	-0.211492	0.190825	-1.1083	59	0.272229	0.744822
O54865	WT_NT-WT_EE__-__TG_NT-TG_EE	-0.263181	0.169381	-1.55378	43	0.127566	0.572341
O54901	WT_NT-WT_EE__-__TG_NT-TG_EE	-0.238427	0.135349	-1.76157	64	0.0829182	0.492755
O54931	WT_NT-WT_EE__-__TG_NT-TG_EE	0.180152	0.369528	0.48752	14	0.633435	0.910687
O54946	WT_NT-WT_EE__-__TG_NT-TG_EE	0.117166	0.315566	0.371289	13	0.716403	0.931893
O54962	WT_NT-WT_EE__-__TG_NT-TG_EE	-0.434671	0.357706	-1.21516	13	0.245913	0.721588
O54983	WT_NT-WT_EE__-__TG_NT-TG_EE	0.0638108	0.0863728	0.738784	263	0.460697	0.85078
O54984	WT_NT-WT_EE__-__TG_NT-TG_EE	0.148377	0.163603	0.906932	49	0.368882	0.811351
O54988	WT_NT-WT_EE__-__TG_NT-TG_EE	0.0229303	0.145705	0.157375	62	0.875461	0.973553
O54991	WT_NT-WT_EE__-__TG_NT-TG_EE	-0.0808645	0.0886812	-0.911856	205	0.362915	0.80729
O55013	WT_NT-WT_EE__-__TG_NT-TG_EE	-0.0114348	0.478904	-0.023877	15	0.981265	0.994313
O55022	WT_NT-WT_EE__-__TG_NT-TG_EE	0.149375	0.0950283	1.5719	84	0.119733	0.558969
O55023	WT_NT-WT_EE__-__TG_NT-TG_EE	0.0237502	0.121505	0.195466	100	0.845425	0.971564
O55026	WT_NT-WT_EE__-__TG_NT-TG_EE	-0.533896	0.314079	-1.69988	17	0.107375	0.520991
O55029	WT_NT-WT_EE__-__TG_NT-TG_EE	-0.0976948	0.174903	-0.558567	15	0.5847	0.895764
O55033	WT_NT-WT_EE__-__TG_NT-TG_EE	-0.299722	0.150527	-1.99115	12	0.0697289	0.450543
O55042	WT_NT-WT_EE__-__TG_NT-TG_EE	-0.017457	0.110928	-0.157373	36	0.87583	0.973553
O55091	WT_NT-WT_EE__-__TG_NT-TG_EE	-0.0130088	0.109771	-0.118508	82	0.905955	0.979278
O55100	WT_NT-WT_EE__-__TG_NT-TG_EE	-0.256186	0.141227	-1.81401	11	0.097019	0.506807
O55106	WT_NT-WT_EE__-__TG_NT-TG_EE	0.513639	0.191096	2.68786	15	0.0168641	0.220681
O55125	WT_NT-WT_EE__-__TG_NT-TG_EE	-0.150482	0.113373	-1.32731	149	0.186436	0.656019
O55126	WT_NT-WT_EE__-__TG_NT-TG_EE	-0.352835	0.117677	-2.99834	83	0.00358114	0.0938011
O55131	WT_NT-WT_EE__-__TG_NT-TG_EE	0.0714142	0.0829629	0.860797	188	0.390446	0.818017
O55135	WT_NT-WT_EE__-__TG_NT-TG_EE	-0.412142	0.343069	-1.20134	11	0.254847	0.729623
O55142	WT_NT-WT_EE__-__TG_NT-TG_EE	0.900694	0.488708	1.84301	10	0.0951283	0.506807
O55143	WT_NT-WT_EE__-__TG_NT-TG_EE	0.0607929	0.0713146	0.85246	454	0.394408	0.822795
O55234	WT_NT-WT_EE__-__TG_NT-TG_EE	-0.301618	0.280606	-1.07488	64	0.286464	0.755867
O70133	WT_NT-WT_EE__-__TG_NT-TG_EE	0.0835332	0.0903869	0.924173	136	0.357033	0.803507
O70161	WT_NT-WT_EE__-__TG_NT-TG_EE	0.00737794	0.101922	0.072388	166	0.94238	0.98547
O70172	WT_NT-WT_EE__-__TG_NT-TG_EE	0.496041	0.138113	3.59156	51	0.000738573	0.031894
O70194	WT_NT-WT_EE__-__TG_NT-TG_EE	0.10172	0.10516	0.967286	29	0.341399	0.794516
O70251	WT_NT-WT_EE__-__TG_NT-TG_EE	-0.264445	0.162646	-1.62589	51	0.110137	0.529022
O70252	WT_NT-WT_EE__-__TG_NT-TG_EE	0.0442088	0.104954	0.421221	85	0.674657	0.920193
O70274	WT_NT-WT_EE__-__TG_NT-TG_EE	0.201915	0.325705	0.619931	8	0.552547	0.885922
O70293	WT_NT-WT_EE__-__TG_NT-TG_EE	-0.229039	0.307247	-0.745456	13	0.469261	0.860478
O70310	WT_NT-WT_EE__-__TG_NT-TG_EE	0.344918	0.162083	2.12803	49	0.0383898	0.340643
O70311	WT_NT-WT_EE__-__TG_NT-TG_EE	-0.0646834	0.351765	-0.183883	11	0.857451	0.973553
O70318	WT_NT-WT_EE__-__TG_NT-TG_EE	-0.220861	0.0810187	-2.72605	265	0.00683712	0.140595
O70325	WT_NT-WT_EE__-__TG_NT-TG_EE	0.0248501	0.1727	0.143892	77	0.885962	0.976173
O70435	WT_NT-WT_EE__-__TG_NT-TG_EE	-0.134626	0.11155	-1.20687	84	0.230869	0.701853
O70439	WT_NT-WT_EE__-__TG_NT-TG_EE	0.327484	0.150063	2.18231	27	0.0379616	0.340416
O70443	WT_NT-WT_EE__-__TG_NT-TG_EE	0.0280952	0.111593	0.251765	127	0.801629	0.964489
O70456	WT_NT-WT_EE__-__TG_NT-TG_EE	-0.110254	1.65998	-0.0664189	14	0.947983	0.98547
O70492	WT_NT-WT_EE__-__TG_NT-TG_EE	-0.260113	0.137399	-1.89312	17	0.0754927	0.465718
O70493	WT_NT-WT_EE__-__TG_NT-TG_EE	0.0270767	0.145812	0.185696	32	0.853855	0.973288
O70503	WT_NT-WT_EE__-__TG_NT-TG_EE	0.108043	0.177273	0.609469	34	0.546265	0.884608
O70589	WT_NT-WT_EE__-__TG_NT-TG_EE	-0.281412	0.143245	-1.96455	127	0.0516503	0.389029
O70591	WT_NT-WT_EE__-__TG_NT-TG_EE	-0.0999314	0.131585	-0.759446	31	0.453323	0.845803
O88342	WT_NT-WT_EE__-__TG_NT-TG_EE	0.0822581	0.0902781	0.911164	291	0.362963	0.80729
O88343	WT_NT-WT_EE__-__TG_NT-TG_EE	-0.190726	0.109642	-1.73954	178	0.0836685	0.493778
O88441	WT_NT-WT_EE__-__TG_NT-TG_EE	0.0538186	0.14702	0.366063	64	0.715526	0.931893
O88447	WT_NT-WT_EE__-__TG_NT-TG_EE	0.0246176	0.127973	0.192365	97	0.847859	0.972115
O88448	WT_NT-WT_EE__-__TG_NT-TG_EE	0.254011	0.203357	1.24909	24	0.223679	0.694479
O88456	WT_NT-WT_EE__-__TG_NT-TG_EE	-0.324644	0.117871	-2.75425	67	0.00756626	0.144148
O88485	WT_NT-WT_EE__-__TG_NT-TG_EE	0.0545658	0.142342	0.383342	102	0.702264	0.927895
O88487	WT_NT-WT_EE__-__TG_NT-TG_EE	0.1688	0.141553	1.19248	89	0.236241	0.705186
O88507	WT_NT-WT_EE__-__TG_NT-TG_EE	0.107049	0.167273	0.639969	30	0.527051	0.877737
O88531	WT_NT-WT_EE__-__TG_NT-TG_EE	-0.12676	0.0930609	-1.36212	77	0.177131	0.64762
O88532	WT_NT-WT_EE__-__TG_NT-TG_EE	0.339909	0.462649	0.734702	9	0.481225	0.866133
O88533	WT_NT-WT_EE__-__TG_NT-TG_EE	-0.134593	0.29278	-0.459708	14	0.652784	0.916662
O88543	WT_NT-WT_EE__-__TG_NT-TG_EE	0.0226457	0.172855	0.13101	61	0.896199	0.976173
O88544	WT_NT-WT_EE__-__TG_NT-TG_EE	-0.415972	0.146953	-2.83064	84	0.005811	0.130924
O88545	WT_NT-WT_EE__-__TG_NT-TG_EE	0.18688	0.445544	0.419443	11	0.682967	0.925506
O88569	WT_NT-WT_EE__-__TG_NT-TG_EE	-0.176532	0.0794187	-2.2228	227	0.0272153	0.293812
O88587	WT_NT-WT_EE__-__TG_NT-TG_EE	-0.348122	0.209711	-1.66001	10	0.127899	0.572341
O88643	WT_NT-WT_EE__-__TG_NT-TG_EE	-0.23963	0.142505	-1.68155	76	0.0967615	0.506807
O88685	WT_NT-WT_EE__-__TG_NT-TG_EE	-0.116957	0.132981	-0.879505	88	0.381523	0.817421
O88696	WT_NT-WT_EE__-__TG_NT-TG_EE	-0.138742	0.14051	-0.987417	16	0.338136	0.79286
O88704	WT_NT-WT_EE__-__TG_NT-TG_EE	0.0254135	0.123928	0.205066	46	0.838425	0.969862
O88712	WT_NT-WT_EE__-__TG_NT-TG_EE	-0.0629707	0.117605	-0.535444	121	0.593326	0.89669
O88737	WT_NT-WT_EE__-__TG_NT-TG_EE	-0.046109	0.0474265	-0.97222	1019	0.331172	0.788632
O88741	WT_NT-WT_EE__-__TG_NT-TG_EE	-0.0218877	0.188793	-0.115935	58	0.908105	0.980158
O88745	WT_NT-WT_EE__-__TG_NT-TG_EE	0.226271	0.354082	0.639034	15	0.532438	0.880593
O88746	WT_NT-WT_EE__-__TG_NT-TG_EE	-0.00167291	0.288165	-0.00580537	15	0.995445	0.999275
O88844	WT_NT-WT_EE__-__TG_NT-TG_EE	-0.0968421	0.0992094	-0.976139	139	0.330691	0.788632
O88845	WT_NT-WT_EE__-__TG_NT-TG_EE	0.623549	0.47615	1.30956	15	0.210048	0.683711
O88848	WT_NT-WT_EE__-__TG_NT-TG_EE	0.122909	0.525137	0.234051	15	0.81811	0.966071
O88851	WT_NT-WT_EE__-__TG_NT-TG_EE	-0.0487232	0.0914526	-0.53277	48	0.596651	0.89669
O88935	WT_NT-WT_EE__-__TG_NT-TG_EE	-0.0846678	0.0490217	-1.72715	578	0.0846749	0.493778
O88952	WT_NT-WT_EE__-__TG_NT-TG_EE	-0.115189	0.219502	-0.524776	12	0.609297	0.899244
O88958	WT_NT-WT_EE__-__TG_NT-TG_EE	0.525469	0.221345	2.37398	11	0.0368915	0.340416
O88986	WT_NT-WT_EE__-__TG_NT-TG_EE	-0.0724803	0.216706	-0.334464	17	0.74212	0.944552
O88998	WT_NT-WT_EE__-__TG_NT-TG_EE	-0.0972095	0.399427	-0.243372	15	0.811014	0.965002
O89023	WT_NT-WT_EE__-__TG_NT-TG_EE	0.0846845	0.0707595	1.19679	15	0.249961	0.723629
O89051	WT_NT-WT_EE__-__TG_NT-TG_EE	-0.41771	0.486666	-0.858309	11	0.409035	0.833459
O89053	WT_NT-WT_EE__-__TG_NT-TG_EE	-0.20917	0.102375	-2.04317	207	0.0423022	0.350176
O89079	WT_NT-WT_EE__-__TG_NT-TG_EE	-0.00705246	0.154973	-0.0455076	23	0.964096	0.990711
O89086	WT_NT-WT_EE__-__TG_NT-TG_EE	-0.208132	0.229236	-0.907941	35	0.370119	0.813382
O89112	WT_NT-WT_EE__-__TG_NT-TG_EE	-0.240555	0.192199	-1.25159	85	0.214153	0.68519
O89116	WT_NT-WT_EE__-__TG_NT-TG_EE	0.583629	0.502846	1.16065	14	0.265193	0.737841
P00397	WT_NT-WT_EE__-__TG_NT-TG_EE	0.273065	0.100277	2.72311	11	0.0198208	0.238446
P00405	WT_NT-WT_EE__-__TG_NT-TG_EE	0.00041492	0.0963271	0.0043074	69	0.996576	0.999275
P00416	WT_NT-WT_EE__-__TG_NT-TG_EE	0.492495	0.892272	0.551955	15	0.589109	0.895764
P00493	WT_NT-WT_EE__-__TG_NT-TG_EE	0.00977774	0.097912	0.0998625	122	0.920617	0.984924
P00848	WT_NT-WT_EE__-__TG_NT-TG_EE	-0.123719	0.760901	-0.162596	15	0.873007	0.973553
P00920	WT_NT-WT_EE__-__TG_NT-TG_EE	-0.145092	0.140753	-1.03083	119	0.304712	0.772359
P01027	WT_NT-WT_EE__-__TG_NT-TG_EE	-0.0769482	0.57137	-0.134673	12	0.895103	0.976173
P01831	WT_NT-WT_EE__-__TG_NT-TG_EE	-0.161353	0.162923	-0.990363	54	0.326414	0.788632
P01898	WT_NT-WT_EE__-__TG_NT-TG_EE	-0.454307	0.838375	-0.541889	13	0.597061	0.89669
P01942	WT_NT-WT_EE__-__TG_NT-TG_EE	-0.389636	0.107222	-3.63391	86	0.000474256	0.0219428
P02088	WT_NT-WT_EE__-__TG_NT-TG_EE	-0.489533	0.0806354	-6.07095	89	3.0567e-08	1.13142e-05
P02798	WT_NT-WT_EE__-__TG_NT-TG_EE	0.0584209	0.4461	0.130959	15	0.897548	0.97671
P02802	WT_NT-WT_EE__-__TG_NT-TG_EE	0.672812	1.5978	0.421086	11	0.681803	0.925506
P03888	WT_NT-WT_EE__-__TG_NT-TG_EE	0.224775	0.435761	0.515823	15	0.613497	0.900156
P03899	WT_NT-WT_EE__-__TG_NT-TG_EE	0.0849372	0.257041	0.330442	14	0.745959	0.946444
P03911	WT_NT-WT_EE__-__TG_NT-TG_EE	0.272772	0.413964	0.658926	15	0.519931	0.874936
P03921	WT_NT-WT_EE__-__TG_NT-TG_EE	-0.508125	0.168534	-3.01496	17	0.00780169	0.146375
P03930	WT_NT-WT_EE__-__TG_NT-TG_EE	0.193137	0.313669	0.615734	15	0.5473	0.885177
P03995	WT_NT-WT_EE__-__TG_NT-TG_EE	0.149156	0.0728442	2.04761	340	0.0413663	0.348656
P04370	WT_NT-WT_EE__-__TG_NT-TG_EE	0.0751964	0.114179	0.658582	122	0.511405	0.874936
P04627	WT_NT-WT_EE__-__TG_NT-TG_EE	-0.16755	0.102033	-1.64211	15	0.121361	0.564535
P04919	WT_NT-WT_EE__-__TG_NT-TG_EE	-0.210788	0.48668	-0.433114	10	0.674125	0.920193
P04925	WT_NT-WT_EE__-__TG_NT-TG_EE	-0.00212858	0.137175	-0.0155173	18	0.98779	0.99855
P05063	WT_NT-WT_EE__-__TG_NT-TG_EE	-0.0305562	0.0659678	-0.463199	310	0.643546	0.912659
P05064	WT_NT-WT_EE__-__TG_NT-TG_EE	0.0347054	0.075729	0.458285	370	0.647017	0.91383
P05132	WT_NT-WT_EE__-__TG_NT-TG_EE	-0.0529868	0.13425	-0.394687	63	0.694407	0.927895
P05201	WT_NT-WT_EE__-__TG_NT-TG_EE	0.157073	0.0548675	2.86277	345	0.00445612	0.111017
P05202	WT_NT-WT_EE__-__TG_NT-TG_EE	-0.0143765	0.0690572	-0.208182	422	0.835187	0.968813
P05532	WT_NT-WT_EE__-__TG_NT-TG_EE	0.0300155	0.257764	0.116446	17	0.908664	0.980158
P06151	WT_NT-WT_EE__-__TG_NT-TG_EE	0.088691	0.0688711	1.28778	276	0.1989	0.668837
P06745	WT_NT-WT_EE__-__TG_NT-TG_EE	-0.112178	0.118252	-0.948635	213	0.343881	0.794516
P06801	WT_NT-WT_EE__-__TG_NT-TG_EE	-0.0646106	0.0976975	-0.661333	187	0.509213	0.874936
P06837	WT_NT-WT_EE__-__TG_NT-TG_EE	-0.310701	0.109769	-2.8305	119	0.00545746	0.126253
P07091	WT_NT-WT_EE__-__TG_NT-TG_EE	-0.390089	0.245139	-1.5913	15	0.132394	0.578469
P07309	WT_NT-WT_EE__-__TG_NT-TG_EE	0.158176	0.225582	0.701189	35	0.487821	0.870299
P07356	WT_NT-WT_EE__-__TG_NT-TG_EE	0.0259726	0.137158	0.189362	72	0.850342	0.97303
P07724	WT_NT-WT_EE__-__TG_NT-TG_EE	-0.460945	0.0759273	-6.07087	464	2.64789e-09	1.71517e-06
P07759	WT_NT-WT_EE__-__TG_NT-TG_EE	0.173394	0.196223	0.88366	11	0.395783	0.824262
P07901	WT_NT-WT_EE__-__TG_NT-TG_EE	0.107307	0.0666412	1.61022	308	0.108374	0.523575
P08003	WT_NT-WT_EE__-__TG_NT-TG_EE	0.0850294	0.131184	0.648169	69	0.519027	0.874936
P08030	WT_NT-WT_EE__-__TG_NT-TG_EE	0.352284	0.237941	1.48055	16	0.158149	0.620866
P08113	WT_NT-WT_EE__-__TG_NT-TG_EE	0.166482	0.0879824	1.89221	373	0.0592365	0.416487
P08226	WT_NT-WT_EE__-__TG_NT-TG_EE	0.12922	0.0857928	1.50619	160	0.13399	0.583475
P08228	WT_NT-WT_EE__-__TG_NT-TG_EE	0.0116105	0.118006	0.0983886	50	0.922017	0.984924
P08249	WT_NT-WT_EE__-__TG_NT-TG_EE	0.0495525	0.0500482	0.990096	230	0.323168	0.784015
P08414	WT_NT-WT_EE__-__TG_NT-TG_EE	-0.10953	0.190787	-0.574093	30	0.570185	0.892231
P08551	WT_NT-WT_EE__-__TG_NT-TG_EE	-0.0521779	0.0637675	-0.818253	379	0.413727	0.833459
P08553	WT_NT-WT_EE__-__TG_NT-TG_EE	-0.130139	0.0796174	-1.63455	384	0.102962	0.514017
P08752	WT_NT-WT_EE__-__TG_NT-TG_EE	0.0589306	0.105852	0.556728	125	0.578709	0.895764
P09103	WT_NT-WT_EE__-__TG_NT-TG_EE	0.043557	0.0937082	0.464815	153	0.642725	0.912531
P09240	WT_NT-WT_EE__-__TG_NT-TG_EE	-0.378124	0.423104	-0.89369	13	0.387733	0.818017
P09405	WT_NT-WT_EE__-__TG_NT-TG_EE	-0.052939	0.10364	-0.510797	84	0.610833	0.899244
P09411	WT_NT-WT_EE__-__TG_NT-TG_EE	0.00558578	0.062179	0.0898339	302	0.928479	0.98547
P09470	WT_NT-WT_EE__-__TG_NT-TG_EE	1.26415	0.50356	2.51042	11	0.0289646	0.303835
P09528	WT_NT-WT_EE__-__TG_NT-TG_EE	0.0248904	0.137708	0.180748	121	0.856868	0.973553
P09671	WT_NT-WT_EE__-__TG_NT-TG_EE	-0.0547983	0.101878	-0.537883	121	0.591646	0.895941
P09813	WT_NT-WT_EE__-__TG_NT-TG_EE	-0.147192	0.40186	-0.366277	14	0.719634	0.932863
P0C028	WT_NT-WT_EE__-__TG_NT-TG_EE	-0.175004	0.107843	-1.62277	15	0.125463	0.570307
P0C0A3	WT_NT-WT_EE__-__TG_NT-TG_EE	0.278204	0.285099	0.975813	9	0.354654	0.80188
P0C7L0	WT_NT-WT_EE__-__TG_NT-TG_EE	0.0656185	0.100413	0.653487	68	0.515646	0.874936
P10126	WT_NT-WT_EE__-__TG_NT-TG_EE	0.0780075	0.0855439	0.911899	144	0.363346	0.80729
P10518	WT_NT-WT_EE__-__TG_NT-TG_EE	-0.0185939	0.121935	-0.15249	116	0.879065	0.974036
P10605	WT_NT-WT_EE__-__TG_NT-TG_EE	-0.0431723	0.163605	-0.263881	82	0.792534	0.96422
P10630	WT_NT-WT_EE__-__TG_NT-TG_EE	0.155928	0.123918	1.25832	94	0.211394	0.684381
P10637	WT_NT-WT_EE__-__TG_NT-TG_EE	0.248425	0.112577	2.20672	210	0.0284171	0.299683
P10639	WT_NT-WT_EE__-__TG_NT-TG_EE	0.00125755	0.143603	0.00875715	35	0.993063	0.999275
P10649	WT_NT-WT_EE__-__TG_NT-TG_EE	-0.165877	0.200546	-0.827126	119	0.409821	0.833459
P10711	WT_NT-WT_EE__-__TG_NT-TG_EE	0.573199	0.240402	2.38433	13	0.0330392	0.31942
P10852	WT_NT-WT_EE__-__TG_NT-TG_EE	-0.159754	0.0679713	-2.35032	174	0.0198782	0.238446
P10922	WT_NT-WT_EE__-__TG_NT-TG_EE	0.120125	0.156564	0.76726	17	0.453452	0.845803
P11031	WT_NT-WT_EE__-__TG_NT-TG_EE	-0.0965368	0.1535	-0.628902	34	0.533616	0.880593
P11352	WT_NT-WT_EE__-__TG_NT-TG_EE	-0.175062	0.253434	-0.69076	15	0.500267	0.87451
P11404	WT_NT-WT_EE__-__TG_NT-TG_EE	0.0467519	0.120894	0.386718	87	0.69991	0.927895
P11438	WT_NT-WT_EE__-__TG_NT-TG_EE	0.864159	0.30847	2.80143	10	0.0187484	0.231418
P11499	WT_NT-WT_EE__-__TG_NT-TG_EE	0.134219	0.0895509	1.4988	330	0.134881	0.584407
P11531	WT_NT-WT_EE__-__TG_NT-TG_EE	0.62575	0.735659	0.850598	16	0.407542	0.832762
P11627	WT_NT-WT_EE__-__TG_NT-TG_EE	-0.0123962	0.138848	-0.0892793	160	0.928972	0.98547
P11798	WT_NT-WT_EE__-__TG_NT-TG_EE	-0.111424	0.102557	-1.08646	231	0.278408	0.748948
P11881	WT_NT-WT_EE__-__TG_NT-TG_EE	-0.0944499	0.128706	-0.733845	63	0.465766	0.855886
P11983	WT_NT-WT_EE__-__TG_NT-TG_EE	-0.032719	0.0743717	-0.439939	317	0.660281	0.918076
P12023	WT_NT-WT_EE__-__TG_NT-TG_EE	-0.0822714	0.154216	-0.533482	120	0.594687	0.89669
P12367	WT_NT-WT_EE__-__TG_NT-TG_EE	-0.0789634	0.10934	-0.722183	106	0.471772	0.86236
P12382	WT_NT-WT_EE__-__TG_NT-TG_EE	-0.0949215	0.0759752	-1.24937	267	0.212622	0.684381
P12657	WT_NT-WT_EE__-__TG_NT-TG_EE	-0.0385027	0.259756	-0.148227	14	0.884278	0.976173
P12658	WT_NT-WT_EE__-__TG_NT-TG_EE	-0.147834	0.143388	-1.03101	114	0.304719	0.772359
P12787	WT_NT-WT_EE__-__TG_NT-TG_EE	-0.122803	0.0810577	-1.51501	124	0.132315	0.578469
P12815	WT_NT-WT_EE__-__TG_NT-TG_EE	-0.140336	0.20955	-0.669705	35	0.50744	0.874936
P12849	WT_NT-WT_EE__-__TG_NT-TG_EE	0.186991	0.118237	1.58149	27	0.125412	0.570307
P12960	WT_NT-WT_EE__-__TG_NT-TG_EE	-0.188872	0.0500802	-3.77139	560	0.000179606	0.0128338
P12961	WT_NT-WT_EE__-__TG_NT-TG_EE	-0.645833	0.203764	-3.16951	42	0.00284791	0.0838516
P12970	WT_NT-WT_EE__-__TG_NT-TG_EE	0.519536	0.141613	3.66871	49	0.000600683	0.0263792
P13020	WT_NT-WT_EE__-__TG_NT-TG_EE	0.169245	0.11765	1.43855	102	0.15334	0.618852
P13595	WT_NT-WT_EE__-__TG_NT-TG_EE	-0.0292835	0.0784762	-0.373151	385	0.709241	0.929511
P13634	WT_NT-WT_EE__-__TG_NT-TG_EE	-0.915731	0.199926	-4.58036	27	9.40604e-05	0.00840381
P13707	WT_NT-WT_EE__-__TG_NT-TG_EE	0.0150386	0.0890425	0.168892	98	0.86623	0.973553
P14094	WT_NT-WT_EE__-__TG_NT-TG_EE	-0.0414874	0.091859	-0.451642	207	0.652	0.916662
P14106	WT_NT-WT_EE__-__TG_NT-TG_EE	0.549349	0.54321	1.0113	10	0.335716	0.791483
P14115	WT_NT-WT_EE__-__TG_NT-TG_EE	-0.263862	0.186957	-1.41135	18	0.175194	0.646105
P14131	WT_NT-WT_EE__-__TG_NT-TG_EE	-0.299029	0.114567	-2.61009	50	0.0119123	0.18156
P14148	WT_NT-WT_EE__-__TG_NT-TG_EE	0.0237552	0.209092	0.113611	53	0.909976	0.980158
P14152	WT_NT-WT_EE__-__TG_NT-TG_EE	-0.0153394	0.0636359	-0.241049	175	0.809799	0.965002
P14206	WT_NT-WT_EE__-__TG_NT-TG_EE	0.123451	0.115815	1.06593	118	0.28863	0.758458
P14211	WT_NT-WT_EE__-__TG_NT-TG_EE	0.221685	0.0856875	2.58714	197	0.0103978	0.171474
P14231	WT_NT-WT_EE__-__TG_NT-TG_EE	-0.0679006	0.0988642	-0.686806	117	0.493564	0.874111
P14576	WT_NT-WT_EE__-__TG_NT-TG_EE	0.265414	0.495851	0.535269	14	0.600864	0.897843
P14685	WT_NT-WT_EE__-__TG_NT-TG_EE	0.285649	0.131541	2.17157	72	0.033184	0.319627
P14733	WT_NT-WT_EE__-__TG_NT-TG_EE	0.0982606	0.113727	0.864004	86	0.389989	0.818017
P14824	WT_NT-WT_EE__-__TG_NT-TG_EE	0.128726	0.0757494	1.69937	374	0.0900808	0.497657
P14869	WT_NT-WT_EE__-__TG_NT-TG_EE	-0.0534554	0.143418	-0.372724	60	0.710667	0.929969
P14873	WT_NT-WT_EE__-__TG_NT-TG_EE	-0.00833893	0.046029	-0.181167	970	0.856274	0.973553
P15105	WT_NT-WT_EE__-__TG_NT-TG_EE	-0.231992	0.087481	-2.65192	230	0.0085606	0.153778
P15116	WT_NT-WT_EE__-__TG_NT-TG_EE	-0.0393494	0.112929	-0.348442	110	0.728174	0.937293
P15209	WT_NT-WT_EE__-__TG_NT-TG_EE	-0.241436	0.141066	-1.71151	47	0.093579	0.505357
P15327	WT_NT-WT_EE__-__TG_NT-TG_EE	-0.880755	0.516542	-1.7051	14	0.110255	0.529022
P15508	WT_NT-WT_EE__-__TG_NT-TG_EE	-0.171281	0.130201	-1.31551	201	0.189838	0.659428
P15532	WT_NT-WT_EE__-__TG_NT-TG_EE	0.00744042	0.110942	0.0670658	49	0.946802	0.98547
P15864	WT_NT-WT_EE__-__TG_NT-TG_EE	-0.0869932	0.297617	-0.292299	15	0.774062	0.956255
P16014	WT_NT-WT_EE__-__TG_NT-TG_EE	-0.212368	0.0986579	-2.15257	48	0.036409	0.340416
P16045	WT_NT-WT_EE__-__TG_NT-TG_EE	-0.352136	0.268736	-1.31034	26	0.201539	0.674092
P16054	WT_NT-WT_EE__-__TG_NT-TG_EE	0.0783712	0.0949824	0.825113	267	0.410044	0.833459
P16125	WT_NT-WT_EE__-__TG_NT-TG_EE	0.141821	0.0838756	1.69085	261	0.0920588	0.501102
P16330	WT_NT-WT_EE__-__TG_NT-TG_EE	0.097195	0.0751034	1.29415	438	0.196296	0.664841
P16332	WT_NT-WT_EE__-__TG_NT-TG_EE	-0.141822	0.276565	-0.512797	13	0.616695	0.901687
P16388	WT_NT-WT_EE__-__TG_NT-TG_EE	0.106564	0.198924	0.535703	15	0.600018	0.897843
P16460	WT_NT-WT_EE__-__TG_NT-TG_EE	0.124802	0.152795	0.816795	66	0.416984	0.833459
P16546	WT_NT-WT_EE__-__TG_NT-TG_EE	-0.050434	0.034625	-1.45658	2239	0.145373	0.607517
P16858	WT_NT-WT_EE__-__TG_NT-TG_EE	-0.0317465	0.0719463	-0.441252	301	0.659347	0.917984
P17156	WT_NT-WT_EE__-__TG_NT-TG_EE	-0.188431	0.137213	-1.37327	122	0.172188	0.642851
P17182	WT_NT-WT_EE__-__TG_NT-TG_EE	0.0487523	0.0753612	0.646915	230	0.518332	0.874936
P17183	WT_NT-WT_EE__-__TG_NT-TG_EE	0.0836295	0.0753307	1.11017	197	0.268281	0.741853
P17225	WT_NT-WT_EE__-__TG_NT-TG_EE	0.236945	0.288038	0.822618	11	0.428198	0.839864
P17426	WT_NT-WT_EE__-__TG_NT-TG_EE	-0.060531	0.0694863	-0.871121	510	0.384098	0.817421
P17427	WT_NT-WT_EE__-__TG_NT-TG_EE	-0.106507	0.0669156	-1.59167	450	0.112161	0.53323
P17710	WT_NT-WT_EE__-__TG_NT-TG_EE	0.0379189	0.0590034	0.642657	566	0.520707	0.874936
P17742	WT_NT-WT_EE__-__TG_NT-TG_EE	-0.0253121	0.0572365	-0.442237	122	0.659101	0.917984
P17751	WT_NT-WT_EE__-__TG_NT-TG_EE	-0.0905179	0.0777529	-1.16417	213	0.245656	0.721588
P17809	WT_NT-WT_EE__-__TG_NT-TG_EE	-0.168991	0.154198	-1.09593	36	0.280386	0.748948
P18052	WT_NT-WT_EE__-__TG_NT-TG_EE	-0.298091	0.154143	-1.93387	63	0.0576244	0.411308
P18242	WT_NT-WT_EE__-__TG_NT-TG_EE	0.0637398	0.0968879	0.657872	141	0.511693	0.874936
P18572	WT_NT-WT_EE__-__TG_NT-TG_EE	-0.110533	0.089034	-1.24147	104	0.217224	0.687489
P18760	WT_NT-WT_EE__-__TG_NT-TG_EE	0.00917109	0.0737489	0.124356	142	0.90121	0.97915
P18872	WT_NT-WT_EE__-__TG_NT-TG_EE	0.012679	0.0705159	0.179803	254	0.857451	0.973553
P19096	WT_NT-WT_EE__-__TG_NT-TG_EE	-0.131328	0.0595552	-2.20515	674	0.0277805	0.298669
P19157	WT_NT-WT_EE__-__TG_NT-TG_EE	-0.0746052	0.0789692	-0.944739	180	0.346059	0.794516
P19246	WT_NT-WT_EE__-__TG_NT-TG_EE	-0.160416	0.0880902	-1.82105	351	0.069451	0.449869
P19253	WT_NT-WT_EE__-__TG_NT-TG_EE	-0.0104798	0.0980717	-0.106858	37	0.915479	0.982082
P19536	WT_NT-WT_EE__-__TG_NT-TG_EE	-0.48779	0.24839	-1.9638	49	0.0552395	0.403171
P19783	WT_NT-WT_EE__-__TG_NT-TG_EE	-0.0523146	0.0805773	-0.649247	101	0.517652	0.874936
P20029	WT_NT-WT_EE__-__TG_NT-TG_EE	0.170425	0.069131	2.46525	337	0.0141896	0.206546
P20060	WT_NT-WT_EE__-__TG_NT-TG_EE	0.639976	0.242569	2.63833	17	0.017254	0.221675
P20108	WT_NT-WT_EE__-__TG_NT-TG_EE	-0.21597	0.118833	-1.81743	118	0.0716886	0.453118
P20152	WT_NT-WT_EE__-__TG_NT-TG_EE	0.0677967	0.0864859	0.783905	223	0.433928	0.844709
P20357	WT_NT-WT_EE__-__TG_NT-TG_EE	-0.0405053	0.0507897	-0.797511	1191	0.425313	0.838708
P20444	WT_NT-WT_EE__-__TG_NT-TG_EE	0.0855655	0.145413	0.58843	85	0.557804	0.889319
P20917	WT_NT-WT_EE__-__TG_NT-TG_EE	0.107721	0.0993087	1.08471	144	0.279862	0.748948
P21107	WT_NT-WT_EE__-__TG_NT-TG_EE	0.0876238	0.1232	0.711232	72	0.479239	0.866133
P21126	WT_NT-WT_EE__-__TG_NT-TG_EE	-0.218945	0.170529	-1.28391	16	0.217454	0.687489
P21278	WT_NT-WT_EE__-__TG_NT-TG_EE	-0.285473	0.158151	-1.80506	53	0.076747	0.471212
P21279	WT_NT-WT_EE__-__TG_NT-TG_EE	0.0426886	0.109823	0.388705	130	0.69813	0.927895
P21447	WT_NT-WT_EE__-__TG_NT-TG_EE	-0.0564535	0.143365	-0.393775	12	0.700655	0.927895
P21460	WT_NT-WT_EE__-__TG_NT-TG_EE	-0.179655	0.149308	-1.20325	31	0.237988	0.70714
P21614	WT_NT-WT_EE__-__TG_NT-TG_EE	-0.00416105	0.428433	-0.00971226	11	0.992425	0.999275
P21619	WT_NT-WT_EE__-__TG_NT-TG_EE	0.432099	0.129142	3.34592	127	0.00107885	0.04366
P22005	WT_NT-WT_EE__-__TG_NT-TG_EE	-0.138525	0.2633	-0.526112	13	0.60767	0.899244
P22315	WT_NT-WT_EE__-__TG_NT-TG_EE	-0.292121	0.0954621	-3.06007	49	0.00358406	0.0938011
P22599	WT_NT-WT_EE__-__TG_NT-TG_EE	-0.16277	0.21954	-0.741413	35	0.463389	0.853334
P22723	WT_NT-WT_EE__-__TG_NT-TG_EE	-0.233961	0.180363	-1.29717	27	0.205549	0.679448
P22892	WT_NT-WT_EE__-__TG_NT-TG_EE	0.256911	0.141161	1.81998	48	0.0750004	0.465192
P23116	WT_NT-WT_EE__-__TG_NT-TG_EE	-0.118792	0.106115	-1.11947	100	0.265622	0.737841
P23198	WT_NT-WT_EE__-__TG_NT-TG_EE	-0.092779	0.136604	-0.679183	18	0.505662	0.874936
P23242	WT_NT-WT_EE__-__TG_NT-TG_EE	-0.414076	0.155948	-2.65522	81	0.00954023	0.162623
P23492	WT_NT-WT_EE__-__TG_NT-TG_EE	0.0554233	0.164794	0.33632	39	0.738433	0.944552
P23506	WT_NT-WT_EE__-__TG_NT-TG_EE	0.0375424	0.0610227	0.61522	139	0.539415	0.881226
P23818	WT_NT-WT_EE__-__TG_NT-TG_EE	0.109878	0.0778894	1.4107	168	0.160183	0.62505
P23819	WT_NT-WT_EE__-__TG_NT-TG_EE	-0.182656	0.0834814	-2.18799	298	0.029447	0.306414
P23927	WT_NT-WT_EE__-__TG_NT-TG_EE	0.0677598	0.155866	0.43473	79	0.664943	0.919761
P23953	WT_NT-WT_EE__-__TG_NT-TG_EE	-0.233895	0.547899	-0.426894	13	0.676442	0.921404
P24270	WT_NT-WT_EE__-__TG_NT-TG_EE	-0.176857	0.172899	-1.02289	43	0.31208	0.775823
P24288	WT_NT-WT_EE__-__TG_NT-TG_EE	0.250344	0.137254	1.82395	96	0.0712704	0.453118
P24369	WT_NT-WT_EE__-__TG_NT-TG_EE	-0.153857	0.186525	-0.82486	30	0.415962	0.833459
P24472	WT_NT-WT_EE__-__TG_NT-TG_EE	-0.0743831	0.230533	-0.322657	17	0.750889	0.948126
P24527	WT_NT-WT_EE__-__TG_NT-TG_EE	-0.0921263	0.125309	-0.735195	170	0.463233	0.853334
P24547	WT_NT-WT_EE__-__TG_NT-TG_EE	-0.344335	0.200929	-1.71371	10	0.117355	0.552847
P24549	WT_NT-WT_EE__-__TG_NT-TG_EE	0.362849	0.490521	0.73972	13	0.472617	0.86236
P24668	WT_NT-WT_EE__-__TG_NT-TG_EE	0.0140521	0.143592	0.0978611	44	0.922487	0.984924
P25444	WT_NT-WT_EE__-__TG_NT-TG_EE	-0.272194	0.128709	-2.11481	66	0.0382261	0.340416
P26039	WT_NT-WT_EE__-__TG_NT-TG_EE	-0.359903	0.167734	-2.14567	48	0.0369852	0.340416
P26040	WT_NT-WT_EE__-__TG_NT-TG_EE	0.257064	0.131756	1.95106	93	0.0540591	0.399052
P26041	WT_NT-WT_EE__-__TG_NT-TG_EE	-0.204308	0.797679	-0.256128	12	0.80219	0.964489
P26043	WT_NT-WT_EE__-__TG_NT-TG_EE	0.0123617	0.189672	0.0651741	29	0.948483	0.98547
P26048	WT_NT-WT_EE__-__TG_NT-TG_EE	-0.736487	0.45023	-1.6358	12	0.127821	0.572341
P26231	WT_NT-WT_EE__-__TG_NT-TG_EE	-0.162117	0.307085	-0.527923	14	0.60582	0.899244
P26350	WT_NT-WT_EE__-__TG_NT-TG_EE	-0.574913	0.131844	-4.36057	18	0.00037696	0.0187828
P26369	WT_NT-WT_EE__-__TG_NT-TG_EE	-0.367454	0.327013	-1.12367	13	0.281477	0.751087
P26443	WT_NT-WT_EE__-__TG_NT-TG_EE	-0.211155	0.0746148	-2.82994	317	0.00495274	0.118043
P26516	WT_NT-WT_EE__-__TG_NT-TG_EE	-0.310927	0.137189	-2.26642	68	0.0266117	0.288498
P26638	WT_NT-WT_EE__-__TG_NT-TG_EE	0.0458929	0.086837	0.528494	251	0.597623	0.89669
P26645	WT_NT-WT_EE__-__TG_NT-TG_EE	-0.229002	0.0792433	-2.88986	175	0.00434201	0.109225
P26883	WT_NT-WT_EE__-__TG_NT-TG_EE	0.316382	0.176359	1.79397	53	0.0785232	0.478714
P27048	WT_NT-WT_EE__-__TG_NT-TG_EE	0.0214775	0.163872	0.131062	54	0.896213	0.976173
P27546	WT_NT-WT_EE__-__TG_NT-TG_EE	-0.0941417	0.108341	-0.868942	206	0.38589	0.818017
P27601	WT_NT-WT_EE__-__TG_NT-TG_EE	-0.0585437	0.258813	-0.226201	46	0.822047	0.967433
P27612	WT_NT-WT_EE__-__TG_NT-TG_EE	-0.291182	0.174969	-1.66419	49	0.102457	0.514017
P27659	WT_NT-WT_EE__-__TG_NT-TG_EE	-0.184316	0.129125	-1.42742	133	0.155802	0.619945
P27671	WT_NT-WT_EE__-__TG_NT-TG_EE	-0.503512	0.369001	-1.36453	12	0.197444	0.666116
P27773	WT_NT-WT_EE__-__TG_NT-TG_EE	-0.11029	0.0831546	-1.32632	275	0.185834	0.656019
P28028	WT_NT-WT_EE__-__TG_NT-TG_EE	0.214368	0.178907	1.19821	17	0.247273	0.721912
P28271	WT_NT-WT_EE__-__TG_NT-TG_EE	-0.122063	0.138851	-0.879091	33	0.385709	0.818017
P28352	WT_NT-WT_EE__-__TG_NT-TG_EE	-0.256895	0.126835	-2.02543	29	0.0521142	0.391385
P28474	WT_NT-WT_EE__-__TG_NT-TG_EE	-0.0350369	0.0763833	-0.458699	134	0.647194	0.91383
P28650	WT_NT-WT_EE__-__TG_NT-TG_EE	-0.174814	0.118016	-1.48127	13	0.162361	0.628817
P28652	WT_NT-WT_EE__-__TG_NT-TG_EE	-0.139845	0.0735309	-1.90186	138	0.0592739	0.416487
P28656	WT_NT-WT_EE__-__TG_NT-TG_EE	-0.0856047	0.0859411	-0.996085	72	0.322545	0.784015
P28658	WT_NT-WT_EE__-__TG_NT-TG_EE	-0.205556	0.134012	-1.53386	61	0.130235	0.578469
P28660	WT_NT-WT_EE__-__TG_NT-TG_EE	0.0522539	0.062815	0.83187	440	0.405934	0.832237
P28661	WT_NT-WT_EE__-__TG_NT-TG_EE	-0.073886	0.149615	-0.493839	81	0.622756	0.905478
P28663	WT_NT-WT_EE__-__TG_NT-TG_EE	-0.0825496	0.143038	-0.577115	244	0.564394	0.892217
P28665	WT_NT-WT_EE__-__TG_NT-TG_EE	-0.61069	0.414418	-1.47361	11	0.168619	0.636471
P28667	WT_NT-WT_EE__-__TG_NT-TG_EE	0.998673	1.0987	0.908956	14	0.378756	0.817421
P28738	WT_NT-WT_EE__-__TG_NT-TG_EE	-0.348908	0.14621	-2.38635	158	0.0181997	0.226709
P28740	WT_NT-WT_EE__-__TG_NT-TG_EE	0.264494	0.0941324	2.80981	145	0.00564201	0.129367
P28741	WT_NT-WT_EE__-__TG_NT-TG_EE	-0.352687	0.589774	-0.598004	11	0.561947	0.891613
P28798	WT_NT-WT_EE__-__TG_NT-TG_EE	-0.127978	0.108253	-1.18221	52	0.242501	0.715626
P29341	WT_NT-WT_EE__-__TG_NT-TG_EE	-0.185849	0.0901627	-2.06126	211	0.0405039	0.345871
P29595	WT_NT-WT_EE__-__TG_NT-TG_EE	-0.526048	0.18956	-2.7751	15	0.0141526	0.206546
P29699	WT_NT-WT_EE__-__TG_NT-TG_EE	0.0281787	0.108474	0.259773	35	0.796561	0.96422
P29758	WT_NT-WT_EE__-__TG_NT-TG_EE	-0.00481691	0.136461	-0.0352989	86	0.971923	0.991829
P30275	WT_NT-WT_EE__-__TG_NT-TG_EE	-0.153588	0.0624115	-2.46089	194	0.0147336	0.21091
P30416	WT_NT-WT_EE__-__TG_NT-TG_EE	0.0379575	0.131439	0.288784	97	0.773363	0.956255
P30999	WT_NT-WT_EE__-__TG_NT-TG_EE	-0.136282	0.430769	-0.316369	14	0.75639	0.951603
P31230	WT_NT-WT_EE__-__TG_NT-TG_EE	0.0583958	0.184236	0.316962	31	0.753398	0.949442
P31324	WT_NT-WT_EE__-__TG_NT-TG_EE	-0.0921397	0.112453	-0.819359	100	0.41453	0.833459
P31648	WT_NT-WT_EE__-__TG_NT-TG_EE	0.219578	0.0875413	2.50827	84	0.0140554	0.206546
P31650	WT_NT-WT_EE__-__TG_NT-TG_EE	0.0720288	0.141463	0.509172	53	0.612745	0.900156
P31786	WT_NT-WT_EE__-__TG_NT-TG_EE	-0.237365	0.143976	-1.64864	36	0.107923	0.522671
P31938	WT_NT-WT_EE__-__TG_NT-TG_EE	0.045549	0.0992312	0.459019	105	0.647169	0.91383
P32020	WT_NT-WT_EE__-__TG_NT-TG_EE	0.138641	0.149823	0.925365	43	0.359941	0.806055
P32037	WT_NT-WT_EE__-__TG_NT-TG_EE	-0.181929	0.107897	-1.68613	67	0.0964217	0.506807
P32067	WT_NT-WT_EE__-__TG_NT-TG_EE	-0.134393	0.133323	-1.00803	53	0.318021	0.781898
P32233	WT_NT-WT_EE__-__TG_NT-TG_EE	-0.170438	0.170645	-0.998786	17	0.331904	0.788632
P32848	WT_NT-WT_EE__-__TG_NT-TG_EE	-0.143711	0.107651	-1.33497	86	0.185409	0.656019
P32883	WT_NT-WT_EE__-__TG_NT-TG_EE	-0.817413	0.534326	-1.5298	14	0.148343	0.61074
P32921	WT_NT-WT_EE__-__TG_NT-TG_EE	0.140046	0.0819742	1.70842	114	0.0902805	0.497695
P33173	WT_NT-WT_EE__-__TG_NT-TG_EE	0.13414	0.144341	0.929328	81	0.35548	0.802586
P34022	WT_NT-WT_EE__-__TG_NT-TG_EE	-0.148628	0.0981155	-1.51482	68	0.134452	0.584407
P34884	WT_NT-WT_EE__-__TG_NT-TG_EE	0.106706	0.13614	0.783795	54	0.436585	0.845803
P34914	WT_NT-WT_EE__-__TG_NT-TG_EE	-0.297	0.159629	-1.86056	27	0.0737309	0.459223
P35123	WT_NT-WT_EE__-__TG_NT-TG_EE	-0.296477	0.213128	-1.39107	12	0.189457	0.659428
P35235	WT_NT-WT_EE__-__TG_NT-TG_EE	-0.154131	0.115003	-1.34024	88	0.183619	0.655313
P35276	WT_NT-WT_EE__-__TG_NT-TG_EE	0.240428	0.216859	1.10868	15	0.285028	0.754348
P35278	WT_NT-WT_EE__-__TG_NT-TG_EE	0.0520724	0.0664277	0.783896	35	0.438374	0.845803
P35282	WT_NT-WT_EE__-__TG_NT-TG_EE	0.152131	0.179918	0.845555	60	0.401161	0.828874
P35283	WT_NT-WT_EE__-__TG_NT-TG_EE	0.296988	0.370929	0.80066	11	0.440279	0.845803
P35288	WT_NT-WT_EE__-__TG_NT-TG_EE	-0.0419278	0.30359	-0.138106	12	0.892447	0.976173
P35293	WT_NT-WT_EE__-__TG_NT-TG_EE	-0.0782988	0.108412	-0.722231	82	0.472207	0.86236
P35436	WT_NT-WT_EE__-__TG_NT-TG_EE	0.0659238	0.0768408	0.857926	10	0.411024	0.833459
P35438	WT_NT-WT_EE__-__TG_NT-TG_EE	-0.218621	0.180562	-1.21078	79	0.229589	0.701853
P35486	WT_NT-WT_EE__-__TG_NT-TG_EE	0.182426	0.125533	1.45321	270	0.147327	0.61074
P35505	WT_NT-WT_EE__-__TG_NT-TG_EE	0.00429668	0.204337	0.0210274	40	0.983328	0.995625
P35564	WT_NT-WT_EE__-__TG_NT-TG_EE	-0.141469	0.0669546	-2.11291	305	0.0354205	0.333726
P35585	WT_NT-WT_EE__-__TG_NT-TG_EE	0.0871814	0.221924	0.392844	41	0.69647	0.927895
P35700	WT_NT-WT_EE__-__TG_NT-TG_EE	0.0905917	0.0859749	1.0537	151	0.293704	0.764811
P35762	WT_NT-WT_EE__-__TG_NT-TG_EE	0.26361	0.232973	1.13151	36	0.265324	0.737841
P35802	WT_NT-WT_EE__-__TG_NT-TG_EE	0.0103663	0.0784425	0.132151	101	0.895128	0.976173
P35803	WT_NT-WT_EE__-__TG_NT-TG_EE	0.0369477	0.105254	0.351035	106	0.726259	0.936654
P35979	WT_NT-WT_EE__-__TG_NT-TG_EE	0.0576398	0.139434	0.413384	53	0.680993	0.925251
P35980	WT_NT-WT_EE__-__TG_NT-TG_EE	-0.0330555	0.14853	-0.222552	49	0.82481	0.968325
P36536	WT_NT-WT_EE__-__TG_NT-TG_EE	0.217546	0.157652	1.37992	34	0.176619	0.64762
P36916	WT_NT-WT_EE__-__TG_NT-TG_EE	-0.108336	0.115895	-0.934777	70	0.353117	0.801153
P36993	WT_NT-WT_EE__-__TG_NT-TG_EE	0.201259	0.481581	0.417912	8	0.687003	0.927096
P37040	WT_NT-WT_EE__-__TG_NT-TG_EE	-0.301948	0.150929	-2.0006	63	0.0497497	0.37801
P37804	WT_NT-WT_EE__-__TG_NT-TG_EE	-0.709657	0.218258	-3.25146	51	0.00203778	0.0683381
P38060	WT_NT-WT_EE__-__TG_NT-TG_EE	0.490771	0.136809	3.58728	9	0.00586368	0.130972
P38647	WT_NT-WT_EE__-__TG_NT-TG_EE	-0.013138	0.06968	-0.188548	245	0.850603	0.97303
P39053	WT_NT-WT_EE__-__TG_NT-TG_EE	-0.0572356	0.0635206	-0.901057	537	0.367962	0.811351
P39054	WT_NT-WT_EE__-__TG_NT-TG_EE	0.389434	0.173019	2.25081	16	0.0388122	0.342049
P39447	WT_NT-WT_EE__-__TG_NT-TG_EE	0.0354844	0.265875	0.133462	15	0.895602	0.976173
P40124	WT_NT-WT_EE__-__TG_NT-TG_EE	0.000436826	0.090273	0.00483894	187	0.996144	0.999275
P40142	WT_NT-WT_EE__-__TG_NT-TG_EE	-0.042883	0.0725388	-0.591172	394	0.554744	0.886596
P40237	WT_NT-WT_EE__-__TG_NT-TG_EE	0.0838366	0.202873	0.413246	28	0.682574	0.925506
P40240	WT_NT-WT_EE__-__TG_NT-TG_EE	0.164432	0.229066	0.717837	16	0.483208	0.866133
P40336	WT_NT-WT_EE__-__TG_NT-TG_EE	-0.0880204	0.119371	-0.737367	30	0.466627	0.856862
P41105	WT_NT-WT_EE__-__TG_NT-TG_EE	0.247367	0.252318	0.980376	18	0.339895	0.794516
P41216	WT_NT-WT_EE__-__TG_NT-TG_EE	0.050122	0.248749	0.201496	26	0.841879	0.971564
P41242	WT_NT-WT_EE__-__TG_NT-TG_EE	0.676921	0.353834	1.9131	12	0.0798905	0.484769
P42125	WT_NT-WT_EE__-__TG_NT-TG_EE	0.195384	0.164614	1.18692	62	0.239787	0.709234
P42208	WT_NT-WT_EE__-__TG_NT-TG_EE	-0.0668418	0.116079	-0.57583	132	0.56571	0.892231
P42669	WT_NT-WT_EE__-__TG_NT-TG_EE	-0.0731044	0.0878588	-0.832067	128	0.406921	0.832762
P42859	WT_NT-WT_EE__-__TG_NT-TG_EE	0.150609	0.18185	0.828203	44	0.412026	0.833459
P42932	WT_NT-WT_EE__-__TG_NT-TG_EE	-0.0310508	0.0960193	-0.323381	296	0.746635	0.946444
P43006	WT_NT-WT_EE__-__TG_NT-TG_EE	-0.108354	0.0945752	-1.14569	213	0.253209	0.728961
P43024	WT_NT-WT_EE__-__TG_NT-TG_EE	-0.0263249	0.290436	-0.0906392	68	0.928046	0.98547
P43274	WT_NT-WT_EE__-__TG_NT-TG_EE	0.449955	0.22725	1.98	14	0.0677087	0.44602
P43406	WT_NT-WT_EE__-__TG_NT-TG_EE	-0.633878	0.45896	-1.38112	11	0.194655	0.664841
P45376	WT_NT-WT_EE__-__TG_NT-TG_EE	-0.00366252	0.0908732	-0.0403036	175	0.967897	0.990711
P45377	WT_NT-WT_EE__-__TG_NT-TG_EE	-0.44687	0.13258	-3.37057	13	0.00501829	0.118045
P45591	WT_NT-WT_EE__-__TG_NT-TG_EE	-0.0549065	0.12235	-0.448765	36	0.656291	0.916662
P45878	WT_NT-WT_EE__-__TG_NT-TG_EE	-0.440417	0.128637	-3.42372	53	0.00119893	0.0456827
P45952	WT_NT-WT_EE__-__TG_NT-TG_EE	0.0921711	0.168913	0.545673	31	0.589196	0.895764
P46061	WT_NT-WT_EE__-__TG_NT-TG_EE	-0.680471	0.213537	-3.18667	12	0.00782374	0.146375
P46096	WT_NT-WT_EE__-__TG_NT-TG_EE	0.132026	0.0607985	2.17154	226	0.0309316	0.313061
P46097	WT_NT-WT_EE__-__TG_NT-TG_EE	-0.195702	0.125776	-1.55595	87	0.12335	0.566626
P46414	WT_NT-WT_EE__-__TG_NT-TG_EE	-0.287071	0.445941	-0.643742	9	0.5358	0.881226
P46460	WT_NT-WT_EE__-__TG_NT-TG_EE	0.00759713	0.0578268	0.131377	628	0.895519	0.976173
P46467	WT_NT-WT_EE__-__TG_NT-TG_EE	0.165956	0.514819	0.322358	15	0.751631	0.948546
P46471	WT_NT-WT_EE__-__TG_NT-TG_EE	-0.0361031	0.105802	-0.341231	101	0.733639	0.942797
P46638	WT_NT-WT_EE__-__TG_NT-TG_EE	-0.0567793	0.0976087	-0.581704	135	0.561736	0.891613
P46660	WT_NT-WT_EE__-__TG_NT-TG_EE	0.135443	0.0655853	2.06514	327	0.0396978	0.344003
P46664	WT_NT-WT_EE__-__TG_NT-TG_EE	-0.172794	0.154177	-1.12075	31	0.271	0.744431
P46737	WT_NT-WT_EE__-__TG_NT-TG_EE	-0.0726974	0.861711	-0.084364	15	0.933883	0.98547
P46935	WT_NT-WT_EE__-__TG_NT-TG_EE	0.210722	0.266579	0.79047	12	0.444595	0.845803
P47199	WT_NT-WT_EE__-__TG_NT-TG_EE	-0.295344	0.10973	-2.69155	64	0.00906465	0.159772
P47708	WT_NT-WT_EE__-__TG_NT-TG_EE	0.00357349	0.0729232	0.0490035	302	0.960949	0.990359
P47738	WT_NT-WT_EE__-__TG_NT-TG_EE	-0.00713001	0.0673397	-0.105881	286	0.915751	0.982082
P47740	WT_NT-WT_EE__-__TG_NT-TG_EE	0.426163	0.128275	3.32225	9	0.00890833	0.158092
P47746	WT_NT-WT_EE__-__TG_NT-TG_EE	0.423194	0.118224	3.57961	18	0.00214219	0.0685235
P47753	WT_NT-WT_EE__-__TG_NT-TG_EE	-0.0784178	0.257626	-0.304387	14	0.765311	0.955384
P47754	WT_NT-WT_EE__-__TG_NT-TG_EE	-0.0796316	0.133538	-0.596322	140	0.551923	0.885469
P47757	WT_NT-WT_EE__-__TG_NT-TG_EE	0.072392	0.0924506	0.783034	147	0.434867	0.845266
P47791	WT_NT-WT_EE__-__TG_NT-TG_EE	-0.405181	0.179534	-2.25685	102	0.02615	0.284684
P47802	WT_NT-WT_EE__-__TG_NT-TG_EE	0.2175	0.0439328	4.95075	13	0.000265086	0.014924
P47809	WT_NT-WT_EE__-__TG_NT-TG_EE	-0.178813	0.103022	-1.73569	113	0.0853446	0.493778
P47857	WT_NT-WT_EE__-__TG_NT-TG_EE	-0.120764	0.102465	-1.17859	299	0.2395	0.709194
P47911	WT_NT-WT_EE__-__TG_NT-TG_EE	-0.0633886	0.0949892	-0.667325	148	0.505604	0.874936
P47915	WT_NT-WT_EE__-__TG_NT-TG_EE	0.249514	0.370333	0.673755	15	0.510717	0.874936
P47941	WT_NT-WT_EE__-__TG_NT-TG_EE	0.0731936	0.164817	0.44409	47	0.659016	0.917984
P47955	WT_NT-WT_EE__-__TG_NT-TG_EE	0.180812	0.12324	1.46715	36	0.151018	0.615232
P47962	WT_NT-WT_EE__-__TG_NT-TG_EE	-0.03668	0.14419	-0.254386	93	0.799759	0.964489
P47963	WT_NT-WT_EE__-__TG_NT-TG_EE	0.0273742	0.060638	0.451437	87	0.652798	0.916662
P48024	WT_NT-WT_EE__-__TG_NT-TG_EE	0.110641	0.166144	0.665939	14	0.516274	0.874936
P48036	WT_NT-WT_EE__-__TG_NT-TG_EE	-0.0971494	0.0681867	-1.42476	142	0.156422	0.619945
P48318	WT_NT-WT_EE__-__TG_NT-TG_EE	-0.395978	0.145445	-2.72252	78	0.00798921	0.146809
P48320	WT_NT-WT_EE__-__TG_NT-TG_EE	-0.0260351	0.08765	-0.297035	158	0.76683	0.955679
P48428	WT_NT-WT_EE__-__TG_NT-TG_EE	-0.0926843	0.200284	-0.462764	41	0.645981	0.91383
P48453	WT_NT-WT_EE__-__TG_NT-TG_EE	-0.325243	0.0816957	-3.98116	168	0.000101898	0.00880059
P48542	WT_NT-WT_EE__-__TG_NT-TG_EE	-0.0241963	0.261769	-0.0924337	17	0.927434	0.98547
P48678	WT_NT-WT_EE__-__TG_NT-TG_EE	0.183136	0.109302	1.67551	171	0.0956621	0.506807
P48722	WT_NT-WT_EE__-__TG_NT-TG_EE	0.00511394	0.0667238	0.0766434	365	0.938949	0.98547
P48758	WT_NT-WT_EE__-__TG_NT-TG_EE	-0.0962471	0.0805079	-1.1955	226	0.233145	0.702688
P48771	WT_NT-WT_EE__-__TG_NT-TG_EE	0.032076	0.0947039	0.338698	17	0.738985	0.944552
P48774	WT_NT-WT_EE__-__TG_NT-TG_EE	-0.079666	0.0826998	-0.963315	157	0.336871	0.79286
P48962	WT_NT-WT_EE__-__TG_NT-TG_EE	-0.0160796	0.0895095	-0.179642	101	0.857794	0.973553
P49312	WT_NT-WT_EE__-__TG_NT-TG_EE	0.036645	0.125515	0.291958	140	0.770751	0.956022
P49442	WT_NT-WT_EE__-__TG_NT-TG_EE	-0.0503414	0.13215	-0.38094	48	0.704928	0.927955
P49443	WT_NT-WT_EE__-__TG_NT-TG_EE	-0.494043	0.114419	-4.31785	74	4.81968e-05	0.00594657
P49615	WT_NT-WT_EE__-__TG_NT-TG_EE	-0.030932	0.13298	-0.232605	59	0.816873	0.966071
P49722	WT_NT-WT_EE__-__TG_NT-TG_EE	0.0272074	0.21999	0.123675	87	0.901858	0.97915
P49962	WT_NT-WT_EE__-__TG_NT-TG_EE	0.148463	0.309976	0.47895	13	0.63993	0.912531
P50114	WT_NT-WT_EE__-__TG_NT-TG_EE	0.112597	0.142177	0.79195	18	0.438703	0.845803
P50153	WT_NT-WT_EE__-__TG_NT-TG_EE	-0.0225368	0.192764	-0.116914	15	0.908479	0.980158
P50171	WT_NT-WT_EE__-__TG_NT-TG_EE	-0.00203347	0.167794	-0.0121189	26	0.990423	0.998952
P50247	WT_NT-WT_EE__-__TG_NT-TG_EE	-0.0245804	0.0954155	-0.257614	167	0.797022	0.96422
P50396	WT_NT-WT_EE__-__TG_NT-TG_EE	0.0491249	0.0648863	0.757092	246	0.449719	0.845803
P50429	WT_NT-WT_EE__-__TG_NT-TG_EE	-0.897816	0.643725	-1.39472	11	0.190626	0.659428
P50516	WT_NT-WT_EE__-__TG_NT-TG_EE	-0.0378733	0.0707635	-0.535208	513	0.592738	0.896546
P50518	WT_NT-WT_EE__-__TG_NT-TG_EE	0.0667554	0.0835912	0.798593	107	0.426295	0.83931
P50543	WT_NT-WT_EE__-__TG_NT-TG_EE	0.213321	0.482662	0.441968	14	0.665263	0.919761
P50544	WT_NT-WT_EE__-__TG_NT-TG_EE	-0.0165493	0.12443	-0.133	96	0.894472	0.976173
P50571	WT_NT-WT_EE__-__TG_NT-TG_EE	0.177768	0.404184	0.439819	13	0.667291	0.91989
P50580	WT_NT-WT_EE__-__TG_NT-TG_EE	-0.377294	0.201095	-1.8762	9	0.0933707	0.505357
P51150	WT_NT-WT_EE__-__TG_NT-TG_EE	0.229636	0.0944592	2.43106	144	0.0162835	0.21877
P51174	WT_NT-WT_EE__-__TG_NT-TG_EE	-0.326978	0.138466	-2.36142	84	0.0205195	0.241663
P51410	WT_NT-WT_EE__-__TG_NT-TG_EE	-0.357348	0.137332	-2.60208	62	0.011575	0.18156
P51660	WT_NT-WT_EE__-__TG_NT-TG_EE	-0.0440078	0.145848	-0.301738	75	0.763687	0.954978
P51830	WT_NT-WT_EE__-__TG_NT-TG_EE	-0.186109	0.142083	-1.30986	50	0.196229	0.664841
P51855	WT_NT-WT_EE__-__TG_NT-TG_EE	0.071867	0.13601	0.528393	32	0.600872	0.897843
P51859	WT_NT-WT_EE__-__TG_NT-TG_EE	0.124078	0.215962	0.574537	36	0.569177	0.892231
P51863	WT_NT-WT_EE__-__TG_NT-TG_EE	-0.428647	0.128322	-3.3404	168	0.00103081	0.042394
P51880	WT_NT-WT_EE__-__TG_NT-TG_EE	0.0562463	0.13396	0.419875	44	0.67662	0.921404
P51881	WT_NT-WT_EE__-__TG_NT-TG_EE	0.0322643	0.0828805	0.389288	139	0.697659	0.927895
P51906	WT_NT-WT_EE__-__TG_NT-TG_EE	0.0597441	0.265625	0.224919	13	0.825539	0.968325
P52196	WT_NT-WT_EE__-__TG_NT-TG_EE	-0.146683	0.121461	-1.20765	101	0.230001	0.701853
P52480	WT_NT-WT_EE__-__TG_NT-TG_EE	-0.00754114	0.0501098	-0.150492	569	0.88043	0.974036
P52503	WT_NT-WT_EE__-__TG_NT-TG_EE	-0.44049	0.179337	-2.45622	48	0.01771	0.221675
P52760	WT_NT-WT_EE__-__TG_NT-TG_EE	-0.229288	0.207601	-1.10447	18	0.283936	0.75377
P53026	WT_NT-WT_EE__-__TG_NT-TG_EE	-0.0799333	0.112732	-0.709054	36	0.482858	0.866133
P53395	WT_NT-WT_EE__-__TG_NT-TG_EE	-0.105742	0.159966	-0.66103	42	0.512203	0.874936
P53810	WT_NT-WT_EE__-__TG_NT-TG_EE	-0.0422198	0.053547	-0.788461	180	0.431464	0.843348
P53811	WT_NT-WT_EE__-__TG_NT-TG_EE	-0.525908	0.43725	-1.20276	12	0.252263	0.727855
P53986	WT_NT-WT_EE__-__TG_NT-TG_EE	0.464571	0.21396	2.17129	29	0.0382327	0.340416
P53994	WT_NT-WT_EE__-__TG_NT-TG_EE	0.0414543	0.100859	0.411012	50	0.68282	0.925506
P53996	WT_NT-WT_EE__-__TG_NT-TG_EE	0.325619	0.272135	1.19653	18	0.247012	0.721912
P54071	WT_NT-WT_EE__-__TG_NT-TG_EE	0.0557189	0.0860961	0.647171	166	0.518415	0.874936
P54227	WT_NT-WT_EE__-__TG_NT-TG_EE	0.593191	0.108203	5.48222	15	6.31237e-05	0.00717628
P54285	WT_NT-WT_EE__-__TG_NT-TG_EE	0.521528	0.411875	1.26623	10	0.234132	0.702939
P54728	WT_NT-WT_EE__-__TG_NT-TG_EE	-0.004755	0.104526	-0.0454912	80	0.963829	0.990711
P54729	WT_NT-WT_EE__-__TG_NT-TG_EE	-0.0251214	0.445851	-0.0563448	15	0.955811	0.987836
P54763	WT_NT-WT_EE__-__TG_NT-TG_EE	0.98422	1.23064	0.799762	11	0.440778	0.845803
P54775	WT_NT-WT_EE__-__TG_NT-TG_EE	-0.167201	0.118194	-1.41463	95	0.160447	0.62514
P54822	WT_NT-WT_EE__-__TG_NT-TG_EE	-0.125104	0.120589	-1.03744	12	0.319986	0.781898
P54823	WT_NT-WT_EE__-__TG_NT-TG_EE	0.153537	0.167713	0.915474	60	0.363608	0.80729
P54923	WT_NT-WT_EE__-__TG_NT-TG_EE	0.020987	0.153792	0.136464	16	0.893157	0.976173
P55012	WT_NT-WT_EE__-__TG_NT-TG_EE	0.58729	0.116125	5.05739	29	2.16257e-05	0.00311289
P55066	WT_NT-WT_EE__-__TG_NT-TG_EE	-0.0884635	0.077483	-1.14172	240	0.25471	0.729623
P55088	WT_NT-WT_EE__-__TG_NT-TG_EE	-0.441645	0.1403	-3.14785	80	0.00231156	0.0713008
P55096	WT_NT-WT_EE__-__TG_NT-TG_EE	0.187511	0.200265	0.936317	16	0.363029	0.80729
P55258	WT_NT-WT_EE__-__TG_NT-TG_EE	-0.301409	0.0565298	-5.33186	11	0.000240387	0.0144847
P55264	WT_NT-WT_EE__-__TG_NT-TG_EE	-0.0377768	0.120631	-0.31316	102	0.754799	0.950746
P55302	WT_NT-WT_EE__-__TG_NT-TG_EE	-0.185473	0.154977	-1.19678	47	0.237396	0.707003
P56135	WT_NT-WT_EE__-__TG_NT-TG_EE	-0.00834561	0.122666	-0.0680355	18	0.946507	0.98547
P56212	WT_NT-WT_EE__-__TG_NT-TG_EE	0.0531388	0.224358	0.236848	11	0.817127	0.966071
P56213	WT_NT-WT_EE__-__TG_NT-TG_EE	0.155725	0.663944	0.234546	14	0.817957	0.966071
P56375	WT_NT-WT_EE__-__TG_NT-TG_EE	-0.108216	0.223386	-0.484435	16	0.634642	0.910687
P56376	WT_NT-WT_EE__-__TG_NT-TG_EE	0.0309292	0.124038	0.249353	70	0.803818	0.965002
P56379	WT_NT-WT_EE__-__TG_NT-TG_EE	0.5753	0.212886	2.70238	15	0.0163803	0.21877
P56380	WT_NT-WT_EE__-__TG_NT-TG_EE	-0.223746	0.133222	-1.6795	32	0.102795	0.514017
P56387	WT_NT-WT_EE__-__TG_NT-TG_EE	-0.493052	0.116671	-4.22601	14	0.000846662	0.0359623
P56391	WT_NT-WT_EE__-__TG_NT-TG_EE	-0.0320042	0.123262	-0.259644	68	0.795923	0.96422
P56395	WT_NT-WT_EE__-__TG_NT-TG_EE	0.242586	0.441836	0.54904	48	0.585523	0.895764
P56399	WT_NT-WT_EE__-__TG_NT-TG_EE	-0.0463008	0.0822918	-0.562641	324	0.574068	0.893797
P56480	WT_NT-WT_EE__-__TG_NT-TG_EE	-0.0388911	0.0436013	-0.891971	432	0.372905	0.815268
P56564	WT_NT-WT_EE__-__TG_NT-TG_EE	-0.085791	0.0791424	-1.08401	143	0.280185	0.748948
P56565	WT_NT-WT_EE__-__TG_NT-TG_EE	-0.0699112	0.169767	-0.411807	15	0.686306	0.927096
P56695	WT_NT-WT_EE__-__TG_NT-TG_EE	0.0125649	0.160473	0.0782995	16	0.938561	0.98547
P56812	WT_NT-WT_EE__-__TG_NT-TG_EE	-0.152089	0.169975	-0.894775	16	0.384171	0.817421
P56959	WT_NT-WT_EE__-__TG_NT-TG_EE	-0.277967	0.0922304	-3.01383	82	0.00343157	0.0933452
P57716	WT_NT-WT_EE__-__TG_NT-TG_EE	0.36682	0.457081	0.802528	11	0.439243	0.845803
P57746	WT_NT-WT_EE__-__TG_NT-TG_EE	0.0369918	0.100781	0.367051	170	0.714037	0.931556
P57759	WT_NT-WT_EE__-__TG_NT-TG_EE	-0.23218	0.14296	-1.6241	17	0.122751	0.566626
P57776	WT_NT-WT_EE__-__TG_NT-TG_EE	-0.22406	0.114788	-1.95194	101	0.053714	0.397637
P57780	WT_NT-WT_EE__-__TG_NT-TG_EE	-0.0403868	0.0870243	-0.464086	195	0.643104	0.912531
P58021	WT_NT-WT_EE__-__TG_NT-TG_EE	0.0362687	0.233453	0.155358	15	0.878611	0.974036
P58044	WT_NT-WT_EE__-__TG_NT-TG_EE	-0.601006	0.220071	-2.73097	30	0.0104719	0.171474
P58252	WT_NT-WT_EE__-__TG_NT-TG_EE	0.033901	0.0660962	0.512904	423	0.608286	0.899244
P58281	WT_NT-WT_EE__-__TG_NT-TG_EE	0.0225996	0.0859642	0.262895	417	0.792761	0.96422
P58389	WT_NT-WT_EE__-__TG_NT-TG_EE	-0.0878406	0.146153	-0.601018	127	0.548899	0.885179
P58404	WT_NT-WT_EE__-__TG_NT-TG_EE	-0.147491	0.175271	-0.841503	82	0.402514	0.829342
P58771	WT_NT-WT_EE__-__TG_NT-TG_EE	-0.228389	0.334496	-0.682787	14	0.505884	0.874936
P58871	WT_NT-WT_EE__-__TG_NT-TG_EE	-0.0552437	0.179495	-0.307773	41	0.759813	0.953743
P59016	WT_NT-WT_EE__-__TG_NT-TG_EE	0.327601	0.237454	1.37964	9	0.201005	0.673744
P59017	WT_NT-WT_EE__-__TG_NT-TG_EE	-0.243775	0.14155	-1.72218	47	0.0916121	0.501102
P59279	WT_NT-WT_EE__-__TG_NT-TG_EE	0.582049	0.350699	1.65968	14	0.119203	0.558472
P59325	WT_NT-WT_EE__-__TG_NT-TG_EE	-0.179435	0.117555	-1.52639	64	0.131839	0.578469
P59326	WT_NT-WT_EE__-__TG_NT-TG_EE	-0.163677	0.368894	-0.443698	15	0.663594	0.919761
P59764	WT_NT-WT_EE__-__TG_NT-TG_EE	0.0493492	0.121767	0.405274	60	0.686717	0.927096
P59999	WT_NT-WT_EE__-__TG_NT-TG_EE	-0.180242	0.0906669	-1.98795	121	0.0490746	0.37801
P60122	WT_NT-WT_EE__-__TG_NT-TG_EE	-0.0435553	0.194676	-0.223732	17	0.825632	0.968325
P60202	WT_NT-WT_EE__-__TG_NT-TG_EE	0.0841191	0.130493	0.644628	122	0.520379	0.874936
P60229	WT_NT-WT_EE__-__TG_NT-TG_EE	0.179203	0.413025	0.433878	14	0.670988	0.920193
P60335	WT_NT-WT_EE__-__TG_NT-TG_EE	0.0266209	0.123031	0.216375	88	0.829196	0.968325
P60469	WT_NT-WT_EE__-__TG_NT-TG_EE	-0.0222664	0.129361	-0.172126	134	0.863598	0.973553
P60487	WT_NT-WT_EE__-__TG_NT-TG_EE	-0.147552	0.108847	-1.35559	170	0.177027	0.64762
P60521	WT_NT-WT_EE__-__TG_NT-TG_EE	-0.0329114	0.156815	-0.209874	13	0.83702	0.96974
P60603	WT_NT-WT_EE__-__TG_NT-TG_EE	0.897912	0.383013	2.34434	12	0.0370922	0.340416
P60670	WT_NT-WT_EE__-__TG_NT-TG_EE	-0.139467	0.134391	-1.03778	13	0.318293	0.781898
P60710	WT_NT-WT_EE__-__TG_NT-TG_EE	0.103406	0.419313	0.246608	15	0.808555	0.965002
P60761	WT_NT-WT_EE__-__TG_NT-TG_EE	-0.0308469	0.75018	-0.0411193	11	0.967938	0.990711
P60766	WT_NT-WT_EE__-__TG_NT-TG_EE	0.0806168	0.0841516	0.957995	104	0.340287	0.794516
P60824	WT_NT-WT_EE__-__TG_NT-TG_EE	0.10955	0.155322	0.705311	28	0.486443	0.869391
P60840	WT_NT-WT_EE__-__TG_NT-TG_EE	-0.10265	0.161133	-0.637049	45	0.527321	0.877737
P60843	WT_NT-WT_EE__-__TG_NT-TG_EE	-0.0152829	0.193805	-0.078857	60	0.937409	0.98547
P60867	WT_NT-WT_EE__-__TG_NT-TG_EE	0.320378	0.309697	1.03449	33	0.308429	0.774318
P60879	WT_NT-WT_EE__-__TG_NT-TG_EE	0.097073	0.0859277	1.12971	251	0.259679	0.733195
P60904	WT_NT-WT_EE__-__TG_NT-TG_EE	0.046834	0.142799	0.327972	36	0.744833	0.946444
P61021	WT_NT-WT_EE__-__TG_NT-TG_EE	0.0460172	0.280026	0.164332	13	0.871997	0.973553
P61022	WT_NT-WT_EE__-__TG_NT-TG_EE	0.210464	0.536673	0.392164	10	0.703165	0.927955
P61027	WT_NT-WT_EE__-__TG_NT-TG_EE	0.0560185	0.113139	0.495131	100	0.621594	0.904803
P61028	WT_NT-WT_EE__-__TG_NT-TG_EE	-0.0498601	0.207619	-0.240152	18	0.812926	0.965002
P61082	WT_NT-WT_EE__-__TG_NT-TG_EE	0.189068	0.125885	1.50192	48	0.13967	0.59305
P61087	WT_NT-WT_EE__-__TG_NT-TG_EE	0.349503	0.275152	1.27022	34	0.212631	0.684381
P61089	WT_NT-WT_EE__-__TG_NT-TG_EE	-0.0169831	0.0442605	-0.383708	83	0.702176	0.927895
P61161	WT_NT-WT_EE__-__TG_NT-TG_EE	0.129722	0.102585	1.26453	177	0.207701	0.681208
P61164	WT_NT-WT_EE__-__TG_NT-TG_EE	0.149352	0.147102	1.0153	71	0.313411	0.775823
P61202	WT_NT-WT_EE__-__TG_NT-TG_EE	0.429153	0.17627	2.43463	75	0.0172852	0.221675
P61211	WT_NT-WT_EE__-__TG_NT-TG_EE	-0.432894	0.366834	-1.18008	15	0.256345	0.732292
P61222	WT_NT-WT_EE__-__TG_NT-TG_EE	0.253301	0.126714	1.99899	66	0.0497298	0.37801
P61226	WT_NT-WT_EE__-__TG_NT-TG_EE	-0.0807482	0.114302	-0.706447	70	0.482255	0.866133
P61255	WT_NT-WT_EE__-__TG_NT-TG_EE	0.424308	0.0827025	5.13054	31	1.47727e-05	0.00239225
P61264	WT_NT-WT_EE__-__TG_NT-TG_EE	-0.190052	0.15791	-1.20355	177	0.230372	0.701853
P61294	WT_NT-WT_EE__-__TG_NT-TG_EE	-0.328314	0.340893	-0.9631	15	0.350768	0.79922
P61329	WT_NT-WT_EE__-__TG_NT-TG_EE	0.214962	0.0861928	2.49396	11	0.0298248	0.308473
P61358	WT_NT-WT_EE__-__TG_NT-TG_EE	0.134237	0.152011	0.883078	50	0.38142	0.817421
P61750	WT_NT-WT_EE__-__TG_NT-TG_EE	0.778466	0.311874	2.49609	14	0.0256595	0.282671
P61759	WT_NT-WT_EE__-__TG_NT-TG_EE	-0.206806	0.092294	-2.24073	45	0.0300244	0.308473
P61922	WT_NT-WT_EE__-__TG_NT-TG_EE	0.0469586	0.0872986	0.537908	360	0.590973	0.895764
P61957	WT_NT-WT_EE__-__TG_NT-TG_EE	-0.238108	0.431475	-0.551845	12	0.591183	0.895764
P61961	WT_NT-WT_EE__-__TG_NT-TG_EE	0.347816	0.112666	3.08714	16	0.00706765	0.141024
P61971	WT_NT-WT_EE__-__TG_NT-TG_EE	-0.501221	0.129366	-3.87444	98	0.00019313	0.0131684
P61979	WT_NT-WT_EE__-__TG_NT-TG_EE	-0.0478128	0.0737033	-0.648721	246	0.517124	0.874936
P61982	WT_NT-WT_EE__-__TG_NT-TG_EE	-0.0421448	0.109983	-0.383194	139	0.702162	0.927895
P62071	WT_NT-WT_EE__-__TG_NT-TG_EE	0.293318	0.353462	0.829845	12	0.422828	0.837575
P62073	WT_NT-WT_EE__-__TG_NT-TG_EE	0.335823	0.609957	0.550568	15	0.590036	0.895764
P62075	WT_NT-WT_EE__-__TG_NT-TG_EE	-0.123983	0.129028	-0.9609	28	0.344827	0.794516
P62077	WT_NT-WT_EE__-__TG_NT-TG_EE	-0.136038	0.479049	-0.283975	14	0.780586	0.960501
P62082	WT_NT-WT_EE__-__TG_NT-TG_EE	-0.051273	0.0900484	-0.569394	49	0.57169	0.892231
P62137	WT_NT-WT_EE__-__TG_NT-TG_EE	-0.197996	0.330936	-0.59829	12	0.560769	0.891613
P62141	WT_NT-WT_EE__-__TG_NT-TG_EE	-0.16517	0.107763	-1.53272	50	0.131648	0.578469
P62192	WT_NT-WT_EE__-__TG_NT-TG_EE	-0.125969	0.084883	-1.48403	115	0.140537	0.59305
P62196	WT_NT-WT_EE__-__TG_NT-TG_EE	0.0282898	0.154313	0.183328	136	0.854814	0.973288
P62204	WT_NT-WT_EE__-__TG_NT-TG_EE	-0.066428	0.0994185	-0.668166	97	0.505615	0.874936
P62242	WT_NT-WT_EE__-__TG_NT-TG_EE	-0.0863227	0.0745545	-1.15785	120	0.249226	0.723244
P62245	WT_NT-WT_EE__-__TG_NT-TG_EE	-0.0973882	0.148389	-0.656305	34	0.516046	0.874936
P62259	WT_NT-WT_EE__-__TG_NT-TG_EE	-0.00949262	0.0672871	-0.141076	243	0.887926	0.976173
P62264	WT_NT-WT_EE__-__TG_NT-TG_EE	0.124753	0.141038	0.884533	83	0.378964	0.817421
P62267	WT_NT-WT_EE__-__TG_NT-TG_EE	-0.0496353	0.145661	-0.34076	17	0.737459	0.944552
P62270	WT_NT-WT_EE__-__TG_NT-TG_EE	-0.164431	0.0888313	-1.85105	81	0.0678078	0.44602
P62274	WT_NT-WT_EE__-__TG_NT-TG_EE	0.174557	0.406624	0.429285	15	0.673818	0.920193
P62281	WT_NT-WT_EE__-__TG_NT-TG_EE	-0.241399	0.0560885	-4.30389	32	0.000148068	0.0123757
P62301	WT_NT-WT_EE__-__TG_NT-TG_EE	-0.28191	0.121302	-2.32404	18	0.0320287	0.314761
P62305	WT_NT-WT_EE__-__TG_NT-TG_EE	0.066753	0.105946	0.630064	16	0.537548	0.881226
P62307	WT_NT-WT_EE__-__TG_NT-TG_EE	-0.14202	0.254895	-0.557173	15	0.585628	0.895764
P62315	WT_NT-WT_EE__-__TG_NT-TG_EE	-0.461822	0.257915	-1.7906	33	0.0825359	0.492755
P62317	WT_NT-WT_EE__-__TG_NT-TG_EE	0.215686	0.183512	1.17533	25	0.250937	0.725646
P62320	WT_NT-WT_EE__-__TG_NT-TG_EE	-0.150464	0.0888605	-1.69326	33	0.0998275	0.511738
P62331	WT_NT-WT_EE__-__TG_NT-TG_EE	-0.0342517	0.0450648	-0.760055	49	0.450863	0.845803
P62334	WT_NT-WT_EE__-__TG_NT-TG_EE	-0.107385	0.103936	-1.03318	133	0.303395	0.772359
P62482	WT_NT-WT_EE__-__TG_NT-TG_EE	0.0904552	0.0728934	1.24093	190	0.216163	0.687489
P62484	WT_NT-WT_EE__-__TG_NT-TG_EE	0.252872	0.139501	1.81269	31	0.0795751	0.483989
P62500	WT_NT-WT_EE__-__TG_NT-TG_EE	-0.130357	0.364783	-0.357354	15	0.725805	0.936534
P62627	WT_NT-WT_EE__-__TG_NT-TG_EE	-0.332472	0.191081	-1.73995	17	0.0999381	0.511738
P62631	WT_NT-WT_EE__-__TG_NT-TG_EE	-0.0122823	0.0784651	-0.156533	125	0.875866	0.973553
P62702	WT_NT-WT_EE__-__TG_NT-TG_EE	-0.138295	0.085829	-1.61128	226	0.108514	0.523575
P62717	WT_NT-WT_EE__-__TG_NT-TG_EE	-0.0268419	0.157506	-0.170418	30	0.865825	0.973553
P62743	WT_NT-WT_EE__-__TG_NT-TG_EE	0.0549097	0.0527386	1.04117	71	0.30133	0.771537
P62746	WT_NT-WT_EE__-__TG_NT-TG_EE	-0.0124503	0.105909	-0.117557	89	0.906684	0.979657
P62748	WT_NT-WT_EE__-__TG_NT-TG_EE	-0.2969	0.166139	-1.78705	66	0.0785207	0.478714
P62751	WT_NT-WT_EE__-__TG_NT-TG_EE	-0.102224	0.176504	-0.579158	49	0.565136	0.892231
P62754	WT_NT-WT_EE__-__TG_NT-TG_EE	-0.0568097	0.148722	-0.381985	33	0.704922	0.927955
P62761	WT_NT-WT_EE__-__TG_NT-TG_EE	-0.126362	0.0579395	-2.18092	174	0.030531	0.310219
P62774	WT_NT-WT_EE__-__TG_NT-TG_EE	0.120513	0.118578	1.01632	51	0.314276	0.776993
P62806	WT_NT-WT_EE__-__TG_NT-TG_EE	0.371326	0.184841	2.0089	66	0.0486414	0.377335
P62812	WT_NT-WT_EE__-__TG_NT-TG_EE	0.596734	1.34231	0.444556	7	0.67006	0.91989
P62814	WT_NT-WT_EE__-__TG_NT-TG_EE	-0.0101618	0.0727578	-0.139666	401	0.888994	0.976173
P62821	WT_NT-WT_EE__-__TG_NT-TG_EE	0.141644	0.160506	0.882484	24	0.386269	0.818017
P62823	WT_NT-WT_EE__-__TG_NT-TG_EE	0.195547	0.133073	1.46947	36	0.150392	0.614926
P62827	WT_NT-WT_EE__-__TG_NT-TG_EE	0.0767409	0.107316	0.715091	101	0.476203	0.865246
P62830	WT_NT-WT_EE__-__TG_NT-TG_EE	0.267391	0.106858	2.50229	32	0.0176425	0.221675
P62838	WT_NT-WT_EE__-__TG_NT-TG_EE	-0.0142344	0.259491	-0.0548548	15	0.956978	0.98823
P62843	WT_NT-WT_EE__-__TG_NT-TG_EE	-0.128567	0.114198	-1.12582	14	0.27917	0.748948
P62849	WT_NT-WT_EE__-__TG_NT-TG_EE	-0.0434366	0.102237	-0.42486	32	0.673782	0.920193
P62852	WT_NT-WT_EE__-__TG_NT-TG_EE	-0.30097	0.21286	-1.41394	16	0.176543	0.64762
P62855	WT_NT-WT_EE__-__TG_NT-TG_EE	0.491115	0.134211	3.65928	25	0.0011818	0.0456827
P62858	WT_NT-WT_EE__-__TG_NT-TG_EE	0.323687	0.0970989	3.33358	18	0.00369674	0.0957824
P62869	WT_NT-WT_EE__-__TG_NT-TG_EE	-0.038353	0.139219	-0.275487	86	0.783603	0.960571
P62874	WT_NT-WT_EE__-__TG_NT-TG_EE	-0.100697	0.070492	-1.4285	107	0.156062	0.619945
P62878	WT_NT-WT_EE__-__TG_NT-TG_EE	-0.467483	0.21081	-2.21756	13	0.0450209	0.360028
P62880	WT_NT-WT_EE__-__TG_NT-TG_EE	-0.128016	0.179357	-0.713748	69	0.47779	0.866133
P62881	WT_NT-WT_EE__-__TG_NT-TG_EE	-0.166895	0.100305	-1.66387	101	0.0992377	0.511738
P62889	WT_NT-WT_EE__-__TG_NT-TG_EE	0.23125	0.249719	0.926042	17	0.367385	0.811351
P62897	WT_NT-WT_EE__-__TG_NT-TG_EE	0.157272	0.0764086	2.0583	72	0.0431815	0.354061
P62900	WT_NT-WT_EE__-__TG_NT-TG_EE	-0.2303	0.181584	-1.26828	16	0.222841	0.693932
P62908	WT_NT-WT_EE__-__TG_NT-TG_EE	0.0563672	0.0873598	0.645231	170	0.519648	0.874936
P62911	WT_NT-WT_EE__-__TG_NT-TG_EE	-0.186378	0.155483	-1.1987	28	0.24069	0.711093
P62918	WT_NT-WT_EE__-__TG_NT-TG_EE	0.0909577	0.108287	0.839971	76	0.403559	0.830288
P62960	WT_NT-WT_EE__-__TG_NT-TG_EE	0.094072	0.245462	0.383245	13	0.707732	0.929511
P62962	WT_NT-WT_EE__-__TG_NT-TG_EE	0.0112531	0.135664	0.0829483	100	0.934058	0.98547
P62983	WT_NT-WT_EE__-__TG_NT-TG_EE	-0.0409698	0.0741078	-0.55284	90	0.581743	0.895764
P62996	WT_NT-WT_EE__-__TG_NT-TG_EE	-0.0772572	0.316545	-0.244064	12	0.811304	0.965002
P63001	WT_NT-WT_EE__-__TG_NT-TG_EE	-0.114987	0.143499	-0.801306	70	0.425666	0.838708
P63005	WT_NT-WT_EE__-__TG_NT-TG_EE	-0.0497112	0.0758029	-0.655795	192	0.512741	0.874936
P63011	WT_NT-WT_EE__-__TG_NT-TG_EE	0.0237813	0.0971678	0.244744	85	0.807244	0.965002
P63017	WT_NT-WT_EE__-__TG_NT-TG_EE	0.00188496	0.0689632	0.0273328	304	0.978212	0.994313
P63024	WT_NT-WT_EE__-__TG_NT-TG_EE	0.0277449	0.342745	0.0809492	15	0.936553	0.98547
P63028	WT_NT-WT_EE__-__TG_NT-TG_EE	0.721823	0.576309	1.25249	18	0.22642	0.695912
P63030	WT_NT-WT_EE__-__TG_NT-TG_EE	-1.23301	0.619847	-1.98922	15	0.0652337	0.436746
P63037	WT_NT-WT_EE__-__TG_NT-TG_EE	0.0127378	0.172398	0.0738863	67	0.941321	0.98547
P63038	WT_NT-WT_EE__-__TG_NT-TG_EE	0.0697529	0.0558949	1.24793	417	0.212757	0.684381
P63040	WT_NT-WT_EE__-__TG_NT-TG_EE	0.00134553	0.0939319	0.0143246	30	0.988666	0.99855
P63044	WT_NT-WT_EE__-__TG_NT-TG_EE	-0.0175005	0.0876391	-0.199689	15	0.844406	0.971564
P63046	WT_NT-WT_EE__-__TG_NT-TG_EE	-0.0699444	0.12696	-0.550915	67	0.583524	0.895764
P63054	WT_NT-WT_EE__-__TG_NT-TG_EE	0.123994	0.149274	0.83065	36	0.411647	0.833459
P63073	WT_NT-WT_EE__-__TG_NT-TG_EE	0.0444037	0.164011	0.270737	32	0.788332	0.963319
P63082	WT_NT-WT_EE__-__TG_NT-TG_EE	-0.169267	0.26631	-0.6356	18	0.533035	0.880593
P63085	WT_NT-WT_EE__-__TG_NT-TG_EE	0.0141998	0.119647	0.11868	214	0.90564	0.979278
P63087	WT_NT-WT_EE__-__TG_NT-TG_EE	-0.240475	0.132126	-1.82005	16	0.0875106	0.493778
P63089	WT_NT-WT_EE__-__TG_NT-TG_EE	-0.126785	0.148554	-0.85346	16	0.406001	0.832237
P63094	WT_NT-WT_EE__-__TG_NT-TG_EE	0.0713493	0.166332	0.428956	66	0.669352	0.91989
P63101	WT_NT-WT_EE__-__TG_NT-TG_EE	0.0373005	0.0779103	0.478761	173	0.632713	0.910687
P63141	WT_NT-WT_EE__-__TG_NT-TG_EE	-0.353897	0.236696	-1.49515	10	0.165747	0.630618
P63158	WT_NT-WT_EE__-__TG_NT-TG_EE	0.306204	0.162031	1.88979	88	0.0620786	0.427019
P63168	WT_NT-WT_EE__-__TG_NT-TG_EE	0.334356	0.310554	1.07665	15	0.29865	0.771537
P63213	WT_NT-WT_EE__-__TG_NT-TG_EE	-0.275102	0.261662	-1.05137	16	0.308711	0.774318
P63216	WT_NT-WT_EE__-__TG_NT-TG_EE	0.108007	0.0979019	1.10322	34	0.27768	0.748948
P63242	WT_NT-WT_EE__-__TG_NT-TG_EE	0.311034	0.585274	0.531434	18	0.601615	0.898435
P63254	WT_NT-WT_EE__-__TG_NT-TG_EE	-0.67436	0.392713	-1.71718	15	0.106515	0.52072
P63260	WT_NT-WT_EE__-__TG_NT-TG_EE	-0.144995	0.206189	-0.703211	15	0.492696	0.873767
P63268	WT_NT-WT_EE__-__TG_NT-TG_EE	-0.713256	0.821229	-0.868522	15	0.398792	0.827278
P63276	WT_NT-WT_EE__-__TG_NT-TG_EE	0.0331165	0.21712	0.152526	52	0.879362	0.974036
P63280	WT_NT-WT_EE__-__TG_NT-TG_EE	1.65371	0.412383	4.01014	9	0.00306325	0.0862705
P63318	WT_NT-WT_EE__-__TG_NT-TG_EE	0.0172675	0.0822644	0.209902	522	0.833826	0.968791
P63321	WT_NT-WT_EE__-__TG_NT-TG_EE	-0.128302	0.192572	-0.666252	14	0.51608	0.874936
P63323	WT_NT-WT_EE__-__TG_NT-TG_EE	0.297406	0.228205	1.30324	87	0.195932	0.664841
P63325	WT_NT-WT_EE__-__TG_NT-TG_EE	-0.223935	0.200366	-1.11763	32	0.272045	0.744822
P63328	WT_NT-WT_EE__-__TG_NT-TG_EE	-0.0291072	0.0808207	-0.360145	264	0.719027	0.932863
P63330	WT_NT-WT_EE__-__TG_NT-TG_EE	0.00340069	0.0798794	0.0425728	136	0.966105	0.990711
P67778	WT_NT-WT_EE__-__TG_NT-TG_EE	0.0660679	0.0720429	0.917063	178	0.36035	0.806276
P67871	WT_NT-WT_EE__-__TG_NT-TG_EE	-0.217672	0.161911	-1.34439	66	0.183424	0.655313
P67984	WT_NT-WT_EE__-__TG_NT-TG_EE	0.0272562	0.135873	0.200601	33	0.842242	0.971564
P68037	WT_NT-WT_EE__-__TG_NT-TG_EE	-0.127959	0.138081	-0.926689	67	0.357414	0.803507
P68040	WT_NT-WT_EE__-__TG_NT-TG_EE	-0.042958	0.0988297	-0.434667	149	0.664433	0.919761
P68181	WT_NT-WT_EE__-__TG_NT-TG_EE	-0.288123	0.145867	-1.97525	35	0.0561678	0.405596
P68254	WT_NT-WT_EE__-__TG_NT-TG_EE	-0.101425	0.0891311	-1.13793	107	0.257692	0.732825
P68368	WT_NT-WT_EE__-__TG_NT-TG_EE	-0.200408	0.090002	-2.2267	106	0.0280822	0.299683
P68369	WT_NT-WT_EE__-__TG_NT-TG_EE	-0.0936709	0.196797	-0.475977	15	0.640949	0.912531
P68372	WT_NT-WT_EE__-__TG_NT-TG_EE	0.170201	0.183631	0.926869	15	0.368669	0.811351
P68404	WT_NT-WT_EE__-__TG_NT-TG_EE	0.0867298	0.100371	0.864091	167	0.388777	0.818017
P68433	WT_NT-WT_EE__-__TG_NT-TG_EE	-0.213006	0.549488	-0.387645	13	0.704551	0.927955
P68510	WT_NT-WT_EE__-__TG_NT-TG_EE	-0.115162	0.10681	-1.07819	119	0.283128	0.75362
P69566	WT_NT-WT_EE__-__TG_NT-TG_EE	-0.313799	0.402404	-0.779811	9	0.455519	0.846057
P70168	WT_NT-WT_EE__-__TG_NT-TG_EE	-0.0736999	0.0809358	-0.910598	342	0.363149	0.80729
P70175	WT_NT-WT_EE__-__TG_NT-TG_EE	0.0832647	0.111331	0.747903	115	0.456045	0.846428
P70188	WT_NT-WT_EE__-__TG_NT-TG_EE	0.0587046	0.732543	0.0801381	12	0.937448	0.98547
P70195	WT_NT-WT_EE__-__TG_NT-TG_EE	0.0920214	0.154331	0.596259	52	0.553589	0.886596
P70202	WT_NT-WT_EE__-__TG_NT-TG_EE	-0.0931552	0.134336	-0.69345	36	0.492477	0.873767
P70205	WT_NT-WT_EE__-__TG_NT-TG_EE	-0.179058	0.410316	-0.43639	12	0.670302	0.91989
P70206	WT_NT-WT_EE__-__TG_NT-TG_EE	-0.0240515	0.112131	-0.214495	48	0.83107	0.968325
P70232	WT_NT-WT_EE__-__TG_NT-TG_EE	-0.13742	0.13002	-1.05692	86	0.293509	0.764811
P70236	WT_NT-WT_EE__-__TG_NT-TG_EE	-0.0134827	0.177392	-0.0760052	10	0.940914	0.98547
P70290	WT_NT-WT_EE__-__TG_NT-TG_EE	0.287534	0.175961	1.63408	13	0.126215	0.570719
P70296	WT_NT-WT_EE__-__TG_NT-TG_EE	0.000917593	0.0863923	0.0106212	211	0.991536	0.999275
P70297	WT_NT-WT_EE__-__TG_NT-TG_EE	0.0326598	0.111412	0.293143	48	0.770677	0.956022
P70333	WT_NT-WT_EE__-__TG_NT-TG_EE	-0.155651	0.106785	-1.45761	49	0.151328	0.615527
P70336	WT_NT-WT_EE__-__TG_NT-TG_EE	0.0732057	0.0986429	0.742128	157	0.459119	0.849697
P70349	WT_NT-WT_EE__-__TG_NT-TG_EE	-0.174269	0.119011	-1.46432	53	0.149014	0.61091
P70362	WT_NT-WT_EE__-__TG_NT-TG_EE	0.0841872	0.15062	0.558938	16	0.583943	0.895764
P70372	WT_NT-WT_EE__-__TG_NT-TG_EE	-0.000449299	0.162312	-0.00276811	69	0.997799	0.9993
P70398	WT_NT-WT_EE__-__TG_NT-TG_EE	-0.31698	0.133429	-2.37565	153	0.0187564	0.231418
P70399	WT_NT-WT_EE__-__TG_NT-TG_EE	0.17622	0.535125	0.329306	15	0.746477	0.946444
P70404	WT_NT-WT_EE__-__TG_NT-TG_EE	0.0168755	0.0992344	0.170057	157	0.865184	0.973553
P70414	WT_NT-WT_EE__-__TG_NT-TG_EE	0.105716	0.0900524	1.17394	99	0.243236	0.716978
P70429	WT_NT-WT_EE__-__TG_NT-TG_EE	-0.159543	0.155253	-1.02763	11	0.32619	0.788632
P70441	WT_NT-WT_EE__-__TG_NT-TG_EE	0.0278099	0.138018	0.201495	90	0.840766	0.971387
P70663	WT_NT-WT_EE__-__TG_NT-TG_EE	-0.15802	0.154969	-1.01969	81	0.310912	0.775823
P70699	WT_NT-WT_EE__-__TG_NT-TG_EE	-0.147528	0.143118	-1.03081	12	0.322957	0.784015
P70704	WT_NT-WT_EE__-__TG_NT-TG_EE	-0.0718174	0.105283	-0.682133	142	0.496266	0.874116
P80313	WT_NT-WT_EE__-__TG_NT-TG_EE	0.0697195	0.107443	0.648901	186	0.517203	0.874936
P80314	WT_NT-WT_EE__-__TG_NT-TG_EE	-0.0390891	0.0686329	-0.569538	385	0.569323	0.892231
P80315	WT_NT-WT_EE__-__TG_NT-TG_EE	-0.0885012	0.0791431	-1.11824	275	0.264439	0.737841
P80316	WT_NT-WT_EE__-__TG_NT-TG_EE	0.188972	0.0972227	1.9437	284	0.0529188	0.395137
P80317	WT_NT-WT_EE__-__TG_NT-TG_EE	-0.123529	0.097915	-1.26159	193	0.208618	0.683349
P80318	WT_NT-WT_EE__-__TG_NT-TG_EE	0.0979092	0.0719348	1.36108	273	0.17461	0.646105
P83510	WT_NT-WT_EE__-__TG_NT-TG_EE	0.171797	0.318799	0.538888	18	0.596567	0.89669
P83887	WT_NT-WT_EE__-__TG_NT-TG_EE	-0.0267754	0.158742	-0.168672	6	0.871597	0.973553
P83940	WT_NT-WT_EE__-__TG_NT-TG_EE	0.0876092	0.0697744	1.25561	35	0.217577	0.687489
P84075	WT_NT-WT_EE__-__TG_NT-TG_EE	0.341324	0.0948835	3.59729	71	0.000590667	0.0263792
P84084	WT_NT-WT_EE__-__TG_NT-TG_EE	-0.16411	0.140521	-1.16787	52	0.248187	0.723244
P84086	WT_NT-WT_EE__-__TG_NT-TG_EE	0.00652445	0.102463	0.0636759	69	0.949412	0.98547
P84089	WT_NT-WT_EE__-__TG_NT-TG_EE	0.160601	0.125107	1.28371	51	0.205046	0.679448
P84091	WT_NT-WT_EE__-__TG_NT-TG_EE	-0.0714453	0.090956	-0.785493	339	0.432713	0.844247
P84096	WT_NT-WT_EE__-__TG_NT-TG_EE	-0.092998	0.131251	-0.708549	66	0.4811	0.866133
P84099	WT_NT-WT_EE__-__TG_NT-TG_EE	0.240717	0.116332	2.06923	36	0.0457607	0.364819
P84104	WT_NT-WT_EE__-__TG_NT-TG_EE	0.378082	0.14193	2.66386	17	0.0163623	0.21877
P84228	WT_NT-WT_EE__-__TG_NT-TG_EE	-0.515253	0.481517	-1.07006	15	0.301509	0.771537
P84244	WT_NT-WT_EE__-__TG_NT-TG_EE	-0.327844	0.423019	-0.77501	15	0.450379	0.845803
P85094	WT_NT-WT_EE__-__TG_NT-TG_EE	0.09725	0.400357	0.242908	17	0.810983	0.965002
P97300	WT_NT-WT_EE__-__TG_NT-TG_EE	-0.222201	0.107508	-2.06684	137	0.040632	0.345871
P97315	WT_NT-WT_EE__-__TG_NT-TG_EE	0.0297194	0.11552	0.257266	90	0.797561	0.96422
P97351	WT_NT-WT_EE__-__TG_NT-TG_EE	0.223145	0.107938	2.06735	82	0.0418551	0.34963
P97352	WT_NT-WT_EE__-__TG_NT-TG_EE	0.135277	0.0947269	1.42808	31	0.163267	0.629793
P97355	WT_NT-WT_EE__-__TG_NT-TG_EE	-0.00798591	0.198284	-0.040275	60	0.968008	0.990711
P97370	WT_NT-WT_EE__-__TG_NT-TG_EE	-0.250251	0.102998	-2.42967	70	0.0176812	0.221675
P97371	WT_NT-WT_EE__-__TG_NT-TG_EE	-0.101425	0.139962	-0.724663	23	0.475967	0.865246
P97372	WT_NT-WT_EE__-__TG_NT-TG_EE	0.228931	0.392471	0.583307	17	0.567345	0.892231
P97379	WT_NT-WT_EE__-__TG_NT-TG_EE	0.00232626	0.0925065	0.025147	85	0.979997	0.994313
P97384	WT_NT-WT_EE__-__TG_NT-TG_EE	0.0133158	0.162021	0.0821855	42	0.93489	0.98547
P97390	WT_NT-WT_EE__-__TG_NT-TG_EE	-0.0727739	0.517431	-0.140645	9	0.891248	0.976173
P97411	WT_NT-WT_EE__-__TG_NT-TG_EE	0.801527	0.511612	1.56667	10	0.148261	0.61074
P97427	WT_NT-WT_EE__-__TG_NT-TG_EE	-0.0603067	0.0587502	-1.02649	383	0.305307	0.77251
P97441	WT_NT-WT_EE__-__TG_NT-TG_EE	0.0676976	0.140329	0.482421	15	0.636471	0.911104
P97447	WT_NT-WT_EE__-__TG_NT-TG_EE	-0.079892	0.0572399	-1.39574	53	0.168613	0.636471
P97450	WT_NT-WT_EE__-__TG_NT-TG_EE	0.023426	0.150856	0.155287	80	0.876986	0.973553
P97461	WT_NT-WT_EE__-__TG_NT-TG_EE	0.459571	0.171383	2.68155	16	0.0163789	0.21877
P97492	WT_NT-WT_EE__-__TG_NT-TG_EE	0.220013	0.188378	1.16793	43	0.249269	0.723244
P97493	WT_NT-WT_EE__-__TG_NT-TG_EE	-0.136475	0.1921	-0.710437	18	0.486537	0.869391
P97494	WT_NT-WT_EE__-__TG_NT-TG_EE	-0.336849	0.252693	-1.33304	15	0.202413	0.67584
P97765	WT_NT-WT_EE__-__TG_NT-TG_EE	-0.101605	0.195612	-0.519421	17	0.610164	0.899244
P97797	WT_NT-WT_EE__-__TG_NT-TG_EE	-0.0853327	0.105028	-0.812472	105	0.418359	0.833459
P97798	WT_NT-WT_EE__-__TG_NT-TG_EE	0.386191	0.323678	1.19313	13	0.254139	0.729206
P97807	WT_NT-WT_EE__-__TG_NT-TG_EE	0.11779	0.0682453	1.72598	198	0.0859107	0.493778
P97822	WT_NT-WT_EE__-__TG_NT-TG_EE	-0.47347	0.180425	-2.62419	14	0.0200118	0.238943
P97823	WT_NT-WT_EE__-__TG_NT-TG_EE	0.122695	0.377788	0.324773	18	0.749097	0.946966
P97825	WT_NT-WT_EE__-__TG_NT-TG_EE	0.257102	0.167761	1.53255	49	0.131818	0.578469
P97855	WT_NT-WT_EE__-__TG_NT-TG_EE	0.43491	0.0766226	5.676	9	0.000303402	0.0163774
P98086	WT_NT-WT_EE__-__TG_NT-TG_EE	-0.949728	0.50783	-1.87017	12	0.0860431	0.493778
P98192	WT_NT-WT_EE__-__TG_NT-TG_EE	-0.547989	0.430493	-1.27294	8	0.238785	0.708696
P99024	WT_NT-WT_EE__-__TG_NT-TG_EE	1.1585	0.171995	6.73563	53	1.20118e-08	6.2245e-06
P99026	WT_NT-WT_EE__-__TG_NT-TG_EE	-0.214846	0.143193	-1.50039	49	0.139929	0.59305
P99027	WT_NT-WT_EE__-__TG_NT-TG_EE	0.373949	0.21349	1.7516	47	0.0863661	0.493778
P99028	WT_NT-WT_EE__-__TG_NT-TG_EE	-0.192225	0.104835	-1.83361	35	0.0752279	0.465192
P99029	WT_NT-WT_EE__-__TG_NT-TG_EE	0.151756	0.0838706	1.80941	161	0.0722525	0.453284
Q00493	WT_NT-WT_EE__-__TG_NT-TG_EE	-0.15937	0.128211	-1.24303	147	0.215835	0.687489
Q00612	WT_NT-WT_EE__-__TG_NT-TG_EE	0.300066	0.168769	1.77796	38	0.0834131	0.493557
Q00623	WT_NT-WT_EE__-__TG_NT-TG_EE	-0.388233	0.100977	-3.84476	101	0.000211252	0.0133501
Q00896	WT_NT-WT_EE__-__TG_NT-TG_EE	-1.57394	0.813327	-1.93519	15	0.0720512	0.453118
Q00898	WT_NT-WT_EE__-__TG_NT-TG_EE	-0.537653	0.191052	-2.81417	12	0.0156281	0.21877
Q00915	WT_NT-WT_EE__-__TG_NT-TG_EE	-0.318413	0.417343	-0.762952	10	0.46311	0.853334
Q00PI9	WT_NT-WT_EE__-__TG_NT-TG_EE	0.0917625	0.0983956	0.932587	94	0.353422	0.801153
Q01063	WT_NT-WT_EE__-__TG_NT-TG_EE	-0.720547	0.483409	-1.49055	11	0.164186	0.629793
Q01065	WT_NT-WT_EE__-__TG_NT-TG_EE	-0.28683	0.183981	-1.55902	14	0.141306	0.595324
Q01097	WT_NT-WT_EE__-__TG_NT-TG_EE	-0.136025	0.16077	-0.846083	39	0.402668	0.829342
Q01405	WT_NT-WT_EE__-__TG_NT-TG_EE	0.127977	0.145534	0.879358	99	0.381337	0.817421
Q01730	WT_NT-WT_EE__-__TG_NT-TG_EE	0.0181476	0.347992	0.0521495	12	0.959268	0.98983
Q01768	WT_NT-WT_EE__-__TG_NT-TG_EE	-0.126094	0.0976399	-1.29142	18	0.212895	0.684381
Q01853	WT_NT-WT_EE__-__TG_NT-TG_EE	-0.0327826	0.0586343	-0.559103	629	0.57629	0.895722
Q02053	WT_NT-WT_EE__-__TG_NT-TG_EE	-0.0350661	0.0716094	-0.489685	527	0.62456	0.906575
Q02248	WT_NT-WT_EE__-__TG_NT-TG_EE	0.0759322	0.0804472	0.943877	265	0.346092	0.794516
Q02357	WT_NT-WT_EE__-__TG_NT-TG_EE	0.219656	0.205203	1.07043	9	0.31229	0.775823
Q02819	WT_NT-WT_EE__-__TG_NT-TG_EE	0.26735	0.189633	1.40983	29	0.169224	0.636494
Q03137	WT_NT-WT_EE__-__TG_NT-TG_EE	-0.0152552	0.13173	-0.115806	65	0.908163	0.980158
Q03141	WT_NT-WT_EE__-__TG_NT-TG_EE	-0.567451	0.391124	-1.45082	10	0.177464	0.64762
Q03157	WT_NT-WT_EE__-__TG_NT-TG_EE	-0.427721	0.328674	-1.30135	15	0.212772	0.684381
Q03173	WT_NT-WT_EE__-__TG_NT-TG_EE	-0.279214	0.219572	-1.27163	29	0.213609	0.684976
Q03265	WT_NT-WT_EE__-__TG_NT-TG_EE	-0.0579622	0.0862768	-0.671816	442	0.502052	0.874792
Q03517	WT_NT-WT_EE__-__TG_NT-TG_EE	-0.123563	0.259242	-0.476633	43	0.636037	0.911104
Q03734	WT_NT-WT_EE__-__TG_NT-TG_EE	0.151138	0.806509	0.187398	14	0.854038	0.973288
Q03958	WT_NT-WT_EE__-__TG_NT-TG_EE	-0.0409177	0.28871	-0.141726	13	0.889469	0.976173
Q04447	WT_NT-WT_EE__-__TG_NT-TG_EE	-0.0752716	0.0555788	-1.35432	316	0.176601	0.64762
Q04690	WT_NT-WT_EE__-__TG_NT-TG_EE	-0.30219	0.185559	-1.62854	12	0.129364	0.576537
Q04750	WT_NT-WT_EE__-__TG_NT-TG_EE	-0.462388	0.471607	-0.980452	15	0.342413	0.794516
Q05512	WT_NT-WT_EE__-__TG_NT-TG_EE	-0.0882498	0.123455	-0.714831	61	0.47744	0.866133
Q05816	WT_NT-WT_EE__-__TG_NT-TG_EE	0.10167	0.0835379	1.21705	107	0.226262	0.695912
Q05920	WT_NT-WT_EE__-__TG_NT-TG_EE	0.0958187	0.0840901	1.13948	238	0.25565	0.731114
Q05A62	WT_NT-WT_EE__-__TG_NT-TG_EE	-0.0472322	0.237398	-0.198958	11	0.845925	0.971564
Q05D44	WT_NT-WT_EE__-__TG_NT-TG_EE	0.0416525	0.535553	0.0777747	15	0.939035	0.98547
Q06138	WT_NT-WT_EE__-__TG_NT-TG_EE	0.0897133	0.149138	0.601546	68	0.549477	0.885179
Q06185	WT_NT-WT_EE__-__TG_NT-TG_EE	0.0254381	0.0727729	0.349555	48	0.728202	0.937293
Q06335	WT_NT-WT_EE__-__TG_NT-TG_EE	0.12827	0.209691	0.611709	26	0.546042	0.884608
Q06890	WT_NT-WT_EE__-__TG_NT-TG_EE	0.113068	0.205909	0.549115	68	0.584725	0.895764
Q07076	WT_NT-WT_EE__-__TG_NT-TG_EE	-0.122048	0.105423	-1.1577	93	0.24995	0.723629
Q07813	WT_NT-WT_EE__-__TG_NT-TG_EE	0.335434	0.141944	2.36314	15	0.0320484	0.314761
Q08331	WT_NT-WT_EE__-__TG_NT-TG_EE	0.051891	0.0636171	0.815677	66	0.417619	0.833459
Q08460	WT_NT-WT_EE__-__TG_NT-TG_EE	0.223433	0.234295	0.95364	33	0.347199	0.796101
Q08642	WT_NT-WT_EE__-__TG_NT-TG_EE	0.25799	0.127786	2.01892	63	0.0477556	0.373821
Q0GNC1	WT_NT-WT_EE__-__TG_NT-TG_EE	0.130268	0.322109	0.404421	12	0.693019	0.927895
Q0KL02	WT_NT-WT_EE__-__TG_NT-TG_EE	-0.176681	0.111287	-1.58762	53	0.118321	0.555381
Q0VBF8	WT_NT-WT_EE__-__TG_NT-TG_EE	-0.140892	0.22438	-0.627919	12	0.541823	0.883488
Q0VE82	WT_NT-WT_EE__-__TG_NT-TG_EE	-0.000417945	0.143998	-0.00290244	30	0.997703	0.9993
Q0VGY8	WT_NT-WT_EE__-__TG_NT-TG_EE	0.176581	0.608704	0.290094	11	0.77714	0.958843
Q11011	WT_NT-WT_EE__-__TG_NT-TG_EE	0.0135402	0.0740276	0.182908	411	0.854961	0.973288
Q11136	WT_NT-WT_EE__-__TG_NT-TG_EE	0.461207	0.228315	2.02005	13	0.0644799	0.433941
Q148V7	WT_NT-WT_EE__-__TG_NT-TG_EE	-0.363873	0.126254	-2.88206	112	0.00473695	0.114705
Q14BB9	WT_NT-WT_EE__-__TG_NT-TG_EE	0.162393	0.0619357	2.62196	13	0.0211073	0.246346
Q14BI2	WT_NT-WT_EE__-__TG_NT-TG_EE	0.458087	0.22696	2.01836	46	0.0494065	0.37801
Q14C51	WT_NT-WT_EE__-__TG_NT-TG_EE	-0.250572	0.403077	-0.621647	13	0.544922	0.884507
Q2M3X8	WT_NT-WT_EE__-__TG_NT-TG_EE	-0.259186	0.169248	-1.5314	28	0.136893	0.587235
Q2NL51	WT_NT-WT_EE__-__TG_NT-TG_EE	0.242007	0.163546	1.47975	15	0.159635	0.62505
Q2PFD7	WT_NT-WT_EE__-__TG_NT-TG_EE	0.187536	0.112551	1.66622	121	0.0982561	0.510184
Q2TPA8	WT_NT-WT_EE__-__TG_NT-TG_EE	-0.0589541	0.124794	-0.472411	17	0.642641	0.912531
Q3B7Z2	WT_NT-WT_EE__-__TG_NT-TG_EE	-0.0254804	0.154291	-0.165145	62	0.869367	0.973553
Q3KNM2	WT_NT-WT_EE__-__TG_NT-TG_EE	0.0662807	0.156616	0.423206	11	0.6803	0.924795
Q3TBL6	WT_NT-WT_EE__-__TG_NT-TG_EE	0.726759	0.232563	3.12499	15	0.00695293	0.141024
Q3TC72	WT_NT-WT_EE__-__TG_NT-TG_EE	-0.475365	0.180368	-2.63553	83	0.0100229	0.169734
Q3TCH7	WT_NT-WT_EE__-__TG_NT-TG_EE	-0.708134	0.327251	-2.16389	15	0.0470193	0.370294
Q3TCJ1	WT_NT-WT_EE__-__TG_NT-TG_EE	0.279392	0.192285	1.45301	11	0.174146	0.646105
Q3TDD9	WT_NT-WT_EE__-__TG_NT-TG_EE	0.138889	0.130943	1.06068	15	0.305615	0.772534
Q3TDK6	WT_NT-WT_EE__-__TG_NT-TG_EE	-0.0627009	0.14035	-0.446746	79	0.656281	0.916662
Q3TDN2	WT_NT-WT_EE__-__TG_NT-TG_EE	0.304731	0.20852	1.4614	15	0.164536	0.629793
Q3TDQ1	WT_NT-WT_EE__-__TG_NT-TG_EE	0.337161	0.272351	1.23797	12	0.239403	0.709194
Q3TEA8	WT_NT-WT_EE__-__TG_NT-TG_EE	-0.262294	0.120561	-2.17562	16	0.0449169	0.360028
Q3TES0	WT_NT-WT_EE__-__TG_NT-TG_EE	-0.0490345	0.354499	-0.138321	10	0.892733	0.976173
Q3THE2	WT_NT-WT_EE__-__TG_NT-TG_EE	-0.139946	0.251583	-0.556261	14	0.586814	0.895764
Q3THK7	WT_NT-WT_EE__-__TG_NT-TG_EE	-0.0373918	0.138411	-0.270151	95	0.78763	0.963319
Q3THS6	WT_NT-WT_EE__-__TG_NT-TG_EE	-0.399959	0.208124	-1.92173	33	0.06331	0.431674
Q3TLH4	WT_NT-WT_EE__-__TG_NT-TG_EE	-0.00709063	0.27951	-0.025368	15	0.980096	0.994313
Q3TMH2	WT_NT-WT_EE__-__TG_NT-TG_EE	-0.161395	0.142229	-1.13476	44	0.26262	0.737138
Q3TPX4	WT_NT-WT_EE__-__TG_NT-TG_EE	-0.449502	0.36874	-1.21902	12	0.246257	0.721778
Q3TVA9	WT_NT-WT_EE__-__TG_NT-TG_EE	-0.767928	0.661123	-1.16155	15	0.263569	0.73748
Q3TWI9	WT_NT-WT_EE__-__TG_NT-TG_EE	0.0916714	0.459045	0.1997	15	0.844397	0.971564
Q3TXS7	WT_NT-WT_EE__-__TG_NT-TG_EE	-0.151962	0.119703	-1.26948	149	0.206248	0.679448
Q3TXX4	WT_NT-WT_EE__-__TG_NT-TG_EE	-0.193585	0.117532	-1.64708	67	0.104224	0.516516
Q3TY60	WT_NT-WT_EE__-__TG_NT-TG_EE	-0.0410954	0.152557	-0.269377	17	0.790882	0.96422
Q3TYX3	WT_NT-WT_EE__-__TG_NT-TG_EE	-1.38141	0.571128	-2.41874	9	0.0386906	0.342049
Q3U0V1	WT_NT-WT_EE__-__TG_NT-TG_EE	-0.0458016	0.134339	-0.340942	91	0.733933	0.942797
Q3U1J4	WT_NT-WT_EE__-__TG_NT-TG_EE	-0.0186343	0.107948	-0.172623	115	0.863251	0.973553
Q3U5Q7	WT_NT-WT_EE__-__TG_NT-TG_EE	-0.00504447	0.353155	-0.014284	9	0.988915	0.99855
Q3UEB3	WT_NT-WT_EE__-__TG_NT-TG_EE	0.599924	0.730257	0.821524	12	0.427369	0.839398
Q3UGC7	WT_NT-WT_EE__-__TG_NT-TG_EE	-0.13857	0.188241	-0.73613	25	0.468503	0.859696
Q3UGR5	WT_NT-WT_EE__-__TG_NT-TG_EE	-0.239189	0.0753337	-3.17506	71	0.00221629	0.0700295
Q3UGS4	WT_NT-WT_EE__-__TG_NT-TG_EE	0.390362	0.474457	0.822757	12	0.426694	0.839398
Q3UH60	WT_NT-WT_EE__-__TG_NT-TG_EE	-0.0225908	0.315229	-0.0716648	10	0.944282	0.98547
Q3UH66	WT_NT-WT_EE__-__TG_NT-TG_EE	0.091264	0.168735	0.540872	32	0.592341	0.896469
Q3UH99	WT_NT-WT_EE__-__TG_NT-TG_EE	-0.0429144	0.25495	-0.168325	11	0.869383	0.973553
Q3UHB1	WT_NT-WT_EE__-__TG_NT-TG_EE	-0.0483796	0.112634	-0.429528	200	0.668002	0.91989
Q3UHB8	WT_NT-WT_EE__-__TG_NT-TG_EE	-0.347715	0.235554	-1.47616	13	0.163709	0.629793
Q3UHD6	WT_NT-WT_EE__-__TG_NT-TG_EE	-0.0688756	0.217844	-0.31617	9	0.759083	0.953361
Q3UHD9	WT_NT-WT_EE__-__TG_NT-TG_EE	0.232373	0.130354	1.78263	109	0.0774309	0.474287
Q3UHJ0	WT_NT-WT_EE__-__TG_NT-TG_EE	-0.109911	0.0659984	-1.66536	407	0.0966096	0.506807
Q3UHK1	WT_NT-WT_EE__-__TG_NT-TG_EE	0.788639	0.0545317	14.462	11	1.67295e-08	7.22435e-06
Q3UHL1	WT_NT-WT_EE__-__TG_NT-TG_EE	-0.0495851	0.0747953	-0.662944	277	0.507918	0.874936
Q3UHR0	WT_NT-WT_EE__-__TG_NT-TG_EE	0.453546	0.38977	1.16363	8	0.278105	0.748948
Q3UHX2	WT_NT-WT_EE__-__TG_NT-TG_EE	-0.136854	0.195838	-0.69881	36	0.489161	0.870478
Q3UI43	WT_NT-WT_EE__-__TG_NT-TG_EE	0.276594	0.271406	1.01912	9	0.334759	0.790666
Q3UIU2	WT_NT-WT_EE__-__TG_NT-TG_EE	0.0819431	0.221617	0.369751	34	0.713861	0.931556
Q3UJD6	WT_NT-WT_EE__-__TG_NT-TG_EE	0.25406	0.291343	0.872031	12	0.400303	0.828423
Q3ULD5	WT_NT-WT_EE__-__TG_NT-TG_EE	0.200775	0.153236	1.31024	74	0.194168	0.664841
Q3ULJ0	WT_NT-WT_EE__-__TG_NT-TG_EE	0.169352	0.126696	1.33668	98	0.184424	0.656019
Q3UM45	WT_NT-WT_EE__-__TG_NT-TG_EE	-0.0416848	0.107833	-0.386567	236	0.699425	0.927895
Q3UMR5	WT_NT-WT_EE__-__TG_NT-TG_EE	-0.0661937	0.11645	-0.568432	85	0.57124	0.892231
Q3UN04	WT_NT-WT_EE__-__TG_NT-TG_EE	0.0589357	0.252623	0.233295	13	0.819166	0.966071
Q3UNH4	WT_NT-WT_EE__-__TG_NT-TG_EE	-0.0114052	0.116062	-0.0982684	128	0.921873	0.984924
Q3UPH1	WT_NT-WT_EE__-__TG_NT-TG_EE	-0.343316	0.409282	-0.838825	13	0.416726	0.833459
Q3UPL0	WT_NT-WT_EE__-__TG_NT-TG_EE	0.0844431	0.120413	0.701277	157	0.484168	0.866353
Q3UQ44	WT_NT-WT_EE__-__TG_NT-TG_EE	-0.598508	0.14142	-4.23214	64	7.53451e-05	0.00750843
Q3UQ84	WT_NT-WT_EE__-__TG_NT-TG_EE	-0.123641	0.421136	-0.29359	14	0.773378	0.956255
Q3URS9	WT_NT-WT_EE__-__TG_NT-TG_EE	0.314927	0.373669	0.842797	13	0.41458	0.833459
Q3USB7	WT_NT-WT_EE__-__TG_NT-TG_EE	0.264263	0.206412	1.28027	11	0.226788	0.696024
Q3UTH8	WT_NT-WT_EE__-__TG_NT-TG_EE	-0.575543	0.287731	-2.00028	15	0.0639114	0.433941
Q3UTQ8	WT_NT-WT_EE__-__TG_NT-TG_EE	0.107909	0.388131	0.278022	15	0.784791	0.96125
Q3UUG6	WT_NT-WT_EE__-__TG_NT-TG_EE	-0.156016	0.219224	-0.711674	41	0.480697	0.866133
Q3UUI3	WT_NT-WT_EE__-__TG_NT-TG_EE	-0.345099	0.143014	-2.41304	34	0.0213591	0.247059
Q3UVX5	WT_NT-WT_EE__-__TG_NT-TG_EE	-0.125067	0.138829	-0.900871	56	0.371515	0.813895
Q3UX10	WT_NT-WT_EE__-__TG_NT-TG_EE	-0.0521203	0.42986	-0.121249	13	0.905348	0.979278
Q3UYC0	WT_NT-WT_EE__-__TG_NT-TG_EE	-0.132671	0.144514	-0.918047	71	0.361702	0.80729
Q3UYG8	WT_NT-WT_EE__-__TG_NT-TG_EE	0.325163	0.441863	0.73589	12	0.475937	0.865246
Q3V1L4	WT_NT-WT_EE__-__TG_NT-TG_EE	-0.344467	0.198864	-1.73217	17	0.101346	0.514017
Q3V3V9	WT_NT-WT_EE__-__TG_NT-TG_EE	0.0374171	0.230485	0.162341	11	0.873981	0.973553
Q4ACU6	WT_NT-WT_EE__-__TG_NT-TG_EE	-0.686253	0.0902689	-7.60232	14	2.46651e-06	0.00053256
Q4JIM5	WT_NT-WT_EE__-__TG_NT-TG_EE	0.482278	0.336294	1.43409	11	0.179356	0.652387
Q4KML4	WT_NT-WT_EE__-__TG_NT-TG_EE	-0.0692272	0.104604	-0.661805	17	0.516967	0.874936
Q4KMM3	WT_NT-WT_EE__-__TG_NT-TG_EE	0.0707935	0.0799345	0.885643	418	0.376319	0.817421
Q4KUS2	WT_NT-WT_EE__-__TG_NT-TG_EE	-0.222974	0.157441	-1.41624	90	0.160157	0.62505
Q4V9Z5	WT_NT-WT_EE__-__TG_NT-TG_EE	0.0742289	0.10921	0.679689	16	0.506417	0.874936
Q4VAA2	WT_NT-WT_EE__-__TG_NT-TG_EE	0.427948	0.186901	2.2897	60	0.0255713	0.282671
Q4VAE3	WT_NT-WT_EE__-__TG_NT-TG_EE	-0.234366	0.303858	-0.771301	15	0.452508	0.845803
Q501J6	WT_NT-WT_EE__-__TG_NT-TG_EE	-0.188846	0.210043	-0.899082	17	0.381168	0.817421
Q505D7	WT_NT-WT_EE__-__TG_NT-TG_EE	0.233691	0.504287	0.463408	17	0.64895	0.915312
Q505F5	WT_NT-WT_EE__-__TG_NT-TG_EE	0.0633345	0.160412	0.394824	28	0.695965	0.927895
Q52KR3	WT_NT-WT_EE__-__TG_NT-TG_EE	0.153396	0.720637	0.212862	9	0.836178	0.969368
Q569Z6	WT_NT-WT_EE__-__TG_NT-TG_EE	0.104405	0.319286	0.326997	14	0.748508	0.946965
Q56A07	WT_NT-WT_EE__-__TG_NT-TG_EE	0.0561709	0.15048	0.373279	65	0.710156	0.929771
Q58A65	WT_NT-WT_EE__-__TG_NT-TG_EE	-0.105201	0.311086	-0.338172	10	0.742226	0.944552
Q59J78	WT_NT-WT_EE__-__TG_NT-TG_EE	-0.00141206	0.184522	-0.00765253	15	0.993995	0.999275
Q5DQR4	WT_NT-WT_EE__-__TG_NT-TG_EE	0.175317	0.121391	1.44424	95	0.151963	0.616174
Q5DTL9	WT_NT-WT_EE__-__TG_NT-TG_EE	0.13418	0.100955	1.3291	46	0.190369	0.659428
Q5DU25	WT_NT-WT_EE__-__TG_NT-TG_EE	0.649755	0.192272	3.37936	26	0.00230144	0.0713008
Q5EBJ4	WT_NT-WT_EE__-__TG_NT-TG_EE	0.588276	0.177357	3.31691	27	0.00260669	0.0785341
Q5F285	WT_NT-WT_EE__-__TG_NT-TG_EE	0.370519	0.411484	0.900446	13	0.38426	0.817421
Q5FWK3	WT_NT-WT_EE__-__TG_NT-TG_EE	-0.136658	0.126875	-1.0771	91	0.284281	0.753912
Q5HZI2	WT_NT-WT_EE__-__TG_NT-TG_EE	-0.6285	0.620957	-1.01215	9	0.337903	0.79286
Q5M8N0	WT_NT-WT_EE__-__TG_NT-TG_EE	0.113931	0.238435	0.477829	52	0.634774	0.910687
Q5PR73	WT_NT-WT_EE__-__TG_NT-TG_EE	-0.00572291	0.0891564	-0.0641895	66	0.949013	0.98547
Q5RJI5	WT_NT-WT_EE__-__TG_NT-TG_EE	0.0936879	0.19289	0.485708	75	0.628591	0.908861
Q5SP85	WT_NT-WT_EE__-__TG_NT-TG_EE	0.854883	0.459341	1.86111	15	0.0824433	0.492755
Q5SQX6	WT_NT-WT_EE__-__TG_NT-TG_EE	-0.0745951	0.100902	-0.739285	269	0.460378	0.85078
Q5SRX1	WT_NT-WT_EE__-__TG_NT-TG_EE	-0.11184	0.0934675	-1.19657	123	0.233777	0.702688
Q5SSL4	WT_NT-WT_EE__-__TG_NT-TG_EE	-0.056581	0.122376	-0.462354	110	0.644741	0.913353
Q5SSM3	WT_NT-WT_EE__-__TG_NT-TG_EE	0.142061	0.171961	0.826123	25	0.416549	0.833459
Q5SUF2	WT_NT-WT_EE__-__TG_NT-TG_EE	-0.176444	0.287725	-0.61324	14	0.549552	0.885179
Q5SUR0	WT_NT-WT_EE__-__TG_NT-TG_EE	0.232805	0.15403	1.51142	9	0.164968	0.629793
Q5SV85	WT_NT-WT_EE__-__TG_NT-TG_EE	0.156425	0.360043	0.434462	11	0.672352	0.920193
Q5SVL6	WT_NT-WT_EE__-__TG_NT-TG_EE	-0.0574921	0.262771	-0.218792	28	0.828399	0.968325
Q5SW19	WT_NT-WT_EE__-__TG_NT-TG_EE	-0.0397399	0.249553	-0.159244	15	0.875601	0.973553
Q5SXY1	WT_NT-WT_EE__-__TG_NT-TG_EE	1.09304	0.300195	3.64109	10	0.00452859	0.111748
Q5U3K5	WT_NT-WT_EE__-__TG_NT-TG_EE	-0.0301446	0.138546	-0.217578	31	0.829184	0.968325
Q5U458	WT_NT-WT_EE__-__TG_NT-TG_EE	-0.208277	0.176165	-1.18228	29	0.246697	0.721912
Q5U4E0	WT_NT-WT_EE__-__TG_NT-TG_EE	0.0739985	0.226984	0.326008	14	0.74924	0.946966
Q5XG69	WT_NT-WT_EE__-__TG_NT-TG_EE	0.0800913	0.209188	0.382867	24	0.705188	0.927955
Q5XJY5	WT_NT-WT_EE__-__TG_NT-TG_EE	-0.125476	0.115636	-1.0851	48	0.283298	0.75362
Q60597	WT_NT-WT_EE__-__TG_NT-TG_EE	0.0131605	0.07182	0.183243	529	0.854678	0.973288
Q60598	WT_NT-WT_EE__-__TG_NT-TG_EE	0.0167148	0.101212	0.165147	151	0.869049	0.973553
Q60605	WT_NT-WT_EE__-__TG_NT-TG_EE	0.060731	0.104511	0.581098	90	0.562627	0.892146
Q60625	WT_NT-WT_EE__-__TG_NT-TG_EE	-0.103996	0.0878146	-1.18427	195	0.237748	0.70714
Q60631	WT_NT-WT_EE__-__TG_NT-TG_EE	-0.043893	0.132439	-0.331421	151	0.740786	0.944552
Q60634	WT_NT-WT_EE__-__TG_NT-TG_EE	0.00572563	0.141025	0.0406	84	0.967711	0.990711
Q60668	WT_NT-WT_EE__-__TG_NT-TG_EE	0.0402113	0.103413	0.388841	105	0.698181	0.927895
Q60676	WT_NT-WT_EE__-__TG_NT-TG_EE	-0.146882	0.136117	-1.07909	108	0.282953	0.75362
Q60692	WT_NT-WT_EE__-__TG_NT-TG_EE	0.113047	0.195549	0.578099	66	0.565164	0.892231
Q60714	WT_NT-WT_EE__-__TG_NT-TG_EE	0.100782	0.409781	0.245942	8	0.81192	0.965002
Q60737	WT_NT-WT_EE__-__TG_NT-TG_EE	0.114337	0.114722	0.996642	161	0.320434	0.781898
Q60738	WT_NT-WT_EE__-__TG_NT-TG_EE	-0.497214	0.381509	-1.30328	9	0.224831	0.69515
Q60749	WT_NT-WT_EE__-__TG_NT-TG_EE	-0.0981045	0.240807	-0.407399	17	0.688799	0.927895
Q60759	WT_NT-WT_EE__-__TG_NT-TG_EE	0.288022	0.318724	0.903672	12	0.383952	0.817421
Q60771	WT_NT-WT_EE__-__TG_NT-TG_EE	-0.123691	0.224722	-0.550417	36	0.585433	0.895764
Q60780	WT_NT-WT_EE__-__TG_NT-TG_EE	-0.206026	0.218306	-0.943747	35	0.351768	0.79922
Q60817	WT_NT-WT_EE__-__TG_NT-TG_EE	-0.0856233	0.198787	-0.430728	36	0.669234	0.91989
Q60829	WT_NT-WT_EE__-__TG_NT-TG_EE	0.0142561	0.153953	0.0926004	47	0.926615	0.98547
Q60854	WT_NT-WT_EE__-__TG_NT-TG_EE	0.070437	0.269951	0.260925	43	0.795396	0.96422
Q60864	WT_NT-WT_EE__-__TG_NT-TG_EE	-0.0225731	0.08513	-0.26516	287	0.791076	0.96422
Q60865	WT_NT-WT_EE__-__TG_NT-TG_EE	0.154708	0.143615	1.07724	45	0.287116	0.756013
Q60870	WT_NT-WT_EE__-__TG_NT-TG_EE	0.58216	0.328717	1.77101	15	0.0968714	0.506807
Q60875	WT_NT-WT_EE__-__TG_NT-TG_EE	-0.192983	0.156202	-1.23547	47	0.222797	0.693932
Q60899	WT_NT-WT_EE__-__TG_NT-TG_EE	0.327166	0.414973	0.788401	13	0.444602	0.845803
Q60900	WT_NT-WT_EE__-__TG_NT-TG_EE	-0.0496184	0.208161	-0.238365	16	0.814624	0.965594
Q60902	WT_NT-WT_EE__-__TG_NT-TG_EE	-0.0310361	0.13576	-0.22861	49	0.820124	0.966761
Q60930	WT_NT-WT_EE__-__TG_NT-TG_EE	-0.0121329	0.0830601	-0.146074	150	0.884059	0.976173
Q60931	WT_NT-WT_EE__-__TG_NT-TG_EE	-0.0421767	0.0791875	-0.532618	105	0.595423	0.89669
Q60932	WT_NT-WT_EE__-__TG_NT-TG_EE	-0.112822	0.0790831	-1.42663	193	0.155303	0.61906
Q60960	WT_NT-WT_EE__-__TG_NT-TG_EE	0.0771071	0.16251	0.474475	18	0.640866	0.912531
Q60972	WT_NT-WT_EE__-__TG_NT-TG_EE	-0.220856	0.243654	-0.906432	14	0.380044	0.817421
Q60973	WT_NT-WT_EE__-__TG_NT-TG_EE	-0.517941	0.20215	-2.56216	26	0.0165444	0.219177
Q60996	WT_NT-WT_EE__-__TG_NT-TG_EE	0.169551	0.164868	1.02841	62	0.307755	0.774318
Q61016	WT_NT-WT_EE__-__TG_NT-TG_EE	-0.0339874	0.243139	-0.139786	12	0.891148	0.976173
Q61024	WT_NT-WT_EE__-__TG_NT-TG_EE	-0.227082	0.243925	-0.930948	15	0.366622	0.811203
Q61029	WT_NT-WT_EE__-__TG_NT-TG_EE	0.461304	0.414029	1.11418	9	0.294069	0.764994
Q61035	WT_NT-WT_EE__-__TG_NT-TG_EE	-0.302018	0.128696	-2.34676	46	0.0232994	0.26305
Q61036	WT_NT-WT_EE__-__TG_NT-TG_EE	0.0805172	0.187086	0.430375	17	0.672329	0.920193
Q61074	WT_NT-WT_EE__-__TG_NT-TG_EE	-0.160144	0.296028	-0.540975	12	0.598424	0.897089
Q61081	WT_NT-WT_EE__-__TG_NT-TG_EE	-0.0310217	0.123076	-0.252054	69	0.801749	0.964489
Q61097	WT_NT-WT_EE__-__TG_NT-TG_EE	0.200908	0.249712	0.80456	15	0.433641	0.844709
Q61102	WT_NT-WT_EE__-__TG_NT-TG_EE	0.0868474	0.137636	0.630995	59	0.530481	0.880593
Q61137	WT_NT-WT_EE__-__TG_NT-TG_EE	0.0663143	0.138843	0.477622	64	0.634547	0.910687
Q61151	WT_NT-WT_EE__-__TG_NT-TG_EE	0.0622913	0.11524	0.540536	119	0.589838	0.895764
Q61165	WT_NT-WT_EE__-__TG_NT-TG_EE	0.306029	0.395668	0.773448	14	0.45212	0.845803
Q61166	WT_NT-WT_EE__-__TG_NT-TG_EE	0.0927487	0.140262	0.661251	99	0.509987	0.874936
Q61171	WT_NT-WT_EE__-__TG_NT-TG_EE	-0.20575	0.0796747	-2.58238	161	0.0107023	0.172235
Q61187	WT_NT-WT_EE__-__TG_NT-TG_EE	0.125952	0.180598	0.697416	16	0.495553	0.874116
Q61189	WT_NT-WT_EE__-__TG_NT-TG_EE	0.0103417	0.338004	0.0305963	12	0.976095	0.994128
Q61191	WT_NT-WT_EE__-__TG_NT-TG_EE	0.186746	0.826194	0.226032	13	0.824692	0.968325
Q61205	WT_NT-WT_EE__-__TG_NT-TG_EE	0.0355014	0.126913	0.279731	29	0.781669	0.960501
Q61206	WT_NT-WT_EE__-__TG_NT-TG_EE	-0.27177	0.0840166	-3.23471	108	0.00161614	0.0565868
Q61207	WT_NT-WT_EE__-__TG_NT-TG_EE	-0.00842053	0.0987244	-0.0852932	161	0.932134	0.98547
Q61234	WT_NT-WT_EE__-__TG_NT-TG_EE	-0.30588	0.218425	-1.40039	23	0.174742	0.646105
Q61239	WT_NT-WT_EE__-__TG_NT-TG_EE	-0.318751	0.294123	-1.08373	6	0.3201	0.781898
Q61282	WT_NT-WT_EE__-__TG_NT-TG_EE	0.190982	0.235343	0.811505	9	0.43801	0.845803
Q61290	WT_NT-WT_EE__-__TG_NT-TG_EE	-0.248913	0.242581	-1.0261	24	0.315075	0.777485
Q61301	WT_NT-WT_EE__-__TG_NT-TG_EE	-0.137918	0.0990446	-1.39248	244	0.165044	0.629793
Q61316	WT_NT-WT_EE__-__TG_NT-TG_EE	0.017125	0.0622777	0.274978	448	0.78346	0.960571
Q61330	WT_NT-WT_EE__-__TG_NT-TG_EE	-0.872268	0.411464	-2.11992	10	0.0600321	0.418392
Q61335	WT_NT-WT_EE__-__TG_NT-TG_EE	0.27962	0.401203	0.696953	12	0.499112	0.87451
Q61361	WT_NT-WT_EE__-__TG_NT-TG_EE	-0.0872322	0.0731266	-1.19289	341	0.233741	0.702688
Q61387	WT_NT-WT_EE__-__TG_NT-TG_EE	0.598834	0.14439	4.14734	42	0.000159958	0.0128338
Q61411	WT_NT-WT_EE__-__TG_NT-TG_EE	-0.6538	0.174195	-3.75326	18	0.00145534	0.0516547
Q61425	WT_NT-WT_EE__-__TG_NT-TG_EE	-0.174428	0.117232	-1.48789	85	0.14048	0.59305
Q61481	WT_NT-WT_EE__-__TG_NT-TG_EE	-0.398259	0.0959674	-4.14994	116	6.3703e-05	0.00717628
Q61490	WT_NT-WT_EE__-__TG_NT-TG_EE	-0.206679	0.0877852	-2.35437	167	0.019717	0.238446
Q61543	WT_NT-WT_EE__-__TG_NT-TG_EE	0.156249	0.25569	0.611087	53	0.543754	0.884507
Q61545	WT_NT-WT_EE__-__TG_NT-TG_EE	0.453211	0.292623	1.54879	10	0.152475	0.617285
Q61548	WT_NT-WT_EE__-__TG_NT-TG_EE	-0.107147	0.0683101	-1.56853	328	0.117721	0.553566
Q61553	WT_NT-WT_EE__-__TG_NT-TG_EE	-0.130804	0.0915904	-1.42814	227	0.154626	0.61906
Q61584	WT_NT-WT_EE__-__TG_NT-TG_EE	-0.338333	0.316789	-1.06801	13	0.304949	0.772359
Q61595	WT_NT-WT_EE__-__TG_NT-TG_EE	0.0993147	0.162241	0.612142	61	0.542719	0.884393
Q61598	WT_NT-WT_EE__-__TG_NT-TG_EE	0.0128652	0.0758124	0.169697	291	0.865366	0.973553
Q61599	WT_NT-WT_EE__-__TG_NT-TG_EE	0.0677078	0.150919	0.448636	8	0.665597	0.919761
Q61644	WT_NT-WT_EE__-__TG_NT-TG_EE	0.0550434	0.0733504	0.750416	291	0.45361	0.845803
Q61655	WT_NT-WT_EE__-__TG_NT-TG_EE	0.117942	0.265842	0.443655	15	0.663624	0.919761
Q61656	WT_NT-WT_EE__-__TG_NT-TG_EE	0.0386644	0.0955242	0.404761	129	0.686324	0.927096
Q61696	WT_NT-WT_EE__-__TG_NT-TG_EE	-0.291043	0.126988	-2.29189	59	0.0254976	0.282671
Q61699	WT_NT-WT_EE__-__TG_NT-TG_EE	0.115135	0.0667982	1.72363	372	0.0856064	0.493778
Q61701	WT_NT-WT_EE__-__TG_NT-TG_EE	0.188504	0.428415	0.440003	13	0.667161	0.91989
Q61735	WT_NT-WT_EE__-__TG_NT-TG_EE	0.28319	0.410667	0.689584	15	0.500985	0.87451
Q61753	WT_NT-WT_EE__-__TG_NT-TG_EE	0.00395278	0.062207	0.0635423	106	0.949454	0.98547
Q61768	WT_NT-WT_EE__-__TG_NT-TG_EE	0.256201	0.135902	1.88519	62	0.0640919	0.433941
Q61792	WT_NT-WT_EE__-__TG_NT-TG_EE	-0.0658514	0.120241	-0.54766	98	0.585171	0.895764
Q61831	WT_NT-WT_EE__-__TG_NT-TG_EE	-0.372222	0.286453	-1.29942	15	0.213418	0.684976
Q61838	WT_NT-WT_EE__-__TG_NT-TG_EE	-0.622424	0.122499	-5.08106	265	7.09335e-07	0.000167081
Q61879	WT_NT-WT_EE__-__TG_NT-TG_EE	0.0525713	0.0646712	0.812901	563	0.416618	0.833459
Q61885	WT_NT-WT_EE__-__TG_NT-TG_EE	0.254549	0.0994713	2.55902	119	0.0117504	0.18156
Q61937	WT_NT-WT_EE__-__TG_NT-TG_EE	-0.224733	0.122721	-1.83125	96	0.0701654	0.451113
Q61990	WT_NT-WT_EE__-__TG_NT-TG_EE	0.0774043	0.140067	0.552625	54	0.582801	0.895764
Q62048	WT_NT-WT_EE__-__TG_NT-TG_EE	-0.104253	0.103157	-1.01062	53	0.316788	0.780226
Q62059	WT_NT-WT_EE__-__TG_NT-TG_EE	0.0149935	0.0748905	0.200206	120	0.841658	0.971564
Q62083	WT_NT-WT_EE__-__TG_NT-TG_EE	0.0209063	0.238375	0.0877035	13	0.931449	0.98547
Q62093	WT_NT-WT_EE__-__TG_NT-TG_EE	0.801143	1.01684	0.787879	15	0.443041	0.845803
Q62108	WT_NT-WT_EE__-__TG_NT-TG_EE	-0.16731	0.0983559	-1.70107	270	0.0900816	0.497657
Q62165	WT_NT-WT_EE__-__TG_NT-TG_EE	-0.252202	0.162806	-1.5491	27	0.133001	0.580146
Q62167	WT_NT-WT_EE__-__TG_NT-TG_EE	-0.080762	0.129552	-0.623396	114	0.53427	0.880593
Q62186	WT_NT-WT_EE__-__TG_NT-TG_EE	0.510287	0.251986	2.02506	11	0.0678239	0.44602
Q62188	WT_NT-WT_EE__-__TG_NT-TG_EE	-0.0934969	0.0998191	-0.936663	282	0.349733	0.79922
Q62205	WT_NT-WT_EE__-__TG_NT-TG_EE	0.0843975	0.155534	0.542632	15	0.595354	0.89669
Q62241	WT_NT-WT_EE__-__TG_NT-TG_EE	0.400796	0.24619	1.62799	15	0.124344	0.567208
Q62261	WT_NT-WT_EE__-__TG_NT-TG_EE	-0.0195915	0.0395267	-0.495653	1663	0.620205	0.903468
Q62277	WT_NT-WT_EE__-__TG_NT-TG_EE	-0.151335	0.115965	-1.30501	69	0.196225	0.664841
Q62283	WT_NT-WT_EE__-__TG_NT-TG_EE	-0.110611	0.17684	-0.625482	26	0.537107	0.881226
Q62318	WT_NT-WT_EE__-__TG_NT-TG_EE	-0.201421	0.115063	-1.75052	45	0.0868436	0.493778
Q62348	WT_NT-WT_EE__-__TG_NT-TG_EE	-0.544831	0.10952	-4.97472	34	1.85235e-05	0.00282321
Q62376	WT_NT-WT_EE__-__TG_NT-TG_EE	-0.191017	0.52371	-0.364738	15	0.720398	0.932863
Q62393	WT_NT-WT_EE__-__TG_NT-TG_EE	0.0186348	0.148421	0.125554	17	0.901558	0.97915
Q62417	WT_NT-WT_EE__-__TG_NT-TG_EE	0.0987714	0.158177	0.624434	84	0.534035	0.880593
Q62418	WT_NT-WT_EE__-__TG_NT-TG_EE	-0.0151244	0.105334	-0.143584	121	0.886068	0.976173
Q62419	WT_NT-WT_EE__-__TG_NT-TG_EE	-0.00084853	0.139295	-0.00609162	33	0.995176	0.999275
Q62420	WT_NT-WT_EE__-__TG_NT-TG_EE	-0.110965	0.0779249	-1.424	84	0.158152	0.620866
Q62421	WT_NT-WT_EE__-__TG_NT-TG_EE	-0.00370913	0.152047	-0.0243946	28	0.980711	0.994313
Q62425	WT_NT-WT_EE__-__TG_NT-TG_EE	0.151858	0.103889	1.46172	69	0.148356	0.61074
Q62426	WT_NT-WT_EE__-__TG_NT-TG_EE	0.139008	0.168928	0.822883	54	0.414194	0.833459
Q62433	WT_NT-WT_EE__-__TG_NT-TG_EE	-0.000154584	0.107946	-0.00143205	137	0.998859	0.999631
Q62442	WT_NT-WT_EE__-__TG_NT-TG_EE	-0.136257	0.2085	-0.653513	26	0.519164	0.874936
Q62443	WT_NT-WT_EE__-__TG_NT-TG_EE	0.177459	0.156773	1.13195	102	0.260311	0.733912
Q62446	WT_NT-WT_EE__-__TG_NT-TG_EE	-0.122501	0.180043	-0.680399	55	0.499106	0.87451
Q62448	WT_NT-WT_EE__-__TG_NT-TG_EE	-0.0375551	0.303853	-0.123596	14	0.903392	0.979278
Q62465	WT_NT-WT_EE__-__TG_NT-TG_EE	0.0673851	0.129795	0.519164	66	0.605383	0.899244
Q62523	WT_NT-WT_EE__-__TG_NT-TG_EE	-0.138583	0.154017	-0.899794	30	0.375396	0.816668
Q63810	WT_NT-WT_EE__-__TG_NT-TG_EE	-0.110338	0.0855343	-1.28998	104	0.199919	0.670971
Q63836	WT_NT-WT_EE__-__TG_NT-TG_EE	-0.528288	0.437664	-1.20706	9	0.258174	0.732825
Q63844	WT_NT-WT_EE__-__TG_NT-TG_EE	0.274209	0.113792	2.40974	62	0.0189456	0.232644
Q63912	WT_NT-WT_EE__-__TG_NT-TG_EE	0.127093	0.114207	1.11283	47	0.27144	0.744431
Q63932	WT_NT-WT_EE__-__TG_NT-TG_EE	0.101524	0.313266	0.324083	11	0.751954	0.948546
Q64010	WT_NT-WT_EE__-__TG_NT-TG_EE	-0.0155235	0.125115	-0.124074	93	0.901525	0.97915
Q640R3	WT_NT-WT_EE__-__TG_NT-TG_EE	-0.0757062	0.121064	-0.625342	91	0.533312	0.880593
Q64105	WT_NT-WT_EE__-__TG_NT-TG_EE	-0.111106	0.116419	-0.95437	99	0.342221	0.794516
Q64133	WT_NT-WT_EE__-__TG_NT-TG_EE	-0.122873	0.16109	-0.762758	73	0.448066	0.845803
Q641K1	WT_NT-WT_EE__-__TG_NT-TG_EE	0.238974	0.338252	0.706499	10	0.49601	0.874116
Q641P0	WT_NT-WT_EE__-__TG_NT-TG_EE	-0.0166697	0.105462	-0.158064	129	0.874653	0.973553
Q64213	WT_NT-WT_EE__-__TG_NT-TG_EE	-0.181439	0.181543	-0.999429	18	0.330834	0.788632
Q64310	WT_NT-WT_EE__-__TG_NT-TG_EE	0.134545	0.157722	0.853049	10	0.413597	0.833459
Q64332	WT_NT-WT_EE__-__TG_NT-TG_EE	-0.218603	0.0617181	-3.54195	324	0.000455465	0.0214565
Q64433	WT_NT-WT_EE__-__TG_NT-TG_EE	0.0879243	0.0947553	0.927908	71	0.356599	0.803433
Q64471	WT_NT-WT_EE__-__TG_NT-TG_EE	-0.197352	0.286178	-0.689613	14	0.501709	0.874783
Q64487	WT_NT-WT_EE__-__TG_NT-TG_EE	-0.0118405	0.156148	-0.0758286	98	0.93971	0.98547
Q64514	WT_NT-WT_EE__-__TG_NT-TG_EE	-0.0258931	0.101551	-0.254975	191	0.799016	0.964489
Q64516	WT_NT-WT_EE__-__TG_NT-TG_EE	0.349395	0.1847	1.89169	71	0.0626118	0.42804
Q64519	WT_NT-WT_EE__-__TG_NT-TG_EE	-0.52859	0.475331	-1.11205	15	0.283624	0.753713
Q64520	WT_NT-WT_EE__-__TG_NT-TG_EE	-0.0901885	0.144816	-0.622779	33	0.53771	0.881226
Q64521	WT_NT-WT_EE__-__TG_NT-TG_EE	-0.25092	0.0665082	-3.77276	447	0.00018318	0.0128338
Q64674	WT_NT-WT_EE__-__TG_NT-TG_EE	-0.03811	0.141596	-0.269146	49	0.788948	0.963319
Q64727	WT_NT-WT_EE__-__TG_NT-TG_EE	0.141011	0.0919245	1.53398	224	0.126445	0.570763
Q64737	WT_NT-WT_EE__-__TG_NT-TG_EE	0.0240417	0.143912	0.167058	14	0.869713	0.973553
Q68ED7	WT_NT-WT_EE__-__TG_NT-TG_EE	-0.64343	0.136159	-4.72559	15	0.000270717	0.014924
Q68FD5	WT_NT-WT_EE__-__TG_NT-TG_EE	-0.0981017	0.0377238	-2.60053	1465	0.00940169	0.162623
Q68FE6	WT_NT-WT_EE__-__TG_NT-TG_EE	-0.433881	0.384669	-1.12793	13	0.279735	0.748948
Q68FF6	WT_NT-WT_EE__-__TG_NT-TG_EE	-0.150221	0.0871366	-1.72398	182	0.0864102	0.493778
Q68FH0	WT_NT-WT_EE__-__TG_NT-TG_EE	0.231549	0.581355	0.398291	11	0.698037	0.927895
Q68FL4	WT_NT-WT_EE__-__TG_NT-TG_EE	0.190031	0.130527	1.45588	49	0.151803	0.616174
Q68FL6	WT_NT-WT_EE__-__TG_NT-TG_EE	-0.0603736	0.107583	-0.561183	15	0.58296	0.895764
Q68FM6	WT_NT-WT_EE__-__TG_NT-TG_EE	0.436746	0.122097	3.57705	11	0.00434104	0.109225
Q69Z98	WT_NT-WT_EE__-__TG_NT-TG_EE	-0.104318	0.1733	-0.601948	12	0.558411	0.889319
Q69ZK9	WT_NT-WT_EE__-__TG_NT-TG_EE	-0.324645	0.220118	-1.47487	50	0.146517	0.609351
Q69ZW3	WT_NT-WT_EE__-__TG_NT-TG_EE	-0.239352	0.152227	-1.57234	15	0.136723	0.587235
Q6A065	WT_NT-WT_EE__-__TG_NT-TG_EE	0.0302138	0.185118	0.163214	41	0.871152	0.973553
Q6A0A9	WT_NT-WT_EE__-__TG_NT-TG_EE	-0.0353528	0.140185	-0.252187	27	0.802807	0.964489
Q6A4J8	WT_NT-WT_EE__-__TG_NT-TG_EE	-0.369732	0.133597	-2.76751	98	0.00675393	0.139996
Q6DFW4	WT_NT-WT_EE__-__TG_NT-TG_EE	-0.0557177	0.0582533	-0.956473	13	0.356283	0.80342
Q6GQS1	WT_NT-WT_EE__-__TG_NT-TG_EE	-0.589181	0.311618	-1.89072	11	0.0852788	0.493778
Q6GQT9	WT_NT-WT_EE__-__TG_NT-TG_EE	0.0825268	0.149833	0.550794	30	0.585854	0.895764
Q6IRU2	WT_NT-WT_EE__-__TG_NT-TG_EE	0.429124	0.296566	1.44698	14	0.169921	0.636494
Q6IRU5	WT_NT-WT_EE__-__TG_NT-TG_EE	0.0132699	0.0979526	0.135473	89	0.892544	0.976173
Q6KAR6	WT_NT-WT_EE__-__TG_NT-TG_EE	-0.32986	0.316035	-1.04374	15	0.313134	0.775823
Q6NS52	WT_NT-WT_EE__-__TG_NT-TG_EE	0.0829453	0.138524	0.598778	87	0.550877	0.885179
Q6NV83	WT_NT-WT_EE__-__TG_NT-TG_EE	-0.251889	0.320547	-0.785812	9	0.452169	0.845803
Q6NVE8	WT_NT-WT_EE__-__TG_NT-TG_EE	0.157348	0.148492	1.05964	14	0.307249	0.774318
Q6NVE9	WT_NT-WT_EE__-__TG_NT-TG_EE	-0.326379	0.27978	-1.16656	14	0.262878	0.737138
Q6NVF0	WT_NT-WT_EE__-__TG_NT-TG_EE	0.197054	0.489306	0.402722	11	0.694869	0.927895
Q6NVF9	WT_NT-WT_EE__-__TG_NT-TG_EE	0.126395	0.51536	0.245255	8	0.812433	0.965002
Q6NVG1	WT_NT-WT_EE__-__TG_NT-TG_EE	-0.279264	0.462772	-0.603459	11	0.558442	0.889319
Q6NXK7	WT_NT-WT_EE__-__TG_NT-TG_EE	0.375493	0.294676	1.27426	30	0.212355	0.684381
Q6NZC7	WT_NT-WT_EE__-__TG_NT-TG_EE	0.026001	0.168528	0.154283	17	0.879203	0.974036
Q6NZJ6	WT_NT-WT_EE__-__TG_NT-TG_EE	-0.155545	0.199412	-0.780016	44	0.439557	0.845803
Q6NZL0	WT_NT-WT_EE__-__TG_NT-TG_EE	-0.0635573	0.130499	-0.487034	98	0.627322	0.907809
Q6P069	WT_NT-WT_EE__-__TG_NT-TG_EE	0.192492	0.14838	1.29728	25	0.206378	0.679448
Q6P1B1	WT_NT-WT_EE__-__TG_NT-TG_EE	0.0957362	0.146351	0.654153	34	0.517414	0.874936
Q6P1D5	WT_NT-WT_EE__-__TG_NT-TG_EE	-0.159984	0.252474	-0.633665	11	0.539252	0.881226
Q6P1F6	WT_NT-WT_EE__-__TG_NT-TG_EE	-0.185174	0.110026	-1.68299	98	0.0955595	0.506807
Q6P2B1	WT_NT-WT_EE__-__TG_NT-TG_EE	0.105898	0.0796265	1.32994	29	0.193906	0.664841
Q6P3A8	WT_NT-WT_EE__-__TG_NT-TG_EE	0.162819	0.133723	1.21758	33	0.232017	0.702688
Q6P4U0	WT_NT-WT_EE__-__TG_NT-TG_EE	0.662594	0.576802	1.14874	15	0.268654	0.742091
Q6P542	WT_NT-WT_EE__-__TG_NT-TG_EE	0.0984059	0.113719	0.865339	12	0.403821	0.830288
Q6P5E4	WT_NT-WT_EE__-__TG_NT-TG_EE	-0.31893	0.15886	-2.00762	76	0.0482383	0.376462
Q6P5F6	WT_NT-WT_EE__-__TG_NT-TG_EE	-0.295639	0.193269	-1.52967	32	0.135924	0.586583
Q6P5F7	WT_NT-WT_EE__-__TG_NT-TG_EE	-0.0152941	0.064028	-0.238866	17	0.814065	0.965594
Q6P5F9	WT_NT-WT_EE__-__TG_NT-TG_EE	-0.00328506	0.114137	-0.0287817	98	0.977097	0.994313
Q6P8J7	WT_NT-WT_EE__-__TG_NT-TG_EE	-0.26272	0.384031	-0.684111	11	0.508061	0.874936
Q6P8X1	WT_NT-WT_EE__-__TG_NT-TG_EE	-0.103748	0.0923591	-1.12331	16	0.277878	0.748948
Q6P9K8	WT_NT-WT_EE__-__TG_NT-TG_EE	0.0976807	0.127903	0.763707	150	0.446241	0.845803
Q6P9K9	WT_NT-WT_EE__-__TG_NT-TG_EE	0.180973	0.161856	1.11811	83	0.266747	0.739695
Q6P9R2	WT_NT-WT_EE__-__TG_NT-TG_EE	-0.000329703	0.406553	-0.000810971	14	0.999364	0.99975
Q6P9S0	WT_NT-WT_EE__-__TG_NT-TG_EE	0.263864	0.339037	0.778274	13	0.450341	0.845803
Q6PA06	WT_NT-WT_EE__-__TG_NT-TG_EE	-0.620295	0.418129	-1.4835	10	0.168759	0.636471
Q6PAJ1	WT_NT-WT_EE__-__TG_NT-TG_EE	-0.594289	0.621011	-0.95697	15	0.353753	0.801201
Q6PAM0	WT_NT-WT_EE__-__TG_NT-TG_EE	-0.111523	0.361615	-0.308403	12	0.763064	0.954659
Q6PAR5	WT_NT-WT_EE__-__TG_NT-TG_EE	0.332984	0.159993	2.08124	15	0.054959	0.402256
Q6PB44	WT_NT-WT_EE__-__TG_NT-TG_EE	0.216841	0.348241	0.622675	12	0.54515	0.884507
Q6PB66	WT_NT-WT_EE__-__TG_NT-TG_EE	-0.0482591	0.0983797	-0.49054	159	0.624428	0.906575
Q6PCP5	WT_NT-WT_EE__-__TG_NT-TG_EE	-0.0151285	0.0970319	-0.155913	71	0.876544	0.973553
Q6PD03	WT_NT-WT_EE__-__TG_NT-TG_EE	0.0375855	0.499997	0.0751714	10	0.941561	0.98547
Q6PDL0	WT_NT-WT_EE__-__TG_NT-TG_EE	0.0541054	0.113874	0.475134	112	0.635617	0.911104
Q6PDM2	WT_NT-WT_EE__-__TG_NT-TG_EE	0.0130026	0.211722	0.0614133	15	0.951841	0.98547
Q6PDN3	WT_NT-WT_EE__-__TG_NT-TG_EE	-0.292731	0.163185	-1.79386	13	0.0961153	0.506807
Q6PE01	WT_NT-WT_EE__-__TG_NT-TG_EE	-0.267649	0.568647	-0.470676	7	0.652186	0.916662
Q6PE15	WT_NT-WT_EE__-__TG_NT-TG_EE	-0.408969	0.567501	-0.720649	15	0.482206	0.866133
Q6PEB6	WT_NT-WT_EE__-__TG_NT-TG_EE	-0.0192948	0.301859	-0.06392	26	0.949523	0.98547
Q6PER3	WT_NT-WT_EE__-__TG_NT-TG_EE	-0.225034	0.103778	-2.16841	100	0.0324991	0.315375
Q6PF93	WT_NT-WT_EE__-__TG_NT-TG_EE	-0.141298	0.294319	-0.480083	15	0.638094	0.912531
Q6PFD5	WT_NT-WT_EE__-__TG_NT-TG_EE	-0.588438	0.338006	-1.74091	15	0.102166	0.514017
Q6PFE7	WT_NT-WT_EE__-__TG_NT-TG_EE	-0.50934	0.560631	-0.908512	11	0.383081	0.817421
Q6PGF7	WT_NT-WT_EE__-__TG_NT-TG_EE	-0.494441	0.165508	-2.98742	13	0.0104895	0.171474
Q6PGN3	WT_NT-WT_EE__-__TG_NT-TG_EE	-0.270469	0.202399	-1.33632	76	0.185433	0.656019
Q6PH08	WT_NT-WT_EE__-__TG_NT-TG_EE	-0.140299	0.184597	-0.760029	64	0.450028	0.845803
Q6PHN9	WT_NT-WT_EE__-__TG_NT-TG_EE	0.196609	0.127773	1.53873	80	0.127817	0.572341
Q6PHU5	WT_NT-WT_EE__-__TG_NT-TG_EE	-0.192938	0.246922	-0.781374	47	0.438501	0.845803
Q6PHZ2	WT_NT-WT_EE__-__TG_NT-TG_EE	-0.0832169	0.193047	-0.431071	60	0.667962	0.91989
Q6PHZ8	WT_NT-WT_EE__-__TG_NT-TG_EE	0.383604	0.135381	2.83352	15	0.0125788	0.189758
Q6PIC6	WT_NT-WT_EE__-__TG_NT-TG_EE	-0.0701021	0.0528731	-1.32586	445	0.185568	0.656019
Q6PIE5	WT_NT-WT_EE__-__TG_NT-TG_EE	-0.0456522	0.0712012	-0.641172	367	0.521811	0.875656
Q6R891	WT_NT-WT_EE__-__TG_NT-TG_EE	-0.30407	0.118294	-2.57045	160	0.0110684	0.175941
Q6URW6	WT_NT-WT_EE__-__TG_NT-TG_EE	-0.0514556	0.109903	-0.468192	22	0.644253	0.913161
Q6VNS1	WT_NT-WT_EE__-__TG_NT-TG_EE	-0.307471	0.282655	-1.0878	8	0.308368	0.774318
Q6W8Q3	WT_NT-WT_EE__-__TG_NT-TG_EE	0.307148	0.333482	0.921035	15	0.371609	0.813895
Q6WQJ1	WT_NT-WT_EE__-__TG_NT-TG_EE	0.222729	0.387216	0.575206	8	0.580965	0.895764
Q6WVG3	WT_NT-WT_EE__-__TG_NT-TG_EE	0.168841	0.10264	1.64499	151	0.102053	0.514017
Q6X893	WT_NT-WT_EE__-__TG_NT-TG_EE	0.340273	0.135825	2.50522	46	0.0158412	0.21877
Q6ZPE2	WT_NT-WT_EE__-__TG_NT-TG_EE	-0.160014	0.111818	-1.43103	163	0.154337	0.61906
Q6ZPJ3	WT_NT-WT_EE__-__TG_NT-TG_EE	-0.0748633	0.114413	-0.654323	90	0.514572	0.874936
Q6ZPQ6	WT_NT-WT_EE__-__TG_NT-TG_EE	-0.267454	0.216539	-1.23513	7	0.256627	0.732292
Q6ZPU9	WT_NT-WT_EE__-__TG_NT-TG_EE	0.460582	0.260554	1.7677	9	0.110908	0.531171
Q6ZQ18	WT_NT-WT_EE__-__TG_NT-TG_EE	0.00989708	0.358187	0.0276311	14	0.978346	0.994313
Q6ZQ38	WT_NT-WT_EE__-__TG_NT-TG_EE	-0.0328429	0.0569498	-0.5767	591	0.564362	0.892217
Q6ZQ58	WT_NT-WT_EE__-__TG_NT-TG_EE	0.0257009	0.311825	0.082421	15	0.935402	0.98547
Q6ZQH8	WT_NT-WT_EE__-__TG_NT-TG_EE	-0.032113	0.36418	-0.0881789	14	0.930983	0.98547
Q6ZQI3	WT_NT-WT_EE__-__TG_NT-TG_EE	0.191488	0.49206	0.389155	13	0.703461	0.927955
Q6ZQK5	WT_NT-WT_EE__-__TG_NT-TG_EE	0.452373	0.530388	0.852909	10	0.413671	0.833459
Q6ZWN5	WT_NT-WT_EE__-__TG_NT-TG_EE	0.0580267	0.12015	0.482953	64	0.630777	0.910089
Q6ZWR6	WT_NT-WT_EE__-__TG_NT-TG_EE	0.277797	0.123827	2.24344	31	0.0321547	0.314761
Q6ZWU9	WT_NT-WT_EE__-__TG_NT-TG_EE	-0.0307912	0.156836	-0.196327	32	0.845596	0.971564
Q6ZWV3	WT_NT-WT_EE__-__TG_NT-TG_EE	-0.0622153	0.100908	-0.616555	80	0.539279	0.881226
Q6ZWV7	WT_NT-WT_EE__-__TG_NT-TG_EE	0.0485558	0.200438	0.242248	11	0.813045	0.965002
Q6ZWX6	WT_NT-WT_EE__-__TG_NT-TG_EE	-0.0629455	0.134587	-0.467695	62	0.641642	0.912531
Q6ZWY8	WT_NT-WT_EE__-__TG_NT-TG_EE	-0.0469546	0.201706	-0.232788	15	0.819073	0.966071
Q71LX4	WT_NT-WT_EE__-__TG_NT-TG_EE	-0.0704195	0.151011	-0.466322	128	0.641778	0.912531
Q71M36	WT_NT-WT_EE__-__TG_NT-TG_EE	-0.0454472	0.121707	-0.373414	60	0.710157	0.929771
Q76MZ3	WT_NT-WT_EE__-__TG_NT-TG_EE	-0.0654092	0.0725246	-0.901891	397	0.367662	0.811351
Q78IK2	WT_NT-WT_EE__-__TG_NT-TG_EE	0.327719	0.105393	3.10949	17	0.00637353	0.137615
Q78JW9	WT_NT-WT_EE__-__TG_NT-TG_EE	-0.201329	0.479455	-0.419912	11	0.682635	0.925506
Q78PY7	WT_NT-WT_EE__-__TG_NT-TG_EE	-0.101367	0.124785	-0.812334	134	0.418041	0.833459
Q78YZ6	WT_NT-WT_EE__-__TG_NT-TG_EE	0.057813	0.345104	0.167523	15	0.869196	0.973553
Q78ZA7	WT_NT-WT_EE__-__TG_NT-TG_EE	-0.0518006	0.163635	-0.316561	50	0.752895	0.94927
Q791T5	WT_NT-WT_EE__-__TG_NT-TG_EE	-0.00315736	0.138862	-0.0227374	47	0.981956	0.994624
Q791V5	WT_NT-WT_EE__-__TG_NT-TG_EE	0.132511	0.121973	1.08639	87	0.280307	0.748948
Q7M6Y3	WT_NT-WT_EE__-__TG_NT-TG_EE	-0.0845361	0.110465	-0.765273	77	0.446448	0.845803
Q7TMB8	WT_NT-WT_EE__-__TG_NT-TG_EE	0.0555392	0.12396	0.44804	80	0.655335	0.916662
Q7TME0	WT_NT-WT_EE__-__TG_NT-TG_EE	0.00112733	0.127508	0.00884129	127	0.99296	0.999275
Q7TMF3	WT_NT-WT_EE__-__TG_NT-TG_EE	0.0712057	0.179594	0.396481	120	0.692454	0.927895
Q7TMK9	WT_NT-WT_EE__-__TG_NT-TG_EE	-0.116073	0.122447	-0.947946	133	0.344876	0.794516
Q7TMM9	WT_NT-WT_EE__-__TG_NT-TG_EE	0.165486	0.125652	1.31702	18	0.204354	0.679448
Q7TMY8	WT_NT-WT_EE__-__TG_NT-TG_EE	-0.119121	0.197419	-0.60339	17	0.554215	0.886596
Q7TN98	WT_NT-WT_EE__-__TG_NT-TG_EE	-0.167668	0.36933	-0.45398	13	0.657329	0.917146
Q7TNG5	WT_NT-WT_EE__-__TG_NT-TG_EE	0.085414	0.474054	0.180178	15	0.859425	0.973553
Q7TNS2	WT_NT-WT_EE__-__TG_NT-TG_EE	0.488003	0.569916	0.85627	15	0.40532	0.832158
Q7TPD3	WT_NT-WT_EE__-__TG_NT-TG_EE	-0.136644	0.551589	-0.247728	8	0.810585	0.965002
Q7TPM6	WT_NT-WT_EE__-__TG_NT-TG_EE	0.0863406	0.160965	0.536394	17	0.598636	0.897089
Q7TPR4	WT_NT-WT_EE__-__TG_NT-TG_EE	-0.108066	0.0741514	-1.45737	257	0.146236	0.609351
Q7TPS5	WT_NT-WT_EE__-__TG_NT-TG_EE	0.182574	0.215956	0.845423	12	0.414414	0.833459
Q7TQ95	WT_NT-WT_EE__-__TG_NT-TG_EE	-0.269261	0.136271	-1.97593	51	0.0535848	0.397637
Q7TQD2	WT_NT-WT_EE__-__TG_NT-TG_EE	0.0390728	0.0660153	0.591875	123	0.555021	0.886596
Q7TQF7	WT_NT-WT_EE__-__TG_NT-TG_EE	-0.0245348	0.0742808	-0.330298	256	0.741445	0.944552
Q7TQI3	WT_NT-WT_EE__-__TG_NT-TG_EE	0.00595915	0.0969725	0.061452	186	0.951065	0.98547
Q7TSJ2	WT_NT-WT_EE__-__TG_NT-TG_EE	-0.0075469	0.070758	-0.106658	423	0.915111	0.982082
Q7TT50	WT_NT-WT_EE__-__TG_NT-TG_EE	-0.460729	0.240747	-1.91375	26	0.0667213	0.444409
Q80SW1	WT_NT-WT_EE__-__TG_NT-TG_EE	-0.00246858	0.0897677	-0.0274997	154	0.978097	0.994313
Q80T41	WT_NT-WT_EE__-__TG_NT-TG_EE	0.0219228	0.100167	0.218863	14	0.829915	0.968325
Q80TA6	WT_NT-WT_EE__-__TG_NT-TG_EE	-0.393497	0.307483	-1.27974	12	0.224826	0.69515
Q80TB8	WT_NT-WT_EE__-__TG_NT-TG_EE	0.00987935	0.147488	0.0669842	51	0.946856	0.98547
Q80TE7	WT_NT-WT_EE__-__TG_NT-TG_EE	-0.0741514	0.196565	-0.377236	41	0.707944	0.929511
Q80TJ1	WT_NT-WT_EE__-__TG_NT-TG_EE	-0.0593101	0.0645774	-0.918434	558	0.358788	0.80417
Q80TK0	WT_NT-WT_EE__-__TG_NT-TG_EE	-1.05687	0.402692	-2.6245	18	0.0171894	0.221675
Q80TL0	WT_NT-WT_EE__-__TG_NT-TG_EE	-0.0433943	0.154387	-0.281075	100	0.779234	0.960054
Q80TL4	WT_NT-WT_EE__-__TG_NT-TG_EE	0.000582491	0.103834	0.00560983	131	0.995533	0.999275
Q80TM9	WT_NT-WT_EE__-__TG_NT-TG_EE	-0.121321	0.125033	-0.970317	40	0.33772	0.79286
Q80TR1	WT_NT-WT_EE__-__TG_NT-TG_EE	-0.604332	0.233251	-2.59091	15	0.0204658	0.241663
Q80TS3	WT_NT-WT_EE__-__TG_NT-TG_EE	-0.402758	0.381006	-1.05709	8	0.321342	0.783253
Q80TV8	WT_NT-WT_EE__-__TG_NT-TG_EE	-0.757884	0.613381	-1.23559	10	0.244852	0.720104
Q80TY0	WT_NT-WT_EE__-__TG_NT-TG_EE	-0.420688	0.147789	-2.84654	9	0.0191971	0.234622
Q80TZ3	WT_NT-WT_EE__-__TG_NT-TG_EE	-0.2415	0.0934424	-2.58448	393	0.0101125	0.170139
Q80U23	WT_NT-WT_EE__-__TG_NT-TG_EE	-0.0293997	0.136676	-0.215105	120	0.830051	0.968325
Q80U28	WT_NT-WT_EE__-__TG_NT-TG_EE	-0.0445325	0.0940023	-0.473738	169	0.636298	0.911104
Q80U40	WT_NT-WT_EE__-__TG_NT-TG_EE	-0.47261	0.304427	-1.55246	11	0.148832	0.61091
Q80U49	WT_NT-WT_EE__-__TG_NT-TG_EE	-0.0738314	0.252327	-0.292602	13	0.774444	0.956255
Q80U56	WT_NT-WT_EE__-__TG_NT-TG_EE	-0.474373	0.482021	-0.984133	11	0.346202	0.794516
Q80U63	WT_NT-WT_EE__-__TG_NT-TG_EE	0.10659	0.185947	0.573226	77	0.568162	0.892231
Q80UG2	WT_NT-WT_EE__-__TG_NT-TG_EE	-0.290798	0.125114	-2.32427	132	0.0216377	0.249171
Q80UG5	WT_NT-WT_EE__-__TG_NT-TG_EE	-0.0315739	0.134825	-0.234185	91	0.815367	0.965989
Q80UJ7	WT_NT-WT_EE__-__TG_NT-TG_EE	0.0432094	0.218153	0.198069	31	0.844284	0.971564
Q80UK0	WT_NT-WT_EE__-__TG_NT-TG_EE	-0.206654	0.384181	-0.537907	12	0.600476	0.897843
Q80UP3	WT_NT-WT_EE__-__TG_NT-TG_EE	-0.232071	0.17136	-1.35429	32	0.185131	0.656019
Q80UU9	WT_NT-WT_EE__-__TG_NT-TG_EE	-0.0234379	0.229617	-0.102074	17	0.919892	0.984912
Q80UV9	WT_NT-WT_EE__-__TG_NT-TG_EE	0.20047	0.431593	0.464487	14	0.64944	0.915505
Q80UW2	WT_NT-WT_EE__-__TG_NT-TG_EE	-0.235693	0.137714	-1.71146	80	0.0908706	0.499885
Q80UY2	WT_NT-WT_EE__-__TG_NT-TG_EE	-0.309434	0.129816	-2.38364	32	0.0232449	0.26305
Q80VD1	WT_NT-WT_EE__-__TG_NT-TG_EE	-0.208736	0.187893	-1.11093	33	0.274627	0.748853
Q80VP0	WT_NT-WT_EE__-__TG_NT-TG_EE	-0.101221	0.0890048	-1.13725	114	0.25782	0.732825
Q80VP1	WT_NT-WT_EE__-__TG_NT-TG_EE	-0.38519	0.141417	-2.72379	45	0.00915461	0.160267
Q80VP9	WT_NT-WT_EE__-__TG_NT-TG_EE	0.054176	0.193713	0.279672	17	0.783104	0.960571
Q80W21	WT_NT-WT_EE__-__TG_NT-TG_EE	0.442628	0.0963359	4.59463	15	0.000350698	0.0184584
Q80W47	WT_NT-WT_EE__-__TG_NT-TG_EE	-0.0667869	0.224503	-0.297487	13	0.770795	0.956022
Q80W54	WT_NT-WT_EE__-__TG_NT-TG_EE	0.0263108	0.571475	0.0460402	10	0.964185	0.990711
Q80WC7	WT_NT-WT_EE__-__TG_NT-TG_EE	-0.227529	0.288926	-0.787498	13	0.445112	0.845803
Q80WJ7	WT_NT-WT_EE__-__TG_NT-TG_EE	0.348292	0.222674	1.56413	59	0.123135	0.566626
Q80WM4	WT_NT-WT_EE__-__TG_NT-TG_EE	-0.283348	0.167311	-1.69354	33	0.099774	0.511738
Q80WQ2	WT_NT-WT_EE__-__TG_NT-TG_EE	-0.142954	0.281165	-0.508435	15	0.618544	0.9029
Q80X50	WT_NT-WT_EE__-__TG_NT-TG_EE	-0.00152496	0.339605	-0.00449041	30	0.996447	0.999275
Q80X80	WT_NT-WT_EE__-__TG_NT-TG_EE	0.0917901	0.116816	0.785764	78	0.434386	0.844966
Q80XI3	WT_NT-WT_EE__-__TG_NT-TG_EE	-0.331301	0.164467	-2.01439	17	0.0600702	0.418392
Q80XI4	WT_NT-WT_EE__-__TG_NT-TG_EE	0.101234	0.117186	0.86388	105	0.389623	0.818017
Q80XN0	WT_NT-WT_EE__-__TG_NT-TG_EE	-0.242996	0.0889275	-2.73252	157	0.00700601	0.141024
Q80XQ2	WT_NT-WT_EE__-__TG_NT-TG_EE	-0.54763	0.501286	-1.09245	11	0.297983	0.771304
Q80XU3	WT_NT-WT_EE__-__TG_NT-TG_EE	-0.0918273	0.241072	-0.380912	14	0.708986	0.929511
Q80Y14	WT_NT-WT_EE__-__TG_NT-TG_EE	-0.293612	0.254596	-1.15325	14	0.268119	0.741853
Q80Y17	WT_NT-WT_EE__-__TG_NT-TG_EE	-0.0309069	0.189463	-0.163129	9	0.874021	0.973553
Q80Y86	WT_NT-WT_EE__-__TG_NT-TG_EE	-0.405138	0.208825	-1.94009	15	0.0714078	0.453118
Q80YA9	WT_NT-WT_EE__-__TG_NT-TG_EE	-0.343584	0.181743	-1.8905	113	0.0612524	0.425483
Q80YD1	WT_NT-WT_EE__-__TG_NT-TG_EE	0.0849227	0.557613	0.152297	11	0.88171	0.975037
Q80YN3	WT_NT-WT_EE__-__TG_NT-TG_EE	0.23905	0.127713	1.87177	95	0.0643151	0.433941
Q80YX1	WT_NT-WT_EE__-__TG_NT-TG_EE	-0.0291963	0.167224	-0.174594	31	0.862534	0.973553
Q80Z24	WT_NT-WT_EE__-__TG_NT-TG_EE	0.0705164	0.268864	0.262276	51	0.794165	0.96422
Q80Z38	WT_NT-WT_EE__-__TG_NT-TG_EE	-0.0266345	0.246843	-0.107901	29	0.914817	0.982082
Q80ZF8	WT_NT-WT_EE__-__TG_NT-TG_EE	0.109642	0.70783	0.154899	9	0.880319	0.974036
Q80ZI1	WT_NT-WT_EE__-__TG_NT-TG_EE	-0.254822	0.39753	-0.641012	13	0.532653	0.880593
Q80ZJ1	WT_NT-WT_EE__-__TG_NT-TG_EE	0.342243	0.247135	1.38484	14	0.187775	0.656019
Q810B6	WT_NT-WT_EE__-__TG_NT-TG_EE	-0.0982156	0.562131	-0.17472	11	0.864474	0.973553
Q810J8	WT_NT-WT_EE__-__TG_NT-TG_EE	-0.712243	0.689361	-1.03319	10	0.325854	0.788632
Q810U3	WT_NT-WT_EE__-__TG_NT-TG_EE	-0.13158	0.0651019	-2.02113	409	0.0439168	0.357374
Q810U4	WT_NT-WT_EE__-__TG_NT-TG_EE	-0.15524	0.0777039	-1.99785	360	0.0464854	0.367206
Q811D0	WT_NT-WT_EE__-__TG_NT-TG_EE	0.105023	0.151681	0.692393	68	0.491048	0.872638
Q812A2	WT_NT-WT_EE__-__TG_NT-TG_EE	-0.186791	0.122967	-1.51903	92	0.132184	0.578469
Q8BFQ4	WT_NT-WT_EE__-__TG_NT-TG_EE	-0.987032	0.337356	-2.92579	13	0.0118085	0.18156
Q8BFQ8	WT_NT-WT_EE__-__TG_NT-TG_EE	-0.262701	0.129942	-2.02168	44	0.0493177	0.37801
Q8BFR5	WT_NT-WT_EE__-__TG_NT-TG_EE	0.14466	0.0891466	1.62272	304	0.105686	0.519605
Q8BFT9	WT_NT-WT_EE__-__TG_NT-TG_EE	0.476883	0.349564	1.36422	14	0.194028	0.664841
Q8BFY6	WT_NT-WT_EE__-__TG_NT-TG_EE	0.0340333	0.161225	0.211092	17	0.835326	0.968813
Q8BFY9	WT_NT-WT_EE__-__TG_NT-TG_EE	-0.0657269	0.120773	-0.544217	28	0.5906	0.895764
Q8BFZ3	WT_NT-WT_EE__-__TG_NT-TG_EE	-0.00719435	1.04469	-0.00688659	15	0.994596	0.999275
Q8BFZ9	WT_NT-WT_EE__-__TG_NT-TG_EE	0.0100904	0.2501	0.0403453	24	0.968152	0.990711
Q8BG02	WT_NT-WT_EE__-__TG_NT-TG_EE	-0.880046	0.432815	-2.03331	10	0.0694196	0.449869
Q8BG05	WT_NT-WT_EE__-__TG_NT-TG_EE	-0.171342	0.0827147	-2.07148	136	0.0402039	0.345871
Q8BG18	WT_NT-WT_EE__-__TG_NT-TG_EE	-0.755208	0.509343	-1.48271	12	0.163932	0.629793
Q8BG32	WT_NT-WT_EE__-__TG_NT-TG_EE	-0.0609556	0.102824	-0.592814	144	0.554236	0.886596
Q8BG39	WT_NT-WT_EE__-__TG_NT-TG_EE	-0.0686674	0.0988622	-0.694577	170	0.488269	0.870299
Q8BG51	WT_NT-WT_EE__-__TG_NT-TG_EE	-0.205138	0.133802	-1.53315	74	0.129504	0.576537
Q8BG67	WT_NT-WT_EE__-__TG_NT-TG_EE	-0.251884	0.317106	-0.79432	12	0.442435	0.845803
Q8BG73	WT_NT-WT_EE__-__TG_NT-TG_EE	-0.0427045	0.125949	-0.339063	18	0.738486	0.944552
Q8BG92	WT_NT-WT_EE__-__TG_NT-TG_EE	0.0330462	0.287689	0.114868	15	0.910073	0.980158
Q8BGB5	WT_NT-WT_EE__-__TG_NT-TG_EE	0.419485	0.392309	1.06927	15	0.301852	0.771537
Q8BGB7	WT_NT-WT_EE__-__TG_NT-TG_EE	0.678103	0.393744	1.72219	15	0.105584	0.519605
Q8BGD9	WT_NT-WT_EE__-__TG_NT-TG_EE	-0.0649552	0.113818	-0.570695	80	0.569806	0.892231
Q8BGH2	WT_NT-WT_EE__-__TG_NT-TG_EE	0.182773	0.110882	1.64837	105	0.102267	0.514017
Q8BGH4	WT_NT-WT_EE__-__TG_NT-TG_EE	0.210475	0.145986	1.44174	10	0.179949	0.65301
Q8BGN3	WT_NT-WT_EE__-__TG_NT-TG_EE	0.150401	0.4106	0.366295	12	0.720522	0.932863
Q8BGN8	WT_NT-WT_EE__-__TG_NT-TG_EE	-0.120735	0.144086	-0.837936	18	0.413055	0.833459
Q8BGQ1	WT_NT-WT_EE__-__TG_NT-TG_EE	-0.335023	0.387308	-0.865005	14	0.401615	0.829152
Q8BGQ7	WT_NT-WT_EE__-__TG_NT-TG_EE	0.0116438	0.0850479	0.136909	159	0.891276	0.976173
Q8BGR6	WT_NT-WT_EE__-__TG_NT-TG_EE	0.535603	0.397198	1.34845	9	0.210465	0.684208
Q8BGS2	WT_NT-WT_EE__-__TG_NT-TG_EE	0.179649	0.154675	1.16146	17	0.261502	0.735036
Q8BGT8	WT_NT-WT_EE__-__TG_NT-TG_EE	-0.277757	0.170579	-1.62832	84	0.107202	0.520991
Q8BGU5	WT_NT-WT_EE__-__TG_NT-TG_EE	-0.341183	0.343776	-0.992455	18	0.334131	0.790353
Q8BGX2	WT_NT-WT_EE__-__TG_NT-TG_EE	0.0792483	0.201466	0.393358	14	0.69998	0.927895
Q8BGZ1	WT_NT-WT_EE__-__TG_NT-TG_EE	-0.128448	0.0779097	-1.64868	171	0.101049	0.514017
Q8BH04	WT_NT-WT_EE__-__TG_NT-TG_EE	-0.174943	0.142169	-1.23053	96	0.221506	0.692307
Q8BH44	WT_NT-WT_EE__-__TG_NT-TG_EE	-0.0316462	0.128655	-0.245977	102	0.806195	0.965002
Q8BH55	WT_NT-WT_EE__-__TG_NT-TG_EE	0.650996	0.367952	1.76924	10	0.107284	0.520991
Q8BH58	WT_NT-WT_EE__-__TG_NT-TG_EE	-0.276589	0.0856203	-3.23041	13	0.00657143	0.139562
Q8BH59	WT_NT-WT_EE__-__TG_NT-TG_EE	0.0226522	0.0675438	0.33537	437	0.737507	0.944552
Q8BH66	WT_NT-WT_EE__-__TG_NT-TG_EE	-0.0712028	0.105092	-0.677529	227	0.49876	0.87451
Q8BH95	WT_NT-WT_EE__-__TG_NT-TG_EE	-0.00103732	0.289631	-0.00358151	52	0.997156	0.9993
Q8BHB9	WT_NT-WT_EE__-__TG_NT-TG_EE	0.364997	0.352992	1.03401	9	0.328115	0.788632
Q8BHC1	WT_NT-WT_EE__-__TG_NT-TG_EE	-0.21316	0.226881	-0.939523	14	0.363391	0.80729
Q8BHE3	WT_NT-WT_EE__-__TG_NT-TG_EE	-0.216907	0.144602	-1.50002	99	0.136791	0.587235
Q8BHG1	WT_NT-WT_EE__-__TG_NT-TG_EE	-0.590062	0.342591	-1.72235	15	0.105554	0.519605
Q8BHH2	WT_NT-WT_EE__-__TG_NT-TG_EE	-0.118311	0.396969	-0.298035	13	0.770386	0.956022
Q8BHL3	WT_NT-WT_EE__-__TG_NT-TG_EE	0.590799	1.05439	0.560324	9	0.588932	0.895764
Q8BHL5	WT_NT-WT_EE__-__TG_NT-TG_EE	-0.188447	0.115245	-1.63519	30	0.112461	0.533674
Q8BHN3	WT_NT-WT_EE__-__TG_NT-TG_EE	-0.0768486	0.109417	-0.702344	179	0.483377	0.866133
Q8BHW2	WT_NT-WT_EE__-__TG_NT-TG_EE	-0.444896	0.197796	-2.24926	22	0.0348373	0.330635
Q8BHZ0	WT_NT-WT_EE__-__TG_NT-TG_EE	0.0482622	0.13265	0.363832	54	0.717404	0.932194
Q8BI08	WT_NT-WT_EE__-__TG_NT-TG_EE	0.0587173	0.274898	0.213597	14	0.833941	0.968791
Q8BIF0	WT_NT-WT_EE__-__TG_NT-TG_EE	0.0940009	0.278544	0.337473	16	0.740147	0.944552
Q8BIG7	WT_NT-WT_EE__-__TG_NT-TG_EE	0.159144	0.152214	1.04553	42	0.301758	0.771537
Q8BIJ6	WT_NT-WT_EE__-__TG_NT-TG_EE	-0.0548882	0.118035	-0.465018	108	0.642855	0.912531
Q8BIW1	WT_NT-WT_EE__-__TG_NT-TG_EE	-0.0165043	0.282311	-0.0584616	17	0.954063	0.986423
Q8BIZ1	WT_NT-WT_EE__-__TG_NT-TG_EE	-0.228732	0.118546	-1.92947	98	0.0565643	0.407106
Q8BJI1	WT_NT-WT_EE__-__TG_NT-TG_EE	0.39436	0.194751	2.02494	47	0.0485751	0.377335
Q8BJU0	WT_NT-WT_EE__-__TG_NT-TG_EE	0.0428326	0.139791	0.306404	63	0.760307	0.953743
Q8BJW6	WT_NT-WT_EE__-__TG_NT-TG_EE	0.31238	0.372204	0.839271	12	0.417723	0.833459
Q8BJY1	WT_NT-WT_EE__-__TG_NT-TG_EE	-0.0653734	0.141871	-0.460794	100	0.645947	0.91383
Q8BK08	WT_NT-WT_EE__-__TG_NT-TG_EE	0.982332	0.544812	1.80307	14	0.0929373	0.504823
Q8BK30	WT_NT-WT_EE__-__TG_NT-TG_EE	-0.326209	0.305082	-1.06925	16	0.300823	0.771537
Q8BK63	WT_NT-WT_EE__-__TG_NT-TG_EE	0.0216911	0.805802	0.0269187	8	0.979184	0.994313
Q8BK64	WT_NT-WT_EE__-__TG_NT-TG_EE	-0.162185	0.121111	-1.33915	102	0.1835	0.655313
Q8BK72	WT_NT-WT_EE__-__TG_NT-TG_EE	0.119708	0.396831	0.30166	11	0.768538	0.956022
Q8BKC5	WT_NT-WT_EE__-__TG_NT-TG_EE	0.0805821	0.111779	0.720903	152	0.472077	0.86236
Q8BKX1	WT_NT-WT_EE__-__TG_NT-TG_EE	-0.0669793	0.115763	-0.578588	137	0.563817	0.892217
Q8BKZ9	WT_NT-WT_EE__-__TG_NT-TG_EE	-0.0691649	0.105743	-0.654088	154	0.514031	0.874936
Q8BL65	WT_NT-WT_EE__-__TG_NT-TG_EE	0.138879	0.111794	1.24228	91	0.217325	0.687489
Q8BL66	WT_NT-WT_EE__-__TG_NT-TG_EE	0.0669434	0.101503	0.659521	87	0.511304	0.874936
Q8BL97	WT_NT-WT_EE__-__TG_NT-TG_EE	0.162842	0.120632	1.34991	30	0.187144	0.656019
Q8BLE7	WT_NT-WT_EE__-__TG_NT-TG_EE	0.0348068	0.558478	0.0623244	10	0.951533	0.98547
Q8BLF1	WT_NT-WT_EE__-__TG_NT-TG_EE	0.197796	0.182473	1.08397	32	0.286477	0.755867
Q8BLJ3	WT_NT-WT_EE__-__TG_NT-TG_EE	0.0643178	0.168089	0.382641	12	0.708677	0.929511
Q8BLK3	WT_NT-WT_EE__-__TG_NT-TG_EE	-0.00243658	0.203159	-0.0119935	61	0.99047	0.998952
Q8BLQ9	WT_NT-WT_EE__-__TG_NT-TG_EE	0.00147206	0.103266	0.0142551	139	0.988647	0.99855
Q8BLR2	WT_NT-WT_EE__-__TG_NT-TG_EE	-0.0664975	0.1295	-0.513495	61	0.60946	0.899244
Q8BLY2	WT_NT-WT_EE__-__TG_NT-TG_EE	-0.62057	0.553348	-1.12148	9	0.291112	0.763146
Q8BMF3	WT_NT-WT_EE__-__TG_NT-TG_EE	-0.110994	0.126785	-0.875453	171	0.382556	0.817421
Q8BMF4	WT_NT-WT_EE__-__TG_NT-TG_EE	0.041444	0.0660507	0.627458	264	0.530902	0.880593
Q8BMG7	WT_NT-WT_EE__-__TG_NT-TG_EE	0.588703	0.207823	2.83271	12	0.0150995	0.214961
Q8BMI3	WT_NT-WT_EE__-__TG_NT-TG_EE	0.190514	0.103984	1.83215	12	0.0918489	0.501102
Q8BMJ2	WT_NT-WT_EE__-__TG_NT-TG_EE	0.241999	0.0942887	2.56658	7	0.037193	0.340416
Q8BMJ3	WT_NT-WT_EE__-__TG_NT-TG_EE	-0.393699	0.406306	-0.968972	13	0.350242	0.79922
Q8BMS1	WT_NT-WT_EE__-__TG_NT-TG_EE	0.0482944	0.0960067	0.503032	275	0.615344	0.901276
Q8BMS4	WT_NT-WT_EE__-__TG_NT-TG_EE	-0.0268829	0.281696	-0.0954326	18	0.925026	0.98547
Q8BNU0	WT_NT-WT_EE__-__TG_NT-TG_EE	0.301895	0.366187	0.824428	15	0.422613	0.837575
Q8BNW9	WT_NT-WT_EE__-__TG_NT-TG_EE	0.229537	0.122787	1.86939	93	0.0647152	0.434396
Q8BNY6	WT_NT-WT_EE__-__TG_NT-TG_EE	-0.119777	0.0676845	-1.76964	35	0.0855005	0.493778
Q8BP47	WT_NT-WT_EE__-__TG_NT-TG_EE	-0.142134	0.0947358	-1.50032	163	0.135465	0.585959
Q8BP67	WT_NT-WT_EE__-__TG_NT-TG_EE	-0.00683902	0.0620158	-0.110279	46	0.912668	0.982082
Q8BP92	WT_NT-WT_EE__-__TG_NT-TG_EE	-0.32523	0.189964	-1.71206	46	0.0936208	0.505357
Q8BPN8	WT_NT-WT_EE__-__TG_NT-TG_EE	-0.0384678	0.0496559	-0.774687	877	0.438734	0.845803
Q8BQP9	WT_NT-WT_EE__-__TG_NT-TG_EE	1.39176	0.537397	2.58982	15	0.0205103	0.241663
Q8BR63	WT_NT-WT_EE__-__TG_NT-TG_EE	-0.152549	0.570457	-0.267416	11	0.794097	0.96422
Q8BR90	WT_NT-WT_EE__-__TG_NT-TG_EE	-0.16652	0.139858	-1.19064	14	0.253594	0.729206
Q8BR92	WT_NT-WT_EE__-__TG_NT-TG_EE	0.566831	0.265562	2.13446	25	0.0427944	0.352001
Q8BRK8	WT_NT-WT_EE__-__TG_NT-TG_EE	0.28898	0.403883	0.715505	13	0.48695	0.86953
Q8BRT1	WT_NT-WT_EE__-__TG_NT-TG_EE	0.11499	0.10424	1.10312	192	0.271355	0.744431
Q8BRV5	WT_NT-WT_EE__-__TG_NT-TG_EE	-0.146375	0.331723	-0.441257	15	0.665321	0.919761
Q8BSS9	WT_NT-WT_EE__-__TG_NT-TG_EE	0.0788241	0.125866	0.626252	9	0.546703	0.884764
Q8BSY0	WT_NT-WT_EE__-__TG_NT-TG_EE	0.222745	0.0794334	2.80417	12	0.0159207	0.21877
Q8BSZ2	WT_NT-WT_EE__-__TG_NT-TG_EE	-0.636466	0.421001	-1.51179	13	0.154509	0.61906
Q8BTG7	WT_NT-WT_EE__-__TG_NT-TG_EE	-0.21469	0.150319	-1.42823	82	0.157023	0.620387
Q8BTI8	WT_NT-WT_EE__-__TG_NT-TG_EE	-0.221439	0.309698	-0.715014	10	0.490956	0.872638
Q8BTM8	WT_NT-WT_EE__-__TG_NT-TG_EE	0.239109	0.40732	0.58703	28	0.561888	0.891613
Q8BTX9	WT_NT-WT_EE__-__TG_NT-TG_EE	-0.269026	0.246272	-1.0924	12	0.296105	0.768747
Q8BTY2	WT_NT-WT_EE__-__TG_NT-TG_EE	-0.32242	0.392817	-0.82079	15	0.424618	0.838557
Q8BTZ7	WT_NT-WT_EE__-__TG_NT-TG_EE	0.114849	0.175631	0.653921	14	0.52376	0.877221
Q8BU30	WT_NT-WT_EE__-__TG_NT-TG_EE	-0.0706999	0.239381	-0.295345	15	0.771779	0.956255
Q8BUK6	WT_NT-WT_EE__-__TG_NT-TG_EE	-0.0177476	0.238609	-0.0743794	14	0.941761	0.98547
Q8BUV3	WT_NT-WT_EE__-__TG_NT-TG_EE	-0.00853814	0.0801886	-0.106476	271	0.915284	0.982082
Q8BV13	WT_NT-WT_EE__-__TG_NT-TG_EE	0.364332	0.364011	1.00088	15	0.332758	0.788632
Q8BVE3	WT_NT-WT_EE__-__TG_NT-TG_EE	-0.00325989	0.0737535	-0.0441998	310	0.964774	0.990711
Q8BVI4	WT_NT-WT_EE__-__TG_NT-TG_EE	-0.147331	0.088517	-1.66444	105	0.0990061	0.511738
Q8BVI5	WT_NT-WT_EE__-__TG_NT-TG_EE	0.304732	0.54161	0.56264	13	0.583253	0.895764
Q8BVL3	WT_NT-WT_EE__-__TG_NT-TG_EE	-0.304609	0.392216	-0.776636	11	0.45375	0.845803
Q8BVQ5	WT_NT-WT_EE__-__TG_NT-TG_EE	-0.0483939	0.109128	-0.443458	83	0.658588	0.917984
Q8BW75	WT_NT-WT_EE__-__TG_NT-TG_EE	0.0275618	0.0938904	0.293553	163	0.769473	0.956022
Q8BW96	WT_NT-WT_EE__-__TG_NT-TG_EE	-0.0169519	0.186671	-0.0908119	50	0.928005	0.98547
Q8BWF0	WT_NT-WT_EE__-__TG_NT-TG_EE	0.0207815	0.112296	0.18506	180	0.85339	0.973288
Q8BWG8	WT_NT-WT_EE__-__TG_NT-TG_EE	-0.350918	0.179061	-1.95977	62	0.0545218	0.400187
Q8BWM0	WT_NT-WT_EE__-__TG_NT-TG_EE	-0.361292	0.242029	-1.49276	14	0.157689	0.620866
Q8BWQ6	WT_NT-WT_EE__-__TG_NT-TG_EE	-0.417382	0.410396	-1.01702	11	0.33099	0.788632
Q8BWT1	WT_NT-WT_EE__-__TG_NT-TG_EE	0.217457	0.10354	2.10023	159	0.0372865	0.340416
Q8BWY3	WT_NT-WT_EE__-__TG_NT-TG_EE	0.179902	0.232197	0.77478	20	0.447533	0.845803
Q8BX10	WT_NT-WT_EE__-__TG_NT-TG_EE	-0.512523	0.185776	-2.75882	13	0.0162613	0.21877
Q8BX70	WT_NT-WT_EE__-__TG_NT-TG_EE	0.0087772	0.188793	0.0464912	11	0.963752	0.990711
Q8BX94	WT_NT-WT_EE__-__TG_NT-TG_EE	-0.153092	0.171796	-0.891124	12	0.39038	0.818017
Q8BXR1	WT_NT-WT_EE__-__TG_NT-TG_EE	0.27926	0.200249	1.39457	45	0.169994	0.636494
Q8BXR9	WT_NT-WT_EE__-__TG_NT-TG_EE	-0.0935538	0.365937	-0.255655	11	0.802935	0.964489
Q8BXV2	WT_NT-WT_EE__-__TG_NT-TG_EE	-0.912878	0.224785	-4.06111	24	0.000451463	0.0214565
Q8BXZ1	WT_NT-WT_EE__-__TG_NT-TG_EE	-0.547344	0.17118	-3.19747	34	0.00299403	0.0861947
Q8BY89	WT_NT-WT_EE__-__TG_NT-TG_EE	0.171501	0.396158	0.43291	10	0.674268	0.920193
Q8BYH7	WT_NT-WT_EE__-__TG_NT-TG_EE	0.40469	0.4065	0.995547	11	0.340866	0.794516
Q8BYI9	WT_NT-WT_EE__-__TG_NT-TG_EE	-0.178962	0.0553947	-3.23067	494	0.00131735	0.0487608
Q8BYK6	WT_NT-WT_EE__-__TG_NT-TG_EE	-0.106421	0.114547	-0.929056	14	0.368602	0.811351
Q8BYL4	WT_NT-WT_EE__-__TG_NT-TG_EE	0.505172	0.47313	1.06772	12	0.306655	0.774318
Q8BYM5	WT_NT-WT_EE__-__TG_NT-TG_EE	0.416175	0.132769	3.13458	49	0.00290598	0.0846
Q8BZ98	WT_NT-WT_EE__-__TG_NT-TG_EE	-0.0208965	0.0812812	-0.257089	188	0.797391	0.96422
Q8BZA9	WT_NT-WT_EE__-__TG_NT-TG_EE	0.330675	0.261959	1.26232	11	0.232941	0.702688
Q8BZI0	WT_NT-WT_EE__-__TG_NT-TG_EE	-0.2459	0.191667	-1.28295	15	0.218979	0.687857
Q8C052	WT_NT-WT_EE__-__TG_NT-TG_EE	-0.098251	0.184344	-0.532976	67	0.595814	0.89669
Q8C0C7	WT_NT-WT_EE__-__TG_NT-TG_EE	-0.0722218	0.113601	-0.635749	100	0.526393	0.877737
Q8C0D4	WT_NT-WT_EE__-__TG_NT-TG_EE	0.965505	0.391284	2.46753	13	0.0282659	0.299683
Q8C0D5	WT_NT-WT_EE__-__TG_NT-TG_EE	-0.492618	0.345971	-1.42387	11	0.182227	0.655313
Q8C0E2	WT_NT-WT_EE__-__TG_NT-TG_EE	-0.241141	0.139553	-1.72795	80	0.0878548	0.493778
Q8C0L0	WT_NT-WT_EE__-__TG_NT-TG_EE	0.139931	0.246646	0.567336	30	0.574707	0.893797
Q8C0M9	WT_NT-WT_EE__-__TG_NT-TG_EE	-0.148975	0.0907326	-1.64191	137	0.102902	0.514017
Q8C0T5	WT_NT-WT_EE__-__TG_NT-TG_EE	-0.25368	0.211675	-1.19844	8	0.265041	0.737841
Q8C163	WT_NT-WT_EE__-__TG_NT-TG_EE	-0.0958866	0.143019	-0.670447	33	0.507238	0.874936
Q8C166	WT_NT-WT_EE__-__TG_NT-TG_EE	0.0722312	0.179748	0.401847	36	0.690173	0.927895
Q8C167	WT_NT-WT_EE__-__TG_NT-TG_EE	0.0977939	0.190206	0.514148	56	0.609171	0.899244
Q8C1A5	WT_NT-WT_EE__-__TG_NT-TG_EE	0.19846	0.139387	1.42381	17	0.172597	0.643452
Q8C1B1	WT_NT-WT_EE__-__TG_NT-TG_EE	0.762104	0.687087	1.10918	15	0.284819	0.754348
Q8C1B7	WT_NT-WT_EE__-__TG_NT-TG_EE	-0.0461448	0.0900293	-0.512553	168	0.608937	0.899244
Q8C2Q3	WT_NT-WT_EE__-__TG_NT-TG_EE	0.0858113	0.148877	0.576392	30	0.56865	0.892231
Q8C3W1	WT_NT-WT_EE__-__TG_NT-TG_EE	-0.28169	0.0613197	-4.5938	17	0.000258451	0.014881
Q8C419	WT_NT-WT_EE__-__TG_NT-TG_EE	0.055009	0.101417	0.542404	174	0.588235	0.895764
Q8C437	WT_NT-WT_EE__-__TG_NT-TG_EE	-0.427167	0.126014	-3.38985	21	0.00276312	0.0822903
Q8C460	WT_NT-WT_EE__-__TG_NT-TG_EE	0.0218425	0.525827	0.0415394	15	0.967414	0.990711
Q8C522	WT_NT-WT_EE__-__TG_NT-TG_EE	0.318532	0.104497	3.04824	88	0.00303947	0.0862705
Q8C5H8	WT_NT-WT_EE__-__TG_NT-TG_EE	-0.202489	0.362491	-0.558604	10	0.588721	0.895764
Q8C5W0	WT_NT-WT_EE__-__TG_NT-TG_EE	0.1309	0.180863	0.723749	14	0.481139	0.866133
Q8C6B2	WT_NT-WT_EE__-__TG_NT-TG_EE	0.335604	0.477471	0.70288	12	0.495541	0.874116
Q8C6E0	WT_NT-WT_EE__-__TG_NT-TG_EE	0.00863415	0.34519	0.0250127	13	0.980425	0.994313
Q8C6G8	WT_NT-WT_EE__-__TG_NT-TG_EE	-0.191623	0.245403	-0.780852	13	0.448876	0.845803
Q8C6I2	WT_NT-WT_EE__-__TG_NT-TG_EE	0.104083	0.304395	0.341934	13	0.737865	0.944552
Q8C729	WT_NT-WT_EE__-__TG_NT-TG_EE	0.897892	0.14646	6.13061	13	3.59827e-05	0.00490691
Q8C7D2	WT_NT-WT_EE__-__TG_NT-TG_EE	-0.161339	0.289466	-0.557367	13	0.586746	0.895764
Q8C7K6	WT_NT-WT_EE__-__TG_NT-TG_EE	-0.544966	0.644887	-0.845056	9	0.419977	0.834478
Q8C7M3	WT_NT-WT_EE__-__TG_NT-TG_EE	0.362751	0.381359	0.951206	10	0.363924	0.8073
Q8C7R4	WT_NT-WT_EE__-__TG_NT-TG_EE	-0.347246	0.371565	-0.934548	14	0.365861	0.810211
Q8C7X2	WT_NT-WT_EE__-__TG_NT-TG_EE	1.10915	0.770746	1.43906	8	0.188086	0.656019
Q8C854	WT_NT-WT_EE__-__TG_NT-TG_EE	-0.180231	0.108954	-1.65419	97	0.101322	0.514017
Q8C878	WT_NT-WT_EE__-__TG_NT-TG_EE	-0.350872	0.192843	-1.81947	12	0.0938627	0.50561
Q8C8N2	WT_NT-WT_EE__-__TG_NT-TG_EE	0.0795428	0.120598	0.65957	97	0.511092	0.874936
Q8C8R3	WT_NT-WT_EE__-__TG_NT-TG_EE	-0.0486527	0.0506633	-0.960315	1088	0.33711	0.79286
Q8C8T8	WT_NT-WT_EE__-__TG_NT-TG_EE	0.513756	0.387778	1.32487	15	0.205044	0.679448
Q8C9S4	WT_NT-WT_EE__-__TG_NT-TG_EE	-0.266447	0.159758	-1.66782	7	0.139287	0.592753
Q8CAA7	WT_NT-WT_EE__-__TG_NT-TG_EE	-0.0324844	0.100858	-0.322079	165	0.7478	0.946825
Q8CAK1	WT_NT-WT_EE__-__TG_NT-TG_EE	-0.130645	0.286525	-0.455962	12	0.656559	0.916662
Q8CAQ8	WT_NT-WT_EE__-__TG_NT-TG_EE	-0.0487659	0.105042	-0.464253	363	0.642745	0.912531
Q8CAY6	WT_NT-WT_EE__-__TG_NT-TG_EE	-0.140537	0.143775	-0.977475	98	0.330741	0.788632
Q8CBE3	WT_NT-WT_EE__-__TG_NT-TG_EE	-0.0857403	0.0987497	-0.868258	111	0.387126	0.818017
Q8CBW3	WT_NT-WT_EE__-__TG_NT-TG_EE	-0.0601063	0.104387	-0.575801	50	0.567333	0.892231
Q8CBY8	WT_NT-WT_EE__-__TG_NT-TG_EE	-0.0139025	0.155291	-0.0895252	75	0.928903	0.98547
Q8CC35	WT_NT-WT_EE__-__TG_NT-TG_EE	-0.00739835	0.124359	-0.059492	75	0.952718	0.98547
Q8CCJ3	WT_NT-WT_EE__-__TG_NT-TG_EE	-0.322678	0.383036	-0.842422	10	0.419243	0.833661
Q8CCJ4	WT_NT-WT_EE__-__TG_NT-TG_EE	0.0905394	0.42151	0.214798	34	0.831208	0.968325
Q8CCN5	WT_NT-WT_EE__-__TG_NT-TG_EE	-0.361998	0.185893	-1.94734	15	0.0704637	0.45191
Q8CCT4	WT_NT-WT_EE__-__TG_NT-TG_EE	0.00638152	0.254886	0.0250368	15	0.980356	0.994313
Q8CDA1	WT_NT-WT_EE__-__TG_NT-TG_EE	-0.3785	0.475324	-0.796299	12	0.441327	0.845803
Q8CDG3	WT_NT-WT_EE__-__TG_NT-TG_EE	-0.465509	0.135021	-3.44767	26	0.0019369	0.0660329
Q8CDN6	WT_NT-WT_EE__-__TG_NT-TG_EE	-0.0326536	0.122625	-0.266289	86	0.790654	0.96422
Q8CFI0	WT_NT-WT_EE__-__TG_NT-TG_EE	0.0475911	0.296953	0.160265	31	0.873712	0.973553
Q8CFV4	WT_NT-WT_EE__-__TG_NT-TG_EE	-0.339156	0.182772	-1.85562	17	0.0809301	0.488788
Q8CFV9	WT_NT-WT_EE__-__TG_NT-TG_EE	0.0873893	0.291136	0.300167	11	0.769647	0.956022
Q8CG72	WT_NT-WT_EE__-__TG_NT-TG_EE	-0.405959	0.176014	-2.3064	13	0.0382026	0.340416
Q8CG76	WT_NT-WT_EE__-__TG_NT-TG_EE	-0.154416	0.187198	-0.824878	35	0.415027	0.833459
Q8CGA0	WT_NT-WT_EE__-__TG_NT-TG_EE	-0.466597	0.36165	-1.29019	30	0.206841	0.680108
Q8CGC7	WT_NT-WT_EE__-__TG_NT-TG_EE	0.0859289	0.105045	0.818017	158	0.414579	0.833459
Q8CGF6	WT_NT-WT_EE__-__TG_NT-TG_EE	-0.0796977	0.12895	-0.618049	100	0.537948	0.881226
Q8CGK3	WT_NT-WT_EE__-__TG_NT-TG_EE	0.0616787	0.0917405	0.672317	126	0.502613	0.874936
Q8CGP2	WT_NT-WT_EE__-__TG_NT-TG_EE	-0.803525	0.181236	-4.43357	36	8.35545e-05	0.00773178
Q8CGP6	WT_NT-WT_EE__-__TG_NT-TG_EE	-0.100428	0.330621	-0.303755	15	0.765487	0.955384
Q8CGY8	WT_NT-WT_EE__-__TG_NT-TG_EE	-0.117685	0.143692	-0.819013	89	0.414967	0.833459
Q8CH72	WT_NT-WT_EE__-__TG_NT-TG_EE	-0.218898	0.550633	-0.397539	15	0.69657	0.927895
Q8CHC4	WT_NT-WT_EE__-__TG_NT-TG_EE	-0.00394034	0.0502195	-0.0784623	680	0.937483	0.98547
Q8CHG7	WT_NT-WT_EE__-__TG_NT-TG_EE	0.0192819	0.0956601	0.201567	186	0.840476	0.971387
Q8CHH9	WT_NT-WT_EE__-__TG_NT-TG_EE	-0.259627	0.0977802	-2.65521	188	0.00860588	0.153778
Q8CHP8	WT_NT-WT_EE__-__TG_NT-TG_EE	-0.202203	0.109784	-1.84183	64	0.0701343	0.451113
Q8CHT0	WT_NT-WT_EE__-__TG_NT-TG_EE	-0.181439	0.403626	-0.449523	14	0.659936	0.918076
Q8CHT1	WT_NT-WT_EE__-__TG_NT-TG_EE	-0.282406	0.478827	-0.589787	15	0.564113	0.892217
Q8CHU3	WT_NT-WT_EE__-__TG_NT-TG_EE	0.0810265	0.136773	0.592414	69	0.55551	0.88683
Q8CHX7	WT_NT-WT_EE__-__TG_NT-TG_EE	0.303701	0.153332	1.98068	34	0.0557645	0.404722
Q8CI32	WT_NT-WT_EE__-__TG_NT-TG_EE	-0.553246	0.308745	-1.79192	14	0.094778	0.506807
Q8CI71	WT_NT-WT_EE__-__TG_NT-TG_EE	0.22721	0.467469	0.486042	15	0.633961	0.910687
Q8CI94	WT_NT-WT_EE__-__TG_NT-TG_EE	-0.165611	0.082152	-2.01591	374	0.0445238	0.358732
Q8CIB5	WT_NT-WT_EE__-__TG_NT-TG_EE	0.00456993	0.123762	0.0369251	45	0.970708	0.991196
Q8CIE6	WT_NT-WT_EE__-__TG_NT-TG_EE	-0.373626	0.156947	-2.38058	42	0.0218986	0.251058
Q8CIG8	WT_NT-WT_EE__-__TG_NT-TG_EE	0.0853517	0.401265	0.212706	15	0.83442	0.968791
Q8CIN4	WT_NT-WT_EE__-__TG_NT-TG_EE	0.234049	0.137047	1.7078	32	0.0973585	0.506972
Q8CIQ7	WT_NT-WT_EE__-__TG_NT-TG_EE	0.223928	0.120309	1.86128	16	0.0811805	0.489159
Q8CJ19	WT_NT-WT_EE__-__TG_NT-TG_EE	-0.183558	0.667998	-0.274789	12	0.788152	0.963319
Q8CJ67	WT_NT-WT_EE__-__TG_NT-TG_EE	0.111943	0.616533	0.181569	11	0.859223	0.973553
Q8CJH3	WT_NT-WT_EE__-__TG_NT-TG_EE	-0.380477	0.452842	-0.840199	13	0.415983	0.833459
Q8JZK9	WT_NT-WT_EE__-__TG_NT-TG_EE	0.268558	0.41713	0.643823	9	0.53575	0.881226
Q8JZN5	WT_NT-WT_EE__-__TG_NT-TG_EE	0.00428681	0.136733	0.0313518	46	0.975125	0.993921
Q8JZP2	WT_NT-WT_EE__-__TG_NT-TG_EE	0.658819	0.244241	2.69742	33	0.0109216	0.174678
Q8JZQ2	WT_NT-WT_EE__-__TG_NT-TG_EE	-0.147853	0.141699	-1.04342	59	0.301008	0.771537
Q8JZQ9	WT_NT-WT_EE__-__TG_NT-TG_EE	-0.0962407	0.187269	-0.513917	59	0.609229	0.899244
Q8JZS0	WT_NT-WT_EE__-__TG_NT-TG_EE	-0.186962	0.184947	-1.0109	32	0.319649	0.781898
Q8JZU2	WT_NT-WT_EE__-__TG_NT-TG_EE	0.0559935	0.312689	0.179071	13	0.860643	0.973553
Q8JZW5	WT_NT-WT_EE__-__TG_NT-TG_EE	-0.55425	0.299078	-1.8532	13	0.0866836	0.493778
Q8K010	WT_NT-WT_EE__-__TG_NT-TG_EE	-0.138826	0.30767	-0.451217	9	0.662509	0.919422
Q8K019	WT_NT-WT_EE__-__TG_NT-TG_EE	0.610692	0.203914	2.99486	16	0.00857097	0.153778
Q8K021	WT_NT-WT_EE__-__TG_NT-TG_EE	0.0211052	0.114689	0.184021	140	0.854263	0.973288
Q8K097	WT_NT-WT_EE__-__TG_NT-TG_EE	0.46185	0.278959	1.65562	11	0.126019	0.570719
Q8K0E8	WT_NT-WT_EE__-__TG_NT-TG_EE	-0.245933	0.343308	-0.716362	11	0.488698	0.870299
Q8K0G5	WT_NT-WT_EE__-__TG_NT-TG_EE	-0.544015	0.20338	-2.67487	42	0.0106083	0.171788
Q8K0S0	WT_NT-WT_EE__-__TG_NT-TG_EE	-0.0470468	0.141857	-0.33165	136	0.740664	0.944552
Q8K0T0	WT_NT-WT_EE__-__TG_NT-TG_EE	-0.030591	0.09426	-0.324538	313	0.745747	0.946444
Q8K0U4	WT_NT-WT_EE__-__TG_NT-TG_EE	0.0644593	0.06046	1.06615	393	0.287011	0.756013
Q8K183	WT_NT-WT_EE__-__TG_NT-TG_EE	0.026667	0.102761	0.259505	143	0.795618	0.96422
Q8K1A6	WT_NT-WT_EE__-__TG_NT-TG_EE	-0.34323	0.517019	-0.663863	12	0.519329	0.874936
Q8K1L5	WT_NT-WT_EE__-__TG_NT-TG_EE	-0.314209	0.253925	-1.23741	33	0.224669	0.69515
Q8K1M6	WT_NT-WT_EE__-__TG_NT-TG_EE	0.00431905	0.0690922	0.0625115	515	0.95018	0.98547
Q8K1Z0	WT_NT-WT_EE__-__TG_NT-TG_EE	0.200439	0.110848	1.80823	67	0.0750582	0.465192
Q8K212	WT_NT-WT_EE__-__TG_NT-TG_EE	-0.24717	0.120703	-2.04775	131	0.0425831	0.351378
Q8K221	WT_NT-WT_EE__-__TG_NT-TG_EE	0.270779	0.226193	1.19711	59	0.23605	0.705186
Q8K274	WT_NT-WT_EE__-__TG_NT-TG_EE	0.057362	0.287703	0.199379	36	0.843088	0.971564
Q8K2B3	WT_NT-WT_EE__-__TG_NT-TG_EE	-0.0255431	0.0744158	-0.343249	388	0.731597	0.940729
Q8K2C6	WT_NT-WT_EE__-__TG_NT-TG_EE	-0.861436	0.330316	-2.60792	11	0.0243478	0.273096
Q8K2C9	WT_NT-WT_EE__-__TG_NT-TG_EE	-0.189044	0.130063	-1.45348	36	0.154753	0.61906
Q8K2K6	WT_NT-WT_EE__-__TG_NT-TG_EE	-0.313568	0.147945	-2.11949	49	0.0391402	0.343393
Q8K2P7	WT_NT-WT_EE__-__TG_NT-TG_EE	-0.0740995	0.309749	-0.239224	13	0.814662	0.965594
Q8K2T1	WT_NT-WT_EE__-__TG_NT-TG_EE	0.420027	0.309267	1.35814	14	0.195905	0.664841
Q8K310	WT_NT-WT_EE__-__TG_NT-TG_EE	-0.0533766	0.0785158	-0.67982	265	0.497212	0.87451
Q8K341	WT_NT-WT_EE__-__TG_NT-TG_EE	-0.141673	0.195594	-0.724322	18	0.478178	0.866133
Q8K354	WT_NT-WT_EE__-__TG_NT-TG_EE	-0.357058	0.102328	-3.48933	45	0.00109529	0.04366
Q8K386	WT_NT-WT_EE__-__TG_NT-TG_EE	0.489943	0.384923	1.27283	14	0.223809	0.694479
Q8K394	WT_NT-WT_EE__-__TG_NT-TG_EE	-0.116752	0.280058	-0.416885	11	0.684782	0.927096
Q8K3A0	WT_NT-WT_EE__-__TG_NT-TG_EE	-0.0213606	0.331733	-0.0643911	11	0.949814	0.98547
Q8K3H0	WT_NT-WT_EE__-__TG_NT-TG_EE	0.0530281	0.367699	0.144216	18	0.886932	0.976173
Q8K3J1	WT_NT-WT_EE__-__TG_NT-TG_EE	-0.17747	0.156097	-1.13692	71	0.259394	0.733195
Q8K3W0	WT_NT-WT_EE__-__TG_NT-TG_EE	-0.165506	0.25983	-0.636976	10	0.538448	0.881226
Q8K400	WT_NT-WT_EE__-__TG_NT-TG_EE	-0.232204	0.123925	-1.87375	58	0.0660061	0.440778
Q8K406	WT_NT-WT_EE__-__TG_NT-TG_EE	-0.225618	0.531061	-0.424844	13	0.677898	0.922012
Q8K4G5	WT_NT-WT_EE__-__TG_NT-TG_EE	-0.37304	0.148059	-2.51953	43	0.0155475	0.21877
Q8K4P8	WT_NT-WT_EE__-__TG_NT-TG_EE	-0.161541	0.772861	-0.209016	15	0.837247	0.96974
Q8K4Q0	WT_NT-WT_EE__-__TG_NT-TG_EE	-0.36766	0.160871	-2.28543	28	0.030063	0.308473
Q8K4R4	WT_NT-WT_EE__-__TG_NT-TG_EE	0.169102	0.337262	0.501396	12	0.625163	0.906942
Q8K4X7	WT_NT-WT_EE__-__TG_NT-TG_EE	-0.217464	0.817488	-0.266015	9	0.796221	0.96422
Q8K4Z3	WT_NT-WT_EE__-__TG_NT-TG_EE	-0.01231	0.112146	-0.109767	71	0.912904	0.982082
Q8K4Z5	WT_NT-WT_EE__-__TG_NT-TG_EE	-0.00207551	0.234493	-0.00885107	16	0.993047	0.999275
Q8K5B2	WT_NT-WT_EE__-__TG_NT-TG_EE	-0.149879	0.287735	-0.520894	12	0.611918	0.899818
Q8QZS1	WT_NT-WT_EE__-__TG_NT-TG_EE	0.161987	0.153372	1.05617	147	0.292623	0.764811
Q8QZT1	WT_NT-WT_EE__-__TG_NT-TG_EE	-0.192475	0.0927481	-2.07524	168	0.0394881	0.344003
Q8QZT2	WT_NT-WT_EE__-__TG_NT-TG_EE	-0.0425796	0.125464	-0.339376	14	0.739364	0.944552
Q8QZV4	WT_NT-WT_EE__-__TG_NT-TG_EE	-0.161441	0.370095	-0.436216	13	0.669837	0.91989
Q8QZY1	WT_NT-WT_EE__-__TG_NT-TG_EE	0.085349	0.1907	0.447557	55	0.656231	0.916662
Q8QZY9	WT_NT-WT_EE__-__TG_NT-TG_EE	-0.149774	0.407421	-0.367614	12	0.719563	0.932863
Q8R001	WT_NT-WT_EE__-__TG_NT-TG_EE	0.0264744	0.124413	0.212795	66	0.832143	0.96859
Q8R007	WT_NT-WT_EE__-__TG_NT-TG_EE	-0.108836	0.178392	-0.610093	17	0.54987	0.885179
Q8R010	WT_NT-WT_EE__-__TG_NT-TG_EE	0.562498	0.157208	3.57805	29	0.0012409	0.0465968
Q8R016	WT_NT-WT_EE__-__TG_NT-TG_EE	0.0657326	0.136174	0.482712	86	0.630527	0.910089
Q8R050	WT_NT-WT_EE__-__TG_NT-TG_EE	0.120448	0.0776797	1.55057	100	0.124163	0.567208
Q8R071	WT_NT-WT_EE__-__TG_NT-TG_EE	-0.031923	0.1524	-0.209469	131	0.834408	0.968791
Q8R081	WT_NT-WT_EE__-__TG_NT-TG_EE	-0.10741	0.0984081	-1.09148	179	0.276529	0.748948
Q8R0A5	WT_NT-WT_EE__-__TG_NT-TG_EE	0.00530406	0.176166	0.0301082	53	0.976094	0.994128
Q8R0A7	WT_NT-WT_EE__-__TG_NT-TG_EE	0.162778	0.0945886	1.7209	102	0.0883004	0.49438
Q8R0F8	WT_NT-WT_EE__-__TG_NT-TG_EE	-0.0779663	0.11576	-0.673516	67	0.502936	0.874936
Q8R0H9	WT_NT-WT_EE__-__TG_NT-TG_EE	0.916194	0.417334	2.19535	8	0.0594233	0.416487
Q8R0P4	WT_NT-WT_EE__-__TG_NT-TG_EE	-0.509853	0.40418	-1.26145	15	0.226412	0.695912
Q8R0S2	WT_NT-WT_EE__-__TG_NT-TG_EE	-0.127129	0.0967748	-1.31366	110	0.191696	0.662244
Q8R0S4	WT_NT-WT_EE__-__TG_NT-TG_EE	0.365308	0.231397	1.5787	34	0.123664	0.566626
Q8R0W0	WT_NT-WT_EE__-__TG_NT-TG_EE	-0.0533379	0.351638	-0.151684	11	0.882182	0.975143
Q8R0Y6	WT_NT-WT_EE__-__TG_NT-TG_EE	0.213409	0.0886406	2.40758	347	0.01658	0.219177
Q8R105	WT_NT-WT_EE__-__TG_NT-TG_EE	0.0937625	0.427082	0.219542	12	0.829918	0.968325
Q8R123	WT_NT-WT_EE__-__TG_NT-TG_EE	-0.0221624	0.133531	-0.165972	20	0.869845	0.973553
Q8R127	WT_NT-WT_EE__-__TG_NT-TG_EE	0.156041	0.219509	0.710863	24	0.484021	0.866353
Q8R146	WT_NT-WT_EE__-__TG_NT-TG_EE	0.0336058	0.273888	0.122699	13	0.904222	0.979278
Q8R151	WT_NT-WT_EE__-__TG_NT-TG_EE	-0.345095	0.360314	-0.957761	11	0.358761	0.80417
Q8R164	WT_NT-WT_EE__-__TG_NT-TG_EE	0.0199938	0.0812268	0.246147	92	0.806116	0.965002
Q8R191	WT_NT-WT_EE__-__TG_NT-TG_EE	-0.0463783	0.291028	-0.15936	17	0.875263	0.973553
Q8R1B4	WT_NT-WT_EE__-__TG_NT-TG_EE	0.15984	0.177572	0.900138	42	0.373179	0.815268
Q8R1G2	WT_NT-WT_EE__-__TG_NT-TG_EE	0.123916	0.230408	0.537812	17	0.597678	0.89669
Q8R1H0	WT_NT-WT_EE__-__TG_NT-TG_EE	0.919496	0.688015	1.33645	9	0.214205	0.68519
Q8R1I1	WT_NT-WT_EE__-__TG_NT-TG_EE	-0.146768	0.628533	-0.233509	15	0.818523	0.966071
Q8R1N4	WT_NT-WT_EE__-__TG_NT-TG_EE	0.147559	0.186905	0.789488	13	0.443988	0.845803
Q8R1Q8	WT_NT-WT_EE__-__TG_NT-TG_EE	-0.0910715	0.0900458	-1.01139	237	0.312861	0.775823
Q8R1T1	WT_NT-WT_EE__-__TG_NT-TG_EE	-0.277904	0.119151	-2.33237	15	0.0340233	0.324502
Q8R2R9	WT_NT-WT_EE__-__TG_NT-TG_EE	-0.325422	0.0783149	-4.1553	99	6.9051e-05	0.00745463
Q8R2Y0	WT_NT-WT_EE__-__TG_NT-TG_EE	0.209735	0.161902	1.29545	46	0.201629	0.674092
Q8R2Y8	WT_NT-WT_EE__-__TG_NT-TG_EE	-0.585555	0.346015	-1.69228	12	0.116372	0.549215
Q8R307	WT_NT-WT_EE__-__TG_NT-TG_EE	0.12377	0.313542	0.394749	15	0.698585	0.927895
Q8R317	WT_NT-WT_EE__-__TG_NT-TG_EE	0.239056	0.167159	1.43011	61	0.157787	0.620866
Q8R326	WT_NT-WT_EE__-__TG_NT-TG_EE	-0.168234	0.12861	-1.30809	66	0.19538	0.664841
Q8R366	WT_NT-WT_EE__-__TG_NT-TG_EE	-0.0843958	0.0885182	-0.953429	170	0.341726	0.794516
Q8R3P0	WT_NT-WT_EE__-__TG_NT-TG_EE	-0.351541	0.129045	-2.72418	80	0.00791345	0.146455
Q8R3S6	WT_NT-WT_EE__-__TG_NT-TG_EE	-0.248949	0.235308	-1.05797	24	0.300602	0.771537
Q8R3T5	WT_NT-WT_EE__-__TG_NT-TG_EE	-0.12632	0.181148	-0.697331	17	0.495023	0.874116
Q8R3V5	WT_NT-WT_EE__-__TG_NT-TG_EE	-0.104299	0.109829	-0.949647	87	0.344922	0.794516
Q8R3Z5	WT_NT-WT_EE__-__TG_NT-TG_EE	-0.170762	0.601935	-0.283689	11	0.781917	0.960501
Q8R464	WT_NT-WT_EE__-__TG_NT-TG_EE	0.0915029	0.167808	0.545284	87	0.586953	0.895764
Q8R4K2	WT_NT-WT_EE__-__TG_NT-TG_EE	-0.128612	0.176998	-0.72663	11	0.482629	0.866133
Q8R4N0	WT_NT-WT_EE__-__TG_NT-TG_EE	-0.121836	0.231256	-0.526843	13	0.607176	0.899244
Q8R4U7	WT_NT-WT_EE__-__TG_NT-TG_EE	-0.0696594	0.453195	-0.153707	15	0.879889	0.974036
Q8R550	WT_NT-WT_EE__-__TG_NT-TG_EE	-0.196092	0.908541	-0.215832	8	0.83452	0.968791
Q8R570	WT_NT-WT_EE__-__TG_NT-TG_EE	-0.250982	0.0849331	-2.95505	179	0.00354692	0.0938011
Q8R574	WT_NT-WT_EE__-__TG_NT-TG_EE	0.143603	0.17791	0.807168	50	0.423393	0.838053
Q8R5C5	WT_NT-WT_EE__-__TG_NT-TG_EE	-0.285236	0.16496	-1.72912	65	0.0885342	0.49438
Q8R5H1	WT_NT-WT_EE__-__TG_NT-TG_EE	-0.256337	0.200052	-1.28135	32	0.209278	0.683711
Q8R5H6	WT_NT-WT_EE__-__TG_NT-TG_EE	0.15643	0.091003	1.71895	159	0.087569	0.493778
Q8R5J9	WT_NT-WT_EE__-__TG_NT-TG_EE	-0.430857	0.129298	-3.33227	68	0.00139606	0.0502937
Q8R5M8	WT_NT-WT_EE__-__TG_NT-TG_EE	0.127601	0.169414	0.753187	82	0.453494	0.845803
Q8VBV7	WT_NT-WT_EE__-__TG_NT-TG_EE	-0.0514683	0.136584	-0.376826	32	0.708791	0.929511
Q8VBW6	WT_NT-WT_EE__-__TG_NT-TG_EE	0.0795077	0.325231	0.244466	14	0.810417	0.965002
Q8VBY2	WT_NT-WT_EE__-__TG_NT-TG_EE	0.186709	0.125348	1.48953	15	0.157072	0.620387
Q8VBZ3	WT_NT-WT_EE__-__TG_NT-TG_EE	0.274902	0.282128	0.974388	15	0.345317	0.794516
Q8VCD6	WT_NT-WT_EE__-__TG_NT-TG_EE	-0.0229963	0.303205	-0.0758443	15	0.940545	0.98547
Q8VCI5	WT_NT-WT_EE__-__TG_NT-TG_EE	0.22522	0.19478	1.15628	17	0.263559	0.73748
Q8VCM7	WT_NT-WT_EE__-__TG_NT-TG_EE	-0.285774	0.551862	-0.517835	10	0.615835	0.901485
Q8VCM8	WT_NT-WT_EE__-__TG_NT-TG_EE	-0.392287	0.197616	-1.9851	13	0.0686462	0.448016
Q8VCR7	WT_NT-WT_EE__-__TG_NT-TG_EE	-0.230675	0.352104	-0.655133	12	0.524742	0.877737
Q8VCT3	WT_NT-WT_EE__-__TG_NT-TG_EE	0.084526	0.176601	0.478627	47	0.634423	0.910687
Q8VCW8	WT_NT-WT_EE__-__TG_NT-TG_EE	-0.139434	0.0944709	-1.47595	142	0.142171	0.597026
Q8VCX5	WT_NT-WT_EE__-__TG_NT-TG_EE	-0.301682	0.164261	-1.8366	16	0.0849189	0.493778
Q8VCY8	WT_NT-WT_EE__-__TG_NT-TG_EE	0.0835951	0.0907992	0.92066	14	0.372821	0.815268
Q8VD04	WT_NT-WT_EE__-__TG_NT-TG_EE	0.219274	0.161985	1.35367	53	0.181586	0.655277
Q8VD33	WT_NT-WT_EE__-__TG_NT-TG_EE	-0.0858503	0.264226	-0.324912	15	0.749735	0.94713
Q8VD37	WT_NT-WT_EE__-__TG_NT-TG_EE	0.164342	0.110578	1.48621	150	0.139323	0.592753
Q8VDD5	WT_NT-WT_EE__-__TG_NT-TG_EE	0.0142085	0.0848229	0.167508	340	0.86707	0.973553
Q8VDJ3	WT_NT-WT_EE__-__TG_NT-TG_EE	0.256888	0.152661	1.68274	82	0.0962304	0.506807
Q8VDK1	WT_NT-WT_EE__-__TG_NT-TG_EE	0.537888	0.277136	1.94088	29	0.0620489	0.427019
Q8VDM4	WT_NT-WT_EE__-__TG_NT-TG_EE	-0.0925221	0.114179	-0.810328	179	0.418828	0.833474
Q8VDM6	WT_NT-WT_EE__-__TG_NT-TG_EE	0.199748	0.1929	1.0355	26	0.309972	0.77523
Q8VDN2	WT_NT-WT_EE__-__TG_NT-TG_EE	-0.0686744	0.0742303	-0.925153	311	0.355604	0.802586
Q8VDP4	WT_NT-WT_EE__-__TG_NT-TG_EE	-0.0340045	0.174057	-0.195365	12	0.848376	0.972115
Q8VDP6	WT_NT-WT_EE__-__TG_NT-TG_EE	-0.300143	0.37533	-0.799678	13	0.438266	0.845803
Q8VDQ1	WT_NT-WT_EE__-__TG_NT-TG_EE	-0.454356	0.435657	-1.04292	15	0.313503	0.775823
Q8VDQ8	WT_NT-WT_EE__-__TG_NT-TG_EE	0.0439733	0.0702316	0.626118	267	0.531772	0.880593
Q8VE33	WT_NT-WT_EE__-__TG_NT-TG_EE	-0.051198	0.153102	-0.334405	114	0.738689	0.944552
Q8VE47	WT_NT-WT_EE__-__TG_NT-TG_EE	-0.0432984	0.123508	-0.350571	63	0.72708	0.937245
Q8VE70	WT_NT-WT_EE__-__TG_NT-TG_EE	0.150839	0.376276	0.400873	15	0.694166	0.927895
Q8VE88	WT_NT-WT_EE__-__TG_NT-TG_EE	0.0817823	0.265554	0.307969	13	0.762985	0.954659
Q8VE97	WT_NT-WT_EE__-__TG_NT-TG_EE	-0.0220029	0.222433	-0.0989192	33	0.921801	0.984924
Q8VEA4	WT_NT-WT_EE__-__TG_NT-TG_EE	0.0780812	0.216984	0.359847	18	0.723149	0.934552
Q8VED9	WT_NT-WT_EE__-__TG_NT-TG_EE	-0.0406991	0.151329	-0.268945	67	0.788799	0.963319
Q8VEH3	WT_NT-WT_EE__-__TG_NT-TG_EE	-0.795517	0.772502	-1.02979	11	0.325219	0.788253
Q8VEH5	WT_NT-WT_EE__-__TG_NT-TG_EE	0.228932	0.158427	1.44503	68	0.153042	0.618613
Q8VEJ9	WT_NT-WT_EE__-__TG_NT-TG_EE	-0.118426	0.397209	-0.298145	14	0.769972	0.956022
Q8VEK0	WT_NT-WT_EE__-__TG_NT-TG_EE	0.0648213	0.100718	0.643593	25	0.5257	0.877737
Q8VEK3	WT_NT-WT_EE__-__TG_NT-TG_EE	-0.0544474	0.101249	-0.537755	285	0.591166	0.895764
Q8VEM8	WT_NT-WT_EE__-__TG_NT-TG_EE	-0.0259155	0.0921404	-0.281261	174	0.778844	0.960031
Q8VHH5	WT_NT-WT_EE__-__TG_NT-TG_EE	0.13219	0.120717	1.09504	90	0.276422	0.748948
Q8VHI6	WT_NT-WT_EE__-__TG_NT-TG_EE	-0.151111	0.144468	-1.04599	66	0.299383	0.771537
Q8VHK5	WT_NT-WT_EE__-__TG_NT-TG_EE	0.0262809	0.357876	0.0734356	10	0.942908	0.98547
Q8VHL1	WT_NT-WT_EE__-__TG_NT-TG_EE	0.0632447	0.141087	0.448267	60	0.655575	0.916662
Q8VHQ9	WT_NT-WT_EE__-__TG_NT-TG_EE	0.145665	0.116865	1.24644	64	0.217145	0.687489
Q8VHW2	WT_NT-WT_EE__-__TG_NT-TG_EE	0.287769	0.164712	1.7471	72	0.0848834	0.493778
Q8VIJ6	WT_NT-WT_EE__-__TG_NT-TG_EE	0.0417454	0.109062	0.382767	211	0.702278	0.927895
Q8VIM9	WT_NT-WT_EE__-__TG_NT-TG_EE	-0.40872	0.218955	-1.86668	41	0.0691083	0.449869
Q8WTY4	WT_NT-WT_EE__-__TG_NT-TG_EE	0.148914	0.284547	0.523339	15	0.608383	0.899244
Q91V09	WT_NT-WT_EE__-__TG_NT-TG_EE	-0.417463	0.212178	-1.96752	27	0.0594752	0.416487
Q91V12	WT_NT-WT_EE__-__TG_NT-TG_EE	0.062177	0.0919854	0.675944	172	0.499984	0.87451
Q91V14	WT_NT-WT_EE__-__TG_NT-TG_EE	-0.275467	0.0841476	-3.27361	281	0.00119465	0.0456827
Q91V41	WT_NT-WT_EE__-__TG_NT-TG_EE	0.0534914	0.105676	0.506181	138	0.613537	0.900156
Q91V57	WT_NT-WT_EE__-__TG_NT-TG_EE	-0.435015	0.422337	-1.03002	9	0.329885	0.788632
Q91V61	WT_NT-WT_EE__-__TG_NT-TG_EE	-0.0604062	0.0810764	-0.745054	143	0.457462	0.847237
Q91V64	WT_NT-WT_EE__-__TG_NT-TG_EE	-0.134284	0.135535	-0.99077	32	0.329231	0.788632
Q91V76	WT_NT-WT_EE__-__TG_NT-TG_EE	-0.0691006	0.0824558	-0.838031	17	0.413641	0.833459
Q91V92	WT_NT-WT_EE__-__TG_NT-TG_EE	-0.034742	0.0833178	-0.416982	228	0.677084	0.921404
Q91VD9	WT_NT-WT_EE__-__TG_NT-TG_EE	0.0380154	0.0588863	0.645573	462	0.518877	0.874936
Q91VF2	WT_NT-WT_EE__-__TG_NT-TG_EE	0.0533421	0.26912	0.198209	13	0.845947	0.971564
Q91VI7	WT_NT-WT_EE__-__TG_NT-TG_EE	0.0338258	0.0982929	0.344132	97	0.731492	0.940729
Q91VK4	WT_NT-WT_EE__-__TG_NT-TG_EE	-0.0727096	0.128001	-0.568039	10	0.582537	0.895764
Q91VM5	WT_NT-WT_EE__-__TG_NT-TG_EE	-0.230953	0.137511	-1.67953	49	0.0994154	0.511738
Q91VM9	WT_NT-WT_EE__-__TG_NT-TG_EE	-0.0844028	0.123249	-0.684813	101	0.49503	0.874116
Q91VN4	WT_NT-WT_EE__-__TG_NT-TG_EE	0.0101343	0.108717	0.0932174	75	0.925979	0.98547
Q91VR2	WT_NT-WT_EE__-__TG_NT-TG_EE	-0.194299	0.101313	-1.91782	139	0.0571853	0.409302
Q91VR5	WT_NT-WT_EE__-__TG_NT-TG_EE	-0.0687275	0.0974037	-0.705594	212	0.481215	0.866133
Q91VR7	WT_NT-WT_EE__-__TG_NT-TG_EE	-0.408275	0.138439	-2.94914	16	0.00942742	0.162623
Q91VR8	WT_NT-WT_EE__-__TG_NT-TG_EE	-0.083278	0.0716149	-1.16286	35	0.252754	0.728461
Q91VT4	WT_NT-WT_EE__-__TG_NT-TG_EE	0.397132	0.196385	2.02221	17	0.0591805	0.416487
Q91VW3	WT_NT-WT_EE__-__TG_NT-TG_EE	-0.317711	0.0992394	-3.20146	70	0.00205727	0.0683381
Q91VZ6	WT_NT-WT_EE__-__TG_NT-TG_EE	-0.313289	0.155439	-2.01551	48	0.049469	0.37801
Q91W43	WT_NT-WT_EE__-__TG_NT-TG_EE	0.111629	0.220097	0.50718	14	0.619923	0.903468
Q91W50	WT_NT-WT_EE__-__TG_NT-TG_EE	-0.0130508	0.188854	-0.0691054	17	0.945712	0.98547
Q91W69	WT_NT-WT_EE__-__TG_NT-TG_EE	-0.0854001	0.323412	-0.26406	14	0.795581	0.96422
Q91W86	WT_NT-WT_EE__-__TG_NT-TG_EE	-0.046773	0.00928898	-5.03532	10	0.000510118	0.023188
Q91W90	WT_NT-WT_EE__-__TG_NT-TG_EE	-0.205967	0.183567	-1.12202	30	0.270753	0.744431
Q91WC3	WT_NT-WT_EE__-__TG_NT-TG_EE	0.156752	0.092652	1.69184	255	0.0918982	0.501102
Q91WD5	WT_NT-WT_EE__-__TG_NT-TG_EE	-0.0321342	0.116092	-0.276798	223	0.782191	0.960501
Q91WE1	WT_NT-WT_EE__-__TG_NT-TG_EE	-0.150579	0.609826	-0.246921	10	0.809965	0.965002
Q91WG4	WT_NT-WT_EE__-__TG_NT-TG_EE	-0.0208955	0.242331	-0.0862271	13	0.9326	0.98547
Q91WG5	WT_NT-WT_EE__-__TG_NT-TG_EE	0.0649663	0.230543	0.281797	16	0.781711	0.960501
Q91WG7	WT_NT-WT_EE__-__TG_NT-TG_EE	-0.0102589	0.13218	-0.0776132	90	0.938308	0.98547
Q91WJ8	WT_NT-WT_EE__-__TG_NT-TG_EE	-0.156385	0.095548	-1.63672	32	0.111488	0.531582
Q91WK2	WT_NT-WT_EE__-__TG_NT-TG_EE	-0.313684	0.196767	-1.59419	33	0.120428	0.561204
Q91WK5	WT_NT-WT_EE__-__TG_NT-TG_EE	0.160957	0.217797	0.739022	31	0.465453	0.855886
Q91WQ3	WT_NT-WT_EE__-__TG_NT-TG_EE	0.0424389	0.139655	0.303885	99	0.761854	0.954066
Q91WS0	WT_NT-WT_EE__-__TG_NT-TG_EE	-0.0307666	0.142952	-0.215223	69	0.830229	0.968325
Q91X72	WT_NT-WT_EE__-__TG_NT-TG_EE	0.0120664	0.161772	0.0745891	57	0.940803	0.98547
Q91X97	WT_NT-WT_EE__-__TG_NT-TG_EE	-0.0401327	0.108736	-0.369085	71	0.713162	0.931556
Q91XF0	WT_NT-WT_EE__-__TG_NT-TG_EE	0.0562618	0.437453	0.128612	10	0.900214	0.97915
Q91XL9	WT_NT-WT_EE__-__TG_NT-TG_EE	-0.298715	0.200128	-1.49262	34	0.144759	0.605932
Q91XM9	WT_NT-WT_EE__-__TG_NT-TG_EE	-0.215398	0.0928335	-2.32026	264	0.0210892	0.246346
Q91XU3	WT_NT-WT_EE__-__TG_NT-TG_EE	-0.133437	0.126611	-1.05391	69	0.295601	0.768207
Q91XV3	WT_NT-WT_EE__-__TG_NT-TG_EE	-0.503933	0.227225	-2.21777	120	0.0284532	0.299683
Q91YD9	WT_NT-WT_EE__-__TG_NT-TG_EE	0.097596	0.137739	0.708556	60	0.481344	0.866133
Q91YE6	WT_NT-WT_EE__-__TG_NT-TG_EE	0.0860989	0.175521	0.490533	17	0.630028	0.910089
Q91YE8	WT_NT-WT_EE__-__TG_NT-TG_EE	-0.431608	0.611099	-0.706281	12	0.493499	0.874111
Q91YI0	WT_NT-WT_EE__-__TG_NT-TG_EE	-0.0553922	0.143964	-0.384765	10	0.708468	0.929511
Q91YJ2	WT_NT-WT_EE__-__TG_NT-TG_EE	0.284768	0.194393	1.46491	13	0.166708	0.632418
Q91YL2	WT_NT-WT_EE__-__TG_NT-TG_EE	-0.468992	0.514241	-0.912008	13	0.378366	0.817421
Q91YM2	WT_NT-WT_EE__-__TG_NT-TG_EE	0.420159	0.0809553	5.19001	13	0.000174091	0.0128338
Q91YM4	WT_NT-WT_EE__-__TG_NT-TG_EE	0.10163	0.402439	0.252536	9	0.8063	0.965002
Q91YP0	WT_NT-WT_EE__-__TG_NT-TG_EE	0.26087	0.271669	0.960248	11	0.357562	0.803507
Q91YP2	WT_NT-WT_EE__-__TG_NT-TG_EE	-0.162275	0.237969	-0.681914	10	0.510778	0.874936
Q91YQ5	WT_NT-WT_EE__-__TG_NT-TG_EE	0.143552	0.138962	1.03304	108	0.303894	0.772359
Q91YR1	WT_NT-WT_EE__-__TG_NT-TG_EE	0.188196	0.137674	1.36697	54	0.1773	0.64762
Q91YT0	WT_NT-WT_EE__-__TG_NT-TG_EE	-0.15083	0.0727879	-2.07219	261	0.0392298	0.343393
Q91Z31	WT_NT-WT_EE__-__TG_NT-TG_EE	-0.123093	0.145795	-0.844292	84	0.400904	0.828874
Q91Z38	WT_NT-WT_EE__-__TG_NT-TG_EE	0.00920427	0.26307	0.0349879	13	0.972621	0.99215
Q91Z53	WT_NT-WT_EE__-__TG_NT-TG_EE	0.10164	0.125007	0.81308	83	0.418499	0.833459
Q91Z61	WT_NT-WT_EE__-__TG_NT-TG_EE	0.359353	0.401736	0.894501	12	0.388643	0.818017
Q91Z67	WT_NT-WT_EE__-__TG_NT-TG_EE	0.31416	0.709896	0.442543	11	0.666672	0.91989
Q91ZA3	WT_NT-WT_EE__-__TG_NT-TG_EE	0.000604939	0.0918102	0.00658902	159	0.994751	0.999275
Q91ZJ5	WT_NT-WT_EE__-__TG_NT-TG_EE	-0.168511	0.121673	-1.38495	176	0.167822	0.635711
Q91ZP9	WT_NT-WT_EE__-__TG_NT-TG_EE	-0.130745	0.128401	-1.01826	65	0.312331	0.775823
Q91ZR1	WT_NT-WT_EE__-__TG_NT-TG_EE	-0.0185413	0.229381	-0.0808318	11	0.937028	0.98547
Q91ZU6	WT_NT-WT_EE__-__TG_NT-TG_EE	-0.130368	0.349338	-0.373186	11	0.716101	0.931893
Q91ZX7	WT_NT-WT_EE__-__TG_NT-TG_EE	0.0113076	0.106582	0.106093	169	0.915634	0.982082
Q91ZZ3	WT_NT-WT_EE__-__TG_NT-TG_EE	0.0330552	0.0907411	0.36428	18	0.719893	0.932863
Q920E5	WT_NT-WT_EE__-__TG_NT-TG_EE	0.0695413	0.161395	0.430877	15	0.672685	0.920193
Q920I9	WT_NT-WT_EE__-__TG_NT-TG_EE	0.0759191	0.081441	0.932197	338	0.3519	0.79922
Q920P5	WT_NT-WT_EE__-__TG_NT-TG_EE	-0.243601	0.146341	-1.66462	84	0.0997155	0.511738
Q920Q4	WT_NT-WT_EE__-__TG_NT-TG_EE	-0.000244743	0.104213	-0.00234849	27	0.998143	0.9993
Q921F2	WT_NT-WT_EE__-__TG_NT-TG_EE	-0.271723	0.0973226	-2.79199	99	0.00628767	0.136902
Q921F4	WT_NT-WT_EE__-__TG_NT-TG_EE	-0.64574	0.259774	-2.48578	44	0.0167977	0.220681
Q921G7	WT_NT-WT_EE__-__TG_NT-TG_EE	0.0506251	0.131027	0.386373	70	0.700393	0.927895
Q921H8	WT_NT-WT_EE__-__TG_NT-TG_EE	0.181756	0.139385	1.30399	103	0.195145	0.664841
Q921I1	WT_NT-WT_EE__-__TG_NT-TG_EE	-0.269464	0.0751055	-3.58781	406	0.000374173	0.0187828
Q921J2	WT_NT-WT_EE__-__TG_NT-TG_EE	0.00244727	0.283916	0.00861971	15	0.993236	0.999275
Q921M3	WT_NT-WT_EE__-__TG_NT-TG_EE	0.3986	0.310649	1.28312	8	0.235371	0.705186
Q921M7	WT_NT-WT_EE__-__TG_NT-TG_EE	-0.109256	0.0800039	-1.36563	139	0.174262	0.646105
Q921Q7	WT_NT-WT_EE__-__TG_NT-TG_EE	-0.544474	0.183511	-2.96699	12	0.0117669	0.18156
Q921W4	WT_NT-WT_EE__-__TG_NT-TG_EE	-0.163966	0.214652	-0.763868	11	0.461017	0.85078
Q921Z5	WT_NT-WT_EE__-__TG_NT-TG_EE	-0.0178631	0.458861	-0.0389292	9	0.969797	0.991196
Q922B1	WT_NT-WT_EE__-__TG_NT-TG_EE	-0.179088	0.241662	-0.741069	13	0.471827	0.86236
Q922B2	WT_NT-WT_EE__-__TG_NT-TG_EE	0.01739	0.0900377	0.193141	163	0.847089	0.972115
Q922D8	WT_NT-WT_EE__-__TG_NT-TG_EE	0.134653	0.129111	1.04293	109	0.299288	0.771537
Q922E4	WT_NT-WT_EE__-__TG_NT-TG_EE	-0.205307	0.16695	-1.22975	35	0.226994	0.696024
Q922F4	WT_NT-WT_EE__-__TG_NT-TG_EE	0.760435	0.547365	1.38927	13	0.18809	0.656019
Q922H2	WT_NT-WT_EE__-__TG_NT-TG_EE	0.0463566	0.213439	0.217189	50	0.828945	0.968325
Q922J3	WT_NT-WT_EE__-__TG_NT-TG_EE	-0.144159	0.177967	-0.810036	60	0.421121	0.83547
Q922J6	WT_NT-WT_EE__-__TG_NT-TG_EE	0.0816402	0.354912	0.23003	18	0.820663	0.966956
Q922P9	WT_NT-WT_EE__-__TG_NT-TG_EE	-0.0511496	0.330711	-0.154665	12	0.879656	0.974036
Q922Q1	WT_NT-WT_EE__-__TG_NT-TG_EE	0.219109	0.537346	0.407761	12	0.69063	0.927895
Q922Q4	WT_NT-WT_EE__-__TG_NT-TG_EE	0.805179	0.311123	2.58798	8	0.0322142	0.314761
Q922Q8	WT_NT-WT_EE__-__TG_NT-TG_EE	0.0288569	0.118924	0.24265	32	0.809825	0.965002
Q922Q9	WT_NT-WT_EE__-__TG_NT-TG_EE	-0.361577	0.31678	-1.14141	12	0.275965	0.748948
Q922R5	WT_NT-WT_EE__-__TG_NT-TG_EE	-0.146804	0.230361	-0.637275	15	0.533553	0.880593
Q922R8	WT_NT-WT_EE__-__TG_NT-TG_EE	0.160485	0.116374	1.37904	116	0.170534	0.637597
Q922S4	WT_NT-WT_EE__-__TG_NT-TG_EE	-0.0139087	0.064681	-0.215035	155	0.830023	0.968325
Q922Y1	WT_NT-WT_EE__-__TG_NT-TG_EE	-0.403604	0.296482	-1.36131	14	0.194925	0.664841
Q923D2	WT_NT-WT_EE__-__TG_NT-TG_EE	-0.52638	0.138283	-3.80655	48	0.000399564	0.0195334
Q923D4	WT_NT-WT_EE__-__TG_NT-TG_EE	0.363056	0.895865	0.405257	12	0.69242	0.927895
Q923G2	WT_NT-WT_EE__-__TG_NT-TG_EE	0.422946	0.454819	0.929922	7	0.38336	0.817421
Q923T9	WT_NT-WT_EE__-__TG_NT-TG_EE	-0.156475	0.20885	-0.749222	47	0.457457	0.847237
Q924C1	WT_NT-WT_EE__-__TG_NT-TG_EE	0.344333	0.42761	0.80525	12	0.436341	0.845803
Q924L1	WT_NT-WT_EE__-__TG_NT-TG_EE	0.178775	0.210104	0.850891	26	0.402599	0.829342
Q924M7	WT_NT-WT_EE__-__TG_NT-TG_EE	0.034363	0.124876	0.275177	103	0.783731	0.960571
Q925I1	WT_NT-WT_EE__-__TG_NT-TG_EE	-0.573527	0.356554	-1.60853	15	0.12856	0.574307
Q925N0	WT_NT-WT_EE__-__TG_NT-TG_EE	0.0566007	0.174683	0.32402	52	0.747222	0.946725
Q93092	WT_NT-WT_EE__-__TG_NT-TG_EE	-0.039904	0.111659	-0.357373	138	0.721358	0.93312
Q99020	WT_NT-WT_EE__-__TG_NT-TG_EE	0.136345	0.100751	1.35329	67	0.18051	0.654128
Q99104	WT_NT-WT_EE__-__TG_NT-TG_EE	0.0245808	0.0854216	0.287759	422	0.773673	0.956255
Q99J08	WT_NT-WT_EE__-__TG_NT-TG_EE	-0.0125279	0.147979	-0.0846599	62	0.932805	0.98547
Q99J09	WT_NT-WT_EE__-__TG_NT-TG_EE	0.435708	0.561765	0.775605	15	0.450038	0.845803
Q99J39	WT_NT-WT_EE__-__TG_NT-TG_EE	-0.144263	0.363031	-0.397384	11	0.698687	0.927895
Q99J85	WT_NT-WT_EE__-__TG_NT-TG_EE	-0.07541	0.108398	-0.695679	77	0.488724	0.870299
Q99J99	WT_NT-WT_EE__-__TG_NT-TG_EE	0.777274	0.136347	5.70072	112	9.8176e-08	2.82638e-05
Q99JB2	WT_NT-WT_EE__-__TG_NT-TG_EE	0.154707	0.194183	0.796709	32	0.431492	0.843348
Q99JF8	WT_NT-WT_EE__-__TG_NT-TG_EE	0.154227	0.103235	1.49394	36	0.143905	0.603328
Q99JG2	WT_NT-WT_EE__-__TG_NT-TG_EE	-0.106826	0.139185	-0.767515	31	0.448582	0.845803
Q99JI4	WT_NT-WT_EE__-__TG_NT-TG_EE	-0.182592	0.17629	-1.03575	65	0.304158	0.772359
Q99JI6	WT_NT-WT_EE__-__TG_NT-TG_EE	-0.612741	0.282421	-2.1696	14	0.0477394	0.373821
Q99JP0	WT_NT-WT_EE__-__TG_NT-TG_EE	-0.0936075	0.318379	-0.294013	15	0.772777	0.956255
Q99JP7	WT_NT-WT_EE__-__TG_NT-TG_EE	-0.127515	0.124231	-1.02643	80	0.30778	0.774318
Q99JR1	WT_NT-WT_EE__-__TG_NT-TG_EE	0.0264405	0.114936	0.230045	81	0.818637	0.966071
Q99JX3	WT_NT-WT_EE__-__TG_NT-TG_EE	0.109875	0.12075	0.90994	26	0.371213	0.813895
Q99JX4	WT_NT-WT_EE__-__TG_NT-TG_EE	0.559681	0.86411	0.647697	15	0.526971	0.877737
Q99JY0	WT_NT-WT_EE__-__TG_NT-TG_EE	0.0551363	0.106893	0.515807	160	0.606701	0.899244
Q99JY8	WT_NT-WT_EE__-__TG_NT-TG_EE	-0.401946	0.198775	-2.02211	44	0.0492707	0.37801
Q99JY9	WT_NT-WT_EE__-__TG_NT-TG_EE	-0.0370508	0.0775999	-0.47746	264	0.63343	0.910687
Q99K10	WT_NT-WT_EE__-__TG_NT-TG_EE	0.434384	0.624512	0.695558	13	0.498952	0.87451
Q99K46	WT_NT-WT_EE__-__TG_NT-TG_EE	-0.597417	0.0780175	-7.65747	13	3.59854e-06	0.000717216
Q99K48	WT_NT-WT_EE__-__TG_NT-TG_EE	0.153153	0.17068	0.89731	46	0.374226	0.816303
Q99K51	WT_NT-WT_EE__-__TG_NT-TG_EE	0.169178	0.103818	1.62956	96	0.106472	0.52072
Q99K85	WT_NT-WT_EE__-__TG_NT-TG_EE	-0.0178156	0.136559	-0.130461	171	0.896355	0.976173
Q99KB8	WT_NT-WT_EE__-__TG_NT-TG_EE	-0.257985	0.124803	-2.06713	103	0.0412291	0.348656
Q99KC8	WT_NT-WT_EE__-__TG_NT-TG_EE	-0.0760054	0.347266	-0.218868	13	0.830152	0.968325
Q99KH8	WT_NT-WT_EE__-__TG_NT-TG_EE	0.580126	0.199026	2.91482	14	0.0113059	0.178619
Q99KI0	WT_NT-WT_EE__-__TG_NT-TG_EE	0.0799494	0.0633011	1.263	571	0.207104	0.680111
Q99KJ8	WT_NT-WT_EE__-__TG_NT-TG_EE	0.197333	0.107176	1.84121	158	0.0674663	0.44602
Q99KK2	WT_NT-WT_EE__-__TG_NT-TG_EE	0.356379	0.24141	1.47624	48	0.14641	0.609351
Q99KK7	WT_NT-WT_EE__-__TG_NT-TG_EE	0.107186	0.118922	0.901319	30	0.374598	0.816303
Q99KN9	WT_NT-WT_EE__-__TG_NT-TG_EE	0.039841	0.323851	0.123023	34	0.902813	0.97915
Q99KP6	WT_NT-WT_EE__-__TG_NT-TG_EE	0.0970956	0.186026	0.521947	44	0.604325	0.899244
Q99KQ4	WT_NT-WT_EE__-__TG_NT-TG_EE	-0.488762	0.152747	-3.19983	44	0.00255192	0.0777885
Q99KV1	WT_NT-WT_EE__-__TG_NT-TG_EE	0.0852235	0.282826	0.301328	15	0.767302	0.955807
Q99KW9	WT_NT-WT_EE__-__TG_NT-TG_EE	-0.458659	0.175865	-2.60802	15	0.0197804	0.238446
Q99KX1	WT_NT-WT_EE__-__TG_NT-TG_EE	-0.0869942	0.269078	-0.323305	43	0.748032	0.946825
Q99L04	WT_NT-WT_EE__-__TG_NT-TG_EE	0.311026	0.119597	2.60061	30	0.0143065	0.207085
Q99L13	WT_NT-WT_EE__-__TG_NT-TG_EE	0.0687627	0.091596	0.750717	68	0.455413	0.846057
Q99L27	WT_NT-WT_EE__-__TG_NT-TG_EE	0.348477	0.319038	1.09227	14	0.293153	0.764811
Q99L43	WT_NT-WT_EE__-__TG_NT-TG_EE	-0.159681	0.0758329	-2.1057	49	0.0403786	0.345871
Q99L45	WT_NT-WT_EE__-__TG_NT-TG_EE	-0.198832	0.148828	-1.33598	53	0.187263	0.656019
Q99L47	WT_NT-WT_EE__-__TG_NT-TG_EE	-0.0262356	0.106109	-0.247251	101	0.805216	0.965002
Q99LB2	WT_NT-WT_EE__-__TG_NT-TG_EE	-0.145156	0.23892	-0.607552	12	0.554808	0.886596
Q99LB6	WT_NT-WT_EE__-__TG_NT-TG_EE	-0.331397	0.10398	-3.18713	16	0.00573058	0.130245
Q99LC3	WT_NT-WT_EE__-__TG_NT-TG_EE	-0.150154	0.0760586	-1.97418	167	0.0500103	0.378879
Q99LC5	WT_NT-WT_EE__-__TG_NT-TG_EE	0.100134	0.0758232	1.32062	211	0.188058	0.656019
Q99LD4	WT_NT-WT_EE__-__TG_NT-TG_EE	-0.120857	0.201876	-0.598671	110	0.550623	0.885179
Q99LD8	WT_NT-WT_EE__-__TG_NT-TG_EE	0.10987	0.175191	0.627141	9	0.546145	0.884608
Q99LD9	WT_NT-WT_EE__-__TG_NT-TG_EE	-0.0490091	0.257546	-0.190293	9	0.853303	0.973288
Q99LF4	WT_NT-WT_EE__-__TG_NT-TG_EE	-0.255178	0.0952492	-2.67906	133	0.00831522	0.151723
Q99LG2	WT_NT-WT_EE__-__TG_NT-TG_EE	-0.251851	0.155528	-1.61932	17	0.123779	0.566626
Q99LI8	WT_NT-WT_EE__-__TG_NT-TG_EE	0.0449301	0.24082	0.186571	48	0.852783	0.973288
Q99LP6	WT_NT-WT_EE__-__TG_NT-TG_EE	-0.0783596	0.195353	-0.401118	16	0.69364	0.927895
Q99LR1	WT_NT-WT_EE__-__TG_NT-TG_EE	-0.173496	0.139357	-1.24497	46	0.219448	0.688221
Q99LX0	WT_NT-WT_EE__-__TG_NT-TG_EE	0.0120696	0.0856266	0.140956	83	0.888246	0.976173
Q99LY9	WT_NT-WT_EE__-__TG_NT-TG_EE	0.100718	0.102927	0.978531	70	0.331182	0.788632
Q99M28	WT_NT-WT_EE__-__TG_NT-TG_EE	0.0504838	0.243094	0.207672	14	0.838476	0.969862
Q99M71	WT_NT-WT_EE__-__TG_NT-TG_EE	-0.611352	0.146582	-4.1707	83	7.42621e-05	0.00750843
Q99M87	WT_NT-WT_EE__-__TG_NT-TG_EE	0.172349	0.134208	1.2842	45	0.205646	0.679448
Q99MK8	WT_NT-WT_EE__-__TG_NT-TG_EE	0.00815657	0.514173	0.0158635	12	0.987604	0.99855
Q99MN1	WT_NT-WT_EE__-__TG_NT-TG_EE	0.10144	0.133724	0.758582	63	0.450932	0.845803
Q99MN9	WT_NT-WT_EE__-__TG_NT-TG_EE	-0.113165	0.119505	-0.946949	117	0.345617	0.794516
Q99MR0	WT_NT-WT_EE__-__TG_NT-TG_EE	-0.404685	0.356098	-1.13644	15	0.273602	0.747787
Q99MR6	WT_NT-WT_EE__-__TG_NT-TG_EE	-0.0318392	0.183037	-0.173949	27	0.863203	0.973553
Q99MR8	WT_NT-WT_EE__-__TG_NT-TG_EE	0.0880244	0.180459	0.487781	59	0.627513	0.907809
Q99N28	WT_NT-WT_EE__-__TG_NT-TG_EE	0.210545	0.109116	1.92955	154	0.055501	0.403941
Q99N96	WT_NT-WT_EE__-__TG_NT-TG_EE	0.585772	0.374142	1.56564	10	0.148501	0.61074
Q99NB1	WT_NT-WT_EE__-__TG_NT-TG_EE	-0.326523	0.238539	-1.36885	25	0.183221	0.655313
Q99NB9	WT_NT-WT_EE__-__TG_NT-TG_EE	0.274193	0.503385	0.544699	11	0.59683	0.89669
Q99NE5	WT_NT-WT_EE__-__TG_NT-TG_EE	-0.0756071	0.146025	-0.517767	79	0.606067	0.899244
Q99NF2	WT_NT-WT_EE__-__TG_NT-TG_EE	0.126924	0.182566	0.695223	15	0.497545	0.87451
Q99P58	WT_NT-WT_EE__-__TG_NT-TG_EE	0.137683	0.156299	0.880894	16	0.391416	0.818017
Q99P72	WT_NT-WT_EE__-__TG_NT-TG_EE	-0.0227498	0.0687683	-0.330818	501	0.74092	0.944552
Q99PJ0	WT_NT-WT_EE__-__TG_NT-TG_EE	-0.095923	0.157515	-0.608979	71	0.544482	0.884507
Q99PL6	WT_NT-WT_EE__-__TG_NT-TG_EE	-0.0483714	0.265239	-0.182369	48	0.856061	0.973553
Q99PT1	WT_NT-WT_EE__-__TG_NT-TG_EE	-0.0747524	0.0881854	-0.847673	156	0.397919	0.82679
Q99PU5	WT_NT-WT_EE__-__TG_NT-TG_EE	0.034787	0.116734	0.298001	105	0.766291	0.955679
Q99PV0	WT_NT-WT_EE__-__TG_NT-TG_EE	0.0172388	0.224687	0.0767238	45	0.939183	0.98547
Q9CPP6	WT_NT-WT_EE__-__TG_NT-TG_EE	0.235557	0.119858	1.9653	81	0.0528068	0.395137
Q9CPQ1	WT_NT-WT_EE__-__TG_NT-TG_EE	0.38601	0.147664	2.61411	88	0.0105227	0.171474
Q9CPQ3	WT_NT-WT_EE__-__TG_NT-TG_EE	0.100055	0.257523	0.388527	10	0.70577	0.928249
Q9CPQ8	WT_NT-WT_EE__-__TG_NT-TG_EE	-0.0349695	0.117023	-0.298826	36	0.766791	0.955679
Q9CPR4	WT_NT-WT_EE__-__TG_NT-TG_EE	-0.125538	0.235454	-0.533175	49	0.596322	0.89669
Q9CPS6	WT_NT-WT_EE__-__TG_NT-TG_EE	-0.159313	0.166228	-0.958397	29	0.345785	0.794516
Q9CPU0	WT_NT-WT_EE__-__TG_NT-TG_EE	0.126639	0.0995834	1.27169	142	0.205561	0.679448
[truncated: 592 more rows]

## Sheet: present in TG.NT-WT.EE
	Sequence	Leading.razor.protein	Unique..Groups.	WT_NT.1.1	WT_NT.2.1	WT_NT.3.1	WT_NT.4.1	WT_NT.5.1	COUNT.WT_NT	WT_EGCG.1.1	WT_EGCG.2.1	WT_EGCG.3.1	WT_EGCG.4.1	WT_EGCG.5.1	COUNT_WT_EGCG	WT_EGCG_EE.1.1	WT_EGCG_EE.2.1	WT_EGCG_EE.3.1	WT_EGCG_EE.4.1	WT_EGCG_EE.5.1	COUNT_WT_EGCG_EE	WT_EE.1.1	WT_EE.2.1	WT_EE.3.1	WT_EE.4.1	COUNT_WT_EE	TG_NT.1.1	TG_NT.2.1	TG_NT.3.1	TG_NT.4.1	TG_NT.5.1	COUNT_TG_NT	TG_EGCG.1.1	TG_EGCG.2.1	TG_EGCG.3.1	TG_EGCG.4.1	TG_EGCG.5.1	COUNT_TG_EGCG	TG_EGCG_EE.1.1	TG_EGCG_EE.2.1	TG_EGCG_EE.3.1	TG_EGCG_EE.4.1	COUNT_TG_EGCG_EE	TG_EE.1.1	TG_EE.2.1	TG_EE.3.1	TG_EE.4.1	TG_EE.5.1	COUNT_TG_EE
Q9Z0J0	EVNVSPCPTDPCQLHK	Q9Z0J0	yes	632080	810900	NA	860550	372610	4	NA	NA	NA	723960	NA	1	NA	1525200	852800	NA	831680	3	794990	NA	NA	NA	1	NA	NA	NA	NA	NA	0	NA	1114100	715280	NA	538280	3	1101800	NA	1042500	1150400	3	NA	NA	1152600	NA	759140	2
Q3TZZ7	LEWLTLMPDAANLDK	Q3TZZ7	yes	366930	381630	874550	NA	213390	4	NA	889120	577090	NA	392310	3	NA	NA	913270	428830	NA	2	NA	NA	613410	NA	1	NA	NA	539960	NA	NA	1	NA	602280	NA	831080	NA	2	NA	540580	467560	348120	3	438790	NA	NA	359700	263960	3
Q58FA4	MENQKENLFSEPHK	Q58FA4	yes	688520	NA	1387800	1354500	982690	4	NA	956330	NA	NA	786900	2	1673000	1394800	NA	NA	NA	2	NA	NA	NA	NA	0	NA	NA	2032700	NA	NA	1	NA	1383700	NA	NA	NA	1	NA	NA	NA	NA	0	205940	NA	1234700	NA	NA	2
Q60770	AAYIYFTDFCPDSLFNK	Q60770	yes	338550	NA	NA	754090	431880	3	NA	843220	849030	NA	552060	3	316640	NA	NA	659360	NA	2	NA	NA	350540	NA	1	NA	NA	NA	NA	441960	1	NA	NA	NA	333190	NA	1	NA	NA	668910	NA	1	809480	1231900	NA	NA	NA	2
P59281	ELEEPLIPHEFYEQCIAHYESPEAAVAVVHALPR	P59281	yes	NA	1017600	NA	829260	813550	3	NA	NA	NA	1111400	NA	1	NA	NA	3265400	NA	831830	2	NA	NA	1761200	NA	1	NA	NA	NA	791180	NA	1	864650	NA	NA	NA	890780	2	839740	NA	NA	1141600	2	NA	NA	1051400	NA	NA	1
Q9CQ02	FCGDLDCPDWVLAEISTLAK	Q9CQ02	yes	231700	NA	333740	585260	NA	3	NA	NA	345100	NA	169720	2	NA	NA	NA	NA	NA	0	NA	NA	NA	NA	0	NA	NA	357170	NA	NA	1	NA	620100	376410	NA	NA	2	468970	568090	394210	304460	4	NA	NA	349280	NA	NA	1
Q8VCN6	KPSGGFDLEDALPGGGGGGAGEK	Q8VCN6	yes	593550	NA	NA	735550	753640	3	NA	542890	NA	NA	414580	2	NA	NA	NA	NA	NA	0	NA	NA	666070	NA	1	NA	NA	NA	448560	NA	1	NA	NA	NA	942490	NA	1	NA	NA	1294200	NA	1	NA	NA	NA	588480	NA	1
P36369	LFQEEPSAQHR	P36369	yes	738640	NA	1609800	NA	4935400	3	777080	NA	NA	NA	NA	1	NA	458480	NA	NA	NA	1	NA	NA	505200	NA	1	NA	229540	NA	NA	NA	1	NA	NA	NA	387230	900090	2	NA	NA	NA	109520	1	NA	NA	NA	470200	NA	1
Q9QYI4	PQSTGDHPQPTDTTHTTTK	Q9QYI4	yes	NA	157930	NA	69156	417940	3	NA	113800	NA	NA	385200	2	332500	NA	NA	NA	NA	1	NA	NA	NA	NA	0	NA	NA	NA	NA	NA	0	450310	NA	NA	NA	NA	1	124580	NA	NA	NA	1	NA	204430	117860	NA	203590	3
P84078	NWYIQATCATSGDGLYEGLDWLSNQLR	P84078	yes	NA	317830	NA	NA	719090	2	342910	669190	NA	1226600	NA	3	444210	NA	1086700	NA	721450	3	NA	NA	NA	493060	1	NA	NA	NA	NA	NA	0	NA	NA	NA	628050	NA	1	725980	NA	NA	NA	1	976930	492420	NA	811360	NA	3
P56546	AAGELGIAVCNIPSAAVEETADSTVCHILNLYR	P56546	yes	NA	219680	NA	NA	NA	1	NA	552260	NA	356790	NA	2	NA	NA	636400	350250	NA	2	634380	NA	NA	NA	1	NA	NA	NA	NA	NA	0	NA	NA	505300	NA	414260	2	494530	NA	471630	358320	3	421720	NA	644430	520350	244100	4
P28184	DPETCPCPTGGSCTCSDK	P28184	yes	1507900	NA	NA	NA	NA	1	NA	NA	NA	2383300	NA	1	NA	NA	NA	NA	1537000	1	NA	NA	1009300	NA	1	NA	NA	NA	NA	NA	0	NA	NA	NA	988470	1624000	2	NA	1389000	1420100	1427600	3	NA	NA	1636800	1472600	1013200	3
Q9EP53	GPMLVNTLVDYYLETNSQPVLHILTTLQEPHDK	Q9EP53	yes	NA	NA	714780	NA	NA	1	424350	424410	373520	NA	NA	3	454370	313720	NA	NA	NA	2	NA	NA	474320	NA	1	NA	NA	NA	NA	354380	1	NA	NA	NA	NA	NA	0	445420	NA	593820	NA	2	NA	541980	NA	392120	348540	3
Q8R3F5	KPLVAVHSNVSGQK	Q8R3F5	yes	NA	NA	NA	NA	382870	1	NA	NA	NA	NA	332560	1	196700	305570	NA	164410	NA	3	NA	NA	NA	NA	0	NA	NA	NA	157860	NA	1	NA	NA	NA	NA	138800	1	NA	110690	128440	135500	3	290240	NA	125360	133370	378470	4
Q9Z0W3	LVSSPQTIMELFFQEVAR	Q9Z0W3	yes	NA	NA	361610	NA	NA	1	NA	NA	NA	301000	NA	1	NA	220160	357300	NA	NA	2	401110	NA	NA	NA	1	NA	NA	NA	142200	NA	1	NA	NA	286740	NA	NA	1	NA	NA	255950	NA	1	NA	NA	245610	320380	161710	3
P61205	NWYIQATCATSGDGLYEGLDWLANQLK	P61205	yes	NA	NA	NA	NA	NA	0	NA	NA	281810	635160	NA	2	NA	512430	786990	NA	418460	3	NA	NA	NA	NA	0	516960	NA	NA	NA	NA	1	NA	NA	410490	307790	NA	2	668910	NA	300560	1252200	3	445560	481030	357380	NA	NA	3
O89029	SPCECESLVEFQGR	O89029	yes	NA	NA	NA	NA	NA	0	NA	NA	NA	NA	NA	0	323820	NA	1237200	NA	NA	2	NA	NA	467450	NA	1	NA	NA	658990	NA	NA	1	NA	NA	623950	742120	847700	3	NA	1594600	1345600	808570	3	NA	NA	773630	632610	563110	3
P16254	VLLESEQFLTELTR	P16254	yes	NA	NA	NA	NA	NA	0	NA	NA	NA	NA	NA	0	NA	1103000	NA	NA	1266900	2	NA	NA	NA	784460	1	NA	1329800	NA	NA	NA	1	933420	NA	NA	NA	NA	1	NA	1713600	1123200	859150	3	1024200	NA	NA	950880	1079600	3
P70280	VMETQAQVDELK	P70280	yes	NA	NA	NA	NA	NA	0	1020500	NA	NA	2861700	NA	2	NA	NA	NA	277450	NA	1	NA	NA	NA	NA	0	NA	NA	NA	NA	NA	0	NA	3042500	NA	NA	NA	1	1765800	NA	NA	1425900	2	1691500	598310	NA	NA	1522800	3

## Sheet: absent in TG.NT-WT.EE
	Sequence	Leading.razor.protein	Unique..Groups.	WT_NT.1.1	WT_NT.2.1	WT_NT.3.1	WT_NT.4.1	WT_NT.5.1	COUNT.WT_NT	WT_EGCG.1.1	WT_EGCG.2.1	WT_EGCG.3.1	WT_EGCG.4.1	WT_EGCG.5.1	COUNT_WT_EGCG	WT_EGCG_EE.1.1	WT_EGCG_EE.2.1	WT_EGCG_EE.3.1	WT_EGCG_EE.4.1	WT_EGCG_EE.5.1	COUNT_WT_EGCG_EE	WT_EE.1.1	WT_EE.2.1	WT_EE.3.1	WT_EE.4.1	COUNT_WT_EE	TG_NT.1.1	TG_NT.2.1	TG_NT.3.1	TG_NT.4.1	TG_NT.5.1	COUNT_TG_NT	TG_EGCG.1.1	TG_EGCG.2.1	TG_EGCG.3.1	TG_EGCG.4.1	TG_EGCG.5.1	COUNT_TG_EGCG	TG_EGCG_EE.1.1	TG_EGCG_EE.2.1	TG_EGCG_EE.3.1	TG_EGCG_EE.4.1	COUNT_TG_EGCG_EE	TG_EE.1.1	TG_EE.2.1	TG_EE.3.1	TG_EE.4.1	TG_EE.5.1	COUNT_TG_EE
P97742	LSTSQTPQQQVELFDFEK	P97742	yes	NA	2253100	NA	NA	NA	1	NA	2600200	1668000	NA	NA	2	949080	2004600	2494400	NA	NA	3	1930500	2019700	NA	NA	2	NA	1697600	NA	NA	NA	1	1450900	1437700	NA	NA	NA	2	2222300	NA	NA	NA	1	1538300	NA	NA	NA	NA	1
P97360	MLFSPFFPPGDSIHTK	P97360	yes	NA	NA	7475100	NA	NA	1	3032300	NA	4351600	NA	NA	2	NA	NA	NA	2016000	NA	1	3392200	NA	NA	NA	1	4751900	3332500	NA	NA	2244400	3	NA	NA	6217900	NA	3014800	2	4418300	NA	NA	2105200	2	NA	4641600	NA	NA	NA	1
Q9DCT1	NLGVSNFNHEQLER	Q9DCT1	yes	NA	NA	NA	NA	398620	1	NA	NA	NA	1237700	NA	1	776410	NA	NA	NA	NA	1	320380	NA	477300	NA	2	NA	1434000	NA	487160	893020	3	NA	NA	NA	484240	645950	2	820230	782260	1185100	690660	4	NA	NA	NA	NA	NA	0
P07214	NYNMYIFPVHWQFGQLDQHPIDGYLSHTELAPLR	P07214	yes	1042500	NA	NA	NA	NA	1	2147900	NA	NA	NA	403030	2	NA	NA	1503800	809160	NA	2	NA	NA	1227700	748220	2	NA	NA	NA	NA	540540	1	NA	NA	NA	809130	NA	1	NA	NA	NA	NA	0	NA	NA	NA	NA	NA	0
Q9CQI7	SLYALFSQFGHVVDIVALK	Q9CQI7	yes	NA	NA	236620	NA	NA	1	149460	NA	210720	NA	NA	2	187950	162560	250630	NA	NA	3	172410	156930	NA	NA	2	211140	205800	NA	NA	NA	2	123410	125750	139670	NA	NA	3	244860	NA	NA	NA	1	NA	362540	NA	NA	NA	1
Q9EPR2	TLGLSQNVQACETTVELLFDSVIHLGCK	Q9EPR2	yes	NA	NA	429200	NA	NA	1	NA	452760	432570	568930	NA	3	NA	NA	NA	NA	NA	0	531210	379370	NA	267330	3	488070	557370	482580	NA	NA	3	295580	NA	NA	NA	NA	1	NA	443750	NA	NA	1	NA	NA	361320	NA	NA	1
Q9D1H7	AEVDVADELLENLAK	Q9D1H7	yes	NA	NA	NA	NA	NA	0	1374600	1410200	NA	NA	NA	2	605840	1097800	994140	1258200	733460	5	1417100	NA	NA	NA	1	760830	1105300	1237000	NA	NA	3	NA	1208800	NA	NA	NA	1	NA	1532800	NA	NA	1	805140	NA	NA	NA	NA	1
Q99P88	PSVLGSMMVASTSAAASLQEALENAGR	Q99P88	yes	NA	NA	NA	NA	NA	0	NA	255310	NA	355180	NA	2	NA	216910	263270	NA	NA	2	NA	131250	253110	NA	2	NA	246930	NA	NA	NA	1	NA	185810	NA	NA	NA	1	NA	NA	352090	NA	1	227480	NA	NA	NA	NA	1
Q99MS3	SGLMYWPFVQLTNFSLVPVHWR	Q99MS3	yes	NA	NA	NA	NA	NA	0	NA	NA	NA	598450	294030	2	NA	NA	355400	332340	NA	2	NA	NA	431840	250010	2	NA	NA	NA	253960	299110	2	NA	NA	NA	NA	NA	0	NA	NA	581980	NA	1	NA	NA	NA	519180	NA	1
